# Supplementary material for: A dataset of 112 ligands for the preconcentration of mercury, uranium, lanthanum and other pollutants and heavy metals in water
Source: Data Brief. 2020 Feb 4;29:105236. doi: 10.1016/j.dib.2020.105236 (PMC7033335; doi:10.1016/j.dib.2020.105236)
Supplement: Multimedia component 1_amarillo de titan [file mmc1.txt]

Kalib 1	-0.354346
Kalib 2	0.012554
Kalib 3	0.001788
Kalib 4	0.000419
Kalib Square	0.000000
Kalib Fano	0.010361
Channel 1	0
Channel 2	0
Channel 3	0
Channel 4	0
Channel 5	0
Channel 6	0
Channel 7	0
Channel 8	0
Channel 9	0
Channel 10	0
Channel 11	0
Channel 12	0
Channel 13	6
Channel 14	21
Channel 15	81
Channel 16	339
Channel 17	1131
Channel 18	3740
Channel 19	10182
Channel 20	24987
Channel 21	56403
Channel 22	112038
Channel 23	203483
Channel 24	329322
Channel 25	475700
Channel 26	621632
Channel 27	732892
Channel 28	774046
Channel 29	732747
Channel 30	624241
Channel 31	479186
Channel 32	327891
Channel 33	202174
Channel 34	112162
Channel 35	55911
Channel 36	24277
Channel 37	9769
Channel 38	3536
Channel 39	1110
Channel 40	341
Channel 41	82
Channel 42	35
Channel 43	11
Channel 44	14
Channel 45	9
Channel 46	7
Channel 47	8
Channel 48	8
Channel 49	7
Channel 50	5
Channel 51	6
Channel 52	10
Channel 53	5
Channel 54	6
Channel 55	2
Channel 56	5
Channel 57	5
Channel 58	2
Channel 59	3
Channel 60	2
Channel 61	3
Channel 62	4
Channel 63	1
Channel 64	2
Channel 65	3
Channel 66	2
Channel 67	2
Channel 68	1
Channel 69	0
Channel 70	1
Channel 71	4
Channel 72	1
Channel 73	0
Channel 74	0
Channel 75	0
Channel 76	2
Channel 77	1
Channel 78	46
Channel 79	56
Channel 80	56
Channel 81	52
Channel 82	74
Channel 83	53
Channel 84	71
Channel 85	54
Channel 86	73
Channel 87	72
Channel 88	66
Channel 89	71
Channel 90	62
Channel 91	56
Channel 92	68
Channel 93	71
Channel 94	60
Channel 95	57
Channel 96	56
Channel 97	48
Channel 98	61
Channel 99	70
Channel 100	65
Channel 101	55
Channel 102	68
Channel 103	69
Channel 104	69
Channel 105	62
Channel 106	54
Channel 107	67
Channel 108	61
Channel 109	61
Channel 110	50
Channel 111	54
Channel 112	59
Channel 113	61
Channel 114	33
Channel 115	63
Channel 116	60
Channel 117	61
Channel 118	43
Channel 119	54
Channel 120	58
Channel 121	51
Channel 122	58
Channel 123	64
Channel 124	58
Channel 125	67
Channel 126	49
Channel 127	45
Channel 128	48
Channel 129	56
Channel 130	46
Channel 131	48
Channel 132	40
Channel 133	36
Channel 134	34
Channel 135	40
Channel 136	45
Channel 137	44
Channel 138	42
Channel 139	42
Channel 140	42
Channel 141	44
Channel 142	30
Channel 143	32
Channel 144	34
Channel 145	34
Channel 146	41
Channel 147	37
Channel 148	41
Channel 149	47
Channel 150	29
Channel 151	30
Channel 152	31
Channel 153	30
Channel 154	35
Channel 155	33
Channel 156	22
Channel 157	33
Channel 158	28
Channel 159	28
Channel 160	25
Channel 161	32
Channel 162	32
Channel 163	31
Channel 164	37
Channel 165	31
Channel 166	29
Channel 167	23
Channel 168	36
Channel 169	30
Channel 170	41
Channel 171	29
Channel 172	38
Channel 173	33
Channel 174	40
Channel 175	24
Channel 176	25
Channel 177	27
Channel 178	19
Channel 179	25
Channel 180	47
Channel 181	28
Channel 182	39
Channel 183	32
Channel 184	36
Channel 185	31
Channel 186	45
Channel 187	30
Channel 188	26
Channel 189	35
Channel 190	36
Channel 191	35
Channel 192	34
Channel 193	30
Channel 194	27
Channel 195	40
Channel 196	27
Channel 197	23
Channel 198	31
Channel 199	31
Channel 200	28
Channel 201	28
Channel 202	40
Channel 203	32
Channel 204	31
Channel 205	43
Channel 206	33
Channel 207	44
Channel 208	45
Channel 209	58
Channel 210	53
Channel 211	51
Channel 212	53
Channel 213	57
Channel 214	58
Channel 215	47
Channel 216	62
Channel 217	52
Channel 218	48
Channel 219	45
Channel 220	50
Channel 221	46
Channel 222	43
Channel 223	54
Channel 224	44
Channel 225	47
Channel 226	35
Channel 227	28
Channel 228	35
Channel 229	28
Channel 230	34
Channel 231	31
Channel 232	36
Channel 233	30
Channel 234	28
Channel 235	35
Channel 236	19
Channel 237	32
Channel 238	29
Channel 239	31
Channel 240	39
Channel 241	42
Channel 242	20
Channel 243	45
Channel 244	50
Channel 245	37
Channel 246	43
Channel 247	66
Channel 248	80
Channel 249	78
Channel 250	103
Channel 251	132
Channel 252	154
Channel 253	202
Channel 254	201
Channel 255	269
Channel 256	314
Channel 257	379
Channel 258	487
Channel 259	563
Channel 260	748
Channel 261	920
Channel 262	1024
Channel 263	1133
Channel 264	1139
Channel 265	1171
Channel 266	1186
Channel 267	1052
Channel 268	830
Channel 269	753
Channel 270	626
Channel 271	463
Channel 272	323
Channel 273	221
Channel 274	174
Channel 275	136
Channel 276	113
Channel 277	94
Channel 278	123
Channel 279	128
Channel 280	122
Channel 281	121
Channel 282	134
Channel 283	172
Channel 284	148
Channel 285	162
Channel 286	109
Channel 287	113
Channel 288	91
Channel 289	49
Channel 290	63
Channel 291	53
Channel 292	44
Channel 293	30
Channel 294	23
Channel 295	20
Channel 296	20
Channel 297	23
Channel 298	14
Channel 299	19
Channel 300	10
Channel 301	14
Channel 302	20
Channel 303	12
Channel 304	19
Channel 305	22
Channel 306	19
Channel 307	15
Channel 308	10
Channel 309	15
Channel 310	16
Channel 311	25
Channel 312	25
Channel 313	32
Channel 314	39
Channel 315	61
Channel 316	59
Channel 317	90
Channel 318	89
Channel 319	142
Channel 320	138
Channel 321	184
Channel 322	190
Channel 323	174
Channel 324	172
Channel 325	173
Channel 326	154
Channel 327	132
Channel 328	94
Channel 329	96
Channel 330	66
Channel 331	45
Channel 332	52
Channel 333	33
Channel 334	22
Channel 335	22
Channel 336	13
Channel 337	19
Channel 338	24
Channel 339	20
Channel 340	28
Channel 341	17
Channel 342	24
Channel 343	29
Channel 344	33
Channel 345	34
Channel 346	38
Channel 347	37
Channel 348	33
Channel 349	33
Channel 350	42
Channel 351	34
Channel 352	29
Channel 353	26
Channel 354	24
Channel 355	22
Channel 356	25
Channel 357	20
Channel 358	16
Channel 359	11
Channel 360	14
Channel 361	12
Channel 362	10
Channel 363	15
Channel 364	13
Channel 365	12
Channel 366	15
Channel 367	16
Channel 368	11
Channel 369	16
Channel 370	9
Channel 371	13
Channel 372	13
Channel 373	14
Channel 374	13
Channel 375	5
Channel 376	12
Channel 377	13
Channel 378	4
Channel 379	16
Channel 380	13
Channel 381	12
Channel 382	19
Channel 383	11
Channel 384	11
Channel 385	14
Channel 386	15
Channel 387	17
Channel 388	10
Channel 389	19
Channel 390	18
Channel 391	18
Channel 392	13
Channel 393	19
Channel 394	17
Channel 395	10
Channel 396	19
Channel 397	15
Channel 398	17
Channel 399	19
Channel 400	9
Channel 401	14
Channel 402	15
Channel 403	19
Channel 404	14
Channel 405	16
Channel 406	13
Channel 407	16
Channel 408	10
Channel 409	14
Channel 410	12
Channel 411	8
Channel 412	10
Channel 413	18
Channel 414	18
Channel 415	13
Channel 416	6
Channel 417	15
Channel 418	14
Channel 419	19
Channel 420	17
Channel 421	17
Channel 422	13
Channel 423	18
Channel 424	7
Channel 425	11
Channel 426	19
Channel 427	20
Channel 428	13
Channel 429	13
Channel 430	15
Channel 431	10
Channel 432	16
Channel 433	15
Channel 434	8
Channel 435	13
Channel 436	8
Channel 437	11
Channel 438	4
Channel 439	10
Channel 440	16
Channel 441	13
Channel 442	19
Channel 443	14
Channel 444	21
Channel 445	11
Channel 446	8
Channel 447	21
Channel 448	13
Channel 449	21
Channel 450	23
Channel 451	26
Channel 452	42
Channel 453	35
Channel 454	41
Channel 455	61
Channel 456	43
Channel 457	45
Channel 458	66
Channel 459	76
Channel 460	79
Channel 461	73
Channel 462	83
Channel 463	66
Channel 464	67
Channel 465	52
Channel 466	46
Channel 467	37
Channel 468	37
Channel 469	30
Channel 470	21
Channel 471	16
Channel 472	15
Channel 473	12
Channel 474	15
Channel 475	11
Channel 476	12
Channel 477	21
Channel 478	13
Channel 479	5
Channel 480	13
Channel 481	18
Channel 482	15
Channel 483	19
Channel 484	8
Channel 485	14
Channel 486	13
Channel 487	9
Channel 488	12
Channel 489	10
Channel 490	14
Channel 491	17
Channel 492	18
Channel 493	14
Channel 494	21
Channel 495	22
Channel 496	22
Channel 497	21
Channel 498	18
Channel 499	31
Channel 500	33
Channel 501	30
Channel 502	37
Channel 503	41
Channel 504	25
Channel 505	31
Channel 506	26
Channel 507	19
Channel 508	22
Channel 509	25
Channel 510	19
Channel 511	26
Channel 512	8
Channel 513	13
Channel 514	12
Channel 515	12
Channel 516	17
Channel 517	22
Channel 518	18
Channel 519	15
Channel 520	17
Channel 521	18
Channel 522	21
Channel 523	25
Channel 524	22
Channel 525	31
Channel 526	29
Channel 527	56
Channel 528	40
Channel 529	74
Channel 530	98
Channel 531	118
Channel 532	134
Channel 533	167
Channel 534	231
Channel 535	248
Channel 536	284
Channel 537	287
Channel 538	334
Channel 539	308
Channel 540	323
Channel 541	327
Channel 542	306
Channel 543	257
Channel 544	223
Channel 545	172
Channel 546	163
Channel 547	134
Channel 548	87
Channel 549	75
Channel 550	59
Channel 551	34
Channel 552	30
Channel 553	22
Channel 554	19
Channel 555	14
Channel 556	12
Channel 557	8
Channel 558	5
Channel 559	13
Channel 560	10
Channel 561	13
Channel 562	10
Channel 563	8
Channel 564	9
Channel 565	13
Channel 566	15
Channel 567	11
Channel 568	17
Channel 569	18
Channel 570	11
Channel 571	13
Channel 572	12
Channel 573	10
Channel 574	12
Channel 575	16
Channel 576	17
Channel 577	16
Channel 578	22
Channel 579	16
Channel 580	25
Channel 581	24
Channel 582	25
Channel 583	34
Channel 584	32
Channel 585	41
Channel 586	47
Channel 587	43
Channel 588	57
Channel 589	62
Channel 590	85
Channel 591	65
Channel 592	74
Channel 593	72
Channel 594	66
Channel 595	61
Channel 596	46
Channel 597	51
Channel 598	42
Channel 599	34
Channel 600	28
Channel 601	26
Channel 602	29
Channel 603	26
Channel 604	17
Channel 605	22
Channel 606	17
Channel 607	13
Channel 608	18
Channel 609	23
Channel 610	28
Channel 611	33
Channel 612	29
Channel 613	28
Channel 614	36
Channel 615	69
Channel 616	70
Channel 617	75
Channel 618	104
Channel 619	109
Channel 620	147
Channel 621	154
Channel 622	183
Channel 623	183
Channel 624	203
Channel 625	181
Channel 626	188
Channel 627	169
Channel 628	159
Channel 629	164
Channel 630	132
Channel 631	107
Channel 632	87
Channel 633	82
Channel 634	61
Channel 635	51
Channel 636	24
Channel 637	26
Channel 638	16
Channel 639	15
Channel 640	20
Channel 641	19
Channel 642	11
Channel 643	10
Channel 644	16
Channel 645	15
Channel 646	12
Channel 647	12
Channel 648	14
Channel 649	12
Channel 650	18
Channel 651	10
Channel 652	12
Channel 653	18
Channel 654	16
Channel 655	23
Channel 656	11
Channel 657	20
Channel 658	22
Channel 659	12
Channel 660	26
Channel 661	23
Channel 662	28
Channel 663	22
Channel 664	31
Channel 665	30
Channel 666	28
Channel 667	41
Channel 668	34
Channel 669	50
Channel 670	42
Channel 671	41
Channel 672	43
Channel 673	39
Channel 674	40
Channel 675	37
Channel 676	33
Channel 677	29
Channel 678	52
Channel 679	45
Channel 680	32
Channel 681	42
Channel 682	31
Channel 683	39
Channel 684	53
Channel 685	42
Channel 686	49
Channel 687	43
Channel 688	40
Channel 689	53
Channel 690	39
Channel 691	46
Channel 692	49
Channel 693	33
Channel 694	34
Channel 695	38
Channel 696	22
Channel 697	30
Channel 698	21
Channel 699	23
Channel 700	16
Channel 701	26
Channel 702	16
Channel 703	19
Channel 704	23
Channel 705	27
Channel 706	28
Channel 707	30
Channel 708	42
Channel 709	42
Channel 710	38
Channel 711	52
Channel 712	52
Channel 713	59
Channel 714	62
Channel 715	52
Channel 716	59
Channel 717	68
Channel 718	81
Channel 719	66
Channel 720	59
Channel 721	61
Channel 722	47
Channel 723	49
Channel 724	40
Channel 725	45
Channel 726	32
Channel 727	33
Channel 728	31
Channel 729	26
Channel 730	18
Channel 731	13
Channel 732	26
Channel 733	27
Channel 734	22
Channel 735	16
Channel 736	12
Channel 737	18
Channel 738	17
Channel 739	19
Channel 740	24
Channel 741	16
Channel 742	18
Channel 743	22
Channel 744	16
Channel 745	16
Channel 746	21
Channel 747	19
Channel 748	23
Channel 749	17
Channel 750	18
Channel 751	24
Channel 752	14
Channel 753	10
Channel 754	10
Channel 755	26
Channel 756	19
Channel 757	15
Channel 758	10
Channel 759	15
Channel 760	19
Channel 761	23
Channel 762	14
Channel 763	15
Channel 764	26
Channel 765	22
Channel 766	20
Channel 767	18
Channel 768	27
Channel 769	19
Channel 770	13
Channel 771	18
Channel 772	25
Channel 773	17
Channel 774	19
Channel 775	19
Channel 776	20
Channel 777	15
Channel 778	17
Channel 779	19
Channel 780	15
Channel 781	16
Channel 782	19
Channel 783	20
Channel 784	26
Channel 785	21
Channel 786	10
Channel 787	24
Channel 788	18
Channel 789	17
Channel 790	28
Channel 791	24
Channel 792	30
Channel 793	32
Channel 794	23
Channel 795	25
Channel 796	28
Channel 797	21
Channel 798	27
Channel 799	25
Channel 800	26
Channel 801	18
Channel 802	45
Channel 803	38
Channel 804	32
Channel 805	30
Channel 806	25
Channel 807	28
Channel 808	32
Channel 809	21
Channel 810	24
Channel 811	21
Channel 812	20
Channel 813	20
Channel 814	16
Channel 815	21
Channel 816	24
Channel 817	16
Channel 818	14
Channel 819	16
Channel 820	24
Channel 821	14
Channel 822	23
Channel 823	16
Channel 824	30
Channel 825	17
Channel 826	19
Channel 827	21
Channel 828	21
Channel 829	14
Channel 830	17
Channel 831	19
Channel 832	12
Channel 833	20
Channel 834	20
Channel 835	17
Channel 836	18
Channel 837	28
Channel 838	19
Channel 839	19
Channel 840	18
Channel 841	14
Channel 842	21
Channel 843	25
Channel 844	20
Channel 845	23
Channel 846	17
Channel 847	21
Channel 848	17
Channel 849	18
Channel 850	20
Channel 851	17
Channel 852	19
Channel 853	17
Channel 854	20
Channel 855	20
Channel 856	15
Channel 857	16
Channel 858	23
Channel 859	18
Channel 860	18
Channel 861	15
Channel 862	19
Channel 863	19
Channel 864	18
Channel 865	24
Channel 866	22
Channel 867	13
Channel 868	20
Channel 869	29
Channel 870	26
Channel 871	35
Channel 872	22
Channel 873	29
Channel 874	13
Channel 875	31
Channel 876	25
Channel 877	18
Channel 878	22
Channel 879	24
Channel 880	19
Channel 881	16
Channel 882	27
Channel 883	14
Channel 884	19
Channel 885	24
Channel 886	19
Channel 887	12
Channel 888	17
Channel 889	22
Channel 890	23
Channel 891	21
Channel 892	15
Channel 893	13
Channel 894	19
Channel 895	23
Channel 896	18
Channel 897	25
Channel 898	21
Channel 899	20
Channel 900	24
Channel 901	24
Channel 902	17
Channel 903	19
Channel 904	25
Channel 905	23
Channel 906	15
Channel 907	26
Channel 908	20
Channel 909	28
Channel 910	31
Channel 911	22
Channel 912	21
Channel 913	18
Channel 914	24
Channel 915	21
Channel 916	16
Channel 917	27
Channel 918	25
Channel 919	23
Channel 920	15
Channel 921	23
Channel 922	19
Channel 923	24
Channel 924	18
Channel 925	22
Channel 926	26
Channel 927	17
Channel 928	15
Channel 929	14
Channel 930	20
Channel 931	16
Channel 932	18
Channel 933	15
Channel 934	30
Channel 935	17
Channel 936	27
Channel 937	24
Channel 938	29
Channel 939	25
Channel 940	37
Channel 941	25
Channel 942	32
Channel 943	32
Channel 944	35
Channel 945	38
Channel 946	31
Channel 947	29
Channel 948	18
Channel 949	24
Channel 950	26
Channel 951	18
Channel 952	26
Channel 953	24
Channel 954	25
Channel 955	27
Channel 956	23
Channel 957	27
Channel 958	25
Channel 959	20
Channel 960	22
Channel 961	23
Channel 962	24
Channel 963	24
Channel 964	24
Channel 965	14
Channel 966	26
Channel 967	14
Channel 968	19
Channel 969	36
Channel 970	25
Channel 971	21
Channel 972	33
Channel 973	40
Channel 974	28
Channel 975	29
Channel 976	47
Channel 977	32
Channel 978	36
Channel 979	36
Channel 980	31
Channel 981	37
Channel 982	32
Channel 983	33
Channel 984	33
Channel 985	29
Channel 986	34
Channel 987	24
Channel 988	24
Channel 989	26
Channel 990	21
Channel 991	20
Channel 992	28
Channel 993	30
Channel 994	22
Channel 995	22
Channel 996	26
Channel 997	24
Channel 998	26
Channel 999	24
Channel 1000	16
Channel 1001	24
Channel 1002	15
Channel 1003	29
Channel 1004	21
Channel 1005	27
Channel 1006	20
Channel 1007	26
Channel 1008	21
Channel 1009	12
Channel 1010	27
Channel 1011	30
Channel 1012	23
Channel 1013	27
Channel 1014	28
Channel 1015	32
Channel 1016	25
Channel 1017	21
Channel 1018	23
Channel 1019	28
Channel 1020	32
Channel 1021	29
Channel 1022	19
Channel 1023	23
Channel 1024	21
Channel 1025	32
Channel 1026	29
Channel 1027	21
Channel 1028	23
Channel 1029	36
Channel 1030	31
Channel 1031	25
Channel 1032	32
Channel 1033	36
Channel 1034	35
Channel 1035	28
Channel 1036	36
Channel 1037	31
Channel 1038	38
Channel 1039	47
Channel 1040	27
Channel 1041	30
Channel 1042	37
Channel 1043	21
Channel 1044	34
Channel 1045	29
Channel 1046	36
Channel 1047	20
Channel 1048	28
Channel 1049	32
Channel 1050	27
Channel 1051	26
Channel 1052	28
Channel 1053	30
Channel 1054	34
Channel 1055	25
Channel 1056	26
Channel 1057	23
Channel 1058	27
Channel 1059	25
Channel 1060	31
Channel 1061	31
Channel 1062	28
Channel 1063	27
Channel 1064	29
Channel 1065	26
Channel 1066	25
Channel 1067	21
Channel 1068	26
Channel 1069	38
Channel 1070	28
Channel 1071	27
Channel 1072	18
Channel 1073	23
Channel 1074	24
Channel 1075	25
Channel 1076	24
Channel 1077	27
Channel 1078	33
Channel 1079	27
Channel 1080	28
Channel 1081	30
Channel 1082	27
Channel 1083	25
Channel 1084	26
Channel 1085	28
Channel 1086	32
Channel 1087	27
Channel 1088	29
Channel 1089	36
Channel 1090	43
Channel 1091	33
Channel 1092	36
Channel 1093	32
Channel 1094	37
Channel 1095	35
Channel 1096	39
Channel 1097	28
Channel 1098	37
Channel 1099	38
Channel 1100	36
Channel 1101	30
Channel 1102	31
Channel 1103	31
Channel 1104	34
Channel 1105	31
Channel 1106	41
Channel 1107	37
Channel 1108	35
Channel 1109	33
Channel 1110	32
Channel 1111	21
Channel 1112	35
Channel 1113	26
Channel 1114	33
Channel 1115	37
Channel 1116	55
Channel 1117	30
Channel 1118	33
Channel 1119	43
Channel 1120	36
Channel 1121	25
Channel 1122	41
Channel 1123	38
Channel 1124	33
Channel 1125	41
Channel 1126	29
Channel 1127	28
Channel 1128	35
Channel 1129	38
Channel 1130	38
Channel 1131	25
Channel 1132	41
Channel 1133	39
Channel 1134	37
Channel 1135	38
Channel 1136	35
Channel 1137	49
Channel 1138	37
Channel 1139	43
Channel 1140	43
Channel 1141	43
Channel 1142	50
Channel 1143	48
Channel 1144	31
Channel 1145	54
Channel 1146	45
Channel 1147	39
Channel 1148	41
Channel 1149	43
Channel 1150	44
Channel 1151	46
Channel 1152	47
Channel 1153	35
Channel 1154	37
Channel 1155	42
Channel 1156	48
Channel 1157	44
Channel 1158	53
Channel 1159	49
Channel 1160	54
Channel 1161	53
Channel 1162	53
Channel 1163	61
Channel 1164	40
Channel 1165	49
Channel 1166	36
Channel 1167	65
Channel 1168	56
Channel 1169	42
Channel 1170	53
Channel 1171	54
Channel 1172	57
Channel 1173	63
Channel 1174	47
Channel 1175	56
Channel 1176	67
Channel 1177	67
Channel 1178	54
Channel 1179	57
Channel 1180	51
Channel 1181	73
Channel 1182	67
Channel 1183	63
Channel 1184	56
Channel 1185	62
Channel 1186	55
Channel 1187	69
Channel 1188	67
Channel 1189	87
Channel 1190	68
Channel 1191	92
Channel 1192	84
Channel 1193	84
Channel 1194	73
Channel 1195	76
Channel 1196	73
Channel 1197	94
Channel 1198	87
Channel 1199	92
Channel 1200	96
Channel 1201	106
Channel 1202	101
Channel 1203	100
Channel 1204	117
Channel 1205	118
Channel 1206	92
Channel 1207	121
Channel 1208	111
Channel 1209	124
Channel 1210	116
Channel 1211	92
Channel 1212	134
Channel 1213	117
Channel 1214	121
Channel 1215	104
Channel 1216	136
Channel 1217	136
Channel 1218	113
Channel 1219	150
Channel 1220	141
Channel 1221	134
Channel 1222	168
Channel 1223	147
Channel 1224	144
Channel 1225	131
Channel 1226	163
Channel 1227	152
Channel 1228	145
Channel 1229	163
Channel 1230	205
Channel 1231	185
Channel 1232	194
Channel 1233	191
Channel 1234	197
Channel 1235	174
Channel 1236	166
Channel 1237	189
Channel 1238	201
Channel 1239	205
Channel 1240	193
Channel 1241	244
Channel 1242	216
Channel 1243	225
Channel 1244	266
Channel 1245	247
Channel 1246	261
Channel 1247	263
Channel 1248	250
Channel 1249	253
Channel 1250	296
Channel 1251	291
Channel 1252	317
Channel 1253	319
Channel 1254	320
Channel 1255	328
Channel 1256	359
Channel 1257	344
Channel 1258	414
Channel 1259	432
Channel 1260	391
Channel 1261	442
Channel 1262	385
Channel 1263	460
Channel 1264	443
Channel 1265	475
Channel 1266	470
Channel 1267	504
Channel 1268	487
Channel 1269	521
Channel 1270	557
Channel 1271	553
Channel 1272	518
Channel 1273	570
Channel 1274	590
Channel 1275	566
Channel 1276	570
Channel 1277	637
Channel 1278	671
Channel 1279	637
Channel 1280	597
Channel 1281	664
Channel 1282	610
Channel 1283	632
Channel 1284	634
Channel 1285	693
Channel 1286	634
Channel 1287	681
Channel 1288	644
Channel 1289	695
Channel 1290	661
Channel 1291	747
Channel 1292	668
Channel 1293	745
Channel 1294	695
Channel 1295	765
Channel 1296	746
Channel 1297	769
Channel 1298	762
Channel 1299	758
Channel 1300	775
Channel 1301	790
Channel 1302	800
Channel 1303	775
Channel 1304	895
Channel 1305	845
Channel 1306	906
Channel 1307	904
Channel 1308	979
Channel 1309	927
Channel 1310	1033
Channel 1311	1062
Channel 1312	1102
Channel 1313	1129
Channel 1314	1230
Channel 1315	1268
Channel 1316	1374
Channel 1317	1360
Channel 1318	1459
Channel 1319	1527
Channel 1320	1635
Channel 1321	1682
Channel 1322	1700
Channel 1323	1871
Channel 1324	1955
Channel 1325	2039
Channel 1326	2116
Channel 1327	2211
Channel 1328	2331
Channel 1329	2383
Channel 1330	2453
Channel 1331	2615
Channel 1332	2572
Channel 1333	2593
Channel 1334	2614
Channel 1335	2786
Channel 1336	2842
Channel 1337	2855
Channel 1338	2897
Channel 1339	3015
Channel 1340	2819
Channel 1341	2898
Channel 1342	2910
Channel 1343	3026
Channel 1344	2969
Channel 1345	2833
Channel 1346	2924
Channel 1347	2868
Channel 1348	2962
Channel 1349	2746
Channel 1350	2786
Channel 1351	2715
Channel 1352	2802
Channel 1353	2732
Channel 1354	2588
Channel 1355	2654
Channel 1356	2614
Channel 1357	2535
Channel 1358	2446
Channel 1359	2516
Channel 1360	2384
Channel 1361	2455
Channel 1362	2392
Channel 1363	2381
Channel 1364	2316
Channel 1365	2317
Channel 1366	2206
Channel 1367	2256
Channel 1368	2145
Channel 1369	2168
Channel 1370	2188
Channel 1371	2102
Channel 1372	2118
Channel 1373	2091
Channel 1374	1996
Channel 1375	1994
Channel 1376	1884
Channel 1377	1891
Channel 1378	1786
Channel 1379	1791
Channel 1380	1738
Channel 1381	1656
Channel 1382	1612
Channel 1383	1509
Channel 1384	1486
Channel 1385	1438
Channel 1386	1372
Channel 1387	1288
Channel 1388	1321
Channel 1389	1220
Channel 1390	1115
Channel 1391	1071
Channel 1392	1008
Channel 1393	919
Channel 1394	874
Channel 1395	909
Channel 1396	774
Channel 1397	767
Channel 1398	718
Channel 1399	719
Channel 1400	647
Channel 1401	626
Channel 1402	674
Channel 1403	630
Channel 1404	694
Channel 1405	658
Channel 1406	750
Channel 1407	759
Channel 1408	794
Channel 1409	836
Channel 1410	909
Channel 1411	1098
Channel 1412	1041
Channel 1413	1224
Channel 1414	1332
Channel 1415	1378
Channel 1416	1354
Channel 1417	1444
Channel 1418	1477
Channel 1419	1531
Channel 1420	1520
Channel 1421	1511
Channel 1422	1582
Channel 1423	1504
Channel 1424	1442
Channel 1425	1430
Channel 1426	1303
Channel 1427	1299
Channel 1428	1145
Channel 1429	1066
Channel 1430	904
Channel 1431	835
Channel 1432	744
Channel 1433	631
Channel 1434	567
Channel 1435	512
Channel 1436	418
Channel 1437	370
Channel 1438	321
Channel 1439	262
Channel 1440	256
Channel 1441	216
Channel 1442	196
Channel 1443	213
Channel 1444	189
Channel 1445	178
Channel 1446	164
Channel 1447	171
Channel 1448	168
Channel 1449	162
Channel 1450	147
Channel 1451	174
Channel 1452	149
Channel 1453	167
Channel 1454	172
Channel 1455	165
Channel 1456	159
Channel 1457	179
Channel 1458	213
Channel 1459	176
Channel 1460	237
Channel 1461	189
Channel 1462	213
Channel 1463	223
Channel 1464	240
Channel 1465	261
Channel 1466	239
Channel 1467	241
Channel 1468	305
Channel 1469	320
Channel 1470	299
Channel 1471	308
Channel 1472	321
Channel 1473	358
Channel 1474	373
Channel 1475	376
Channel 1476	393
Channel 1477	354
Channel 1478	398
Channel 1479	410
Channel 1480	445
Channel 1481	427
Channel 1482	437
Channel 1483	479
Channel 1484	433
Channel 1485	469
Channel 1486	491
Channel 1487	481
Channel 1488	491
Channel 1489	519
Channel 1490	472
Channel 1491	503
Channel 1492	499
Channel 1493	474
Channel 1494	518
Channel 1495	515
Channel 1496	538
Channel 1497	526
Channel 1498	465
Channel 1499	450
Channel 1500	497
Channel 1501	488
Channel 1502	483
Channel 1503	471
Channel 1504	419
Channel 1505	455
Channel 1506	447
Channel 1507	428
Channel 1508	434
Channel 1509	463
Channel 1510	485
Channel 1511	448
Channel 1512	398
Channel 1513	429
Channel 1514	437
Channel 1515	423
Channel 1516	433
Channel 1517	396
Channel 1518	360
Channel 1519	388
Channel 1520	359
Channel 1521	378
Channel 1522	397
Channel 1523	398
Channel 1524	406
Channel 1525	374
Channel 1526	359
Channel 1527	342
Channel 1528	366
Channel 1529	336
Channel 1530	408
Channel 1531	336
Channel 1532	368
Channel 1533	364
Channel 1534	355
Channel 1535	327
Channel 1536	342
Channel 1537	303
Channel 1538	341
Channel 1539	318
Channel 1540	295
Channel 1541	307
Channel 1542	294
Channel 1543	263
Channel 1544	269
Channel 1545	274
Channel 1546	269
Channel 1547	231
Channel 1548	259
Channel 1549	241
Channel 1550	212
Channel 1551	199
Channel 1552	219
Channel 1553	199
Channel 1554	194
Channel 1555	186
Channel 1556	193
Channel 1557	160
Channel 1558	197
Channel 1559	149
Channel 1560	161
Channel 1561	162
Channel 1562	147
Channel 1563	141
Channel 1564	149
Channel 1565	115
Channel 1566	131
Channel 1567	134
Channel 1568	107
Channel 1569	120
Channel 1570	130
Channel 1571	124
Channel 1572	109
Channel 1573	124
Channel 1574	116
Channel 1575	117
Channel 1576	134
Channel 1577	136
Channel 1578	145
Channel 1579	163
Channel 1580	171
Channel 1581	167
Channel 1582	200
Channel 1583	224
Channel 1584	199
Channel 1585	231
Channel 1586	259
Channel 1587	282
Channel 1588	306
Channel 1589	311
Channel 1590	316
Channel 1591	345
Channel 1592	380
Channel 1593	346
Channel 1594	312
Channel 1595	316
Channel 1596	314
Channel 1597	298
Channel 1598	271
Channel 1599	227
Channel 1600	236
Channel 1601	230
Channel 1602	199
Channel 1603	196
Channel 1604	149
Channel 1605	129
Channel 1606	100
Channel 1607	100
Channel 1608	92
Channel 1609	61
Channel 1610	78
Channel 1611	72
Channel 1612	53
Channel 1613	79
Channel 1614	61
Channel 1615	62
Channel 1616	83
Channel 1617	87
Channel 1618	83
Channel 1619	77
Channel 1620	91
Channel 1621	72
Channel 1622	56
Channel 1623	59
Channel 1624	69
Channel 1625	58
Channel 1626	60
Channel 1627	68
Channel 1628	46
Channel 1629	43
Channel 1630	49
Channel 1631	52
Channel 1632	38
Channel 1633	25
Channel 1634	22
Channel 1635	24
Channel 1636	29
Channel 1637	27
Channel 1638	17
Channel 1639	26
Channel 1640	23
Channel 1641	21
Channel 1642	16
Channel 1643	11
Channel 1644	18
Channel 1645	22
Channel 1646	14
Channel 1647	18
Channel 1648	11
Channel 1649	17
Channel 1650	16
Channel 1651	11
Channel 1652	17
Channel 1653	9
Channel 1654	15
Channel 1655	14
Channel 1656	21
Channel 1657	20
Channel 1658	19
Channel 1659	18
Channel 1660	11
Channel 1661	18
Channel 1662	18
Channel 1663	14
Channel 1664	16
Channel 1665	19
Channel 1666	12
Channel 1667	19
Channel 1668	16
Channel 1669	17
Channel 1670	16
Channel 1671	16
Channel 1672	20
Channel 1673	14
Channel 1674	26
Channel 1675	18
Channel 1676	27
Channel 1677	25
Channel 1678	25
Channel 1679	34
Channel 1680	25
Channel 1681	25
Channel 1682	22
Channel 1683	28
Channel 1684	35
Channel 1685	42
Channel 1686	47
Channel 1687	40
Channel 1688	61
Channel 1689	72
Channel 1690	93
Channel 1691	106
Channel 1692	124
Channel 1693	183
Channel 1694	199
Channel 1695	262
Channel 1696	285
Channel 1697	314
Channel 1698	365
Channel 1699	390
Channel 1700	466
Channel 1701	498
Channel 1702	565
Channel 1703	606
Channel 1704	717
Channel 1705	728
Channel 1706	750
Channel 1707	837
Channel 1708	888
Channel 1709	905
Channel 1710	946
Channel 1711	999
Channel 1712	1057
Channel 1713	1094
Channel 1714	1096
Channel 1715	1083
Channel 1716	1127
Channel 1717	1062
Channel 1718	1094
Channel 1719	1110
Channel 1720	1009
Channel 1721	931
Channel 1722	887
Channel 1723	838
Channel 1724	762
Channel 1725	653
Channel 1726	584
Channel 1727	517
Channel 1728	474
Channel 1729	424
Channel 1730	355
Channel 1731	326
Channel 1732	258
Channel 1733	205
Channel 1734	161
Channel 1735	118
Channel 1736	108
Channel 1737	77
Channel 1738	72
Channel 1739	51
Channel 1740	49
Channel 1741	40
Channel 1742	28
Channel 1743	26
Channel 1744	24
Channel 1745	21
Channel 1746	12
Channel 1747	22
Channel 1748	19
Channel 1749	20
Channel 1750	16
Channel 1751	17
Channel 1752	15
Channel 1753	7
Channel 1754	17
Channel 1755	18
Channel 1756	8
Channel 1757	10
Channel 1758	15
Channel 1759	8
Channel 1760	10
Channel 1761	13
Channel 1762	13
Channel 1763	11
Channel 1764	12
Channel 1765	11
Channel 1766	15
Channel 1767	12
Channel 1768	16
Channel 1769	18
Channel 1770	18
Channel 1771	15
Channel 1772	16
Channel 1773	13
Channel 1774	14
Channel 1775	15
Channel 1776	16
Channel 1777	13
Channel 1778	10
Channel 1779	9
Channel 1780	16
Channel 1781	11
Channel 1782	18
Channel 1783	15
Channel 1784	11
Channel 1785	13
Channel 1786	10
Channel 1787	14
Channel 1788	18
Channel 1789	18
Channel 1790	13
Channel 1791	20
Channel 1792	13
Channel 1793	8
Channel 1794	14
Channel 1795	10
Channel 1796	11
Channel 1797	13
Channel 1798	10
Channel 1799	9
Channel 1800	12
Channel 1801	13
Channel 1802	5
Channel 1803	19
Channel 1804	12
Channel 1805	14
Channel 1806	11
Channel 1807	12
Channel 1808	13
Channel 1809	11
Channel 1810	8
Channel 1811	9
Channel 1812	13
Channel 1813	13
Channel 1814	10
Channel 1815	9
Channel 1816	5
Channel 1817	11
Channel 1818	10
Channel 1819	14
Channel 1820	11
Channel 1821	15
Channel 1822	13
Channel 1823	9
Channel 1824	10
Channel 1825	14
Channel 1826	17
Channel 1827	8
Channel 1828	10
Channel 1829	14
Channel 1830	7
Channel 1831	13
Channel 1832	11
Channel 1833	11
Channel 1834	13
Channel 1835	9
Channel 1836	12
Channel 1837	14
Channel 1838	16
Channel 1839	7
Channel 1840	14
Channel 1841	10
Channel 1842	11
Channel 1843	14
Channel 1844	14
Channel 1845	11
Channel 1846	17
Channel 1847	10
Channel 1848	11
Channel 1849	9
Channel 1850	15
Channel 1851	12
Channel 1852	9
Channel 1853	10
Channel 1854	11
Channel 1855	11
Channel 1856	11
Channel 1857	11
Channel 1858	12
Channel 1859	16
Channel 1860	12
Channel 1861	6
Channel 1862	17
Channel 1863	13
Channel 1864	11
Channel 1865	12
Channel 1866	16
Channel 1867	17
Channel 1868	10
Channel 1869	15
Channel 1870	15
Channel 1871	11
Channel 1872	19
Channel 1873	7
Channel 1874	19
Channel 1875	14
Channel 1876	10
Channel 1877	14
Channel 1878	18
Channel 1879	15
Channel 1880	11
Channel 1881	7
Channel 1882	16
Channel 1883	15
Channel 1884	19
Channel 1885	18
Channel 1886	13
Channel 1887	10
Channel 1888	10
Channel 1889	13
Channel 1890	18
Channel 1891	15
Channel 1892	21
Channel 1893	10
Channel 1894	12
Channel 1895	14
Channel 1896	21
Channel 1897	16
Channel 1898	16
Channel 1899	25
Channel 1900	13
Channel 1901	20
Channel 1902	27
Channel 1903	19
Channel 1904	26
Channel 1905	23
Channel 1906	30
Channel 1907	36
Channel 1908	43
Channel 1909	38
Channel 1910	51
Channel 1911	78
Channel 1912	65
Channel 1913	70
Channel 1914	95
Channel 1915	106
Channel 1916	119
Channel 1917	136
Channel 1918	155
Channel 1919	187
Channel 1920	175
Channel 1921	223
Channel 1922	198
Channel 1923	282
Channel 1924	275
Channel 1925	256
Channel 1926	317
Channel 1927	294
Channel 1928	288
Channel 1929	321
Channel 1930	315
Channel 1931	290
Channel 1932	273
Channel 1933	289
Channel 1934	215
Channel 1935	210
Channel 1936	219
Channel 1937	222
Channel 1938	178
Channel 1939	178
Channel 1940	147
Channel 1941	122
Channel 1942	106
Channel 1943	88
Channel 1944	91
Channel 1945	82
Channel 1946	61
Channel 1947	51
Channel 1948	41
Channel 1949	47
Channel 1950	43
Channel 1951	39
Channel 1952	38
Channel 1953	35
Channel 1954	38
Channel 1955	34
Channel 1956	34
Channel 1957	46
Channel 1958	37
Channel 1959	49
Channel 1960	50
Channel 1961	58
Channel 1962	63
Channel 1963	59
Channel 1964	51
Channel 1965	46
Channel 1966	45
Channel 1967	63
Channel 1968	58
Channel 1969	62
Channel 1970	51
Channel 1971	49
Channel 1972	47
Channel 1973	41
Channel 1974	39
Channel 1975	39
Channel 1976	36
Channel 1977	33
Channel 1978	32
Channel 1979	25
Channel 1980	22
Channel 1981	20
Channel 1982	18
Channel 1983	14
Channel 1984	10
Channel 1985	9
Channel 1986	8
Channel 1987	5
Channel 1988	8
Channel 1989	6
Channel 1990	8
Channel 1991	11
Channel 1992	11
Channel 1993	4
Channel 1994	3
[truncated: 2,102 more rows]
