# Supplementary material for: A dataset of 112 ligands for the preconcentration of mercury, uranium, lanthanum and other pollutants and heavy metals in water
Source: Data Brief. 2020 Feb 4;29:105236. doi: 10.1016/j.dib.2020.105236 (PMC7033335; doi:10.1016/j.dib.2020.105236)
Supplement: Multimedia component 2_methylorange 0.1_spl_ [file mmc2.txt]

Kalib 1	-0.354346
Kalib 2	0.012554
Kalib 3	0.001788
Kalib 4	0.000419
Kalib Square	0.000000
Kalib Fano	0.010361
Channel 1	0
Channel 2	0
Channel 3	0
Channel 4	0
Channel 5	0
Channel 6	0
Channel 7	0
Channel 8	0
Channel 9	0
Channel 10	0
Channel 11	0
Channel 12	1
Channel 13	4
Channel 14	14
Channel 15	81
Channel 16	275
Channel 17	1013
Channel 18	3518
Channel 19	9488
Channel 20	24199
Channel 21	54859
Channel 22	110008
Channel 23	200841
Channel 24	328258
Channel 25	475300
Channel 26	622268
Channel 27	740669
Channel 28	779700
Channel 29	738233
Channel 30	630053
Channel 31	480063
Channel 32	324992
Channel 33	198585
Channel 34	109494
Channel 35	53587
Channel 36	23357
Channel 37	9060
Channel 38	3157
Channel 39	1019
Channel 40	274
Channel 41	66
Channel 42	19
Channel 43	15
Channel 44	7
Channel 45	10
Channel 46	8
Channel 47	6
Channel 48	7
Channel 49	5
Channel 50	8
Channel 51	3
Channel 52	7
Channel 53	6
Channel 54	7
Channel 55	6
Channel 56	5
Channel 57	3
Channel 58	1
Channel 59	2
Channel 60	4
Channel 61	2
Channel 62	2
Channel 63	4
Channel 64	6
Channel 65	2
Channel 66	5
Channel 67	0
Channel 68	0
Channel 69	4
Channel 70	2
Channel 71	2
Channel 72	2
Channel 73	4
Channel 74	4
Channel 75	1
Channel 76	0
Channel 77	0
Channel 78	28
Channel 79	61
Channel 80	65
Channel 81	62
Channel 82	60
Channel 83	67
Channel 84	74
Channel 85	61
Channel 86	57
Channel 87	72
Channel 88	67
Channel 89	54
Channel 90	54
Channel 91	66
Channel 92	60
Channel 93	53
Channel 94	52
Channel 95	58
Channel 96	57
Channel 97	58
Channel 98	56
Channel 99	47
Channel 100	65
Channel 101	53
Channel 102	57
Channel 103	56
Channel 104	53
Channel 105	50
Channel 106	67
Channel 107	53
Channel 108	60
Channel 109	52
Channel 110	61
Channel 111	58
Channel 112	40
Channel 113	50
Channel 114	57
Channel 115	59
Channel 116	39
Channel 117	56
Channel 118	63
Channel 119	40
Channel 120	46
Channel 121	65
Channel 122	64
Channel 123	56
Channel 124	48
Channel 125	63
Channel 126	57
Channel 127	56
Channel 128	46
Channel 129	52
Channel 130	48
Channel 131	55
Channel 132	47
Channel 133	31
Channel 134	42
Channel 135	38
Channel 136	39
Channel 137	33
Channel 138	44
Channel 139	35
Channel 140	43
Channel 141	30
Channel 142	39
Channel 143	41
Channel 144	39
Channel 145	37
Channel 146	29
Channel 147	36
Channel 148	30
Channel 149	38
Channel 150	25
Channel 151	30
Channel 152	26
Channel 153	38
Channel 154	44
Channel 155	28
Channel 156	29
Channel 157	34
Channel 158	36
Channel 159	36
Channel 160	36
Channel 161	23
Channel 162	29
Channel 163	33
Channel 164	36
Channel 165	27
Channel 166	36
Channel 167	36
Channel 168	27
Channel 169	29
Channel 170	33
Channel 171	33
Channel 172	38
Channel 173	27
Channel 174	22
Channel 175	26
Channel 176	28
Channel 177	25
Channel 178	33
Channel 179	25
Channel 180	26
Channel 181	29
Channel 182	20
Channel 183	40
Channel 184	39
Channel 185	35
Channel 186	35
Channel 187	45
Channel 188	45
Channel 189	40
Channel 190	32
Channel 191	24
Channel 192	31
Channel 193	29
Channel 194	31
Channel 195	36
Channel 196	31
Channel 197	25
Channel 198	28
Channel 199	24
Channel 200	36
Channel 201	31
Channel 202	28
Channel 203	35
Channel 204	29
Channel 205	34
Channel 206	48
Channel 207	31
Channel 208	41
Channel 209	62
Channel 210	47
Channel 211	65
Channel 212	58
Channel 213	81
Channel 214	47
Channel 215	77
Channel 216	59
Channel 217	66
Channel 218	49
Channel 219	70
Channel 220	66
Channel 221	51
Channel 222	62
Channel 223	59
Channel 224	58
Channel 225	52
Channel 226	35
Channel 227	43
Channel 228	46
Channel 229	43
Channel 230	34
Channel 231	41
Channel 232	30
Channel 233	27
Channel 234	32
Channel 235	36
Channel 236	30
Channel 237	34
Channel 238	27
Channel 239	28
Channel 240	47
Channel 241	35
Channel 242	31
Channel 243	29
Channel 244	44
Channel 245	39
Channel 246	45
Channel 247	48
Channel 248	66
Channel 249	97
Channel 250	90
Channel 251	123
Channel 252	134
Channel 253	193
Channel 254	221
Channel 255	258
Channel 256	318
Channel 257	403
Channel 258	511
Channel 259	621
Channel 260	722
Channel 261	854
Channel 262	1046
Channel 263	1121
Channel 264	1145
Channel 265	1212
Channel 266	1107
Channel 267	996
Channel 268	905
Channel 269	721
Channel 270	568
Channel 271	453
Channel 272	318
Channel 273	221
Channel 274	161
Channel 275	141
Channel 276	107
Channel 277	113
Channel 278	133
Channel 279	125
Channel 280	118
Channel 281	150
Channel 282	142
Channel 283	168
Channel 284	144
Channel 285	146
Channel 286	120
Channel 287	86
Channel 288	83
Channel 289	78
Channel 290	53
Channel 291	39
Channel 292	42
Channel 293	33
Channel 294	25
Channel 295	14
Channel 296	20
Channel 297	27
Channel 298	20
Channel 299	11
Channel 300	17
Channel 301	14
Channel 302	22
Channel 303	13
Channel 304	17
Channel 305	12
Channel 306	18
Channel 307	23
Channel 308	24
Channel 309	20
Channel 310	18
Channel 311	22
Channel 312	32
Channel 313	20
Channel 314	32
Channel 315	40
Channel 316	61
Channel 317	82
Channel 318	107
Channel 319	129
Channel 320	163
Channel 321	158
Channel 322	205
Channel 323	164
Channel 324	188
Channel 325	156
Channel 326	149
Channel 327	125
Channel 328	129
Channel 329	96
Channel 330	62
Channel 331	54
Channel 332	44
Channel 333	30
Channel 334	32
Channel 335	23
Channel 336	26
Channel 337	25
Channel 338	19
Channel 339	13
Channel 340	19
Channel 341	18
Channel 342	17
Channel 343	27
Channel 344	19
Channel 345	32
Channel 346	28
Channel 347	45
Channel 348	23
Channel 349	35
Channel 350	44
Channel 351	38
Channel 352	23
Channel 353	46
Channel 354	30
Channel 355	28
Channel 356	23
Channel 357	19
Channel 358	17
Channel 359	15
Channel 360	12
Channel 361	15
Channel 362	16
Channel 363	14
Channel 364	9
Channel 365	17
Channel 366	17
Channel 367	10
Channel 368	16
Channel 369	10
Channel 370	15
Channel 371	8
Channel 372	12
Channel 373	9
Channel 374	15
Channel 375	14
Channel 376	8
Channel 377	20
Channel 378	14
Channel 379	10
Channel 380	17
Channel 381	15
Channel 382	15
Channel 383	13
Channel 384	15
Channel 385	16
Channel 386	15
Channel 387	7
Channel 388	25
Channel 389	13
Channel 390	22
Channel 391	17
Channel 392	13
Channel 393	23
Channel 394	10
Channel 395	9
Channel 396	17
Channel 397	13
Channel 398	15
Channel 399	21
Channel 400	20
Channel 401	18
Channel 402	12
Channel 403	20
Channel 404	14
Channel 405	11
Channel 406	20
Channel 407	10
Channel 408	6
Channel 409	16
Channel 410	8
Channel 411	10
Channel 412	8
Channel 413	5
Channel 414	12
Channel 415	10
Channel 416	12
Channel 417	14
Channel 418	16
Channel 419	8
Channel 420	9
Channel 421	12
Channel 422	13
Channel 423	12
Channel 424	19
Channel 425	13
Channel 426	10
Channel 427	13
Channel 428	10
Channel 429	12
Channel 430	14
Channel 431	12
Channel 432	12
Channel 433	9
Channel 434	10
Channel 435	10
Channel 436	13
Channel 437	16
Channel 438	15
Channel 439	12
Channel 440	10
Channel 441	20
Channel 442	5
Channel 443	11
Channel 444	15
Channel 445	12
Channel 446	15
Channel 447	13
Channel 448	13
Channel 449	17
Channel 450	21
Channel 451	23
Channel 452	33
Channel 453	32
Channel 454	37
Channel 455	54
Channel 456	49
Channel 457	54
Channel 458	69
Channel 459	69
Channel 460	60
Channel 461	80
Channel 462	60
Channel 463	64
Channel 464	50
Channel 465	72
Channel 466	41
Channel 467	45
Channel 468	35
Channel 469	23
Channel 470	27
Channel 471	17
Channel 472	7
Channel 473	11
Channel 474	6
Channel 475	12
Channel 476	9
Channel 477	9
Channel 478	12
Channel 479	10
Channel 480	8
Channel 481	16
Channel 482	15
Channel 483	8
Channel 484	17
Channel 485	11
Channel 486	18
Channel 487	14
Channel 488	15
Channel 489	12
Channel 490	15
Channel 491	16
Channel 492	16
Channel 493	17
Channel 494	15
Channel 495	24
Channel 496	21
Channel 497	31
Channel 498	31
Channel 499	21
Channel 500	26
Channel 501	36
Channel 502	20
Channel 503	46
Channel 504	28
Channel 505	23
Channel 506	28
Channel 507	27
Channel 508	18
Channel 509	18
Channel 510	21
Channel 511	20
Channel 512	15
Channel 513	17
Channel 514	17
Channel 515	9
Channel 516	20
Channel 517	22
Channel 518	17
Channel 519	10
Channel 520	21
Channel 521	17
Channel 522	19
Channel 523	20
Channel 524	23
Channel 525	33
Channel 526	35
Channel 527	39
Channel 528	54
Channel 529	62
Channel 530	116
Channel 531	124
Channel 532	149
Channel 533	203
Channel 534	232
Channel 535	237
Channel 536	284
Channel 537	301
Channel 538	301
Channel 539	337
Channel 540	352
Channel 541	327
Channel 542	313
Channel 543	276
Channel 544	233
Channel 545	176
Channel 546	124
Channel 547	119
Channel 548	93
Channel 549	75
Channel 550	44
Channel 551	47
Channel 552	33
Channel 553	13
Channel 554	20
Channel 555	14
Channel 556	15
Channel 557	11
Channel 558	16
Channel 559	12
Channel 560	10
Channel 561	12
Channel 562	21
Channel 563	13
Channel 564	15
Channel 565	15
Channel 566	4
Channel 567	13
Channel 568	13
Channel 569	17
Channel 570	15
Channel 571	8
Channel 572	16
Channel 573	16
Channel 574	23
Channel 575	11
Channel 576	15
Channel 577	16
Channel 578	18
Channel 579	21
Channel 580	25
Channel 581	23
Channel 582	29
Channel 583	32
Channel 584	48
Channel 585	48
Channel 586	47
Channel 587	54
Channel 588	63
Channel 589	74
Channel 590	65
Channel 591	64
Channel 592	68
Channel 593	70
Channel 594	64
Channel 595	70
Channel 596	53
Channel 597	41
Channel 598	49
Channel 599	37
Channel 600	33
Channel 601	26
Channel 602	34
Channel 603	27
Channel 604	22
Channel 605	24
Channel 606	18
Channel 607	20
Channel 608	21
Channel 609	25
Channel 610	18
Channel 611	21
Channel 612	32
Channel 613	35
Channel 614	44
Channel 615	59
Channel 616	76
Channel 617	91
Channel 618	108
Channel 619	114
Channel 620	152
Channel 621	187
Channel 622	188
Channel 623	173
Channel 624	218
Channel 625	219
Channel 626	211
Channel 627	205
Channel 628	169
Channel 629	175
Channel 630	124
Channel 631	97
Channel 632	89
Channel 633	73
Channel 634	72
Channel 635	55
Channel 636	48
Channel 637	37
Channel 638	29
Channel 639	23
Channel 640	20
Channel 641	19
Channel 642	18
Channel 643	19
Channel 644	13
Channel 645	14
Channel 646	8
Channel 647	13
Channel 648	14
Channel 649	13
Channel 650	14
Channel 651	14
Channel 652	20
Channel 653	16
Channel 654	16
Channel 655	11
Channel 656	16
Channel 657	16
Channel 658	20
Channel 659	15
Channel 660	21
Channel 661	26
Channel 662	26
Channel 663	21
Channel 664	38
Channel 665	28
Channel 666	32
Channel 667	22
Channel 668	41
Channel 669	36
Channel 670	44
Channel 671	37
Channel 672	30
Channel 673	35
Channel 674	35
Channel 675	57
Channel 676	30
Channel 677	32
Channel 678	47
Channel 679	39
Channel 680	34
Channel 681	40
Channel 682	40
Channel 683	43
Channel 684	48
Channel 685	41
Channel 686	58
Channel 687	35
Channel 688	71
Channel 689	65
Channel 690	66
Channel 691	49
Channel 692	48
Channel 693	51
Channel 694	35
Channel 695	51
Channel 696	37
Channel 697	24
Channel 698	18
Channel 699	24
Channel 700	22
Channel 701	21
Channel 702	11
Channel 703	19
Channel 704	21
Channel 705	16
Channel 706	19
Channel 707	20
Channel 708	35
Channel 709	35
Channel 710	47
Channel 711	41
Channel 712	45
Channel 713	61
Channel 714	60
Channel 715	59
Channel 716	78
Channel 717	70
Channel 718	87
Channel 719	71
Channel 720	80
Channel 721	60
Channel 722	49
Channel 723	52
Channel 724	39
Channel 725	38
Channel 726	32
Channel 727	27
Channel 728	32
Channel 729	28
Channel 730	23
Channel 731	19
Channel 732	21
Channel 733	16
Channel 734	26
Channel 735	23
Channel 736	17
Channel 737	18
Channel 738	30
Channel 739	24
Channel 740	17
Channel 741	15
Channel 742	17
Channel 743	20
Channel 744	23
Channel 745	12
Channel 746	12
Channel 747	16
Channel 748	15
Channel 749	15
Channel 750	8
Channel 751	17
Channel 752	17
Channel 753	18
Channel 754	20
Channel 755	18
Channel 756	19
Channel 757	13
Channel 758	21
Channel 759	14
Channel 760	16
Channel 761	19
Channel 762	17
Channel 763	20
Channel 764	14
Channel 765	16
Channel 766	13
Channel 767	21
Channel 768	13
Channel 769	22
Channel 770	18
Channel 771	17
Channel 772	15
Channel 773	16
Channel 774	18
Channel 775	13
Channel 776	16
Channel 777	19
Channel 778	21
Channel 779	20
Channel 780	18
Channel 781	11
Channel 782	18
Channel 783	18
Channel 784	22
Channel 785	27
Channel 786	31
Channel 787	20
Channel 788	28
Channel 789	30
Channel 790	36
Channel 791	41
Channel 792	22
Channel 793	25
Channel 794	27
Channel 795	22
Channel 796	34
Channel 797	30
Channel 798	28
Channel 799	22
Channel 800	30
Channel 801	26
Channel 802	18
Channel 803	30
Channel 804	25
Channel 805	29
Channel 806	23
Channel 807	30
Channel 808	22
Channel 809	22
Channel 810	17
Channel 811	22
Channel 812	25
Channel 813	24
Channel 814	20
Channel 815	19
Channel 816	12
Channel 817	15
Channel 818	25
Channel 819	12
Channel 820	18
Channel 821	12
Channel 822	10
Channel 823	18
Channel 824	15
Channel 825	20
Channel 826	17
Channel 827	27
Channel 828	16
Channel 829	22
Channel 830	15
Channel 831	19
Channel 832	25
Channel 833	19
Channel 834	8
Channel 835	19
Channel 836	25
Channel 837	18
Channel 838	19
Channel 839	16
Channel 840	13
Channel 841	16
Channel 842	17
Channel 843	13
Channel 844	20
Channel 845	22
Channel 846	24
Channel 847	15
Channel 848	22
Channel 849	17
Channel 850	11
Channel 851	16
Channel 852	21
Channel 853	13
Channel 854	18
Channel 855	18
Channel 856	19
Channel 857	24
Channel 858	28
Channel 859	15
Channel 860	26
Channel 861	13
Channel 862	22
Channel 863	17
Channel 864	19
Channel 865	25
Channel 866	26
Channel 867	30
Channel 868	24
Channel 869	21
Channel 870	16
Channel 871	24
Channel 872	26
Channel 873	32
Channel 874	14
Channel 875	24
Channel 876	22
Channel 877	17
Channel 878	20
Channel 879	24
Channel 880	18
Channel 881	17
Channel 882	20
Channel 883	17
Channel 884	20
Channel 885	24
Channel 886	23
Channel 887	19
Channel 888	20
Channel 889	25
Channel 890	22
Channel 891	17
Channel 892	22
Channel 893	20
Channel 894	26
Channel 895	11
Channel 896	17
Channel 897	17
Channel 898	21
Channel 899	24
Channel 900	10
Channel 901	22
Channel 902	19
Channel 903	13
Channel 904	22
Channel 905	25
Channel 906	22
Channel 907	17
Channel 908	16
Channel 909	22
Channel 910	22
Channel 911	20
Channel 912	23
Channel 913	15
Channel 914	27
Channel 915	20
Channel 916	17
Channel 917	20
Channel 918	12
Channel 919	26
Channel 920	18
Channel 921	19
Channel 922	14
Channel 923	19
Channel 924	18
Channel 925	15
Channel 926	18
Channel 927	23
Channel 928	21
Channel 929	22
Channel 930	27
Channel 931	25
Channel 932	23
Channel 933	19
Channel 934	23
Channel 935	22
Channel 936	27
Channel 937	38
Channel 938	29
Channel 939	32
Channel 940	20
Channel 941	34
Channel 942	21
Channel 943	35
Channel 944	18
Channel 945	27
Channel 946	26
Channel 947	16
Channel 948	30
Channel 949	34
Channel 950	20
Channel 951	36
Channel 952	30
Channel 953	28
Channel 954	20
Channel 955	23
Channel 956	22
Channel 957	29
Channel 958	17
Channel 959	27
Channel 960	17
Channel 961	16
Channel 962	28
Channel 963	26
Channel 964	21
Channel 965	28
Channel 966	28
Channel 967	25
Channel 968	34
Channel 969	23
Channel 970	23
Channel 971	27
Channel 972	21
Channel 973	30
Channel 974	22
Channel 975	27
Channel 976	23
Channel 977	28
Channel 978	18
Channel 979	29
Channel 980	22
Channel 981	23
Channel 982	21
Channel 983	21
Channel 984	24
Channel 985	24
Channel 986	25
Channel 987	15
Channel 988	30
Channel 989	37
Channel 990	35
Channel 991	21
Channel 992	15
Channel 993	23
Channel 994	23
Channel 995	18
Channel 996	14
Channel 997	13
Channel 998	22
Channel 999	17
Channel 1000	12
Channel 1001	21
Channel 1002	27
Channel 1003	21
Channel 1004	15
Channel 1005	20
Channel 1006	27
Channel 1007	29
Channel 1008	26
Channel 1009	23
Channel 1010	23
Channel 1011	14
Channel 1012	21
Channel 1013	26
Channel 1014	24
Channel 1015	27
Channel 1016	24
Channel 1017	17
Channel 1018	25
Channel 1019	16
Channel 1020	23
Channel 1021	24
Channel 1022	29
Channel 1023	28
Channel 1024	30
Channel 1025	29
Channel 1026	23
Channel 1027	26
Channel 1028	17
Channel 1029	24
Channel 1030	35
Channel 1031	28
Channel 1032	38
Channel 1033	29
Channel 1034	30
Channel 1035	45
Channel 1036	32
Channel 1037	28
Channel 1038	31
Channel 1039	40
Channel 1040	38
Channel 1041	46
Channel 1042	29
Channel 1043	26
Channel 1044	30
Channel 1045	23
Channel 1046	27
Channel 1047	27
Channel 1048	24
Channel 1049	28
Channel 1050	33
Channel 1051	21
Channel 1052	33
Channel 1053	22
Channel 1054	29
Channel 1055	31
Channel 1056	22
Channel 1057	26
Channel 1058	26
Channel 1059	16
Channel 1060	27
Channel 1061	21
Channel 1062	23
Channel 1063	28
Channel 1064	36
Channel 1065	33
Channel 1066	28
Channel 1067	26
Channel 1068	23
Channel 1069	21
Channel 1070	24
Channel 1071	40
Channel 1072	31
Channel 1073	28
Channel 1074	35
Channel 1075	28
Channel 1076	29
Channel 1077	19
Channel 1078	29
Channel 1079	31
Channel 1080	40
Channel 1081	29
Channel 1082	31
Channel 1083	22
Channel 1084	32
Channel 1085	27
Channel 1086	43
Channel 1087	34
Channel 1088	24
Channel 1089	35
Channel 1090	34
Channel 1091	31
Channel 1092	31
Channel 1093	36
Channel 1094	38
Channel 1095	32
Channel 1096	33
Channel 1097	36
Channel 1098	27
Channel 1099	38
Channel 1100	26
Channel 1101	38
Channel 1102	38
Channel 1103	28
Channel 1104	31
Channel 1105	36
Channel 1106	33
Channel 1107	33
Channel 1108	21
Channel 1109	28
Channel 1110	39
Channel 1111	35
Channel 1112	28
Channel 1113	24
Channel 1114	42
Channel 1115	38
Channel 1116	47
Channel 1117	31
Channel 1118	33
Channel 1119	35
Channel 1120	34
Channel 1121	37
Channel 1122	37
Channel 1123	28
Channel 1124	41
Channel 1125	39
Channel 1126	35
Channel 1127	20
Channel 1128	39
Channel 1129	39
Channel 1130	42
Channel 1131	35
Channel 1132	34
Channel 1133	34
Channel 1134	31
Channel 1135	36
Channel 1136	37
Channel 1137	46
Channel 1138	45
Channel 1139	36
Channel 1140	39
Channel 1141	40
Channel 1142	43
Channel 1143	42
Channel 1144	47
Channel 1145	29
Channel 1146	46
Channel 1147	43
Channel 1148	54
Channel 1149	49
Channel 1150	47
Channel 1151	43
Channel 1152	54
Channel 1153	42
Channel 1154	66
Channel 1155	48
Channel 1156	48
Channel 1157	46
Channel 1158	53
Channel 1159	49
Channel 1160	46
Channel 1161	48
Channel 1162	42
Channel 1163	62
Channel 1164	56
Channel 1165	50
Channel 1166	46
Channel 1167	59
Channel 1168	47
Channel 1169	54
Channel 1170	60
Channel 1171	47
Channel 1172	45
Channel 1173	45
Channel 1174	71
Channel 1175	56
Channel 1176	63
Channel 1177	67
Channel 1178	56
Channel 1179	60
Channel 1180	73
Channel 1181	77
Channel 1182	58
Channel 1183	67
Channel 1184	63
Channel 1185	60
Channel 1186	71
Channel 1187	65
Channel 1188	76
Channel 1189	77
Channel 1190	73
Channel 1191	75
Channel 1192	72
Channel 1193	76
Channel 1194	85
Channel 1195	90
Channel 1196	82
Channel 1197	80
Channel 1198	68
Channel 1199	73
Channel 1200	84
Channel 1201	104
Channel 1202	72
Channel 1203	86
Channel 1204	92
Channel 1205	85
Channel 1206	100
Channel 1207	102
Channel 1208	89
Channel 1209	99
Channel 1210	90
Channel 1211	105
Channel 1212	121
Channel 1213	113
Channel 1214	117
Channel 1215	111
Channel 1216	114
Channel 1217	128
Channel 1218	117
Channel 1219	128
Channel 1220	127
Channel 1221	140
Channel 1222	124
Channel 1223	131
Channel 1224	153
Channel 1225	138
Channel 1226	155
Channel 1227	141
Channel 1228	156
Channel 1229	129
Channel 1230	158
Channel 1231	165
Channel 1232	165
Channel 1233	189
Channel 1234	168
Channel 1235	183
Channel 1236	207
Channel 1237	189
Channel 1238	187
Channel 1239	187
Channel 1240	221
Channel 1241	214
Channel 1242	266
Channel 1243	231
Channel 1244	268
Channel 1245	270
Channel 1246	260
Channel 1247	274
Channel 1248	288
Channel 1249	272
Channel 1250	273
Channel 1251	305
Channel 1252	294
Channel 1253	340
Channel 1254	307
Channel 1255	335
Channel 1256	341
Channel 1257	357
Channel 1258	368
Channel 1259	433
Channel 1260	375
Channel 1261	433
Channel 1262	422
Channel 1263	402
Channel 1264	445
Channel 1265	469
Channel 1266	453
Channel 1267	472
Channel 1268	467
Channel 1269	517
Channel 1270	540
Channel 1271	539
Channel 1272	520
Channel 1273	539
Channel 1274	536
Channel 1275	568
Channel 1276	598
Channel 1277	597
Channel 1278	561
Channel 1279	581
Channel 1280	651
Channel 1281	591
Channel 1282	622
Channel 1283	636
Channel 1284	656
Channel 1285	691
Channel 1286	668
Channel 1287	692
Channel 1288	664
Channel 1289	636
Channel 1290	708
Channel 1291	678
Channel 1292	667
Channel 1293	728
Channel 1294	695
Channel 1295	672
Channel 1296	661
Channel 1297	741
Channel 1298	710
Channel 1299	697
Channel 1300	730
Channel 1301	743
Channel 1302	774
Channel 1303	770
Channel 1304	842
Channel 1305	842
Channel 1306	851
Channel 1307	887
Channel 1308	900
Channel 1309	945
Channel 1310	1003
Channel 1311	1053
Channel 1312	1152
Channel 1313	1088
Channel 1314	1173
Channel 1315	1281
Channel 1316	1349
Channel 1317	1439
Channel 1318	1419
Channel 1319	1596
Channel 1320	1593
Channel 1321	1651
Channel 1322	1771
Channel 1323	1842
Channel 1324	1999
Channel 1325	1979
Channel 1326	2088
Channel 1327	2230
Channel 1328	2214
Channel 1329	2297
Channel 1330	2357
Channel 1331	2495
Channel 1332	2510
Channel 1333	2582
Channel 1334	2714
Channel 1335	2648
Channel 1336	2695
Channel 1337	2739
Channel 1338	2771
Channel 1339	2833
Channel 1340	2805
Channel 1341	2847
Channel 1342	2749
Channel 1343	2817
Channel 1344	2767
Channel 1345	2799
Channel 1346	2888
Channel 1347	2894
Channel 1348	2855
Channel 1349	2758
Channel 1350	2790
Channel 1351	2669
Channel 1352	2641
Channel 1353	2629
Channel 1354	2581
Channel 1355	2607
Channel 1356	2546
Channel 1357	2565
Channel 1358	2460
Channel 1359	2355
Channel 1360	2405
Channel 1361	2295
Channel 1362	2273
Channel 1363	2203
Channel 1364	2279
Channel 1365	2094
Channel 1366	2138
Channel 1367	2155
Channel 1368	2174
Channel 1369	2164
Channel 1370	2061
Channel 1371	2042
Channel 1372	1969
Channel 1373	2011
Channel 1374	1836
Channel 1375	1882
Channel 1376	1858
Channel 1377	1782
Channel 1378	1755
Channel 1379	1696
Channel 1380	1648
Channel 1381	1502
Channel 1382	1475
Channel 1383	1408
Channel 1384	1391
Channel 1385	1265
Channel 1386	1278
Channel 1387	1310
Channel 1388	1160
Channel 1389	1081
Channel 1390	1016
Channel 1391	1014
Channel 1392	940
Channel 1393	836
Channel 1394	785
Channel 1395	746
Channel 1396	724
Channel 1397	711
Channel 1398	654
Channel 1399	687
Channel 1400	647
Channel 1401	627
Channel 1402	638
Channel 1403	610
Channel 1404	679
Channel 1405	662
Channel 1406	725
Channel 1407	763
Channel 1408	777
Channel 1409	874
Channel 1410	961
Channel 1411	1077
Channel 1412	1120
Channel 1413	1180
Channel 1414	1253
Channel 1415	1322
Channel 1416	1392
Channel 1417	1430
Channel 1418	1422
Channel 1419	1471
Channel 1420	1503
Channel 1421	1573
Channel 1422	1486
Channel 1423	1483
Channel 1424	1482
Channel 1425	1335
Channel 1426	1258
Channel 1427	1216
Channel 1428	1055
Channel 1429	1007
Channel 1430	881
Channel 1431	795
Channel 1432	708
Channel 1433	604
Channel 1434	562
Channel 1435	449
Channel 1436	393
Channel 1437	295
Channel 1438	313
Channel 1439	251
Channel 1440	227
Channel 1441	206
Channel 1442	186
Channel 1443	206
Channel 1444	164
Channel 1445	151
Channel 1446	146
Channel 1447	153
Channel 1448	156
Channel 1449	150
Channel 1450	162
Channel 1451	159
Channel 1452	170
Channel 1453	160
Channel 1454	167
Channel 1455	177
Channel 1456	170
Channel 1457	171
Channel 1458	210
Channel 1459	169
Channel 1460	188
Channel 1461	223
Channel 1462	209
Channel 1463	236
Channel 1464	222
Channel 1465	235
Channel 1466	259
Channel 1467	259
Channel 1468	257
Channel 1469	264
Channel 1470	259
Channel 1471	284
Channel 1472	302
Channel 1473	339
Channel 1474	294
Channel 1475	341
Channel 1476	353
Channel 1477	361
Channel 1478	394
Channel 1479	406
Channel 1480	381
Channel 1481	369
Channel 1482	451
Channel 1483	438
Channel 1484	461
Channel 1485	465
Channel 1486	433
Channel 1487	448
Channel 1488	489
Channel 1489	445
Channel 1490	423
Channel 1491	495
Channel 1492	507
Channel 1493	481
Channel 1494	449
Channel 1495	463
Channel 1496	512
Channel 1497	435
Channel 1498	505
Channel 1499	483
Channel 1500	462
Channel 1501	489
Channel 1502	417
Channel 1503	451
Channel 1504	425
Channel 1505	395
Channel 1506	495
Channel 1507	395
Channel 1508	405
Channel 1509	453
Channel 1510	428
Channel 1511	441
Channel 1512	432
Channel 1513	408
Channel 1514	420
Channel 1515	351
Channel 1516	424
Channel 1517	399
Channel 1518	392
Channel 1519	371
Channel 1520	386
Channel 1521	422
Channel 1522	373
Channel 1523	383
Channel 1524	350
Channel 1525	363
Channel 1526	372
Channel 1527	379
Channel 1528	378
Channel 1529	335
Channel 1530	353
Channel 1531	320
Channel 1532	342
Channel 1533	353
Channel 1534	289
Channel 1535	336
Channel 1536	338
Channel 1537	285
Channel 1538	294
Channel 1539	262
Channel 1540	319
Channel 1541	280
Channel 1542	270
Channel 1543	241
Channel 1544	245
Channel 1545	254
Channel 1546	260
Channel 1547	265
Channel 1548	238
Channel 1549	238
Channel 1550	231
Channel 1551	224
Channel 1552	220
Channel 1553	186
Channel 1554	201
Channel 1555	184
Channel 1556	190
Channel 1557	170
Channel 1558	155
Channel 1559	167
Channel 1560	151
Channel 1561	132
Channel 1562	135
Channel 1563	113
Channel 1564	142
Channel 1565	124
Channel 1566	136
Channel 1567	131
Channel 1568	138
Channel 1569	113
Channel 1570	100
Channel 1571	110
Channel 1572	109
Channel 1573	105
Channel 1574	124
Channel 1575	101
Channel 1576	134
Channel 1577	139
Channel 1578	122
Channel 1579	135
Channel 1580	157
Channel 1581	193
Channel 1582	175
Channel 1583	210
Channel 1584	229
Channel 1585	276
Channel 1586	273
Channel 1587	258
Channel 1588	323
Channel 1589	326
Channel 1590	311
Channel 1591	372
Channel 1592	324
Channel 1593	378
Channel 1594	348
Channel 1595	315
Channel 1596	304
Channel 1597	284
Channel 1598	296
Channel 1599	281
Channel 1600	220
Channel 1601	195
Channel 1602	168
Channel 1603	155
Channel 1604	133
Channel 1605	130
Channel 1606	109
Channel 1607	105
Channel 1608	83
Channel 1609	97
Channel 1610	55
Channel 1611	68
Channel 1612	71
Channel 1613	59
Channel 1614	71
Channel 1615	67
Channel 1616	63
Channel 1617	71
Channel 1618	73
Channel 1619	70
Channel 1620	64
Channel 1621	76
Channel 1622	67
Channel 1623	65
Channel 1624	52
Channel 1625	64
Channel 1626	71
Channel 1627	53
Channel 1628	57
Channel 1629	46
Channel 1630	35
Channel 1631	51
Channel 1632	38
Channel 1633	26
Channel 1634	31
Channel 1635	28
Channel 1636	21
Channel 1637	23
Channel 1638	19
Channel 1639	14
Channel 1640	22
Channel 1641	19
Channel 1642	16
Channel 1643	16
Channel 1644	17
Channel 1645	16
Channel 1646	17
Channel 1647	11
Channel 1648	19
Channel 1649	9
Channel 1650	17
Channel 1651	14
Channel 1652	13
Channel 1653	15
Channel 1654	10
Channel 1655	13
Channel 1656	18
Channel 1657	21
Channel 1658	17
Channel 1659	14
Channel 1660	11
Channel 1661	11
Channel 1662	12
Channel 1663	7
Channel 1664	17
Channel 1665	9
Channel 1666	11
Channel 1667	13
Channel 1668	16
Channel 1669	14
Channel 1670	11
Channel 1671	15
Channel 1672	15
Channel 1673	12
Channel 1674	14
Channel 1675	12
Channel 1676	12
Channel 1677	25
Channel 1678	25
Channel 1679	20
Channel 1680	30
Channel 1681	22
Channel 1682	20
Channel 1683	31
Channel 1684	29
Channel 1685	41
Channel 1686	53
Channel 1687	48
Channel 1688	67
Channel 1689	84
Channel 1690	97
Channel 1691	127
Channel 1692	147
Channel 1693	180
Channel 1694	213
Channel 1695	262
Channel 1696	314
Channel 1697	320
Channel 1698	387
Channel 1699	447
Channel 1700	493
Channel 1701	519
Channel 1702	538
Channel 1703	634
Channel 1704	709
Channel 1705	750
Channel 1706	822
Channel 1707	847
Channel 1708	948
Channel 1709	959
Channel 1710	1027
Channel 1711	1015
Channel 1712	1027
Channel 1713	1021
Channel 1714	1084
Channel 1715	1106
Channel 1716	1080
Channel 1717	1137
Channel 1718	1074
Channel 1719	1036
Channel 1720	998
Channel 1721	943
Channel 1722	905
Channel 1723	835
Channel 1724	748
Channel 1725	704
Channel 1726	603
Channel 1727	547
Channel 1728	490
Channel 1729	381
Channel 1730	358
Channel 1731	286
Channel 1732	218
Channel 1733	195
Channel 1734	172
Channel 1735	127
Channel 1736	94
Channel 1737	65
Channel 1738	63
Channel 1739	49
Channel 1740	44
Channel 1741	38
Channel 1742	27
Channel 1743	24
Channel 1744	24
Channel 1745	15
Channel 1746	13
Channel 1747	25
Channel 1748	12
Channel 1749	13
Channel 1750	16
Channel 1751	10
Channel 1752	13
Channel 1753	15
Channel 1754	14
Channel 1755	13
Channel 1756	16
Channel 1757	8
Channel 1758	8
Channel 1759	12
Channel 1760	13
Channel 1761	15
Channel 1762	11
Channel 1763	19
Channel 1764	15
Channel 1765	14
Channel 1766	12
Channel 1767	16
Channel 1768	12
Channel 1769	8
Channel 1770	9
Channel 1771	9
Channel 1772	14
Channel 1773	9
Channel 1774	11
Channel 1775	16
Channel 1776	7
Channel 1777	13
Channel 1778	12
Channel 1779	14
Channel 1780	12
Channel 1781	13
Channel 1782	10
Channel 1783	17
Channel 1784	12
Channel 1785	15
Channel 1786	12
Channel 1787	19
Channel 1788	13
Channel 1789	9
Channel 1790	15
Channel 1791	11
Channel 1792	12
Channel 1793	17
Channel 1794	10
Channel 1795	5
Channel 1796	20
Channel 1797	8
Channel 1798	10
Channel 1799	9
Channel 1800	11
Channel 1801	4
Channel 1802	9
Channel 1803	16
Channel 1804	12
Channel 1805	11
Channel 1806	17
Channel 1807	5
Channel 1808	10
Channel 1809	12
Channel 1810	6
Channel 1811	8
Channel 1812	15
Channel 1813	10
Channel 1814	10
Channel 1815	13
Channel 1816	11
Channel 1817	14
Channel 1818	9
Channel 1819	3
Channel 1820	9
Channel 1821	17
Channel 1822	10
Channel 1823	13
Channel 1824	15
Channel 1825	13
Channel 1826	8
Channel 1827	15
Channel 1828	20
Channel 1829	7
Channel 1830	12
Channel 1831	11
Channel 1832	11
Channel 1833	13
Channel 1834	12
Channel 1835	16
Channel 1836	13
Channel 1837	10
Channel 1838	9
Channel 1839	11
Channel 1840	13
Channel 1841	7
Channel 1842	12
Channel 1843	11
Channel 1844	15
Channel 1845	11
Channel 1846	9
Channel 1847	10
Channel 1848	13
Channel 1849	13
Channel 1850	12
Channel 1851	11
Channel 1852	13
Channel 1853	14
Channel 1854	17
Channel 1855	16
Channel 1856	12
Channel 1857	8
Channel 1858	18
Channel 1859	10
Channel 1860	12
Channel 1861	15
Channel 1862	20
Channel 1863	14
Channel 1864	12
Channel 1865	11
Channel 1866	13
Channel 1867	8
Channel 1868	11
Channel 1869	21
Channel 1870	11
Channel 1871	15
Channel 1872	13
Channel 1873	16
Channel 1874	26
Channel 1875	19
Channel 1876	13
Channel 1877	10
Channel 1878	11
Channel 1879	13
Channel 1880	10
Channel 1881	19
Channel 1882	12
Channel 1883	11
Channel 1884	25
Channel 1885	13
Channel 1886	19
Channel 1887	19
Channel 1888	16
Channel 1889	17
Channel 1890	14
Channel 1891	12
Channel 1892	15
Channel 1893	18
Channel 1894	17
Channel 1895	13
Channel 1896	13
Channel 1897	13
Channel 1898	11
Channel 1899	18
Channel 1900	14
Channel 1901	16
Channel 1902	19
Channel 1903	26
Channel 1904	14
Channel 1905	32
Channel 1906	31
Channel 1907	27
Channel 1908	39
Channel 1909	49
Channel 1910	43
Channel 1911	70
Channel 1912	66
Channel 1913	89
Channel 1914	110
Channel 1915	125
Channel 1916	132
Channel 1917	151
Channel 1918	159
Channel 1919	157
Channel 1920	202
Channel 1921	234
Channel 1922	232
Channel 1923	254
Channel 1924	278
Channel 1925	278
Channel 1926	288
Channel 1927	273
Channel 1928	298
Channel 1929	295
Channel 1930	281
Channel 1931	345
Channel 1932	252
Channel 1933	253
Channel 1934	238
Channel 1935	248
Channel 1936	227
Channel 1937	200
Channel 1938	178
Channel 1939	150
Channel 1940	146
Channel 1941	119
Channel 1942	86
Channel 1943	86
Channel 1944	69
Channel 1945	63
Channel 1946	63
Channel 1947	51
Channel 1948	33
Channel 1949	37
Channel 1950	34
Channel 1951	49
Channel 1952	41
Channel 1953	32
Channel 1954	39
Channel 1955	33
Channel 1956	36
Channel 1957	50
Channel 1958	36
Channel 1959	37
Channel 1960	46
Channel 1961	59
Channel 1962	56
Channel 1963	59
Channel 1964	62
Channel 1965	53
Channel 1966	69
Channel 1967	43
Channel 1968	54
Channel 1969	54
Channel 1970	57
Channel 1971	53
Channel 1972	60
Channel 1973	53
Channel 1974	37
Channel 1975	49
Channel 1976	28
Channel 1977	31
Channel 1978	30
Channel 1979	28
Channel 1980	18
Channel 1981	17
Channel 1982	15
Channel 1983	21
Channel 1984	15
Channel 1985	14
Channel 1986	6
Channel 1987	8
Channel 1988	9
Channel 1989	5
Channel 1990	6
Channel 1991	6
Channel 1992	5
Channel 1993	2
Channel 1994	6
[truncated: 2,102 more rows]
