# Supplementary material for: A dataset of 112 ligands for the preconcentration of mercury, uranium, lanthanum and other pollutants and heavy metals in water
Source: Data Brief. 2020 Feb 4;29:105236. doi: 10.1016/j.dib.2020.105236 (PMC7033335; doi:10.1016/j.dib.2020.105236)
Supplement: Multimedia component 3_alizarin red S [file mmc3.txt]

Kalib 1	-0.354346
Kalib 2	0.012554
Kalib 3	0.001788
Kalib 4	0.000419
Kalib Square	0.000000
Kalib Fano	0.010361
Channel 1	0
Channel 2	0
Channel 3	0
Channel 4	0
Channel 5	0
Channel 6	0
Channel 7	0
Channel 8	0
Channel 9	0
Channel 10	0
Channel 11	0
Channel 12	0
Channel 13	1
Channel 14	16
Channel 15	74
Channel 16	293
Channel 17	1046
Channel 18	3259
Channel 19	9596
Channel 20	23919
Channel 21	55102
Channel 22	110397
Channel 23	200891
Channel 24	328010
Channel 25	475539
Channel 26	626188
Channel 27	742097
Channel 28	779398
Channel 29	738214
Channel 30	628762
Channel 31	478709
Channel 32	323731
Channel 33	197232
Channel 34	108639
Channel 35	52850
Channel 36	22855
Channel 37	9071
Channel 38	3034
Channel 39	979
Channel 40	268
Channel 41	79
Channel 42	24
Channel 43	8
Channel 44	7
Channel 45	9
Channel 46	9
Channel 47	6
Channel 48	8
Channel 49	8
Channel 50	8
Channel 51	6
Channel 52	7
Channel 53	3
Channel 54	3
Channel 55	2
Channel 56	4
Channel 57	2
Channel 58	3
Channel 59	6
Channel 60	4
Channel 61	7
Channel 62	2
Channel 63	6
Channel 64	1
Channel 65	2
Channel 66	4
Channel 67	2
Channel 68	1
Channel 69	1
Channel 70	0
Channel 71	0
Channel 72	2
Channel 73	1
Channel 74	1
Channel 75	2
Channel 76	0
Channel 77	1
Channel 78	37
Channel 79	50
Channel 80	60
Channel 81	55
Channel 82	60
Channel 83	70
Channel 84	61
Channel 85	43
Channel 86	56
Channel 87	82
Channel 88	57
Channel 89	61
Channel 90	62
Channel 91	60
Channel 92	65
Channel 93	53
Channel 94	54
Channel 95	58
Channel 96	61
Channel 97	52
Channel 98	63
Channel 99	72
Channel 100	57
Channel 101	72
Channel 102	47
Channel 103	58
Channel 104	61
Channel 105	46
Channel 106	49
Channel 107	59
Channel 108	48
Channel 109	55
Channel 110	63
Channel 111	55
Channel 112	48
Channel 113	55
Channel 114	60
Channel 115	46
Channel 116	50
Channel 117	44
Channel 118	54
Channel 119	47
Channel 120	44
Channel 121	49
Channel 122	56
Channel 123	56
Channel 124	65
Channel 125	65
Channel 126	52
Channel 127	53
Channel 128	46
Channel 129	52
Channel 130	32
Channel 131	45
Channel 132	41
Channel 133	47
Channel 134	39
Channel 135	43
Channel 136	45
Channel 137	41
Channel 138	48
Channel 139	34
Channel 140	31
Channel 141	35
Channel 142	32
Channel 143	34
Channel 144	33
Channel 145	37
Channel 146	37
Channel 147	37
Channel 148	34
Channel 149	37
Channel 150	31
Channel 151	35
Channel 152	37
Channel 153	32
Channel 154	34
Channel 155	34
Channel 156	31
Channel 157	28
Channel 158	21
Channel 159	28
Channel 160	29
Channel 161	38
Channel 162	37
Channel 163	29
Channel 164	35
Channel 165	41
Channel 166	20
Channel 167	22
Channel 168	36
Channel 169	25
Channel 170	35
Channel 171	25
Channel 172	32
Channel 173	21
Channel 174	36
Channel 175	24
Channel 176	28
Channel 177	30
Channel 178	27
Channel 179	23
Channel 180	27
Channel 181	39
Channel 182	35
Channel 183	36
Channel 184	39
Channel 185	36
Channel 186	25
Channel 187	39
Channel 188	37
Channel 189	38
Channel 190	41
Channel 191	35
Channel 192	27
Channel 193	31
Channel 194	36
Channel 195	33
Channel 196	28
Channel 197	35
Channel 198	27
Channel 199	21
Channel 200	35
Channel 201	32
Channel 202	32
Channel 203	34
Channel 204	31
Channel 205	49
Channel 206	64
Channel 207	67
Channel 208	78
Channel 209	96
Channel 210	81
Channel 211	133
Channel 212	126
Channel 213	116
Channel 214	122
Channel 215	129
Channel 216	112
Channel 217	118
Channel 218	96
Channel 219	92
Channel 220	94
Channel 221	69
Channel 222	71
Channel 223	62
Channel 224	80
Channel 225	67
Channel 226	49
Channel 227	69
Channel 228	62
Channel 229	36
Channel 230	43
Channel 231	39
Channel 232	32
Channel 233	27
Channel 234	33
Channel 235	35
Channel 236	31
Channel 237	25
Channel 238	41
Channel 239	23
Channel 240	38
Channel 241	32
Channel 242	32
Channel 243	38
Channel 244	35
Channel 245	47
Channel 246	52
Channel 247	53
Channel 248	61
Channel 249	76
Channel 250	88
Channel 251	149
Channel 252	146
Channel 253	204
Channel 254	217
Channel 255	218
Channel 256	267
Channel 257	345
Channel 258	400
Channel 259	489
Channel 260	581
Channel 261	623
Channel 262	775
Channel 263	842
Channel 264	857
Channel 265	942
Channel 266	820
Channel 267	775
Channel 268	681
Channel 269	542
Channel 270	437
Channel 271	315
Channel 272	250
Channel 273	175
Channel 274	125
Channel 275	109
Channel 276	102
Channel 277	86
Channel 278	85
Channel 279	84
Channel 280	97
Channel 281	109
Channel 282	119
Channel 283	121
Channel 284	115
Channel 285	109
Channel 286	89
Channel 287	78
Channel 288	67
Channel 289	42
Channel 290	45
Channel 291	33
Channel 292	32
Channel 293	17
Channel 294	21
Channel 295	22
Channel 296	19
Channel 297	17
Channel 298	19
Channel 299	14
Channel 300	23
Channel 301	22
Channel 302	15
Channel 303	26
Channel 304	18
Channel 305	15
Channel 306	17
Channel 307	18
Channel 308	15
Channel 309	24
Channel 310	45
Channel 311	31
Channel 312	32
Channel 313	54
Channel 314	58
Channel 315	92
Channel 316	117
Channel 317	163
Channel 318	239
Channel 319	274
Channel 320	311
Channel 321	358
Channel 322	406
Channel 323	412
Channel 324	347
Channel 325	369
Channel 326	307
Channel 327	294
Channel 328	196
Channel 329	159
Channel 330	137
Channel 331	80
Channel 332	59
Channel 333	45
Channel 334	37
Channel 335	28
Channel 336	23
Channel 337	22
Channel 338	24
Channel 339	31
Channel 340	25
Channel 341	28
Channel 342	33
Channel 343	37
Channel 344	40
Channel 345	42
Channel 346	58
Channel 347	52
Channel 348	63
Channel 349	64
Channel 350	57
Channel 351	49
Channel 352	40
Channel 353	40
Channel 354	50
Channel 355	31
Channel 356	32
Channel 357	23
Channel 358	20
Channel 359	19
Channel 360	19
Channel 361	9
Channel 362	12
Channel 363	13
Channel 364	16
Channel 365	12
Channel 366	13
Channel 367	12
Channel 368	12
Channel 369	14
Channel 370	12
Channel 371	12
Channel 372	13
Channel 373	11
Channel 374	17
Channel 375	19
Channel 376	12
Channel 377	12
Channel 378	13
Channel 379	12
Channel 380	13
Channel 381	9
Channel 382	13
Channel 383	13
Channel 384	9
Channel 385	13
Channel 386	7
Channel 387	16
Channel 388	15
Channel 389	17
Channel 390	13
Channel 391	9
Channel 392	15
Channel 393	16
Channel 394	15
Channel 395	18
Channel 396	20
Channel 397	23
Channel 398	16
Channel 399	21
Channel 400	20
Channel 401	19
Channel 402	19
Channel 403	11
Channel 404	15
Channel 405	15
Channel 406	10
Channel 407	16
Channel 408	14
Channel 409	12
Channel 410	9
Channel 411	17
Channel 412	15
Channel 413	15
Channel 414	13
Channel 415	10
Channel 416	18
Channel 417	9
Channel 418	9
Channel 419	13
Channel 420	7
Channel 421	13
Channel 422	11
Channel 423	10
Channel 424	12
Channel 425	9
Channel 426	10
Channel 427	19
Channel 428	17
Channel 429	11
Channel 430	15
Channel 431	21
Channel 432	14
Channel 433	22
Channel 434	19
Channel 435	18
Channel 436	19
Channel 437	16
Channel 438	14
Channel 439	19
Channel 440	18
Channel 441	14
Channel 442	11
Channel 443	15
Channel 444	12
Channel 445	21
Channel 446	6
Channel 447	16
Channel 448	12
Channel 449	19
Channel 450	28
Channel 451	19
Channel 452	29
Channel 453	44
Channel 454	51
Channel 455	52
Channel 456	55
Channel 457	74
Channel 458	71
Channel 459	69
Channel 460	79
Channel 461	72
Channel 462	74
Channel 463	70
Channel 464	54
Channel 465	41
Channel 466	36
Channel 467	32
Channel 468	27
Channel 469	20
Channel 470	25
Channel 471	18
Channel 472	11
Channel 473	11
Channel 474	17
Channel 475	10
Channel 476	9
Channel 477	14
Channel 478	11
Channel 479	11
Channel 480	14
Channel 481	10
Channel 482	11
Channel 483	12
Channel 484	11
Channel 485	18
Channel 486	8
Channel 487	13
Channel 488	12
Channel 489	8
Channel 490	7
Channel 491	18
Channel 492	26
Channel 493	28
Channel 494	20
Channel 495	31
Channel 496	20
Channel 497	25
Channel 498	36
Channel 499	27
Channel 500	26
Channel 501	29
Channel 502	30
Channel 503	34
Channel 504	31
Channel 505	27
Channel 506	30
Channel 507	24
Channel 508	17
Channel 509	25
Channel 510	23
Channel 511	20
Channel 512	19
Channel 513	16
Channel 514	16
Channel 515	17
Channel 516	15
Channel 517	13
Channel 518	21
Channel 519	13
Channel 520	19
Channel 521	22
Channel 522	15
Channel 523	19
Channel 524	26
Channel 525	27
Channel 526	38
Channel 527	36
Channel 528	48
Channel 529	73
Channel 530	86
Channel 531	114
Channel 532	149
Channel 533	181
Channel 534	203
Channel 535	240
Channel 536	272
Channel 537	295
Channel 538	344
Channel 539	342
Channel 540	290
Channel 541	313
Channel 542	267
Channel 543	253
Channel 544	211
Channel 545	154
Channel 546	153
Channel 547	119
Channel 548	91
Channel 549	81
Channel 550	50
Channel 551	31
Channel 552	31
Channel 553	23
Channel 554	21
Channel 555	14
Channel 556	19
Channel 557	22
Channel 558	12
Channel 559	14
Channel 560	13
Channel 561	17
Channel 562	8
Channel 563	12
Channel 564	9
Channel 565	11
Channel 566	10
Channel 567	13
Channel 568	18
Channel 569	12
Channel 570	8
Channel 571	18
Channel 572	18
Channel 573	16
Channel 574	25
Channel 575	18
Channel 576	21
Channel 577	19
Channel 578	15
Channel 579	17
Channel 580	31
Channel 581	30
Channel 582	50
Channel 583	32
Channel 584	30
Channel 585	53
Channel 586	57
Channel 587	47
Channel 588	50
Channel 589	68
Channel 590	75
Channel 591	64
Channel 592	85
Channel 593	62
Channel 594	51
Channel 595	67
Channel 596	61
Channel 597	41
Channel 598	33
Channel 599	42
Channel 600	33
Channel 601	27
Channel 602	20
Channel 603	18
Channel 604	22
Channel 605	13
Channel 606	17
Channel 607	11
Channel 608	20
Channel 609	25
Channel 610	26
Channel 611	23
Channel 612	35
Channel 613	41
Channel 614	63
Channel 615	78
Channel 616	75
Channel 617	91
Channel 618	111
Channel 619	121
Channel 620	146
Channel 621	168
Channel 622	191
Channel 623	227
Channel 624	197
Channel 625	236
Channel 626	179
Channel 627	179
Channel 628	203
Channel 629	159
Channel 630	140
Channel 631	110
Channel 632	84
Channel 633	70
Channel 634	67
Channel 635	52
Channel 636	43
Channel 637	35
Channel 638	25
Channel 639	30
Channel 640	21
Channel 641	17
Channel 642	13
Channel 643	19
Channel 644	19
Channel 645	11
Channel 646	10
Channel 647	19
Channel 648	17
Channel 649	16
Channel 650	17
Channel 651	17
Channel 652	9
Channel 653	15
Channel 654	20
Channel 655	23
Channel 656	19
Channel 657	39
Channel 658	41
Channel 659	54
Channel 660	72
Channel 661	85
Channel 662	73
Channel 663	142
Channel 664	193
Channel 665	163
Channel 666	204
Channel 667	209
Channel 668	239
Channel 669	245
Channel 670	269
Channel 671	248
Channel 672	245
Channel 673	210
Channel 674	196
Channel 675	188
Channel 676	150
Channel 677	116
Channel 678	122
Channel 679	100
Channel 680	71
Channel 681	67
Channel 682	65
Channel 683	70
Channel 684	53
Channel 685	49
Channel 686	56
Channel 687	64
Channel 688	45
Channel 689	56
Channel 690	45
Channel 691	61
Channel 692	50
Channel 693	42
Channel 694	39
Channel 695	28
Channel 696	25
Channel 697	23
Channel 698	35
Channel 699	17
Channel 700	26
Channel 701	23
Channel 702	35
Channel 703	22
Channel 704	46
Channel 705	47
Channel 706	57
Channel 707	70
Channel 708	71
Channel 709	104
Channel 710	138
Channel 711	178
Channel 712	193
Channel 713	232
Channel 714	233
Channel 715	257
Channel 716	266
Channel 717	290
Channel 718	294
Channel 719	308
Channel 720	289
Channel 721	244
Channel 722	192
Channel 723	164
Channel 724	148
Channel 725	134
Channel 726	122
Channel 727	92
Channel 728	73
Channel 729	51
Channel 730	42
Channel 731	45
Channel 732	51
Channel 733	39
Channel 734	38
Channel 735	34
Channel 736	44
Channel 737	45
Channel 738	58
Channel 739	54
Channel 740	43
Channel 741	50
Channel 742	35
Channel 743	41
Channel 744	32
Channel 745	32
Channel 746	37
Channel 747	29
Channel 748	21
Channel 749	22
Channel 750	20
Channel 751	21
Channel 752	11
Channel 753	18
Channel 754	20
Channel 755	7
Channel 756	18
Channel 757	13
Channel 758	9
Channel 759	13
Channel 760	15
Channel 761	14
Channel 762	15
Channel 763	22
Channel 764	16
Channel 765	15
Channel 766	20
Channel 767	18
Channel 768	19
Channel 769	16
Channel 770	19
Channel 771	19
Channel 772	17
Channel 773	21
Channel 774	14
Channel 775	17
Channel 776	10
Channel 777	13
Channel 778	20
Channel 779	13
Channel 780	20
Channel 781	18
Channel 782	22
Channel 783	32
Channel 784	31
Channel 785	35
Channel 786	31
Channel 787	27
Channel 788	48
Channel 789	43
Channel 790	58
Channel 791	61
Channel 792	63
Channel 793	54
Channel 794	53
Channel 795	48
Channel 796	62
Channel 797	40
Channel 798	45
Channel 799	41
Channel 800	39
Channel 801	47
Channel 802	34
Channel 803	19
Channel 804	28
Channel 805	31
Channel 806	26
Channel 807	27
Channel 808	26
Channel 809	26
Channel 810	16
Channel 811	26
Channel 812	25
Channel 813	17
Channel 814	20
Channel 815	21
Channel 816	17
Channel 817	16
Channel 818	13
Channel 819	23
Channel 820	20
Channel 821	15
Channel 822	23
Channel 823	14
Channel 824	11
Channel 825	18
Channel 826	14
Channel 827	14
Channel 828	14
Channel 829	16
Channel 830	12
Channel 831	18
Channel 832	16
Channel 833	18
Channel 834	17
Channel 835	14
Channel 836	14
Channel 837	15
Channel 838	24
Channel 839	17
Channel 840	12
Channel 841	27
Channel 842	13
Channel 843	19
Channel 844	19
Channel 845	21
Channel 846	19
Channel 847	14
Channel 848	21
Channel 849	23
Channel 850	19
Channel 851	16
Channel 852	23
Channel 853	17
Channel 854	17
Channel 855	11
Channel 856	16
Channel 857	16
Channel 858	14
Channel 859	22
Channel 860	14
Channel 861	23
Channel 862	19
Channel 863	22
Channel 864	17
Channel 865	23
Channel 866	25
Channel 867	21
Channel 868	14
Channel 869	17
Channel 870	24
Channel 871	26
Channel 872	26
Channel 873	19
Channel 874	22
Channel 875	24
Channel 876	17
Channel 877	15
Channel 878	20
Channel 879	24
Channel 880	12
Channel 881	23
Channel 882	19
Channel 883	18
Channel 884	16
Channel 885	20
Channel 886	23
Channel 887	20
Channel 888	22
Channel 889	19
Channel 890	15
Channel 891	17
Channel 892	22
Channel 893	14
Channel 894	20
Channel 895	17
Channel 896	13
Channel 897	15
Channel 898	16
Channel 899	11
Channel 900	18
Channel 901	21
Channel 902	25
Channel 903	27
Channel 904	16
Channel 905	12
Channel 906	19
Channel 907	17
Channel 908	14
Channel 909	15
Channel 910	17
Channel 911	17
Channel 912	16
Channel 913	16
Channel 914	18
Channel 915	22
Channel 916	11
Channel 917	12
Channel 918	17
Channel 919	18
Channel 920	19
Channel 921	16
Channel 922	23
Channel 923	13
Channel 924	21
Channel 925	16
Channel 926	21
Channel 927	28
Channel 928	22
Channel 929	26
Channel 930	20
Channel 931	22
Channel 932	25
Channel 933	20
Channel 934	22
Channel 935	28
Channel 936	31
Channel 937	27
Channel 938	19
Channel 939	16
Channel 940	27
Channel 941	26
Channel 942	23
Channel 943	19
Channel 944	31
Channel 945	23
Channel 946	27
Channel 947	23
Channel 948	22
Channel 949	26
Channel 950	26
Channel 951	37
Channel 952	24
Channel 953	18
Channel 954	21
Channel 955	20
Channel 956	19
Channel 957	21
Channel 958	21
Channel 959	30
Channel 960	22
Channel 961	28
Channel 962	21
Channel 963	21
Channel 964	16
Channel 965	23
Channel 966	29
Channel 967	10
Channel 968	27
Channel 969	27
Channel 970	32
Channel 971	26
Channel 972	16
Channel 973	29
Channel 974	35
Channel 975	26
Channel 976	27
Channel 977	25
Channel 978	32
Channel 979	30
Channel 980	32
Channel 981	29
Channel 982	38
Channel 983	28
Channel 984	30
Channel 985	23
Channel 986	28
Channel 987	23
Channel 988	21
Channel 989	26
Channel 990	22
Channel 991	19
Channel 992	20
Channel 993	25
Channel 994	29
Channel 995	21
Channel 996	17
Channel 997	21
Channel 998	29
Channel 999	22
Channel 1000	11
Channel 1001	17
Channel 1002	25
Channel 1003	19
Channel 1004	19
Channel 1005	27
Channel 1006	21
Channel 1007	18
Channel 1008	14
Channel 1009	18
Channel 1010	16
Channel 1011	19
Channel 1012	16
Channel 1013	16
Channel 1014	23
Channel 1015	19
Channel 1016	9
Channel 1017	17
Channel 1018	16
Channel 1019	22
Channel 1020	31
Channel 1021	23
Channel 1022	19
Channel 1023	20
Channel 1024	25
Channel 1025	19
Channel 1026	26
Channel 1027	24
Channel 1028	23
Channel 1029	23
Channel 1030	25
Channel 1031	31
Channel 1032	33
Channel 1033	27
Channel 1034	36
Channel 1035	27
Channel 1036	34
Channel 1037	30
Channel 1038	41
Channel 1039	24
Channel 1040	20
Channel 1041	31
Channel 1042	36
Channel 1043	32
Channel 1044	26
Channel 1045	29
Channel 1046	21
Channel 1047	28
Channel 1048	23
Channel 1049	33
Channel 1050	28
Channel 1051	30
Channel 1052	26
Channel 1053	25
Channel 1054	20
Channel 1055	19
Channel 1056	27
Channel 1057	30
Channel 1058	26
Channel 1059	33
Channel 1060	24
Channel 1061	22
Channel 1062	26
Channel 1063	26
Channel 1064	15
Channel 1065	18
Channel 1066	34
Channel 1067	25
Channel 1068	23
Channel 1069	35
Channel 1070	26
Channel 1071	18
Channel 1072	20
Channel 1073	32
Channel 1074	22
Channel 1075	25
Channel 1076	24
Channel 1077	28
Channel 1078	31
Channel 1079	16
Channel 1080	21
Channel 1081	19
Channel 1082	30
Channel 1083	26
Channel 1084	26
Channel 1085	30
Channel 1086	22
Channel 1087	21
Channel 1088	31
Channel 1089	28
Channel 1090	35
Channel 1091	36
Channel 1092	23
Channel 1093	32
Channel 1094	40
Channel 1095	34
Channel 1096	24
Channel 1097	37
Channel 1098	26
Channel 1099	29
Channel 1100	26
Channel 1101	29
Channel 1102	36
Channel 1103	30
Channel 1104	29
Channel 1105	38
Channel 1106	32
Channel 1107	22
Channel 1108	35
Channel 1109	24
Channel 1110	35
Channel 1111	27
Channel 1112	38
Channel 1113	22
Channel 1114	29
Channel 1115	35
Channel 1116	30
Channel 1117	27
Channel 1118	26
Channel 1119	41
Channel 1120	23
Channel 1121	30
Channel 1122	33
Channel 1123	39
Channel 1124	37
Channel 1125	30
Channel 1126	36
Channel 1127	36
Channel 1128	30
Channel 1129	26
Channel 1130	45
Channel 1131	29
Channel 1132	31
Channel 1133	47
Channel 1134	34
Channel 1135	44
Channel 1136	37
Channel 1137	40
Channel 1138	27
Channel 1139	40
Channel 1140	39
Channel 1141	43
Channel 1142	35
Channel 1143	42
Channel 1144	28
Channel 1145	48
Channel 1146	37
Channel 1147	42
Channel 1148	46
Channel 1149	40
Channel 1150	48
Channel 1151	45
Channel 1152	46
Channel 1153	68
Channel 1154	47
Channel 1155	52
Channel 1156	48
Channel 1157	50
Channel 1158	59
Channel 1159	56
Channel 1160	63
Channel 1161	40
Channel 1162	55
Channel 1163	50
Channel 1164	60
Channel 1165	53
Channel 1166	47
Channel 1167	35
Channel 1168	51
Channel 1169	47
Channel 1170	45
Channel 1171	52
Channel 1172	49
Channel 1173	43
Channel 1174	59
Channel 1175	48
Channel 1176	61
Channel 1177	65
Channel 1178	64
Channel 1179	55
Channel 1180	68
Channel 1181	64
Channel 1182	67
Channel 1183	56
Channel 1184	76
Channel 1185	68
Channel 1186	67
Channel 1187	73
Channel 1188	73
Channel 1189	84
Channel 1190	67
Channel 1191	80
Channel 1192	65
Channel 1193	79
Channel 1194	74
Channel 1195	75
Channel 1196	90
Channel 1197	73
Channel 1198	84
Channel 1199	72
Channel 1200	74
Channel 1201	77
Channel 1202	88
Channel 1203	86
Channel 1204	90
Channel 1205	92
Channel 1206	107
Channel 1207	89
Channel 1208	117
Channel 1209	102
Channel 1210	108
Channel 1211	120
Channel 1212	120
Channel 1213	114
Channel 1214	118
Channel 1215	107
Channel 1216	129
Channel 1217	126
Channel 1218	134
Channel 1219	143
Channel 1220	141
Channel 1221	146
Channel 1222	145
Channel 1223	139
Channel 1224	160
Channel 1225	125
Channel 1226	160
Channel 1227	158
Channel 1228	148
Channel 1229	167
Channel 1230	153
Channel 1231	172
Channel 1232	168
Channel 1233	167
Channel 1234	177
Channel 1235	197
Channel 1236	201
Channel 1237	192
Channel 1238	206
Channel 1239	210
Channel 1240	223
Channel 1241	222
Channel 1242	224
Channel 1243	238
Channel 1244	226
Channel 1245	263
Channel 1246	254
Channel 1247	257
Channel 1248	247
Channel 1249	281
Channel 1250	302
Channel 1251	283
Channel 1252	275
Channel 1253	325
Channel 1254	323
Channel 1255	404
Channel 1256	351
Channel 1257	370
Channel 1258	374
Channel 1259	370
Channel 1260	400
Channel 1261	420
Channel 1262	414
Channel 1263	426
Channel 1264	445
Channel 1265	459
Channel 1266	482
Channel 1267	558
Channel 1268	485
Channel 1269	517
Channel 1270	528
Channel 1271	558
Channel 1272	540
Channel 1273	563
Channel 1274	526
Channel 1275	569
Channel 1276	562
Channel 1277	629
Channel 1278	649
Channel 1279	604
Channel 1280	628
Channel 1281	641
Channel 1282	656
Channel 1283	658
Channel 1284	608
Channel 1285	662
Channel 1286	686
Channel 1287	632
Channel 1288	660
Channel 1289	631
Channel 1290	672
Channel 1291	688
Channel 1292	700
Channel 1293	680
Channel 1294	688
Channel 1295	686
Channel 1296	716
Channel 1297	688
Channel 1298	735
Channel 1299	746
Channel 1300	722
Channel 1301	766
Channel 1302	752
Channel 1303	771
Channel 1304	779
Channel 1305	843
Channel 1306	852
Channel 1307	890
Channel 1308	915
Channel 1309	988
Channel 1310	962
Channel 1311	1029
Channel 1312	1046
Channel 1313	1119
Channel 1314	1197
Channel 1315	1210
Channel 1316	1314
Channel 1317	1355
Channel 1318	1497
Channel 1319	1538
Channel 1320	1640
Channel 1321	1701
Channel 1322	1753
Channel 1323	1853
Channel 1324	1844
Channel 1325	2018
Channel 1326	2020
Channel 1327	2119
Channel 1328	2308
Channel 1329	2210
Channel 1330	2398
Channel 1331	2495
Channel 1332	2471
Channel 1333	2474
Channel 1334	2625
Channel 1335	2588
Channel 1336	2725
Channel 1337	2643
Channel 1338	2626
Channel 1339	2731
Channel 1340	2802
Channel 1341	2718
Channel 1342	2780
Channel 1343	2735
Channel 1344	2632
Channel 1345	2570
Channel 1346	2613
Channel 1347	2654
Channel 1348	2583
Channel 1349	2605
Channel 1350	2418
Channel 1351	2522
Channel 1352	2510
Channel 1353	2440
Channel 1354	2404
Channel 1355	2382
Channel 1356	2303
Channel 1357	2276
Channel 1358	2208
Channel 1359	2193
Channel 1360	2216
Channel 1361	2181
Channel 1362	2125
Channel 1363	2066
Channel 1364	2108
Channel 1365	2016
Channel 1366	1987
Channel 1367	1934
Channel 1368	1880
Channel 1369	1783
Channel 1370	1833
Channel 1371	1819
Channel 1372	1785
Channel 1373	1713
Channel 1374	1678
Channel 1375	1631
Channel 1376	1524
Channel 1377	1582
Channel 1378	1506
Channel 1379	1548
Channel 1380	1433
Channel 1381	1355
Channel 1382	1325
Channel 1383	1303
Channel 1384	1217
Channel 1385	1194
Channel 1386	1103
Channel 1387	1052
Channel 1388	1030
Channel 1389	925
Channel 1390	867
Channel 1391	880
Channel 1392	791
Channel 1393	785
Channel 1394	715
Channel 1395	665
Channel 1396	624
Channel 1397	587
Channel 1398	573
Channel 1399	594
Channel 1400	562
Channel 1401	554
Channel 1402	553
Channel 1403	561
Channel 1404	587
Channel 1405	586
Channel 1406	637
Channel 1407	697
Channel 1408	718
Channel 1409	752
Channel 1410	867
Channel 1411	874
Channel 1412	1007
Channel 1413	1025
Channel 1414	1128
Channel 1415	1174
Channel 1416	1196
Channel 1417	1250
Channel 1418	1360
Channel 1419	1274
Channel 1420	1340
Channel 1421	1306
Channel 1422	1299
Channel 1423	1237
Channel 1424	1192
Channel 1425	1147
Channel 1426	1077
Channel 1427	953
Channel 1428	932
Channel 1429	808
Channel 1430	733
Channel 1431	654
Channel 1432	589
Channel 1433	507
Channel 1434	451
Channel 1435	398
Channel 1436	325
Channel 1437	269
Channel 1438	268
Channel 1439	220
Channel 1440	221
Channel 1441	184
Channel 1442	169
Channel 1443	156
Channel 1444	133
Channel 1445	184
Channel 1446	152
Channel 1447	163
Channel 1448	149
Channel 1449	192
Channel 1450	155
Channel 1451	140
Channel 1452	155
Channel 1453	162
Channel 1454	170
Channel 1455	189
Channel 1456	144
Channel 1457	171
Channel 1458	163
Channel 1459	180
Channel 1460	191
Channel 1461	200
Channel 1462	218
Channel 1463	201
Channel 1464	228
Channel 1465	244
Channel 1466	235
Channel 1467	270
Channel 1468	264
Channel 1469	290
Channel 1470	288
Channel 1471	300
Channel 1472	312
Channel 1473	325
Channel 1474	295
Channel 1475	367
Channel 1476	391
Channel 1477	427
Channel 1478	371
Channel 1479	418
Channel 1480	417
Channel 1481	420
Channel 1482	419
Channel 1483	455
Channel 1484	438
Channel 1485	427
Channel 1486	480
Channel 1487	509
Channel 1488	451
Channel 1489	464
Channel 1490	427
Channel 1491	514
Channel 1492	446
Channel 1493	455
Channel 1494	435
Channel 1495	446
Channel 1496	448
Channel 1497	502
Channel 1498	499
Channel 1499	481
Channel 1500	467
Channel 1501	458
Channel 1502	423
Channel 1503	418
Channel 1504	403
Channel 1505	426
Channel 1506	384
Channel 1507	396
Channel 1508	359
Channel 1509	421
Channel 1510	409
Channel 1511	401
Channel 1512	374
Channel 1513	363
Channel 1514	374
Channel 1515	352
Channel 1516	345
Channel 1517	330
Channel 1518	366
Channel 1519	335
Channel 1520	344
Channel 1521	332
Channel 1522	325
Channel 1523	353
Channel 1524	336
Channel 1525	305
Channel 1526	327
Channel 1527	308
Channel 1528	296
Channel 1529	298
Channel 1530	326
Channel 1531	286
Channel 1532	314
Channel 1533	263
Channel 1534	293
Channel 1535	289
Channel 1536	283
Channel 1537	282
Channel 1538	271
Channel 1539	255
Channel 1540	250
Channel 1541	241
Channel 1542	235
Channel 1543	220
Channel 1544	237
Channel 1545	226
Channel 1546	212
Channel 1547	198
Channel 1548	234
Channel 1549	183
Channel 1550	195
Channel 1551	204
Channel 1552	166
Channel 1553	162
Channel 1554	173
Channel 1555	186
Channel 1556	148
Channel 1557	147
Channel 1558	137
Channel 1559	141
Channel 1560	148
Channel 1561	146
Channel 1562	108
Channel 1563	106
Channel 1564	112
Channel 1565	115
Channel 1566	124
Channel 1567	109
Channel 1568	112
Channel 1569	101
Channel 1570	104
Channel 1571	113
Channel 1572	105
Channel 1573	111
Channel 1574	94
Channel 1575	86
Channel 1576	112
Channel 1577	111
Channel 1578	134
Channel 1579	154
Channel 1580	166
Channel 1581	159
Channel 1582	175
Channel 1583	209
Channel 1584	210
Channel 1585	233
Channel 1586	259
Channel 1587	272
Channel 1588	281
Channel 1589	318
Channel 1590	324
Channel 1591	349
Channel 1592	331
Channel 1593	316
Channel 1594	262
Channel 1595	304
Channel 1596	264
Channel 1597	279
Channel 1598	198
Channel 1599	208
Channel 1600	190
Channel 1601	194
Channel 1602	133
Channel 1603	138
Channel 1604	141
Channel 1605	87
Channel 1606	101
Channel 1607	97
Channel 1608	84
Channel 1609	62
Channel 1610	77
Channel 1611	64
Channel 1612	60
Channel 1613	68
Channel 1614	73
Channel 1615	72
Channel 1616	79
Channel 1617	65
Channel 1618	73
Channel 1619	69
Channel 1620	60
Channel 1621	76
Channel 1622	59
Channel 1623	65
Channel 1624	70
Channel 1625	65
Channel 1626	48
Channel 1627	46
Channel 1628	45
Channel 1629	48
Channel 1630	44
Channel 1631	33
Channel 1632	36
Channel 1633	23
Channel 1634	29
Channel 1635	24
Channel 1636	27
Channel 1637	21
Channel 1638	29
Channel 1639	17
Channel 1640	11
Channel 1641	13
Channel 1642	10
Channel 1643	19
Channel 1644	10
Channel 1645	16
Channel 1646	18
Channel 1647	8
Channel 1648	11
Channel 1649	13
Channel 1650	12
Channel 1651	11
Channel 1652	11
Channel 1653	17
Channel 1654	15
Channel 1655	19
Channel 1656	16
Channel 1657	19
Channel 1658	15
Channel 1659	14
Channel 1660	12
Channel 1661	18
Channel 1662	11
Channel 1663	10
Channel 1664	17
Channel 1665	20
Channel 1666	9
Channel 1667	15
Channel 1668	15
Channel 1669	23
Channel 1670	15
Channel 1671	13
Channel 1672	12
Channel 1673	19
Channel 1674	15
Channel 1675	20
Channel 1676	27
Channel 1677	21
Channel 1678	20
Channel 1679	17
Channel 1680	16
Channel 1681	24
Channel 1682	29
Channel 1683	30
Channel 1684	38
Channel 1685	43
Channel 1686	49
Channel 1687	71
Channel 1688	88
Channel 1689	97
Channel 1690	104
Channel 1691	124
Channel 1692	138
Channel 1693	192
Channel 1694	229
Channel 1695	262
Channel 1696	332
Channel 1697	361
Channel 1698	431
Channel 1699	475
Channel 1700	514
Channel 1701	547
Channel 1702	629
Channel 1703	657
Channel 1704	715
Channel 1705	755
Channel 1706	802
Channel 1707	909
Channel 1708	926
Channel 1709	942
Channel 1710	990
Channel 1711	1050
Channel 1712	1125
Channel 1713	1127
Channel 1714	1130
Channel 1715	1047
Channel 1716	1117
Channel 1717	1133
Channel 1718	1068
Channel 1719	1033
Channel 1720	1021
Channel 1721	974
Channel 1722	818
Channel 1723	801
Channel 1724	661
Channel 1725	674
Channel 1726	601
Channel 1727	525
Channel 1728	460
Channel 1729	361
Channel 1730	314
Channel 1731	242
Channel 1732	253
Channel 1733	178
Channel 1734	139
Channel 1735	128
Channel 1736	82
Channel 1737	74
Channel 1738	63
Channel 1739	50
Channel 1740	36
Channel 1741	41
Channel 1742	20
Channel 1743	25
Channel 1744	17
Channel 1745	14
Channel 1746	18
Channel 1747	15
Channel 1748	24
Channel 1749	9
Channel 1750	12
Channel 1751	7
Channel 1752	8
Channel 1753	14
Channel 1754	15
Channel 1755	15
Channel 1756	12
Channel 1757	21
Channel 1758	27
Channel 1759	18
Channel 1760	15
Channel 1761	19
Channel 1762	11
Channel 1763	14
Channel 1764	26
Channel 1765	9
Channel 1766	14
Channel 1767	8
Channel 1768	11
Channel 1769	15
Channel 1770	16
Channel 1771	15
Channel 1772	9
Channel 1773	17
Channel 1774	8
Channel 1775	14
Channel 1776	9
Channel 1777	15
Channel 1778	14
Channel 1779	12
Channel 1780	10
Channel 1781	13
Channel 1782	14
Channel 1783	14
Channel 1784	13
Channel 1785	18
Channel 1786	6
Channel 1787	8
Channel 1788	11
Channel 1789	15
Channel 1790	17
Channel 1791	5
Channel 1792	10
Channel 1793	13
Channel 1794	10
Channel 1795	13
Channel 1796	12
Channel 1797	14
Channel 1798	10
Channel 1799	8
Channel 1800	3
Channel 1801	13
Channel 1802	12
Channel 1803	12
Channel 1804	9
Channel 1805	10
Channel 1806	5
Channel 1807	6
Channel 1808	11
Channel 1809	6
Channel 1810	13
Channel 1811	7
Channel 1812	10
Channel 1813	11
Channel 1814	12
Channel 1815	16
Channel 1816	11
Channel 1817	14
Channel 1818	9
Channel 1819	13
Channel 1820	14
Channel 1821	12
Channel 1822	5
Channel 1823	15
Channel 1824	11
Channel 1825	10
Channel 1826	14
Channel 1827	8
Channel 1828	12
Channel 1829	15
Channel 1830	13
Channel 1831	8
Channel 1832	17
Channel 1833	14
Channel 1834	14
Channel 1835	12
Channel 1836	11
Channel 1837	11
Channel 1838	11
Channel 1839	8
Channel 1840	15
Channel 1841	12
Channel 1842	7
Channel 1843	11
Channel 1844	9
Channel 1845	11
Channel 1846	7
Channel 1847	11
Channel 1848	6
Channel 1849	11
Channel 1850	18
Channel 1851	14
Channel 1852	14
Channel 1853	14
Channel 1854	18
Channel 1855	15
Channel 1856	11
Channel 1857	13
Channel 1858	15
Channel 1859	17
Channel 1860	6
Channel 1861	16
Channel 1862	16
Channel 1863	11
Channel 1864	13
Channel 1865	10
Channel 1866	12
Channel 1867	12
Channel 1868	12
Channel 1869	14
Channel 1870	13
Channel 1871	17
Channel 1872	8
Channel 1873	11
Channel 1874	9
Channel 1875	10
Channel 1876	14
Channel 1877	11
Channel 1878	13
Channel 1879	15
Channel 1880	17
Channel 1881	12
Channel 1882	14
Channel 1883	21
Channel 1884	16
Channel 1885	16
Channel 1886	10
Channel 1887	19
Channel 1888	21
Channel 1889	17
Channel 1890	18
Channel 1891	13
Channel 1892	20
Channel 1893	20
Channel 1894	12
Channel 1895	21
Channel 1896	13
Channel 1897	20
Channel 1898	16
Channel 1899	21
Channel 1900	15
Channel 1901	12
Channel 1902	13
Channel 1903	17
Channel 1904	17
Channel 1905	29
Channel 1906	27
Channel 1907	26
Channel 1908	43
Channel 1909	48
Channel 1910	55
Channel 1911	72
Channel 1912	75
Channel 1913	81
Channel 1914	88
Channel 1915	124
Channel 1916	144
Channel 1917	177
Channel 1918	178
Channel 1919	213
Channel 1920	224
Channel 1921	246
Channel 1922	242
Channel 1923	291
Channel 1924	258
Channel 1925	315
Channel 1926	296
Channel 1927	323
Channel 1928	324
Channel 1929	301
Channel 1930	288
Channel 1931	267
Channel 1932	267
Channel 1933	265
Channel 1934	247
Channel 1935	196
Channel 1936	174
Channel 1937	186
Channel 1938	175
Channel 1939	157
Channel 1940	144
Channel 1941	106
Channel 1942	75
Channel 1943	86
Channel 1944	50
Channel 1945	73
Channel 1946	50
Channel 1947	43
Channel 1948	45
Channel 1949	31
Channel 1950	34
Channel 1951	30
Channel 1952	27
Channel 1953	39
Channel 1954	38
Channel 1955	37
Channel 1956	42
Channel 1957	37
Channel 1958	41
Channel 1959	47
Channel 1960	50
Channel 1961	50
Channel 1962	66
Channel 1963	55
Channel 1964	54
Channel 1965	55
Channel 1966	54
Channel 1967	54
Channel 1968	51
Channel 1969	55
Channel 1970	49
Channel 1971	44
Channel 1972	48
Channel 1973	42
Channel 1974	36
Channel 1975	36
Channel 1976	24
Channel 1977	29
Channel 1978	27
Channel 1979	25
Channel 1980	15
Channel 1981	13
Channel 1982	23
Channel 1983	16
Channel 1984	15
Channel 1985	12
Channel 1986	6
Channel 1987	10
Channel 1988	5
Channel 1989	8
Channel 1990	8
Channel 1991	11
Channel 1992	5
Channel 1993	2
Channel 1994	5
[truncated: 2,102 more rows]
