# Supplementary material for: A dataset of 112 ligands for the preconcentration of mercury, uranium, lanthanum and other pollutants and heavy metals in water
Source: Data Brief. 2020 Feb 4;29:105236. doi: 10.1016/j.dib.2020.105236 (PMC7033335; doi:10.1016/j.dib.2020.105236)
Supplement: Multimedia component 4_bromophenol blue [file mmc4.txt]

Kalib 1	-0.354346
Kalib 2	0.012554
Kalib 3	0.001788
Kalib 4	0.000419
Kalib Square	0.000000
Kalib Fano	0.010361
Channel 1	0
Channel 2	0
Channel 3	0
Channel 4	0
Channel 5	0
Channel 6	0
Channel 7	0
Channel 8	0
Channel 9	0
Channel 10	0
Channel 11	0
Channel 12	0
Channel 13	3
Channel 14	21
Channel 15	87
Channel 16	331
Channel 17	1087
Channel 18	3434
Channel 19	9896
Channel 20	24386
Channel 21	55122
Channel 22	110252
Channel 23	201942
Channel 24	327385
Channel 25	474724
Channel 26	622157
Channel 27	736655
Channel 28	775301
Channel 29	731441
Channel 30	625892
Channel 31	476592
Channel 32	321876
Channel 33	196689
Channel 34	108358
Channel 35	53032
Channel 36	22898
Channel 37	9156
Channel 38	3190
Channel 39	1015
Channel 40	263
Channel 41	70
Channel 42	26
Channel 43	14
Channel 44	15
Channel 45	10
Channel 46	9
Channel 47	5
Channel 48	7
Channel 49	9
Channel 50	9
Channel 51	7
Channel 52	8
Channel 53	7
Channel 54	3
Channel 55	1
Channel 56	4
Channel 57	3
Channel 58	6
Channel 59	2
Channel 60	1
Channel 61	3
Channel 62	4
Channel 63	3
Channel 64	7
Channel 65	5
Channel 66	1
Channel 67	4
Channel 68	2
Channel 69	2
Channel 70	2
Channel 71	1
Channel 72	1
Channel 73	1
Channel 74	0
Channel 75	2
Channel 76	2
Channel 77	1
Channel 78	38
Channel 79	82
Channel 80	58
Channel 81	83
Channel 82	69
Channel 83	79
Channel 84	74
Channel 85	72
Channel 86	57
Channel 87	77
Channel 88	67
Channel 89	78
Channel 90	62
Channel 91	72
Channel 92	76
Channel 93	72
Channel 94	55
Channel 95	63
Channel 96	66
Channel 97	64
Channel 98	62
Channel 99	61
Channel 100	60
Channel 101	66
Channel 102	45
Channel 103	76
Channel 104	76
Channel 105	47
Channel 106	71
Channel 107	58
Channel 108	52
Channel 109	59
Channel 110	62
Channel 111	49
Channel 112	55
Channel 113	56
Channel 114	54
Channel 115	66
Channel 116	54
Channel 117	57
Channel 118	60
Channel 119	72
Channel 120	52
Channel 121	50
Channel 122	61
Channel 123	56
Channel 124	49
Channel 125	72
Channel 126	61
Channel 127	51
Channel 128	53
Channel 129	48
Channel 130	41
Channel 131	51
Channel 132	47
Channel 133	47
Channel 134	40
Channel 135	49
Channel 136	42
Channel 137	43
Channel 138	38
Channel 139	57
Channel 140	47
Channel 141	62
Channel 142	71
Channel 143	82
Channel 144	123
Channel 145	126
Channel 146	144
Channel 147	159
Channel 148	148
Channel 149	171
Channel 150	158
Channel 151	142
Channel 152	125
Channel 153	113
Channel 154	122
Channel 155	110
Channel 156	87
Channel 157	70
Channel 158	70
Channel 159	45
Channel 160	42
Channel 161	45
Channel 162	48
Channel 163	37
Channel 164	38
Channel 165	38
Channel 166	23
Channel 167	40
Channel 168	38
Channel 169	41
Channel 170	33
Channel 171	32
Channel 172	36
Channel 173	33
Channel 174	36
Channel 175	30
Channel 176	37
Channel 177	35
Channel 178	29
Channel 179	32
Channel 180	50
Channel 181	40
Channel 182	45
Channel 183	38
Channel 184	37
Channel 185	39
Channel 186	52
Channel 187	43
Channel 188	34
Channel 189	36
Channel 190	43
Channel 191	44
Channel 192	39
Channel 193	45
Channel 194	30
Channel 195	38
Channel 196	35
Channel 197	33
Channel 198	23
Channel 199	38
Channel 200	24
Channel 201	39
Channel 202	35
Channel 203	39
Channel 204	45
Channel 205	49
Channel 206	59
Channel 207	61
Channel 208	68
Channel 209	79
Channel 210	101
Channel 211	100
Channel 212	94
Channel 213	99
Channel 214	95
Channel 215	105
Channel 216	94
Channel 217	77
Channel 218	77
Channel 219	76
Channel 220	82
Channel 221	57
Channel 222	57
Channel 223	70
Channel 224	59
Channel 225	56
Channel 226	55
Channel 227	50
Channel 228	57
Channel 229	48
Channel 230	32
Channel 231	42
Channel 232	47
Channel 233	32
Channel 234	29
Channel 235	29
Channel 236	34
Channel 237	38
Channel 238	40
Channel 239	38
Channel 240	36
Channel 241	34
Channel 242	27
Channel 243	32
Channel 244	45
Channel 245	45
Channel 246	54
Channel 247	60
Channel 248	73
Channel 249	89
Channel 250	116
Channel 251	121
Channel 252	141
Channel 253	203
Channel 254	219
Channel 255	275
Channel 256	301
Channel 257	368
Channel 258	422
Channel 259	485
Channel 260	594
Channel 261	682
Channel 262	777
Channel 263	835
Channel 264	941
Channel 265	986
Channel 266	887
Channel 267	763
Channel 268	693
Channel 269	578
Channel 270	451
Channel 271	329
Channel 272	279
Channel 273	185
Channel 274	130
Channel 275	121
Channel 276	90
Channel 277	91
Channel 278	114
Channel 279	100
Channel 280	108
Channel 281	116
Channel 282	104
Channel 283	105
Channel 284	103
Channel 285	113
Channel 286	101
Channel 287	75
Channel 288	80
Channel 289	63
Channel 290	52
Channel 291	32
Channel 292	34
Channel 293	30
Channel 294	27
Channel 295	30
Channel 296	20
Channel 297	18
Channel 298	19
Channel 299	28
Channel 300	25
Channel 301	20
Channel 302	22
Channel 303	14
Channel 304	17
Channel 305	8
Channel 306	24
Channel 307	32
Channel 308	16
Channel 309	17
Channel 310	18
Channel 311	26
Channel 312	18
Channel 313	54
Channel 314	46
Channel 315	53
Channel 316	65
Channel 317	103
Channel 318	99
Channel 319	129
Channel 320	167
Channel 321	216
Channel 322	198
Channel 323	167
Channel 324	182
Channel 325	171
Channel 326	152
Channel 327	137
Channel 328	126
Channel 329	100
Channel 330	62
Channel 331	58
Channel 332	40
Channel 333	35
Channel 334	22
Channel 335	19
Channel 336	26
Channel 337	26
Channel 338	26
Channel 339	18
Channel 340	27
Channel 341	26
Channel 342	28
Channel 343	19
Channel 344	33
Channel 345	49
Channel 346	40
Channel 347	43
Channel 348	37
Channel 349	41
Channel 350	34
Channel 351	32
Channel 352	34
Channel 353	34
Channel 354	29
Channel 355	19
Channel 356	17
Channel 357	18
Channel 358	11
Channel 359	13
Channel 360	19
Channel 361	14
Channel 362	18
Channel 363	15
Channel 364	12
Channel 365	23
Channel 366	23
Channel 367	9
Channel 368	14
Channel 369	15
Channel 370	18
Channel 371	16
Channel 372	9
Channel 373	16
Channel 374	11
Channel 375	20
Channel 376	12
Channel 377	16
Channel 378	6
Channel 379	14
Channel 380	15
Channel 381	13
Channel 382	12
Channel 383	11
Channel 384	14
Channel 385	10
Channel 386	18
Channel 387	13
Channel 388	18
Channel 389	14
Channel 390	16
Channel 391	17
Channel 392	19
Channel 393	12
Channel 394	23
Channel 395	18
Channel 396	23
Channel 397	12
Channel 398	16
Channel 399	16
Channel 400	21
Channel 401	19
Channel 402	14
Channel 403	13
Channel 404	20
Channel 405	13
Channel 406	16
Channel 407	17
Channel 408	16
Channel 409	24
Channel 410	17
Channel 411	11
Channel 412	21
Channel 413	19
Channel 414	10
Channel 415	21
Channel 416	11
Channel 417	13
Channel 418	16
Channel 419	15
Channel 420	14
Channel 421	10
Channel 422	13
Channel 423	10
Channel 424	19
Channel 425	19
Channel 426	17
Channel 427	8
Channel 428	14
Channel 429	19
Channel 430	13
Channel 431	18
Channel 432	13
Channel 433	11
Channel 434	11
Channel 435	13
Channel 436	16
Channel 437	19
Channel 438	16
Channel 439	15
Channel 440	14
Channel 441	13
Channel 442	10
Channel 443	12
Channel 444	13
Channel 445	19
Channel 446	21
Channel 447	23
Channel 448	21
Channel 449	15
Channel 450	24
Channel 451	27
Channel 452	26
Channel 453	42
Channel 454	52
Channel 455	52
Channel 456	66
Channel 457	54
Channel 458	74
Channel 459	74
Channel 460	88
Channel 461	86
Channel 462	84
Channel 463	99
Channel 464	72
Channel 465	57
Channel 466	55
Channel 467	37
Channel 468	28
Channel 469	29
Channel 470	26
Channel 471	15
Channel 472	23
Channel 473	11
Channel 474	15
Channel 475	10
Channel 476	13
Channel 477	11
Channel 478	13
Channel 479	11
Channel 480	15
Channel 481	12
Channel 482	18
Channel 483	11
Channel 484	13
Channel 485	12
Channel 486	15
Channel 487	15
Channel 488	18
Channel 489	15
Channel 490	19
Channel 491	18
Channel 492	17
Channel 493	16
Channel 494	26
Channel 495	28
Channel 496	40
Channel 497	32
Channel 498	37
Channel 499	33
Channel 500	36
Channel 501	25
Channel 502	38
Channel 503	39
Channel 504	35
Channel 505	29
Channel 506	31
Channel 507	29
Channel 508	27
Channel 509	20
Channel 510	13
Channel 511	17
Channel 512	21
Channel 513	12
Channel 514	11
Channel 515	19
Channel 516	20
Channel 517	18
Channel 518	13
Channel 519	18
Channel 520	28
Channel 521	22
Channel 522	25
Channel 523	27
Channel 524	23
Channel 525	38
Channel 526	34
Channel 527	51
Channel 528	66
Channel 529	85
Channel 530	94
Channel 531	115
Channel 532	159
Channel 533	188
Channel 534	211
Channel 535	305
Channel 536	316
Channel 537	315
Channel 538	331
Channel 539	371
Channel 540	338
Channel 541	339
Channel 542	307
Channel 543	296
Channel 544	206
Channel 545	184
Channel 546	169
Channel 547	100
Channel 548	104
Channel 549	75
Channel 550	55
Channel 551	40
Channel 552	24
Channel 553	16
Channel 554	17
Channel 555	18
Channel 556	16
Channel 557	21
Channel 558	18
Channel 559	13
Channel 560	21
Channel 561	12
Channel 562	13
Channel 563	15
Channel 564	17
Channel 565	9
Channel 566	12
Channel 567	16
Channel 568	20
Channel 569	6
Channel 570	10
Channel 571	14
Channel 572	16
Channel 573	13
Channel 574	14
Channel 575	18
Channel 576	17
Channel 577	21
Channel 578	16
Channel 579	21
Channel 580	27
Channel 581	22
Channel 582	41
Channel 583	41
Channel 584	46
Channel 585	39
Channel 586	61
Channel 587	61
Channel 588	72
Channel 589	78
Channel 590	64
Channel 591	66
Channel 592	73
Channel 593	67
Channel 594	59
Channel 595	59
Channel 596	49
Channel 597	55
Channel 598	36
Channel 599	29
Channel 600	31
Channel 601	32
Channel 602	28
Channel 603	19
Channel 604	28
Channel 605	18
Channel 606	26
Channel 607	26
Channel 608	23
Channel 609	18
Channel 610	31
Channel 611	31
Channel 612	25
Channel 613	34
Channel 614	46
Channel 615	66
Channel 616	73
Channel 617	79
Channel 618	127
Channel 619	143
Channel 620	158
Channel 621	186
Channel 622	197
Channel 623	196
Channel 624	193
Channel 625	230
Channel 626	213
Channel 627	218
Channel 628	210
Channel 629	147
Channel 630	122
Channel 631	128
Channel 632	96
Channel 633	98
Channel 634	61
Channel 635	36
Channel 636	32
Channel 637	23
Channel 638	32
Channel 639	22
Channel 640	27
Channel 641	16
Channel 642	15
Channel 643	10
Channel 644	14
Channel 645	18
Channel 646	8
Channel 647	19
Channel 648	17
Channel 649	11
Channel 650	11
Channel 651	21
Channel 652	16
Channel 653	14
Channel 654	20
Channel 655	22
Channel 656	15
Channel 657	20
Channel 658	19
Channel 659	14
Channel 660	23
Channel 661	26
Channel 662	21
Channel 663	30
Channel 664	22
Channel 665	42
Channel 666	34
Channel 667	29
Channel 668	39
Channel 669	42
Channel 670	51
Channel 671	45
Channel 672	39
Channel 673	35
Channel 674	41
Channel 675	32
Channel 676	39
Channel 677	35
Channel 678	38
Channel 679	51
Channel 680	41
Channel 681	36
Channel 682	48
Channel 683	40
Channel 684	64
Channel 685	47
Channel 686	64
Channel 687	51
Channel 688	65
Channel 689	54
Channel 690	57
Channel 691	38
Channel 692	60
Channel 693	38
Channel 694	41
Channel 695	30
Channel 696	26
Channel 697	30
Channel 698	32
Channel 699	27
Channel 700	18
Channel 701	15
Channel 702	26
Channel 703	19
Channel 704	18
Channel 705	17
Channel 706	27
Channel 707	32
Channel 708	27
Channel 709	36
Channel 710	32
Channel 711	54
Channel 712	49
Channel 713	53
Channel 714	69
Channel 715	60
Channel 716	57
Channel 717	76
Channel 718	78
Channel 719	73
Channel 720	65
Channel 721	57
Channel 722	51
Channel 723	63
Channel 724	40
Channel 725	51
Channel 726	38
Channel 727	39
Channel 728	21
Channel 729	20
Channel 730	16
Channel 731	25
Channel 732	24
Channel 733	24
Channel 734	21
Channel 735	23
Channel 736	18
Channel 737	26
Channel 738	21
Channel 739	24
Channel 740	18
Channel 741	19
Channel 742	20
Channel 743	17
Channel 744	21
Channel 745	20
Channel 746	12
Channel 747	26
Channel 748	18
Channel 749	12
Channel 750	19
Channel 751	18
Channel 752	14
Channel 753	13
Channel 754	20
Channel 755	12
Channel 756	15
Channel 757	23
Channel 758	22
Channel 759	13
Channel 760	25
Channel 761	18
Channel 762	18
Channel 763	17
Channel 764	21
Channel 765	23
Channel 766	15
Channel 767	19
Channel 768	24
Channel 769	23
Channel 770	30
Channel 771	25
Channel 772	22
Channel 773	17
Channel 774	16
Channel 775	20
Channel 776	22
Channel 777	16
Channel 778	23
Channel 779	23
Channel 780	23
Channel 781	20
Channel 782	24
Channel 783	32
Channel 784	28
Channel 785	25
Channel 786	19
Channel 787	28
Channel 788	29
Channel 789	27
Channel 790	28
Channel 791	32
Channel 792	20
Channel 793	29
Channel 794	27
Channel 795	43
Channel 796	32
Channel 797	40
Channel 798	38
Channel 799	31
Channel 800	31
Channel 801	38
Channel 802	30
Channel 803	38
Channel 804	25
Channel 805	28
Channel 806	37
Channel 807	33
Channel 808	26
Channel 809	33
Channel 810	25
Channel 811	30
Channel 812	24
Channel 813	25
Channel 814	24
Channel 815	24
Channel 816	30
Channel 817	23
Channel 818	32
Channel 819	17
Channel 820	30
Channel 821	20
Channel 822	28
Channel 823	19
Channel 824	29
Channel 825	25
Channel 826	24
Channel 827	23
Channel 828	32
Channel 829	27
Channel 830	33
Channel 831	25
Channel 832	24
Channel 833	27
Channel 834	33
Channel 835	26
Channel 836	30
Channel 837	34
Channel 838	26
Channel 839	31
Channel 840	33
Channel 841	30
Channel 842	24
Channel 843	26
Channel 844	25
Channel 845	30
Channel 846	32
Channel 847	38
Channel 848	29
Channel 849	27
Channel 850	27
Channel 851	33
Channel 852	20
Channel 853	28
Channel 854	24
Channel 855	30
Channel 856	27
Channel 857	25
Channel 858	22
Channel 859	20
Channel 860	23
Channel 861	31
Channel 862	21
Channel 863	31
Channel 864	14
Channel 865	31
Channel 866	28
Channel 867	22
Channel 868	36
Channel 869	29
Channel 870	26
Channel 871	27
Channel 872	34
Channel 873	26
Channel 874	21
Channel 875	36
Channel 876	29
Channel 877	24
Channel 878	34
Channel 879	18
Channel 880	18
Channel 881	30
Channel 882	18
Channel 883	26
Channel 884	25
Channel 885	22
Channel 886	26
Channel 887	22
Channel 888	20
Channel 889	21
Channel 890	33
Channel 891	19
Channel 892	20
Channel 893	25
Channel 894	21
Channel 895	29
Channel 896	29
Channel 897	17
Channel 898	23
Channel 899	31
Channel 900	29
Channel 901	34
Channel 902	29
Channel 903	21
Channel 904	23
Channel 905	23
Channel 906	35
Channel 907	19
Channel 908	36
Channel 909	36
Channel 910	31
Channel 911	48
Channel 912	27
Channel 913	35
Channel 914	33
Channel 915	39
Channel 916	24
Channel 917	27
Channel 918	27
Channel 919	29
Channel 920	42
Channel 921	54
Channel 922	39
Channel 923	43
Channel 924	46
Channel 925	36
Channel 926	41
Channel 927	55
Channel 928	41
Channel 929	43
Channel 930	48
Channel 931	49
Channel 932	52
Channel 933	60
Channel 934	53
Channel 935	50
Channel 936	55
Channel 937	53
Channel 938	70
Channel 939	55
Channel 940	71
Channel 941	56
Channel 942	65
Channel 943	65
Channel 944	54
Channel 945	66
Channel 946	74
Channel 947	63
Channel 948	65
Channel 949	88
Channel 950	78
Channel 951	79
Channel 952	68
Channel 953	90
Channel 954	100
Channel 955	99
Channel 956	114
Channel 957	155
Channel 958	209
Channel 959	267
Channel 960	329
Channel 961	438
Channel 962	648
Channel 963	815
Channel 964	1095
Channel 965	1502
Channel 966	2030
Channel 967	2648
Channel 968	3260
Channel 969	4043
Channel 970	5051
Channel 971	5878
Channel 972	6806
Channel 973	7901
Channel 974	8997
Channel 975	9655
Channel 976	10341
Channel 977	10722
Channel 978	11025
Channel 979	11059
Channel 980	10956
Channel 981	10492
Channel 982	9876
Channel 983	8976
Channel 984	8216
Channel 985	7049
Channel 986	6078
Channel 987	5045
Channel 988	4124
Channel 989	3284
Channel 990	2738
Channel 991	2080
Channel 992	1550
Channel 993	1173
Channel 994	837
Channel 995	613
Channel 996	428
Channel 997	303
Channel 998	222
Channel 999	163
Channel 1000	115
Channel 1001	94
Channel 1002	67
Channel 1003	58
Channel 1004	58
Channel 1005	56
Channel 1006	45
Channel 1007	43
Channel 1008	38
Channel 1009	49
Channel 1010	48
Channel 1011	42
Channel 1012	31
Channel 1013	32
Channel 1014	37
Channel 1015	50
Channel 1016	42
Channel 1017	41
Channel 1018	34
Channel 1019	45
Channel 1020	25
Channel 1021	47
Channel 1022	47
Channel 1023	31
Channel 1024	41
Channel 1025	37
Channel 1026	33
Channel 1027	30
Channel 1028	47
Channel 1029	35
Channel 1030	29
Channel 1031	47
Channel 1032	47
Channel 1033	37
Channel 1034	52
Channel 1035	42
Channel 1036	54
Channel 1037	35
Channel 1038	55
Channel 1039	51
Channel 1040	45
Channel 1041	47
Channel 1042	41
Channel 1043	33
Channel 1044	45
Channel 1045	45
Channel 1046	42
Channel 1047	51
Channel 1048	45
Channel 1049	52
Channel 1050	35
Channel 1051	54
Channel 1052	48
Channel 1053	54
Channel 1054	54
Channel 1055	62
Channel 1056	42
Channel 1057	48
Channel 1058	45
Channel 1059	50
Channel 1060	50
Channel 1061	39
Channel 1062	51
Channel 1063	54
Channel 1064	56
Channel 1065	64
Channel 1066	61
Channel 1067	73
Channel 1068	76
Channel 1069	82
Channel 1070	88
Channel 1071	100
Channel 1072	116
Channel 1073	170
Channel 1074	220
Channel 1075	305
Channel 1076	292
Channel 1077	377
Channel 1078	474
Channel 1079	600
Channel 1080	698
Channel 1081	818
Channel 1082	952
Channel 1083	1126
Channel 1084	1193
Channel 1085	1252
Channel 1086	1362
Channel 1087	1428
Channel 1088	1479
Channel 1089	1568
Channel 1090	1452
Channel 1091	1407
Channel 1092	1301
Channel 1093	1276
Channel 1094	1161
Channel 1095	1042
Channel 1096	938
Channel 1097	827
Channel 1098	685
Channel 1099	582
Channel 1100	504
Channel 1101	434
Channel 1102	409
Channel 1103	327
Channel 1104	278
Channel 1105	246
Channel 1106	193
Channel 1107	213
Channel 1108	165
Channel 1109	123
Channel 1110	120
Channel 1111	97
Channel 1112	102
Channel 1113	72
Channel 1114	87
Channel 1115	65
Channel 1116	65
Channel 1117	40
Channel 1118	42
Channel 1119	48
Channel 1120	45
Channel 1121	33
Channel 1122	32
Channel 1123	49
Channel 1124	35
Channel 1125	44
Channel 1126	38
Channel 1127	37
Channel 1128	36
Channel 1129	47
Channel 1130	24
Channel 1131	46
Channel 1132	31
Channel 1133	42
Channel 1134	36
Channel 1135	31
Channel 1136	36
Channel 1137	28
Channel 1138	36
Channel 1139	38
Channel 1140	55
Channel 1141	45
Channel 1142	39
Channel 1143	42
Channel 1144	44
Channel 1145	30
Channel 1146	38
Channel 1147	35
Channel 1148	40
Channel 1149	37
Channel 1150	39
Channel 1151	47
Channel 1152	39
Channel 1153	41
Channel 1154	36
Channel 1155	48
Channel 1156	46
Channel 1157	46
Channel 1158	43
Channel 1159	35
Channel 1160	55
Channel 1161	50
Channel 1162	45
Channel 1163	48
Channel 1164	38
Channel 1165	48
Channel 1166	51
Channel 1167	48
Channel 1168	49
Channel 1169	62
Channel 1170	61
Channel 1171	69
Channel 1172	71
Channel 1173	47
Channel 1174	53
Channel 1175	42
Channel 1176	60
Channel 1177	51
Channel 1178	42
Channel 1179	62
Channel 1180	66
Channel 1181	66
Channel 1182	68
Channel 1183	68
Channel 1184	60
Channel 1185	59
Channel 1186	54
Channel 1187	68
Channel 1188	66
Channel 1189	51
Channel 1190	66
Channel 1191	66
Channel 1192	71
Channel 1193	75
Channel 1194	84
Channel 1195	79
Channel 1196	105
Channel 1197	70
Channel 1198	72
Channel 1199	103
Channel 1200	94
Channel 1201	91
Channel 1202	76
Channel 1203	100
Channel 1204	91
Channel 1205	98
Channel 1206	108
Channel 1207	83
Channel 1208	90
Channel 1209	103
Channel 1210	68
Channel 1211	116
Channel 1212	107
Channel 1213	108
Channel 1214	115
Channel 1215	117
Channel 1216	116
Channel 1217	129
Channel 1218	141
Channel 1219	128
Channel 1220	112
Channel 1221	125
Channel 1222	119
Channel 1223	149
Channel 1224	125
Channel 1225	131
Channel 1226	133
Channel 1227	124
Channel 1228	172
Channel 1229	141
Channel 1230	149
Channel 1231	138
Channel 1232	174
Channel 1233	183
Channel 1234	165
Channel 1235	194
Channel 1236	194
Channel 1237	162
Channel 1238	186
Channel 1239	216
Channel 1240	199
Channel 1241	247
Channel 1242	197
Channel 1243	211
Channel 1244	247
Channel 1245	244
Channel 1246	263
Channel 1247	221
Channel 1248	272
Channel 1249	267
Channel 1250	286
Channel 1251	307
Channel 1252	320
Channel 1253	291
Channel 1254	318
Channel 1255	318
Channel 1256	336
Channel 1257	320
Channel 1258	381
Channel 1259	411
Channel 1260	374
Channel 1261	446
Channel 1262	425
Channel 1263	415
Channel 1264	415
Channel 1265	461
Channel 1266	468
Channel 1267	498
Channel 1268	477
Channel 1269	470
Channel 1270	497
Channel 1271	519
Channel 1272	513
Channel 1273	566
Channel 1274	529
Channel 1275	579
Channel 1276	578
Channel 1277	597
Channel 1278	561
Channel 1279	628
Channel 1280	582
Channel 1281	600
Channel 1282	592
Channel 1283	635
Channel 1284	581
Channel 1285	651
Channel 1286	616
Channel 1287	671
Channel 1288	663
Channel 1289	652
Channel 1290	691
Channel 1291	645
Channel 1292	662
Channel 1293	605
Channel 1294	673
Channel 1295	737
Channel 1296	669
Channel 1297	703
Channel 1298	674
Channel 1299	700
Channel 1300	721
Channel 1301	734
Channel 1302	791
Channel 1303	772
Channel 1304	817
Channel 1305	833
Channel 1306	803
Channel 1307	843
Channel 1308	904
Channel 1309	964
Channel 1310	973
Channel 1311	1063
Channel 1312	1032
Channel 1313	1095
Channel 1314	1128
Channel 1315	1263
Channel 1316	1307
Channel 1317	1361
Channel 1318	1357
Channel 1319	1566
Channel 1320	1644
Channel 1321	1639
Channel 1322	1774
Channel 1323	1820
Channel 1324	1894
Channel 1325	1966
Channel 1326	2045
Channel 1327	2047
Channel 1328	2158
Channel 1329	2344
Channel 1330	2284
Channel 1331	2363
Channel 1332	2378
Channel 1333	2459
Channel 1334	2431
Channel 1335	2645
Channel 1336	2539
Channel 1337	2656
Channel 1338	2592
Channel 1339	2657
Channel 1340	2636
Channel 1341	2764
Channel 1342	2749
Channel 1343	2622
Channel 1344	2717
Channel 1345	2670
Channel 1346	2706
Channel 1347	2688
Channel 1348	2555
Channel 1349	2623
Channel 1350	2474
Channel 1351	2393
Channel 1352	2364
Channel 1353	2379
Channel 1354	2338
Channel 1355	2339
Channel 1356	2315
Channel 1357	2294
Channel 1358	2196
Channel 1359	2171
Channel 1360	2159
Channel 1361	2209
Channel 1362	2093
Channel 1363	2052
Channel 1364	2069
Channel 1365	2027
Channel 1366	1950
Channel 1367	1899
Channel 1368	1926
Channel 1369	1848
Channel 1370	1824
Channel 1371	1868
Channel 1372	1860
Channel 1373	1801
Channel 1374	1722
Channel 1375	1676
Channel 1376	1625
Channel 1377	1607
Channel 1378	1508
Channel 1379	1503
Channel 1380	1431
Channel 1381	1378
Channel 1382	1324
Channel 1383	1236
Channel 1384	1183
Channel 1385	1215
Channel 1386	1126
Channel 1387	1077
Channel 1388	1041
Channel 1389	953
Channel 1390	849
Channel 1391	842
Channel 1392	792
Channel 1393	735
Channel 1394	733
Channel 1395	681
Channel 1396	608
Channel 1397	665
Channel 1398	569
Channel 1399	521
Channel 1400	589
Channel 1401	575
Channel 1402	580
Channel 1403	548
Channel 1404	564
Channel 1405	609
Channel 1406	657
Channel 1407	705
Channel 1408	731
Channel 1409	789
Channel 1410	850
Channel 1411	926
Channel 1412	1036
Channel 1413	1032
Channel 1414	1199
Channel 1415	1175
Channel 1416	1225
Channel 1417	1267
Channel 1418	1323
Channel 1419	1356
Channel 1420	1366
Channel 1421	1350
Channel 1422	1341
Channel 1423	1342
Channel 1424	1263
Channel 1425	1139
Channel 1426	1111
Channel 1427	1004
Channel 1428	878
Channel 1429	833
Channel 1430	739
Channel 1431	674
Channel 1432	571
Channel 1433	487
Channel 1434	459
Channel 1435	425
Channel 1436	353
Channel 1437	304
Channel 1438	241
Channel 1439	217
Channel 1440	192
Channel 1441	169
Channel 1442	152
Channel 1443	175
Channel 1444	152
Channel 1445	180
Channel 1446	154
Channel 1447	129
Channel 1448	141
Channel 1449	160
Channel 1450	144
Channel 1451	143
Channel 1452	179
Channel 1453	159
Channel 1454	156
Channel 1455	139
Channel 1456	182
Channel 1457	174
Channel 1458	188
Channel 1459	195
Channel 1460	173
Channel 1461	205
Channel 1462	225
Channel 1463	210
Channel 1464	205
Channel 1465	221
Channel 1466	247
Channel 1467	237
Channel 1468	251
Channel 1469	276
Channel 1470	271
Channel 1471	286
Channel 1472	307
Channel 1473	317
Channel 1474	320
Channel 1475	378
Channel 1476	346
Channel 1477	380
Channel 1478	387
Channel 1479	414
Channel 1480	419
Channel 1481	417
Channel 1482	387
Channel 1483	445
Channel 1484	459
Channel 1485	412
Channel 1486	428
Channel 1487	475
Channel 1488	453
Channel 1489	469
Channel 1490	457
Channel 1491	461
Channel 1492	442
Channel 1493	464
Channel 1494	456
Channel 1495	439
Channel 1496	425
Channel 1497	426
Channel 1498	418
Channel 1499	461
Channel 1500	406
Channel 1501	425
Channel 1502	451
Channel 1503	461
Channel 1504	416
Channel 1505	395
Channel 1506	401
Channel 1507	390
Channel 1508	386
Channel 1509	391
Channel 1510	407
Channel 1511	348
Channel 1512	387
Channel 1513	357
Channel 1514	331
Channel 1515	393
Channel 1516	340
Channel 1517	368
Channel 1518	323
Channel 1519	337
Channel 1520	345
Channel 1521	372
Channel 1522	365
Channel 1523	356
Channel 1524	345
Channel 1525	315
Channel 1526	354
Channel 1527	308
Channel 1528	310
Channel 1529	292
Channel 1530	309
Channel 1531	301
Channel 1532	291
Channel 1533	291
Channel 1534	287
Channel 1535	259
Channel 1536	262
Channel 1537	255
Channel 1538	227
Channel 1539	265
Channel 1540	251
Channel 1541	277
Channel 1542	268
Channel 1543	238
Channel 1544	206
Channel 1545	204
Channel 1546	212
Channel 1547	195
Channel 1548	192
Channel 1549	197
Channel 1550	210
Channel 1551	165
Channel 1552	178
Channel 1553	158
Channel 1554	173
Channel 1555	156
Channel 1556	164
Channel 1557	137
Channel 1558	150
Channel 1559	156
Channel 1560	134
Channel 1561	125
Channel 1562	134
Channel 1563	110
Channel 1564	114
Channel 1565	135
Channel 1566	102
Channel 1567	112
Channel 1568	100
Channel 1569	100
Channel 1570	92
Channel 1571	108
Channel 1572	96
Channel 1573	117
Channel 1574	105
Channel 1575	121
Channel 1576	100
Channel 1577	120
Channel 1578	129
Channel 1579	139
Channel 1580	167
Channel 1581	176
Channel 1582	189
Channel 1583	185
Channel 1584	222
Channel 1585	223
Channel 1586	275
Channel 1587	271
Channel 1588	305
Channel 1589	319
Channel 1590	303
Channel 1591	289
Channel 1592	314
Channel 1593	292
Channel 1594	295
Channel 1595	292
Channel 1596	246
Channel 1597	275
Channel 1598	217
Channel 1599	215
Channel 1600	188
Channel 1601	177
Channel 1602	136
Channel 1603	146
Channel 1604	113
Channel 1605	121
Channel 1606	100
Channel 1607	79
Channel 1608	77
Channel 1609	74
Channel 1610	53
Channel 1611	66
Channel 1612	76
Channel 1613	52
Channel 1614	71
Channel 1615	80
Channel 1616	70
Channel 1617	74
Channel 1618	62
Channel 1619	75
Channel 1620	51
Channel 1621	68
Channel 1622	55
Channel 1623	58
Channel 1624	66
Channel 1625	43
Channel 1626	49
Channel 1627	47
Channel 1628	58
Channel 1629	42
Channel 1630	34
Channel 1631	37
Channel 1632	29
Channel 1633	31
Channel 1634	24
Channel 1635	23
Channel 1636	26
Channel 1637	26
Channel 1638	32
Channel 1639	16
Channel 1640	14
Channel 1641	16
Channel 1642	11
Channel 1643	16
Channel 1644	10
Channel 1645	17
Channel 1646	18
Channel 1647	14
Channel 1648	12
Channel 1649	13
Channel 1650	14
Channel 1651	7
Channel 1652	21
Channel 1653	15
Channel 1654	11
Channel 1655	15
Channel 1656	13
Channel 1657	18
Channel 1658	13
Channel 1659	16
Channel 1660	13
Channel 1661	14
Channel 1662	23
Channel 1663	13
Channel 1664	12
Channel 1665	12
Channel 1666	23
Channel 1667	16
Channel 1668	13
Channel 1669	21
Channel 1670	18
Channel 1671	12
Channel 1672	12
Channel 1673	15
Channel 1674	17
Channel 1675	20
Channel 1676	20
Channel 1677	17
Channel 1678	16
Channel 1679	25
Channel 1680	24
Channel 1681	24
Channel 1682	27
Channel 1683	26
Channel 1684	43
Channel 1685	46
Channel 1686	53
Channel 1687	67
Channel 1688	75
Channel 1689	89
Channel 1690	126
Channel 1691	133
Channel 1692	166
Channel 1693	205
Channel 1694	227
Channel 1695	223
Channel 1696	346
Channel 1697	375
Channel 1698	388
Channel 1699	461
Channel 1700	516
Channel 1701	612
Channel 1702	613
Channel 1703	696
Channel 1704	748
Channel 1705	760
Channel 1706	859
Channel 1707	825
Channel 1708	980
Channel 1709	982
Channel 1710	1025
Channel 1711	1048
Channel 1712	1058
Channel 1713	1117
Channel 1714	1078
Channel 1715	1035
Channel 1716	1055
Channel 1717	1081
Channel 1718	1064
Channel 1719	1008
Channel 1720	946
Channel 1721	924
Channel 1722	880
Channel 1723	757
Channel 1724	715
Channel 1725	695
Channel 1726	618
Channel 1727	516
Channel 1728	435
Channel 1729	378
Channel 1730	302
Channel 1731	249
Channel 1732	212
Channel 1733	196
Channel 1734	128
Channel 1735	126
Channel 1736	89
Channel 1737	69
Channel 1738	75
Channel 1739	47
Channel 1740	36
Channel 1741	34
Channel 1742	19
Channel 1743	28
Channel 1744	16
Channel 1745	21
Channel 1746	9
Channel 1747	13
Channel 1748	12
Channel 1749	13
Channel 1750	14
Channel 1751	20
Channel 1752	16
Channel 1753	15
Channel 1754	12
Channel 1755	10
Channel 1756	8
Channel 1757	8
Channel 1758	7
Channel 1759	11
Channel 1760	13
Channel 1761	7
Channel 1762	14
Channel 1763	15
Channel 1764	14
Channel 1765	13
Channel 1766	10
Channel 1767	17
Channel 1768	6
Channel 1769	15
Channel 1770	13
Channel 1771	17
Channel 1772	12
Channel 1773	13
Channel 1774	11
Channel 1775	11
Channel 1776	17
Channel 1777	20
Channel 1778	13
Channel 1779	11
Channel 1780	19
Channel 1781	14
Channel 1782	13
Channel 1783	14
Channel 1784	14
Channel 1785	8
Channel 1786	5
Channel 1787	12
Channel 1788	6
Channel 1789	11
Channel 1790	16
Channel 1791	17
Channel 1792	11
Channel 1793	10
Channel 1794	12
Channel 1795	9
Channel 1796	7
Channel 1797	12
Channel 1798	12
Channel 1799	7
Channel 1800	10
Channel 1801	19
Channel 1802	8
Channel 1803	6
Channel 1804	6
Channel 1805	10
Channel 1806	15
Channel 1807	15
Channel 1808	4
Channel 1809	10
Channel 1810	16
Channel 1811	14
Channel 1812	8
Channel 1813	8
Channel 1814	7
Channel 1815	9
Channel 1816	6
Channel 1817	8
Channel 1818	8
Channel 1819	8
Channel 1820	8
Channel 1821	12
Channel 1822	7
Channel 1823	5
Channel 1824	13
Channel 1825	15
Channel 1826	11
Channel 1827	10
Channel 1828	11
Channel 1829	9
Channel 1830	9
Channel 1831	8
Channel 1832	9
Channel 1833	15
Channel 1834	11
Channel 1835	9
Channel 1836	16
Channel 1837	12
Channel 1838	17
Channel 1839	15
Channel 1840	6
Channel 1841	9
Channel 1842	7
Channel 1843	9
Channel 1844	12
Channel 1845	4
Channel 1846	15
Channel 1847	10
Channel 1848	8
Channel 1849	11
Channel 1850	8
Channel 1851	15
Channel 1852	14
Channel 1853	13
Channel 1854	14
Channel 1855	10
Channel 1856	11
Channel 1857	19
Channel 1858	10
Channel 1859	12
Channel 1860	14
Channel 1861	11
Channel 1862	16
Channel 1863	10
Channel 1864	18
Channel 1865	18
Channel 1866	12
Channel 1867	14
Channel 1868	10
Channel 1869	15
Channel 1870	11
Channel 1871	12
Channel 1872	17
Channel 1873	16
Channel 1874	16
Channel 1875	12
Channel 1876	11
Channel 1877	16
Channel 1878	23
Channel 1879	16
Channel 1880	12
Channel 1881	5
Channel 1882	15
Channel 1883	10
Channel 1884	13
Channel 1885	9
Channel 1886	16
Channel 1887	17
Channel 1888	16
Channel 1889	16
Channel 1890	13
Channel 1891	17
Channel 1892	7
Channel 1893	14
Channel 1894	22
Channel 1895	14
Channel 1896	15
Channel 1897	18
Channel 1898	13
Channel 1899	23
Channel 1900	12
Channel 1901	21
Channel 1902	13
Channel 1903	23
Channel 1904	28
Channel 1905	29
Channel 1906	38
Channel 1907	32
Channel 1908	38
Channel 1909	51
Channel 1910	44
Channel 1911	76
Channel 1912	67
Channel 1913	94
Channel 1914	104
Channel 1915	124
Channel 1916	139
Channel 1917	157
Channel 1918	152
Channel 1919	192
Channel 1920	214
Channel 1921	221
Channel 1922	253
Channel 1923	275
Channel 1924	315
Channel 1925	292
Channel 1926	296
Channel 1927	296
Channel 1928	320
Channel 1929	290
Channel 1930	284
Channel 1931	270
Channel 1932	283
Channel 1933	234
Channel 1934	237
Channel 1935	236
Channel 1936	187
Channel 1937	177
Channel 1938	167
Channel 1939	156
Channel 1940	113
Channel 1941	91
Channel 1942	110
Channel 1943	82
Channel 1944	71
Channel 1945	61
Channel 1946	60
Channel 1947	43
Channel 1948	36
Channel 1949	55
Channel 1950	37
Channel 1951	37
Channel 1952	30
Channel 1953	42
Channel 1954	27
Channel 1955	28
Channel 1956	36
Channel 1957	49
Channel 1958	51
Channel 1959	44
Channel 1960	56
Channel 1961	55
Channel 1962	46
Channel 1963	45
Channel 1964	46
Channel 1965	58
Channel 1966	63
Channel 1967	71
Channel 1968	61
Channel 1969	56
Channel 1970	48
Channel 1971	52
Channel 1972	40
Channel 1973	47
Channel 1974	29
Channel 1975	34
Channel 1976	36
Channel 1977	32
Channel 1978	22
Channel 1979	34
Channel 1980	19
Channel 1981	17
Channel 1982	20
Channel 1983	16
Channel 1984	8
Channel 1985	6
Channel 1986	5
Channel 1987	4
Channel 1988	10
Channel 1989	3
Channel 1990	7
Channel 1991	10
Channel 1992	13
Channel 1993	6
Channel 1994	4
[truncated: 2,102 more rows]
