# Supplementary material for: A dataset of 112 ligands for the preconcentration of mercury, uranium, lanthanum and other pollutants and heavy metals in water
Source: Data Brief. 2020 Feb 4;29:105236. doi: 10.1016/j.dib.2020.105236 (PMC7033335; doi:10.1016/j.dib.2020.105236)
Supplement: Multimedia component 5_azul blue de bromothymol 0.04_spl_ [file mmc5.txt]

Kalib 1	-0.354346
Kalib 2	0.012554
Kalib 3	0.001788
Kalib 4	0.000419
Kalib Square	0.000000
Kalib Fano	0.010361
Channel 1	0
Channel 2	0
Channel 3	0
Channel 4	0
Channel 5	0
Channel 6	0
Channel 7	0
Channel 8	0
Channel 9	0
Channel 10	0
Channel 11	0
Channel 12	1
Channel 13	5
Channel 14	19
Channel 15	80
Channel 16	320
Channel 17	1033
Channel 18	3323
Channel 19	9591
Channel 20	23720
Channel 21	54535
Channel 22	110046
Channel 23	201086
Channel 24	327895
Channel 25	475407
Channel 26	625473
Channel 27	741122
Channel 28	780091
Channel 29	737879
Channel 30	629540
Channel 31	478846
Channel 32	324197
Channel 33	197763
Channel 34	108386
Channel 35	53468
Channel 36	23188
Channel 37	9143
Channel 38	3147
Channel 39	969
Channel 40	265
Channel 41	78
Channel 42	34
Channel 43	15
Channel 44	13
Channel 45	8
Channel 46	10
Channel 47	10
Channel 48	9
Channel 49	5
Channel 50	5
Channel 51	9
Channel 52	6
Channel 53	4
Channel 54	6
Channel 55	4
Channel 56	2
Channel 57	5
Channel 58	4
Channel 59	3
Channel 60	3
Channel 61	2
Channel 62	6
Channel 63	2
Channel 64	4
Channel 65	5
Channel 66	2
Channel 67	2
Channel 68	5
Channel 69	4
Channel 70	1
Channel 71	3
Channel 72	2
Channel 73	1
Channel 74	3
Channel 75	3
Channel 76	1
Channel 77	1
Channel 78	36
Channel 79	72
Channel 80	58
Channel 81	72
Channel 82	63
Channel 83	63
Channel 84	58
Channel 85	55
Channel 86	72
Channel 87	66
Channel 88	61
Channel 89	80
Channel 90	63
Channel 91	66
Channel 92	52
Channel 93	63
Channel 94	41
Channel 95	79
Channel 96	58
Channel 97	65
Channel 98	74
Channel 99	50
Channel 100	62
Channel 101	78
Channel 102	62
Channel 103	62
Channel 104	83
Channel 105	59
Channel 106	68
Channel 107	49
Channel 108	62
Channel 109	61
Channel 110	55
Channel 111	53
Channel 112	53
Channel 113	44
Channel 114	53
Channel 115	64
Channel 116	54
Channel 117	54
Channel 118	51
Channel 119	41
Channel 120	47
Channel 121	68
Channel 122	49
Channel 123	53
Channel 124	54
Channel 125	52
Channel 126	64
Channel 127	60
Channel 128	61
Channel 129	57
Channel 130	41
Channel 131	46
Channel 132	48
Channel 133	43
Channel 134	35
Channel 135	47
Channel 136	35
Channel 137	39
Channel 138	34
Channel 139	39
Channel 140	38
Channel 141	52
Channel 142	32
Channel 143	33
Channel 144	48
Channel 145	37
Channel 146	43
Channel 147	33
Channel 148	43
Channel 149	30
Channel 150	34
Channel 151	35
Channel 152	39
Channel 153	31
Channel 154	32
Channel 155	39
Channel 156	33
Channel 157	20
Channel 158	47
Channel 159	32
Channel 160	27
Channel 161	23
Channel 162	34
Channel 163	35
Channel 164	29
Channel 165	27
Channel 166	36
Channel 167	28
Channel 168	36
Channel 169	27
Channel 170	17
Channel 171	34
Channel 172	33
Channel 173	35
Channel 174	32
Channel 175	43
Channel 176	29
Channel 177	29
Channel 178	29
Channel 179	31
Channel 180	32
Channel 181	30
Channel 182	23
Channel 183	38
Channel 184	31
Channel 185	28
Channel 186	42
Channel 187	34
Channel 188	43
Channel 189	35
Channel 190	42
Channel 191	37
Channel 192	43
Channel 193	35
Channel 194	32
Channel 195	28
Channel 196	30
Channel 197	38
Channel 198	36
Channel 199	33
Channel 200	36
Channel 201	43
Channel 202	29
Channel 203	23
Channel 204	23
Channel 205	26
Channel 206	39
Channel 207	45
Channel 208	50
Channel 209	57
Channel 210	48
Channel 211	58
Channel 212	64
Channel 213	55
Channel 214	59
Channel 215	70
Channel 216	59
Channel 217	61
Channel 218	59
Channel 219	53
Channel 220	47
Channel 221	64
Channel 222	54
Channel 223	61
Channel 224	48
Channel 225	55
Channel 226	42
Channel 227	50
Channel 228	46
Channel 229	44
Channel 230	35
Channel 231	43
Channel 232	32
Channel 233	29
Channel 234	45
Channel 235	34
Channel 236	42
Channel 237	42
Channel 238	35
Channel 239	32
Channel 240	34
Channel 241	30
Channel 242	31
Channel 243	46
Channel 244	45
Channel 245	38
Channel 246	43
Channel 247	58
Channel 248	74
Channel 249	72
Channel 250	101
Channel 251	120
Channel 252	180
Channel 253	188
Channel 254	214
Channel 255	274
Channel 256	312
Channel 257	390
Channel 258	447
Channel 259	601
Channel 260	747
Channel 261	874
Channel 262	1011
Channel 263	1116
Channel 264	1133
Channel 265	1180
Channel 266	1165
Channel 267	1069
Channel 268	901
Channel 269	737
Channel 270	557
Channel 271	464
Channel 272	336
Channel 273	228
Channel 274	158
Channel 275	123
Channel 276	133
Channel 277	112
Channel 278	129
Channel 279	114
Channel 280	145
Channel 281	138
Channel 282	175
Channel 283	114
Channel 284	153
Channel 285	137
Channel 286	130
Channel 287	95
Channel 288	88
Channel 289	65
Channel 290	61
Channel 291	58
Channel 292	37
Channel 293	21
Channel 294	35
Channel 295	19
Channel 296	26
Channel 297	18
Channel 298	18
Channel 299	24
Channel 300	19
Channel 301	17
Channel 302	14
Channel 303	7
Channel 304	16
Channel 305	23
Channel 306	15
Channel 307	22
Channel 308	19
Channel 309	19
Channel 310	17
Channel 311	26
Channel 312	34
Channel 313	40
Channel 314	38
Channel 315	51
Channel 316	50
Channel 317	95
Channel 318	101
Channel 319	128
Channel 320	120
Channel 321	187
Channel 322	201
Channel 323	180
Channel 324	185
Channel 325	186
Channel 326	148
Channel 327	136
Channel 328	103
Channel 329	79
Channel 330	62
Channel 331	56
Channel 332	31
Channel 333	22
Channel 334	25
Channel 335	27
Channel 336	19
Channel 337	21
Channel 338	21
Channel 339	25
Channel 340	16
Channel 341	15
Channel 342	25
Channel 343	26
Channel 344	24
Channel 345	35
Channel 346	37
Channel 347	46
Channel 348	35
Channel 349	33
Channel 350	38
Channel 351	36
Channel 352	27
Channel 353	34
Channel 354	29
Channel 355	26
Channel 356	24
Channel 357	20
Channel 358	16
Channel 359	17
Channel 360	12
Channel 361	8
Channel 362	12
Channel 363	12
Channel 364	13
Channel 365	18
Channel 366	12
Channel 367	11
Channel 368	11
Channel 369	10
Channel 370	18
Channel 371	6
Channel 372	13
Channel 373	19
Channel 374	17
Channel 375	23
Channel 376	8
Channel 377	8
Channel 378	14
Channel 379	19
Channel 380	16
Channel 381	8
Channel 382	15
Channel 383	12
Channel 384	23
Channel 385	17
Channel 386	20
Channel 387	14
Channel 388	18
Channel 389	17
Channel 390	16
Channel 391	15
Channel 392	12
Channel 393	15
Channel 394	15
Channel 395	15
Channel 396	25
Channel 397	16
Channel 398	13
Channel 399	15
Channel 400	20
Channel 401	16
Channel 402	22
Channel 403	12
Channel 404	12
Channel 405	18
Channel 406	10
Channel 407	12
Channel 408	15
Channel 409	10
Channel 410	15
Channel 411	10
Channel 412	15
Channel 413	11
Channel 414	8
Channel 415	13
Channel 416	14
Channel 417	16
Channel 418	9
Channel 419	13
Channel 420	11
Channel 421	12
Channel 422	12
Channel 423	16
Channel 424	13
Channel 425	12
Channel 426	19
Channel 427	13
Channel 428	10
Channel 429	7
Channel 430	13
Channel 431	8
Channel 432	9
Channel 433	13
Channel 434	11
Channel 435	10
Channel 436	16
Channel 437	10
Channel 438	10
Channel 439	12
Channel 440	10
Channel 441	15
Channel 442	12
Channel 443	8
Channel 444	9
Channel 445	16
Channel 446	14
Channel 447	14
Channel 448	13
Channel 449	20
Channel 450	17
Channel 451	22
Channel 452	31
Channel 453	31
Channel 454	35
Channel 455	41
Channel 456	41
Channel 457	69
Channel 458	69
Channel 459	77
Channel 460	83
Channel 461	61
Channel 462	66
Channel 463	68
Channel 464	76
Channel 465	44
Channel 466	38
Channel 467	32
Channel 468	33
Channel 469	27
Channel 470	18
Channel 471	21
Channel 472	18
Channel 473	11
Channel 474	11
Channel 475	11
Channel 476	11
Channel 477	4
Channel 478	12
Channel 479	15
Channel 480	20
Channel 481	11
Channel 482	13
Channel 483	12
Channel 484	14
Channel 485	16
Channel 486	14
Channel 487	8
Channel 488	16
Channel 489	6
Channel 490	15
Channel 491	13
Channel 492	17
Channel 493	21
Channel 494	21
Channel 495	16
Channel 496	27
Channel 497	31
Channel 498	26
Channel 499	30
Channel 500	24
Channel 501	38
Channel 502	37
Channel 503	34
Channel 504	26
Channel 505	22
Channel 506	27
Channel 507	18
Channel 508	18
Channel 509	23
Channel 510	24
Channel 511	13
Channel 512	15
Channel 513	14
Channel 514	17
Channel 515	27
Channel 516	16
Channel 517	18
Channel 518	11
Channel 519	13
Channel 520	21
Channel 521	15
Channel 522	26
Channel 523	21
Channel 524	24
Channel 525	25
Channel 526	31
Channel 527	40
Channel 528	57
Channel 529	92
Channel 530	96
Channel 531	112
Channel 532	168
Channel 533	201
Channel 534	216
Channel 535	228
Channel 536	288
Channel 537	305
Channel 538	327
Channel 539	320
Channel 540	351
Channel 541	328
Channel 542	291
Channel 543	273
Channel 544	226
Channel 545	197
Channel 546	166
Channel 547	114
Channel 548	124
Channel 549	79
Channel 550	53
Channel 551	44
Channel 552	36
Channel 553	28
Channel 554	21
Channel 555	19
Channel 556	15
Channel 557	15
Channel 558	7
Channel 559	12
Channel 560	13
Channel 561	12
Channel 562	16
Channel 563	16
Channel 564	18
Channel 565	10
Channel 566	12
Channel 567	14
Channel 568	10
Channel 569	10
Channel 570	23
Channel 571	10
Channel 572	13
Channel 573	17
Channel 574	20
Channel 575	17
Channel 576	12
Channel 577	31
Channel 578	19
Channel 579	22
Channel 580	12
Channel 581	33
Channel 582	32
Channel 583	40
Channel 584	39
Channel 585	49
Channel 586	49
Channel 587	60
Channel 588	72
Channel 589	60
Channel 590	78
Channel 591	63
Channel 592	72
Channel 593	70
Channel 594	58
Channel 595	73
Channel 596	53
Channel 597	43
Channel 598	46
Channel 599	43
Channel 600	29
Channel 601	23
Channel 602	25
Channel 603	26
Channel 604	12
Channel 605	27
Channel 606	17
Channel 607	15
Channel 608	11
Channel 609	21
Channel 610	26
Channel 611	22
Channel 612	27
Channel 613	48
Channel 614	43
Channel 615	51
Channel 616	74
Channel 617	93
Channel 618	120
Channel 619	149
Channel 620	167
Channel 621	191
Channel 622	196
Channel 623	191
Channel 624	230
Channel 625	222
Channel 626	218
Channel 627	181
Channel 628	172
Channel 629	191
Channel 630	157
Channel 631	140
Channel 632	103
Channel 633	103
Channel 634	67
Channel 635	64
Channel 636	43
Channel 637	24
Channel 638	31
Channel 639	19
Channel 640	18
Channel 641	12
Channel 642	27
Channel 643	13
Channel 644	12
Channel 645	16
Channel 646	21
Channel 647	8
Channel 648	21
Channel 649	18
Channel 650	11
Channel 651	10
Channel 652	17
Channel 653	16
Channel 654	15
Channel 655	15
Channel 656	18
Channel 657	16
Channel 658	26
Channel 659	19
Channel 660	15
Channel 661	19
Channel 662	25
Channel 663	29
Channel 664	13
Channel 665	34
Channel 666	36
Channel 667	36
Channel 668	30
Channel 669	32
Channel 670	37
Channel 671	33
Channel 672	35
Channel 673	41
Channel 674	42
Channel 675	29
Channel 676	36
Channel 677	30
Channel 678	33
Channel 679	41
Channel 680	44
Channel 681	44
Channel 682	47
Channel 683	53
Channel 684	49
Channel 685	49
Channel 686	47
Channel 687	51
Channel 688	69
Channel 689	63
Channel 690	59
Channel 691	55
Channel 692	40
Channel 693	29
Channel 694	53
Channel 695	31
Channel 696	26
Channel 697	27
Channel 698	26
Channel 699	22
Channel 700	27
Channel 701	17
Channel 702	21
Channel 703	21
Channel 704	22
Channel 705	16
Channel 706	25
Channel 707	20
Channel 708	41
Channel 709	43
Channel 710	41
Channel 711	54
Channel 712	54
Channel 713	51
Channel 714	66
Channel 715	70
Channel 716	76
Channel 717	68
Channel 718	60
Channel 719	66
Channel 720	63
Channel 721	65
Channel 722	50
Channel 723	50
Channel 724	31
Channel 725	33
Channel 726	33
Channel 727	26
Channel 728	28
Channel 729	30
Channel 730	27
Channel 731	18
Channel 732	27
Channel 733	25
Channel 734	20
Channel 735	16
Channel 736	17
Channel 737	19
Channel 738	13
Channel 739	21
Channel 740	23
Channel 741	20
Channel 742	16
Channel 743	13
Channel 744	14
Channel 745	16
Channel 746	17
Channel 747	22
Channel 748	13
Channel 749	13
Channel 750	18
Channel 751	17
Channel 752	16
Channel 753	14
Channel 754	18
Channel 755	18
Channel 756	15
Channel 757	19
Channel 758	13
Channel 759	12
Channel 760	22
Channel 761	16
Channel 762	13
Channel 763	19
Channel 764	14
Channel 765	17
Channel 766	18
Channel 767	21
Channel 768	19
Channel 769	21
Channel 770	24
Channel 771	20
Channel 772	21
Channel 773	18
Channel 774	18
Channel 775	9
Channel 776	23
Channel 777	23
Channel 778	17
Channel 779	15
Channel 780	20
Channel 781	18
Channel 782	20
Channel 783	17
Channel 784	15
Channel 785	25
Channel 786	21
Channel 787	29
Channel 788	30
Channel 789	27
Channel 790	33
Channel 791	27
Channel 792	30
Channel 793	21
Channel 794	24
Channel 795	18
Channel 796	22
Channel 797	34
Channel 798	35
Channel 799	32
Channel 800	40
Channel 801	34
Channel 802	33
Channel 803	26
Channel 804	15
Channel 805	17
Channel 806	26
Channel 807	27
Channel 808	27
Channel 809	34
Channel 810	29
Channel 811	23
Channel 812	22
Channel 813	16
Channel 814	12
Channel 815	6
Channel 816	15
Channel 817	12
Channel 818	12
Channel 819	18
Channel 820	17
Channel 821	16
Channel 822	18
Channel 823	14
Channel 824	11
Channel 825	22
Channel 826	25
Channel 827	17
Channel 828	22
Channel 829	13
Channel 830	13
Channel 831	14
Channel 832	22
Channel 833	20
Channel 834	13
Channel 835	21
Channel 836	19
Channel 837	18
Channel 838	27
Channel 839	22
Channel 840	17
Channel 841	14
Channel 842	11
Channel 843	20
Channel 844	20
Channel 845	16
Channel 846	18
Channel 847	24
Channel 848	23
Channel 849	16
Channel 850	17
Channel 851	30
Channel 852	20
Channel 853	21
Channel 854	16
Channel 855	14
Channel 856	20
Channel 857	14
Channel 858	19
Channel 859	23
Channel 860	13
Channel 861	20
Channel 862	21
Channel 863	28
Channel 864	24
Channel 865	22
Channel 866	21
Channel 867	30
Channel 868	23
Channel 869	22
Channel 870	24
Channel 871	19
Channel 872	25
Channel 873	25
Channel 874	20
Channel 875	20
Channel 876	16
Channel 877	21
Channel 878	19
Channel 879	19
Channel 880	16
Channel 881	22
Channel 882	20
Channel 883	18
Channel 884	15
Channel 885	26
Channel 886	22
Channel 887	12
Channel 888	19
Channel 889	24
Channel 890	23
Channel 891	22
Channel 892	25
Channel 893	28
Channel 894	16
Channel 895	23
Channel 896	17
Channel 897	20
Channel 898	16
Channel 899	26
Channel 900	21
Channel 901	17
Channel 902	17
Channel 903	22
Channel 904	7
Channel 905	24
Channel 906	23
Channel 907	17
Channel 908	17
Channel 909	29
Channel 910	18
Channel 911	20
Channel 912	18
Channel 913	26
Channel 914	24
Channel 915	28
Channel 916	25
Channel 917	25
Channel 918	26
Channel 919	20
Channel 920	22
Channel 921	20
Channel 922	27
Channel 923	21
Channel 924	20
Channel 925	16
Channel 926	16
Channel 927	26
Channel 928	11
Channel 929	26
Channel 930	12
Channel 931	21
Channel 932	22
Channel 933	22
Channel 934	24
Channel 935	22
Channel 936	24
Channel 937	32
Channel 938	29
Channel 939	28
Channel 940	18
Channel 941	26
Channel 942	29
Channel 943	31
Channel 944	25
Channel 945	11
Channel 946	33
Channel 947	27
Channel 948	26
Channel 949	20
Channel 950	22
Channel 951	25
Channel 952	22
Channel 953	25
Channel 954	25
Channel 955	23
Channel 956	31
Channel 957	22
Channel 958	24
Channel 959	15
Channel 960	22
Channel 961	18
Channel 962	25
Channel 963	25
Channel 964	22
Channel 965	28
Channel 966	41
Channel 967	25
Channel 968	36
Channel 969	35
Channel 970	25
Channel 971	31
Channel 972	29
Channel 973	32
Channel 974	30
Channel 975	33
Channel 976	26
Channel 977	31
Channel 978	39
Channel 979	33
Channel 980	38
Channel 981	40
Channel 982	34
Channel 983	34
Channel 984	36
Channel 985	37
Channel 986	36
Channel 987	30
Channel 988	33
Channel 989	22
Channel 990	26
Channel 991	31
Channel 992	23
Channel 993	29
Channel 994	19
Channel 995	28
Channel 996	30
Channel 997	20
Channel 998	28
Channel 999	17
Channel 1000	20
Channel 1001	17
Channel 1002	22
Channel 1003	28
Channel 1004	19
Channel 1005	25
Channel 1006	21
Channel 1007	22
Channel 1008	28
Channel 1009	25
Channel 1010	23
Channel 1011	39
Channel 1012	23
Channel 1013	21
Channel 1014	28
Channel 1015	29
Channel 1016	28
Channel 1017	21
Channel 1018	23
Channel 1019	19
Channel 1020	22
Channel 1021	18
Channel 1022	27
Channel 1023	24
Channel 1024	26
Channel 1025	26
Channel 1026	22
Channel 1027	25
Channel 1028	29
Channel 1029	38
Channel 1030	36
Channel 1031	35
Channel 1032	30
Channel 1033	31
Channel 1034	33
Channel 1035	30
Channel 1036	33
Channel 1037	27
Channel 1038	33
Channel 1039	28
Channel 1040	25
Channel 1041	23
Channel 1042	27
Channel 1043	28
Channel 1044	27
Channel 1045	28
Channel 1046	37
Channel 1047	32
Channel 1048	20
Channel 1049	28
Channel 1050	33
Channel 1051	37
Channel 1052	23
Channel 1053	36
Channel 1054	38
Channel 1055	25
Channel 1056	28
Channel 1057	30
Channel 1058	25
Channel 1059	26
Channel 1060	37
Channel 1061	33
Channel 1062	40
Channel 1063	24
Channel 1064	26
Channel 1065	38
Channel 1066	22
Channel 1067	20
Channel 1068	27
Channel 1069	23
Channel 1070	19
Channel 1071	25
Channel 1072	26
Channel 1073	30
Channel 1074	20
Channel 1075	19
Channel 1076	25
Channel 1077	36
Channel 1078	33
Channel 1079	36
Channel 1080	26
Channel 1081	27
Channel 1082	45
Channel 1083	28
Channel 1084	35
Channel 1085	33
Channel 1086	34
Channel 1087	33
Channel 1088	36
Channel 1089	44
Channel 1090	39
Channel 1091	36
Channel 1092	33
Channel 1093	47
Channel 1094	30
Channel 1095	29
Channel 1096	30
Channel 1097	46
Channel 1098	29
Channel 1099	25
Channel 1100	24
Channel 1101	47
Channel 1102	33
Channel 1103	32
Channel 1104	32
Channel 1105	28
Channel 1106	40
Channel 1107	26
Channel 1108	39
Channel 1109	46
Channel 1110	29
Channel 1111	33
Channel 1112	26
Channel 1113	29
Channel 1114	27
Channel 1115	34
Channel 1116	32
Channel 1117	31
Channel 1118	31
Channel 1119	38
Channel 1120	33
Channel 1121	37
Channel 1122	31
Channel 1123	32
Channel 1124	36
Channel 1125	32
Channel 1126	48
Channel 1127	40
Channel 1128	47
Channel 1129	49
Channel 1130	33
Channel 1131	34
Channel 1132	42
Channel 1133	38
Channel 1134	49
Channel 1135	36
Channel 1136	30
Channel 1137	35
Channel 1138	40
Channel 1139	38
Channel 1140	35
Channel 1141	43
Channel 1142	49
Channel 1143	43
Channel 1144	45
Channel 1145	38
Channel 1146	39
Channel 1147	45
Channel 1148	41
Channel 1149	42
Channel 1150	40
Channel 1151	37
Channel 1152	44
Channel 1153	42
Channel 1154	54
Channel 1155	42
Channel 1156	55
Channel 1157	48
Channel 1158	54
Channel 1159	51
Channel 1160	40
Channel 1161	54
Channel 1162	46
Channel 1163	65
Channel 1164	62
Channel 1165	50
Channel 1166	47
Channel 1167	52
Channel 1168	61
Channel 1169	63
Channel 1170	64
Channel 1171	54
Channel 1172	49
Channel 1173	49
Channel 1174	50
Channel 1175	69
Channel 1176	58
Channel 1177	59
Channel 1178	69
Channel 1179	65
Channel 1180	76
Channel 1181	59
Channel 1182	64
Channel 1183	80
Channel 1184	53
Channel 1185	75
Channel 1186	77
Channel 1187	65
Channel 1188	62
Channel 1189	76
Channel 1190	72
Channel 1191	78
Channel 1192	73
Channel 1193	66
Channel 1194	78
Channel 1195	102
Channel 1196	70
Channel 1197	86
Channel 1198	91
Channel 1199	92
Channel 1200	90
Channel 1201	104
Channel 1202	115
Channel 1203	119
Channel 1204	108
Channel 1205	108
Channel 1206	108
Channel 1207	110
Channel 1208	100
Channel 1209	112
Channel 1210	104
Channel 1211	119
Channel 1212	131
Channel 1213	119
Channel 1214	122
Channel 1215	135
Channel 1216	148
Channel 1217	127
Channel 1218	130
Channel 1219	140
Channel 1220	116
Channel 1221	124
Channel 1222	128
Channel 1223	128
Channel 1224	126
Channel 1225	173
Channel 1226	144
Channel 1227	165
Channel 1228	163
Channel 1229	131
Channel 1230	165
Channel 1231	176
Channel 1232	179
Channel 1233	176
Channel 1234	169
Channel 1235	213
Channel 1236	202
Channel 1237	199
Channel 1238	202
Channel 1239	238
Channel 1240	231
Channel 1241	239
Channel 1242	247
Channel 1243	220
Channel 1244	219
Channel 1245	264
Channel 1246	275
Channel 1247	291
Channel 1248	286
Channel 1249	319
Channel 1250	299
Channel 1251	317
Channel 1252	333
Channel 1253	333
Channel 1254	336
Channel 1255	340
Channel 1256	387
Channel 1257	390
Channel 1258	397
Channel 1259	415
Channel 1260	425
Channel 1261	404
Channel 1262	437
Channel 1263	440
Channel 1264	495
Channel 1265	460
Channel 1266	516
Channel 1267	501
Channel 1268	530
Channel 1269	560
Channel 1270	519
Channel 1271	563
Channel 1272	606
Channel 1273	549
Channel 1274	593
Channel 1275	562
Channel 1276	622
Channel 1277	628
Channel 1278	649
Channel 1279	676
Channel 1280	612
Channel 1281	654
Channel 1282	659
Channel 1283	678
Channel 1284	699
Channel 1285	687
Channel 1286	707
Channel 1287	672
Channel 1288	763
Channel 1289	718
Channel 1290	740
Channel 1291	712
Channel 1292	711
Channel 1293	714
Channel 1294	710
Channel 1295	745
Channel 1296	772
Channel 1297	730
Channel 1298	771
Channel 1299	805
Channel 1300	797
Channel 1301	773
Channel 1302	795
Channel 1303	807
Channel 1304	855
Channel 1305	892
Channel 1306	887
Channel 1307	970
Channel 1308	975
Channel 1309	1053
Channel 1310	1031
Channel 1311	1087
Channel 1312	1087
Channel 1313	1201
Channel 1314	1219
Channel 1315	1355
Channel 1316	1347
Channel 1317	1438
Channel 1318	1541
Channel 1319	1604
Channel 1320	1662
Channel 1321	1723
Channel 1322	1801
Channel 1323	1905
Channel 1324	1993
Channel 1325	2011
Channel 1326	2095
Channel 1327	2352
Channel 1328	2300
Channel 1329	2399
Channel 1330	2509
Channel 1331	2470
Channel 1332	2525
Channel 1333	2642
Channel 1334	2671
Channel 1335	2816
Channel 1336	2819
Channel 1337	2832
Channel 1338	2975
Channel 1339	2960
Channel 1340	2953
Channel 1341	2847
Channel 1342	2843
Channel 1343	2834
Channel 1344	2800
Channel 1345	2829
Channel 1346	2852
Channel 1347	2851
Channel 1348	2828
Channel 1349	2854
Channel 1350	2852
Channel 1351	2683
Channel 1352	2758
Channel 1353	2549
Channel 1354	2697
Channel 1355	2530
Channel 1356	2628
Channel 1357	2490
Channel 1358	2482
Channel 1359	2410
Channel 1360	2381
Channel 1361	2437
Channel 1362	2383
Channel 1363	2282
Channel 1364	2348
Channel 1365	2238
Channel 1366	2289
Channel 1367	2150
Channel 1368	2193
Channel 1369	2056
Channel 1370	2120
Channel 1371	2018
Channel 1372	2026
Channel 1373	1992
Channel 1374	1963
Channel 1375	1918
Channel 1376	1834
Channel 1377	1766
Channel 1378	1788
Channel 1379	1704
Channel 1380	1673
Channel 1381	1626
Channel 1382	1500
Channel 1383	1494
Channel 1384	1426
Channel 1385	1364
Channel 1386	1314
Channel 1387	1237
Channel 1388	1202
Channel 1389	1215
Channel 1390	1087
Channel 1391	1051
Channel 1392	990
Channel 1393	908
Channel 1394	785
Channel 1395	781
Channel 1396	766
Channel 1397	767
Channel 1398	666
Channel 1399	682
Channel 1400	690
Channel 1401	651
Channel 1402	648
Channel 1403	621
Channel 1404	664
Channel 1405	658
Channel 1406	737
Channel 1407	823
Channel 1408	829
Channel 1409	872
Channel 1410	939
Channel 1411	1093
Channel 1412	1174
Channel 1413	1184
Channel 1414	1205
Channel 1415	1359
Channel 1416	1388
Channel 1417	1422
Channel 1418	1526
Channel 1419	1554
Channel 1420	1559
Channel 1421	1562
Channel 1422	1554
Channel 1423	1438
Channel 1424	1473
Channel 1425	1344
Channel 1426	1254
Channel 1427	1201
Channel 1428	1130
Channel 1429	1036
Channel 1430	929
Channel 1431	788
Channel 1432	724
Channel 1433	571
Channel 1434	512
Channel 1435	489
Channel 1436	356
Channel 1437	354
Channel 1438	291
Channel 1439	246
Channel 1440	225
Channel 1441	201
Channel 1442	190
Channel 1443	183
Channel 1444	182
Channel 1445	179
Channel 1446	168
Channel 1447	150
Channel 1448	169
Channel 1449	164
Channel 1450	169
Channel 1451	158
Channel 1452	158
Channel 1453	177
Channel 1454	178
Channel 1455	164
Channel 1456	183
Channel 1457	182
Channel 1458	204
Channel 1459	200
Channel 1460	188
Channel 1461	201
Channel 1462	200
Channel 1463	230
Channel 1464	217
Channel 1465	244
Channel 1466	248
Channel 1467	239
Channel 1468	279
Channel 1469	270
Channel 1470	292
Channel 1471	344
Channel 1472	327
Channel 1473	328
Channel 1474	360
Channel 1475	352
Channel 1476	351
Channel 1477	370
Channel 1478	437
Channel 1479	396
Channel 1480	427
Channel 1481	405
Channel 1482	435
Channel 1483	514
Channel 1484	484
Channel 1485	452
Channel 1486	463
Channel 1487	480
Channel 1488	481
Channel 1489	479
Channel 1490	467
Channel 1491	447
Channel 1492	502
Channel 1493	450
Channel 1494	503
Channel 1495	502
Channel 1496	492
Channel 1497	506
Channel 1498	497
Channel 1499	481
Channel 1500	466
Channel 1501	475
Channel 1502	491
Channel 1503	470
Channel 1504	443
Channel 1505	416
Channel 1506	451
Channel 1507	453
Channel 1508	426
Channel 1509	466
Channel 1510	434
Channel 1511	398
Channel 1512	395
Channel 1513	425
Channel 1514	406
Channel 1515	370
Channel 1516	437
Channel 1517	366
Channel 1518	392
Channel 1519	363
Channel 1520	425
Channel 1521	385
Channel 1522	392
Channel 1523	389
Channel 1524	343
Channel 1525	338
Channel 1526	342
Channel 1527	354
Channel 1528	321
Channel 1529	385
Channel 1530	325
Channel 1531	343
Channel 1532	331
Channel 1533	358
Channel 1534	308
Channel 1535	335
Channel 1536	334
Channel 1537	285
Channel 1538	299
Channel 1539	297
Channel 1540	288
Channel 1541	291
Channel 1542	256
Channel 1543	264
Channel 1544	287
Channel 1545	263
Channel 1546	238
Channel 1547	222
Channel 1548	251
Channel 1549	224
Channel 1550	230
Channel 1551	233
Channel 1552	208
Channel 1553	202
Channel 1554	220
Channel 1555	179
Channel 1556	191
Channel 1557	182
Channel 1558	154
Channel 1559	177
Channel 1560	162
Channel 1561	157
Channel 1562	129
Channel 1563	136
Channel 1564	125
Channel 1565	136
Channel 1566	117
Channel 1567	127
Channel 1568	102
Channel 1569	92
Channel 1570	118
Channel 1571	99
Channel 1572	109
Channel 1573	106
Channel 1574	106
Channel 1575	90
Channel 1576	123
Channel 1577	127
Channel 1578	126
Channel 1579	117
Channel 1580	189
Channel 1581	174
Channel 1582	185
Channel 1583	244
Channel 1584	238
Channel 1585	284
Channel 1586	289
Channel 1587	288
Channel 1588	296
Channel 1589	307
Channel 1590	340
Channel 1591	361
Channel 1592	336
Channel 1593	365
Channel 1594	344
Channel 1595	315
Channel 1596	303
Channel 1597	303
Channel 1598	290
Channel 1599	233
Channel 1600	235
Channel 1601	191
Channel 1602	157
Channel 1603	168
Channel 1604	142
Channel 1605	121
Channel 1606	111
Channel 1607	92
Channel 1608	68
Channel 1609	75
Channel 1610	70
Channel 1611	52
Channel 1612	54
Channel 1613	42
Channel 1614	73
Channel 1615	65
Channel 1616	74
Channel 1617	83
Channel 1618	93
Channel 1619	75
Channel 1620	73
Channel 1621	64
Channel 1622	67
Channel 1623	72
Channel 1624	72
Channel 1625	67
Channel 1626	59
Channel 1627	44
Channel 1628	52
Channel 1629	48
Channel 1630	43
Channel 1631	46
Channel 1632	33
Channel 1633	22
Channel 1634	37
Channel 1635	32
Channel 1636	29
Channel 1637	15
Channel 1638	21
Channel 1639	15
Channel 1640	16
Channel 1641	25
Channel 1642	11
Channel 1643	18
Channel 1644	17
Channel 1645	13
Channel 1646	13
Channel 1647	11
Channel 1648	11
Channel 1649	17
Channel 1650	15
Channel 1651	8
Channel 1652	10
Channel 1653	14
Channel 1654	10
Channel 1655	14
Channel 1656	9
Channel 1657	15
Channel 1658	17
Channel 1659	16
Channel 1660	15
Channel 1661	10
Channel 1662	19
Channel 1663	18
Channel 1664	14
Channel 1665	14
Channel 1666	11
Channel 1667	8
Channel 1668	17
Channel 1669	12
Channel 1670	16
Channel 1671	14
Channel 1672	20
Channel 1673	18
Channel 1674	12
Channel 1675	22
Channel 1676	23
Channel 1677	19
Channel 1678	20
Channel 1679	26
Channel 1680	23
Channel 1681	24
Channel 1682	29
Channel 1683	42
Channel 1684	34
Channel 1685	50
Channel 1686	56
Channel 1687	83
Channel 1688	78
Channel 1689	77
Channel 1690	110
Channel 1691	126
Channel 1692	154
Channel 1693	183
Channel 1694	215
Channel 1695	248
Channel 1696	301
Channel 1697	334
Channel 1698	353
Channel 1699	436
Channel 1700	442
Channel 1701	578
Channel 1702	596
Channel 1703	627
Channel 1704	735
Channel 1705	735
Channel 1706	827
Channel 1707	907
Channel 1708	935
Channel 1709	1001
Channel 1710	1018
Channel 1711	1044
Channel 1712	1119
Channel 1713	1061
Channel 1714	1122
Channel 1715	1176
Channel 1716	1161
Channel 1717	1107
Channel 1718	1115
Channel 1719	1095
Channel 1720	1012
Channel 1721	1020
Channel 1722	962
Channel 1723	824
Channel 1724	796
Channel 1725	744
Channel 1726	576
Channel 1727	540
Channel 1728	484
Channel 1729	443
Channel 1730	325
Channel 1731	309
Channel 1732	253
Channel 1733	203
Channel 1734	178
Channel 1735	131
Channel 1736	85
Channel 1737	84
Channel 1738	56
Channel 1739	35
Channel 1740	36
Channel 1741	31
Channel 1742	27
Channel 1743	30
Channel 1744	20
Channel 1745	23
Channel 1746	13
Channel 1747	10
Channel 1748	16
Channel 1749	13
Channel 1750	16
Channel 1751	11
Channel 1752	6
Channel 1753	16
Channel 1754	8
Channel 1755	8
Channel 1756	10
Channel 1757	17
Channel 1758	10
Channel 1759	12
Channel 1760	12
Channel 1761	16
Channel 1762	17
Channel 1763	14
Channel 1764	15
Channel 1765	16
Channel 1766	12
Channel 1767	14
Channel 1768	11
Channel 1769	15
Channel 1770	8
Channel 1771	11
Channel 1772	9
Channel 1773	14
Channel 1774	9
Channel 1775	14
Channel 1776	9
Channel 1777	16
Channel 1778	11
Channel 1779	17
Channel 1780	13
Channel 1781	15
Channel 1782	12
Channel 1783	12
Channel 1784	10
Channel 1785	10
Channel 1786	17
Channel 1787	10
Channel 1788	11
Channel 1789	16
Channel 1790	16
Channel 1791	8
Channel 1792	13
Channel 1793	12
Channel 1794	10
Channel 1795	14
Channel 1796	14
Channel 1797	14
Channel 1798	10
Channel 1799	12
Channel 1800	12
Channel 1801	7
Channel 1802	9
Channel 1803	16
Channel 1804	10
Channel 1805	19
Channel 1806	12
Channel 1807	10
Channel 1808	17
Channel 1809	9
Channel 1810	13
Channel 1811	10
Channel 1812	14
Channel 1813	10
Channel 1814	12
Channel 1815	10
Channel 1816	10
Channel 1817	12
Channel 1818	15
Channel 1819	6
Channel 1820	9
Channel 1821	7
Channel 1822	11
Channel 1823	10
Channel 1824	17
Channel 1825	13
Channel 1826	10
Channel 1827	14
Channel 1828	14
Channel 1829	15
Channel 1830	5
Channel 1831	11
Channel 1832	11
Channel 1833	10
Channel 1834	7
Channel 1835	12
Channel 1836	18
Channel 1837	17
Channel 1838	9
Channel 1839	9
Channel 1840	9
Channel 1841	10
Channel 1842	11
Channel 1843	15
Channel 1844	13
Channel 1845	8
Channel 1846	15
Channel 1847	18
Channel 1848	13
Channel 1849	18
Channel 1850	12
Channel 1851	10
Channel 1852	14
Channel 1853	13
Channel 1854	8
Channel 1855	8
Channel 1856	13
Channel 1857	15
Channel 1858	10
Channel 1859	12
Channel 1860	14
Channel 1861	17
Channel 1862	19
Channel 1863	10
Channel 1864	10
Channel 1865	11
Channel 1866	12
Channel 1867	14
Channel 1868	9
Channel 1869	12
Channel 1870	13
Channel 1871	10
Channel 1872	14
Channel 1873	14
Channel 1874	12
Channel 1875	17
Channel 1876	19
Channel 1877	15
Channel 1878	15
Channel 1879	14
Channel 1880	14
Channel 1881	8
Channel 1882	18
Channel 1883	20
Channel 1884	10
Channel 1885	14
Channel 1886	23
Channel 1887	17
Channel 1888	13
Channel 1889	15
Channel 1890	20
Channel 1891	15
Channel 1892	14
Channel 1893	15
Channel 1894	11
Channel 1895	11
Channel 1896	17
Channel 1897	18
Channel 1898	18
Channel 1899	12
Channel 1900	12
Channel 1901	27
Channel 1902	14
Channel 1903	17
Channel 1904	25
Channel 1905	29
Channel 1906	36
Channel 1907	29
Channel 1908	39
Channel 1909	40
Channel 1910	50
Channel 1911	66
Channel 1912	81
Channel 1913	78
Channel 1914	96
Channel 1915	116
Channel 1916	118
Channel 1917	158
Channel 1918	164
Channel 1919	162
Channel 1920	204
Channel 1921	244
Channel 1922	232
Channel 1923	258
Channel 1924	278
Channel 1925	306
Channel 1926	295
Channel 1927	310
Channel 1928	285
Channel 1929	279
Channel 1930	361
Channel 1931	277
Channel 1932	268
Channel 1933	247
Channel 1934	230
Channel 1935	241
Channel 1936	226
Channel 1937	182
Channel 1938	170
Channel 1939	145
Channel 1940	126
Channel 1941	124
Channel 1942	87
Channel 1943	85
Channel 1944	85
Channel 1945	77
Channel 1946	49
Channel 1947	49
Channel 1948	46
Channel 1949	28
Channel 1950	32
Channel 1951	44
Channel 1952	34
Channel 1953	33
Channel 1954	16
Channel 1955	41
Channel 1956	50
Channel 1957	43
Channel 1958	38
Channel 1959	42
Channel 1960	42
Channel 1961	45
Channel 1962	39
Channel 1963	50
Channel 1964	65
Channel 1965	67
Channel 1966	53
Channel 1967	51
Channel 1968	52
Channel 1969	45
Channel 1970	45
Channel 1971	57
Channel 1972	38
Channel 1973	42
Channel 1974	43
Channel 1975	44
Channel 1976	26
Channel 1977	22
Channel 1978	33
Channel 1979	21
Channel 1980	23
Channel 1981	20
Channel 1982	18
Channel 1983	15
Channel 1984	23
Channel 1985	9
Channel 1986	9
Channel 1987	6
Channel 1988	10
Channel 1989	5
Channel 1990	6
Channel 1991	4
Channel 1992	7
Channel 1993	4
Channel 1994	6
[truncated: 2,102 more rows]
