# Supplementary material for: A dataset of 112 ligands for the preconcentration of mercury, uranium, lanthanum and other pollutants and heavy metals in water
Source: Data Brief. 2020 Feb 4;29:105236. doi: 10.1016/j.dib.2020.105236 (PMC7033335; doi:10.1016/j.dib.2020.105236)
Supplement: Multimedia component 6_bromocresol green [file mmc6.txt]

Kalib 1	-0.354346
Kalib 2	0.012554
Kalib 3	0.001788
Kalib 4	0.000419
Kalib Square	0.000000
Kalib Fano	0.010361
Channel 1	0
Channel 2	0
Channel 3	0
Channel 4	0
Channel 5	0
Channel 6	0
Channel 7	0
Channel 8	0
Channel 9	0
Channel 10	0
Channel 11	0
Channel 12	1
Channel 13	2
Channel 14	16
Channel 15	78
Channel 16	321
Channel 17	1084
Channel 18	3377
Channel 19	9531
Channel 20	24109
Channel 21	54737
Channel 22	110474
Channel 23	200727
Channel 24	326745
Channel 25	474179
Channel 26	623710
Channel 27	737202
Channel 28	778693
Channel 29	735734
Channel 30	626395
Channel 31	474938
Channel 32	323229
Channel 33	197220
Channel 34	108165
Channel 35	52876
Channel 36	22874
Channel 37	9200
Channel 38	3184
Channel 39	1019
Channel 40	307
Channel 41	75
Channel 42	27
Channel 43	16
Channel 44	8
Channel 45	11
Channel 46	7
Channel 47	5
Channel 48	4
Channel 49	6
Channel 50	8
Channel 51	8
Channel 52	8
Channel 53	5
Channel 54	5
Channel 55	1
Channel 56	8
Channel 57	5
Channel 58	3
Channel 59	4
Channel 60	4
Channel 61	5
Channel 62	3
Channel 63	3
Channel 64	4
Channel 65	1
Channel 66	1
Channel 67	3
Channel 68	2
Channel 69	1
Channel 70	0
Channel 71	5
Channel 72	2
Channel 73	1
Channel 74	0
Channel 75	1
Channel 76	2
Channel 77	0
Channel 78	46
Channel 79	89
Channel 80	59
Channel 81	64
Channel 82	72
Channel 83	68
Channel 84	75
Channel 85	81
Channel 86	75
Channel 87	73
Channel 88	68
Channel 89	67
Channel 90	52
Channel 91	73
Channel 92	53
Channel 93	60
Channel 94	65
Channel 95	59
Channel 96	58
Channel 97	67
Channel 98	71
Channel 99	59
Channel 100	74
Channel 101	65
Channel 102	60
Channel 103	62
Channel 104	57
Channel 105	60
Channel 106	72
Channel 107	61
Channel 108	55
Channel 109	69
Channel 110	63
Channel 111	62
Channel 112	41
Channel 113	57
Channel 114	61
Channel 115	57
Channel 116	71
Channel 117	67
Channel 118	62
Channel 119	63
Channel 120	51
Channel 121	62
Channel 122	58
Channel 123	70
Channel 124	67
Channel 125	57
Channel 126	52
Channel 127	56
Channel 128	57
Channel 129	50
Channel 130	61
Channel 131	42
Channel 132	54
Channel 133	42
Channel 134	63
Channel 135	42
Channel 136	36
Channel 137	49
Channel 138	43
Channel 139	39
Channel 140	47
Channel 141	52
Channel 142	58
Channel 143	55
Channel 144	67
Channel 145	74
Channel 146	77
Channel 147	98
Channel 148	99
Channel 149	97
Channel 150	92
Channel 151	91
Channel 152	105
Channel 153	70
Channel 154	62
Channel 155	56
Channel 156	58
Channel 157	41
Channel 158	56
Channel 159	47
Channel 160	52
Channel 161	48
Channel 162	30
Channel 163	31
Channel 164	39
Channel 165	49
Channel 166	38
Channel 167	42
Channel 168	31
Channel 169	28
Channel 170	46
Channel 171	38
Channel 172	28
Channel 173	34
Channel 174	36
Channel 175	34
Channel 176	28
Channel 177	34
Channel 178	28
Channel 179	30
Channel 180	27
Channel 181	32
Channel 182	36
Channel 183	30
Channel 184	38
Channel 185	33
Channel 186	43
Channel 187	34
Channel 188	35
Channel 189	47
Channel 190	33
Channel 191	45
Channel 192	32
Channel 193	31
Channel 194	37
Channel 195	25
Channel 196	37
Channel 197	36
Channel 198	29
Channel 199	40
Channel 200	22
Channel 201	25
Channel 202	26
Channel 203	35
Channel 204	39
Channel 205	39
Channel 206	38
Channel 207	51
Channel 208	68
Channel 209	74
Channel 210	89
Channel 211	85
Channel 212	73
Channel 213	89
Channel 214	71
Channel 215	80
Channel 216	80
Channel 217	52
Channel 218	70
Channel 219	73
Channel 220	64
Channel 221	53
Channel 222	56
Channel 223	56
Channel 224	59
Channel 225	58
Channel 226	42
Channel 227	44
Channel 228	36
Channel 229	38
Channel 230	35
Channel 231	35
Channel 232	31
Channel 233	42
Channel 234	42
Channel 235	36
Channel 236	26
Channel 237	34
Channel 238	43
Channel 239	29
Channel 240	44
Channel 241	30
Channel 242	25
Channel 243	28
Channel 244	39
Channel 245	37
Channel 246	40
Channel 247	53
Channel 248	75
Channel 249	80
Channel 250	111
Channel 251	117
Channel 252	160
Channel 253	191
Channel 254	234
Channel 255	255
Channel 256	330
Channel 257	396
Channel 258	455
Channel 259	591
Channel 260	752
Channel 261	859
Channel 262	997
Channel 263	1069
Channel 264	1168
Channel 265	1196
Channel 266	1199
Channel 267	1099
Channel 268	927
Channel 269	732
Channel 270	538
Channel 271	435
Channel 272	320
Channel 273	207
Channel 274	173
Channel 275	141
Channel 276	102
Channel 277	91
Channel 278	99
Channel 279	139
Channel 280	144
Channel 281	143
Channel 282	157
Channel 283	166
Channel 284	164
Channel 285	152
Channel 286	139
Channel 287	103
Channel 288	90
Channel 289	68
Channel 290	59
Channel 291	45
Channel 292	47
Channel 293	35
Channel 294	33
Channel 295	26
Channel 296	23
Channel 297	20
Channel 298	16
Channel 299	14
Channel 300	20
Channel 301	22
Channel 302	13
Channel 303	27
Channel 304	21
Channel 305	9
Channel 306	24
Channel 307	25
Channel 308	26
Channel 309	18
Channel 310	19
Channel 311	19
Channel 312	42
Channel 313	40
Channel 314	42
Channel 315	57
Channel 316	71
Channel 317	98
Channel 318	100
Channel 319	136
Channel 320	149
Channel 321	169
Channel 322	178
Channel 323	176
Channel 324	209
Channel 325	160
Channel 326	154
Channel 327	142
Channel 328	116
Channel 329	73
Channel 330	78
Channel 331	53
Channel 332	34
Channel 333	29
Channel 334	31
Channel 335	27
Channel 336	25
Channel 337	19
Channel 338	15
Channel 339	27
Channel 340	33
Channel 341	28
Channel 342	20
Channel 343	33
Channel 344	28
Channel 345	33
Channel 346	24
Channel 347	33
Channel 348	33
Channel 349	29
Channel 350	36
Channel 351	36
Channel 352	34
Channel 353	28
Channel 354	21
Channel 355	25
Channel 356	20
Channel 357	22
Channel 358	18
Channel 359	19
Channel 360	18
Channel 361	11
Channel 362	11
Channel 363	13
Channel 364	17
Channel 365	11
Channel 366	15
Channel 367	15
Channel 368	16
Channel 369	16
Channel 370	7
Channel 371	19
Channel 372	15
Channel 373	15
Channel 374	13
Channel 375	20
Channel 376	13
Channel 377	14
Channel 378	14
Channel 379	14
Channel 380	12
Channel 381	17
Channel 382	17
Channel 383	19
Channel 384	20
Channel 385	21
Channel 386	12
Channel 387	21
Channel 388	20
Channel 389	28
Channel 390	25
Channel 391	21
Channel 392	15
Channel 393	21
Channel 394	28
Channel 395	17
Channel 396	18
Channel 397	15
Channel 398	15
Channel 399	23
Channel 400	8
Channel 401	14
Channel 402	13
Channel 403	9
Channel 404	13
Channel 405	17
Channel 406	18
Channel 407	10
Channel 408	9
Channel 409	11
Channel 410	13
Channel 411	20
Channel 412	13
Channel 413	18
Channel 414	11
Channel 415	17
Channel 416	16
Channel 417	7
Channel 418	16
Channel 419	19
Channel 420	15
Channel 421	13
Channel 422	11
Channel 423	17
Channel 424	11
Channel 425	10
Channel 426	15
Channel 427	13
Channel 428	10
Channel 429	12
Channel 430	11
Channel 431	19
Channel 432	17
Channel 433	17
Channel 434	16
Channel 435	15
Channel 436	15
Channel 437	15
Channel 438	15
Channel 439	14
Channel 440	10
Channel 441	10
Channel 442	15
Channel 443	23
Channel 444	17
Channel 445	25
Channel 446	18
Channel 447	19
Channel 448	22
Channel 449	19
Channel 450	21
Channel 451	32
Channel 452	38
Channel 453	44
Channel 454	53
Channel 455	42
Channel 456	69
Channel 457	67
Channel 458	76
Channel 459	82
Channel 460	68
Channel 461	70
Channel 462	85
Channel 463	76
Channel 464	65
Channel 465	48
Channel 466	68
Channel 467	59
Channel 468	35
Channel 469	33
Channel 470	20
Channel 471	19
Channel 472	15
Channel 473	16
Channel 474	14
Channel 475	10
Channel 476	15
Channel 477	14
Channel 478	8
Channel 479	12
Channel 480	22
Channel 481	14
Channel 482	10
Channel 483	12
Channel 484	12
Channel 485	14
Channel 486	21
Channel 487	13
Channel 488	25
Channel 489	17
Channel 490	21
Channel 491	13
Channel 492	21
Channel 493	15
Channel 494	21
Channel 495	25
Channel 496	25
Channel 497	27
Channel 498	27
Channel 499	33
Channel 500	27
Channel 501	35
Channel 502	49
Channel 503	35
Channel 504	30
Channel 505	34
Channel 506	33
Channel 507	30
Channel 508	29
Channel 509	29
Channel 510	17
Channel 511	17
Channel 512	11
Channel 513	23
Channel 514	9
Channel 515	26
Channel 516	23
Channel 517	16
Channel 518	14
Channel 519	18
Channel 520	24
Channel 521	22
Channel 522	26
Channel 523	26
Channel 524	29
Channel 525	33
Channel 526	33
Channel 527	46
Channel 528	56
Channel 529	75
Channel 530	98
Channel 531	110
Channel 532	169
Channel 533	177
Channel 534	226
Channel 535	244
Channel 536	306
Channel 537	327
Channel 538	329
Channel 539	304
Channel 540	307
Channel 541	315
Channel 542	286
Channel 543	241
Channel 544	245
Channel 545	202
Channel 546	140
Channel 547	125
Channel 548	99
Channel 549	77
Channel 550	51
Channel 551	33
Channel 552	36
Channel 553	24
Channel 554	21
Channel 555	25
Channel 556	9
Channel 557	13
Channel 558	17
Channel 559	10
Channel 560	12
Channel 561	25
Channel 562	21
Channel 563	18
Channel 564	15
Channel 565	14
Channel 566	14
Channel 567	15
Channel 568	14
Channel 569	15
Channel 570	17
Channel 571	17
Channel 572	17
Channel 573	20
Channel 574	15
Channel 575	23
Channel 576	20
Channel 577	20
Channel 578	25
Channel 579	27
Channel 580	36
Channel 581	24
Channel 582	32
Channel 583	36
Channel 584	42
Channel 585	47
Channel 586	55
Channel 587	40
Channel 588	61
Channel 589	60
Channel 590	59
Channel 591	74
Channel 592	88
Channel 593	80
Channel 594	53
Channel 595	73
Channel 596	59
Channel 597	50
Channel 598	46
Channel 599	41
Channel 600	45
Channel 601	31
Channel 602	28
Channel 603	26
Channel 604	22
Channel 605	21
Channel 606	21
Channel 607	16
Channel 608	21
Channel 609	14
Channel 610	31
Channel 611	23
Channel 612	39
Channel 613	34
Channel 614	59
Channel 615	48
Channel 616	65
Channel 617	89
Channel 618	101
Channel 619	122
Channel 620	143
Channel 621	177
Channel 622	182
Channel 623	210
Channel 624	204
Channel 625	205
Channel 626	198
Channel 627	196
Channel 628	186
Channel 629	143
Channel 630	137
Channel 631	111
Channel 632	102
Channel 633	65
Channel 634	59
Channel 635	54
Channel 636	30
Channel 637	33
Channel 638	19
Channel 639	25
Channel 640	25
Channel 641	20
Channel 642	14
Channel 643	15
Channel 644	17
Channel 645	15
Channel 646	16
Channel 647	16
Channel 648	13
Channel 649	17
Channel 650	18
Channel 651	20
Channel 652	14
Channel 653	19
Channel 654	10
Channel 655	20
Channel 656	18
Channel 657	10
Channel 658	19
Channel 659	17
Channel 660	20
Channel 661	26
Channel 662	30
Channel 663	37
Channel 664	40
Channel 665	35
Channel 666	42
Channel 667	50
Channel 668	45
Channel 669	55
Channel 670	47
Channel 671	40
Channel 672	48
Channel 673	40
Channel 674	41
Channel 675	55
Channel 676	43
Channel 677	37
Channel 678	38
Channel 679	35
Channel 680	36
Channel 681	45
Channel 682	52
Channel 683	39
Channel 684	32
Channel 685	62
Channel 686	61
Channel 687	52
Channel 688	47
Channel 689	58
Channel 690	60
Channel 691	46
Channel 692	47
Channel 693	42
Channel 694	37
Channel 695	42
Channel 696	30
Channel 697	27
Channel 698	26
Channel 699	27
Channel 700	20
Channel 701	23
Channel 702	26
Channel 703	26
Channel 704	28
Channel 705	23
Channel 706	33
Channel 707	26
Channel 708	37
Channel 709	39
Channel 710	56
Channel 711	48
Channel 712	55
Channel 713	71
Channel 714	68
Channel 715	62
Channel 716	64
Channel 717	75
Channel 718	73
Channel 719	70
Channel 720	72
Channel 721	69
Channel 722	74
Channel 723	66
Channel 724	56
Channel 725	42
Channel 726	36
Channel 727	30
Channel 728	29
Channel 729	28
Channel 730	22
Channel 731	23
Channel 732	24
Channel 733	10
Channel 734	19
Channel 735	17
Channel 736	14
Channel 737	19
Channel 738	19
Channel 739	30
Channel 740	22
Channel 741	12
Channel 742	20
Channel 743	14
Channel 744	23
Channel 745	24
Channel 746	24
Channel 747	18
Channel 748	29
Channel 749	18
Channel 750	17
Channel 751	23
Channel 752	15
Channel 753	22
Channel 754	16
Channel 755	20
Channel 756	16
Channel 757	16
Channel 758	19
Channel 759	11
Channel 760	22
Channel 761	22
Channel 762	15
Channel 763	17
Channel 764	28
Channel 765	19
Channel 766	19
Channel 767	28
Channel 768	30
Channel 769	22
Channel 770	25
Channel 771	21
Channel 772	19
Channel 773	17
Channel 774	30
Channel 775	21
Channel 776	26
Channel 777	17
Channel 778	12
Channel 779	26
Channel 780	16
Channel 781	20
Channel 782	24
Channel 783	15
Channel 784	17
Channel 785	25
Channel 786	15
Channel 787	25
Channel 788	31
Channel 789	24
Channel 790	31
Channel 791	36
Channel 792	24
Channel 793	34
Channel 794	26
Channel 795	20
Channel 796	27
Channel 797	28
Channel 798	22
Channel 799	29
Channel 800	35
Channel 801	26
Channel 802	32
Channel 803	28
Channel 804	30
Channel 805	34
Channel 806	24
Channel 807	38
Channel 808	21
Channel 809	23
Channel 810	24
Channel 811	25
Channel 812	25
Channel 813	14
Channel 814	24
Channel 815	20
Channel 816	10
Channel 817	28
Channel 818	25
Channel 819	24
Channel 820	22
Channel 821	15
Channel 822	21
Channel 823	21
Channel 824	15
Channel 825	14
Channel 826	28
Channel 827	30
Channel 828	24
Channel 829	26
Channel 830	25
Channel 831	19
Channel 832	21
Channel 833	22
Channel 834	27
Channel 835	35
Channel 836	29
Channel 837	20
Channel 838	25
Channel 839	33
Channel 840	24
Channel 841	23
Channel 842	27
Channel 843	30
Channel 844	36
Channel 845	23
Channel 846	29
Channel 847	29
Channel 848	19
Channel 849	31
Channel 850	25
Channel 851	16
Channel 852	29
Channel 853	21
Channel 854	22
Channel 855	27
Channel 856	22
Channel 857	24
Channel 858	30
Channel 859	33
Channel 860	33
Channel 861	28
Channel 862	22
Channel 863	22
Channel 864	32
Channel 865	23
Channel 866	32
Channel 867	37
Channel 868	34
Channel 869	33
Channel 870	27
Channel 871	25
Channel 872	25
Channel 873	33
Channel 874	27
Channel 875	35
Channel 876	34
Channel 877	23
Channel 878	23
Channel 879	22
Channel 880	27
Channel 881	25
Channel 882	25
Channel 883	26
Channel 884	22
Channel 885	29
Channel 886	21
Channel 887	26
Channel 888	30
Channel 889	20
Channel 890	29
Channel 891	27
Channel 892	26
Channel 893	31
Channel 894	18
Channel 895	32
Channel 896	22
Channel 897	23
Channel 898	43
Channel 899	26
Channel 900	29
Channel 901	27
Channel 902	24
Channel 903	32
Channel 904	41
Channel 905	29
Channel 906	32
Channel 907	32
Channel 908	22
Channel 909	27
Channel 910	35
Channel 911	38
Channel 912	35
Channel 913	40
Channel 914	29
Channel 915	38
Channel 916	40
Channel 917	31
Channel 918	46
Channel 919	32
Channel 920	36
Channel 921	43
Channel 922	33
Channel 923	34
Channel 924	29
Channel 925	24
Channel 926	26
Channel 927	30
Channel 928	36
Channel 929	40
Channel 930	36
Channel 931	34
Channel 932	47
Channel 933	36
Channel 934	46
Channel 935	49
Channel 936	44
Channel 937	63
Channel 938	48
Channel 939	64
Channel 940	62
Channel 941	44
Channel 942	56
Channel 943	48
Channel 944	62
Channel 945	66
Channel 946	51
Channel 947	65
Channel 948	62
Channel 949	60
Channel 950	61
Channel 951	57
Channel 952	70
Channel 953	66
Channel 954	64
Channel 955	80
Channel 956	93
Channel 957	121
Channel 958	155
Channel 959	201
Channel 960	246
Channel 961	311
Channel 962	431
Channel 963	627
Channel 964	864
Channel 965	1115
Channel 966	1469
Channel 967	1938
Channel 968	2425
Channel 969	3117
Channel 970	3682
Channel 971	4433
Channel 972	5140
Channel 973	5984
Channel 974	6566
Channel 975	7231
Channel 976	7683
Channel 977	8094
Channel 978	8489
Channel 979	8560
Channel 980	8364
Channel 981	8141
Channel 982	7384
Channel 983	7100
Channel 984	6301
Channel 985	5599
Channel 986	4638
Channel 987	4063
Channel 988	3255
Channel 989	2607
Channel 990	2159
Channel 991	1590
Channel 992	1257
Channel 993	880
Channel 994	653
Channel 995	494
Channel 996	347
Channel 997	234
Channel 998	184
Channel 999	141
Channel 1000	91
Channel 1001	78
Channel 1002	67
Channel 1003	56
Channel 1004	49
Channel 1005	46
Channel 1006	38
Channel 1007	37
Channel 1008	39
Channel 1009	32
Channel 1010	33
Channel 1011	37
Channel 1012	37
Channel 1013	33
Channel 1014	39
Channel 1015	36
Channel 1016	42
Channel 1017	36
Channel 1018	34
Channel 1019	36
Channel 1020	35
Channel 1021	36
Channel 1022	40
Channel 1023	32
Channel 1024	31
Channel 1025	37
Channel 1026	32
Channel 1027	44
Channel 1028	38
Channel 1029	56
Channel 1030	39
Channel 1031	47
Channel 1032	31
Channel 1033	41
Channel 1034	41
Channel 1035	56
Channel 1036	45
Channel 1037	43
Channel 1038	40
Channel 1039	55
Channel 1040	26
Channel 1041	46
Channel 1042	42
Channel 1043	38
Channel 1044	45
Channel 1045	39
Channel 1046	28
Channel 1047	36
Channel 1048	39
Channel 1049	42
Channel 1050	48
Channel 1051	46
Channel 1052	46
Channel 1053	54
Channel 1054	42
Channel 1055	37
Channel 1056	41
Channel 1057	35
Channel 1058	40
Channel 1059	42
Channel 1060	50
Channel 1061	51
Channel 1062	53
Channel 1063	44
Channel 1064	59
Channel 1065	66
Channel 1066	56
Channel 1067	62
Channel 1068	53
Channel 1069	77
Channel 1070	81
Channel 1071	88
Channel 1072	96
Channel 1073	131
Channel 1074	159
Channel 1075	196
Channel 1076	238
Channel 1077	290
Channel 1078	367
Channel 1079	470
Channel 1080	492
Channel 1081	622
Channel 1082	741
Channel 1083	816
Channel 1084	897
Channel 1085	1022
Channel 1086	1087
Channel 1087	1084
Channel 1088	1178
Channel 1089	1171
Channel 1090	1117
Channel 1091	1089
Channel 1092	986
Channel 1093	946
Channel 1094	935
Channel 1095	776
Channel 1096	741
Channel 1097	635
Channel 1098	556
Channel 1099	456
Channel 1100	393
Channel 1101	347
Channel 1102	278
Channel 1103	242
Channel 1104	236
Channel 1105	163
Channel 1106	194
Channel 1107	142
Channel 1108	145
Channel 1109	114
Channel 1110	105
Channel 1111	85
Channel 1112	85
Channel 1113	81
Channel 1114	75
Channel 1115	58
Channel 1116	66
Channel 1117	47
Channel 1118	39
Channel 1119	42
Channel 1120	54
Channel 1121	45
Channel 1122	41
Channel 1123	48
Channel 1124	36
Channel 1125	44
Channel 1126	32
Channel 1127	41
Channel 1128	37
Channel 1129	38
Channel 1130	33
Channel 1131	36
Channel 1132	36
Channel 1133	27
Channel 1134	49
Channel 1135	37
Channel 1136	47
Channel 1137	31
Channel 1138	42
Channel 1139	37
Channel 1140	57
Channel 1141	53
Channel 1142	47
Channel 1143	53
Channel 1144	40
Channel 1145	29
Channel 1146	42
Channel 1147	40
Channel 1148	46
Channel 1149	38
Channel 1150	41
Channel 1151	41
Channel 1152	50
Channel 1153	41
Channel 1154	47
Channel 1155	44
Channel 1156	45
Channel 1157	51
Channel 1158	58
Channel 1159	40
Channel 1160	60
Channel 1161	48
Channel 1162	36
Channel 1163	46
Channel 1164	51
Channel 1165	44
Channel 1166	58
Channel 1167	51
Channel 1168	60
Channel 1169	50
Channel 1170	54
Channel 1171	58
Channel 1172	49
Channel 1173	68
Channel 1174	58
Channel 1175	59
Channel 1176	48
Channel 1177	47
Channel 1178	58
Channel 1179	57
Channel 1180	68
Channel 1181	73
Channel 1182	68
Channel 1183	65
Channel 1184	65
Channel 1185	85
Channel 1186	63
Channel 1187	57
Channel 1188	83
Channel 1189	58
Channel 1190	68
Channel 1191	71
Channel 1192	76
Channel 1193	71
Channel 1194	82
Channel 1195	84
Channel 1196	76
Channel 1197	74
Channel 1198	102
Channel 1199	82
Channel 1200	101
Channel 1201	87
Channel 1202	93
Channel 1203	102
Channel 1204	103
Channel 1205	87
Channel 1206	95
Channel 1207	97
Channel 1208	97
Channel 1209	99
Channel 1210	107
Channel 1211	108
Channel 1212	101
Channel 1213	122
Channel 1214	108
Channel 1215	104
Channel 1216	107
Channel 1217	115
Channel 1218	141
Channel 1219	148
Channel 1220	143
Channel 1221	143
Channel 1222	126
Channel 1223	136
Channel 1224	151
Channel 1225	156
Channel 1226	173
Channel 1227	151
Channel 1228	163
Channel 1229	160
Channel 1230	164
Channel 1231	165
Channel 1232	190
Channel 1233	206
Channel 1234	199
Channel 1235	197
Channel 1236	213
Channel 1237	210
Channel 1238	223
Channel 1239	233
Channel 1240	229
Channel 1241	230
Channel 1242	226
Channel 1243	233
Channel 1244	283
Channel 1245	244
Channel 1246	247
Channel 1247	265
Channel 1248	264
Channel 1249	268
Channel 1250	296
Channel 1251	333
Channel 1252	316
Channel 1253	331
Channel 1254	376
Channel 1255	357
Channel 1256	398
Channel 1257	376
Channel 1258	413
Channel 1259	372
Channel 1260	421
Channel 1261	426
Channel 1262	439
Channel 1263	450
Channel 1264	468
Channel 1265	499
Channel 1266	487
Channel 1267	500
Channel 1268	501
Channel 1269	520
Channel 1270	502
Channel 1271	513
Channel 1272	540
Channel 1273	551
Channel 1274	550
Channel 1275	623
Channel 1276	586
Channel 1277	602
Channel 1278	666
Channel 1279	593
Channel 1280	638
Channel 1281	656
Channel 1282	641
Channel 1283	611
Channel 1284	665
Channel 1285	600
Channel 1286	659
Channel 1287	694
Channel 1288	735
Channel 1289	688
Channel 1290	632
Channel 1291	709
Channel 1292	730
Channel 1293	700
Channel 1294	740
Channel 1295	691
Channel 1296	749
Channel 1297	707
Channel 1298	723
Channel 1299	747
Channel 1300	778
Channel 1301	767
Channel 1302	768
Channel 1303	764
Channel 1304	800
Channel 1305	837
Channel 1306	900
Channel 1307	867
Channel 1308	947
Channel 1309	961
Channel 1310	1008
Channel 1311	995
Channel 1312	1118
Channel 1313	1177
Channel 1314	1158
Channel 1315	1284
Channel 1316	1289
Channel 1317	1437
Channel 1318	1384
Channel 1319	1553
Channel 1320	1644
Channel 1321	1699
Channel 1322	1792
Channel 1323	1866
Channel 1324	1949
Channel 1325	1993
Channel 1326	2129
Channel 1327	2110
Channel 1328	2175
Channel 1329	2273
Channel 1330	2477
Channel 1331	2480
Channel 1332	2455
Channel 1333	2573
Channel 1334	2566
Channel 1335	2669
Channel 1336	2736
Channel 1337	2751
Channel 1338	2726
Channel 1339	2907
Channel 1340	2762
Channel 1341	2753
Channel 1342	2815
Channel 1343	2860
Channel 1344	2818
Channel 1345	2711
Channel 1346	2786
Channel 1347	2660
Channel 1348	2852
Channel 1349	2753
Channel 1350	2753
Channel 1351	2683
Channel 1352	2648
Channel 1353	2567
Channel 1354	2549
Channel 1355	2597
Channel 1356	2593
Channel 1357	2306
Channel 1358	2410
Channel 1359	2371
Channel 1360	2432
Channel 1361	2376
Channel 1362	2285
Channel 1363	2297
Channel 1364	2277
Channel 1365	2262
Channel 1366	2290
Channel 1367	2206
Channel 1368	2193
Channel 1369	2206
Channel 1370	2074
Channel 1371	2080
Channel 1372	2066
Channel 1373	2018
Channel 1374	1899
Channel 1375	1887
Channel 1376	1879
Channel 1377	1802
Channel 1378	1778
Channel 1379	1732
Channel 1380	1682
Channel 1381	1539
Channel 1382	1557
Channel 1383	1502
Channel 1384	1351
Channel 1385	1347
Channel 1386	1282
Channel 1387	1214
Channel 1388	1192
Channel 1389	1093
Channel 1390	1066
Channel 1391	976
Channel 1392	947
Channel 1393	901
Channel 1394	876
Channel 1395	824
Channel 1396	737
Channel 1397	723
Channel 1398	666
Channel 1399	670
Channel 1400	661
Channel 1401	585
Channel 1402	632
Channel 1403	654
Channel 1404	675
Channel 1405	726
Channel 1406	769
Channel 1407	795
Channel 1408	811
Channel 1409	885
Channel 1410	965
Channel 1411	1030
Channel 1412	1148
Channel 1413	1205
Channel 1414	1279
Channel 1415	1353
Channel 1416	1468
Channel 1417	1419
Channel 1418	1545
Channel 1419	1565
Channel 1420	1565
Channel 1421	1509
Channel 1422	1538
Channel 1423	1528
Channel 1424	1374
Channel 1425	1354
Channel 1426	1232
Channel 1427	1199
Channel 1428	1082
Channel 1429	975
Channel 1430	886
Channel 1431	772
Channel 1432	726
Channel 1433	596
Channel 1434	552
Channel 1435	445
Channel 1436	368
Channel 1437	361
Channel 1438	294
Channel 1439	256
Channel 1440	244
Channel 1441	203
Channel 1442	188
Channel 1443	174
Channel 1444	184
Channel 1445	157
Channel 1446	147
Channel 1447	160
Channel 1448	153
Channel 1449	151
Channel 1450	161
Channel 1451	156
Channel 1452	160
Channel 1453	148
Channel 1454	173
Channel 1455	177
Channel 1456	193
Channel 1457	204
Channel 1458	182
Channel 1459	184
Channel 1460	192
Channel 1461	196
Channel 1462	219
Channel 1463	206
Channel 1464	245
Channel 1465	238
Channel 1466	206
Channel 1467	279
Channel 1468	263
Channel 1469	280
Channel 1470	286
Channel 1471	287
Channel 1472	287
Channel 1473	329
Channel 1474	306
Channel 1475	365
Channel 1476	359
Channel 1477	404
Channel 1478	355
Channel 1479	386
Channel 1480	419
Channel 1481	430
Channel 1482	428
Channel 1483	415
Channel 1484	448
Channel 1485	455
Channel 1486	436
Channel 1487	461
Channel 1488	444
Channel 1489	476
Channel 1490	478
Channel 1491	500
Channel 1492	485
Channel 1493	479
Channel 1494	476
Channel 1495	497
Channel 1496	516
Channel 1497	465
Channel 1498	454
Channel 1499	501
Channel 1500	487
Channel 1501	452
Channel 1502	427
Channel 1503	471
Channel 1504	445
Channel 1505	454
Channel 1506	428
Channel 1507	490
Channel 1508	446
Channel 1509	400
Channel 1510	410
Channel 1511	417
Channel 1512	398
Channel 1513	379
Channel 1514	385
Channel 1515	391
Channel 1516	400
Channel 1517	370
Channel 1518	393
Channel 1519	414
Channel 1520	394
Channel 1521	353
Channel 1522	348
Channel 1523	381
Channel 1524	400
Channel 1525	393
Channel 1526	366
Channel 1527	366
Channel 1528	324
Channel 1529	326
Channel 1530	353
Channel 1531	324
Channel 1532	330
Channel 1533	325
Channel 1534	315
Channel 1535	340
Channel 1536	324
Channel 1537	285
Channel 1538	300
Channel 1539	272
Channel 1540	305
Channel 1541	263
Channel 1542	251
Channel 1543	246
Channel 1544	240
Channel 1545	232
Channel 1546	248
Channel 1547	256
Channel 1548	224
Channel 1549	240
Channel 1550	222
Channel 1551	226
Channel 1552	191
Channel 1553	228
Channel 1554	194
Channel 1555	161
Channel 1556	187
Channel 1557	168
Channel 1558	170
Channel 1559	159
Channel 1560	142
Channel 1561	163
Channel 1562	118
Channel 1563	157
Channel 1564	128
Channel 1565	142
Channel 1566	102
Channel 1567	120
Channel 1568	109
Channel 1569	117
Channel 1570	126
Channel 1571	99
Channel 1572	106
Channel 1573	110
Channel 1574	107
Channel 1575	102
Channel 1576	129
Channel 1577	115
Channel 1578	149
Channel 1579	134
Channel 1580	147
Channel 1581	178
Channel 1582	199
Channel 1583	225
Channel 1584	236
Channel 1585	252
Channel 1586	270
Channel 1587	266
Channel 1588	288
Channel 1589	331
Channel 1590	324
Channel 1591	344
Channel 1592	341
Channel 1593	345
Channel 1594	384
Channel 1595	315
Channel 1596	317
Channel 1597	333
Channel 1598	278
Channel 1599	272
Channel 1600	218
Channel 1601	203
Channel 1602	175
Channel 1603	177
Channel 1604	138
Channel 1605	145
Channel 1606	104
Channel 1607	104
Channel 1608	81
Channel 1609	95
Channel 1610	79
Channel 1611	75
Channel 1612	63
Channel 1613	61
Channel 1614	68
Channel 1615	68
Channel 1616	64
Channel 1617	60
Channel 1618	68
Channel 1619	76
Channel 1620	74
Channel 1621	74
Channel 1622	68
Channel 1623	67
Channel 1624	54
Channel 1625	58
Channel 1626	54
Channel 1627	52
Channel 1628	46
Channel 1629	47
Channel 1630	34
Channel 1631	42
Channel 1632	32
Channel 1633	32
Channel 1634	29
Channel 1635	23
Channel 1636	25
Channel 1637	24
Channel 1638	25
Channel 1639	14
Channel 1640	23
Channel 1641	11
Channel 1642	12
Channel 1643	17
Channel 1644	18
Channel 1645	10
Channel 1646	13
Channel 1647	18
Channel 1648	15
Channel 1649	15
Channel 1650	13
Channel 1651	15
Channel 1652	19
Channel 1653	13
Channel 1654	15
Channel 1655	16
Channel 1656	14
Channel 1657	9
Channel 1658	14
Channel 1659	17
Channel 1660	10
Channel 1661	18
Channel 1662	19
Channel 1663	22
Channel 1664	16
Channel 1665	16
Channel 1666	17
Channel 1667	23
Channel 1668	16
Channel 1669	23
Channel 1670	20
Channel 1671	15
Channel 1672	18
Channel 1673	21
Channel 1674	15
Channel 1675	19
Channel 1676	18
Channel 1677	16
Channel 1678	15
Channel 1679	20
Channel 1680	27
Channel 1681	18
Channel 1682	29
Channel 1683	37
Channel 1684	36
Channel 1685	43
Channel 1686	37
Channel 1687	70
Channel 1688	73
Channel 1689	82
Channel 1690	131
Channel 1691	117
Channel 1692	144
Channel 1693	169
Channel 1694	215
Channel 1695	252
Channel 1696	286
Channel 1697	339
Channel 1698	371
Channel 1699	443
Channel 1700	457
Channel 1701	541
Channel 1702	610
Channel 1703	652
Channel 1704	733
Channel 1705	756
Channel 1706	793
Channel 1707	907
Channel 1708	919
Channel 1709	946
Channel 1710	1010
Channel 1711	1056
Channel 1712	1067
Channel 1713	1051
Channel 1714	1111
Channel 1715	1070
Channel 1716	1086
Channel 1717	1091
Channel 1718	1103
Channel 1719	1039
Channel 1720	1020
Channel 1721	976
Channel 1722	828
Channel 1723	795
Channel 1724	763
Channel 1725	676
Channel 1726	596
Channel 1727	541
Channel 1728	454
Channel 1729	420
Channel 1730	319
Channel 1731	296
Channel 1732	222
Channel 1733	178
Channel 1734	160
Channel 1735	136
Channel 1736	115
Channel 1737	61
Channel 1738	46
Channel 1739	47
Channel 1740	36
Channel 1741	34
Channel 1742	26
Channel 1743	34
Channel 1744	21
Channel 1745	24
Channel 1746	5
Channel 1747	13
Channel 1748	21
Channel 1749	16
Channel 1750	13
Channel 1751	11
Channel 1752	18
Channel 1753	18
Channel 1754	11
Channel 1755	10
Channel 1756	18
Channel 1757	14
Channel 1758	10
Channel 1759	9
Channel 1760	17
Channel 1761	11
Channel 1762	13
Channel 1763	10
Channel 1764	11
Channel 1765	16
Channel 1766	22
Channel 1767	12
Channel 1768	9
Channel 1769	14
Channel 1770	10
Channel 1771	12
Channel 1772	12
Channel 1773	10
Channel 1774	10
Channel 1775	15
Channel 1776	16
Channel 1777	20
Channel 1778	17
Channel 1779	20
Channel 1780	21
Channel 1781	14
Channel 1782	6
Channel 1783	9
Channel 1784	12
Channel 1785	10
Channel 1786	12
Channel 1787	9
Channel 1788	7
Channel 1789	9
Channel 1790	12
Channel 1791	15
Channel 1792	7
Channel 1793	11
Channel 1794	19
Channel 1795	12
Channel 1796	10
Channel 1797	9
Channel 1798	4
Channel 1799	10
Channel 1800	10
Channel 1801	10
Channel 1802	14
Channel 1803	11
Channel 1804	18
Channel 1805	10
Channel 1806	14
Channel 1807	11
Channel 1808	12
Channel 1809	16
Channel 1810	8
Channel 1811	14
Channel 1812	8
Channel 1813	11
Channel 1814	6
Channel 1815	11
Channel 1816	11
Channel 1817	16
Channel 1818	9
Channel 1819	9
Channel 1820	7
Channel 1821	6
Channel 1822	19
Channel 1823	15
Channel 1824	7
Channel 1825	12
Channel 1826	14
Channel 1827	15
Channel 1828	10
Channel 1829	7
Channel 1830	11
Channel 1831	14
Channel 1832	13
Channel 1833	13
Channel 1834	15
Channel 1835	13
Channel 1836	12
Channel 1837	19
Channel 1838	11
Channel 1839	16
Channel 1840	14
Channel 1841	12
Channel 1842	15
Channel 1843	11
Channel 1844	10
Channel 1845	9
Channel 1846	14
Channel 1847	16
Channel 1848	8
Channel 1849	16
Channel 1850	15
Channel 1851	16
Channel 1852	7
Channel 1853	21
Channel 1854	7
Channel 1855	18
Channel 1856	8
Channel 1857	13
Channel 1858	10
Channel 1859	8
Channel 1860	13
Channel 1861	20
Channel 1862	10
Channel 1863	12
Channel 1864	10
Channel 1865	22
Channel 1866	11
Channel 1867	12
Channel 1868	13
Channel 1869	13
Channel 1870	15
Channel 1871	16
Channel 1872	10
Channel 1873	17
Channel 1874	6
Channel 1875	12
Channel 1876	11
Channel 1877	10
Channel 1878	11
Channel 1879	20
Channel 1880	12
Channel 1881	12
Channel 1882	12
Channel 1883	12
Channel 1884	24
Channel 1885	16
Channel 1886	13
Channel 1887	15
Channel 1888	11
Channel 1889	10
Channel 1890	18
Channel 1891	14
Channel 1892	18
Channel 1893	25
Channel 1894	18
Channel 1895	17
Channel 1896	14
Channel 1897	17
Channel 1898	13
Channel 1899	25
Channel 1900	13
Channel 1901	29
Channel 1902	13
Channel 1903	19
Channel 1904	23
Channel 1905	29
Channel 1906	29
Channel 1907	33
Channel 1908	48
Channel 1909	36
Channel 1910	44
Channel 1911	49
Channel 1912	68
Channel 1913	80
Channel 1914	97
Channel 1915	113
Channel 1916	132
Channel 1917	147
Channel 1918	170
Channel 1919	170
Channel 1920	195
Channel 1921	225
Channel 1922	228
Channel 1923	228
Channel 1924	259
Channel 1925	276
Channel 1926	303
Channel 1927	271
Channel 1928	290
Channel 1929	315
Channel 1930	278
Channel 1931	289
Channel 1932	279
Channel 1933	232
Channel 1934	258
Channel 1935	207
Channel 1936	198
Channel 1937	183
Channel 1938	159
Channel 1939	133
Channel 1940	127
Channel 1941	104
Channel 1942	97
Channel 1943	82
Channel 1944	75
Channel 1945	57
Channel 1946	54
Channel 1947	56
Channel 1948	27
Channel 1949	43
Channel 1950	40
Channel 1951	27
Channel 1952	35
Channel 1953	36
Channel 1954	38
Channel 1955	48
Channel 1956	41
Channel 1957	52
Channel 1958	51
Channel 1959	58
Channel 1960	43
Channel 1961	51
Channel 1962	30
Channel 1963	52
Channel 1964	51
Channel 1965	63
Channel 1966	50
Channel 1967	59
Channel 1968	39
Channel 1969	50
Channel 1970	51
Channel 1971	53
Channel 1972	37
Channel 1973	37
Channel 1974	43
Channel 1975	40
Channel 1976	35
Channel 1977	25
Channel 1978	22
Channel 1979	27
Channel 1980	25
Channel 1981	12
Channel 1982	13
Channel 1983	9
Channel 1984	12
Channel 1985	12
Channel 1986	13
Channel 1987	10
Channel 1988	5
Channel 1989	9
Channel 1990	6
Channel 1991	5
Channel 1992	4
Channel 1993	9
Channel 1994	2
[truncated: 2,102 more rows]
