# Supplementary material for: A dataset of 112 ligands for the preconcentration of mercury, uranium, lanthanum and other pollutants and heavy metals in water
Source: Data Brief. 2020 Feb 4;29:105236. doi: 10.1016/j.dib.2020.105236 (PMC7033335; doi:10.1016/j.dib.2020.105236)
Supplement: Multimedia component 7_eriochrome cyanine R [file mmc7.txt]

Kalib 1	-0.354346
Kalib 2	0.012554
Kalib 3	0.001788
Kalib 4	0.000419
Kalib Square	0.000000
Kalib Fano	0.010361
Channel 1	0
Channel 2	0
Channel 3	0
Channel 4	0
Channel 5	0
Channel 6	0
Channel 7	0
Channel 8	0
Channel 9	0
Channel 10	0
Channel 11	0
Channel 12	1
Channel 13	2
Channel 14	20
Channel 15	80
Channel 16	332
Channel 17	1057
Channel 18	3270
Channel 19	9707
Channel 20	24257
Channel 21	54839
Channel 22	109979
Channel 23	201811
Channel 24	327715
Channel 25	475949
Channel 26	624764
Channel 27	740397
Channel 28	781079
Channel 29	739021
Channel 30	629148
Channel 31	477649
Channel 32	324866
Channel 33	197692
Channel 34	109489
Channel 35	53123
Channel 36	23278
Channel 37	9015
Channel 38	3165
Channel 39	966
Channel 40	282
Channel 41	78
Channel 42	28
Channel 43	13
Channel 44	9
Channel 45	2
Channel 46	9
Channel 47	8
Channel 48	5
Channel 49	8
Channel 50	5
Channel 51	7
Channel 52	0
Channel 53	8
Channel 54	5
Channel 55	2
Channel 56	2
Channel 57	4
Channel 58	2
Channel 59	3
Channel 60	4
Channel 61	4
Channel 62	3
Channel 63	2
Channel 64	3
Channel 65	2
Channel 66	1
Channel 67	2
Channel 68	4
Channel 69	2
Channel 70	1
Channel 71	4
Channel 72	3
Channel 73	1
Channel 74	0
Channel 75	0
Channel 76	1
Channel 77	1
Channel 78	26
Channel 79	65
Channel 80	46
Channel 81	69
Channel 82	56
Channel 83	50
Channel 84	56
Channel 85	56
Channel 86	54
Channel 87	72
Channel 88	52
Channel 89	65
Channel 90	72
Channel 91	56
Channel 92	56
Channel 93	68
Channel 94	41
Channel 95	53
Channel 96	68
Channel 97	65
Channel 98	52
Channel 99	62
Channel 100	58
Channel 101	58
Channel 102	43
Channel 103	45
Channel 104	55
Channel 105	48
Channel 106	61
Channel 107	56
Channel 108	58
Channel 109	40
Channel 110	59
Channel 111	44
Channel 112	44
Channel 113	49
Channel 114	58
Channel 115	45
Channel 116	47
Channel 117	36
Channel 118	45
Channel 119	40
Channel 120	47
Channel 121	52
Channel 122	49
Channel 123	48
Channel 124	51
Channel 125	59
Channel 126	63
Channel 127	50
Channel 128	46
Channel 129	39
Channel 130	37
Channel 131	44
Channel 132	48
Channel 133	37
Channel 134	35
Channel 135	39
Channel 136	35
Channel 137	40
Channel 138	36
Channel 139	34
Channel 140	29
Channel 141	46
Channel 142	30
Channel 143	31
Channel 144	46
Channel 145	39
Channel 146	35
Channel 147	23
Channel 148	26
Channel 149	38
Channel 150	32
Channel 151	31
Channel 152	32
Channel 153	35
Channel 154	30
Channel 155	26
Channel 156	25
Channel 157	34
Channel 158	40
Channel 159	38
Channel 160	32
Channel 161	25
Channel 162	28
Channel 163	32
Channel 164	31
Channel 165	29
Channel 166	31
Channel 167	35
Channel 168	27
Channel 169	21
Channel 170	20
Channel 171	33
Channel 172	35
Channel 173	31
Channel 174	23
Channel 175	26
Channel 176	20
Channel 177	19
Channel 178	25
Channel 179	37
Channel 180	30
Channel 181	31
Channel 182	31
Channel 183	28
Channel 184	23
Channel 185	23
Channel 186	35
Channel 187	30
Channel 188	37
Channel 189	39
Channel 190	39
Channel 191	39
Channel 192	31
Channel 193	35
Channel 194	30
Channel 195	33
Channel 196	27
Channel 197	26
Channel 198	27
Channel 199	21
Channel 200	31
Channel 201	28
Channel 202	29
Channel 203	27
Channel 204	31
Channel 205	36
Channel 206	43
Channel 207	44
Channel 208	83
Channel 209	73
Channel 210	74
Channel 211	85
Channel 212	81
Channel 213	70
Channel 214	74
Channel 215	65
Channel 216	75
Channel 217	66
Channel 218	54
Channel 219	66
Channel 220	49
Channel 221	61
Channel 222	44
Channel 223	51
Channel 224	53
Channel 225	63
Channel 226	64
Channel 227	43
Channel 228	44
Channel 229	37
Channel 230	34
Channel 231	37
Channel 232	45
Channel 233	32
Channel 234	44
Channel 235	25
Channel 236	51
Channel 237	41
Channel 238	37
Channel 239	36
Channel 240	43
Channel 241	45
Channel 242	38
Channel 243	35
Channel 244	42
Channel 245	38
Channel 246	42
Channel 247	57
Channel 248	63
Channel 249	72
Channel 250	106
Channel 251	112
Channel 252	157
Channel 253	200
Channel 254	215
Channel 255	255
Channel 256	303
Channel 257	382
Channel 258	464
Channel 259	599
Channel 260	692
Channel 261	861
Channel 262	1049
Channel 263	1134
Channel 264	1180
Channel 265	1174
Channel 266	1143
Channel 267	1029
Channel 268	900
Channel 269	774
Channel 270	605
Channel 271	416
Channel 272	293
Channel 273	196
Channel 274	161
Channel 275	142
Channel 276	112
Channel 277	101
Channel 278	97
Channel 279	98
Channel 280	142
Channel 281	134
Channel 282	147
Channel 283	163
Channel 284	159
Channel 285	163
Channel 286	134
Channel 287	110
Channel 288	85
Channel 289	59
Channel 290	45
Channel 291	37
Channel 292	34
Channel 293	32
Channel 294	37
Channel 295	19
Channel 296	28
Channel 297	19
Channel 298	12
Channel 299	15
Channel 300	18
Channel 301	21
Channel 302	21
Channel 303	17
Channel 304	15
Channel 305	15
Channel 306	17
Channel 307	16
Channel 308	25
Channel 309	15
Channel 310	23
Channel 311	27
Channel 312	24
Channel 313	43
Channel 314	38
Channel 315	57
Channel 316	54
Channel 317	81
Channel 318	100
Channel 319	130
Channel 320	166
Channel 321	171
Channel 322	203
Channel 323	183
Channel 324	178
Channel 325	179
Channel 326	151
Channel 327	171
Channel 328	124
Channel 329	80
Channel 330	58
Channel 331	46
Channel 332	41
Channel 333	24
Channel 334	31
Channel 335	19
Channel 336	19
Channel 337	28
Channel 338	19
Channel 339	25
Channel 340	24
Channel 341	28
Channel 342	16
Channel 343	23
Channel 344	23
Channel 345	26
Channel 346	45
Channel 347	34
Channel 348	30
Channel 349	38
Channel 350	29
Channel 351	28
Channel 352	28
Channel 353	23
Channel 354	23
Channel 355	22
Channel 356	13
Channel 357	16
Channel 358	15
Channel 359	15
Channel 360	15
Channel 361	19
Channel 362	17
Channel 363	16
Channel 364	13
Channel 365	11
Channel 366	13
Channel 367	14
Channel 368	16
Channel 369	10
Channel 370	12
Channel 371	11
Channel 372	3
Channel 373	11
Channel 374	10
Channel 375	11
Channel 376	10
Channel 377	15
Channel 378	11
Channel 379	13
Channel 380	13
Channel 381	7
Channel 382	17
Channel 383	19
Channel 384	14
Channel 385	12
Channel 386	17
Channel 387	16
Channel 388	18
Channel 389	24
Channel 390	20
Channel 391	14
Channel 392	18
Channel 393	23
Channel 394	19
Channel 395	17
Channel 396	11
Channel 397	16
Channel 398	15
Channel 399	18
Channel 400	15
Channel 401	11
Channel 402	10
Channel 403	11
Channel 404	10
Channel 405	13
Channel 406	9
Channel 407	8
Channel 408	16
Channel 409	8
Channel 410	13
Channel 411	10
Channel 412	14
Channel 413	11
Channel 414	16
Channel 415	8
Channel 416	20
Channel 417	8
Channel 418	10
Channel 419	16
Channel 420	16
Channel 421	16
Channel 422	10
Channel 423	14
Channel 424	10
Channel 425	10
Channel 426	8
Channel 427	17
Channel 428	13
Channel 429	13
Channel 430	9
Channel 431	13
Channel 432	7
Channel 433	12
Channel 434	13
Channel 435	15
Channel 436	14
Channel 437	11
Channel 438	12
Channel 439	12
Channel 440	13
Channel 441	8
Channel 442	9
Channel 443	15
Channel 444	14
Channel 445	15
Channel 446	9
Channel 447	24
Channel 448	16
Channel 449	11
Channel 450	10
Channel 451	22
Channel 452	26
Channel 453	27
Channel 454	35
Channel 455	46
Channel 456	45
Channel 457	63
Channel 458	60
Channel 459	73
Channel 460	72
Channel 461	73
Channel 462	76
Channel 463	80
Channel 464	59
Channel 465	47
Channel 466	32
Channel 467	48
Channel 468	28
Channel 469	21
Channel 470	14
Channel 471	14
Channel 472	12
Channel 473	16
Channel 474	14
Channel 475	12
Channel 476	12
Channel 477	9
Channel 478	11
Channel 479	12
Channel 480	7
Channel 481	7
Channel 482	12
Channel 483	12
Channel 484	10
Channel 485	9
Channel 486	6
Channel 487	11
Channel 488	13
Channel 489	13
Channel 490	7
Channel 491	17
Channel 492	14
Channel 493	6
Channel 494	22
Channel 495	23
Channel 496	22
Channel 497	30
Channel 498	25
Channel 499	32
Channel 500	25
Channel 501	28
Channel 502	32
Channel 503	38
Channel 504	29
Channel 505	25
Channel 506	32
Channel 507	23
Channel 508	15
Channel 509	23
Channel 510	14
Channel 511	20
Channel 512	16
Channel 513	19
Channel 514	10
Channel 515	14
Channel 516	13
Channel 517	8
Channel 518	20
Channel 519	15
Channel 520	22
Channel 521	11
Channel 522	17
Channel 523	25
Channel 524	24
Channel 525	38
Channel 526	35
Channel 527	56
Channel 528	57
Channel 529	58
Channel 530	98
Channel 531	112
Channel 532	140
Channel 533	188
Channel 534	212
Channel 535	261
Channel 536	266
Channel 537	326
Channel 538	315
Channel 539	366
Channel 540	347
Channel 541	326
Channel 542	277
Channel 543	284
Channel 544	230
Channel 545	184
Channel 546	142
Channel 547	131
Channel 548	80
Channel 549	60
Channel 550	50
Channel 551	39
Channel 552	17
Channel 553	28
Channel 554	21
Channel 555	18
Channel 556	8
Channel 557	13
Channel 558	10
Channel 559	13
Channel 560	17
Channel 561	8
Channel 562	16
Channel 563	14
Channel 564	9
Channel 565	14
Channel 566	12
Channel 567	9
Channel 568	15
Channel 569	11
Channel 570	16
Channel 571	21
Channel 572	14
Channel 573	12
Channel 574	9
Channel 575	16
Channel 576	17
Channel 577	21
Channel 578	14
Channel 579	25
Channel 580	15
Channel 581	23
Channel 582	29
Channel 583	36
Channel 584	33
Channel 585	29
Channel 586	50
Channel 587	59
Channel 588	60
Channel 589	65
Channel 590	76
Channel 591	62
Channel 592	70
Channel 593	77
Channel 594	67
Channel 595	48
Channel 596	65
Channel 597	44
Channel 598	39
Channel 599	29
Channel 600	26
Channel 601	21
Channel 602	16
Channel 603	12
Channel 604	14
Channel 605	19
Channel 606	22
Channel 607	19
Channel 608	19
Channel 609	17
Channel 610	31
Channel 611	31
Channel 612	26
Channel 613	47
Channel 614	38
Channel 615	56
Channel 616	82
Channel 617	82
Channel 618	97
Channel 619	126
Channel 620	148
Channel 621	169
Channel 622	198
Channel 623	217
Channel 624	215
Channel 625	233
Channel 626	205
Channel 627	211
Channel 628	175
Channel 629	194
Channel 630	146
Channel 631	108
Channel 632	87
Channel 633	89
Channel 634	68
Channel 635	60
Channel 636	34
Channel 637	19
Channel 638	23
Channel 639	18
Channel 640	17
Channel 641	13
Channel 642	20
Channel 643	8
Channel 644	10
Channel 645	9
Channel 646	13
Channel 647	10
Channel 648	9
Channel 649	9
Channel 650	6
Channel 651	15
Channel 652	16
Channel 653	11
Channel 654	16
Channel 655	24
Channel 656	17
Channel 657	18
Channel 658	26
Channel 659	44
Channel 660	58
Channel 661	68
Channel 662	75
Channel 663	92
Channel 664	122
Channel 665	150
Channel 666	153
Channel 667	170
Channel 668	186
Channel 669	172
Channel 670	199
Channel 671	228
Channel 672	184
Channel 673	174
Channel 674	172
Channel 675	131
Channel 676	136
Channel 677	110
Channel 678	97
Channel 679	72
Channel 680	65
Channel 681	63
Channel 682	53
Channel 683	60
Channel 684	47
Channel 685	50
Channel 686	60
Channel 687	55
Channel 688	70
Channel 689	56
Channel 690	46
Channel 691	60
Channel 692	37
Channel 693	40
Channel 694	44
Channel 695	40
Channel 696	32
Channel 697	26
Channel 698	21
Channel 699	27
Channel 700	29
Channel 701	10
Channel 702	15
Channel 703	18
Channel 704	23
Channel 705	22
Channel 706	32
Channel 707	33
Channel 708	46
Channel 709	60
Channel 710	61
Channel 711	87
Channel 712	86
Channel 713	110
Channel 714	107
Channel 715	140
Channel 716	116
Channel 717	126
Channel 718	121
Channel 719	140
Channel 720	143
Channel 721	107
Channel 722	96
Channel 723	79
Channel 724	80
Channel 725	86
Channel 726	51
Channel 727	45
Channel 728	49
Channel 729	29
Channel 730	31
Channel 731	36
Channel 732	30
Channel 733	19
Channel 734	29
Channel 735	37
Channel 736	33
Channel 737	44
Channel 738	39
Channel 739	40
Channel 740	44
Channel 741	30
Channel 742	34
Channel 743	31
Channel 744	33
Channel 745	21
Channel 746	23
Channel 747	23
Channel 748	21
Channel 749	34
Channel 750	18
Channel 751	14
Channel 752	21
Channel 753	12
Channel 754	16
Channel 755	16
Channel 756	14
Channel 757	12
Channel 758	13
Channel 759	12
Channel 760	8
Channel 761	11
Channel 762	13
Channel 763	16
Channel 764	10
Channel 765	17
Channel 766	13
Channel 767	14
Channel 768	20
Channel 769	15
Channel 770	10
Channel 771	15
Channel 772	6
Channel 773	19
Channel 774	11
Channel 775	17
Channel 776	23
Channel 777	15
Channel 778	23
Channel 779	9
Channel 780	12
Channel 781	20
Channel 782	14
Channel 783	26
Channel 784	24
Channel 785	18
Channel 786	31
Channel 787	37
Channel 788	28
Channel 789	49
Channel 790	26
Channel 791	30
Channel 792	31
Channel 793	20
Channel 794	34
Channel 795	28
Channel 796	33
Channel 797	38
Channel 798	44
Channel 799	26
Channel 800	40
Channel 801	31
Channel 802	26
Channel 803	29
Channel 804	37
Channel 805	23
Channel 806	27
Channel 807	24
Channel 808	25
Channel 809	22
Channel 810	18
Channel 811	18
Channel 812	26
Channel 813	26
Channel 814	17
Channel 815	18
Channel 816	12
Channel 817	21
Channel 818	11
Channel 819	17
Channel 820	16
Channel 821	11
Channel 822	15
Channel 823	15
Channel 824	13
Channel 825	20
Channel 826	10
Channel 827	16
Channel 828	11
Channel 829	23
Channel 830	24
Channel 831	17
Channel 832	11
Channel 833	15
Channel 834	16
Channel 835	21
Channel 836	15
Channel 837	15
Channel 838	23
Channel 839	21
Channel 840	17
Channel 841	13
Channel 842	18
Channel 843	14
Channel 844	19
Channel 845	10
Channel 846	14
Channel 847	13
Channel 848	25
Channel 849	19
Channel 850	15
Channel 851	15
Channel 852	17
Channel 853	17
Channel 854	14
Channel 855	15
Channel 856	20
Channel 857	14
Channel 858	13
Channel 859	13
Channel 860	14
Channel 861	32
Channel 862	12
Channel 863	15
Channel 864	12
Channel 865	22
Channel 866	22
Channel 867	32
Channel 868	13
Channel 869	25
Channel 870	24
Channel 871	26
Channel 872	31
Channel 873	22
Channel 874	20
Channel 875	27
Channel 876	16
Channel 877	25
Channel 878	14
Channel 879	22
Channel 880	18
Channel 881	14
Channel 882	15
Channel 883	15
Channel 884	25
Channel 885	18
Channel 886	14
Channel 887	15
Channel 888	19
Channel 889	22
Channel 890	23
Channel 891	29
Channel 892	16
Channel 893	25
Channel 894	22
Channel 895	9
Channel 896	16
Channel 897	8
Channel 898	17
Channel 899	21
Channel 900	20
Channel 901	16
Channel 902	16
Channel 903	12
Channel 904	15
Channel 905	30
Channel 906	17
Channel 907	20
Channel 908	11
Channel 909	20
Channel 910	14
Channel 911	21
Channel 912	24
Channel 913	16
Channel 914	15
Channel 915	21
Channel 916	22
Channel 917	20
Channel 918	16
Channel 919	21
Channel 920	27
Channel 921	14
Channel 922	18
Channel 923	16
Channel 924	15
Channel 925	17
Channel 926	13
Channel 927	14
Channel 928	22
Channel 929	17
Channel 930	24
Channel 931	27
Channel 932	20
Channel 933	22
Channel 934	16
Channel 935	29
Channel 936	23
Channel 937	22
Channel 938	28
Channel 939	23
Channel 940	37
Channel 941	24
Channel 942	39
Channel 943	29
Channel 944	29
Channel 945	30
Channel 946	25
Channel 947	25
Channel 948	24
Channel 949	24
Channel 950	31
Channel 951	20
Channel 952	14
Channel 953	15
Channel 954	22
Channel 955	18
Channel 956	23
Channel 957	27
Channel 958	18
Channel 959	24
Channel 960	15
Channel 961	17
Channel 962	18
Channel 963	22
Channel 964	16
Channel 965	22
Channel 966	24
Channel 967	21
Channel 968	29
Channel 969	27
Channel 970	22
Channel 971	31
Channel 972	21
Channel 973	24
Channel 974	32
Channel 975	32
Channel 976	29
Channel 977	33
Channel 978	28
Channel 979	33
Channel 980	35
Channel 981	31
Channel 982	31
Channel 983	24
Channel 984	33
Channel 985	26
Channel 986	27
Channel 987	23
Channel 988	25
Channel 989	18
Channel 990	18
Channel 991	16
Channel 992	23
Channel 993	21
Channel 994	14
Channel 995	30
Channel 996	25
Channel 997	19
Channel 998	14
Channel 999	19
Channel 1000	16
Channel 1001	15
Channel 1002	17
Channel 1003	21
Channel 1004	19
Channel 1005	14
Channel 1006	12
Channel 1007	21
Channel 1008	25
Channel 1009	36
Channel 1010	25
Channel 1011	17
Channel 1012	29
Channel 1013	18
Channel 1014	22
Channel 1015	10
Channel 1016	24
Channel 1017	17
Channel 1018	13
Channel 1019	24
Channel 1020	20
Channel 1021	18
Channel 1022	22
Channel 1023	19
Channel 1024	22
Channel 1025	26
Channel 1026	16
Channel 1027	33
Channel 1028	19
Channel 1029	34
Channel 1030	21
Channel 1031	24
Channel 1032	28
Channel 1033	28
Channel 1034	32
Channel 1035	33
Channel 1036	27
Channel 1037	35
Channel 1038	34
Channel 1039	36
Channel 1040	30
Channel 1041	32
Channel 1042	24
Channel 1043	26
Channel 1044	20
Channel 1045	33
Channel 1046	21
Channel 1047	18
Channel 1048	29
Channel 1049	23
Channel 1050	17
Channel 1051	19
Channel 1052	30
Channel 1053	26
Channel 1054	23
Channel 1055	24
Channel 1056	23
Channel 1057	21
Channel 1058	29
Channel 1059	16
Channel 1060	21
Channel 1061	29
Channel 1062	23
Channel 1063	43
Channel 1064	20
Channel 1065	21
Channel 1066	30
Channel 1067	14
Channel 1068	25
Channel 1069	34
Channel 1070	15
Channel 1071	28
Channel 1072	20
Channel 1073	28
Channel 1074	16
Channel 1075	23
Channel 1076	28
Channel 1077	22
Channel 1078	24
Channel 1079	23
Channel 1080	27
Channel 1081	21
Channel 1082	30
Channel 1083	24
Channel 1084	30
Channel 1085	19
Channel 1086	33
Channel 1087	33
Channel 1088	26
Channel 1089	24
Channel 1090	28
Channel 1091	41
Channel 1092	27
Channel 1093	28
Channel 1094	21
Channel 1095	39
Channel 1096	30
Channel 1097	29
Channel 1098	37
Channel 1099	30
Channel 1100	24
Channel 1101	25
Channel 1102	29
Channel 1103	28
Channel 1104	29
Channel 1105	29
Channel 1106	34
Channel 1107	36
Channel 1108	30
Channel 1109	36
Channel 1110	24
Channel 1111	26
Channel 1112	35
Channel 1113	35
Channel 1114	27
Channel 1115	26
Channel 1116	32
Channel 1117	27
Channel 1118	26
Channel 1119	24
Channel 1120	31
Channel 1121	30
Channel 1122	21
Channel 1123	27
Channel 1124	32
Channel 1125	37
Channel 1126	32
Channel 1127	29
Channel 1128	40
Channel 1129	34
Channel 1130	33
Channel 1131	29
Channel 1132	27
Channel 1133	29
Channel 1134	30
Channel 1135	30
Channel 1136	43
Channel 1137	34
Channel 1138	45
Channel 1139	37
Channel 1140	34
Channel 1141	36
Channel 1142	32
Channel 1143	34
Channel 1144	40
Channel 1145	39
Channel 1146	33
Channel 1147	47
Channel 1148	24
Channel 1149	41
Channel 1150	41
Channel 1151	41
Channel 1152	49
Channel 1153	46
Channel 1154	53
Channel 1155	39
Channel 1156	39
Channel 1157	41
Channel 1158	53
Channel 1159	47
Channel 1160	37
Channel 1161	57
Channel 1162	41
Channel 1163	44
Channel 1164	60
Channel 1165	45
Channel 1166	40
Channel 1167	48
Channel 1168	52
Channel 1169	53
Channel 1170	54
Channel 1171	54
Channel 1172	46
Channel 1173	58
Channel 1174	58
Channel 1175	53
Channel 1176	50
Channel 1177	56
Channel 1178	57
Channel 1179	55
Channel 1180	60
Channel 1181	57
Channel 1182	59
Channel 1183	57
Channel 1184	74
Channel 1185	71
Channel 1186	76
Channel 1187	55
Channel 1188	64
Channel 1189	83
Channel 1190	57
Channel 1191	61
Channel 1192	67
Channel 1193	54
Channel 1194	81
Channel 1195	84
Channel 1196	78
Channel 1197	76
Channel 1198	78
Channel 1199	88
Channel 1200	88
Channel 1201	64
Channel 1202	77
Channel 1203	87
Channel 1204	90
Channel 1205	76
Channel 1206	81
Channel 1207	78
Channel 1208	92
Channel 1209	108
Channel 1210	110
Channel 1211	104
Channel 1212	95
Channel 1213	106
Channel 1214	120
Channel 1215	111
Channel 1216	85
Channel 1217	126
Channel 1218	118
Channel 1219	122
Channel 1220	123
Channel 1221	125
Channel 1222	141
Channel 1223	126
Channel 1224	126
Channel 1225	153
Channel 1226	141
Channel 1227	168
Channel 1228	166
Channel 1229	125
Channel 1230	155
Channel 1231	159
Channel 1232	183
Channel 1233	183
Channel 1234	167
Channel 1235	184
Channel 1236	165
Channel 1237	182
Channel 1238	196
Channel 1239	194
Channel 1240	211
Channel 1241	227
Channel 1242	216
Channel 1243	220
Channel 1244	225
Channel 1245	253
Channel 1246	240
Channel 1247	255
Channel 1248	278
Channel 1249	288
Channel 1250	264
Channel 1251	270
Channel 1252	297
Channel 1253	303
Channel 1254	298
Channel 1255	296
Channel 1256	322
Channel 1257	331
Channel 1258	369
Channel 1259	348
Channel 1260	370
Channel 1261	400
Channel 1262	335
Channel 1263	429
Channel 1264	429
Channel 1265	420
Channel 1266	397
Channel 1267	490
Channel 1268	475
Channel 1269	518
Channel 1270	506
Channel 1271	529
Channel 1272	534
Channel 1273	509
Channel 1274	508
Channel 1275	531
Channel 1276	550
Channel 1277	532
Channel 1278	584
Channel 1279	552
Channel 1280	563
Channel 1281	563
Channel 1282	555
Channel 1283	596
Channel 1284	581
Channel 1285	575
Channel 1286	640
Channel 1287	588
Channel 1288	600
Channel 1289	615
Channel 1290	646
Channel 1291	659
Channel 1292	654
Channel 1293	650
Channel 1294	616
Channel 1295	624
Channel 1296	615
Channel 1297	620
Channel 1298	636
Channel 1299	629
Channel 1300	658
Channel 1301	669
Channel 1302	720
Channel 1303	756
Channel 1304	721
Channel 1305	684
Channel 1306	775
Channel 1307	786
Channel 1308	813
Channel 1309	848
Channel 1310	846
Channel 1311	892
Channel 1312	929
Channel 1313	942
Channel 1314	982
Channel 1315	1045
Channel 1316	1088
Channel 1317	1178
Channel 1318	1215
Channel 1319	1196
Channel 1320	1264
Channel 1321	1285
Channel 1322	1431
Channel 1323	1467
Channel 1324	1511
Channel 1325	1474
Channel 1326	1606
Channel 1327	1689
Channel 1328	1718
Channel 1329	1766
Channel 1330	1819
Channel 1331	1887
Channel 1332	1890
Channel 1333	2052
Channel 1334	2018
Channel 1335	2056
Channel 1336	2097
Channel 1337	2058
Channel 1338	2136
Channel 1339	2215
Channel 1340	2209
Channel 1341	2140
Channel 1342	2156
Channel 1343	2223
Channel 1344	2146
Channel 1345	2168
Channel 1346	2228
Channel 1347	2280
Channel 1348	2249
Channel 1349	2219
Channel 1350	2206
Channel 1351	2212
Channel 1352	2167
Channel 1353	2145
Channel 1354	2105
Channel 1355	2168
Channel 1356	2167
Channel 1357	2256
Channel 1358	2127
Channel 1359	2218
Channel 1360	2113
Channel 1361	2207
Channel 1362	2111
Channel 1363	2126
Channel 1364	2059
Channel 1365	2145
Channel 1366	1993
Channel 1367	2124
Channel 1368	2113
Channel 1369	2048
Channel 1370	1981
Channel 1371	2005
Channel 1372	1993
Channel 1373	1932
Channel 1374	1868
Channel 1375	1877
Channel 1376	1776
Channel 1377	1733
Channel 1378	1734
Channel 1379	1701
Channel 1380	1635
Channel 1381	1578
Channel 1382	1533
Channel 1383	1459
Channel 1384	1424
Channel 1385	1338
Channel 1386	1223
Channel 1387	1205
Channel 1388	1137
Channel 1389	1179
Channel 1390	1054
Channel 1391	987
Channel 1392	932
Channel 1393	838
Channel 1394	819
Channel 1395	790
Channel 1396	718
Channel 1397	759
Channel 1398	641
Channel 1399	654
Channel 1400	610
Channel 1401	631
Channel 1402	565
Channel 1403	665
Channel 1404	631
Channel 1405	657
Channel 1406	677
Channel 1407	735
Channel 1408	751
Channel 1409	873
Channel 1410	930
Channel 1411	976
Channel 1412	1085
Channel 1413	1104
Channel 1414	1226
Channel 1415	1257
Channel 1416	1367
Channel 1417	1341
Channel 1418	1369
Channel 1419	1450
Channel 1420	1504
Channel 1421	1425
Channel 1422	1408
Channel 1423	1368
Channel 1424	1391
Channel 1425	1250
Channel 1426	1144
Channel 1427	1113
Channel 1428	988
Channel 1429	910
Channel 1430	803
Channel 1431	752
Channel 1432	668
Channel 1433	600
Channel 1434	449
Channel 1435	387
Channel 1436	377
Channel 1437	289
Channel 1438	269
Channel 1439	237
Channel 1440	224
Channel 1441	180
Channel 1442	182
Channel 1443	173
Channel 1444	145
Channel 1445	138
Channel 1446	133
Channel 1447	141
Channel 1448	165
Channel 1449	153
Channel 1450	140
Channel 1451	124
Channel 1452	140
Channel 1453	157
Channel 1454	149
Channel 1455	158
Channel 1456	144
Channel 1457	150
Channel 1458	157
Channel 1459	155
Channel 1460	157
Channel 1461	171
Channel 1462	167
Channel 1463	194
Channel 1464	186
Channel 1465	222
Channel 1466	195
Channel 1467	217
Channel 1468	238
Channel 1469	217
Channel 1470	243
Channel 1471	218
Channel 1472	251
Channel 1473	269
Channel 1474	264
Channel 1475	275
Channel 1476	301
Channel 1477	297
Channel 1478	328
Channel 1479	364
Channel 1480	317
Channel 1481	347
Channel 1482	317
Channel 1483	334
Channel 1484	333
Channel 1485	406
Channel 1486	360
Channel 1487	363
Channel 1488	388
Channel 1489	367
Channel 1490	353
Channel 1491	374
Channel 1492	415
Channel 1493	382
Channel 1494	343
Channel 1495	359
Channel 1496	352
Channel 1497	376
Channel 1498	382
Channel 1499	351
Channel 1500	397
Channel 1501	373
Channel 1502	353
Channel 1503	387
Channel 1504	388
Channel 1505	368
Channel 1506	353
Channel 1507	334
Channel 1508	370
Channel 1509	368
Channel 1510	335
Channel 1511	393
Channel 1512	346
Channel 1513	340
Channel 1514	340
Channel 1515	370
Channel 1516	335
Channel 1517	353
Channel 1518	346
Channel 1519	356
Channel 1520	354
Channel 1521	351
Channel 1522	334
Channel 1523	349
Channel 1524	293
Channel 1525	323
Channel 1526	325
Channel 1527	352
Channel 1528	316
Channel 1529	289
Channel 1530	283
Channel 1531	317
Channel 1532	325
Channel 1533	330
Channel 1534	341
Channel 1535	323
Channel 1536	312
Channel 1537	302
Channel 1538	288
Channel 1539	269
Channel 1540	280
Channel 1541	272
Channel 1542	279
Channel 1543	271
Channel 1544	276
Channel 1545	242
Channel 1546	252
Channel 1547	242
Channel 1548	240
Channel 1549	223
Channel 1550	200
Channel 1551	216
Channel 1552	229
Channel 1553	207
Channel 1554	204
Channel 1555	186
Channel 1556	177
Channel 1557	156
Channel 1558	169
Channel 1559	155
Channel 1560	131
Channel 1561	166
Channel 1562	147
Channel 1563	125
Channel 1564	135
Channel 1565	128
Channel 1566	126
Channel 1567	96
Channel 1568	101
Channel 1569	104
Channel 1570	102
Channel 1571	98
Channel 1572	111
Channel 1573	107
Channel 1574	97
Channel 1575	100
Channel 1576	131
Channel 1577	119
Channel 1578	134
Channel 1579	152
Channel 1580	165
Channel 1581	172
Channel 1582	159
Channel 1583	223
Channel 1584	207
Channel 1585	288
Channel 1586	264
Channel 1587	275
Channel 1588	293
Channel 1589	289
Channel 1590	314
Channel 1591	337
Channel 1592	362
Channel 1593	307
Channel 1594	287
Channel 1595	335
Channel 1596	267
Channel 1597	268
Channel 1598	245
Channel 1599	242
Channel 1600	202
Channel 1601	205
Channel 1602	173
Channel 1603	142
Channel 1604	136
Channel 1605	146
Channel 1606	107
Channel 1607	91
Channel 1608	96
Channel 1609	86
Channel 1610	66
Channel 1611	59
Channel 1612	67
Channel 1613	77
Channel 1614	72
Channel 1615	77
Channel 1616	78
Channel 1617	68
Channel 1618	73
Channel 1619	69
Channel 1620	63
Channel 1621	73
Channel 1622	59
Channel 1623	65
Channel 1624	78
Channel 1625	67
Channel 1626	57
Channel 1627	55
Channel 1628	47
Channel 1629	53
Channel 1630	37
Channel 1631	33
Channel 1632	33
Channel 1633	38
Channel 1634	29
Channel 1635	24
Channel 1636	24
Channel 1637	18
Channel 1638	23
Channel 1639	15
Channel 1640	15
Channel 1641	14
Channel 1642	20
Channel 1643	13
Channel 1644	17
Channel 1645	12
Channel 1646	13
Channel 1647	5
Channel 1648	14
Channel 1649	9
Channel 1650	8
Channel 1651	10
Channel 1652	11
Channel 1653	13
Channel 1654	11
Channel 1655	17
Channel 1656	10
Channel 1657	19
Channel 1658	11
Channel 1659	17
Channel 1660	20
Channel 1661	13
Channel 1662	14
Channel 1663	18
Channel 1664	14
Channel 1665	22
Channel 1666	19
Channel 1667	14
Channel 1668	19
Channel 1669	15
Channel 1670	16
Channel 1671	18
Channel 1672	17
Channel 1673	15
Channel 1674	24
Channel 1675	17
Channel 1676	16
Channel 1677	25
Channel 1678	14
Channel 1679	21
Channel 1680	22
Channel 1681	28
Channel 1682	23
Channel 1683	47
Channel 1684	35
Channel 1685	41
Channel 1686	50
Channel 1687	65
Channel 1688	69
Channel 1689	84
Channel 1690	85
Channel 1691	125
Channel 1692	175
Channel 1693	221
Channel 1694	210
Channel 1695	264
Channel 1696	296
Channel 1697	357
Channel 1698	382
Channel 1699	450
Channel 1700	509
Channel 1701	561
Channel 1702	567
Channel 1703	676
Channel 1704	680
Channel 1705	778
Channel 1706	827
Channel 1707	843
Channel 1708	922
Channel 1709	953
Channel 1710	995
Channel 1711	998
Channel 1712	1040
Channel 1713	1106
Channel 1714	1172
Channel 1715	1133
Channel 1716	1085
Channel 1717	1088
Channel 1718	1125
Channel 1719	1055
Channel 1720	1008
Channel 1721	963
Channel 1722	890
Channel 1723	832
Channel 1724	718
Channel 1725	637
Channel 1726	619
Channel 1727	514
Channel 1728	472
Channel 1729	374
Channel 1730	315
Channel 1731	279
Channel 1732	220
Channel 1733	169
Channel 1734	148
Channel 1735	128
Channel 1736	104
Channel 1737	67
Channel 1738	55
Channel 1739	49
Channel 1740	40
Channel 1741	31
Channel 1742	34
Channel 1743	23
Channel 1744	23
Channel 1745	22
Channel 1746	14
Channel 1747	11
Channel 1748	18
Channel 1749	15
Channel 1750	12
Channel 1751	14
Channel 1752	9
Channel 1753	15
Channel 1754	14
Channel 1755	19
Channel 1756	9
Channel 1757	13
Channel 1758	8
Channel 1759	17
Channel 1760	12
Channel 1761	13
Channel 1762	11
Channel 1763	11
Channel 1764	15
Channel 1765	11
Channel 1766	9
Channel 1767	11
Channel 1768	10
Channel 1769	13
Channel 1770	15
Channel 1771	16
Channel 1772	17
Channel 1773	11
Channel 1774	14
Channel 1775	13
Channel 1776	9
Channel 1777	9
Channel 1778	9
Channel 1779	14
Channel 1780	13
Channel 1781	11
Channel 1782	8
Channel 1783	9
Channel 1784	11
Channel 1785	5
Channel 1786	14
Channel 1787	17
Channel 1788	11
Channel 1789	10
Channel 1790	16
Channel 1791	13
Channel 1792	7
Channel 1793	8
Channel 1794	10
Channel 1795	11
Channel 1796	5
Channel 1797	13
Channel 1798	8
Channel 1799	19
Channel 1800	8
Channel 1801	12
Channel 1802	8
Channel 1803	12
Channel 1804	15
Channel 1805	10
Channel 1806	13
Channel 1807	13
Channel 1808	12
Channel 1809	12
Channel 1810	12
Channel 1811	6
Channel 1812	9
Channel 1813	14
Channel 1814	9
Channel 1815	11
Channel 1816	13
Channel 1817	4
Channel 1818	11
Channel 1819	14
Channel 1820	4
Channel 1821	14
Channel 1822	9
Channel 1823	9
Channel 1824	10
Channel 1825	11
Channel 1826	10
Channel 1827	11
Channel 1828	12
Channel 1829	8
Channel 1830	13
Channel 1831	13
Channel 1832	12
Channel 1833	4
Channel 1834	10
Channel 1835	10
Channel 1836	10
Channel 1837	11
Channel 1838	10
Channel 1839	13
Channel 1840	9
Channel 1841	15
Channel 1842	13
Channel 1843	13
Channel 1844	6
Channel 1845	17
Channel 1846	13
Channel 1847	13
Channel 1848	10
Channel 1849	14
Channel 1850	9
Channel 1851	9
Channel 1852	10
Channel 1853	14
Channel 1854	13
Channel 1855	11
Channel 1856	9
Channel 1857	12
Channel 1858	16
Channel 1859	11
Channel 1860	11
Channel 1861	23
Channel 1862	11
Channel 1863	9
Channel 1864	7
Channel 1865	9
Channel 1866	14
Channel 1867	11
Channel 1868	15
Channel 1869	12
Channel 1870	7
Channel 1871	18
Channel 1872	14
Channel 1873	9
Channel 1874	15
Channel 1875	25
Channel 1876	12
Channel 1877	15
Channel 1878	13
Channel 1879	15
Channel 1880	21
Channel 1881	23
Channel 1882	13
Channel 1883	14
Channel 1884	13
Channel 1885	11
Channel 1886	12
Channel 1887	16
Channel 1888	16
Channel 1889	9
Channel 1890	7
Channel 1891	18
Channel 1892	19
Channel 1893	13
Channel 1894	15
Channel 1895	19
Channel 1896	17
Channel 1897	15
Channel 1898	15
Channel 1899	15
Channel 1900	22
Channel 1901	20
Channel 1902	17
Channel 1903	20
Channel 1904	20
Channel 1905	29
Channel 1906	31
Channel 1907	36
Channel 1908	46
Channel 1909	40
Channel 1910	55
Channel 1911	66
Channel 1912	69
Channel 1913	92
Channel 1914	86
Channel 1915	100
Channel 1916	141
Channel 1917	136
Channel 1918	196
Channel 1919	192
Channel 1920	187
Channel 1921	224
Channel 1922	218
Channel 1923	269
Channel 1924	288
Channel 1925	286
Channel 1926	287
Channel 1927	304
Channel 1928	307
Channel 1929	261
Channel 1930	301
Channel 1931	304
Channel 1932	293
Channel 1933	263
Channel 1934	252
Channel 1935	235
Channel 1936	216
Channel 1937	203
Channel 1938	144
Channel 1939	140
Channel 1940	151
Channel 1941	103
Channel 1942	94
Channel 1943	88
Channel 1944	77
Channel 1945	61
Channel 1946	53
Channel 1947	49
Channel 1948	37
Channel 1949	28
Channel 1950	27
Channel 1951	32
Channel 1952	31
Channel 1953	32
Channel 1954	26
Channel 1955	26
Channel 1956	42
Channel 1957	41
Channel 1958	37
Channel 1959	43
Channel 1960	38
Channel 1961	38
Channel 1962	51
Channel 1963	48
Channel 1964	59
Channel 1965	47
Channel 1966	60
Channel 1967	58
Channel 1968	49
Channel 1969	53
Channel 1970	62
Channel 1971	53
Channel 1972	57
Channel 1973	52
Channel 1974	48
Channel 1975	44
Channel 1976	29
Channel 1977	29
Channel 1978	18
Channel 1979	20
Channel 1980	17
Channel 1981	13
Channel 1982	12
Channel 1983	13
Channel 1984	9
Channel 1985	7
Channel 1986	6
Channel 1987	7
Channel 1988	10
Channel 1989	7
Channel 1990	12
Channel 1991	4
Channel 1992	5
Channel 1993	7
Channel 1994	10
[truncated: 2,102 more rows]
