# Supplementary material for: A dataset of 112 ligands for the preconcentration of mercury, uranium, lanthanum and other pollutants and heavy metals in water
Source: Data Brief. 2020 Feb 4;29:105236. doi: 10.1016/j.dib.2020.105236 (PMC7033335; doi:10.1016/j.dib.2020.105236)
Supplement: Multimedia component 8_hydroxynaphthol blue [file mmc8.txt]

Kalib 1	-0.354346
Kalib 2	0.012554
Kalib 3	0.001788
Kalib 4	0.000419
Kalib Square	0.000000
Kalib Fano	0.010361
Channel 1	0
Channel 2	0
Channel 3	0
Channel 4	0
Channel 5	0
Channel 6	0
Channel 7	0
Channel 8	0
Channel 9	0
Channel 10	0
Channel 11	0
Channel 12	2
Channel 13	6
Channel 14	12
Channel 15	80
Channel 16	273
Channel 17	1022
Channel 18	3420
Channel 19	9399
Channel 20	23710
Channel 21	54746
Channel 22	109723
Channel 23	201011
Channel 24	328258
Channel 25	477025
Channel 26	626520
Channel 27	742492
Channel 28	783825
Channel 29	740512
Channel 30	630565
Channel 31	478190
Channel 32	323805
Channel 33	197640
Channel 34	107986
Channel 35	52852
Channel 36	22856
Channel 37	9037
Channel 38	3129
Channel 39	954
Channel 40	266
Channel 41	72
Channel 42	22
Channel 43	9
Channel 44	8
Channel 45	10
Channel 46	7
Channel 47	3
Channel 48	4
Channel 49	9
Channel 50	4
Channel 51	8
Channel 52	5
Channel 53	6
Channel 54	4
Channel 55	0
Channel 56	5
Channel 57	1
Channel 58	4
Channel 59	3
Channel 60	3
Channel 61	2
Channel 62	1
Channel 63	3
Channel 64	3
Channel 65	5
Channel 66	2
Channel 67	1
Channel 68	3
Channel 69	2
Channel 70	0
Channel 71	2
Channel 72	1
Channel 73	1
Channel 74	0
Channel 75	0
Channel 76	2
Channel 77	3
Channel 78	28
Channel 79	66
Channel 80	51
Channel 81	48
Channel 82	59
Channel 83	66
Channel 84	50
Channel 85	57
Channel 86	78
Channel 87	59
Channel 88	53
Channel 89	51
Channel 90	67
Channel 91	52
Channel 92	52
Channel 93	51
Channel 94	46
Channel 95	49
Channel 96	51
Channel 97	60
Channel 98	63
Channel 99	55
Channel 100	64
Channel 101	53
Channel 102	55
Channel 103	55
Channel 104	48
Channel 105	51
Channel 106	48
Channel 107	55
Channel 108	56
Channel 109	49
Channel 110	45
Channel 111	58
Channel 112	52
Channel 113	37
Channel 114	46
Channel 115	52
Channel 116	45
Channel 117	48
Channel 118	61
Channel 119	50
Channel 120	54
Channel 121	42
Channel 122	47
Channel 123	53
Channel 124	40
Channel 125	58
Channel 126	57
Channel 127	49
Channel 128	34
Channel 129	42
Channel 130	39
Channel 131	32
Channel 132	30
Channel 133	48
Channel 134	26
Channel 135	39
Channel 136	36
Channel 137	32
Channel 138	47
Channel 139	34
Channel 140	42
Channel 141	39
Channel 142	47
Channel 143	25
Channel 144	28
Channel 145	35
Channel 146	34
Channel 147	36
Channel 148	49
Channel 149	30
Channel 150	32
Channel 151	45
Channel 152	37
Channel 153	34
Channel 154	28
Channel 155	32
Channel 156	34
Channel 157	19
Channel 158	20
Channel 159	31
Channel 160	29
Channel 161	28
Channel 162	34
Channel 163	27
Channel 164	19
Channel 165	24
Channel 166	29
Channel 167	29
Channel 168	24
Channel 169	32
Channel 170	19
Channel 171	25
Channel 172	33
Channel 173	30
Channel 174	35
Channel 175	15
Channel 176	30
Channel 177	25
Channel 178	27
Channel 179	30
Channel 180	27
Channel 181	28
Channel 182	29
Channel 183	28
Channel 184	27
Channel 185	29
Channel 186	43
Channel 187	28
Channel 188	32
Channel 189	35
Channel 190	33
Channel 191	39
Channel 192	34
Channel 193	35
Channel 194	38
Channel 195	34
Channel 196	25
Channel 197	19
Channel 198	31
Channel 199	31
Channel 200	22
Channel 201	28
Channel 202	33
Channel 203	23
Channel 204	34
Channel 205	35
Channel 206	51
Channel 207	37
Channel 208	52
Channel 209	54
Channel 210	59
Channel 211	54
Channel 212	83
Channel 213	68
Channel 214	82
Channel 215	66
Channel 216	81
Channel 217	76
Channel 218	75
Channel 219	78
Channel 220	74
Channel 221	54
Channel 222	53
Channel 223	66
Channel 224	51
Channel 225	44
Channel 226	46
Channel 227	36
Channel 228	41
Channel 229	42
Channel 230	44
Channel 231	46
Channel 232	46
Channel 233	37
Channel 234	53
Channel 235	39
Channel 236	46
Channel 237	41
Channel 238	42
Channel 239	40
Channel 240	49
Channel 241	42
Channel 242	32
Channel 243	49
Channel 244	51
Channel 245	39
Channel 246	42
Channel 247	49
Channel 248	69
Channel 249	85
Channel 250	125
Channel 251	109
Channel 252	139
Channel 253	184
Channel 254	222
Channel 255	271
Channel 256	376
Channel 257	338
Channel 258	509
Channel 259	622
Channel 260	682
Channel 261	906
Channel 262	988
Channel 263	1144
Channel 264	1114
Channel 265	1162
Channel 266	1162
Channel 267	1055
Channel 268	882
Channel 269	717
Channel 270	571
Channel 271	415
Channel 272	309
Channel 273	230
Channel 274	131
Channel 275	126
Channel 276	111
Channel 277	110
Channel 278	121
Channel 279	126
Channel 280	162
Channel 281	144
Channel 282	149
Channel 283	169
Channel 284	135
Channel 285	117
Channel 286	114
Channel 287	105
Channel 288	103
Channel 289	60
Channel 290	64
Channel 291	38
Channel 292	47
Channel 293	35
Channel 294	21
Channel 295	22
Channel 296	16
Channel 297	16
Channel 298	21
Channel 299	17
Channel 300	6
Channel 301	8
Channel 302	17
Channel 303	12
Channel 304	19
Channel 305	17
Channel 306	18
Channel 307	16
Channel 308	14
Channel 309	18
Channel 310	21
Channel 311	26
Channel 312	23
Channel 313	43
Channel 314	44
Channel 315	56
Channel 316	65
Channel 317	81
Channel 318	104
Channel 319	123
Channel 320	137
Channel 321	158
Channel 322	185
Channel 323	214
Channel 324	169
Channel 325	172
Channel 326	155
Channel 327	131
Channel 328	98
Channel 329	82
Channel 330	66
Channel 331	52
Channel 332	40
Channel 333	28
Channel 334	15
Channel 335	18
Channel 336	22
Channel 337	17
Channel 338	13
Channel 339	17
Channel 340	13
Channel 341	20
Channel 342	33
Channel 343	30
Channel 344	31
Channel 345	24
Channel 346	23
Channel 347	28
Channel 348	30
Channel 349	29
Channel 350	32
Channel 351	36
Channel 352	22
Channel 353	21
Channel 354	28
Channel 355	21
Channel 356	21
Channel 357	30
Channel 358	19
Channel 359	13
Channel 360	7
Channel 361	10
Channel 362	18
Channel 363	13
Channel 364	13
Channel 365	16
Channel 366	15
Channel 367	16
Channel 368	4
Channel 369	18
Channel 370	12
Channel 371	13
Channel 372	10
Channel 373	9
Channel 374	14
Channel 375	6
Channel 376	6
Channel 377	15
Channel 378	9
Channel 379	16
Channel 380	13
Channel 381	16
Channel 382	12
Channel 383	13
Channel 384	17
Channel 385	14
Channel 386	18
Channel 387	10
Channel 388	12
Channel 389	10
Channel 390	22
Channel 391	10
Channel 392	14
Channel 393	14
Channel 394	11
Channel 395	12
Channel 396	21
Channel 397	14
Channel 398	16
Channel 399	19
Channel 400	13
Channel 401	12
Channel 402	6
Channel 403	11
Channel 404	15
Channel 405	13
Channel 406	14
Channel 407	11
Channel 408	18
Channel 409	16
Channel 410	16
Channel 411	8
Channel 412	11
Channel 413	12
Channel 414	14
Channel 415	14
Channel 416	10
Channel 417	12
Channel 418	10
Channel 419	8
Channel 420	9
Channel 421	13
Channel 422	15
Channel 423	11
Channel 424	13
Channel 425	17
Channel 426	9
Channel 427	6
Channel 428	8
Channel 429	15
Channel 430	9
Channel 431	8
Channel 432	9
Channel 433	17
Channel 434	10
Channel 435	13
Channel 436	8
Channel 437	16
Channel 438	12
Channel 439	8
Channel 440	12
Channel 441	12
Channel 442	8
Channel 443	15
Channel 444	9
Channel 445	16
Channel 446	13
Channel 447	16
Channel 448	14
Channel 449	12
Channel 450	26
Channel 451	33
Channel 452	28
Channel 453	43
Channel 454	30
Channel 455	47
Channel 456	49
Channel 457	64
Channel 458	78
Channel 459	68
Channel 460	65
Channel 461	83
Channel 462	87
Channel 463	65
Channel 464	59
Channel 465	46
Channel 466	35
Channel 467	39
Channel 468	30
Channel 469	17
Channel 470	21
Channel 471	24
Channel 472	17
Channel 473	14
Channel 474	12
Channel 475	8
Channel 476	8
Channel 477	5
Channel 478	5
Channel 479	7
Channel 480	9
Channel 481	11
Channel 482	13
Channel 483	10
Channel 484	11
Channel 485	10
Channel 486	9
Channel 487	11
Channel 488	11
Channel 489	12
Channel 490	9
Channel 491	13
Channel 492	14
Channel 493	17
Channel 494	25
Channel 495	16
Channel 496	29
Channel 497	32
Channel 498	21
Channel 499	29
Channel 500	27
Channel 501	34
Channel 502	33
Channel 503	26
Channel 504	21
Channel 505	30
Channel 506	18
Channel 507	17
Channel 508	10
Channel 509	22
Channel 510	24
Channel 511	19
Channel 512	15
Channel 513	19
Channel 514	11
Channel 515	15
Channel 516	11
Channel 517	10
Channel 518	12
Channel 519	14
Channel 520	11
Channel 521	13
Channel 522	10
Channel 523	23
Channel 524	34
Channel 525	36
Channel 526	20
Channel 527	47
Channel 528	57
Channel 529	82
Channel 530	91
Channel 531	120
Channel 532	127
Channel 533	175
Channel 534	217
Channel 535	266
Channel 536	278
Channel 537	315
Channel 538	329
Channel 539	346
Channel 540	340
Channel 541	302
Channel 542	296
Channel 543	252
Channel 544	232
Channel 545	183
Channel 546	154
Channel 547	137
Channel 548	84
Channel 549	67
Channel 550	44
Channel 551	31
Channel 552	23
Channel 553	21
Channel 554	15
Channel 555	13
Channel 556	12
Channel 557	13
Channel 558	11
Channel 559	11
Channel 560	6
Channel 561	12
Channel 562	15
Channel 563	11
Channel 564	8
Channel 565	15
Channel 566	13
Channel 567	7
Channel 568	8
Channel 569	15
Channel 570	9
Channel 571	8
Channel 572	16
Channel 573	12
Channel 574	12
Channel 575	10
Channel 576	17
Channel 577	23
Channel 578	13
Channel 579	11
Channel 580	10
Channel 581	18
Channel 582	27
Channel 583	24
Channel 584	45
Channel 585	40
Channel 586	44
Channel 587	57
Channel 588	54
Channel 589	65
Channel 590	76
Channel 591	82
Channel 592	63
Channel 593	70
Channel 594	69
Channel 595	55
Channel 596	56
Channel 597	45
Channel 598	27
Channel 599	34
Channel 600	28
Channel 601	30
Channel 602	16
Channel 603	18
Channel 604	25
Channel 605	16
Channel 606	18
Channel 607	16
Channel 608	17
Channel 609	22
Channel 610	29
Channel 611	23
Channel 612	21
Channel 613	44
Channel 614	43
Channel 615	54
Channel 616	69
Channel 617	102
Channel 618	91
Channel 619	103
Channel 620	133
Channel 621	153
Channel 622	170
Channel 623	186
Channel 624	204
Channel 625	215
Channel 626	203
Channel 627	196
Channel 628	171
Channel 629	150
Channel 630	152
Channel 631	105
Channel 632	106
Channel 633	60
Channel 634	51
Channel 635	31
Channel 636	29
Channel 637	25
Channel 638	33
Channel 639	22
Channel 640	10
Channel 641	15
Channel 642	11
Channel 643	14
Channel 644	6
Channel 645	13
Channel 646	8
Channel 647	9
Channel 648	17
Channel 649	14
Channel 650	17
Channel 651	8
Channel 652	12
Channel 653	21
Channel 654	19
Channel 655	23
Channel 656	21
Channel 657	21
Channel 658	28
Channel 659	40
Channel 660	46
Channel 661	50
Channel 662	73
Channel 663	94
Channel 664	99
Channel 665	108
Channel 666	148
Channel 667	154
Channel 668	173
Channel 669	149
Channel 670	196
Channel 671	172
Channel 672	174
Channel 673	176
Channel 674	155
Channel 675	120
Channel 676	124
Channel 677	105
Channel 678	82
Channel 679	86
Channel 680	58
Channel 681	56
Channel 682	45
Channel 683	59
Channel 684	57
Channel 685	48
Channel 686	56
Channel 687	74
Channel 688	50
Channel 689	58
Channel 690	41
Channel 691	43
Channel 692	49
Channel 693	30
Channel 694	51
Channel 695	30
Channel 696	28
Channel 697	31
Channel 698	19
Channel 699	22
Channel 700	17
Channel 701	22
Channel 702	14
Channel 703	12
Channel 704	22
Channel 705	22
Channel 706	24
Channel 707	23
Channel 708	33
Channel 709	43
Channel 710	49
Channel 711	64
Channel 712	77
Channel 713	83
Channel 714	77
Channel 715	67
Channel 716	78
Channel 717	95
Channel 718	103
Channel 719	99
Channel 720	96
Channel 721	80
Channel 722	75
Channel 723	60
Channel 724	60
Channel 725	47
Channel 726	38
Channel 727	27
Channel 728	29
Channel 729	22
Channel 730	20
Channel 731	29
Channel 732	24
Channel 733	31
Channel 734	26
Channel 735	31
Channel 736	25
Channel 737	25
Channel 738	34
Channel 739	33
Channel 740	36
Channel 741	27
Channel 742	27
Channel 743	39
Channel 744	23
Channel 745	32
Channel 746	24
Channel 747	33
Channel 748	17
Channel 749	22
Channel 750	12
Channel 751	16
Channel 752	17
Channel 753	16
Channel 754	19
Channel 755	20
Channel 756	18
Channel 757	16
Channel 758	13
Channel 759	9
Channel 760	29
Channel 761	22
Channel 762	17
Channel 763	10
Channel 764	16
Channel 765	17
Channel 766	12
Channel 767	20
Channel 768	11
Channel 769	20
Channel 770	20
Channel 771	15
Channel 772	12
Channel 773	15
Channel 774	15
Channel 775	14
Channel 776	11
Channel 777	15
Channel 778	15
Channel 779	12
Channel 780	14
Channel 781	14
Channel 782	18
Channel 783	16
Channel 784	18
Channel 785	23
Channel 786	21
Channel 787	27
Channel 788	19
Channel 789	26
Channel 790	25
Channel 791	20
Channel 792	34
Channel 793	35
Channel 794	20
Channel 795	32
Channel 796	26
Channel 797	29
Channel 798	36
Channel 799	34
Channel 800	25
Channel 801	37
Channel 802	25
Channel 803	26
Channel 804	26
Channel 805	21
Channel 806	22
Channel 807	33
Channel 808	18
Channel 809	20
Channel 810	24
Channel 811	18
Channel 812	19
Channel 813	17
Channel 814	16
Channel 815	12
Channel 816	12
Channel 817	15
Channel 818	10
Channel 819	17
Channel 820	13
Channel 821	15
Channel 822	17
Channel 823	10
Channel 824	18
Channel 825	19
Channel 826	13
Channel 827	14
Channel 828	10
Channel 829	24
Channel 830	13
Channel 831	23
Channel 832	10
Channel 833	20
Channel 834	19
Channel 835	12
Channel 836	22
Channel 837	16
Channel 838	16
Channel 839	8
Channel 840	18
Channel 841	12
Channel 842	7
Channel 843	12
Channel 844	22
Channel 845	13
Channel 846	15
Channel 847	21
Channel 848	15
Channel 849	17
Channel 850	8
Channel 851	14
Channel 852	18
Channel 853	20
Channel 854	16
Channel 855	18
Channel 856	20
Channel 857	15
Channel 858	24
Channel 859	19
Channel 860	26
Channel 861	20
Channel 862	20
Channel 863	28
Channel 864	31
Channel 865	34
Channel 866	31
Channel 867	29
Channel 868	35
Channel 869	26
Channel 870	21
Channel 871	34
Channel 872	39
Channel 873	28
Channel 874	32
Channel 875	14
Channel 876	22
Channel 877	19
Channel 878	24
Channel 879	25
Channel 880	27
Channel 881	20
Channel 882	14
Channel 883	20
Channel 884	14
Channel 885	10
Channel 886	16
Channel 887	19
Channel 888	15
Channel 889	16
Channel 890	13
Channel 891	17
Channel 892	13
Channel 893	15
Channel 894	12
Channel 895	21
Channel 896	15
Channel 897	14
Channel 898	21
Channel 899	19
Channel 900	15
Channel 901	20
Channel 902	18
Channel 903	17
Channel 904	17
Channel 905	17
Channel 906	13
Channel 907	18
Channel 908	19
Channel 909	15
Channel 910	13
Channel 911	18
Channel 912	18
Channel 913	14
Channel 914	18
Channel 915	18
Channel 916	14
Channel 917	21
Channel 918	19
Channel 919	23
Channel 920	23
Channel 921	16
Channel 922	19
Channel 923	16
Channel 924	18
Channel 925	20
Channel 926	13
Channel 927	17
Channel 928	18
Channel 929	21
Channel 930	17
Channel 931	21
Channel 932	15
Channel 933	24
Channel 934	18
Channel 935	22
Channel 936	24
Channel 937	18
Channel 938	15
Channel 939	30
Channel 940	28
Channel 941	24
Channel 942	30
Channel 943	18
Channel 944	33
Channel 945	21
Channel 946	22
Channel 947	24
Channel 948	30
Channel 949	16
Channel 950	20
Channel 951	21
Channel 952	33
Channel 953	23
Channel 954	21
Channel 955	28
Channel 956	20
Channel 957	17
Channel 958	27
Channel 959	21
Channel 960	19
Channel 961	15
Channel 962	18
Channel 963	24
Channel 964	28
Channel 965	21
Channel 966	17
Channel 967	15
Channel 968	26
Channel 969	23
Channel 970	21
Channel 971	31
Channel 972	24
Channel 973	40
Channel 974	36
Channel 975	17
Channel 976	32
Channel 977	23
Channel 978	35
Channel 979	29
Channel 980	30
Channel 981	33
Channel 982	39
Channel 983	36
Channel 984	32
Channel 985	33
Channel 986	25
Channel 987	22
Channel 988	31
Channel 989	24
Channel 990	23
Channel 991	22
Channel 992	16
Channel 993	26
Channel 994	13
Channel 995	29
Channel 996	18
Channel 997	22
Channel 998	20
Channel 999	21
Channel 1000	19
Channel 1001	19
Channel 1002	23
Channel 1003	21
Channel 1004	23
Channel 1005	24
Channel 1006	25
Channel 1007	22
Channel 1008	21
Channel 1009	11
Channel 1010	14
Channel 1011	24
Channel 1012	25
Channel 1013	24
Channel 1014	16
Channel 1015	16
Channel 1016	21
Channel 1017	24
Channel 1018	15
Channel 1019	25
Channel 1020	20
Channel 1021	23
Channel 1022	24
Channel 1023	22
Channel 1024	25
Channel 1025	27
Channel 1026	24
Channel 1027	36
Channel 1028	26
Channel 1029	34
Channel 1030	30
Channel 1031	28
Channel 1032	32
Channel 1033	38
Channel 1034	32
Channel 1035	36
Channel 1036	47
Channel 1037	48
Channel 1038	32
Channel 1039	30
Channel 1040	22
Channel 1041	29
Channel 1042	40
Channel 1043	33
Channel 1044	22
Channel 1045	34
Channel 1046	26
Channel 1047	25
Channel 1048	16
Channel 1049	25
Channel 1050	22
Channel 1051	18
Channel 1052	26
Channel 1053	28
Channel 1054	21
Channel 1055	31
Channel 1056	26
Channel 1057	21
Channel 1058	22
Channel 1059	17
Channel 1060	17
Channel 1061	24
Channel 1062	27
Channel 1063	28
Channel 1064	22
Channel 1065	30
Channel 1066	19
Channel 1067	30
Channel 1068	26
Channel 1069	30
Channel 1070	15
Channel 1071	27
Channel 1072	16
Channel 1073	21
Channel 1074	19
Channel 1075	26
Channel 1076	24
Channel 1077	25
Channel 1078	27
Channel 1079	28
Channel 1080	30
Channel 1081	23
Channel 1082	24
Channel 1083	35
Channel 1084	28
Channel 1085	20
Channel 1086	21
Channel 1087	16
Channel 1088	26
Channel 1089	29
Channel 1090	25
Channel 1091	32
Channel 1092	27
Channel 1093	19
Channel 1094	29
Channel 1095	23
Channel 1096	27
Channel 1097	22
Channel 1098	29
Channel 1099	22
Channel 1100	21
Channel 1101	27
Channel 1102	19
Channel 1103	28
Channel 1104	22
Channel 1105	26
Channel 1106	33
Channel 1107	31
Channel 1108	27
Channel 1109	30
Channel 1110	30
Channel 1111	26
Channel 1112	30
Channel 1113	36
Channel 1114	37
Channel 1115	30
Channel 1116	27
Channel 1117	33
Channel 1118	30
Channel 1119	26
Channel 1120	37
Channel 1121	30
Channel 1122	33
Channel 1123	28
Channel 1124	29
Channel 1125	28
Channel 1126	24
Channel 1127	29
Channel 1128	30
Channel 1129	22
Channel 1130	35
Channel 1131	35
Channel 1132	32
Channel 1133	28
Channel 1134	35
Channel 1135	37
Channel 1136	41
Channel 1137	30
Channel 1138	42
Channel 1139	26
Channel 1140	46
Channel 1141	35
Channel 1142	30
Channel 1143	38
Channel 1144	32
Channel 1145	43
Channel 1146	30
Channel 1147	35
Channel 1148	25
Channel 1149	52
Channel 1150	44
Channel 1151	39
Channel 1152	46
Channel 1153	37
Channel 1154	31
Channel 1155	45
Channel 1156	46
Channel 1157	50
Channel 1158	44
Channel 1159	42
Channel 1160	41
Channel 1161	50
Channel 1162	49
Channel 1163	51
Channel 1164	48
Channel 1165	52
Channel 1166	50
Channel 1167	47
Channel 1168	46
Channel 1169	40
Channel 1170	49
Channel 1171	53
Channel 1172	53
Channel 1173	52
Channel 1174	50
Channel 1175	47
Channel 1176	51
Channel 1177	54
Channel 1178	65
Channel 1179	53
Channel 1180	39
Channel 1181	58
Channel 1182	60
Channel 1183	61
Channel 1184	67
Channel 1185	55
Channel 1186	59
Channel 1187	59
Channel 1188	71
Channel 1189	55
Channel 1190	61
Channel 1191	75
Channel 1192	80
Channel 1193	67
Channel 1194	76
Channel 1195	78
Channel 1196	72
Channel 1197	72
Channel 1198	78
Channel 1199	84
Channel 1200	89
Channel 1201	86
Channel 1202	83
Channel 1203	94
Channel 1204	87
Channel 1205	79
Channel 1206	87
Channel 1207	73
Channel 1208	103
Channel 1209	98
Channel 1210	96
Channel 1211	103
Channel 1212	92
Channel 1213	105
Channel 1214	96
Channel 1215	109
Channel 1216	110
Channel 1217	120
Channel 1218	114
Channel 1219	129
Channel 1220	99
Channel 1221	143
Channel 1222	130
Channel 1223	128
Channel 1224	119
Channel 1225	130
Channel 1226	135
Channel 1227	142
Channel 1228	157
Channel 1229	130
Channel 1230	152
Channel 1231	182
Channel 1232	179
Channel 1233	168
Channel 1234	182
Channel 1235	165
Channel 1236	180
Channel 1237	157
Channel 1238	173
Channel 1239	197
Channel 1240	180
Channel 1241	221
Channel 1242	225
Channel 1243	242
Channel 1244	226
Channel 1245	229
Channel 1246	247
Channel 1247	274
Channel 1248	253
Channel 1249	248
Channel 1250	276
Channel 1251	249
Channel 1252	303
Channel 1253	298
Channel 1254	298
Channel 1255	307
Channel 1256	313
Channel 1257	311
Channel 1258	379
Channel 1259	377
Channel 1260	343
Channel 1261	353
Channel 1262	403
Channel 1263	391
Channel 1264	443
Channel 1265	410
Channel 1266	430
Channel 1267	516
Channel 1268	488
Channel 1269	499
Channel 1270	502
Channel 1271	481
Channel 1272	505
Channel 1273	506
Channel 1274	526
Channel 1275	542
Channel 1276	639
Channel 1277	579
Channel 1278	559
Channel 1279	574
Channel 1280	552
Channel 1281	563
Channel 1282	553
Channel 1283	601
Channel 1284	542
Channel 1285	618
Channel 1286	588
Channel 1287	630
Channel 1288	630
Channel 1289	551
Channel 1290	621
Channel 1291	626
Channel 1292	577
Channel 1293	602
Channel 1294	627
Channel 1295	638
Channel 1296	582
Channel 1297	634
Channel 1298	648
Channel 1299	650
Channel 1300	695
Channel 1301	698
Channel 1302	684
Channel 1303	686
Channel 1304	730
Channel 1305	704
Channel 1306	722
Channel 1307	775
Channel 1308	841
Channel 1309	825
Channel 1310	825
Channel 1311	912
Channel 1312	910
Channel 1313	971
Channel 1314	1001
Channel 1315	975
Channel 1316	1096
Channel 1317	1082
Channel 1318	1175
Channel 1319	1205
Channel 1320	1284
Channel 1321	1327
Channel 1322	1352
Channel 1323	1421
Channel 1324	1479
Channel 1325	1526
Channel 1326	1559
Channel 1327	1700
Channel 1328	1659
Channel 1329	1737
Channel 1330	1737
Channel 1331	1802
Channel 1332	1960
Channel 1333	2031
Channel 1334	1989
Channel 1335	2035
Channel 1336	2082
Channel 1337	2079
Channel 1338	2147
Channel 1339	2102
Channel 1340	2121
Channel 1341	2090
Channel 1342	2105
Channel 1343	2183
Channel 1344	2192
Channel 1345	2219
Channel 1346	2199
Channel 1347	2214
Channel 1348	2159
Channel 1349	2191
Channel 1350	2128
Channel 1351	2191
Channel 1352	2195
Channel 1353	2096
Channel 1354	2140
Channel 1355	2279
Channel 1356	2165
Channel 1357	2166
Channel 1358	2133
Channel 1359	2122
Channel 1360	2049
Channel 1361	2051
Channel 1362	2030
Channel 1363	2124
Channel 1364	2122
Channel 1365	2027
Channel 1366	2008
Channel 1367	1980
Channel 1368	2046
Channel 1369	1931
Channel 1370	1899
Channel 1371	1946
Channel 1372	1867
Channel 1373	1818
Channel 1374	1861
Channel 1375	1835
Channel 1376	1762
Channel 1377	1680
Channel 1378	1592
Channel 1379	1654
Channel 1380	1498
Channel 1381	1543
Channel 1382	1495
Channel 1383	1379
Channel 1384	1342
Channel 1385	1284
Channel 1386	1254
Channel 1387	1162
Channel 1388	1139
Channel 1389	1046
Channel 1390	959
Channel 1391	955
Channel 1392	926
Channel 1393	818
Channel 1394	804
Channel 1395	767
Channel 1396	742
Channel 1397	657
Channel 1398	661
Channel 1399	644
Channel 1400	601
Channel 1401	576
Channel 1402	613
Channel 1403	639
Channel 1404	605
Channel 1405	632
Channel 1406	686
Channel 1407	740
Channel 1408	788
Channel 1409	819
Channel 1410	939
Channel 1411	987
Channel 1412	1008
Channel 1413	1147
Channel 1414	1165
Channel 1415	1250
Channel 1416	1243
Channel 1417	1360
Channel 1418	1333
Channel 1419	1382
Channel 1420	1350
Channel 1421	1403
Channel 1422	1391
Channel 1423	1393
Channel 1424	1396
Channel 1425	1207
Channel 1426	1121
Channel 1427	1081
Channel 1428	987
Channel 1429	876
Channel 1430	792
Channel 1431	688
Channel 1432	620
Channel 1433	518
Channel 1434	444
Channel 1435	382
Channel 1436	315
Channel 1437	300
Channel 1438	261
Channel 1439	251
Channel 1440	198
Channel 1441	178
Channel 1442	166
Channel 1443	158
Channel 1444	146
Channel 1445	166
Channel 1446	143
Channel 1447	163
Channel 1448	135
Channel 1449	147
Channel 1450	134
Channel 1451	142
Channel 1452	145
Channel 1453	148
Channel 1454	117
Channel 1455	137
Channel 1456	137
Channel 1457	135
Channel 1458	166
Channel 1459	144
Channel 1460	171
Channel 1461	174
Channel 1462	180
Channel 1463	161
Channel 1464	193
Channel 1465	205
Channel 1466	214
Channel 1467	198
Channel 1468	226
Channel 1469	233
Channel 1470	245
Channel 1471	207
Channel 1472	288
Channel 1473	267
Channel 1474	286
Channel 1475	268
Channel 1476	299
Channel 1477	283
Channel 1478	316
Channel 1479	314
Channel 1480	333
Channel 1481	341
Channel 1482	342
Channel 1483	367
Channel 1484	329
Channel 1485	340
Channel 1486	387
Channel 1487	348
Channel 1488	367
Channel 1489	352
Channel 1490	373
Channel 1491	360
Channel 1492	364
Channel 1493	363
Channel 1494	395
Channel 1495	406
Channel 1496	388
Channel 1497	361
Channel 1498	363
Channel 1499	377
Channel 1500	373
Channel 1501	351
Channel 1502	364
Channel 1503	364
Channel 1504	353
Channel 1505	337
Channel 1506	350
Channel 1507	324
Channel 1508	322
Channel 1509	339
Channel 1510	332
Channel 1511	349
Channel 1512	333
Channel 1513	346
Channel 1514	354
Channel 1515	352
Channel 1516	340
Channel 1517	317
Channel 1518	330
Channel 1519	332
Channel 1520	352
Channel 1521	338
Channel 1522	311
Channel 1523	327
Channel 1524	322
Channel 1525	302
Channel 1526	290
Channel 1527	294
Channel 1528	321
Channel 1529	338
Channel 1530	294
Channel 1531	309
Channel 1532	319
Channel 1533	310
Channel 1534	321
Channel 1535	322
Channel 1536	284
Channel 1537	278
Channel 1538	264
Channel 1539	282
Channel 1540	254
Channel 1541	274
Channel 1542	253
Channel 1543	255
Channel 1544	270
Channel 1545	227
Channel 1546	229
Channel 1547	234
Channel 1548	220
Channel 1549	215
Channel 1550	192
Channel 1551	200
Channel 1552	191
Channel 1553	192
Channel 1554	174
Channel 1555	194
Channel 1556	168
Channel 1557	143
Channel 1558	157
Channel 1559	146
Channel 1560	167
Channel 1561	157
Channel 1562	133
Channel 1563	115
Channel 1564	138
Channel 1565	134
Channel 1566	108
Channel 1567	113
Channel 1568	108
Channel 1569	100
Channel 1570	109
Channel 1571	102
Channel 1572	108
Channel 1573	104
Channel 1574	109
Channel 1575	111
Channel 1576	128
Channel 1577	125
Channel 1578	143
Channel 1579	154
Channel 1580	152
Channel 1581	196
Channel 1582	200
Channel 1583	196
Channel 1584	242
Channel 1585	229
Channel 1586	272
Channel 1587	272
Channel 1588	293
Channel 1589	322
Channel 1590	320
Channel 1591	301
Channel 1592	285
Channel 1593	329
Channel 1594	315
Channel 1595	297
Channel 1596	275
Channel 1597	238
Channel 1598	257
Channel 1599	238
Channel 1600	209
Channel 1601	214
Channel 1602	160
Channel 1603	148
Channel 1604	128
Channel 1605	126
Channel 1606	104
Channel 1607	103
Channel 1608	78
Channel 1609	77
Channel 1610	74
Channel 1611	56
Channel 1612	58
Channel 1613	56
Channel 1614	67
Channel 1615	58
Channel 1616	75
Channel 1617	64
Channel 1618	67
Channel 1619	63
Channel 1620	68
Channel 1621	68
Channel 1622	68
Channel 1623	53
Channel 1624	58
Channel 1625	59
Channel 1626	62
Channel 1627	41
Channel 1628	41
Channel 1629	42
Channel 1630	36
Channel 1631	36
Channel 1632	29
Channel 1633	38
Channel 1634	26
Channel 1635	27
Channel 1636	28
Channel 1637	25
Channel 1638	22
Channel 1639	15
Channel 1640	16
Channel 1641	11
Channel 1642	16
Channel 1643	19
Channel 1644	27
Channel 1645	19
Channel 1646	20
Channel 1647	14
Channel 1648	16
Channel 1649	14
Channel 1650	22
Channel 1651	16
Channel 1652	10
Channel 1653	14
Channel 1654	7
Channel 1655	13
Channel 1656	18
Channel 1657	13
Channel 1658	12
Channel 1659	13
Channel 1660	11
Channel 1661	11
Channel 1662	7
Channel 1663	18
Channel 1664	14
Channel 1665	19
Channel 1666	18
Channel 1667	17
Channel 1668	17
Channel 1669	12
Channel 1670	27
Channel 1671	16
Channel 1672	22
Channel 1673	12
Channel 1674	17
Channel 1675	19
Channel 1676	19
Channel 1677	19
Channel 1678	18
Channel 1679	18
Channel 1680	16
Channel 1681	27
Channel 1682	20
Channel 1683	44
Channel 1684	56
Channel 1685	40
Channel 1686	52
Channel 1687	55
Channel 1688	78
Channel 1689	85
Channel 1690	123
Channel 1691	133
Channel 1692	185
Channel 1693	198
Channel 1694	227
Channel 1695	258
Channel 1696	313
Channel 1697	366
Channel 1698	399
Channel 1699	462
Channel 1700	549
Channel 1701	536
Channel 1702	552
Channel 1703	693
Channel 1704	701
Channel 1705	755
Channel 1706	809
Channel 1707	889
Channel 1708	895
Channel 1709	995
Channel 1710	943
Channel 1711	1030
Channel 1712	1042
Channel 1713	1054
Channel 1714	1097
Channel 1715	1108
Channel 1716	1148
Channel 1717	1163
Channel 1718	1017
Channel 1719	1029
Channel 1720	950
Channel 1721	932
Channel 1722	842
Channel 1723	805
Channel 1724	762
Channel 1725	665
Channel 1726	611
Channel 1727	513
Channel 1728	419
Channel 1729	376
Channel 1730	306
Channel 1731	278
Channel 1732	230
Channel 1733	169
Channel 1734	165
Channel 1735	117
Channel 1736	75
Channel 1737	88
Channel 1738	62
Channel 1739	46
Channel 1740	43
Channel 1741	37
Channel 1742	19
Channel 1743	25
Channel 1744	18
Channel 1745	12
Channel 1746	13
Channel 1747	18
Channel 1748	16
Channel 1749	14
Channel 1750	9
Channel 1751	8
Channel 1752	9
Channel 1753	8
Channel 1754	8
Channel 1755	11
Channel 1756	11
Channel 1757	13
Channel 1758	13
Channel 1759	10
Channel 1760	17
Channel 1761	11
Channel 1762	9
Channel 1763	15
Channel 1764	8
Channel 1765	11
Channel 1766	18
Channel 1767	12
Channel 1768	11
Channel 1769	12
Channel 1770	12
Channel 1771	9
Channel 1772	8
Channel 1773	15
Channel 1774	12
Channel 1775	10
Channel 1776	15
Channel 1777	10
Channel 1778	10
Channel 1779	11
Channel 1780	10
Channel 1781	13
Channel 1782	10
Channel 1783	7
Channel 1784	10
Channel 1785	11
Channel 1786	10
Channel 1787	13
Channel 1788	11
Channel 1789	10
Channel 1790	19
Channel 1791	8
Channel 1792	9
Channel 1793	15
Channel 1794	12
Channel 1795	8
Channel 1796	15
Channel 1797	9
Channel 1798	11
Channel 1799	15
Channel 1800	7
Channel 1801	10
Channel 1802	11
Channel 1803	9
Channel 1804	10
Channel 1805	11
Channel 1806	9
Channel 1807	10
Channel 1808	7
Channel 1809	16
Channel 1810	6
Channel 1811	17
Channel 1812	6
Channel 1813	7
Channel 1814	14
Channel 1815	11
Channel 1816	6
Channel 1817	10
Channel 1818	11
Channel 1819	11
Channel 1820	10
Channel 1821	9
Channel 1822	7
Channel 1823	6
Channel 1824	15
Channel 1825	9
Channel 1826	13
Channel 1827	16
Channel 1828	6
Channel 1829	17
Channel 1830	8
Channel 1831	7
Channel 1832	15
Channel 1833	11
Channel 1834	7
Channel 1835	9
Channel 1836	12
Channel 1837	11
Channel 1838	11
Channel 1839	16
Channel 1840	4
Channel 1841	6
Channel 1842	12
Channel 1843	11
Channel 1844	7
Channel 1845	18
Channel 1846	15
Channel 1847	13
Channel 1848	12
Channel 1849	10
Channel 1850	7
Channel 1851	7
Channel 1852	13
Channel 1853	9
Channel 1854	19
Channel 1855	10
Channel 1856	8
Channel 1857	12
Channel 1858	12
Channel 1859	14
Channel 1860	13
Channel 1861	10
Channel 1862	15
Channel 1863	17
Channel 1864	6
Channel 1865	16
Channel 1866	16
Channel 1867	10
Channel 1868	17
Channel 1869	17
Channel 1870	13
Channel 1871	9
Channel 1872	14
Channel 1873	8
Channel 1874	17
Channel 1875	15
Channel 1876	11
Channel 1877	14
Channel 1878	18
Channel 1879	16
Channel 1880	11
Channel 1881	10
Channel 1882	13
Channel 1883	17
Channel 1884	8
Channel 1885	18
Channel 1886	17
Channel 1887	14
Channel 1888	18
Channel 1889	20
Channel 1890	15
Channel 1891	7
Channel 1892	14
Channel 1893	8
Channel 1894	15
Channel 1895	19
Channel 1896	24
Channel 1897	27
Channel 1898	23
Channel 1899	17
Channel 1900	20
Channel 1901	17
Channel 1902	18
Channel 1903	16
Channel 1904	20
Channel 1905	26
Channel 1906	25
Channel 1907	26
Channel 1908	30
Channel 1909	54
Channel 1910	69
Channel 1911	52
Channel 1912	71
Channel 1913	74
Channel 1914	107
Channel 1915	108
Channel 1916	124
Channel 1917	145
Channel 1918	159
Channel 1919	175
Channel 1920	196
Channel 1921	202
Channel 1922	282
Channel 1923	236
Channel 1924	286
Channel 1925	292
Channel 1926	286
Channel 1927	295
Channel 1928	306
Channel 1929	270
Channel 1930	275
Channel 1931	272
Channel 1932	271
Channel 1933	285
Channel 1934	245
Channel 1935	223
Channel 1936	188
Channel 1937	182
Channel 1938	167
Channel 1939	151
Channel 1940	116
Channel 1941	112
Channel 1942	90
Channel 1943	81
Channel 1944	56
Channel 1945	61
Channel 1946	44
Channel 1947	53
Channel 1948	31
Channel 1949	44
Channel 1950	36
Channel 1951	38
Channel 1952	35
Channel 1953	32
Channel 1954	34
Channel 1955	27
Channel 1956	42
Channel 1957	33
Channel 1958	45
Channel 1959	46
Channel 1960	44
Channel 1961	52
Channel 1962	59
Channel 1963	53
Channel 1964	51
Channel 1965	68
Channel 1966	53
Channel 1967	55
Channel 1968	52
Channel 1969	62
Channel 1970	55
Channel 1971	55
Channel 1972	51
Channel 1973	45
Channel 1974	39
Channel 1975	33
Channel 1976	34
Channel 1977	25
Channel 1978	25
Channel 1979	27
Channel 1980	24
Channel 1981	11
Channel 1982	17
Channel 1983	10
Channel 1984	7
Channel 1985	6
Channel 1986	5
Channel 1987	15
Channel 1988	5
Channel 1989	9
Channel 1990	5
Channel 1991	8
Channel 1992	3
Channel 1993	9
Channel 1994	11
[truncated: 2,102 more rows]
