# Supplementary material for: A dataset of 112 ligands for the preconcentration of mercury, uranium, lanthanum and other pollutants and heavy metals in water
Source: Data Brief. 2020 Feb 4;29:105236. doi: 10.1016/j.dib.2020.105236 (PMC7033335; doi:10.1016/j.dib.2020.105236)
Supplement: Multimedia component 9_bromothymol blue [file mmc9.txt]

Kalib 1	-0.354346
Kalib 2	0.012554
Kalib 3	0.001788
Kalib 4	0.000419
Kalib Square	0.000000
Kalib Fano	0.010361
Channel 1	0
Channel 2	0
Channel 3	0
Channel 4	0
Channel 5	0
Channel 6	0
Channel 7	0
Channel 8	0
Channel 9	0
Channel 10	0
Channel 11	0
Channel 12	0
Channel 13	6
Channel 14	17
Channel 15	92
Channel 16	312
Channel 17	1073
Channel 18	3314
Channel 19	9471
Channel 20	23955
Channel 21	53888
Channel 22	109893
Channel 23	201727
Channel 24	327737
Channel 25	476375
Channel 26	627121
Channel 27	741376
Channel 28	782243
Channel 29	738564
Channel 30	628916
Channel 31	476968
Channel 32	323367
Channel 33	197028
Channel 34	108627
Channel 35	52512
Channel 36	22579
Channel 37	9035
Channel 38	3118
Channel 39	1009
Channel 40	280
Channel 41	73
Channel 42	21
Channel 43	11
Channel 44	7
Channel 45	10
Channel 46	10
Channel 47	4
Channel 48	9
Channel 49	5
Channel 50	5
Channel 51	1
Channel 52	5
Channel 53	5
Channel 54	4
Channel 55	2
Channel 56	4
Channel 57	3
Channel 58	3
Channel 59	6
Channel 60	3
Channel 61	2
Channel 62	3
Channel 63	3
Channel 64	0
Channel 65	4
Channel 66	2
Channel 67	3
Channel 68	3
Channel 69	1
Channel 70	1
Channel 71	2
Channel 72	1
Channel 73	1
Channel 74	2
Channel 75	0
Channel 76	0
Channel 77	3
Channel 78	38
Channel 79	69
Channel 80	70
Channel 81	61
Channel 82	86
Channel 83	79
Channel 84	70
Channel 85	69
Channel 86	70
Channel 87	78
Channel 88	88
Channel 89	62
Channel 90	76
Channel 91	69
Channel 92	67
Channel 93	77
Channel 94	79
Channel 95	66
Channel 96	67
Channel 97	69
Channel 98	73
Channel 99	69
Channel 100	102
Channel 101	81
Channel 102	79
Channel 103	73
Channel 104	69
Channel 105	64
Channel 106	60
Channel 107	64
Channel 108	54
Channel 109	52
Channel 110	55
Channel 111	44
Channel 112	58
Channel 113	50
Channel 114	69
Channel 115	49
Channel 116	49
Channel 117	58
Channel 118	52
Channel 119	63
Channel 120	52
Channel 121	52
Channel 122	63
Channel 123	79
Channel 124	58
Channel 125	66
Channel 126	61
Channel 127	69
Channel 128	53
Channel 129	57
Channel 130	58
Channel 131	46
Channel 132	43
Channel 133	41
Channel 134	57
Channel 135	46
Channel 136	49
Channel 137	40
Channel 138	34
Channel 139	48
Channel 140	44
Channel 141	51
Channel 142	43
Channel 143	43
Channel 144	54
Channel 145	37
Channel 146	53
Channel 147	46
Channel 148	35
Channel 149	37
Channel 150	51
Channel 151	29
Channel 152	39
Channel 153	34
Channel 154	46
Channel 155	37
Channel 156	30
Channel 157	24
Channel 158	30
Channel 159	36
Channel 160	36
Channel 161	44
Channel 162	44
Channel 163	47
Channel 164	41
Channel 165	46
Channel 166	46
Channel 167	34
Channel 168	37
Channel 169	35
Channel 170	25
Channel 171	30
Channel 172	38
Channel 173	32
Channel 174	34
Channel 175	29
Channel 176	23
Channel 177	24
Channel 178	41
Channel 179	29
Channel 180	30
Channel 181	43
Channel 182	28
Channel 183	31
Channel 184	53
Channel 185	37
Channel 186	42
Channel 187	38
Channel 188	40
Channel 189	47
Channel 190	30
Channel 191	38
Channel 192	38
Channel 193	34
Channel 194	38
Channel 195	40
Channel 196	34
Channel 197	32
Channel 198	47
Channel 199	33
Channel 200	38
Channel 201	27
Channel 202	37
Channel 203	37
Channel 204	39
Channel 205	43
Channel 206	39
Channel 207	37
Channel 208	66
Channel 209	60
Channel 210	67
Channel 211	55
Channel 212	82
Channel 213	63
Channel 214	80
Channel 215	90
Channel 216	63
Channel 217	72
Channel 218	75
Channel 219	66
Channel 220	61
Channel 221	58
Channel 222	64
Channel 223	63
Channel 224	66
Channel 225	76
Channel 226	75
Channel 227	101
Channel 228	117
Channel 229	161
Channel 230	216
Channel 231	299
Channel 232	401
Channel 233	498
Channel 234	661
Channel 235	789
Channel 236	861
Channel 237	846
Channel 238	934
Channel 239	865
Channel 240	786
Channel 241	688
Channel 242	564
Channel 243	426
Channel 244	294
Channel 245	244
Channel 246	199
Channel 247	167
Channel 248	155
Channel 249	163
Channel 250	190
Channel 251	205
Channel 252	245
Channel 253	288
Channel 254	270
Channel 255	349
Channel 256	362
Channel 257	452
Channel 258	522
Channel 259	668
Channel 260	760
Channel 261	859
Channel 262	1028
Channel 263	1132
Channel 264	1149
Channel 265	1116
Channel 266	1209
Channel 267	1061
Channel 268	861
Channel 269	700
Channel 270	552
Channel 271	420
Channel 272	318
Channel 273	240
Channel 274	146
Channel 275	134
Channel 276	121
Channel 277	117
Channel 278	114
Channel 279	125
Channel 280	138
Channel 281	126
Channel 282	140
Channel 283	127
Channel 284	121
Channel 285	136
Channel 286	126
Channel 287	126
Channel 288	90
Channel 289	79
Channel 290	49
Channel 291	33
Channel 292	29
Channel 293	33
Channel 294	19
Channel 295	21
Channel 296	22
Channel 297	16
Channel 298	20
Channel 299	17
Channel 300	12
Channel 301	14
Channel 302	17
Channel 303	24
Channel 304	14
Channel 305	16
Channel 306	18
Channel 307	16
Channel 308	17
Channel 309	16
Channel 310	20
Channel 311	20
Channel 312	29
Channel 313	28
Channel 314	46
Channel 315	65
Channel 316	73
Channel 317	90
Channel 318	105
Channel 319	136
Channel 320	147
Channel 321	165
Channel 322	205
Channel 323	197
Channel 324	171
Channel 325	176
Channel 326	141
Channel 327	129
Channel 328	101
Channel 329	76
Channel 330	66
Channel 331	52
Channel 332	36
Channel 333	34
Channel 334	26
Channel 335	20
Channel 336	19
Channel 337	16
Channel 338	18
Channel 339	32
Channel 340	16
Channel 341	26
Channel 342	15
Channel 343	26
Channel 344	29
Channel 345	44
Channel 346	17
Channel 347	34
Channel 348	41
Channel 349	37
Channel 350	30
Channel 351	30
Channel 352	31
Channel 353	28
Channel 354	23
Channel 355	19
Channel 356	22
Channel 357	13
Channel 358	16
Channel 359	17
Channel 360	19
Channel 361	14
Channel 362	15
Channel 363	14
Channel 364	23
Channel 365	18
Channel 366	11
Channel 367	16
Channel 368	10
Channel 369	10
Channel 370	8
Channel 371	15
Channel 372	13
Channel 373	15
Channel 374	19
Channel 375	14
Channel 376	13
Channel 377	13
Channel 378	13
Channel 379	12
Channel 380	15
Channel 381	13
Channel 382	22
Channel 383	14
Channel 384	13
Channel 385	14
Channel 386	17
Channel 387	21
Channel 388	15
Channel 389	13
Channel 390	22
Channel 391	25
Channel 392	12
Channel 393	12
Channel 394	14
Channel 395	14
Channel 396	11
Channel 397	15
Channel 398	17
Channel 399	11
Channel 400	17
Channel 401	18
Channel 402	14
Channel 403	20
Channel 404	21
Channel 405	17
Channel 406	8
Channel 407	12
Channel 408	17
Channel 409	16
Channel 410	7
Channel 411	11
Channel 412	11
Channel 413	14
Channel 414	13
Channel 415	13
Channel 416	7
Channel 417	19
Channel 418	19
Channel 419	11
Channel 420	12
Channel 421	13
Channel 422	13
Channel 423	9
Channel 424	11
Channel 425	15
Channel 426	10
Channel 427	19
Channel 428	11
Channel 429	16
Channel 430	8
Channel 431	9
Channel 432	14
Channel 433	9
Channel 434	13
Channel 435	5
Channel 436	13
Channel 437	8
Channel 438	7
Channel 439	11
Channel 440	14
Channel 441	13
Channel 442	15
Channel 443	15
Channel 444	7
Channel 445	14
Channel 446	9
Channel 447	13
Channel 448	11
Channel 449	15
Channel 450	12
Channel 451	28
Channel 452	24
Channel 453	32
Channel 454	40
Channel 455	36
Channel 456	45
Channel 457	77
Channel 458	67
Channel 459	67
Channel 460	71
Channel 461	71
Channel 462	84
Channel 463	67
Channel 464	76
Channel 465	39
Channel 466	66
Channel 467	29
Channel 468	31
Channel 469	26
Channel 470	19
Channel 471	14
Channel 472	20
Channel 473	13
Channel 474	9
Channel 475	10
Channel 476	16
Channel 477	12
Channel 478	10
Channel 479	10
Channel 480	9
Channel 481	12
Channel 482	10
Channel 483	13
Channel 484	9
Channel 485	12
Channel 486	17
Channel 487	12
Channel 488	19
Channel 489	10
Channel 490	15
Channel 491	14
Channel 492	19
Channel 493	22
Channel 494	28
Channel 495	22
Channel 496	15
Channel 497	24
Channel 498	24
Channel 499	29
Channel 500	34
Channel 501	34
Channel 502	29
Channel 503	32
Channel 504	29
Channel 505	21
Channel 506	30
Channel 507	14
Channel 508	19
Channel 509	21
Channel 510	11
Channel 511	22
Channel 512	16
Channel 513	15
Channel 514	15
Channel 515	11
Channel 516	12
Channel 517	15
Channel 518	15
Channel 519	15
Channel 520	19
Channel 521	18
Channel 522	14
Channel 523	19
Channel 524	38
Channel 525	28
Channel 526	35
Channel 527	40
Channel 528	55
Channel 529	63
Channel 530	87
Channel 531	112
Channel 532	128
Channel 533	169
Channel 534	195
Channel 535	234
Channel 536	253
Channel 537	301
Channel 538	312
Channel 539	295
Channel 540	300
Channel 541	280
Channel 542	276
Channel 543	220
Channel 544	201
Channel 545	176
Channel 546	119
Channel 547	104
Channel 548	76
Channel 549	54
Channel 550	50
Channel 551	27
Channel 552	26
Channel 553	21
Channel 554	19
Channel 555	10
Channel 556	12
Channel 557	11
Channel 558	5
Channel 559	18
Channel 560	13
Channel 561	11
Channel 562	13
Channel 563	8
Channel 564	15
Channel 565	19
Channel 566	17
Channel 567	16
Channel 568	13
Channel 569	24
Channel 570	13
Channel 571	9
Channel 572	25
Channel 573	15
Channel 574	27
Channel 575	12
Channel 576	18
Channel 577	14
Channel 578	16
Channel 579	18
Channel 580	28
Channel 581	20
Channel 582	27
Channel 583	33
Channel 584	40
Channel 585	42
Channel 586	51
Channel 587	53
Channel 588	47
Channel 589	72
Channel 590	57
Channel 591	63
Channel 592	61
Channel 593	60
Channel 594	70
Channel 595	52
Channel 596	57
Channel 597	50
Channel 598	32
Channel 599	35
Channel 600	31
Channel 601	24
Channel 602	18
Channel 603	29
Channel 604	21
Channel 605	20
Channel 606	15
Channel 607	20
Channel 608	16
Channel 609	21
Channel 610	22
Channel 611	30
Channel 612	36
Channel 613	43
Channel 614	60
Channel 615	61
Channel 616	80
Channel 617	88
Channel 618	108
Channel 619	150
Channel 620	167
Channel 621	170
Channel 622	205
Channel 623	170
Channel 624	210
Channel 625	210
Channel 626	212
Channel 627	180
Channel 628	165
Channel 629	155
Channel 630	123
Channel 631	122
Channel 632	72
Channel 633	89
Channel 634	55
Channel 635	43
Channel 636	38
Channel 637	37
Channel 638	29
Channel 639	22
Channel 640	15
Channel 641	15
Channel 642	19
Channel 643	16
Channel 644	9
Channel 645	14
Channel 646	12
Channel 647	15
Channel 648	9
Channel 649	19
Channel 650	18
Channel 651	12
Channel 652	13
Channel 653	16
Channel 654	11
Channel 655	12
Channel 656	11
Channel 657	15
Channel 658	21
Channel 659	13
Channel 660	24
Channel 661	17
Channel 662	23
Channel 663	19
Channel 664	24
Channel 665	22
Channel 666	14
Channel 667	14
Channel 668	28
Channel 669	27
Channel 670	25
Channel 671	19
Channel 672	24
Channel 673	32
Channel 674	20
Channel 675	31
Channel 676	26
Channel 677	29
Channel 678	23
Channel 679	30
Channel 680	34
Channel 681	33
Channel 682	43
Channel 683	50
Channel 684	44
Channel 685	48
Channel 686	67
Channel 687	52
Channel 688	54
Channel 689	48
Channel 690	41
Channel 691	36
Channel 692	44
Channel 693	37
Channel 694	32
Channel 695	39
Channel 696	30
Channel 697	24
Channel 698	19
Channel 699	22
Channel 700	27
Channel 701	15
Channel 702	11
Channel 703	19
Channel 704	21
Channel 705	26
Channel 706	25
Channel 707	25
Channel 708	34
Channel 709	35
Channel 710	31
Channel 711	38
Channel 712	41
Channel 713	37
Channel 714	51
Channel 715	50
Channel 716	65
Channel 717	62
Channel 718	58
Channel 719	63
Channel 720	49
Channel 721	45
Channel 722	36
Channel 723	40
Channel 724	29
Channel 725	33
Channel 726	35
Channel 727	24
Channel 728	22
Channel 729	32
Channel 730	22
Channel 731	22
Channel 732	13
Channel 733	15
Channel 734	14
Channel 735	18
Channel 736	11
Channel 737	16
Channel 738	21
Channel 739	23
Channel 740	15
Channel 741	18
Channel 742	12
Channel 743	22
Channel 744	15
Channel 745	8
Channel 746	20
Channel 747	16
Channel 748	17
Channel 749	12
Channel 750	15
Channel 751	15
Channel 752	14
Channel 753	13
Channel 754	17
Channel 755	13
Channel 756	15
Channel 757	19
Channel 758	11
Channel 759	19
Channel 760	17
Channel 761	14
Channel 762	17
Channel 763	22
Channel 764	17
Channel 765	13
Channel 766	12
Channel 767	19
Channel 768	19
Channel 769	21
Channel 770	25
Channel 771	22
Channel 772	13
Channel 773	22
Channel 774	23
Channel 775	16
Channel 776	19
Channel 777	20
Channel 778	24
Channel 779	16
Channel 780	17
Channel 781	22
Channel 782	27
Channel 783	16
Channel 784	12
Channel 785	30
Channel 786	17
Channel 787	19
Channel 788	21
Channel 789	20
Channel 790	29
Channel 791	26
Channel 792	24
Channel 793	30
Channel 794	21
Channel 795	23
Channel 796	19
Channel 797	17
Channel 798	24
Channel 799	27
Channel 800	24
Channel 801	22
Channel 802	29
Channel 803	26
Channel 804	21
Channel 805	24
Channel 806	26
Channel 807	28
Channel 808	17
Channel 809	21
Channel 810	25
Channel 811	15
Channel 812	27
Channel 813	15
Channel 814	16
Channel 815	15
Channel 816	20
Channel 817	20
Channel 818	19
Channel 819	9
Channel 820	16
Channel 821	21
Channel 822	11
Channel 823	18
Channel 824	14
Channel 825	11
Channel 826	7
Channel 827	19
Channel 828	14
Channel 829	19
Channel 830	20
Channel 831	22
Channel 832	13
Channel 833	22
Channel 834	19
Channel 835	21
Channel 836	12
Channel 837	16
Channel 838	16
Channel 839	18
Channel 840	10
Channel 841	17
Channel 842	15
Channel 843	12
Channel 844	20
Channel 845	17
Channel 846	17
Channel 847	20
Channel 848	25
Channel 849	13
Channel 850	16
Channel 851	19
Channel 852	15
Channel 853	20
Channel 854	20
Channel 855	19
Channel 856	18
Channel 857	24
Channel 858	16
Channel 859	21
Channel 860	18
Channel 861	23
Channel 862	12
Channel 863	25
Channel 864	17
Channel 865	22
Channel 866	15
Channel 867	16
Channel 868	20
Channel 869	18
Channel 870	19
Channel 871	24
Channel 872	25
Channel 873	21
Channel 874	24
Channel 875	19
Channel 876	30
Channel 877	24
Channel 878	28
Channel 879	21
Channel 880	20
Channel 881	14
Channel 882	15
Channel 883	15
Channel 884	27
Channel 885	21
Channel 886	13
Channel 887	21
Channel 888	15
Channel 889	20
Channel 890	19
Channel 891	18
Channel 892	19
Channel 893	13
Channel 894	16
Channel 895	13
Channel 896	32
Channel 897	23
Channel 898	15
Channel 899	15
Channel 900	21
Channel 901	14
Channel 902	19
Channel 903	16
Channel 904	20
Channel 905	17
Channel 906	18
Channel 907	27
Channel 908	18
Channel 909	20
Channel 910	20
Channel 911	36
Channel 912	35
Channel 913	35
Channel 914	16
Channel 915	21
Channel 916	20
Channel 917	23
Channel 918	21
Channel 919	23
Channel 920	23
Channel 921	18
Channel 922	13
Channel 923	31
Channel 924	27
Channel 925	18
Channel 926	28
Channel 927	20
Channel 928	16
Channel 929	27
Channel 930	22
Channel 931	23
Channel 932	28
Channel 933	33
Channel 934	20
Channel 935	24
Channel 936	29
Channel 937	25
Channel 938	31
Channel 939	30
Channel 940	33
Channel 941	19
Channel 942	21
Channel 943	24
Channel 944	29
Channel 945	32
Channel 946	30
Channel 947	27
Channel 948	28
Channel 949	33
Channel 950	14
Channel 951	25
Channel 952	22
Channel 953	32
Channel 954	18
Channel 955	26
Channel 956	23
Channel 957	26
Channel 958	29
Channel 959	23
Channel 960	22
Channel 961	32
Channel 962	26
Channel 963	23
Channel 964	32
Channel 965	29
Channel 966	34
Channel 967	41
Channel 968	42
Channel 969	41
Channel 970	52
Channel 971	50
Channel 972	54
Channel 973	61
Channel 974	77
Channel 975	80
Channel 976	78
Channel 977	90
Channel 978	80
Channel 979	82
Channel 980	62
Channel 981	69
Channel 982	70
Channel 983	68
Channel 984	68
Channel 985	72
Channel 986	62
Channel 987	52
Channel 988	52
Channel 989	46
Channel 990	43
Channel 991	23
Channel 992	37
Channel 993	33
Channel 994	27
Channel 995	26
Channel 996	26
Channel 997	22
Channel 998	23
Channel 999	19
Channel 1000	30
Channel 1001	21
Channel 1002	19
Channel 1003	21
Channel 1004	29
Channel 1005	31
Channel 1006	18
Channel 1007	24
Channel 1008	20
Channel 1009	22
Channel 1010	28
Channel 1011	23
Channel 1012	21
Channel 1013	25
Channel 1014	17
Channel 1015	29
Channel 1016	18
Channel 1017	26
Channel 1018	32
Channel 1019	31
Channel 1020	28
Channel 1021	23
Channel 1022	24
Channel 1023	28
Channel 1024	23
Channel 1025	32
Channel 1026	22
Channel 1027	36
Channel 1028	23
Channel 1029	30
Channel 1030	34
Channel 1031	27
Channel 1032	29
Channel 1033	30
Channel 1034	32
Channel 1035	24
Channel 1036	37
Channel 1037	31
Channel 1038	31
Channel 1039	22
Channel 1040	28
Channel 1041	40
Channel 1042	24
Channel 1043	27
Channel 1044	33
Channel 1045	28
Channel 1046	30
Channel 1047	26
Channel 1048	29
Channel 1049	35
Channel 1050	25
Channel 1051	30
Channel 1052	34
Channel 1053	37
Channel 1054	27
Channel 1055	27
Channel 1056	33
Channel 1057	30
Channel 1058	27
Channel 1059	31
Channel 1060	23
Channel 1061	24
Channel 1062	23
Channel 1063	21
Channel 1064	30
Channel 1065	22
Channel 1066	32
Channel 1067	25
Channel 1068	36
Channel 1069	28
Channel 1070	26
Channel 1071	30
Channel 1072	35
Channel 1073	35
Channel 1074	32
Channel 1075	40
Channel 1076	33
Channel 1077	32
Channel 1078	29
Channel 1079	25
Channel 1080	31
Channel 1081	33
Channel 1082	29
Channel 1083	30
Channel 1084	35
Channel 1085	37
Channel 1086	37
Channel 1087	30
Channel 1088	38
Channel 1089	37
Channel 1090	48
Channel 1091	46
Channel 1092	51
Channel 1093	32
Channel 1094	34
Channel 1095	40
Channel 1096	49
Channel 1097	34
Channel 1098	26
Channel 1099	25
Channel 1100	38
Channel 1101	28
Channel 1102	29
Channel 1103	36
Channel 1104	22
Channel 1105	34
Channel 1106	33
Channel 1107	35
Channel 1108	42
Channel 1109	25
Channel 1110	30
Channel 1111	30
Channel 1112	36
Channel 1113	36
Channel 1114	23
Channel 1115	36
Channel 1116	39
Channel 1117	27
Channel 1118	24
Channel 1119	39
Channel 1120	29
Channel 1121	28
Channel 1122	31
Channel 1123	27
Channel 1124	40
Channel 1125	33
Channel 1126	32
Channel 1127	31
Channel 1128	35
Channel 1129	36
Channel 1130	51
Channel 1131	42
Channel 1132	46
Channel 1133	35
Channel 1134	46
Channel 1135	45
Channel 1136	35
Channel 1137	49
Channel 1138	32
Channel 1139	41
Channel 1140	44
Channel 1141	32
Channel 1142	37
Channel 1143	39
Channel 1144	41
Channel 1145	46
Channel 1146	47
Channel 1147	53
Channel 1148	52
Channel 1149	48
Channel 1150	40
Channel 1151	41
Channel 1152	47
Channel 1153	56
Channel 1154	47
Channel 1155	60
Channel 1156	52
Channel 1157	52
Channel 1158	58
Channel 1159	49
Channel 1160	40
Channel 1161	61
Channel 1162	51
Channel 1163	56
Channel 1164	50
Channel 1165	66
Channel 1166	54
Channel 1167	48
Channel 1168	61
Channel 1169	51
Channel 1170	58
Channel 1171	65
Channel 1172	38
Channel 1173	55
Channel 1174	63
Channel 1175	67
Channel 1176	60
Channel 1177	56
Channel 1178	65
Channel 1179	50
Channel 1180	56
Channel 1181	42
Channel 1182	63
Channel 1183	66
Channel 1184	72
Channel 1185	79
Channel 1186	74
Channel 1187	72
Channel 1188	92
Channel 1189	70
Channel 1190	63
Channel 1191	72
Channel 1192	61
Channel 1193	64
Channel 1194	90
Channel 1195	73
Channel 1196	83
Channel 1197	93
Channel 1198	91
Channel 1199	82
Channel 1200	79
Channel 1201	88
Channel 1202	86
Channel 1203	103
Channel 1204	104
Channel 1205	92
Channel 1206	113
Channel 1207	95
Channel 1208	95
Channel 1209	109
Channel 1210	106
Channel 1211	104
Channel 1212	106
Channel 1213	127
Channel 1214	115
Channel 1215	122
Channel 1216	125
Channel 1217	130
Channel 1218	132
Channel 1219	117
Channel 1220	132
Channel 1221	144
Channel 1222	130
Channel 1223	146
Channel 1224	144
Channel 1225	150
Channel 1226	141
Channel 1227	156
Channel 1228	160
Channel 1229	156
Channel 1230	159
Channel 1231	165
Channel 1232	164
Channel 1233	153
Channel 1234	175
Channel 1235	211
Channel 1236	175
Channel 1237	199
Channel 1238	209
Channel 1239	226
Channel 1240	239
Channel 1241	217
Channel 1242	224
Channel 1243	238
Channel 1244	256
Channel 1245	283
Channel 1246	316
Channel 1247	259
Channel 1248	266
Channel 1249	290
Channel 1250	279
Channel 1251	326
Channel 1252	331
Channel 1253	311
Channel 1254	337
Channel 1255	362
Channel 1256	338
Channel 1257	364
Channel 1258	420
Channel 1259	426
Channel 1260	437
Channel 1261	414
Channel 1262	427
Channel 1263	458
Channel 1264	470
Channel 1265	449
Channel 1266	496
Channel 1267	470
Channel 1268	499
Channel 1269	543
Channel 1270	529
Channel 1271	583
Channel 1272	575
Channel 1273	588
Channel 1274	582
Channel 1275	591
Channel 1276	615
Channel 1277	600
Channel 1278	595
Channel 1279	619
Channel 1280	655
Channel 1281	655
Channel 1282	644
Channel 1283	610
Channel 1284	689
Channel 1285	674
Channel 1286	683
Channel 1287	639
Channel 1288	740
Channel 1289	668
Channel 1290	720
Channel 1291	671
Channel 1292	700
Channel 1293	707
Channel 1294	716
Channel 1295	729
Channel 1296	718
Channel 1297	735
Channel 1298	780
Channel 1299	758
Channel 1300	825
Channel 1301	833
Channel 1302	808
Channel 1303	809
Channel 1304	845
Channel 1305	828
Channel 1306	930
Channel 1307	937
Channel 1308	953
Channel 1309	1037
Channel 1310	1086
Channel 1311	1093
Channel 1312	1147
Channel 1313	1209
Channel 1314	1204
Channel 1315	1294
Channel 1316	1371
Channel 1317	1488
Channel 1318	1481
Channel 1319	1581
Channel 1320	1640
Channel 1321	1795
Channel 1322	1802
Channel 1323	1901
Channel 1324	1980
Channel 1325	2075
Channel 1326	2192
Channel 1327	2266
Channel 1328	2332
Channel 1329	2476
Channel 1330	2374
Channel 1331	2560
Channel 1332	2586
Channel 1333	2609
Channel 1334	2612
Channel 1335	2711
Channel 1336	2749
Channel 1337	2638
Channel 1338	2856
Channel 1339	2926
Channel 1340	2797
Channel 1341	2877
Channel 1342	2872
Channel 1343	2876
Channel 1344	2884
Channel 1345	2806
Channel 1346	2836
Channel 1347	2742
Channel 1348	2808
Channel 1349	2772
Channel 1350	2718
Channel 1351	2650
Channel 1352	2655
Channel 1353	2640
Channel 1354	2520
Channel 1355	2614
Channel 1356	2508
Channel 1357	2399
Channel 1358	2489
Channel 1359	2410
Channel 1360	2371
Channel 1361	2354
Channel 1362	2320
Channel 1363	2262
Channel 1364	2187
Channel 1365	2280
Channel 1366	2145
Channel 1367	2162
Channel 1368	2130
Channel 1369	2023
Channel 1370	1989
Channel 1371	2000
Channel 1372	2021
Channel 1373	1914
Channel 1374	1886
Channel 1375	1854
Channel 1376	1808
Channel 1377	1767
Channel 1378	1654
Channel 1379	1666
Channel 1380	1572
Channel 1381	1552
Channel 1382	1519
Channel 1383	1428
Channel 1384	1468
Channel 1385	1344
Channel 1386	1255
Channel 1387	1211
Channel 1388	1103
Channel 1389	1092
Channel 1390	1036
Channel 1391	976
Channel 1392	891
Channel 1393	861
Channel 1394	824
Channel 1395	804
Channel 1396	723
Channel 1397	712
Channel 1398	704
Channel 1399	643
Channel 1400	617
Channel 1401	623
Channel 1402	637
Channel 1403	688
Channel 1404	664
Channel 1405	723
Channel 1406	715
Channel 1407	774
Channel 1408	825
Channel 1409	903
Channel 1410	1017
Channel 1411	1043
Channel 1412	1149
Channel 1413	1191
Channel 1414	1292
Channel 1415	1441
Channel 1416	1375
Channel 1417	1454
Channel 1418	1604
Channel 1419	1568
Channel 1420	1634
Channel 1421	1450
Channel 1422	1490
Channel 1423	1443
Channel 1424	1401
Channel 1425	1361
Channel 1426	1271
Channel 1427	1169
Channel 1428	1087
Channel 1429	991
Channel 1430	815
Channel 1431	796
Channel 1432	651
Channel 1433	624
Channel 1434	475
Channel 1435	474
Channel 1436	422
Channel 1437	356
Channel 1438	268
Channel 1439	259
Channel 1440	227
Channel 1441	209
Channel 1442	176
Channel 1443	189
Channel 1444	175
Channel 1445	162
Channel 1446	151
Channel 1447	158
Channel 1448	167
Channel 1449	166
Channel 1450	141
Channel 1451	179
Channel 1452	173
Channel 1453	159
Channel 1454	165
Channel 1455	176
Channel 1456	155
Channel 1457	200
Channel 1458	191
Channel 1459	192
Channel 1460	197
Channel 1461	231
Channel 1462	202
Channel 1463	229
Channel 1464	253
Channel 1465	234
Channel 1466	259
Channel 1467	262
Channel 1468	273
Channel 1469	281
Channel 1470	322
Channel 1471	317
Channel 1472	350
Channel 1473	323
Channel 1474	355
Channel 1475	322
Channel 1476	349
Channel 1477	398
Channel 1478	405
Channel 1479	439
Channel 1480	442
Channel 1481	460
Channel 1482	442
Channel 1483	427
Channel 1484	484
Channel 1485	496
Channel 1486	500
Channel 1487	418
Channel 1488	530
Channel 1489	439
Channel 1490	502
Channel 1491	491
Channel 1492	512
Channel 1493	506
Channel 1494	477
Channel 1495	492
Channel 1496	486
Channel 1497	472
Channel 1498	448
Channel 1499	467
Channel 1500	483
Channel 1501	483
Channel 1502	460
Channel 1503	414
Channel 1504	471
Channel 1505	431
Channel 1506	455
Channel 1507	439
Channel 1508	395
Channel 1509	395
Channel 1510	403
Channel 1511	395
Channel 1512	390
Channel 1513	392
Channel 1514	404
Channel 1515	402
Channel 1516	393
Channel 1517	419
Channel 1518	366
Channel 1519	366
Channel 1520	390
Channel 1521	393
Channel 1522	340
Channel 1523	362
Channel 1524	348
Channel 1525	342
Channel 1526	355
Channel 1527	380
Channel 1528	332
Channel 1529	314
Channel 1530	320
Channel 1531	340
Channel 1532	319
Channel 1533	308
Channel 1534	300
Channel 1535	322
Channel 1536	331
Channel 1537	306
Channel 1538	282
Channel 1539	297
Channel 1540	320
Channel 1541	282
Channel 1542	283
Channel 1543	256
Channel 1544	264
Channel 1545	256
Channel 1546	244
Channel 1547	201
Channel 1548	204
Channel 1549	228
Channel 1550	237
Channel 1551	198
Channel 1552	226
Channel 1553	219
Channel 1554	197
Channel 1555	197
Channel 1556	171
Channel 1557	171
Channel 1558	156
Channel 1559	144
Channel 1560	161
Channel 1561	142
Channel 1562	133
Channel 1563	154
Channel 1564	139
Channel 1565	134
Channel 1566	134
Channel 1567	113
Channel 1568	89
Channel 1569	105
Channel 1570	108
Channel 1571	104
Channel 1572	102
Channel 1573	125
Channel 1574	125
Channel 1575	117
Channel 1576	119
Channel 1577	138
Channel 1578	119
Channel 1579	157
Channel 1580	159
Channel 1581	197
Channel 1582	211
Channel 1583	227
Channel 1584	241
Channel 1585	233
Channel 1586	287
Channel 1587	317
Channel 1588	311
Channel 1589	320
Channel 1590	342
Channel 1591	313
Channel 1592	325
Channel 1593	353
Channel 1594	343
Channel 1595	311
Channel 1596	314
Channel 1597	279
Channel 1598	255
Channel 1599	248
Channel 1600	231
Channel 1601	200
Channel 1602	166
Channel 1603	152
Channel 1604	136
Channel 1605	128
Channel 1606	107
Channel 1607	115
Channel 1608	79
Channel 1609	76
Channel 1610	81
Channel 1611	69
Channel 1612	68
Channel 1613	58
Channel 1614	70
Channel 1615	56
Channel 1616	68
Channel 1617	76
Channel 1618	94
Channel 1619	72
Channel 1620	66
Channel 1621	77
Channel 1622	66
Channel 1623	66
Channel 1624	71
Channel 1625	64
Channel 1626	48
Channel 1627	50
Channel 1628	59
Channel 1629	54
Channel 1630	36
Channel 1631	48
Channel 1632	28
Channel 1633	24
Channel 1634	21
Channel 1635	18
Channel 1636	19
Channel 1637	21
Channel 1638	10
Channel 1639	14
Channel 1640	21
Channel 1641	19
Channel 1642	13
Channel 1643	15
Channel 1644	18
Channel 1645	22
Channel 1646	21
Channel 1647	13
Channel 1648	16
Channel 1649	17
Channel 1650	14
Channel 1651	21
Channel 1652	15
Channel 1653	19
Channel 1654	9
Channel 1655	14
Channel 1656	22
Channel 1657	22
Channel 1658	15
Channel 1659	17
Channel 1660	10
Channel 1661	11
Channel 1662	20
Channel 1663	16
Channel 1664	12
Channel 1665	20
Channel 1666	16
Channel 1667	13
Channel 1668	21
Channel 1669	19
Channel 1670	15
Channel 1671	21
Channel 1672	21
Channel 1673	15
Channel 1674	28
Channel 1675	11
Channel 1676	23
Channel 1677	14
Channel 1678	26
Channel 1679	18
Channel 1680	15
Channel 1681	36
Channel 1682	22
Channel 1683	34
Channel 1684	37
Channel 1685	54
Channel 1686	59
Channel 1687	75
Channel 1688	77
Channel 1689	97
Channel 1690	119
Channel 1691	139
Channel 1692	161
Channel 1693	221
Channel 1694	239
Channel 1695	302
Channel 1696	300
Channel 1697	346
Channel 1698	412
Channel 1699	461
Channel 1700	502
Channel 1701	610
Channel 1702	607
Channel 1703	693
Channel 1704	732
Channel 1705	801
Channel 1706	871
Channel 1707	914
Channel 1708	941
Channel 1709	1015
Channel 1710	1033
Channel 1711	1058
Channel 1712	1127
Channel 1713	1091
Channel 1714	1102
Channel 1715	1148
Channel 1716	1038
Channel 1717	1062
Channel 1718	1071
Channel 1719	1058
Channel 1720	1011
Channel 1721	933
Channel 1722	832
Channel 1723	805
Channel 1724	730
Channel 1725	675
Channel 1726	571
Channel 1727	507
Channel 1728	437
Channel 1729	371
Channel 1730	313
Channel 1731	238
Channel 1732	201
Channel 1733	179
Channel 1734	115
Channel 1735	130
Channel 1736	101
Channel 1737	71
Channel 1738	58
Channel 1739	52
Channel 1740	37
Channel 1741	33
Channel 1742	32
Channel 1743	22
Channel 1744	20
Channel 1745	11
Channel 1746	18
Channel 1747	18
Channel 1748	17
Channel 1749	11
Channel 1750	16
Channel 1751	20
Channel 1752	12
Channel 1753	5
Channel 1754	14
Channel 1755	7
Channel 1756	8
Channel 1757	12
Channel 1758	11
Channel 1759	13
Channel 1760	13
Channel 1761	10
Channel 1762	16
Channel 1763	11
Channel 1764	14
Channel 1765	13
Channel 1766	9
Channel 1767	16
Channel 1768	12
Channel 1769	8
Channel 1770	16
Channel 1771	14
Channel 1772	9
Channel 1773	12
Channel 1774	13
Channel 1775	20
Channel 1776	12
Channel 1777	10
Channel 1778	16
Channel 1779	12
Channel 1780	15
Channel 1781	11
Channel 1782	12
Channel 1783	12
Channel 1784	13
Channel 1785	9
Channel 1786	21
Channel 1787	12
Channel 1788	20
Channel 1789	12
Channel 1790	12
Channel 1791	16
Channel 1792	3
Channel 1793	13
Channel 1794	10
Channel 1795	8
Channel 1796	8
Channel 1797	10
Channel 1798	14
Channel 1799	9
Channel 1800	11
Channel 1801	11
Channel 1802	11
Channel 1803	11
Channel 1804	11
Channel 1805	15
Channel 1806	11
Channel 1807	10
Channel 1808	13
Channel 1809	13
Channel 1810	14
Channel 1811	9
Channel 1812	14
Channel 1813	12
Channel 1814	9
Channel 1815	8
Channel 1816	4
Channel 1817	7
Channel 1818	7
Channel 1819	7
Channel 1820	8
Channel 1821	8
Channel 1822	9
Channel 1823	14
Channel 1824	11
Channel 1825	15
Channel 1826	17
Channel 1827	11
Channel 1828	14
Channel 1829	16
Channel 1830	7
Channel 1831	6
Channel 1832	11
Channel 1833	14
Channel 1834	7
Channel 1835	11
Channel 1836	8
Channel 1837	13
Channel 1838	9
Channel 1839	16
Channel 1840	16
Channel 1841	15
Channel 1842	15
Channel 1843	11
Channel 1844	13
Channel 1845	14
Channel 1846	10
Channel 1847	15
Channel 1848	10
Channel 1849	12
Channel 1850	11
Channel 1851	8
Channel 1852	12
Channel 1853	15
Channel 1854	10
Channel 1855	10
Channel 1856	12
Channel 1857	11
Channel 1858	10
Channel 1859	12
Channel 1860	12
Channel 1861	13
Channel 1862	13
Channel 1863	10
Channel 1864	11
Channel 1865	11
Channel 1866	7
Channel 1867	15
Channel 1868	8
Channel 1869	10
Channel 1870	20
Channel 1871	18
Channel 1872	22
Channel 1873	13
Channel 1874	16
Channel 1875	15
Channel 1876	18
Channel 1877	17
Channel 1878	10
Channel 1879	23
Channel 1880	14
Channel 1881	16
Channel 1882	18
Channel 1883	9
Channel 1884	17
Channel 1885	16
Channel 1886	17
Channel 1887	22
Channel 1888	12
Channel 1889	14
Channel 1890	16
Channel 1891	20
Channel 1892	14
Channel 1893	23
Channel 1894	11
Channel 1895	11
Channel 1896	13
Channel 1897	12
Channel 1898	13
Channel 1899	22
Channel 1900	22
Channel 1901	25
Channel 1902	14
Channel 1903	21
Channel 1904	20
Channel 1905	23
Channel 1906	32
Channel 1907	38
Channel 1908	49
Channel 1909	33
Channel 1910	65
Channel 1911	74
Channel 1912	76
Channel 1913	96
Channel 1914	106
Channel 1915	114
Channel 1916	140
Channel 1917	133
Channel 1918	171
Channel 1919	200
Channel 1920	217
Channel 1921	256
Channel 1922	241
Channel 1923	256
Channel 1924	272
Channel 1925	259
Channel 1926	294
Channel 1927	288
Channel 1928	280
Channel 1929	310
Channel 1930	283
Channel 1931	278
Channel 1932	288
Channel 1933	273
Channel 1934	215
Channel 1935	237
Channel 1936	187
Channel 1937	185
Channel 1938	154
Channel 1939	133
Channel 1940	108
Channel 1941	122
Channel 1942	90
Channel 1943	80
Channel 1944	74
Channel 1945	53
Channel 1946	53
Channel 1947	40
Channel 1948	34
Channel 1949	29
Channel 1950	39
Channel 1951	36
Channel 1952	34
Channel 1953	34
Channel 1954	40
Channel 1955	40
Channel 1956	34
Channel 1957	33
Channel 1958	46
Channel 1959	34
Channel 1960	54
Channel 1961	47
Channel 1962	56
Channel 1963	57
Channel 1964	48
Channel 1965	39
Channel 1966	58
Channel 1967	68
Channel 1968	55
Channel 1969	54
Channel 1970	41
Channel 1971	50
Channel 1972	43
Channel 1973	48
Channel 1974	37
Channel 1975	50
Channel 1976	35
Channel 1977	35
Channel 1978	34
Channel 1979	33
Channel 1980	21
Channel 1981	21
Channel 1982	14
Channel 1983	10
Channel 1984	12
Channel 1985	10
Channel 1986	17
Channel 1987	16
Channel 1988	9
Channel 1989	14
Channel 1990	10
Channel 1991	11
Channel 1992	8
Channel 1993	9
Channel 1994	6
[truncated: 2,102 more rows]
