# Supplementary material for: A dataset of 112 ligands for the preconcentration of mercury, uranium, lanthanum and other pollutants and heavy metals in water
Source: Data Brief. 2020 Feb 4;29:105236. doi: 10.1016/j.dib.2020.105236 (PMC7033335; doi:10.1016/j.dib.2020.105236)
Supplement: Multimedia component 10_Eriochrome Black T [file mmc10.txt]

0
0
0
0
0
0
0
0
0
0
1
0
5
18
59
294
967
3263
9372
23353
53479
108414
198068
325364
474114
624004
742384
783237
742107
630841
481734
325917
198134
109383
52529
22948
8981
3035
897
272
63
21
10
7
10
4
2
6
6
2
10
3
9
2
1
2
4
6
4
7
4
3
5
2
2
5
1
5
0
1
1
1
2
1
1
0
0
40
65
59
49
69
60
49
55
64
61
51
64
59
54
54
55
60
57
58
54
79
54
55
43
55
48
58
54
45
52
61
46
36
40
41
53
55
58
51
45
46
38
55
49
58
60
62
50
58
64
52
51
44
41
39
33
27
43
35
29
28
31
41
34
21
30
32
31
31
40
30
21
32
40
26
26
28
38
33
24
31
29
29
26
28
29
25
24
28
23
27
30
25
23
38
26
35
17
25
25
16
32
29
22
26
33
39
35
32
41
33
35
32
31
32
25
25
41
28
30
31
29
18
36
29
26
30
45
46
51
67
75
73
94
80
92
94
81
72
79
60
63
69
50
62
51
53
52
39
45
44
41
31
27
33
33
31
24
23
26
40
34
33
28
30
36
31
42
35
48
65
85
108
119
148
205
214
265
299
387
484
624
730
843
1117
1176
1283
1220
1160
1134
899
770
650
438
313
246
189
137
114
120
126
120
150
151
159
182
139
129
146
110
96
79
61
56
45
27
20
21
21
15
23
14
9
13
16
17
17
15
12
13
16
22
22
24
22
25
34
48
59
70
93
122
136
161
163
177
184
154
147
125
103
86
66
54
31
22
27
19
24
16
21
16
18
23
19
21
33
23
25
28
30
40
21
30
27
21
20
17
18
8
10
15
19
15
15
14
8
10
11
14
16
17
6
10
6
10
12
6
18
15
13
12
6
9
21
13
14
13
11
20
10
15
16
17
14
14
11
13
12
11
14
15
15
11
12
5
19
14
14
4
11
11
8
9
7
9
7
4
11
9
10
14
14
5
16
8
9
16
14
8
8
10
9
16
14
23
17
12
15
10
13
12
14
12
9
14
10
8
18
14
11
9
20
24
32
27
39
36
56
81
75
69
66
88
64
73
68
59
56
35
36
29
19
12
13
11
12
11
8
13
8
8
12
13
7
14
14
8
13
13
6
10
17
23
11
22
18
26
22
14
24
36
28
23
44
33
31
20
26
25
18
25
16
11
10
15
17
15
16
12
19
19
16
21
20
27
29
31
38
38
37
63
85
91
127
147
215
228
304
297
309
316
352
312
307
276
224
197
150
133
106
55
42
37
21
25
15
20
16
10
9
9
12
8
17
10
12
6
15
14
17
13
12
12
10
15
17
26
13
16
22
21
18
27
28
24
39
55
44
43
61
59
55
71
80
68
56
81
50
45
41
32
30
26
24
18
17
12
12
14
13
12
25
22
26
21
45
62
67
71
72
107
116
149
171
169
224
192
209
174
167
170
133
122
94
80
61
57
35
32
19
18
14
16
16
13
15
7
13
19
14
15
17
13
20
21
18
24
28
32
46
64
83
101
128
171
214
241
312
349
349
374
424
419
385
365
360
333
254
241
193
158
119
111
81
80
67
73
69
60
56
44
43
50
45
41
34
26
24
29
25
15
21
23
15
30
21
36
66
72
109
118
160
183
224
270
286
312
330
351
337
345
316
323
265
254
198
146
150
104
84
75
48
50
59
47
55
53
63
71
68
64
63
68
71
60
70
42
39
36
36
22
26
14
9
20
15
19
15
9
13
9
15
18
17
12
9
8
13
15
12
17
17
13
14
14
11
13
19
23
13
19
16
21
15
28
22
41
33
43
58
44
56
65
63
49
49
60
58
54
70
55
46
33
40
45
42
24
30
27
24
27
21
23
20
22
14
17
17
11
18
17
17
14
15
19
17
12
17
22
18
23
17
15
10
17
19
15
12
9
11
13
13
20
14
12
14
16
17
11
18
19
15
19
17
18
19
15
19
16
26
19
11
14
22
16
18
20
16
13
16
14
16
26
27
19
15
22
21
13
10
13
19
22
21
14
16
12
19
13
16
14
18
12
15
14
8
14
13
13
20
16
17
22
19
16
16
21
20
17
16
18
14
15
22
19
20
16
22
17
22
16
13
15
16
18
17
13
22
18
13
30
18
17
17
20
22
23
27
24
23
18
33
26
29
31
22
22
29
26
23
21
12
26
29
27
25
26
32
21
24
13
22
16
23
27
26
26
32
21
17
21
20
23
19
19
22
18
29
25
16
23
21
22
27
16
29
17
16
15
24
27
16
19
29
14
25
12
19
17
20
24
26
13
15
12
19
23
23
20
19
11
24
21
28
22
20
15
20
24
19
23
22
19
26
25
21
27
26
23
19
27
35
21
24
30
33
24
19
38
29
29
25
31
33
31
23
26
27
29
23
24
17
17
16
20
24
24
20
25
28
20
17
20
18
22
20
18
40
21
23
26
23
26
24
19
31
28
21
29
18
28
28
18
20
28
36
17
21
26
25
25
25
24
30
29
34
19
24
32
29
38
29
31
40
33
27
38
37
41
30
40
40
57
44
48
55
45
55
39
49
47
49
38
38
48
40
29
25
55
40
28
27
38
32
31
37
25
27
27
31
23
35
42
39
36
40
44
45
36
37
34
36
30
35
37
41
44
54
42
42
48
51
38
53
40
44
44
52
53
57
43
40
46
40
54
50
41
43
55
64
75
66
54
56
65
51
53
56
66
65
71
66
62
60
63
86
84
79
62
75
83
73
79
88
79
81
96
85
82
93
98
97
90
95
91
113
96
114
107
125
147
101
137
128
125
134
135
117
136
152
109
146
176
182
162
161
178
186
171
205
201
191
229
247
223
218
210
228
240
239
241
277
262
281
287
325
321
318
305
361
360
366
390
366
383
439
417
432
479
474
472
495
495
522
525
522
500
495
530
545
505
566
554
555
539
586
592
576
575
633
633
625
630
596
580
625
598
631
624
656
736
602
676
662
658
665
730
725
734
707
773
798
853
859
887
961
959
958
1052
1096
1111
1183
1215
1280
1298
1404
1432
1440
1604
1575
1651
1687
1687
1754
1801
1860
1918
1952
1896
2004
1976
2087
2036
2111
2026
2175
2104
2166
2109
2126
2159
2164
2086
2087
2166
2122
2106
2127
2151
2066
2069
2092
2107
2096
2068
2086
2113
2108
2140
1936
2062
2017
1976
1937
1891
1834
1908
1831
1799
1789
1733
1627
1603
1493
1507
1450
1323
1263
1300
1184
1145
1045
975
1013
870
834
780
800
752
714
696
630
622
646
653
585
649
611
677
733
844
858
906
940
1065
1090
1302
1318
1277
1388
1345
1383
1455
1335
1399
1351
1253
1231
1115
1053
970
835
772
679
590
543
436
400
360
287
237
227
200
165
172
150
137
142
142
150
144
135
131
169
128
156
139
147
140
165
155
145
163
179
151
171
190
191
200
219
207
235
231
255
266
237
247
259
260
287
282
309
296
311
308
333
337
339
347
348
325
370
386
367
353
361
348
334
319
373
352
335
337
396
332
338
348
361
375
366
339
359
332
366
341
348
364
339
356
330
349
320
324
325
334
329
333
315
355
336
315
301
327
313
306
304
304
301
269
325
280
297
284
267
290
250
232
223
241
231
203
233
187
215
192
224
196
181
151
155
178
146
143
142
126
135
96
112
96
114
114
108
116
89
103
92
98
110
121
116
134
170
154
163
195
198
247
225
275
303
356
330
307
303
327
319
289
264
263
236
256
224
231
171
180
166
127
120
91
84
66
91
84
61
52
68
65
67
65
65
71
79
82
76
73
56
67
71
53
51
51
53
41
30
32
34
28
19
14
22
18
18
20
15
18
19
18
10
22
20
14
10
9
15
16
15
18
12
14
14
20
20
15
14
13
18
8
12
20
17
10
13
17
17
14
17
19
18
19
17
15
20
21
27
19
32
34
53
56
79
90
95
129
129
172
198
235
290
301
368
385
461
516
542
643
631
708
742
829
879
915
924
1000
1049
1043
1028
1112
1102
1057
1101
1032
1037
912
956
845
764
703
639
596
502
430
379
327
249
203
174
148
119
103
58
59
55
39
32
27
20
19
18
19
14
12
18
14
13
12
8
8
13
12
11
11
14
12
10
12
9
15
16
10
10
21
11
10
9
8
9
8
20
17
16
10
13
12
14
17
7
16
10
13
10
17
10
9
8
10
11
12
7
2
7
13
9
13
12
13
4
16
14
4
13
14
7
9
5
16
10
14
19
9
13
9
8
15
6
9
18
10
18
8
11
9
7
12
15
14
10
13
5
8
14
12
13
9
9
13
12
14
9
14
13
14
10
13
17
15
16
12
15
12
14
16
8
10
9
15
8
11
18
6
19
10
12
13
13
15
17
12
15
12
15
12
21
14
12
9
18
13
12
10
5
7
17
12
19
16
21
23
17
19
15
18
21
17
25
20
27
24
28
32
30
44
54
44
58
67
82
96
138
127
162
166
176
191
209
241
244
261
310
309
318
307
305
298
300
270
239
242
245
208
192
177
143
121
96
90
87
75
79
51
49
41
47
35
35
30
38
37
32
30
28
37
44
53
49
52
55
65
49
46
61
51
53
45
45
42
43
31
35
39
28
21
17
22
21
15
16
12
11
9
4
5
4
2
6
1
5
3
6
8
10
11
6
2
10
5
5
3
6
4
8
2
6
1
5
7
5
4
3
7
10
7
4
10
8
3
6
6
6
5
5
7
2
7
10
7
6
6
8
6
5
11
6
2
2
3
6
8
2
10
4528
0
0
0
0
0
0
0
0
0
0
0
0
0
0
0
0
0
0
0
0
0
0
0
0
0
0
0
0
0
0
0
0
0
0
0
0
0
0
0
0
0
0
0
0
0
0
0
0
0
0
0
0
0
0
0
0
0
0
0
0
0
0
0
0
0
0
0
0
0
0
0
0
0
0
0
0
0
0
0
0
0
0
0
0
0
0
0
0
0
0
0
0
0
0
0
0
0
0
0
0
0
0
0
0
0
0
0
0
0
0
0
0
0
0
0
0
0
0
0
0
0
0
0
0
0
0
0
0
0
0
0
0
0
0
0
0
0
0
0
0
0
0
0
0
0
0
0
0
0
0
0
0
0
0
0
0
0
0
0
0
0
0
0
0
0
0
0
0
0
0
0
0
0
0
0
0
0
0
0
0
0
0
0
0
0
0
0
0
0
0
0
0
0
0
0
0
0
0
0
0
0
0
0
0
0
0
0
0
0
0
0
0
0
0
0
0
0
0
0
0
0
0
0
0
0
0
0
0
0
0
0
0
0
0
0
0
0
0
0
0
0
0
0
0
0
0
0
0
0
0
0
0
0
0
0
0
0
0
0
0
0
0
0
0
0
0
0
0
0
0
0
0
0
0
0
0
0
0
0
0
0
0
0
0
0
0
0
0
0
0
0
0
0
0
0
0
0
0
0
0
0
0
0
0
0
0
0
0
0
0
0
0
0
0
0
0
0
0
0
0
0
0
0
0
0
0
0
0
0
0
0
0
0
0
0
0
0
0
0
0
0
0
0
0
0
0
0
0
0
0
0
0
0
0
0
0
0
0
0
0
0
0
0
0
0
0
0
0
0
0
0
0
0
0
0
0
0
0
0
0
0
0
0
0
0
0
0
0
0
0
0
0
0
0
0
0
0
0
0
0
0
0
0
0
0
0
0
0
0
0
0
0
0
0
0
0
0
0
0
0
0
0
0
0
0
0
0
0
0
0
0
0
0
0
0
0
0
0
0
0
0
0
0
0
0
0
0
0
0
0
0
0
0
0
0
0
0
0
0
0
0
0
0
0
0
0
0
0
0
0
0
0
0
0
0
0
0
0
0
0
0
0
0
0
0
0
0
0
0
0
0
0
0
0
0
0
0
0
0
0
0
0
0
0
0
0
0
0
0
0
0
0
0
0
0
0
0
0
0
0
0
0
0
0
0
0
0
0
0
0
0
0
0
0
0
0
0
0
0
0
0
0
0
0
0
0
0
0
0
0
0
0
0
0
0
0
0
0
0
0
0
0
0
0
0
0
0
0
0
0
0
0
0
0
0
0
0
0
0
0
0
0
0
0
0
0
0
0
0
0
0
0
0
0
0
0
0
0
0
0
0
0
0
0
0
0
0
0
0
0
0
0
0
0
0
0
0
0
0
0
0
0
0
0
0
0
0
0
0
0
0
0
0
0
0
0
0
0
0
0
0
0
0
0
0
0
0
0
0
0
0
0
0
0
0
0
0
0
0
0
0
0
0
0
0
0
0
0
0
0
0
0
0
0
0
0
0
0
0
0
0
0
0
0
0
0
0
0
0
0
0
0
0
0
0
0
0
0
0
0
0
0
0
0
0
0
0
0
0
0
0
0
0
0
0
0
0
0
0
0
0
0
0
0
0
0
0
0
0
0
0
0
0
0
0
0
0
0
0
0
0
0
0
0
0
0
0
0
0
0
0
0
0
0
0
0
0
0
0
0
0
0
0
0
0
0
0
0
0
0
0
0
0
0
0
0
0
0
0
0
0
0
0
0
0
0
0
0
0
0
0
0
0
0
0
0
0
0
0
0
0
0
0
0
0
0
0
0
0
0
0
0
0
0
0
0
0
0
0
0
0
0
0
0
0
0
0
0
0
0
0
0
0
0
0
0
0
0
0
0
0
0
0
0
0
0
0
0
0
0
0
0
0
0
0
0
0
0
0
0
0
0
0
0
0
0
0
0
0
0
0
0
0
0
0
0
0
0
0
0
0
0
0
0
0
0
0
0
0
0
0
0
0
0
0
0
0
0
0
0
0
0
0
0
0
0
0
0
0
0
0
0
0
0
0
0
0
0
0
0
0
0
0
0
0
0
0
0
0
0
0
0
0
0
0
0
0
0
0
0
0
0
0
0
0
0
0
0
0
0
0
0
0
0
0
0
0
0
0
0
0
0
0
0
0
0
0
0
0
0
0
0
0
0
0
0
0
0
0
0
0
0
0
0
0
0
0
0
0
0
0
0
0
0
0
0
0
0
0
0
0
0
0
0
0
0
0
0
0
0
0
0
0
0
0
0
0
0
0
0
0
0
0
0
0
0
0
0
0
0
0
0
0
0
0
0
0
0
0
0
0
0
0
0
0
0
0
0
0
0
0
0
0
0
0
0
0
0
0
0
0
0
0
0
0
0
0
0
0
0
0
0
0
0
0
0
0
0
0
0
0
0
0
0
0
0
0
0
0
0
0
0
0
0
0
0
0
0
0
0
0
0
0
0
0
0
0
0
0
0
0
0
0
0
0
0
0
0
0
0
0
0
0
0
0
0
0
0
0
0
0
0
0
0
0
0
0
0
0
0
0
0
0
0
0
0
0
0
0
0
0
0
0
0
0
0
0
0
0
0
0
0
0
0
0
0
0
0
0
0
0
0
0
0
0
0
0
0
0
0
0
0
0
0
0
0
0
0
0
0
0
0
0
0
0
0
0
0
0
0
0
0
0
0
0
0
0
0
0
0
0
0
0
0
0
0
0
0
0
0
0
0
0
0
0
0
0
0
0
0
0
0
0
0
0
0
0
0
0
0
0
0
0
0
0
0
0
0
0
0
0
0
0
0
0
0
0
0
0
0
0
0
0
0
0
0
0
0
0
0
0
0
0
0
0
0
0
0
0
0
0
0
0
0
0
0
0
0
0
0
0
0
0
0
0
0
0
0
0
0
0
0
0
0
0
0
0
0
0
0
0
0
0
0
0
0
0
0
0
0
0
0
0
0
0
0
0
0
0
0
0
0
0
0
0
0
0
0
0
0
0
0
0
0
0
0
0
0
0
0
0
0
0
0
0
0
0
0
0
0
0
0
0
0
0
0
0
0
0
0
0
0
0
0
0
0
0
0
0
0
0
0
0
0
0
0
0
0
0
0
0
0
0
0
0
0
0
0
0
0
0
0
0
0
0
0
0
0
0
0
0
0
0
0
0
0
0
0
0
0
0
0
0
0
0
0
0
0
0
0
0
0
0
0
0
0
0
0
0
0
0
0
0
0
0
0
0
0
0
0
0
0
0
0
0
0
0
0
0
0
0
0
0
0
0
0
0
0
0
0
0
0
0
0
0
0
0
0
0
0
0
0
0
0
0
0
0
0
0
0
0
0
0
0
0
0
0
0
0
0
0
0
0
0
0
0
0
0
0
0
0
0
0
0
0
0
0
0
0
0
0
0
0
0
0
0
0
0
0
0
0
0
0
0
0
0
0
0
0
0
0
0
0
0
0
0
0
0
0
0
0
0
0
0
0
0
0
0
0
0
0
0
0
0
0
0
0
0
0
0
0
0
0
0
0
0
0
0
0
0
0
0
0
0
0
0
0
0
0
0
0
0
0
0
0
0
0
0
0
0
0
0
0
0
0
0
0
0
0
0
0
0
0
0
0
0
0
0
0
0
0
0
0
0
0
0
0
0
0
0
0
0
0
0
0
0
0
0
0
0
0
0
0
0
0
0
0
0
0
0
0
0
0
0
0
0
0
0
0
0
0
0
0
0
0
0
0
0
0
0
0
0
0
0
0
0
0
0
0
0
0
0
0
0
0
0
0
0
0
0
0
0
0
0
0
0
0
0
0
0
0
0
0
0
0
0
0
0
0
0
0
0
0
0
0
0
0
0
0
0
0
0
0
0
0
0
0
0
0
0
0
0
0
0
0
0
0
0
0
0
0
0
0
0
0
0
0
0
0
0
0
0
0
0
0
0
0
0
0
0
0
0
0
0
0
0
0
0
0
0
0
0
0
0
0
0
0
0
0
0
0
0
0
0
0
0
0
0
0
0
0
0
0
0
0
0
0
0
0
0
0
0
0
0
0
0
0
0
0
0
0
0
0
0
0
0
0
0
0
0
0
0
0
0
0
0
0
0
0
0
0
0
0
0
0
0
0
0
0
0
0
0
0
0
0
0
0
0
0
0
0
0
0
0
0
0
0
0
0
0
0
0
0
0
0
0
0
0
0
0
0
0
0
0
0
0
0
0
0
0
0
0
0
0
0
0
0
0
0
0
0
0
0
0
0
0
0
0
0
0
0
0
0
0
0
0
0
0
0
0
0
0
0
0
0
0
0
0
0
0
0
0
0
0
0
0
0
0
0
0
0
0
0
0
0
0
0
0
0
0
0
0
0
0
0
0
0
0
0
0
0
0
0
0
0
0
0
0
0
0
0
0
0
0
0
0
0
0
0
0
0
0
0
0
0
0
0
0
0
0
0
0
0
0
0
0
0
0
0
0
0
0
0
0
0
0
0
0
0
0
0
0
0
0
0
0
0
0
0
0
0
0
0
0
0
0
0
0
0
0
0
0
0
0
0
0
0
0
0
0
0
0
0
0
0
0
0
0
0
0
0
0
0
0
0
0
0
0
