# Supplementary material for: A dataset of 112 ligands for the preconcentration of mercury, uranium, lanthanum and other pollutants and heavy metals in water
Source: Data Brief. 2020 Feb 4;29:105236. doi: 10.1016/j.dib.2020.105236 (PMC7033335; doi:10.1016/j.dib.2020.105236)
Supplement: Multimedia component 11_1-_spl_2-pyridylazo_spl_-2-naphthol [file mmc11.txt]

0
0
0
0
0
0
0
0
0
1
0
0
2
16
81
357
1227
3679
10398
25430
56627
112796
203728
328327
473378
620068
732428
772576
732381
626590
479413
328318
202206
113016
56240
25161
9915
3436
1108
346
82
21
16
5
12
4
6
5
12
6
9
7
6
10
1
4
5
5
3
6
2
3
1
5
3
4
1
4
2
1
0
0
3
2
1
0
1
37
63
55
65
68
60
74
61
49
96
68
73
47
72
64
64
57
58
80
68
61
68
64
71
60
50
68
63
54
78
67
61
59
53
59
56
55
50
59
49
47
58
56
57
49
58
72
69
49
57
61
55
59
52
39
37
34
33
28
36
36
36
29
53
49
45
37
43
45
40
42
28
47
37
36
32
33
43
31
26
30
46
47
43
34
27
39
29
31
22
26
31
30
33
35
28
41
45
28
29
27
41
44
36
39
31
23
30
26
41
40
29
24
34
33
38
38
33
14
34
33
36
29
30
34
34
34
27
38
45
61
46
54
59
85
61
71
65
70
58
54
55
55
53
53
59
39
49
47
41
50
35
41
30
40
36
40
42
31
34
28
34
32
24
37
36
46
39
47
45
68
88
94
111
173
199
262
270
346
377
451
595
768
918
1083
1114
1167
1228
1181
1028
910
762
598
459
331
271
179
151
124
99
130
136
159
148
150
157
154
166
131
148
103
89
72
57
35
31
23
21
23
23
16
14
15
23
6
27
24
12
16
26
11
26
30
32
34
50
38
64
87
102
137
152
171
185
230
255
206
170
165
160
119
103
81
57
38
31
23
34
17
26
21
14
20
26
34
22
25
34
36
41
47
36
46
39
28
28
24
17
17
15
12
15
16
18
14
16
22
16
16
10
8
13
18
14
11
18
14
13
23
13
16
9
8
11
19
11
15
7
17
14
10
18
10
16
13
10
13
15
11
13
20
12
14
15
15
17
16
12
13
16
13
9
17
5
16
10
13
10
14
18
17
8
9
8
13
14
9
13
10
13
9
16
9
17
8
11
11
12
8
14
14
18
12
8
14
18
11
15
17
13
21
19
24
21
23
36
48
63
61
75
85
63
68
71
69
64
65
59
42
45
34
24
24
13
13
13
16
11
15
11
11
16
10
11
15
10
18
9
25
17
10
12
13
19
20
16
18
27
16
30
30
34
32
30
25
29
22
23
27
18
17
28
19
22
21
13
15
14
16
20
10
23
24
29
15
21
25
29
33
35
55
62
88
101
124
151
222
251
274
281
335
345
384
312
308
277
212
213
143
134
99
76
56
31
36
26
23
17
12
7
14
12
12
20
17
14
19
11
15
15
19
12
15
13
16
19
19
17
12
22
15
22
18
28
37
31
55
46
62
61
66
64
77
74
66
83
65
53
54
49
44
30
44
30
22
22
20
22
13
22
26
21
27
21
36
38
48
62
76
86
121
124
134
181
206
211
193
248
206
203
232
191
162
115
121
73
72
57
41
34
16
24
18
19
18
16
16
14
23
15
17
18
17
15
18
16
26
22
18
30
29
32
60
52
55
77
96
101
106
134
147
157
154
145
126
122
149
119
95
97
84
79
73
67
53
57
60
54
61
59
64
61
51
57
44
43
39
45
37
24
32
22
44
43
48
66
79
132
108
185
275
340
436
516
609
734
865
909
891
983
981
946
948
828
722
686
542
405
352
273
212
135
128
84
73
49
49
45
44
41
41
27
33
28
33
28
30
30
32
23
23
23
19
18
20
14
17
12
13
16
15
15
20
16
18
24
21
24
20
20
19
19
23
30
23
24
25
15
27
29
29
27
43
46
58
49
77
80
86
109
108
131
146
149
154
161
153
157
125
98
96
97
88
74
75
60
60
44
32
50
34
30
36
27
33
21
24
22
16
16
18
23
18
24
18
16
19
18
11
22
20
26
15
27
18
20
22
17
24
14
26
12
18
23
15
15
11
15
15
17
19
14
16
18
22
20
19
15
19
18
21
21
15
17
21
31
26
23
33
29
15
35
32
25
18
22
22
26
30
33
20
21
15
21
24
22
28
19
17
21
24
21
20
11
25
19
14
25
18
26
20
16
26
29
25
16
20
19
22
17
21
23
19
28
26
24
21
25
16
23
22
15
26
24
28
18
27
26
29
29
29
27
27
30
23
28
21
26
24
26
28
28
34
28
25
29
37
24
35
32
32
30
25
41
28
20
32
18
31
27
30
25
26
30
23
17
32
31
24
26
28
26
19
17
40
28
23
32
34
44
33
47
35
40
30
28
29
27
32
28
33
41
34
37
21
25
22
22
29
17
16
33
22
25
27
24
22
21
22
23
25
17
26
18
26
21
34
35
28
20
24
20
21
20
22
26
31
32
14
29
33
29
24
26
40
35
40
43
30
28
30
38
27
33
27
36
28
20
31
25
25
23
27
32
23
22
16
31
37
23
26
26
35
16
36
29
34
27
30
26
28
22
20
22
32
28
25
29
37
27
28
31
27
21
25
28
32
36
30
25
34
35
36
32
30
29
44
33
34
39
44
28
30
35
34
39
28
32
46
41
52
42
55
42
44
53
45
55
38
57
47
48
48
42
45
50
41
28
38
36
38
41
41
46
40
50
39
31
35
34
27
40
36
34
43
48
27
46
43
38
43
51
44
39
55
50
46
61
57
49
53
46
60
49
45
59
55
68
55
62
56
66
53
68
52
55
66
67
59
48
51
59
64
56
72
71
76
61
75
78
55
69
72
86
83
84
90
78
70
94
94
101
92
98
85
99
108
99
103
105
102
103
120
106
118
142
117
106
109
124
145
109
136
143
138
151
143
155
144
159
135
170
205
177
176
176
186
180
193
195
214
222
201
225
261
248
247
265
278
301
273
284
309
310
286
364
330
344
368
394
358
388
398
404
414
423
502
471
484
532
475
484
554
484
551
566
565
571
579
595
603
634
626
591
640
637
647
655
639
704
658
628
650
702
706
679
761
763
676
772
709
799
758
745
778
824
823
828
938
947
979
992
1040
1021
1105
1099
1164
1244
1291
1406
1402
1502
1686
1675
1763
1798
1850
1988
2151
2151
2114
2237
2313
2438
2497
2480
2636
2609
2648
2690
2773
2832
2797
2847
2785
2845
2716
2745
2813
2808
2680
2754
2663
2656
2606
2527
2643
2424
2493
2446
2330
2420
2425
2204
2271
2301
2261
2234
2199
2207
2155
2078
1993
1926
2008
1947
1881
1900
1826
1773
1729
1736
1614
1501
1552
1467
1334
1250
1295
1221
1222
1045
1029
1057
932
887
834
808
761
693
644
663
583
638
617
625
655
680
680
764
800
861
948
1007
1134
1134
1224
1377
1406
1416
1505
1439
1536
1528
1478
1433
1458
1336
1280
1210
1113
1034
878
810
666
605
572
493
419
373
308
245
217
211
179
184
188
154
181
158
161
158
149
150
158
168
153
171
171
182
197
185
209
184
222
211
233
227
232
256
257
263
320
284
349
299
346
347
357
349
359
403
378
408
412
416
437
456
459
465
511
473
477
466
473
498
482
467
461
487
468
484
482
451
474
494
472
410
458
437
412
447
407
445
389
403
395
414
372
399
322
364
376
374
392
359
352
353
325
331
328
355
328
343
345
302
298
292
275
309
293
307
262
295
272
249
252
275
243
230
221
227
225
199
185
212
200
175
161
149
154
146
146
141
147
108
135
124
113
113
117
118
96
91
134
126
117
100
98
134
147
144
180
174
195
192
238
253
280
305
297
324
312
355
329
336
319
322
278
284
285
254
225
226
194
132
155
120
102
109
86
73
78
75
67
71
62
82
73
59
68
74
61
62
78
74
72
64
76
49
48
45
40
32
41
31
43
19
24
16
21
16
12
15
20
10
17
8
15
11
9
11
15
17
13
13
11
11
17
12
20
20
16
24
16
16
17
17
19
14
18
16
24
16
15
18
18
22
24
16
22
19
23
30
28
24
39
48
42
41
78
96
91
130
141
197
206
253
295
330
366
418
491
527
599
674
676
732
812
861
905
968
1007
1022
1045
1139
1086
1158
1105
1143
1104
1071
1027
968
940
891
758
670
655
587
521
399
357
297
255
194
188
116
114
89
71
68
50
25
36
24
14
18
18
16
9
18
13
14
16
13
16
16
5
14
11
6
21
12
13
8
12
15
9
16
16
15
11
15
11
15
12
11
17
13
7
13
16
13
10
13
13
15
7
20
10
14
13
17
9
13
14
12
12
12
6
13
11
9
10
13
8
12
12
16
9
9
11
13
16
10
13
13
20
10
7
5
13
9
8
9
6
10
14
11
13
8
9
10
8
4
7
6
8
12
12
19
12
9
10
13
12
13
16
10
17
10
15
14
10
10
10
11
16
16
12
14
18
12
16
9
24
11
12
15
10
9
14
20
13
17
7
20
11
14
18
12
13
15
15
14
15
12
9
15
10
18
14
17
8
17
18
11
16
15
18
22
14
13
15
23
26
22
28
28
46
31
41
66
67
70
96
112
105
134
184
178
187
216
237
270
297
295
305
315
305
301
315
268
279
245
252
211
201
178
172
142
133
123
89
92
84
68
67
61
46
37
32
31
33
35
34
38
27
48
49
47
42
47
44
47
52
40
57
56
53
47
67
61
45
56
44
50
29
25
27
24
22
18
20
12
21
19
10
11
14
5
9
8
3
10
5
8
7
6
6
6
5
5
9
3
7
6
9
7
11
5
6
5
9
5
10
8
6
7
3
8
5
5
4
9
3
2
8
4
8
7
9
13
7
4
5
6
7
6
6
9
7
10
4
4
8
5
5
11
4778
0
0
0
0
0
0
0
0
0
0
0
0
0
0
0
0
0
0
0
0
0
0
0
0
0
0
0
0
0
0
0
0
0
0
0
0
0
0
0
0
0
0
0
0
0
0
0
0
0
0
0
0
0
0
0
0
0
0
0
0
0
0
0
0
0
0
0
0
0
0
0
0
0
0
0
0
0
0
0
0
0
0
0
0
0
0
0
0
0
0
0
0
0
0
0
0
0
0
0
0
0
0
0
0
0
0
0
0
0
0
0
0
0
0
0
0
0
0
0
0
0
0
0
0
0
0
0
0
0
0
0
0
0
0
0
0
0
0
0
0
0
0
0
0
0
0
0
0
0
0
0
0
0
0
0
0
0
0
0
0
0
0
0
0
0
0
0
0
0
0
0
0
0
0
0
0
0
0
0
0
0
0
0
0
0
0
0
0
0
0
0
0
0
0
0
0
0
0
0
0
0
0
0
0
0
0
0
0
0
0
0
0
0
0
0
0
0
0
0
0
0
0
0
0
0
0
0
0
0
0
0
0
0
0
0
0
0
0
0
0
0
0
0
0
0
0
0
0
0
0
0
0
0
0
0
0
0
0
0
0
0
0
0
0
0
0
0
0
0
0
0
0
0
0
0
0
0
0
0
0
0
0
0
0
0
0
0
0
0
0
0
0
0
0
0
0
0
0
0
0
0
0
0
0
0
0
0
0
0
0
0
0
0
0
0
0
0
0
0
0
0
0
0
0
0
0
0
0
0
0
0
0
0
0
0
0
0
0
0
0
0
0
0
0
0
0
0
0
0
0
0
0
0
0
0
0
0
0
0
0
0
0
0
0
0
0
0
0
0
0
0
0
0
0
0
0
0
0
0
0
0
0
0
0
0
0
0
0
0
0
0
0
0
0
0
0
0
0
0
0
0
0
0
0
0
0
0
0
0
0
0
0
0
0
0
0
0
0
0
0
0
0
0
0
0
0
0
0
0
0
0
0
0
0
0
0
0
0
0
0
0
0
0
0
0
0
0
0
0
0
0
0
0
0
0
0
0
0
0
0
0
0
0
0
0
0
0
0
0
0
0
0
0
0
0
0
0
0
0
0
0
0
0
0
0
0
0
0
0
0
0
0
0
0
0
0
0
0
0
0
0
0
0
0
0
0
0
0
0
0
0
0
0
0
0
0
0
0
0
0
0
0
0
0
0
0
0
0
0
0
0
0
0
0
0
0
0
0
0
0
0
0
0
0
0
0
0
0
0
0
0
0
0
0
0
0
0
0
0
0
0
0
0
0
0
0
0
0
0
0
0
0
0
0
0
0
0
0
0
0
0
0
0
0
0
0
0
0
0
0
0
0
0
0
0
0
0
0
0
0
0
0
0
0
0
0
0
0
0
0
0
0
0
0
0
0
0
0
0
0
0
0
0
0
0
0
0
0
0
0
0
0
0
0
0
0
0
0
0
0
0
0
0
0
0
0
0
0
0
0
0
0
0
0
0
0
0
0
0
0
0
0
0
0
0
0
0
0
0
0
0
0
0
0
0
0
0
0
0
0
0
0
0
0
0
0
0
0
0
0
0
0
0
0
0
0
0
0
0
0
0
0
0
0
0
0
0
0
0
0
0
0
0
0
0
0
0
0
0
0
0
0
0
0
0
0
0
0
0
0
0
0
0
0
0
0
0
0
0
0
0
0
0
0
0
0
0
0
0
0
0
0
0
0
0
0
0
0
0
0
0
0
0
0
0
0
0
0
0
0
0
0
0
0
0
0
0
0
0
0
0
0
0
0
0
0
0
0
0
0
0
0
0
0
0
0
0
0
0
0
0
0
0
0
0
0
0
0
0
0
0
0
0
0
0
0
0
0
0
0
0
0
0
0
0
0
0
0
0
0
0
0
0
0
0
0
0
0
0
0
0
0
0
0
0
0
0
0
0
0
0
0
0
0
0
0
0
0
0
0
0
0
0
0
0
0
0
0
0
0
0
0
0
0
0
0
0
0
0
0
0
0
0
0
0
0
0
0
0
0
0
0
0
0
0
0
0
0
0
0
0
0
0
0
0
0
0
0
0
0
0
0
0
0
0
0
0
0
0
0
0
0
0
0
0
0
0
0
0
0
0
0
0
0
0
0
0
0
0
0
0
0
0
0
0
0
0
0
0
0
0
0
0
0
0
0
0
0
0
0
0
0
0
0
0
0
0
0
0
0
0
0
0
0
0
0
0
0
0
0
0
0
0
0
0
0
0
0
0
0
0
0
0
0
0
0
0
0
0
0
0
0
0
0
0
0
0
0
0
0
0
0
0
0
0
0
0
0
0
0
0
0
0
0
0
0
0
0
0
0
0
0
0
0
0
0
0
0
0
0
0
0
0
0
0
0
0
0
0
0
0
0
0
0
0
0
0
0
0
0
0
0
0
0
0
0
0
0
0
0
0
0
0
0
0
0
0
0
0
0
0
0
0
0
0
0
0
0
0
0
0
0
0
0
0
0
0
0
0
0
0
0
0
0
0
0
0
0
0
0
0
0
0
0
0
0
0
0
0
0
0
0
0
0
0
0
0
0
0
0
0
0
0
0
0
0
0
0
0
0
0
0
0
0
0
0
0
0
0
0
0
0
0
0
0
0
0
0
0
0
0
0
0
0
0
0
0
0
0
0
0
0
0
0
0
0
0
0
0
0
0
0
0
0
0
0
0
0
0
0
0
0
0
0
0
0
0
0
0
0
0
0
0
0
0
0
0
0
0
0
0
0
0
0
0
0
0
0
0
0
0
0
0
0
0
0
0
0
0
0
0
0
0
0
0
0
0
0
0
0
0
0
0
0
0
0
0
0
0
0
0
0
0
0
0
0
0
0
0
0
0
0
0
0
0
0
0
0
0
0
0
0
0
0
0
0
0
0
0
0
0
0
0
0
0
0
0
0
0
0
0
0
0
0
0
0
0
0
0
0
0
0
0
0
0
0
0
0
0
0
0
0
0
0
0
0
0
0
0
0
0
0
0
0
0
0
0
0
0
0
0
0
0
0
0
0
0
0
0
0
0
0
0
0
0
0
0
0
0
0
0
0
0
0
0
0
0
0
0
0
0
0
0
0
0
0
0
0
0
0
0
0
0
0
0
0
0
0
0
0
0
0
0
0
0
0
0
0
0
0
0
0
0
0
0
0
0
0
0
0
0
0
0
0
0
0
0
0
0
0
0
0
0
0
0
0
0
0
0
0
0
0
0
0
0
0
0
0
0
0
0
0
0
0
0
0
0
0
0
0
0
0
0
0
0
0
0
0
0
0
0
0
0
0
0
0
0
0
0
0
0
0
0
0
0
0
0
0
0
0
0
0
0
0
0
0
0
0
0
0
0
0
0
0
0
0
0
0
0
0
0
0
0
0
0
0
0
0
0
0
0
0
0
0
0
0
0
0
0
0
0
0
0
0
0
0
0
0
0
0
0
0
0
0
0
0
0
0
0
0
0
0
0
0
0
0
0
0
0
0
0
0
0
0
0
0
0
0
0
0
0
0
0
0
0
0
0
0
0
0
0
0
0
0
0
0
0
0
0
0
0
0
0
0
0
0
0
0
0
0
0
0
0
0
0
0
0
0
0
0
0
0
0
0
0
0
0
0
0
0
0
0
0
0
0
0
0
0
0
0
0
0
0
0
0
0
0
0
0
0
0
0
0
0
0
0
0
0
0
0
0
0
0
0
0
0
0
0
0
0
0
0
0
0
0
0
0
0
0
0
0
0
0
0
0
0
0
0
0
0
0
0
0
0
0
0
0
0
0
0
0
0
0
0
0
0
0
0
0
0
0
0
0
0
0
0
0
0
0
0
0
0
0
0
0
0
0
0
0
0
0
0
0
0
0
0
0
0
0
0
0
0
0
0
0
0
0
0
0
0
0
0
0
0
0
0
0
0
0
0
0
0
0
0
0
0
0
0
0
0
0
0
0
0
0
0
0
0
0
0
0
0
0
0
0
0
0
0
0
0
0
0
0
0
0
0
0
0
0
0
0
0
0
0
0
0
0
0
0
0
0
0
0
0
0
0
0
0
0
0
0
0
0
0
0
0
0
0
0
0
0
0
0
0
0
0
0
0
0
0
0
0
0
0
0
0
0
0
0
0
0
0
0
0
0
0
0
0
0
0
0
0
0
0
0
0
0
0
0
0
0
0
0
0
0
0
0
0
0
0
0
0
0
0
0
0
0
0
0
0
0
0
0
0
0
0
0
0
0
0
0
0
0
0
0
0
0
0
0
0
0
0
0
0
0
0
0
0
0
0
0
0
0
0
0
0
0
0
0
0
0
0
0
0
0
0
0
0
0
0
0
0
0
0
0
0
0
0
0
0
0
0
0
0
0
0
0
0
0
0
0
0
0
0
0
0
0
0
0
0
0
0
0
0
0
0
0
0
0
0
0
0
0
0
0
0
0
0
0
0
0
0
0
0
0
0
0
0
0
0
0
0
0
0
0
0
0
0
0
0
0
0
0
0
0
0
0
0
0
0
0
0
0
0
0
0
0
0
0
0
0
0
0
0
0
0
0
0
0
0
0
0
0
0
0
0
0
0
0
0
0
0
0
0
0
0
0
0
0
0
0
0
0
0
0
0
0
0
0
0
0
0
0
0
0
0
0
0
