# Supplementary material for: A dataset of 112 ligands for the preconcentration of mercury, uranium, lanthanum and other pollutants and heavy metals in water
Source: Data Brief. 2020 Feb 4;29:105236. doi: 10.1016/j.dib.2020.105236 (PMC7033335; doi:10.1016/j.dib.2020.105236)
Supplement: Multimedia component 12_1-_spl_3-Dimethylaminopropyl_spl_-3-ethyl carbodiimide polymer bound [file mmc12.txt]

0
0
0
0
0
0
0
0
0
0
0
1
3
19
69
350
1155
3541
10078
24538
55718
111224
202925
328003
475731
624168
738380
776488
736141
628581
479882
325812
199273
110507
54060
23619
9390
3322
1028
296
83
17
4
6
5
4
7
8
7
7
6
7
5
5
2
8
4
1
2
5
4
1
5
3
2
3
2
0
0
1
1
2
1
2
2
1
1
25
74
49
51
61
68
56
56
53
44
47
54
62
52
59
50
63
61
49
67
49
56
52
39
47
59
55
48
57
44
62
49
53
51
58
45
42
36
46
43
44
52
56
47
53
37
39
55
64
45
48
40
29
47
40
34
37
25
43
34
29
32
32
34
38
31
35
43
37
21
28
37
33
31
30
35
35
35
23
29
32
48
32
30
30
25
29
31
37
34
36
19
19
28
35
25
17
23
22
26
27
36
32
33
43
35
33
32
51
37
43
38
41
29
33
32
35
26
24
32
25
30
30
23
23
27
34
30
43
41
64
74
73
68
76
83
99
71
74
67
74
84
87
59
62
75
54
60
53
41
36
42
39
36
32
31
29
41
34
39
31
54
45
26
33
44
35
35
48
57
71
83
84
97
150
189
208
208
278
319
370
482
537
642
723
816
868
866
797
767
684
492
399
331
244
180
134
104
85
90
100
88
95
102
123
117
99
108
93
80
56
54
52
32
37
25
31
17
24
16
25
18
19
31
20
11
17
18
18
13
15
18
22
26
32
34
45
58
70
97
127
137
154
179
198
187
189
192
169
130
109
83
73
50
45
35
26
22
19
18
13
27
21
15
19
20
30
27
28
37
37
33
33
30
22
33
27
25
16
20
13
12
15
10
11
11
9
13
8
10
14
18
17
18
16
11
12
9
14
10
19
14
13
12
12
15
15
7
9
19
9
10
17
8
9
14
13
8
24
16
19
15
16
11
14
17
12
14
14
15
10
8
11
16
10
15
15
14
12
10
14
14
8
13
10
13
6
15
10
11
11
11
13
11
8
8
13
7
15
14
24
15
6
9
18
12
15
10
9
15
18
16
20
20
32
32
32
60
50
49
78
81
76
74
82
85
57
53
43
27
21
15
30
17
15
16
13
17
13
16
9
5
8
8
16
18
18
11
12
17
20
19
11
20
21
22
19
16
31
17
34
20
29
29
35
29
25
23
28
27
27
20
20
16
15
21
17
13
17
15
16
15
22
22
18
28
37
26
21
37
59
74
100
115
129
169
205
235
267
289
328
327
341
309
283
281
236
201
133
113
76
49
54
41
25
17
14
14
7
13
8
4
9
14
13
7
10
8
21
14
12
6
21
12
14
12
17
21
18
22
18
22
17
34
28
36
40
33
49
56
65
86
73
74
67
70
81
52
59
64
34
25
33
19
23
17
15
12
14
17
16
21
23
26
21
41
48
57
77
92
113
138
164
152
207
239
206
214
254
223
191
150
143
131
84
86
59
50
41
32
19
11
16
11
12
7
16
9
5
8
8
12
9
10
13
18
22
13
16
16
10
19
17
18
18
20
19
25
33
25
24
34
27
42
27
39
37
26
40
34
26
48
45
45
49
42
44
45
57
55
65
53
45
49
50
42
32
38
28
22
24
25
16
18
18
19
14
20
16
27
16
33
30
42
44
53
47
64
53
77
59
73
50
45
34
43
50
35
22
35
18
23
19
16
17
12
8
16
18
20
13
13
22
17
14
11
15
13
15
15
16
12
16
14
10
12
12
15
13
20
14
16
13
11
18
8
12
17
17
13
9
14
23
19
16
11
13
18
15
20
14
11
17
15
19
20
21
20
28
21
24
23
30
19
22
15
27
24
36
34
24
27
18
26
30
33
21
29
43
23
19
38
14
16
16
18
19
16
18
15
16
17
12
22
10
19
14
23
15
18
15
12
10
13
24
21
16
17
16
15
15
14
21
16
16
18
29
16
15
10
22
19
17
16
18
15
15
18
13
17
13
25
15
21
22
28
19
24
23
26
27
31
26
26
27
21
16
20
14
16
18
24
11
9
19
13
14
13
19
7
14
12
18
14
16
23
15
11
19
14
22
15
17
18
21
18
13
17
18
20
12
24
23
22
15
16
17
24
14
20
19
23
23
23
22
25
18
20
15
27
20
29
29
27
21
19
22
29
25
26
25
22
26
19
19
16
30
27
29
26
24
27
28
31
38
19
26
20
26
21
16
32
18
24
27
22
39
21
18
31
29
28
28
19
26
35
24
27
37
33
34
33
35
42
32
35
33
33
17
30
29
21
21
17
21
17
20
26
20
23
17
21
15
25
13
21
19
20
21
15
20
15
24
18
26
26
15
27
21
24
27
25
20
19
25
19
28
20
29
25
18
27
30
27
25
32
24
31
28
30
32
28
27
30
26
31
24
25
25
34
28
17
24
26
18
24
14
19
30
22
22
21
28
23
17
41
29
20
21
23
22
25
25
15
29
25
27
25
33
39
36
28
38
27
20
31
30
25
32
27
33
23
37
29
31
34
33
35
34
39
40
43
32
36
43
36
38
45
50
51
52
43
51
54
55
49
45
54
65
70
53
60
51
50
39
50
32
39
46
44
32
34
38
35
39
34
49
25
36
30
40
42
32
35
25
39
44
48
40
48
42
40
46
46
33
38
38
39
39
44
47
44
36
36
46
55
57
37
55
49
47
32
47
37
60
62
75
55
61
49
61
62
52
53
50
59
53
64
54
64
68
60
59
77
74
67
81
76
72
59
93
83
69
72
75
101
85
102
106
105
90
87
99
97
114
92
133
109
118
110
136
127
128
107
130
146
128
124
128
157
174
165
145
157
170
166
178
180
186
190
217
221
219
203
218
271
248
255
274
245
259
284
288
277
301
304
321
342
327
342
354
373
397
410
392
407
372
420
455
470
448
516
494
518
520
536
552
542
530
543
583
577
549
584
603
610
641
593
640
623
658
623
658
645
668
677
618
642
684
711
717
719
649
752
735
771
772
779
812
797
887
860
934
964
1053
1064
1078
1124
1211
1310
1351
1426
1466
1569
1648
1699
1786
1898
1944
2015
2075
2047
2225
2328
2311
2387
2464
2509
2464
2528
2601
2610
2520
2504
2554
2537
2649
2480
2545
2563
2447
2485
2424
2408
2240
2260
2264
2293
2205
2085
2084
2014
2064
2024
2019
1896
1952
1820
1810
1833
1809
1760
1776
1664
1620
1578
1581
1480
1443
1407
1405
1256
1317
1240
1252
1110
1100
1082
944
937
894
835
771
807
730
683
644
595
591
502
502
512
479
501
490
513
550
575
565
604
630
688
771
793
875
924
996
1073
1119
1110
1072
1201
1231
1223
1150
1194
1099
962
1021
905
828
727
708
643
518
473
435
356
301
265
270
226
192
168
168
161
163
138
137
145
143
149
140
155
165
133
156
148
165
161
168
198
175
171
203
181
220
219
211
236
259
278
262
286
293
318
337
302
341
335
371
363
350
385
389
415
402
402
432
424
430
424
445
428
471
420
480
465
470
448
432
400
428
431
404
441
378
359
407
390
340
373
388
356
396
354
372
342
352
352
350
355
275
300
323
307
319
302
281
300
275
313
290
289
281
260
256
234
265
255
264
250
264
236
214
216
206
190
198
186
188
197
188
172
154
155
167
140
134
130
128
123
133
118
120
130
99
102
94
109
85
92
80
69
110
93
93
108
97
96
109
134
186
170
180
197
224
240
243
262
273
293
287
294
305
293
278
283
265
277
199
212
168
167
160
126
109
111
101
98
84
60
63
62
67
60
69
65
69
54
58
61
63
64
60
76
54
53
48
57
53
47
30
49
32
34
35
21
28
32
21
25
11
11
17
16
14
10
16
22
19
18
15
10
12
15
12
11
16
12
11
13
17
10
11
15
15
17
21
17
18
22
23
12
11
13
20
15
13
10
22
23
24
24
28
25
34
47
43
69
71
91
121
143
155
182
222
287
299
339
407
455
514
556
615
683
716
725
836
902
916
968
1003
1028
1100
1075
1045
1083
1150
1063
1036
1001
960
917
858
790
726
627
558
511
425
384
312
242
253
148
140
121
89
87
54
41
41
35
19
20
22
16
18
10
7
16
5
9
10
15
13
15
10
13
11
16
11
14
15
17
11
12
12
8
14
19
14
17
13
11
11
10
18
17
10
18
13
8
11
14
17
14
11
18
5
14
10
18
11
7
7
11
11
14
9
10
16
14
11
12
9
11
12
16
13
9
10
9
11
11
11
10
5
11
8
10
4
8
12
15
9
10
3
15
7
11
13
8
8
12
11
11
13
15
14
14
8
7
18
10
12
14
9
10
8
12
16
12
9
13
3
9
11
16
11
14
6
15
13
11
21
12
15
10
8
9
6
12
17
14
14
6
18
14
16
8
16
10
14
8
13
17
8
17
17
14
16
6
11
11
19
8
19
15
13
18
20
23
17
27
24
33
29
31
61
44
66
58
76
91
88
117
149
137
179
171
211
226
266
273
272
266
283
308
308
290
290
266
260
251
215
225
182
161
149
141
118
112
83
87
77
63
55
37
32
40
36
28
32
34
33
32
43
44
52
42
60
36
43
57
56
41
68
47
44
61
52
51
40
32
41
37
34
19
27
18
17
18
13
19
10
15
10
13
8
9
6
9
8
3
8
5
5
5
10
7
7
2
11
7
2
3
2
5
4
5
7
7
7
10
5
11
9
9
6
7
8
8
5
4
8
8
6
4
4
8
6
5
3
8
3
8
3
10
5
5
3
6
7
9
0
6
2
8
4953
0
0
0
0
0
0
0
0
0
0
0
0
0
0
0
0
0
0
0
0
0
0
0
0
0
0
0
0
0
0
0
0
0
0
0
0
0
0
0
0
0
0
0
0
0
0
0
0
0
0
0
0
0
0
0
0
0
0
0
0
0
0
0
0
0
0
0
0
0
0
0
0
0
0
0
0
0
0
0
0
0
0
0
0
0
0
0
0
0
0
0
0
0
0
0
0
0
0
0
0
0
0
0
0
0
0
0
0
0
0
0
0
0
0
0
0
0
0
0
0
0
0
0
0
0
0
0
0
0
0
0
0
0
0
0
0
0
0
0
0
0
0
0
0
0
0
0
0
0
0
0
0
0
0
0
0
0
0
0
0
0
0
0
0
0
0
0
0
0
0
0
0
0
0
0
0
0
0
0
0
0
0
0
0
0
0
0
0
0
0
0
0
0
0
0
0
0
0
0
0
0
0
0
0
0
0
0
0
0
0
0
0
0
0
0
0
0
0
0
0
0
0
0
0
0
0
0
0
0
0
0
0
0
0
0
0
0
0
0
0
0
0
0
0
0
0
0
0
0
0
0
0
0
0
0
0
0
0
0
0
0
0
0
0
0
0
0
0
0
0
0
0
0
0
0
0
0
0
0
0
0
0
0
0
0
0
0
0
0
0
0
0
0
0
0
0
0
0
0
0
0
0
0
0
0
0
0
0
0
0
0
0
0
0
0
0
0
0
0
0
0
0
0
0
0
0
0
0
0
0
0
0
0
0
0
0
0
0
0
0
0
0
0
0
0
0
0
0
0
0
0
0
0
0
0
0
0
0
0
0
0
0
0
0
0
0
0
0
0
0
0
0
0
0
0
0
0
0
0
0
0
0
0
0
0
0
0
0
0
0
0
0
0
0
0
0
0
0
0
0
0
0
0
0
0
0
0
0
0
0
0
0
0
0
0
0
0
0
0
0
0
0
0
0
0
0
0
0
0
0
0
0
0
0
0
0
0
0
0
0
0
0
0
0
0
0
0
0
0
0
0
0
0
0
0
0
0
0
0
0
0
0
0
0
0
0
0
0
0
0
0
0
0
0
0
0
0
0
0
0
0
0
0
0
0
0
0
0
0
0
0
0
0
0
0
0
0
0
0
0
0
0
0
0
0
0
0
0
0
0
0
0
0
0
0
0
0
0
0
0
0
0
0
0
0
0
0
0
0
0
0
0
0
0
0
0
0
0
0
0
0
0
0
0
0
0
0
0
0
0
0
0
0
0
0
0
0
0
0
0
0
0
0
0
0
0
0
0
0
0
0
0
0
0
0
0
0
0
0
0
0
0
0
0
0
0
0
0
0
0
0
0
0
0
0
0
0
0
0
0
0
0
0
0
0
0
0
0
0
0
0
0
0
0
0
0
0
0
0
0
0
0
0
0
0
0
0
0
0
0
0
0
0
0
0
0
0
0
0
0
0
0
0
0
0
0
0
0
0
0
0
0
0
0
0
0
0
0
0
0
0
0
0
0
0
0
0
0
0
0
0
0
0
0
0
0
0
0
0
0
0
0
0
0
0
0
0
0
0
0
0
0
0
0
0
0
0
0
0
0
0
0
0
0
0
0
0
0
0
0
0
0
0
0
0
0
0
0
0
0
0
0
0
0
0
0
0
0
0
0
0
0
0
0
0
0
0
0
0
0
0
0
0
0
0
0
0
0
0
0
0
0
0
0
0
0
0
0
0
0
0
0
0
0
0
0
0
0
0
0
0
0
0
0
0
0
0
0
0
0
0
0
0
0
0
0
0
0
0
0
0
0
0
0
0
0
0
0
0
0
0
0
0
0
0
0
0
0
0
0
0
0
0
0
0
0
0
0
0
0
0
0
0
0
0
0
0
0
0
0
0
0
0
0
0
0
0
0
0
0
0
0
0
0
0
0
0
0
0
0
0
0
0
0
0
0
0
0
0
0
0
0
0
0
0
0
0
0
0
0
0
0
0
0
0
0
0
0
0
0
0
0
0
0
0
0
0
0
0
0
0
0
0
0
0
0
0
0
0
0
0
0
0
0
0
0
0
0
0
0
0
0
0
0
0
0
0
0
0
0
0
0
0
0
0
0
0
0
0
0
0
0
0
0
0
0
0
0
0
0
0
0
0
0
0
0
0
0
0
0
0
0
0
0
0
0
0
0
0
0
0
0
0
0
0
0
0
0
0
0
0
0
0
0
0
0
0
0
0
0
0
0
0
0
0
0
0
0
0
0
0
0
0
0
0
0
0
0
0
0
0
0
0
0
0
0
0
0
0
0
0
0
0
0
0
0
0
0
0
0
0
0
0
0
0
0
0
0
0
0
0
0
0
0
0
0
0
0
0
0
0
0
0
0
0
0
0
0
0
0
0
0
0
0
0
0
0
0
0
0
0
0
0
0
0
0
0
0
0
0
0
0
0
0
0
0
0
0
0
0
0
0
0
0
0
0
0
0
0
0
0
0
0
0
0
0
0
0
0
0
0
0
0
0
0
0
0
0
0
0
0
0
0
0
0
0
0
0
0
0
0
0
0
0
0
0
0
0
0
0
0
0
0
0
0
0
0
0
0
0
0
0
0
0
0
0
0
0
0
0
0
0
0
0
0
0
0
0
0
0
0
0
0
0
0
0
0
0
0
0
0
0
0
0
0
0
0
0
0
0
0
0
0
0
0
0
0
0
0
0
0
0
0
0
0
0
0
0
0
0
0
0
0
0
0
0
0
0
0
0
0
0
0
0
0
0
0
0
0
0
0
0
0
0
0
0
0
0
0
0
0
0
0
0
0
0
0
0
0
0
0
0
0
0
0
0
0
0
0
0
0
0
0
0
0
0
0
0
0
0
0
0
0
0
0
0
0
0
0
0
0
0
0
0
0
0
0
0
0
0
0
0
0
0
0
0
0
0
0
0
0
0
0
0
0
0
0
0
0
0
0
0
0
0
0
0
0
0
0
0
0
0
0
0
0
0
0
0
0
0
0
0
0
0
0
0
0
0
0
0
0
0
0
0
0
0
0
0
0
0
0
0
0
0
0
0
0
0
0
0
0
0
0
0
0
0
0
0
0
0
0
0
0
0
0
0
0
0
0
0
0
0
0
0
0
0
0
0
0
0
0
0
0
0
0
0
0
0
0
0
0
0
0
0
0
0
0
0
0
0
0
0
0
0
0
0
0
0
0
0
0
0
0
0
0
0
0
0
0
0
0
0
0
0
0
0
0
0
0
0
0
0
0
0
0
0
0
0
0
0
0
0
0
0
0
0
0
0
0
0
0
0
0
0
0
0
0
0
0
0
0
0
0
0
0
0
0
0
0
0
0
0
0
0
0
0
0
0
0
0
0
0
0
0
0
0
0
0
0
0
0
0
0
0
0
0
0
0
0
0
0
0
0
0
0
0
0
0
0
0
0
0
0
0
0
0
0
0
0
0
0
0
0
0
0
0
0
0
0
0
0
0
0
0
0
0
0
0
0
0
0
0
0
0
0
0
0
0
0
0
0
0
0
0
0
0
0
0
0
0
0
0
0
0
0
0
0
0
0
0
0
0
0
0
0
0
0
0
0
0
0
0
0
0
0
0
0
0
0
0
0
0
0
0
0
0
0
0
0
0
0
0
0
0
0
0
0
0
0
0
0
0
0
0
0
0
0
0
0
0
0
0
0
0
0
0
0
0
0
0
0
0
0
0
0
0
0
0
0
0
0
0
0
0
0
0
0
0
0
0
0
0
0
0
0
0
0
0
0
0
0
0
0
0
0
0
0
0
0
0
0
0
0
0
0
0
0
0
0
0
0
0
0
0
0
0
0
0
0
0
0
0
0
0
0
0
0
0
0
0
0
0
0
0
0
0
0
0
0
0
0
0
0
0
0
0
0
0
0
0
0
0
0
0
0
0
0
0
0
0
0
0
0
0
0
0
0
0
0
0
0
0
0
0
0
0
0
0
0
0
0
0
0
0
0
0
0
0
0
0
0
0
0
0
0
0
0
0
0
0
0
0
0
0
0
0
0
0
0
0
0
0
0
0
0
0
0
0
0
0
0
0
0
0
0
0
0
0
0
0
0
0
0
0
0
0
0
0
0
0
0
0
0
0
0
0
0
0
0
0
0
0
0
0
0
0
0
0
0
0
0
0
0
0
0
0
0
0
0
0
0
0
0
0
0
0
0
0
0
0
0
0
0
0
0
0
0
0
0
0
0
0
0
0
0
0
0
0
0
0
0
0
0
0
0
0
0
0
0
0
0
0
0
0
0
0
0
0
0
0
0
0
0
0
0
0
0
0
0
0
0
0
0
0
0
0
0
0
0
0
0
0
0
0
0
0
0
0
0
0
0
0
0
0
0
0
0
0
0
0
0
0
0
0
0
0
0
0
0
0
0
0
0
0
0
0
0
0
0
0
0
0
0
0
0
0
0
0
0
0
0
0
0
0
0
0
0
0
0
0
0
0
0
0
0
0
0
0
0
0
0
0
0
0
0
0
0
0
0
0
0
0
0
0
0
0
0
0
0
0
0
0
0
0
0
0
0
0
0
0
0
0
0
0
0
0
0
0
0
0
0
0
0
0
0
0
0
0
0
0
0
0
0
0
0
0
0
0
0
0
0
0
0
0
0
0
0
0
