# Supplementary material for: A dataset of 112 ligands for the preconcentration of mercury, uranium, lanthanum and other pollutants and heavy metals in water
Source: Data Brief. 2020 Feb 4;29:105236. doi: 10.1016/j.dib.2020.105236 (PMC7033335; doi:10.1016/j.dib.2020.105236)
Supplement: Multimedia component 13_1_spl_ Butyl-3-methylimidazolium hexafluoro phosphate [file mmc13.txt]

Kalib 1	-0.354346
Kalib 2	0.012554
Kalib 3	0.001788
Kalib 4	0.000419
Kalib Square	0.000000
Kalib Fano	0.010361
Channel 1	0
Channel 2	0
Channel 3	0
Channel 4	0
Channel 5	0
Channel 6	0
Channel 7	0
Channel 8	0
Channel 9	0
Channel 10	0
Channel 11	0
Channel 12	0
Channel 13	1
Channel 14	17
Channel 15	77
Channel 16	305
Channel 17	1041
Channel 18	3147
Channel 19	9098
Channel 20	22868
Channel 21	52876
Channel 22	107448
Channel 23	199054
Channel 24	325045
Channel 25	476323
Channel 26	626736
Channel 27	746332
Channel 28	788748
Channel 29	745155
Channel 30	633420
Channel 31	480473
Channel 32	324880
Channel 33	196362
Channel 34	107652
Channel 35	51707
Channel 36	22454
Channel 37	8729
Channel 38	2950
Channel 39	918
Channel 40	254
Channel 41	79
Channel 42	26
Channel 43	9
Channel 44	8
Channel 45	4
Channel 46	6
Channel 47	6
Channel 48	5
Channel 49	7
Channel 50	8
Channel 51	5
Channel 52	2
Channel 53	3
Channel 54	5
Channel 55	4
Channel 56	3
Channel 57	7
Channel 58	4
Channel 59	1
Channel 60	4
Channel 61	1
Channel 62	0
Channel 63	3
Channel 64	1
Channel 65	5
Channel 66	1
Channel 67	4
Channel 68	2
Channel 69	2
Channel 70	2
Channel 71	1
Channel 72	2
Channel 73	2
Channel 74	1
Channel 75	0
Channel 76	2
Channel 77	2
Channel 78	39
Channel 79	58
Channel 80	54
Channel 81	50
Channel 82	53
Channel 83	69
Channel 84	68
Channel 85	66
Channel 86	62
Channel 87	48
Channel 88	56
Channel 89	52
Channel 90	64
Channel 91	55
Channel 92	53
Channel 93	51
Channel 94	46
Channel 95	48
Channel 96	63
Channel 97	32
Channel 98	60
Channel 99	48
Channel 100	43
Channel 101	53
Channel 102	39
Channel 103	49
Channel 104	56
Channel 105	35
Channel 106	62
Channel 107	45
Channel 108	32
Channel 109	43
Channel 110	40
Channel 111	48
Channel 112	48
Channel 113	47
Channel 114	50
Channel 115	37
Channel 116	35
Channel 117	40
Channel 118	37
Channel 119	39
Channel 120	45
Channel 121	25
Channel 122	47
Channel 123	38
Channel 124	54
Channel 125	49
Channel 126	41
Channel 127	38
Channel 128	41
Channel 129	39
Channel 130	29
Channel 131	39
Channel 132	33
Channel 133	37
Channel 134	40
Channel 135	33
Channel 136	39
Channel 137	25
Channel 138	40
Channel 139	42
Channel 140	36
Channel 141	36
Channel 142	42
Channel 143	35
Channel 144	41
Channel 145	37
Channel 146	32
Channel 147	28
Channel 148	31
Channel 149	34
Channel 150	31
Channel 151	25
Channel 152	25
Channel 153	27
Channel 154	25
Channel 155	32
Channel 156	30
Channel 157	18
Channel 158	25
Channel 159	31
Channel 160	25
Channel 161	29
Channel 162	40
Channel 163	26
Channel 164	30
Channel 165	26
Channel 166	34
Channel 167	21
Channel 168	26
Channel 169	25
Channel 170	31
Channel 171	27
Channel 172	28
Channel 173	31
Channel 174	31
Channel 175	34
Channel 176	32
Channel 177	41
Channel 178	25
Channel 179	21
Channel 180	30
Channel 181	38
Channel 182	26
Channel 183	34
Channel 184	39
Channel 185	39
Channel 186	32
Channel 187	39
Channel 188	36
Channel 189	48
Channel 190	38
Channel 191	44
Channel 192	37
Channel 193	35
Channel 194	29
Channel 195	35
Channel 196	29
Channel 197	20
Channel 198	22
Channel 199	27
Channel 200	32
Channel 201	39
Channel 202	23
Channel 203	34
Channel 204	23
Channel 205	39
Channel 206	50
Channel 207	55
Channel 208	71
Channel 209	69
Channel 210	74
Channel 211	96
Channel 212	82
Channel 213	110
Channel 214	89
Channel 215	111
Channel 216	104
Channel 217	88
Channel 218	109
Channel 219	80
Channel 220	101
Channel 221	109
Channel 222	81
Channel 223	68
Channel 224	74
Channel 225	55
Channel 226	59
Channel 227	50
Channel 228	52
Channel 229	45
Channel 230	35
Channel 231	37
Channel 232	28
Channel 233	20
Channel 234	24
Channel 235	30
Channel 236	24
Channel 237	22
Channel 238	32
Channel 239	22
Channel 240	20
Channel 241	21
Channel 242	18
Channel 243	30
Channel 244	22
Channel 245	38
Channel 246	46
Channel 247	47
Channel 248	72
Channel 249	64
Channel 250	89
Channel 251	108
Channel 252	133
Channel 253	161
Channel 254	186
Channel 255	157
Channel 256	151
Channel 257	174
Channel 258	151
Channel 259	149
Channel 260	116
Channel 261	124
Channel 262	83
Channel 263	123
Channel 264	84
Channel 265	90
Channel 266	88
Channel 267	99
Channel 268	117
Channel 269	113
Channel 270	108
Channel 271	103
Channel 272	92
Channel 273	83
Channel 274	61
Channel 275	64
Channel 276	45
Channel 277	53
Channel 278	50
Channel 279	34
Channel 280	30
Channel 281	29
Channel 282	24
Channel 283	32
Channel 284	29
Channel 285	24
Channel 286	25
Channel 287	19
Channel 288	14
Channel 289	20
Channel 290	15
Channel 291	14
Channel 292	13
Channel 293	17
Channel 294	28
Channel 295	21
Channel 296	12
Channel 297	13
Channel 298	16
Channel 299	18
Channel 300	18
Channel 301	17
Channel 302	14
Channel 303	18
Channel 304	8
Channel 305	19
Channel 306	19
Channel 307	19
Channel 308	20
Channel 309	20
Channel 310	18
Channel 311	20
Channel 312	35
Channel 313	25
Channel 314	37
Channel 315	49
Channel 316	78
Channel 317	103
Channel 318	108
Channel 319	136
Channel 320	153
Channel 321	171
Channel 322	212
Channel 323	220
Channel 324	195
Channel 325	195
Channel 326	146
Channel 327	133
Channel 328	108
Channel 329	99
Channel 330	64
Channel 331	51
Channel 332	42
Channel 333	24
Channel 334	21
Channel 335	27
Channel 336	23
Channel 337	19
Channel 338	25
Channel 339	21
Channel 340	17
Channel 341	28
Channel 342	24
Channel 343	38
Channel 344	30
Channel 345	27
Channel 346	30
Channel 347	43
Channel 348	23
Channel 349	37
Channel 350	36
Channel 351	48
Channel 352	38
Channel 353	29
Channel 354	24
Channel 355	23
Channel 356	17
Channel 357	12
Channel 358	12
Channel 359	17
Channel 360	11
Channel 361	16
Channel 362	15
Channel 363	12
Channel 364	16
Channel 365	12
Channel 366	10
Channel 367	13
Channel 368	11
Channel 369	9
Channel 370	7
Channel 371	12
Channel 372	14
Channel 373	12
Channel 374	12
Channel 375	21
Channel 376	11
Channel 377	14
Channel 378	8
Channel 379	10
Channel 380	14
Channel 381	16
Channel 382	18
Channel 383	11
Channel 384	12
Channel 385	18
Channel 386	12
Channel 387	10
Channel 388	12
Channel 389	14
Channel 390	18
Channel 391	15
Channel 392	13
Channel 393	14
Channel 394	10
Channel 395	15
Channel 396	15
Channel 397	17
Channel 398	15
Channel 399	14
Channel 400	16
Channel 401	9
Channel 402	13
Channel 403	14
Channel 404	13
Channel 405	15
Channel 406	11
Channel 407	15
Channel 408	15
Channel 409	6
Channel 410	16
Channel 411	12
Channel 412	7
Channel 413	12
Channel 414	9
Channel 415	7
Channel 416	19
Channel 417	12
Channel 418	9
Channel 419	7
Channel 420	11
Channel 421	12
Channel 422	12
Channel 423	9
Channel 424	10
Channel 425	19
Channel 426	11
Channel 427	13
Channel 428	15
Channel 429	20
Channel 430	8
Channel 431	10
Channel 432	13
Channel 433	19
Channel 434	10
Channel 435	8
Channel 436	15
Channel 437	14
Channel 438	12
Channel 439	16
Channel 440	14
Channel 441	6
Channel 442	11
Channel 443	16
Channel 444	12
Channel 445	14
Channel 446	11
Channel 447	21
Channel 448	27
Channel 449	21
Channel 450	23
Channel 451	32
Channel 452	32
Channel 453	41
Channel 454	36
Channel 455	48
Channel 456	64
Channel 457	71
Channel 458	77
Channel 459	68
Channel 460	107
Channel 461	76
Channel 462	90
Channel 463	74
Channel 464	90
Channel 465	38
Channel 466	60
Channel 467	37
Channel 468	36
Channel 469	33
Channel 470	31
Channel 471	17
Channel 472	20
Channel 473	17
Channel 474	15
Channel 475	14
Channel 476	14
Channel 477	13
Channel 478	14
Channel 479	11
Channel 480	11
Channel 481	13
Channel 482	9
Channel 483	13
Channel 484	7
Channel 485	7
Channel 486	8
Channel 487	10
Channel 488	10
Channel 489	19
Channel 490	13
Channel 491	15
Channel 492	21
Channel 493	23
Channel 494	22
Channel 495	29
Channel 496	23
Channel 497	28
Channel 498	48
Channel 499	32
Channel 500	30
Channel 501	31
Channel 502	32
Channel 503	32
Channel 504	23
Channel 505	32
Channel 506	35
Channel 507	24
Channel 508	22
Channel 509	22
Channel 510	18
Channel 511	8
Channel 512	9
Channel 513	18
Channel 514	15
Channel 515	14
Channel 516	16
Channel 517	11
Channel 518	12
Channel 519	14
Channel 520	16
Channel 521	16
Channel 522	19
Channel 523	19
Channel 524	23
Channel 525	29
Channel 526	36
Channel 527	59
Channel 528	51
Channel 529	54
Channel 530	100
Channel 531	133
Channel 532	154
Channel 533	187
Channel 534	224
Channel 535	254
Channel 536	298
Channel 537	332
Channel 538	352
Channel 539	379
Channel 540	373
Channel 541	368
Channel 542	333
Channel 543	313
Channel 544	246
Channel 545	219
Channel 546	184
Channel 547	140
Channel 548	100
Channel 549	90
Channel 550	66
Channel 551	39
Channel 552	27
Channel 553	27
Channel 554	27
Channel 555	19
Channel 556	15
Channel 557	11
Channel 558	8
Channel 559	6
Channel 560	17
Channel 561	13
Channel 562	12
Channel 563	12
Channel 564	5
Channel 565	7
Channel 566	24
Channel 567	14
Channel 568	10
Channel 569	10
Channel 570	7
Channel 571	11
Channel 572	8
Channel 573	12
Channel 574	11
Channel 575	12
Channel 576	12
Channel 577	18
Channel 578	18
Channel 579	20
Channel 580	23
Channel 581	34
Channel 582	20
Channel 583	37
Channel 584	37
Channel 585	44
Channel 586	46
Channel 587	51
Channel 588	70
Channel 589	72
Channel 590	66
Channel 591	73
Channel 592	71
Channel 593	74
Channel 594	70
Channel 595	78
Channel 596	70
Channel 597	44
Channel 598	43
Channel 599	29
Channel 600	36
Channel 601	24
Channel 602	26
Channel 603	19
Channel 604	24
Channel 605	24
Channel 606	20
Channel 607	19
Channel 608	25
Channel 609	15
Channel 610	14
Channel 611	24
Channel 612	32
Channel 613	32
Channel 614	56
Channel 615	53
Channel 616	63
Channel 617	85
Channel 618	110
Channel 619	138
Channel 620	158
Channel 621	177
Channel 622	197
Channel 623	207
Channel 624	235
Channel 625	212
Channel 626	225
Channel 627	229
Channel 628	200
Channel 629	175
Channel 630	159
Channel 631	117
Channel 632	122
Channel 633	92
Channel 634	65
Channel 635	58
Channel 636	46
Channel 637	33
Channel 638	23
Channel 639	25
Channel 640	25
Channel 641	10
Channel 642	17
Channel 643	17
Channel 644	12
Channel 645	16
Channel 646	13
Channel 647	16
Channel 648	11
Channel 649	10
Channel 650	10
Channel 651	14
Channel 652	9
Channel 653	14
Channel 654	7
Channel 655	12
Channel 656	21
Channel 657	17
Channel 658	23
Channel 659	15
Channel 660	18
Channel 661	17
Channel 662	16
Channel 663	25
Channel 664	24
Channel 665	31
Channel 666	33
Channel 667	35
Channel 668	41
Channel 669	57
Channel 670	39
Channel 671	46
Channel 672	47
Channel 673	33
Channel 674	39
Channel 675	45
Channel 676	41
Channel 677	37
Channel 678	23
Channel 679	34
Channel 680	39
Channel 681	38
Channel 682	36
Channel 683	53
Channel 684	47
Channel 685	47
Channel 686	72
Channel 687	51
Channel 688	55
Channel 689	55
Channel 690	35
Channel 691	52
Channel 692	44
Channel 693	31
Channel 694	40
Channel 695	33
Channel 696	23
Channel 697	24
Channel 698	23
Channel 699	26
Channel 700	20
Channel 701	15
Channel 702	20
Channel 703	17
Channel 704	20
Channel 705	25
Channel 706	18
Channel 707	31
Channel 708	27
Channel 709	45
Channel 710	35
Channel 711	46
Channel 712	43
Channel 713	71
Channel 714	78
Channel 715	84
Channel 716	89
Channel 717	90
Channel 718	90
Channel 719	78
Channel 720	84
Channel 721	71
Channel 722	73
Channel 723	60
Channel 724	57
Channel 725	44
Channel 726	37
Channel 727	30
Channel 728	34
Channel 729	26
Channel 730	17
Channel 731	28
Channel 732	21
Channel 733	14
Channel 734	25
Channel 735	19
Channel 736	12
Channel 737	16
Channel 738	16
Channel 739	19
Channel 740	20
Channel 741	21
Channel 742	22
Channel 743	19
Channel 744	11
Channel 745	18
Channel 746	10
Channel 747	13
Channel 748	14
Channel 749	15
Channel 750	7
Channel 751	15
Channel 752	14
Channel 753	16
Channel 754	11
Channel 755	5
Channel 756	11
Channel 757	9
Channel 758	14
Channel 759	12
Channel 760	9
Channel 761	6
Channel 762	14
Channel 763	13
Channel 764	14
Channel 765	18
Channel 766	18
Channel 767	10
Channel 768	18
Channel 769	14
Channel 770	12
Channel 771	16
Channel 772	21
Channel 773	10
Channel 774	13
Channel 775	16
Channel 776	15
Channel 777	21
Channel 778	14
Channel 779	15
Channel 780	23
Channel 781	13
Channel 782	12
Channel 783	20
Channel 784	17
Channel 785	13
Channel 786	18
Channel 787	30
Channel 788	28
Channel 789	28
Channel 790	25
Channel 791	22
Channel 792	22
Channel 793	27
Channel 794	26
Channel 795	22
Channel 796	33
Channel 797	28
Channel 798	31
Channel 799	18
Channel 800	22
Channel 801	31
Channel 802	27
Channel 803	19
Channel 804	32
Channel 805	26
Channel 806	26
Channel 807	21
Channel 808	14
Channel 809	20
Channel 810	24
Channel 811	19
Channel 812	20
Channel 813	16
Channel 814	18
Channel 815	14
Channel 816	11
Channel 817	19
Channel 818	13
Channel 819	12
Channel 820	12
Channel 821	13
Channel 822	16
Channel 823	18
Channel 824	15
Channel 825	16
Channel 826	11
Channel 827	20
Channel 828	20
Channel 829	19
Channel 830	17
Channel 831	13
Channel 832	13
Channel 833	12
Channel 834	11
Channel 835	10
Channel 836	19
Channel 837	16
Channel 838	13
Channel 839	22
Channel 840	20
Channel 841	15
Channel 842	14
Channel 843	8
Channel 844	17
Channel 845	16
Channel 846	11
Channel 847	25
Channel 848	15
Channel 849	15
Channel 850	12
Channel 851	16
Channel 852	15
Channel 853	11
Channel 854	14
Channel 855	16
Channel 856	12
Channel 857	16
Channel 858	20
Channel 859	18
Channel 860	18
Channel 861	17
Channel 862	13
Channel 863	11
Channel 864	19
Channel 865	16
Channel 866	21
Channel 867	15
Channel 868	23
Channel 869	21
Channel 870	16
Channel 871	15
Channel 872	23
Channel 873	22
Channel 874	20
Channel 875	13
Channel 876	20
Channel 877	25
Channel 878	18
Channel 879	18
Channel 880	20
Channel 881	25
Channel 882	20
Channel 883	16
Channel 884	23
Channel 885	16
Channel 886	14
Channel 887	17
Channel 888	14
Channel 889	11
Channel 890	19
Channel 891	26
Channel 892	23
Channel 893	20
Channel 894	15
Channel 895	22
Channel 896	6
Channel 897	13
Channel 898	12
Channel 899	8
Channel 900	15
Channel 901	17
Channel 902	21
Channel 903	17
Channel 904	14
Channel 905	11
Channel 906	15
Channel 907	9
Channel 908	13
Channel 909	20
Channel 910	17
Channel 911	20
Channel 912	15
Channel 913	17
Channel 914	15
Channel 915	13
Channel 916	16
Channel 917	20
Channel 918	10
Channel 919	20
Channel 920	22
Channel 921	14
Channel 922	24
Channel 923	21
Channel 924	19
Channel 925	18
Channel 926	25
Channel 927	14
Channel 928	14
Channel 929	20
Channel 930	19
Channel 931	21
Channel 932	19
Channel 933	11
Channel 934	24
Channel 935	14
Channel 936	20
Channel 937	19
Channel 938	21
Channel 939	28
Channel 940	26
Channel 941	26
Channel 942	25
Channel 943	25
Channel 944	20
Channel 945	23
Channel 946	21
Channel 947	18
Channel 948	22
Channel 949	19
Channel 950	23
Channel 951	26
Channel 952	23
Channel 953	28
Channel 954	20
Channel 955	16
Channel 956	13
Channel 957	17
Channel 958	21
Channel 959	22
Channel 960	14
Channel 961	20
Channel 962	21
Channel 963	18
Channel 964	14
Channel 965	19
Channel 966	22
Channel 967	21
Channel 968	27
Channel 969	17
Channel 970	21
Channel 971	16
Channel 972	19
Channel 973	14
Channel 974	21
Channel 975	23
Channel 976	18
Channel 977	24
Channel 978	25
Channel 979	19
Channel 980	25
Channel 981	23
Channel 982	30
Channel 983	24
Channel 984	19
Channel 985	22
Channel 986	26
Channel 987	23
Channel 988	20
Channel 989	18
Channel 990	18
Channel 991	22
Channel 992	22
Channel 993	14
Channel 994	14
Channel 995	24
Channel 996	23
Channel 997	19
Channel 998	25
Channel 999	20
Channel 1000	12
Channel 1001	19
Channel 1002	21
Channel 1003	17
Channel 1004	18
Channel 1005	14
Channel 1006	16
Channel 1007	24
Channel 1008	10
Channel 1009	23
Channel 1010	22
Channel 1011	17
Channel 1012	17
Channel 1013	22
Channel 1014	19
Channel 1015	17
Channel 1016	10
Channel 1017	22
Channel 1018	18
Channel 1019	20
Channel 1020	15
Channel 1021	19
Channel 1022	19
Channel 1023	12
Channel 1024	20
Channel 1025	12
Channel 1026	28
Channel 1027	14
Channel 1028	23
Channel 1029	26
Channel 1030	26
Channel 1031	26
Channel 1032	13
Channel 1033	18
Channel 1034	34
Channel 1035	26
Channel 1036	18
Channel 1037	35
Channel 1038	25
Channel 1039	25
Channel 1040	22
Channel 1041	18
Channel 1042	24
Channel 1043	20
Channel 1044	29
Channel 1045	19
Channel 1046	18
Channel 1047	19
Channel 1048	28
Channel 1049	18
Channel 1050	25
Channel 1051	21
Channel 1052	19
Channel 1053	14
Channel 1054	21
Channel 1055	18
Channel 1056	26
Channel 1057	21
Channel 1058	25
Channel 1059	30
Channel 1060	21
Channel 1061	23
Channel 1062	22
Channel 1063	16
Channel 1064	16
Channel 1065	18
Channel 1066	18
Channel 1067	29
Channel 1068	26
Channel 1069	23
Channel 1070	25
Channel 1071	22
Channel 1072	15
Channel 1073	15
Channel 1074	22
Channel 1075	24
Channel 1076	17
Channel 1077	29
Channel 1078	21
Channel 1079	24
Channel 1080	20
Channel 1081	17
Channel 1082	26
Channel 1083	28
Channel 1084	24
Channel 1085	39
Channel 1086	28
Channel 1087	20
Channel 1088	22
Channel 1089	26
Channel 1090	30
Channel 1091	25
Channel 1092	24
Channel 1093	31
Channel 1094	24
Channel 1095	27
Channel 1096	28
Channel 1097	27
Channel 1098	28
Channel 1099	24
Channel 1100	28
Channel 1101	28
Channel 1102	23
Channel 1103	28
Channel 1104	21
Channel 1105	35
Channel 1106	28
Channel 1107	30
Channel 1108	20
Channel 1109	21
Channel 1110	44
Channel 1111	27
Channel 1112	28
Channel 1113	18
Channel 1114	28
Channel 1115	29
Channel 1116	36
Channel 1117	39
Channel 1118	28
Channel 1119	25
Channel 1120	31
Channel 1121	39
Channel 1122	21
Channel 1123	23
Channel 1124	35
Channel 1125	23
Channel 1126	25
Channel 1127	30
Channel 1128	30
Channel 1129	23
Channel 1130	35
Channel 1131	28
Channel 1132	40
Channel 1133	39
Channel 1134	26
Channel 1135	30
Channel 1136	37
Channel 1137	26
Channel 1138	32
Channel 1139	35
Channel 1140	40
Channel 1141	33
Channel 1142	34
Channel 1143	43
Channel 1144	44
Channel 1145	26
Channel 1146	44
Channel 1147	44
Channel 1148	42
Channel 1149	36
Channel 1150	43
Channel 1151	44
Channel 1152	43
Channel 1153	45
Channel 1154	61
Channel 1155	41
Channel 1156	43
Channel 1157	37
Channel 1158	41
Channel 1159	45
Channel 1160	55
Channel 1161	41
Channel 1162	34
Channel 1163	38
Channel 1164	38
Channel 1165	48
Channel 1166	48
Channel 1167	42
Channel 1168	49
Channel 1169	43
Channel 1170	46
Channel 1171	55
Channel 1172	60
Channel 1173	45
Channel 1174	48
Channel 1175	55
Channel 1176	43
Channel 1177	52
Channel 1178	52
Channel 1179	56
Channel 1180	48
Channel 1181	56
Channel 1182	56
Channel 1183	69
Channel 1184	54
Channel 1185	56
Channel 1186	62
Channel 1187	62
Channel 1188	72
Channel 1189	71
Channel 1190	66
Channel 1191	60
Channel 1192	57
Channel 1193	73
Channel 1194	86
Channel 1195	62
Channel 1196	83
Channel 1197	56
Channel 1198	74
Channel 1199	83
Channel 1200	82
Channel 1201	93
Channel 1202	64
Channel 1203	80
Channel 1204	90
Channel 1205	82
Channel 1206	84
Channel 1207	70
Channel 1208	100
Channel 1209	73
Channel 1210	83
Channel 1211	115
Channel 1212	114
Channel 1213	79
Channel 1214	94
Channel 1215	94
Channel 1216	122
Channel 1217	120
Channel 1218	105
Channel 1219	129
Channel 1220	119
Channel 1221	116
Channel 1222	142
Channel 1223	111
Channel 1224	121
Channel 1225	144
Channel 1226	130
Channel 1227	146
Channel 1228	148
Channel 1229	144
Channel 1230	149
Channel 1231	163
Channel 1232	160
Channel 1233	160
Channel 1234	174
Channel 1235	144
Channel 1236	156
Channel 1237	178
Channel 1238	166
Channel 1239	160
Channel 1240	191
Channel 1241	198
Channel 1242	198
Channel 1243	195
Channel 1244	235
Channel 1245	241
Channel 1246	211
Channel 1247	248
Channel 1248	269
Channel 1249	243
Channel 1250	254
Channel 1251	266
Channel 1252	284
Channel 1253	318
Channel 1254	312
Channel 1255	316
Channel 1256	300
Channel 1257	323
Channel 1258	343
Channel 1259	368
Channel 1260	340
Channel 1261	405
Channel 1262	406
Channel 1263	436
Channel 1264	427
Channel 1265	435
Channel 1266	452
Channel 1267	486
Channel 1268	443
Channel 1269	467
Channel 1270	506
Channel 1271	477
Channel 1272	513
Channel 1273	531
Channel 1274	538
Channel 1275	568
Channel 1276	512
Channel 1277	519
Channel 1278	525
Channel 1279	551
Channel 1280	578
Channel 1281	600
Channel 1282	578
Channel 1283	624
Channel 1284	663
Channel 1285	592
Channel 1286	569
Channel 1287	579
Channel 1288	637
Channel 1289	604
Channel 1290	614
Channel 1291	631
Channel 1292	654
Channel 1293	678
Channel 1294	641
Channel 1295	643
Channel 1296	687
Channel 1297	637
Channel 1298	674
Channel 1299	634
Channel 1300	638
Channel 1301	686
Channel 1302	726
Channel 1303	690
Channel 1304	766
Channel 1305	749
Channel 1306	741
Channel 1307	735
Channel 1308	805
Channel 1309	809
Channel 1310	867
Channel 1311	961
Channel 1312	987
Channel 1313	1013
Channel 1314	1086
Channel 1315	1162
Channel 1316	1205
Channel 1317	1220
Channel 1318	1246
Channel 1319	1380
Channel 1320	1405
Channel 1321	1570
Channel 1322	1624
Channel 1323	1692
Channel 1324	1816
Channel 1325	1778
Channel 1326	1873
Channel 1327	1949
Channel 1328	1999
Channel 1329	2104
Channel 1330	2112
Channel 1331	2188
Channel 1332	2241
Channel 1333	2217
Channel 1334	2403
Channel 1335	2361
Channel 1336	2403
Channel 1337	2424
Channel 1338	2529
Channel 1339	2487
Channel 1340	2394
Channel 1341	2358
Channel 1342	2379
Channel 1343	2297
Channel 1344	2451
Channel 1345	2320
Channel 1346	2291
Channel 1347	2257
Channel 1348	2139
Channel 1349	2091
Channel 1350	2072
Channel 1351	2055
Channel 1352	1942
Channel 1353	1901
Channel 1354	1894
Channel 1355	1848
Channel 1356	1782
Channel 1357	1778
Channel 1358	1667
Channel 1359	1583
Channel 1360	1620
Channel 1361	1520
Channel 1362	1533
Channel 1363	1502
Channel 1364	1355
Channel 1365	1472
Channel 1366	1366
Channel 1367	1383
Channel 1368	1276
Channel 1369	1285
Channel 1370	1233
Channel 1371	1201
Channel 1372	1163
Channel 1373	1143
Channel 1374	1101
Channel 1375	1077
Channel 1376	1010
Channel 1377	1020
Channel 1378	969
Channel 1379	990
Channel 1380	899
Channel 1381	835
Channel 1382	829
Channel 1383	801
Channel 1384	789
Channel 1385	838
Channel 1386	711
Channel 1387	758
Channel 1388	627
Channel 1389	691
Channel 1390	600
Channel 1391	573
Channel 1392	529
Channel 1393	525
Channel 1394	479
Channel 1395	459
Channel 1396	475
Channel 1397	429
Channel 1398	428
Channel 1399	365
Channel 1400	392
Channel 1401	365
Channel 1402	350
Channel 1403	350
Channel 1404	359
Channel 1405	367
Channel 1406	410
Channel 1407	441
Channel 1408	426
Channel 1409	409
Channel 1410	498
Channel 1411	540
Channel 1412	548
Channel 1413	616
Channel 1414	638
Channel 1415	688
Channel 1416	708
Channel 1417	789
Channel 1418	775
Channel 1419	777
Channel 1420	767
Channel 1421	803
Channel 1422	801
Channel 1423	790
Channel 1424	726
Channel 1425	739
Channel 1426	669
Channel 1427	636
Channel 1428	601
Channel 1429	580
Channel 1430	547
Channel 1431	477
Channel 1432	432
Channel 1433	330
Channel 1434	324
Channel 1435	289
Channel 1436	251
Channel 1437	218
Channel 1438	221
Channel 1439	198
Channel 1440	197
Channel 1441	177
Channel 1442	147
Channel 1443	145
Channel 1444	144
Channel 1445	145
Channel 1446	116
Channel 1447	149
Channel 1448	129
Channel 1449	146
Channel 1450	150
Channel 1451	161
Channel 1452	150
Channel 1453	150
Channel 1454	150
Channel 1455	141
Channel 1456	140
Channel 1457	165
Channel 1458	163
Channel 1459	173
Channel 1460	158
Channel 1461	209
Channel 1462	197
Channel 1463	180
Channel 1464	196
Channel 1465	213
Channel 1466	219
Channel 1467	206
Channel 1468	220
Channel 1469	278
Channel 1470	259
Channel 1471	272
Channel 1472	294
Channel 1473	313
Channel 1474	317
Channel 1475	313
Channel 1476	336
Channel 1477	332
Channel 1478	304
Channel 1479	385
Channel 1480	421
Channel 1481	378
Channel 1482	400
Channel 1483	383
Channel 1484	475
Channel 1485	437
Channel 1486	419
Channel 1487	434
Channel 1488	395
Channel 1489	426
Channel 1490	453
Channel 1491	428
Channel 1492	402
Channel 1493	399
Channel 1494	414
Channel 1495	382
Channel 1496	413
Channel 1497	417
Channel 1498	398
Channel 1499	381
Channel 1500	386
Channel 1501	385
Channel 1502	335
Channel 1503	356
Channel 1504	356
Channel 1505	341
Channel 1506	327
Channel 1507	316
Channel 1508	347
Channel 1509	302
Channel 1510	315
Channel 1511	306
Channel 1512	302
Channel 1513	302
Channel 1514	298
Channel 1515	284
Channel 1516	247
Channel 1517	242
Channel 1518	262
Channel 1519	190
Channel 1520	228
Channel 1521	243
Channel 1522	227
Channel 1523	219
Channel 1524	287
Channel 1525	234
Channel 1526	242
Channel 1527	241
Channel 1528	227
Channel 1529	215
Channel 1530	211
Channel 1531	199
Channel 1532	184
Channel 1533	219
Channel 1534	170
Channel 1535	188
Channel 1536	208
Channel 1537	180
Channel 1538	193
Channel 1539	195
Channel 1540	158
Channel 1541	157
Channel 1542	146
Channel 1543	166
Channel 1544	140
Channel 1545	149
Channel 1546	135
Channel 1547	160
Channel 1548	138
Channel 1549	118
Channel 1550	134
Channel 1551	115
Channel 1552	107
Channel 1553	102
Channel 1554	135
Channel 1555	101
Channel 1556	89
Channel 1557	122
Channel 1558	95
Channel 1559	102
Channel 1560	95
Channel 1561	85
Channel 1562	91
Channel 1563	69
Channel 1564	89
Channel 1565	73
Channel 1566	71
Channel 1567	85
Channel 1568	79
Channel 1569	75
Channel 1570	73
Channel 1571	53
Channel 1572	72
Channel 1573	71
Channel 1574	67
Channel 1575	65
Channel 1576	91
Channel 1577	93
Channel 1578	88
Channel 1579	90
Channel 1580	87
Channel 1581	136
Channel 1582	130
Channel 1583	139
Channel 1584	174
Channel 1585	159
Channel 1586	174
Channel 1587	203
Channel 1588	206
Channel 1589	229
Channel 1590	222
Channel 1591	275
Channel 1592	243
Channel 1593	228
Channel 1594	241
Channel 1595	214
Channel 1596	219
Channel 1597	199
Channel 1598	188
Channel 1599	171
Channel 1600	165
Channel 1601	120
Channel 1602	121
Channel 1603	130
Channel 1604	92
Channel 1605	105
Channel 1606	98
Channel 1607	62
Channel 1608	72
Channel 1609	58
Channel 1610	40
Channel 1611	66
Channel 1612	52
Channel 1613	54
Channel 1614	57
Channel 1615	50
Channel 1616	60
Channel 1617	62
Channel 1618	65
Channel 1619	49
Channel 1620	54
Channel 1621	58
Channel 1622	43
Channel 1623	56
Channel 1624	55
Channel 1625	57
Channel 1626	41
Channel 1627	58
Channel 1628	54
Channel 1629	33
Channel 1630	41
Channel 1631	25
Channel 1632	31
Channel 1633	35
Channel 1634	16
Channel 1635	24
Channel 1636	16
Channel 1637	17
Channel 1638	17
Channel 1639	14
Channel 1640	16
Channel 1641	18
Channel 1642	19
Channel 1643	15
Channel 1644	14
Channel 1645	21
Channel 1646	19
Channel 1647	13
Channel 1648	11
Channel 1649	12
Channel 1650	10
Channel 1651	7
Channel 1652	13
Channel 1653	14
Channel 1654	15
Channel 1655	14
Channel 1656	18
Channel 1657	9
Channel 1658	7
Channel 1659	19
Channel 1660	14
Channel 1661	17
Channel 1662	18
Channel 1663	19
Channel 1664	11
Channel 1665	12
Channel 1666	13
Channel 1667	18
Channel 1668	17
Channel 1669	10
Channel 1670	11
Channel 1671	17
Channel 1672	11
Channel 1673	23
Channel 1674	13
Channel 1675	16
Channel 1676	19
Channel 1677	19
Channel 1678	23
Channel 1679	23
Channel 1680	16
Channel 1681	19
Channel 1682	23
Channel 1683	28
Channel 1684	37
Channel 1685	44
Channel 1686	49
Channel 1687	67
Channel 1688	68
Channel 1689	93
Channel 1690	97
Channel 1691	99
Channel 1692	140
Channel 1693	153
Channel 1694	200
Channel 1695	226
Channel 1696	276
Channel 1697	321
Channel 1698	337
Channel 1699	368
Channel 1700	457
Channel 1701	491
Channel 1702	546
Channel 1703	606
Channel 1704	687
Channel 1705	760
Channel 1706	807
Channel 1707	889
Channel 1708	855
Channel 1709	888
Channel 1710	1020
Channel 1711	996
Channel 1712	1019
Channel 1713	1041
Channel 1714	1101
Channel 1715	1098
Channel 1716	1091
Channel 1717	1106
Channel 1718	1101
Channel 1719	1038
Channel 1720	1015
Channel 1721	940
Channel 1722	942
Channel 1723	847
Channel 1724	740
Channel 1725	737
Channel 1726	658
Channel 1727	556
Channel 1728	518
Channel 1729	435
Channel 1730	352
Channel 1731	302
Channel 1732	255
Channel 1733	225
Channel 1734	174
Channel 1735	130
Channel 1736	113
Channel 1737	91
Channel 1738	58
Channel 1739	67
Channel 1740	52
Channel 1741	41
Channel 1742	28
Channel 1743	27
Channel 1744	23
Channel 1745	11
Channel 1746	15
Channel 1747	14
Channel 1748	15
Channel 1749	19
Channel 1750	9
Channel 1751	14
Channel 1752	14
Channel 1753	11
Channel 1754	9
Channel 1755	16
Channel 1756	14
Channel 1757	6
Channel 1758	16
Channel 1759	8
Channel 1760	8
Channel 1761	13
Channel 1762	12
Channel 1763	17
Channel 1764	14
Channel 1765	9
Channel 1766	16
Channel 1767	5
Channel 1768	9
Channel 1769	10
Channel 1770	12
Channel 1771	13
Channel 1772	8
Channel 1773	17
Channel 1774	14
Channel 1775	13
Channel 1776	16
Channel 1777	19
Channel 1778	14
Channel 1779	9
Channel 1780	11
Channel 1781	12
Channel 1782	18
Channel 1783	10
Channel 1784	10
Channel 1785	14
Channel 1786	15
Channel 1787	10
Channel 1788	21
Channel 1789	17
Channel 1790	12
Channel 1791	9
Channel 1792	11
Channel 1793	10
Channel 1794	7
Channel 1795	11
Channel 1796	5
Channel 1797	11
Channel 1798	6
Channel 1799	13
Channel 1800	12
Channel 1801	12
Channel 1802	5
Channel 1803	9
Channel 1804	16
Channel 1805	7
Channel 1806	15
Channel 1807	8
Channel 1808	14
Channel 1809	15
Channel 1810	17
Channel 1811	9
Channel 1812	15
Channel 1813	10
Channel 1814	11
Channel 1815	9
Channel 1816	8
Channel 1817	16
Channel 1818	14
Channel 1819	10
Channel 1820	12
Channel 1821	11
Channel 1822	15
Channel 1823	10
Channel 1824	13
Channel 1825	11
Channel 1826	14
Channel 1827	14
Channel 1828	10
Channel 1829	9
Channel 1830	9
Channel 1831	15
Channel 1832	7
Channel 1833	8
Channel 1834	13
Channel 1835	10
Channel 1836	10
Channel 1837	11
Channel 1838	9
Channel 1839	10
Channel 1840	11
Channel 1841	10
Channel 1842	9
Channel 1843	6
Channel 1844	14
Channel 1845	15
Channel 1846	11
Channel 1847	12
Channel 1848	9
Channel 1849	4
Channel 1850	9
Channel 1851	12
Channel 1852	16
Channel 1853	15
Channel 1854	6
Channel 1855	17
Channel 1856	6
Channel 1857	11
Channel 1858	14
Channel 1859	12
Channel 1860	13
Channel 1861	15
Channel 1862	14
Channel 1863	10
Channel 1864	12
Channel 1865	12
Channel 1866	6
Channel 1867	6
Channel 1868	13
Channel 1869	10
Channel 1870	10
Channel 1871	12
Channel 1872	15
Channel 1873	14
Channel 1874	13
Channel 1875	8
Channel 1876	21
Channel 1877	11
Channel 1878	10
Channel 1879	19
Channel 1880	12
Channel 1881	13
Channel 1882	14
Channel 1883	9
Channel 1884	9
Channel 1885	15
Channel 1886	8
Channel 1887	9
Channel 1888	17
Channel 1889	19
Channel 1890	21
Channel 1891	11
Channel 1892	17
Channel 1893	12
Channel 1894	19
Channel 1895	13
Channel 1896	14
Channel 1897	15
Channel 1898	15
Channel 1899	20
Channel 1900	17
Channel 1901	26
Channel 1902	17
Channel 1903	24
Channel 1904	25
Channel 1905	30
Channel 1906	35
Channel 1907	38
Channel 1908	37
Channel 1909	37
Channel 1910	42
Channel 1911	56
Channel 1912	60
Channel 1913	70
Channel 1914	98
Channel 1915	111
Channel 1916	122
Channel 1917	134
Channel 1918	145
Channel 1919	166
Channel 1920	197
Channel 1921	224
Channel 1922	252
Channel 1923	238
Channel 1924	273
Channel 1925	274
Channel 1926	295
Channel 1927	313
Channel 1928	351
Channel 1929	320
Channel 1930	343
Channel 1931	280
Channel 1932	275
Channel 1933	263
Channel 1934	230
Channel 1935	263
Channel 1936	207
Channel 1937	195
Channel 1938	191
Channel 1939	161
Channel 1940	135
Channel 1941	138
Channel 1942	105
Channel 1943	101
Channel 1944	87
Channel 1945	75
Channel 1946	45
Channel 1947	48
Channel 1948	57
Channel 1949	43
Channel 1950	35
Channel 1951	25
Channel 1952	40
Channel 1953	35
Channel 1954	27
Channel 1955	32
Channel 1956	37
Channel 1957	38
Channel 1958	36
Channel 1959	32
Channel 1960	52
Channel 1961	52
Channel 1962	50
Channel 1963	62
Channel 1964	60
Channel 1965	57
Channel 1966	58
Channel 1967	67
Channel 1968	52
Channel 1969	58
Channel 1970	54
Channel 1971	50
Channel 1972	47
Channel 1973	47
Channel 1974	43
Channel 1975	37
Channel 1976	48
Channel 1977	31
Channel 1978	37
Channel 1979	28
Channel 1980	24
Channel 1981	22
Channel 1982	17
Channel 1983	12
Channel 1984	8
Channel 1985	15
Channel 1986	16
Channel 1987	13
Channel 1988	11
Channel 1989	6
Channel 1990	6
Channel 1991	8
Channel 1992	9
Channel 1993	7
Channel 1994	8
[truncated: 2,102 more rows]
