# Supplementary material for: A dataset of 112 ligands for the preconcentration of mercury, uranium, lanthanum and other pollutants and heavy metals in water
Source: Data Brief. 2020 Feb 4;29:105236. doi: 10.1016/j.dib.2020.105236 (PMC7033335; doi:10.1016/j.dib.2020.105236)
Supplement: Multimedia component 14_1_spl_10 Phenanthrolin_spl_ 1_spl_10 Phenanthrolin monohydrat [file mmc14.txt]

0
0
0
0
0
0
0
0
0
0
0
1
4
22
89
310
1076
3547
9763
24328
55334
110421
201287
326733
474568
622239
739308
778926
737694
629244
481008
325010
200057
110907
54336
23502
9328
3290
1069
303
98
22
15
9
7
11
5
5
4
4
9
7
4
1
2
7
1
4
2
6
5
1
3
6
0
4
2
1
0
2
1
3
2
0
2
1
0
38
69
60
73
71
65
77
57
64
68
62
71
72
66
70
63
80
56
63
66
87
59
67
64
51
63
63
69
71
64
65
59
67
53
48
71
43
50
67
67
50
52
51
56
67
47
71
64
62
56
62
46
48
42
47
49
46
42
50
34
40
29
31
43
45
40
44
25
32
35
37
37
45
45
36
27
33
29
30
29
25
31
28
23
31
32
42
45
34
23
29
36
38
38
32
29
37
37
27
32
32
40
31
36
42
44
33
29
41
34
31
41
43
30
37
36
23
34
35
31
32
29
28
31
32
32
36
35
34
42
54
49
55
59
81
63
53
61
58
74
64
74
41
58
54
50
43
44
50
43
49
44
42
31
40
29
40
36
34
44
33
31
39
38
29
42
32
41
54
54
64
87
109
93
144
187
218
271
321
416
461
614
709
971
1061
1222
1239
1236
1156
1062
907
714
617
472
338
245
177
141
112
106
141
124
141
135
161
150
148
128
129
113
87
55
57
41
36
32
27
25
20
16
21
21
15
22
13
16
16
10
20
18
18
26
20
22
31
32
36
69
66
95
103
141
159
166
194
200
175
166
141
140
108
88
59
37
32
34
26
34
22
31
17
28
26
21
23
31
32
34
42
41
30
46
36
27
29
25
25
14
19
17
19
16
14
8
11
11
14
21
19
19
17
22
8
7
10
17
17
15
15
14
17
11
9
16
19
11
14
14
14
16
22
17
14
13
18
14
15
24
17
15
10
20
18
21
18
13
15
15
11
11
13
13
18
9
15
18
10
12
20
13
6
15
16
23
9
16
14
10
8
12
14
9
13
18
14
15
7
10
18
13
6
14
11
10
10
11
19
17
20
11
5
15
14
34
27
32
43
48
61
80
71
84
83
81
63
89
68
60
58
38
37
32
27
12
16
9
11
15
7
9
14
11
11
13
11
12
15
12
15
10
14
8
15
12
14
28
16
17
20
24
28
33
33
30
33
27
32
22
27
22
31
12
15
17
9
17
11
14
16
15
15
17
23
26
16
24
17
26
31
39
71
79
102
130
130
165
224
251
317
277
331
349
346
342
298
256
232
199
157
127
99
69
61
31
40
14
19
14
9
17
18
17
11
15
11
13
13
17
9
21
11
13
17
20
23
12
17
19
19
15
22
21
19
37
35
31
42
49
48
68
69
77
78
67
83
65
61
61
61
50
37
29
33
20
25
28
14
17
20
15
23
23
23
25
45
48
33
69
89
79
116
134
157
166
192
218
230
229
233
186
183
162
149
112
118
78
74
50
27
33
28
16
24
10
15
24
8
15
8
13
25
18
14
18
13
7
19
22
16
15
18
16
16
23
21
14
23
27
27
30
35
35
31
31
31
38
28
35
34
29
31
38
33
39
43
47
52
51
58
57
59
44
54
55
44
46
37
34
28
27
32
32
22
14
15
26
23
26
23
29
25
33
38
46
53
57
58
65
80
71
73
69
56
59
41
52
43
44
24
30
14
25
20
15
18
20
22
15
19
26
19
17
15
13
18
19
19
20
19
15
12
14
14
14
15
17
14
19
16
19
15
25
12
16
23
13
24
21
23
12
23
15
10
15
19
22
23
20
18
19
18
25
25
17
20
25
25
17
17
22
26
38
27
25
21
26
26
33
31
24
23
18
21
20
22
27
16
24
26
23
20
18
20
34
24
17
17
19
31
23
18
12
25
16
17
14
15
17
26
19
10
21
26
16
19
21
10
21
24
31
12
15
20
20
16
18
15
17
17
23
14
16
18
12
20
17
22
18
16
24
28
20
19
17
23
23
26
26
23
26
20
40
23
28
21
20
30
23
23
25
22
26
19
16
20
25
21
26
15
16
19
25
16
22
26
19
15
21
22
23
16
21
28
23
18
18
18
12
26
16
24
24
26
18
20
31
20
17
19
19
29
20
20
17
31
29
17
17
16
20
28
15
15
20
21
25
21
25
21
35
28
25
22
26
20
25
27
22
20
27
17
24
33
27
30
27
22
24
18
21
19
25
15
32
21
24
19
34
28
27
20
20
20
24
32
28
18
41
32
34
27
30
32
33
34
19
28
28
22
27
27
18
14
17
24
21
20
23
24
29
18
32
16
23
24
13
27
24
28
27
30
23
22
17
30
19
32
24
23
21
27
31
19
24
18
24
28
19
29
22
24
30
35
36
37
25
30
30
35
37
35
27
38
38
28
32
26
20
34
31
27
31
35
27
25
32
38
33
26
28
27
31
32
31
26
33
27
29
32
20
24
23
30
31
36
34
23
33
25
23
24
18
36
34
28
27
32
24
36
32
37
37
35
37
37
35
28
31
27
32
41
31
32
38
36
37
35
31
26
34
31
35
38
29
28
34
37
26
34
38
28
37
32
36
39
37
41
40
41
41
32
33
38
40
37
23
42
42
36
34
46
34
43
36
48
37
44
46
41
46
38
38
44
34
47
54
39
52
54
43
53
51
53
41
63
55
49
55
58
56
53
50
45
66
60
61
59
63
65
56
59
70
58
64
66
72
70
68
81
78
75
70
77
77
89
82
82
86
96
81
75
95
83
82
98
94
92
102
104
105
113
100
114
101
126
116
102
141
119
115
133
146
122
150
146
142
154
143
161
148
171
192
165
168
176
198
211
184
202
217
172
189
236
228
278
249
253
259
295
293
281
278
301
334
341
344
337
334
378
359
400
417
413
429
436
402
447
513
495
491
508
521
531
575
575
585
576
587
576
646
588
654
605
654
641
679
620
678
678
696
694
715
676
697
688
697
742
747
774
751
799
736
768
805
851
853
906
851
989
915
973
1007
994
1055
1126
1140
1196
1293
1370
1439
1483
1612
1691
1752
1871
1960
1988
2138
2194
2286
2344
2422
2418
2436
2593
2632
2677
2784
2853
2772
2813
2841
2903
2856
2869
2875
2840
2900
2800
2830
2737
2864
2746
2751
2729
2621
2648
2432
2440
2461
2547
2360
2522
2374
2312
2261
2224
2236
2195
2138
2152
2073
2073
2137
2034
2031
1949
1813
1877
1763
1647
1627
1647
1593
1519
1506
1440
1347
1274
1275
1177
1121
1055
1027
925
923
852
813
742
711
710
640
641
666
634
607
663
659
740
770
820
838
903
1026
1095
1161
1275
1339
1442
1364
1415
1546
1530
1542
1575
1526
1368
1381
1278
1183
1076
1026
864
800
717
606
479
452
398
300
278
266
221
221
173
186
181
154
191
154
170
157
173
163
159
175
154
180
185
191
185
175
207
231
197
216
241
253
249
233
260
304
309
309
363
323
357
360
369
395
395
437
410
426
440
424
477
467
499
473
452
517
475
508
478
471
465
520
486
525
492
501
455
439
494
474
466
451
441
430
475
449
420
385
422
390
403
430
398
392
394
367
348
366
373
344
357
360
341
329
332
342
338
336
326
302
310
342
304
303
297
273
264
307
303
283
271
258
264
257
253
200
222
215
201
180
183
191
170
170
148
166
167
125
142
130
131
119
132
113
130
99
118
108
121
111
112
145
109
128
147
140
177
167
181
207
219
251
244
295
317
302
309
332
346
355
337
340
302
301
261
227
209
179
165
165
137
124
98
113
85
68
75
69
71
88
75
46
72
73
58
78
68
77
77
80
63
60
57
50
47
44
42
43
25
29
30
30
27
14
33
20
13
16
13
17
15
16
14
10
15
10
10
14
11
8
11
21
14
14
16
15
7
21
9
13
16
19
11
18
14
12
13
11
15
24
15
17
13
15
20
25
21
18
34
34
38
48
57
57
75
92
106
150
169
201
227
287
303
355
395
476
529
555
601
680
746
748
781
902
954
981
1007
1044
1139
1060
1106
1119
1173
1121
1154
1109
1104
951
912
800
780
683
627
559
453
405
340
276
260
181
160
118
105
81
66
51
51
35
29
18
20
20
16
22
23
12
14
13
11
10
8
12
12
13
15
13
22
13
22
9
10
17
9
9
13
17
8
12
13
8
14
9
16
16
10
15
18
12
12
10
4
10
8
11
5
15
11
13
11
12
18
13
13
14
11
12
11
15
10
13
7
9
9
17
9
8
8
12
8
8
6
12
11
7
7
11
12
13
11
8
9
8
12
9
16
16
9
10
9
11
10
7
2
14
17
10
17
11
8
15
16
11
8
11
8
8
8
14
14
16
15
16
18
19
13
12
8
11
10
11
15
9
16
12
11
14
14
8
11
20
15
26
12
19
14
12
20
16
13
15
21
20
15
20
13
17
13
18
14
6
13
9
17
16
22
18
24
18
14
17
23
30
21
29
36
42
59
57
62
74
108
128
156
144
171
175
197
225
233
243
299
315
291
303
301
298
303
299
286
261
263
242
227
194
174
149
135
106
92
92
81
61
49
44
57
43
42
29
39
45
23
34
39
44
45
56
46
43
52
53
61
44
57
52
56
57
55
40
55
46
65
40
36
34
26
36
20
18
15
21
20
16
7
10
9
8
9
4
7
9
6
6
10
5
4
9
6
7
11
9
9
5
9
10
6
11
2
8
4
11
7
3
5
4
6
4
9
5
9
8
4
3
3
4
4
3
6
8
5
7
5
12
7
14
9
10
8
7
3
5
11
2
5
2
5171
0
0
0
0
0
0
0
0
0
0
0
0
0
0
0
0
0
0
0
0
0
0
0
0
0
0
0
0
0
0
0
0
0
0
0
0
0
0
0
0
0
0
0
0
0
0
0
0
0
0
0
0
0
0
0
0
0
0
0
0
0
0
0
0
0
0
0
0
0
0
0
0
0
0
0
0
0
0
0
0
0
0
0
0
0
0
0
0
0
0
0
0
0
0
0
0
0
0
0
0
0
0
0
0
0
0
0
0
0
0
0
0
0
0
0
0
0
0
0
0
0
0
0
0
0
0
0
0
0
0
0
0
0
0
0
0
0
0
0
0
0
0
0
0
0
0
0
0
0
0
0
0
0
0
0
0
0
0
0
0
0
0
0
0
0
0
0
0
0
0
0
0
0
0
0
0
0
0
0
0
0
0
0
0
0
0
0
0
0
0
0
0
0
0
0
0
0
0
0
0
0
0
0
0
0
0
0
0
0
0
0
0
0
0
0
0
0
0
0
0
0
0
0
0
0
0
0
0
0
0
0
0
0
0
0
0
0
0
0
0
0
0
0
0
0
0
0
0
0
0
0
0
0
0
0
0
0
0
0
0
0
0
0
0
0
0
0
0
0
0
0
0
0
0
0
0
0
0
0
0
0
0
0
0
0
0
0
0
0
0
0
0
0
0
0
0
0
0
0
0
0
0
0
0
0
0
0
0
0
0
0
0
0
0
0
0
0
0
0
0
0
0
0
0
0
0
0
0
0
0
0
0
0
0
0
0
0
0
0
0
0
0
0
0
0
0
0
0
0
0
0
0
0
0
0
0
0
0
0
0
0
0
0
0
0
0
0
0
0
0
0
0
0
0
0
0
0
0
0
0
0
0
0
0
0
0
0
0
0
0
0
0
0
0
0
0
0
0
0
0
0
0
0
0
0
0
0
0
0
0
0
0
0
0
0
0
0
0
0
0
0
0
0
0
0
0
0
0
0
0
0
0
0
0
0
0
0
0
0
0
0
0
0
0
0
0
0
0
0
0
0
0
0
0
0
0
0
0
0
0
0
0
0
0
0
0
0
0
0
0
0
0
0
0
0
0
0
0
0
0
0
0
0
0
0
0
0
0
0
0
0
0
0
0
0
0
0
0
0
0
0
0
0
0
0
0
0
0
0
0
0
0
0
0
0
0
0
0
0
0
0
0
0
0
0
0
0
0
0
0
0
0
0
0
0
0
0
0
0
0
0
0
0
0
0
0
0
0
0
0
0
0
0
0
0
0
0
0
0
0
0
0
0
0
0
0
0
0
0
0
0
0
0
0
0
0
0
0
0
0
0
0
0
0
0
0
0
0
0
0
0
0
0
0
0
0
0
0
0
0
0
0
0
0
0
0
0
0
0
0
0
0
0
0
0
0
0
0
0
0
0
0
0
0
0
0
0
0
0
0
0
0
0
0
0
0
0
0
0
0
0
0
0
0
0
0
0
0
0
0
0
0
0
0
0
0
0
0
0
0
0
0
0
0
0
0
0
0
0
0
0
0
0
0
0
0
0
0
0
0
0
0
0
0
0
0
0
0
0
0
0
0
0
0
0
0
0
0
0
0
0
0
0
0
0
0
0
0
0
0
0
0
0
0
0
0
0
0
0
0
0
0
0
0
0
0
0
0
0
0
0
0
0
0
0
0
0
0
0
0
0
0
0
0
0
0
0
0
0
0
0
0
0
0
0
0
0
0
0
0
0
0
0
0
0
0
0
0
0
0
0
0
0
0
0
0
0
0
0
0
0
0
0
0
0
0
0
0
0
0
0
0
0
0
0
0
0
0
0
0
0
0
0
0
0
0
0
0
0
0
0
0
0
0
0
0
0
0
0
0
0
0
0
0
0
0
0
0
0
0
0
0
0
0
0
0
0
0
0
0
0
0
0
0
0
0
0
0
0
0
0
0
0
0
0
0
0
0
0
0
0
0
0
0
0
0
0
0
0
0
0
0
0
0
0
0
0
0
0
0
0
0
0
0
0
0
0
0
0
0
0
0
0
0
0
0
0
0
0
0
0
0
0
0
0
0
0
0
0
0
0
0
0
0
0
0
0
0
0
0
0
0
0
0
0
0
0
0
0
0
0
0
0
0
0
0
0
0
0
0
0
0
0
0
0
0
0
0
0
0
0
0
0
0
0
0
0
0
0
0
0
0
0
0
0
0
0
0
0
0
0
0
0
0
0
0
0
0
0
0
0
0
0
0
0
0
0
0
0
0
0
0
0
0
0
0
0
0
0
0
0
0
0
0
0
0
0
0
0
0
0
0
0
0
0
0
0
0
0
0
0
0
0
0
0
0
0
0
0
0
0
0
0
0
0
0
0
0
0
0
0
0
0
0
0
0
0
0
0
0
0
0
0
0
0
0
0
0
0
0
0
0
0
0
0
0
0
0
0
0
0
0
0
0
0
0
0
0
0
0
0
0
0
0
0
0
0
0
0
0
0
0
0
0
0
0
0
0
0
0
0
0
0
0
0
0
0
0
0
0
0
0
0
0
0
0
0
0
0
0
0
0
0
0
0
0
0
0
0
0
0
0
0
0
0
0
0
0
0
0
0
0
0
0
0
0
0
0
0
0
0
0
0
0
0
0
0
0
0
0
0
0
0
0
0
0
0
0
0
0
0
0
0
0
0
0
0
0
0
0
0
0
0
0
0
0
0
0
0
0
0
0
0
0
0
0
0
0
0
0
0
0
0
0
0
0
0
0
0
0
0
0
0
0
0
0
0
0
0
0
0
0
0
0
0
0
0
0
0
0
0
0
0
0
0
0
0
0
0
0
0
0
0
0
0
0
0
0
0
0
0
0
0
0
0
0
0
0
0
0
0
0
0
0
0
0
0
0
0
0
0
0
0
0
0
0
0
0
0
0
0
0
0
0
0
0
0
0
0
0
0
0
0
0
0
0
0
0
0
0
0
0
0
0
0
0
0
0
0
0
0
0
0
0
0
0
0
0
0
0
0
0
0
0
0
0
0
0
0
0
0
0
0
0
0
0
0
0
0
0
0
0
0
0
0
0
0
0
0
0
0
0
0
0
0
0
0
0
0
0
0
0
0
0
0
0
0
0
0
0
0
0
0
0
0
0
0
0
0
0
0
0
0
0
0
0
0
0
0
0
0
0
0
0
0
0
0
0
0
0
0
0
0
0
0
0
0
0
0
0
0
0
0
0
0
0
0
0
0
0
0
0
0
0
0
0
0
0
0
0
0
0
0
0
0
0
0
0
0
0
0
0
0
0
0
0
0
0
0
0
0
0
0
0
0
0
0
0
0
0
0
0
0
0
0
0
0
0
0
0
0
0
0
0
0
0
0
0
0
0
0
0
0
0
0
0
0
0
0
0
0
0
0
0
0
0
0
0
0
0
0
0
0
0
0
0
0
0
0
0
0
0
0
0
0
0
0
0
0
0
0
0
0
0
0
0
0
0
0
0
0
0
0
0
0
0
0
0
0
0
0
0
0
0
0
0
0
0
0
0
0
0
0
0
0
0
0
0
0
0
0
0
0
0
0
0
0
0
0
0
0
0
0
0
0
0
0
0
0
0
0
0
0
0
0
0
0
0
0
0
0
0
0
0
0
0
0
0
0
0
0
0
0
0
0
0
0
0
0
0
0
0
0
0
0
0
0
0
0
0
0
0
0
0
0
0
0
0
0
0
0
0
0
0
0
0
0
0
0
0
0
0
0
0
0
0
0
0
0
0
0
0
0
0
0
0
0
0
0
0
0
0
0
0
0
0
0
0
0
0
0
0
0
0
0
0
0
0
0
0
0
0
0
0
0
0
0
0
0
0
0
0
0
0
0
0
0
0
0
0
0
0
0
0
0
0
0
0
0
0
0
0
0
0
0
0
0
0
0
0
0
0
0
0
0
0
0
0
0
0
0
0
0
0
0
0
0
0
0
0
0
0
0
0
0
0
0
0
0
0
0
0
0
0
0
0
0
0
0
0
0
0
0
0
0
0
0
0
0
0
0
0
0
0
0
0
0
0
0
0
0
0
0
0
0
0
0
0
0
0
0
0
0
0
0
0
0
0
0
0
0
0
0
0
0
0
0
0
0
0
0
0
0
0
0
0
0
0
0
0
0
0
0
0
0
0
0
0
0
0
0
0
0
0
0
0
0
0
0
0
0
0
0
0
0
0
0
0
0
0
0
0
0
0
0
0
0
0
0
0
0
0
0
0
0
0
0
0
0
0
0
0
0
0
0
0
0
0
0
0
0
0
0
0
0
0
0
0
0
0
0
0
0
0
0
0
0
0
0
0
0
0
0
0
0
0
0
0
0
0
0
0
0
0
0
0
0
0
0
0
0
0
0
0
0
0
0
0
0
0
0
0
0
0
0
0
0
0
0
0
0
0
0
0
0
0
0
0
0
0
0
0
0
0
0
0
0
0
0
0
0
0
0
0
0
0
0
0
0
0
0
0
0
0
0
0
0
0
0
0
0
0
0
0
0
0
0
0
0
0
0
0
0
0
0
0
0
0
0
0
0
0
0
0
0
0
0
0
0
0
0
0
0
0
0
0
0
0
0
0
0
0
0
0
0
0
0
0
0
0
0
0
0
0
0
0
0
0
0
0
0
0
0
0
0
0
0
0
