# Supplementary material for: A dataset of 112 ligands for the preconcentration of mercury, uranium, lanthanum and other pollutants and heavy metals in water
Source: Data Brief. 2020 Feb 4;29:105236. doi: 10.1016/j.dib.2020.105236 (PMC7033335; doi:10.1016/j.dib.2020.105236)
Supplement: Multimedia component 15_D-Fructose [file mmc15.txt]

0
0
0
0
0
0
0
0
0
0
0
1
4
23
79
249
1110
3409
9823
24164
54489
111015
200359
326642
475451
623838
738395
779506
735746
629711
478922
324920
198549
110870
53982
23381
9160
3159
1060
280
85
30
6
7
5
6
9
9
8
5
6
4
9
3
3
3
6
3
3
2
1
3
6
2
4
2
4
5
4
3
0
1
0
0
2
3
3
33
82
60
62
71
73
69
78
60
66
68
62
62
70
57
63
60
52
55
78
71
65
60
61
57
73
66
70
59
57
57
44
63
56
52
49
53
51
56
56
51
51
64
71
50
54
47
60
55
58
54
50
55
43
47
37
39
32
49
45
29
38
42
38
37
27
35
32
40
35
32
29
41
27
32
32
38
21
41
31
32
27
26
28
32
41
39
26
33
28
32
18
38
33
32
24
26
29
34
26
23
21
28
30
39
40
40
31
33
41
41
43
49
24
33
33
30
25
32
20
24
29
24
31
37
40
30
44
32
36
52
68
57
61
73
61
71
68
64
71
91
57
81
57
42
60
49
58
44
47
33
43
36
28
46
25
29
36
48
42
36
41
33
38
37
34
30
44
46
59
75
85
111
144
137
187
211
288
306
369
479
685
736
838
998
1099
1179
1167
1142
1056
922
695
585
437
329
243
176
145
131
120
118
146
123
145
150
153
139
135
99
127
78
48
58
45
48
24
24
21
17
29
18
19
16
15
21
20
27
13
28
11
16
18
24
25
27
37
48
50
94
98
112
130
172
162
178
189
186
174
159
131
102
93
67
71
40
20
22
25
20
17
21
15
13
21
24
27
23
30
38
38
34
31
32
35
26
34
37
19
23
17
20
13
20
18
12
19
15
9
9
8
17
9
14
13
15
11
12
10
12
18
7
16
15
14
19
17
11
9
16
14
16
15
10
12
13
6
15
12
17
11
16
13
16
11
14
12
12
23
10
12
14
14
5
11
8
15
9
4
14
9
11
14
13
16
14
17
5
10
13
18
18
18
8
10
9
9
4
11
12
11
8
16
6
16
13
14
17
11
13
16
12
19
16
32
35
33
44
40
44
73
65
90
73
72
80
73
50
52
51
30
36
18
18
18
15
10
10
16
14
15
14
8
14
18
4
18
11
16
16
6
16
11
18
17
12
17
30
17
24
30
27
26
32
29
29
35
36
33
25
30
27
20
11
19
11
15
18
15
16
28
14
13
19
27
23
18
20
20
31
42
44
74
98
128
149
191
200
233
313
295
300
327
340
345
297
267
246
170
161
116
98
64
34
40
34
18
20
14
13
14
15
13
9
18
15
9
11
9
5
24
10
16
11
17
21
18
14
18
17
23
20
25
30
25
33
30
32
55
56
57
64
75
74
68
79
73
63
55
68
55
28
33
47
17
23
22
31
16
17
14
17
19
23
27
30
44
39
59
87
111
114
132
152
184
192
200
198
202
234
188
185
176
128
110
102
85
75
60
38
22
27
16
19
26
22
17
9
10
13
14
15
14
19
20
9
23
14
19
15
13
17
20
24
21
26
24
22
34
29
34
25
36
31
35
37
31
33
29
34
37
31
33
28
48
49
44
53
58
48
54
54
61
60
48
45
33
45
35
25
28
26
20
18
23
15
22
20
26
26
29
28
28
36
31
40
59
77
60
81
59
81
78
57
66
49
52
32
37
38
27
27
24
14
17
15
22
18
18
23
14
24
18
18
26
22
17
19
17
18
16
16
11
14
17
16
16
17
14
18
15
21
6
21
25
12
22
12
12
16
13
15
18
13
15
23
20
17
17
22
22
24
17
22
20
21
12
21
29
25
19
29
24
30
15
20
28
31
34
32
21
22
25
29
19
23
15
28
18
21
26
17
19
24
28
24
22
18
20
15
17
13
14
15
17
17
14
9
14
15
9
23
28
16
16
23
26
17
11
18
17
17
12
18
24
18
18
16
19
14
25
23
16
15
23
25
22
21
19
18
22
26
29
24
28
16
23
32
26
30
26
37
28
31
37
22
25
33
30
38
21
28
16
20
22
27
19
15
17
17
23
15
24
24
17
17
29
25
26
22
15
19
21
28
25
18
26
19
19
29
22
17
19
24
16
31
21
25
18
24
25
16
19
15
12
20
33
18
28
24
20
24
25
18
19
22
27
30
21
27
22
20
31
33
21
28
24
33
17
27
21
24
28
23
24
21
14
22
29
29
28
17
20
28
23
23
23
26
22
23
21
23
22
20
18
23
19
21
38
23
24
24
32
25
26
24
23
36
28
23
29
21
26
15
29
24
22
18
22
28
25
29
33
27
24
16
23
21
20
25
20
19
27
30
28
28
15
31
26
25
22
21
22
26
27
27
27
19
29
24
34
21
22
36
52
30
44
33
40
52
50
40
25
40
34
41
34
42
35
22
24
30
27
38
24
30
24
27
27
25
28
28
33
28
23
30
27
36
25
30
31
25
30
21
32
34
30
31
27
20
22
31
24
22
28
36
29
25
36
25
32
17
31
28
32
25
37
27
35
29
35
32
19
40
27
26
39
37
44
41
27
26
39
33
44
39
36
23
44
26
44
33
36
35
40
36
35
35
33
46
29
29
41
48
31
37
39
34
39
35
30
39
37
29
47
47
44
41
38
39
47
56
44
46
36
37
46
32
53
55
56
45
46
46
40
47
57
54
43
53
48
49
50
64
65
69
65
59
59
61
43
56
68
71
58
65
66
70
75
68
84
77
78
73
85
71
74
86
93
91
70
87
86
99
98
95
91
108
105
84
103
106
95
79
123
127
141
126
114
113
108
115
127
108
127
140
165
142
156
155
148
162
140
178
184
173
187
189
185
199
197
207
215
232
238
244
241
249
266
264
294
256
286
295
325
299
337
325
329
329
349
375
397
424
376
480
465
430
470
470
499
494
533
540
492
568
539
589
582
584
588
585
632
663
659
670
636
693
619
682
674
661
658
682
722
711
700
707
693
706
730
740
752
753
775
785
817
858
850
858
859
1003
970
992
1098
1199
1105
1234
1301
1385
1408
1547
1549
1609
1741
1830
1860
1939
2125
2165
2238
2211
2380
2455
2543
2503
2693
2555
2703
2687
2671
2811
2875
2795
2802
2792
2871
2829
2817
2879
2685
2785
2734
2756
2660
2655
2532
2633
2456
2583
2458
2359
2448
2362
2252
2181
2184
2328
2192
2237
2112
2130
2106
2055
2039
1968
1982
1904
1839
1804
1772
1677
1567
1582
1568
1498
1462
1383
1324
1224
1174
1138
1073
1045
956
958
860
839
777
743
711
684
652
636
638
651
657
641
695
781
821
777
911
918
1050
1120
1217
1284
1307
1433
1403
1441
1588
1588
1506
1503
1479
1422
1319
1195
1155
994
983
814
740
677
554
501
470
380
340
310
275
222
207
198
154
151
168
169
143
171
141
138
168
164
166
159
170
173
162
175
204
200
207
208
248
231
217
264
270
273
275
301
293
327
342
381
365
379
378
411
408
422
386
441
416
443
479
467
490
480
437
504
485
469
461
522
499
463
446
483
517
461
480
466
453
452
419
396
424
421
422
399
446
411
394
401
387
384
382
379
396
378
389
349
386
395
340
356
362
332
319
320
332
351
335
316
333
308
320
272
321
271
274
286
284
262
250
235
245
240
233
208
210
203
204
208
170
194
149
159
139
156
146
133
130
123
112
119
122
122
95
93
103
107
116
127
116
119
126
134
143
181
183
198
211
242
270
266
267
293
327
339
307
304
326
295
296
306
284
265
245
214
172
192
143
136
110
86
89
80
76
86
89
69
50
66
69
61
54
63
81
66
58
89
52
55
65
49
46
43
38
39
34
33
26
22
24
21
19
21
38
19
16
33
7
19
17
6
17
11
27
12
21
21
19
12
13
10
16
17
11
17
11
15
11
16
17
20
23
17
14
15
19
21
18
17
19
11
19
17
27
26
24
31
27
48
56
60
71
80
81
109
144
170
189
234
253
288
344
396
435
497
570
591
662
753
830
803
934
862
1014
1010
1058
1088
1012
1094
1083
1121
1125
1113
1063
973
945
888
823
734
700
588
508
458
352
341
256
191
178
142
125
88
75
60
49
35
37
29
21
19
23
15
18
18
9
16
11
12
14
13
10
15
8
11
11
10
16
19
14
13
16
8
9
16
14
16
11
8
11
14
14
10
10
10
17
10
12
11
16
19
20
13
18
8
6
14
7
10
8
17
16
7
12
20
18
10
16
16
7
13
15
11
8
10
9
9
9
8
10
10
8
11
12
11
16
9
13
11
9
12
9
9
15
16
9
11
14
9
8
8
14
15
9
13
13
7
8
13
10
15
13
10
10
13
12
15
6
8
12
13
12
19
10
18
11
12
14
16
11
15
13
14
13
14
14
17
16
19
14
16
13
12
14
18
16
20
15
16
16
12
10
15
17
15
9
16
16
14
16
18
21
12
12
20
19
11
20
20
19
28
32
31
36
47
43
54
72
75
93
100
120
132
152
180
183
187
233
239
240
263
270
295
284
313
286
292
310
275
250
236
204
209
201
153
161
138
121
96
75
54
63
65
45
45
41
33
30
41
43
37
33
33
46
50
38
39
57
55
55
40
59
45
70
58
56
50
49
53
32
48
35
46
33
23
26
14
22
25
15
12
5
7
9
9
8
6
5
5
5
7
12
7
10
3
8
6
3
7
3
4
6
1
8
5
7
7
7
4
8
9
8
6
5
2
16
7
7
11
4
5
6
5
8
4
5
6
2
9
6
10
5
4
3
2
4
3
6
9
4
2
7
6
7
4861
0
0
0
0
0
0
0
0
0
0
0
0
0
0
0
0
0
0
0
0
0
0
0
0
0
0
0
0
0
0
0
0
0
0
0
0
0
0
0
0
0
0
0
0
0
0
0
0
0
0
0
0
0
0
0
0
0
0
0
0
0
0
0
0
0
0
0
0
0
0
0
0
0
0
0
0
0
0
0
0
0
0
0
0
0
0
0
0
0
0
0
0
0
0
0
0
0
0
0
0
0
0
0
0
0
0
0
0
0
0
0
0
0
0
0
0
0
0
0
0
0
0
0
0
0
0
0
0
0
0
0
0
0
0
0
0
0
0
0
0
0
0
0
0
0
0
0
0
0
0
0
0
0
0
0
0
0
0
0
0
0
0
0
0
0
0
0
0
0
0
0
0
0
0
0
0
0
0
0
0
0
0
0
0
0
0
0
0
0
0
0
0
0
0
0
0
0
0
0
0
0
0
0
0
0
0
0
0
0
0
0
0
0
0
0
0
0
0
0
0
0
0
0
0
0
0
0
0
0
0
0
0
0
0
0
0
0
0
0
0
0
0
0
0
0
0
0
0
0
0
0
0
0
0
0
0
0
0
0
0
0
0
0
0
0
0
0
0
0
0
0
0
0
0
0
0
0
0
0
0
0
0
0
0
0
0
0
0
0
0
0
0
0
0
0
0
0
0
0
0
0
0
0
0
0
0
0
0
0
0
0
0
0
0
0
0
0
0
0
0
0
0
0
0
0
0
0
0
0
0
0
0
0
0
0
0
0
0
0
0
0
0
0
0
0
0
0
0
0
0
0
0
0
0
0
0
0
0
0
0
0
0
0
0
0
0
0
0
0
0
0
0
0
0
0
0
0
0
0
0
0
0
0
0
0
0
0
0
0
0
0
0
0
0
0
0
0
0
0
0
0
0
0
0
0
0
0
0
0
0
0
0
0
0
0
0
0
0
0
0
0
0
0
0
0
0
0
0
0
0
0
0
0
0
0
0
0
0
0
0
0
0
0
0
0
0
0
0
0
0
0
0
0
0
0
0
0
0
0
0
0
0
0
0
0
0
0
0
0
0
0
0
0
0
0
0
0
0
0
0
0
0
0
0
0
0
0
0
0
0
0
0
0
0
0
0
0
0
0
0
0
0
0
0
0
0
0
0
0
0
0
0
0
0
0
0
0
0
0
0
0
0
0
0
0
0
0
0
0
0
0
0
0
0
0
0
0
0
0
0
0
0
0
0
0
0
0
0
0
0
0
0
0
0
0
0
0
0
0
0
0
0
0
0
0
0
0
0
0
0
0
0
0
0
0
0
0
0
0
0
0
0
0
0
0
0
0
0
0
0
0
0
0
0
0
0
0
0
0
0
0
0
0
0
0
0
0
0
0
0
0
0
0
0
0
0
0
0
0
0
0
0
0
0
0
0
0
0
0
0
0
0
0
0
0
0
0
0
0
0
0
0
0
0
0
0
0
0
0
0
0
0
0
0
0
0
0
0
0
0
0
0
0
0
0
0
0
0
0
0
0
0
0
0
0
0
0
0
0
0
0
0
0
0
0
0
0
0
0
0
0
0
0
0
0
0
0
0
0
0
0
0
0
0
0
0
0
0
0
0
0
0
0
0
0
0
0
0
0
0
0
0
0
0
0
0
0
0
0
0
0
0
0
0
0
0
0
0
0
0
0
0
0
0
0
0
0
0
0
0
0
0
0
0
0
0
0
0
0
0
0
0
0
0
0
0
0
0
0
0
0
0
0
0
0
0
0
0
0
0
0
0
0
0
0
0
0
0
0
0
0
0
0
0
0
0
0
0
0
0
0
0
0
0
0
0
0
0
0
0
0
0
0
0
0
0
0
0
0
0
0
0
0
0
0
0
0
0
0
0
0
0
0
0
0
0
0
0
0
0
0
0
0
0
0
0
0
0
0
0
0
0
0
0
0
0
0
0
0
0
0
0
0
0
0
0
0
0
0
0
0
0
0
0
0
0
0
0
0
0
0
0
0
0
0
0
0
0
0
0
0
0
0
0
0
0
0
0
0
0
0
0
0
0
0
0
0
0
0
0
0
0
0
0
0
0
0
0
0
0
0
0
0
0
0
0
0
0
0
0
0
0
0
0
0
0
0
0
0
0
0
0
0
0
0
0
0
0
0
0
0
0
0
0
0
0
0
0
0
0
0
0
0
0
0
0
0
0
0
0
0
0
0
0
0
0
0
0
0
0
0
0
0
0
0
0
0
0
0
0
0
0
0
0
0
0
0
0
0
0
0
0
0
0
0
0
0
0
0
0
0
0
0
0
0
0
0
0
0
0
0
0
0
0
0
0
0
0
0
0
0
0
0
0
0
0
0
0
0
0
0
0
0
0
0
0
0
0
0
0
0
0
0
0
0
0
0
0
0
0
0
0
0
0
0
0
0
0
0
0
0
0
0
0
0
0
0
0
0
0
0
0
0
0
0
0
0
0
0
0
0
0
0
0
0
0
0
0
0
0
0
0
0
0
0
0
0
0
0
0
0
0
0
0
0
0
0
0
0
0
0
0
0
0
0
0
0
0
0
0
0
0
0
0
0
0
0
0
0
0
0
0
0
0
0
0
0
0
0
0
0
0
0
0
0
0
0
0
0
0
0
0
0
0
0
0
0
0
0
0
0
0
0
0
0
0
0
0
0
0
0
0
0
0
0
0
0
0
0
0
0
0
0
0
0
0
0
0
0
0
0
0
0
0
0
0
0
0
0
0
0
0
0
0
0
0
0
0
0
0
0
0
0
0
0
0
0
0
0
0
0
0
0
0
0
0
0
0
0
0
0
0
0
0
0
0
0
0
0
0
0
0
0
0
0
0
0
0
0
0
0
0
0
0
0
0
0
0
0
0
0
0
0
0
0
0
0
0
0
0
0
0
0
0
0
0
0
0
0
0
0
0
0
0
0
0
0
0
0
0
0
0
0
0
0
0
0
0
0
0
0
0
0
0
0
0
0
0
0
0
0
0
0
0
0
0
0
0
0
0
0
0
0
0
0
0
0
0
0
0
0
0
0
0
0
0
0
0
0
0
0
0
0
0
0
0
0
0
0
0
0
0
0
0
0
0
0
0
0
0
0
0
0
0
0
0
0
0
0
0
0
0
0
0
0
0
0
0
0
0
0
0
0
0
0
0
0
0
0
0
0
0
0
0
0
0
0
0
0
0
0
0
0
0
0
0
0
0
0
0
0
0
0
0
0
0
0
0
0
0
0
0
0
0
0
0
0
0
0
0
0
0
0
0
0
0
0
0
0
0
0
0
0
0
0
0
0
0
0
0
0
0
0
0
0
0
0
0
0
0
0
0
0
0
0
0
0
0
0
0
0
0
0
0
0
0
0
0
0
0
0
0
0
0
0
0
0
0
0
0
0
0
0
0
0
0
0
0
0
0
0
0
0
0
0
0
0
0
0
0
0
0
0
0
0
0
0
0
0
0
0
0
0
0
0
0
0
0
0
0
0
0
0
0
0
0
0
0
0
0
0
0
0
0
0
0
0
0
0
0
0
0
0
0
0
0
0
0
0
0
0
0
0
0
0
0
0
0
0
0
0
0
0
0
0
0
0
0
0
0
0
0
0
0
0
0
0
0
0
0
0
0
0
0
0
0
0
0
0
0
0
0
0
0
0
0
0
0
0
0
0
0
0
0
0
0
0
0
0
0
0
0
0
0
0
0
0
0
0
0
0
0
0
0
0
0
0
0
0
0
0
0
0
0
0
0
0
0
0
0
0
0
0
0
0
0
0
0
0
0
0
0
0
0
0
0
0
0
0
0
0
0
0
0
0
0
0
0
0
0
0
0
0
0
0
0
0
0
0
0
0
0
0
0
0
0
0
0
0
0
0
0
0
0
0
0
0
0
0
0
0
0
0
0
0
0
0
0
0
0
0
0
0
0
0
0
0
0
0
0
0
0
0
0
0
0
0
0
0
0
0
0
0
0
0
0
0
0
0
0
0
0
0
0
0
0
0
0
0
0
0
0
0
0
0
0
0
0
0
0
0
0
0
0
0
0
0
0
0
0
0
0
0
0
0
0
0
0
0
0
0
0
0
0
0
0
0
0
0
0
0
0
0
0
0
0
0
0
0
0
0
0
0
0
0
0
0
0
0
0
0
0
0
0
0
0
0
0
0
0
0
0
0
0
0
0
0
0
0
0
0
0
0
0
0
0
0
0
0
0
0
0
0
0
0
0
0
0
0
0
0
0
0
0
0
0
0
0
0
0
0
0
0
0
0
0
0
0
0
0
0
0
0
0
0
0
0
0
0
0
0
0
0
0
0
0
0
0
0
0
0
0
0
0
0
0
0
0
0
0
0
0
0
0
0
0
0
0
0
0
0
0
0
0
0
0
0
0
0
0
0
0
0
0
0
0
0
0
0
0
0
0
0
0
0
0
0
0
0
0
0
0
0
0
0
0
0
0
0
0
0
0
0
0
0
0
0
0
0
0
0
0
0
0
0
0
0
0
0
0
0
0
0
0
0
0
0
0
0
0
0
0
0
0
0
0
0
0
0
0
0
0
0
0
0
0
0
0
0
0
0
0
0
0
0
0
0
0
0
0
0
0
0
0
0
0
0
0
0
0
0
0
0
0
0
0
0
0
