# Supplementary material for: A dataset of 112 ligands for the preconcentration of mercury, uranium, lanthanum and other pollutants and heavy metals in water
Source: Data Brief. 2020 Feb 4;29:105236. doi: 10.1016/j.dib.2020.105236 (PMC7033335; doi:10.1016/j.dib.2020.105236)
Supplement: Multimedia component 16_1_spl_10-Phenanthrolin 140 M Ferroin solution [file mmc16.txt]

0
0
0
0
0
0
0
0
0
0
0
1
4
18
102
320
1052
3374
9585
24246
55492
111231
202598
328868
475548
623447
737185
779913
736998
628504
478195
326094
199281
109766
54190
23332
9156
3173
976
292
66
14
18
10
9
7
9
7
2
8
9
4
3
4
3
5
1
2
5
3
5
2
5
0
4
5
1
2
0
7
2
1
2
1
2
2
3
50
76
64
60
67
65
72
66
60
59
55
58
51
57
63
46
61
62
61
58
56
59
62
55
54
53
65
51
60
51
63
52
47
50
51
48
54
52
49
42
51
44
41
49
49
60
75
57
49
56
44
44
43
49
41
41
50
42
48
28
40
37
36
38
37
34
37
35
39
28
37
46
32
39
34
32
32
27
22
36
19
35
27
33
29
23
25
23
31
24
31
19
30
41
30
28
25
42
28
30
28
22
29
28
37
31
31
29
43
41
31
45
49
32
37
34
38
20
24
23
25
31
31
29
37
21
44
43
43
49
71
66
75
79
85
73
83
74
86
75
76
82
59
63
60
66
63
49
49
52
43
40
35
43
40
31
43
25
32
31
36
33
23
39
28
34
34
41
40
43
66
80
103
122
150
199
202
262
265
353
387
452
576
692
747
889
913
883
853
797
679
559
431
327
262
180
140
114
94
98
94
90
105
125
114
109
106
98
117
92
64
51
57
36
40
21
25
20
13
22
16
13
12
22
14
19
14
16
18
12
20
17
23
29
33
38
47
55
77
76
105
116
144
178
172
183
190
183
167
121
96
86
48
43
35
34
23
32
15
30
22
13
18
21
17
24
39
22
24
31
17
38
42
23
19
27
25
19
17
13
22
9
16
16
21
15
8
19
24
10
10
15
16
16
6
13
12
10
11
10
12
11
16
15
17
16
18
11
15
22
10
12
18
12
10
9
15
15
11
10
17
8
8
10
8
11
10
11
14
14
16
20
14
13
11
9
11
17
10
16
10
13
13
10
8
12
17
9
14
14
6
11
15
8
14
14
11
10
9
16
17
6
11
8
12
21
9
10
18
18
22
23
22
25
22
34
29
48
53
56
84
73
80
79
80
72
58
52
53
45
28
31
24
13
13
15
8
16
13
12
12
6
10
10
12
12
13
9
16
12
19
15
12
10
11
19
25
30
29
31
34
31
19
38
28
41
38
20
22
21
16
23
13
15
14
8
11
11
11
17
17
20
21
14
19
28
25
35
30
55
65
73
95
118
143
188
211
268
277
292
345
324
306
283
289
260
231
182
137
109
90
58
58
28
22
23
14
14
10
10
16
8
11
7
13
12
14
6
6
18
7
9
10
17
9
18
15
13
18
21
18
20
32
29
25
30
39
33
49
54
65
65
72
67
68
64
51
52
47
58
41
36
32
26
20
17
16
18
14
14
19
13
28
29
23
37
42
57
58
108
121
141
166
187
187
190
200
236
217
196
161
186
149
104
108
89
54
60
32
37
24
14
20
13
10
12
13
10
13
14
17
13
9
9
20
15
9
16
20
9
18
16
20
19
19
20
23
35
33
34
32
24
35
36
36
25
25
38
38
34
25
37
36
34
48
41
41
43
47
44
56
56
54
54
50
50
35
25
32
32
19
22
17
13
22
21
23
18
24
28
29
32
37
35
48
45
62
56
66
61
80
49
55
51
41
47
43
34
28
35
24
20
11
16
17
12
19
24
20
20
12
35
17
19
21
20
12
14
17
15
15
14
12
11
17
9
12
12
14
18
16
16
16
19
16
14
16
16
14
14
14
14
20
14
20
23
11
17
11
16
25
21
9
15
14
17
23
16
23
27
18
17
22
26
20
32
22
41
33
28
25
30
41
28
34
19
35
18
40
24
26
20
25
22
20
21
15
16
12
16
14
8
24
16
13
11
9
15
9
15
13
15
17
15
19
14
18
23
15
14
11
13
15
14
16
13
22
15
12
17
19
17
21
17
19
19
17
11
19
20
16
16
17
15
20
18
16
24
20
25
27
27
16
30
20
19
20
23
22
20
22
23
21
17
21
20
13
22
15
12
15
14
15
21
24
22
16
14
23
18
16
24
21
13
18
20
23
23
15
17
17
33
15
16
12
17
24
11
23
16
16
18
15
19
21
20
17
16
22
15
21
21
23
16
30
17
26
23
38
18
21
28
23
28
16
30
22
23
20
34
28
26
27
28
18
25
23
19
23
29
27
17
23
28
23
19
12
19
14
16
26
22
27
18
22
15
33
21
30
22
23
30
25
20
31
26
20
19
22
22
20
14
20
19
20
21
21
18
19
28
20
21
16
29
23
30
24
23
19
18
22
28
15
25
23
18
17
20
17
20
23
21
20
30
21
25
24
16
19
26
19
35
24
17
32
33
32
33
25
25
27
29
30
26
20
24
25
16
30
26
33
27
21
31
21
26
23
28
21
23
20
26
31
19
26
29
26
33
22
19
30
27
26
19
25
21
31
23
32
31
28
23
25
21
32
23
29
24
28
29
40
23
27
29
34
37
34
28
28
28
37
28
27
23
31
17
25
35
23
33
31
34
17
38
38
23
33
33
43
33
23
35
20
37
29
26
33
42
36
33
34
39
21
35
32
35
26
40
41
36
30
38
35
38
41
41
48
47
42
39
36
51
42
49
48
52
44
40
46
51
36
48
47
51
49
56
47
51
46
45
46
54
67
56
48
44
55
49
48
57
51
64
71
56
63
59
67
63
69
79
55
84
69
71
69
77
66
89
77
66
79
91
90
81
86
94
90
93
102
99
98
128
94
102
112
118
117
110
116
113
122
126
126
129
136
129
137
152
172
143
164
177
171
175
178
171
171
173
176
172
198
191
190
228
208
253
268
245
259
264
272
282
303
313
309
301
352
322
329
355
389
371
362
395
415
446
457
422
452
498
474
499
516
523
522
551
518
562
609
605
574
624
613
624
579
612
626
628
682
651
639
645
684
620
656
712
720
697
758
769
684
692
720
722
740
790
842
744
845
869
859
903
957
1003
953
1035
1168
1247
1278
1374
1478
1491
1638
1707
1726
1798
1789
1941
1986
2154
2177
2219
2244
2485
2330
2560
2547
2532
2707
2558
2675
2613
2786
2588
2639
2728
2649
2578
2642
2708
2489
2577
2428
2401
2365
2323
2326
2338
2222
2191
2213
2086
2064
2054
2061
2069
1910
1920
1864
1803
1816
1840
1852
1691
1653
1663
1589
1586
1568
1446
1450
1413
1323
1357
1299
1242
1106
1158
1076
958
951
934
870
799
754
659
682
628
580
585
557
515
545
523
508
502
549
595
560
629
711
810
799
856
902
973
1044
1122
1167
1187
1249
1266
1298
1262
1250
1197
1187
1124
1046
954
921
792
745
626
566
480
444
417
307
306
244
215
200
173
154
152
157
159
149
148
144
149
147
158
134
155
163
180
173
184
157
182
202
187
227
223
187
258
233
239
276
291
295
311
283
298
360
358
348
393
364
427
347
393
413
439
423
435
435
419
449
458
482
447
437
431
464
446
420
444
433
482
457
427
425
407
451
413
377
359
371
419
404
385
374
359
349
372
346
359
320
330
329
313
286
307
283
278
321
296
286
268
266
247
301
269
258
267
271
250
231
260
250
254
219
200
205
209
200
201
193
153
158
190
181
176
169
173
159
137
143
106
146
107
114
123
115
92
105
98
106
80
101
104
105
96
108
91
108
103
115
131
120
175
160
213
224
232
251
242
269
294
305
286
308
306
275
279
258
224
240
226
173
186
151
121
101
115
78
96
88
65
60
50
60
66
59
55
70
57
64
61
69
69
68
58
53
59
51
68
49
53
47
38
24
31
18
17
31
29
12
17
14
18
19
14
12
8
17
13
18
19
15
10
15
10
22
19
10
11
12
17
14
9
22
12
19
10
15
15
17
14
21
14
19
14
17
25
20
17
21
22
20
27
25
33
26
41
53
63
61
100
99
148
161
224
203
251
314
329
406
459
529
566
584
672
684
715
826
889
920
930
995
1074
1074
1100
1093
1093
1083
1132
1046
1045
978
928
876
792
700
621
582
542
454
357
301
260
214
181
136
106
99
75
64
52
37
37
26
27
21
12
16
11
11
12
16
13
12
8
10
13
7
9
8
15
14
13
7
14
20
13
15
17
16
17
13
11
12
6
12
10
14
10
12
12
15
11
10
9
17
14
16
16
20
9
15
11
15
9
13
14
23
15
11
9
10
5
10
8
11
17
14
12
5
13
11
5
11
15
15
12
11
9
13
9
14
12
8
10
8
9
11
13
12
5
12
15
14
9
8
16
15
15
13
10
13
14
7
13
11
10
10
14
11
15
6
16
15
16
16
11
12
12
10
12
7
15
12
10
6
15
10
12
13
15
10
18
15
21
16
12
11
10
12
17
18
7
20
15
10
13
12
18
12
14
12
16
17
11
10
20
13
16
24
18
12
15
15
30
25
27
25
42
44
61
62
66
67
89
96
117
128
154
152
164
192
212
242
227
271
291
286
283
282
305
294
264
242
256
222
240
149
201
174
123
131
112
90
85
71
66
65
51
47
37
41
25
30
34
31
36
41
41
58
48
39
44
48
49
53
52
62
47
65
55
48
47
44
38
49
35
33
26
22
22
15
17
13
10
13
12
15
6
11
6
7
10
2
9
8
8
6
7
7
4
8
5
7
9
7
8
6
6
8
3
9
9
7
6
4
7
6
5
7
8
8
5
8
3
10
6
7
3
7
6
5
2
12
6
3
7
6
4
5
5
5
3
4
5
2
6
3
6
4577
0
0
0
0
0
0
0
0
0
0
0
0
0
0
0
0
0
0
0
0
0
0
0
0
0
0
0
0
0
0
0
0
0
0
0
0
0
0
0
0
0
0
0
0
0
0
0
0
0
0
0
0
0
0
0
0
0
0
0
0
0
0
0
0
0
0
0
0
0
0
0
0
0
0
0
0
0
0
0
0
0
0
0
0
0
0
0
0
0
0
0
0
0
0
0
0
0
0
0
0
0
0
0
0
0
0
0
0
0
0
0
0
0
0
0
0
0
0
0
0
0
0
0
0
0
0
0
0
0
0
0
0
0
0
0
0
0
0
0
0
0
0
0
0
0
0
0
0
0
0
0
0
0
0
0
0
0
0
0
0
0
0
0
0
0
0
0
0
0
0
0
0
0
0
0
0
0
0
0
0
0
0
0
0
0
0
0
0
0
0
0
0
0
0
0
0
0
0
0
0
0
0
0
0
0
0
0
0
0
0
0
0
0
0
0
0
0
0
0
0
0
0
0
0
0
0
0
0
0
0
0
0
0
0
0
0
0
0
0
0
0
0
0
0
0
0
0
0
0
0
0
0
0
0
0
0
0
0
0
0
0
0
0
0
0
0
0
0
0
0
0
0
0
0
0
0
0
0
0
0
0
0
0
0
0
0
0
0
0
0
0
0
0
0
0
0
0
0
0
0
0
0
0
0
0
0
0
0
0
0
0
0
0
0
0
0
0
0
0
0
0
0
0
0
0
0
0
0
0
0
0
0
0
0
0
0
0
0
0
0
0
0
0
0
0
0
0
0
0
0
0
0
0
0
0
0
0
0
0
0
0
0
0
0
0
0
0
0
0
0
0
0
0
0
0
0
0
0
0
0
0
0
0
0
0
0
0
0
0
0
0
0
0
0
0
0
0
0
0
0
0
0
0
0
0
0
0
0
0
0
0
0
0
0
0
0
0
0
0
0
0
0
0
0
0
0
0
0
0
0
0
0
0
0
0
0
0
0
0
0
0
0
0
0
0
0
0
0
0
0
0
0
0
0
0
0
0
0
0
0
0
0
0
0
0
0
0
0
0
0
0
0
0
0
0
0
0
0
0
0
0
0
0
0
0
0
0
0
0
0
0
0
0
0
0
0
0
0
0
0
0
0
0
0
0
0
0
0
0
0
0
0
0
0
0
0
0
0
0
0
0
0
0
0
0
0
0
0
0
0
0
0
0
0
0
0
0
0
0
0
0
0
0
0
0
0
0
0
0
0
0
0
0
0
0
0
0
0
0
0
0
0
0
0
0
0
0
0
0
0
0
0
0
0
0
0
0
0
0
0
0
0
0
0
0
0
0
0
0
0
0
0
0
0
0
0
0
0
0
0
0
0
0
0
0
0
0
0
0
0
0
0
0
0
0
0
0
0
0
0
0
0
0
0
0
0
0
0
0
0
0
0
0
0
0
0
0
0
0
0
0
0
0
0
0
0
0
0
0
0
0
0
0
0
0
0
0
0
0
0
0
0
0
0
0
0
0
0
0
0
0
0
0
0
0
0
0
0
0
0
0
0
0
0
0
0
0
0
0
0
0
0
0
0
0
0
0
0
0
0
0
0
0
0
0
0
0
0
0
0
0
0
0
0
0
0
0
0
0
0
0
0
0
0
0
0
0
0
0
0
0
0
0
0
0
0
0
0
0
0
0
0
0
0
0
0
0
0
0
0
0
0
0
0
0
0
0
0
0
0
0
0
0
0
0
0
0
0
0
0
0
0
0
0
0
0
0
0
0
0
0
0
0
0
0
0
0
0
0
0
0
0
0
0
0
0
0
0
0
0
0
0
0
0
0
0
0
0
0
0
0
0
0
0
0
0
0
0
0
0
0
0
0
0
0
0
0
0
0
0
0
0
0
0
0
0
0
0
0
0
0
0
0
0
0
0
0
0
0
0
0
0
0
0
0
0
0
0
0
0
0
0
0
0
0
0
0
0
0
0
0
0
0
0
0
0
0
0
0
0
0
0
0
0
0
0
0
0
0
0
0
0
0
0
0
0
0
0
0
0
0
0
0
0
0
0
0
0
0
0
0
0
0
0
0
0
0
0
0
0
0
0
0
0
0
0
0
0
0
0
0
0
0
0
0
0
0
0
0
0
0
0
0
0
0
0
0
0
0
0
0
0
0
0
0
0
0
0
0
0
0
0
0
0
0
0
0
0
0
0
0
0
0
0
0
0
0
0
0
0
0
0
0
0
0
0
0
0
0
0
0
0
0
0
0
0
0
0
0
0
0
0
0
0
0
0
0
0
0
0
0
0
0
0
0
0
0
0
0
0
0
0
0
0
0
0
0
0
0
0
0
0
0
0
0
0
0
0
0
0
0
0
0
0
0
0
0
0
0
0
0
0
0
0
0
0
0
0
0
0
0
0
0
0
0
0
0
0
0
0
0
0
0
0
0
0
0
0
0
0
0
0
0
0
0
0
0
0
0
0
0
0
0
0
0
0
0
0
0
0
0
0
0
0
0
0
0
0
0
0
0
0
0
0
0
0
0
0
0
0
0
0
0
0
0
0
0
0
0
0
0
0
0
0
0
0
0
0
0
0
0
0
0
0
0
0
0
0
0
0
0
0
0
0
0
0
0
0
0
0
0
0
0
0
0
0
0
0
0
0
0
0
0
0
0
0
0
0
0
0
0
0
0
0
0
0
0
0
0
0
0
0
0
0
0
0
0
0
0
0
0
0
0
0
0
0
0
0
0
0
0
0
0
0
0
0
0
0
0
0
0
0
0
0
0
0
0
0
0
0
0
0
0
0
0
0
0
0
0
0
0
0
0
0
0
0
0
0
0
0
0
0
0
0
0
0
0
0
0
0
0
0
0
0
0
0
0
0
0
0
0
0
0
0
0
0
0
0
0
0
0
0
0
0
0
0
0
0
0
0
0
0
0
0
0
0
0
0
0
0
0
0
0
0
0
0
0
0
0
0
0
0
0
0
0
0
0
0
0
0
0
0
0
0
0
0
0
0
0
0
0
0
0
0
0
0
0
0
0
0
0
0
0
0
0
0
0
0
0
0
0
0
0
0
0
0
0
0
0
0
0
0
0
0
0
0
0
0
0
0
0
0
0
0
0
0
0
0
0
0
0
0
0
0
0
0
0
0
0
0
0
0
0
0
0
0
0
0
0
0
0
0
0
0
0
0
0
0
0
0
0
0
0
0
0
0
0
0
0
0
0
0
0
0
0
0
0
0
0
0
0
0
0
0
0
0
0
0
0
0
0
0
0
0
0
0
0
0
0
0
0
0
0
0
0
0
0
0
0
0
0
0
0
0
0
0
0
0
0
0
0
0
0
0
0
0
0
0
0
0
0
0
0
0
0
0
0
0
0
0
0
0
0
0
0
0
0
0
0
0
0
0
0
0
0
0
0
0
0
0
0
0
0
0
0
0
0
0
0
0
0
0
0
0
0
0
0
0
0
0
0
0
0
0
0
0
0
0
0
0
0
0
0
0
0
0
0
0
0
0
0
0
0
0
0
0
0
0
0
0
0
0
0
0
0
0
0
0
0
0
0
0
0
0
0
0
0
0
0
0
0
0
0
0
0
0
0
0
0
0
0
0
0
0
0
0
0
0
0
0
0
0
0
0
0
0
0
0
0
0
0
0
0
0
0
0
0
0
0
0
0
0
0
0
0
0
0
0
0
0
0
0
0
0
0
0
0
0
0
0
0
0
0
0
0
0
0
0
0
0
0
0
0
0
0
0
0
0
0
0
0
0
0
0
0
0
0
0
0
0
0
0
0
0
0
0
0
0
0
0
0
0
0
0
0
0
0
0
0
0
0
0
0
0
0
0
0
0
0
0
0
0
0
0
0
0
0
0
0
0
0
0
0
0
0
0
0
0
0
0
0
0
0
0
0
0
0
0
0
0
0
0
0
0
0
0
0
0
0
0
0
0
0
0
0
0
0
0
0
0
0
0
0
0
0
0
0
0
0
0
0
0
0
0
0
0
0
0
0
0
0
0
0
0
0
0
0
0
0
0
0
0
0
0
0
0
0
0
0
0
0
0
0
0
0
0
0
0
0
0
0
0
0
0
0
0
0
0
0
0
0
0
0
0
0
0
0
0
0
0
0
0
0
0
0
0
0
0
0
0
0
0
0
0
0
0
0
0
0
0
0
0
0
0
0
0
0
0
0
0
0
0
0
0
0
0
0
0
0
0
0
0
0
0
0
0
0
0
0
0
0
0
0
0
0
0
0
0
0
0
0
0
0
0
0
0
0
0
0
0
0
0
0
0
0
0
0
0
0
0
0
0
0
0
0
0
0
0
0
0
0
0
0
0
0
0
0
0
0
0
0
0
0
0
0
0
0
0
0
0
0
0
0
0
0
0
0
0
0
0
0
0
0
0
0
0
0
0
0
0
0
0
0
0
0
0
0
0
0
0
0
0
0
0
0
0
0
0
0
0
0
0
0
0
0
0
0
0
0
0
0
0
0
0
0
0
0
0
0
0
0
0
0
0
0
0
0
0
0
0
0
0
0
0
0
0
0
0
0
0
0
0
0
0
0
0
0
0
0
0
0
0
0
0
0
0
0
0
0
0
0
0
0
0
0
0
0
0
0
0
0
0
0
0
0
0
0
0
