# Supplementary material for: A dataset of 112 ligands for the preconcentration of mercury, uranium, lanthanum and other pollutants and heavy metals in water
Source: Data Brief. 2020 Feb 4;29:105236. doi: 10.1016/j.dib.2020.105236 (PMC7033335; doi:10.1016/j.dib.2020.105236)
Supplement: Multimedia component 17_1_spl_1_spl_-Carbonyl-diimidazol [file mmc17.txt]

0
0
0
0
0
0
0
0
0
0
0
0
2
17
83
333
1108
3524
9850
24444
55082
110723
201936
326705
474688
620679
736496
777862
736436
629148
479961
326112
199722
110903
54026
23414
9373
3346
1110
296
90
35
17
7
5
10
9
4
3
6
8
8
2
8
5
6
5
3
3
4
4
3
2
2
1
1
3
2
6
2
1
2
1
1
1
3
2
31
67
76
47
91
63
58
80
66
60
72
72
53
75
85
62
60
58
55
66
63
77
68
52
49
57
57
62
55
52
54
64
58
60
69
59
67
55
44
63
56
42
58
68
62
58
61
61
67
59
67
54
53
44
53
40
44
41
51
37
32
51
45
36
38
30
37
38
39
37
38
26
39
32
46
18
31
38
34
32
30
28
31
29
30
33
34
30
36
34
29
34
33
37
34
31
37
30
30
31
39
20
34
27
30
34
44
47
38
35
38
39
34
30
35
27
29
25
29
28
31
22
40
27
35
31
33
36
32
51
50
60
44
59
60
63
61
62
62
52
43
50
63
54
53
45
52
47
41
45
42
39
52
39
40
34
36
34
37
28
33
34
32
38
26
40
42
52
57
59
60
86
113
132
187
206
204
295
333
380
468
657
755
915
972
1146
1260
1235
1181
1103
979
678
557
434
314
221
181
136
122
104
128
119
162
146
140
147
138
123
114
125
94
78
69
44
47
40
28
28
20
20
21
19
18
18
19
19
17
18
18
16
19
17
21
29
31
36
50
44
63
95
119
141
171
148
173
207
195
149
139
132
127
73
78
57
46
33
28
28
17
27
16
16
27
27
17
36
32
31
34
39
43
35
35
36
28
26
21
25
20
23
17
18
14
15
21
13
7
12
13
13
14
15
12
8
17
8
14
8
13
15
19
15
9
15
14
11
9
12
14
14
12
15
18
14
18
8
13
21
16
18
7
15
14
10
15
11
18
11
13
17
9
16
11
13
9
9
13
15
12
11
17
9
16
11
12
11
16
14
17
8
12
13
13
10
9
10
13
11
11
10
12
14
12
10
15
17
17
15
13
20
17
17
27
30
27
46
56
60
54
72
63
79
63
80
60
73
49
62
45
40
32
22
21
19
24
12
13
15
12
17
11
8
10
14
10
15
12
11
10
9
11
11
21
20
11
24
26
23
30
25
27
27
26
29
22
29
31
24
23
24
22
26
8
13
15
18
19
15
11
19
10
16
21
18
23
24
31
27
41
40
45
71
80
106
135
179
208
246
298
312
326
330
314
292
295
266
205
173
147
106
81
58
61
43
32
20
23
17
13
16
13
7
10
17
24
14
13
11
15
11
16
18
15
15
23
20
19
13
22
21
15
19
18
28
29
35
49
39
66
57
66
63
77
68
72
66
46
58
44
43
35
43
40
30
35
30
22
18
12
17
13
28
31
27
45
34
54
57
72
75
98
131
162
161
165
184
212
226
226
184
184
143
143
129
95
62
58
53
41
37
26
26
16
9
15
16
12
13
9
20
16
11
12
13
12
15
20
19
15
10
20
19
24
21
15
18
41
34
32
38
45
35
30
47
31
32
47
40
26
29
30
34
45
53
33
39
56
50
42
49
65
53
63
44
48
54
43
33
30
31
27
25
22
18
16
19
16
22
24
30
40
42
47
40
78
66
63
77
73
99
71
71
81
71
77
62
52
40
41
33
32
38
18
26
16
15
19
19
20
25
21
26
19
15
26
14
27
14
13
21
18
19
28
21
16
18
18
16
12
17
19
17
19
9
14
11
23
18
19
25
21
12
21
18
16
16
14
16
19
19
23
17
25
13
19
22
14
13
23
17
24
29
17
33
32
27
32
29
30
33
26
29
27
32
31
25
32
24
29
31
22
27
20
30
13
17
22
12
16
14
27
13
19
15
15
21
20
13
16
14
13
14
19
26
14
22
15
21
24
17
12
27
17
12
15
15
12
21
20
22
20
22
16
19
29
21
14
24
20
21
25
16
20
24
20
27
24
22
25
27
19
21
30
23
24
25
28
18
22
26
28
24
28
18
14
18
19
17
25
19
16
22
25
17
17
16
18
18
24
24
16
19
20
14
23
22
23
17
21
15
17
26
18
16
18
18
21
20
22
22
17
16
21
18
19
19
26
24
20
22
23
15
17
25
21
22
24
21
22
17
29
21
27
33
24
20
27
30
24
34
22
24
34
33
28
26
27
21
22
24
21
22
24
17
31
18
16
22
20
27
15
25
28
25
28
25
29
30
27
24
14
25
25
27
30
27
23
26
23
27
25
25
23
20
34
25
23
24
26
24
21
23
24
24
22
30
17
24
25
34
33
20
25
35
26
28
19
25
20
13
20
22
33
30
28
26
26
23
26
32
50
40
33
33
36
34
45
35
33
53
35
34
38
28
41
32
23
33
33
37
24
18
26
28
20
29
23
34
29
25
39
29
24
16
17
28
23
34
33
23
37
34
25
28
35
33
40
27
30
34
32
22
22
21
33
32
34
29
29
28
34
35
28
44
34
34
34
36
41
30
42
33
30
37
39
33
39
21
25
32
32
25
38
40
36
41
39
32
29
48
35
32
46
23
43
35
42
29
34
26
34
39
40
28
36
39
42
39
39
44
45
43
41
41
40
51
39
40
54
64
45
49
51
66
53
65
54
55
43
55
54
58
48
53
62
52
51
54
62
56
63
53
57
34
58
71
54
59
72
60
61
69
62
55
65
81
73
83
73
65
74
64
79
87
81
78
86
89
81
86
88
104
99
89
94
97
104
120
109
118
84
111
111
124
122
104
124
128
107
112
110
143
150
141
157
150
150
145
159
180
145
179
187
175
179
181
190
218
193
227
204
226
239
225
234
240
211
267
250
267
274
293
296
308
325
352
326
355
379
378
392
441
434
419
454
437
420
492
476
516
498
534
544
512
588
576
583
630
594
625
647
628
602
663
655
729
715
684
696
642
665
683
690
707
733
733
691
758
725
758
781
756
753
812
835
847
873
867
920
858
961
982
1077
1060
1154
1188
1275
1336
1422
1507
1570
1602
1678
1672
1812
1909
1963
2066
2145
2221
2328
2448
2497
2650
2558
2564
2676
2725
2836
2774
2777
2881
2862
2796
2801
2891
2802
2754
2861
2875
2727
2730
2730
2735
2689
2591
2503
2616
2584
2503
2456
2461
2355
2287
2374
2297
2272
2260
2230
2090
2152
2045
2053
2055
1983
1945
1812
1840
1860
1753
1710
1674
1566
1603
1503
1460
1385
1341
1240
1146
1174
1143
1025
957
870
923
846
804
708
711
694
631
648
628
621
653
658
691
748
767
885
967
982
1069
1078
1164
1195
1407
1394
1472
1544
1531
1547
1450
1541
1514
1409
1308
1224
1154
1056
1024
885
760
660
572
497
428
361
318
301
296
235
229
203
175
162
150
160
175
159
150
165
152
139
164
145
185
200
176
184
191
199
196
220
213
228
242
256
279
282
284
311
315
318
336
335
363
382
348
394
396
436
453
440
467
487
453
454
472
498
459
460
493
501
482
500
506
480
468
484
504
463
439
487
474
468
471
419
431
464
455
436
402
426
419
383
380
416
388
401
380
382
376
374
350
359
348
351
360
335
325
346
334
325
318
305
292
314
293
301
249
297
285
288
275
204
259
240
219
264
232
213
227
191
200
172
156
161
168
155
169
170
128
131
116
116
120
99
123
117
114
104
123
106
105
107
117
109
138
149
145
158
172
190
243
224
243
292
280
286
320
296
333
342
317
300
322
283
265
267
280
220
206
164
162
126
106
122
91
81
84
57
72
56
65
56
56
59
62
72
70
75
66
68
67
64
63
56
54
64
44
40
39
33
26
24
23
16
24
12
24
12
18
13
14
11
18
15
10
17
20
18
10
13
21
13
12
10
17
15
16
11
24
20
21
15
19
11
22
19
16
20
16
12
14
15
16
16
17
20
24
24
19
26
30
37
44
45
67
74
97
98
157
167
202
238
285
291
321
370
460
486
547
605
727
729
765
808
854
898
1016
1062
1035
1088
1121
1113
1149
1231
1184
1093
1056
1007
941
941
848
818
704
606
537
439
413
343
296
220
175
141
132
94
87
59
48
29
40
30
21
17
18
15
15
19
12
8
13
12
18
16
16
8
9
8
10
16
16
13
10
8
13
15
10
11
16
9
14
16
14
13
8
16
17
10
10
13
12
9
11
17
10
15
14
8
15
15
13
16
14
8
13
12
9
8
8
11
10
11
12
10
9
9
11
12
13
11
13
12
8
9
9
12
12
11
9
7
17
10
13
10
18
11
15
7
10
9
8
16
7
8
15
11
9
17
11
18
13
11
12
21
9
10
10
15
15
13
11
10
9
16
12
12
19
12
8
12
13
22
14
16
16
10
12
16
11
12
18
17
16
20
16
11
12
14
14
12
15
12
15
11
13
20
8
13
16
18
20
13
12
14
19
14
22
16
16
13
19
22
21
13
22
34
37
39
45
52
56
73
82
103
113
156
150
160
173
216
214
238
269
284
294
317
322
319
291
303
312
252
262
230
215
193
201
148
169
134
114
108
93
69
58
51
44
50
40
31
33
33
40
47
37
35
30
36
45
43
42
58
66
56
58
44
61
67
62
57
47
46
41
29
29
26
25
24
21
16
28
26
16
11
13
9
11
7
9
14
7
11
10
4
7
9
11
6
8
5
3
5
7
8
1
4
4
8
5
8
3
3
4
10
3
7
1
6
5
8
4
7
9
8
10
6
12
6
9
7
10
7
10
5
6
10
4
7
5
4
6
3
11
8
7
1
4
5150
0
0
0
0
0
0
0
0
0
0
0
0
0
0
0
0
0
0
0
0
0
0
0
0
0
0
0
0
0
0
0
0
0
0
0
0
0
0
0
0
0
0
0
0
0
0
0
0
0
0
0
0
0
0
0
0
0
0
0
0
0
0
0
0
0
0
0
0
0
0
0
0
0
0
0
0
0
0
0
0
0
0
0
0
0
0
0
0
0
0
0
0
0
0
0
0
0
0
0
0
0
0
0
0
0
0
0
0
0
0
0
0
0
0
0
0
0
0
0
0
0
0
0
0
0
0
0
0
0
0
0
0
0
0
0
0
0
0
0
0
0
0
0
0
0
0
0
0
0
0
0
0
0
0
0
0
0
0
0
0
0
0
0
0
0
0
0
0
0
0
0
0
0
0
0
0
0
0
0
0
0
0
0
0
0
0
0
0
0
0
0
0
0
0
0
0
0
0
0
0
0
0
0
0
0
0
0
0
0
0
0
0
0
0
0
0
0
0
0
0
0
0
0
0
0
0
0
0
0
0
0
0
0
0
0
0
0
0
0
0
0
0
0
0
0
0
0
0
0
0
0
0
0
0
0
0
0
0
0
0
0
0
0
0
0
0
0
0
0
0
0
0
0
0
0
0
0
0
0
0
0
0
0
0
0
0
0
0
0
0
0
0
0
0
0
0
0
0
0
0
0
0
0
0
0
0
0
0
0
0
0
0
0
0
0
0
0
0
0
0
0
0
0
0
0
0
0
0
0
0
0
0
0
0
0
0
0
0
0
0
0
0
0
0
0
0
0
0
0
0
0
0
0
0
0
0
0
0
0
0
0
0
0
0
0
0
0
0
0
0
0
0
0
0
0
0
0
0
0
0
0
0
0
0
0
0
0
0
0
0
0
0
0
0
0
0
0
0
0
0
0
0
0
0
0
0
0
0
0
0
0
0
0
0
0
0
0
0
0
0
0
0
0
0
0
0
0
0
0
0
0
0
0
0
0
0
0
0
0
0
0
0
0
0
0
0
0
0
0
0
0
0
0
0
0
0
0
0
0
0
0
0
0
0
0
0
0
0
0
0
0
0
0
0
0
0
0
0
0
0
0
0
0
0
0
0
0
0
0
0
0
0
0
0
0
0
0
0
0
0
0
0
0
0
0
0
0
0
0
0
0
0
0
0
0
0
0
0
0
0
0
0
0
0
0
0
0
0
0
0
0
0
0
0
0
0
0
0
0
0
0
0
0
0
0
0
0
0
0
0
0
0
0
0
0
0
0
0
0
0
0
0
0
0
0
0
0
0
0
0
0
0
0
0
0
0
0
0
0
0
0
0
0
0
0
0
0
0
0
0
0
0
0
0
0
0
0
0
0
0
0
0
0
0
0
0
0
0
0
0
0
0
0
0
0
0
0
0
0
0
0
0
0
0
0
0
0
0
0
0
0
0
0
0
0
0
0
0
0
0
0
0
0
0
0
0
0
0
0
0
0
0
0
0
0
0
0
0
0
0
0
0
0
0
0
0
0
0
0
0
0
0
0
0
0
0
0
0
0
0
0
0
0
0
0
0
0
0
0
0
0
0
0
0
0
0
0
0
0
0
0
0
0
0
0
0
0
0
0
0
0
0
0
0
0
0
0
0
0
0
0
0
0
0
0
0
0
0
0
0
0
0
0
0
0
0
0
0
0
0
0
0
0
0
0
0
0
0
0
0
0
0
0
0
0
0
0
0
0
0
0
0
0
0
0
0
0
0
0
0
0
0
0
0
0
0
0
0
0
0
0
0
0
0
0
0
0
0
0
0
0
0
0
0
0
0
0
0
0
0
0
0
0
0
0
0
0
0
0
0
0
0
0
0
0
0
0
0
0
0
0
0
0
0
0
0
0
0
0
0
0
0
0
0
0
0
0
0
0
0
0
0
0
0
0
0
0
0
0
0
0
0
0
0
0
0
0
0
0
0
0
0
0
0
0
0
0
0
0
0
0
0
0
0
0
0
0
0
0
0
0
0
0
0
0
0
0
0
0
0
0
0
0
0
0
0
0
0
0
0
0
0
0
0
0
0
0
0
0
0
0
0
0
0
0
0
0
0
0
0
0
0
0
0
0
0
0
0
0
0
0
0
0
0
0
0
0
0
0
0
0
0
0
0
0
0
0
0
0
0
0
0
0
0
0
0
0
0
0
0
0
0
0
0
0
0
0
0
0
0
0
0
0
0
0
0
0
0
0
0
0
0
0
0
0
0
0
0
0
0
0
0
0
0
0
0
0
0
0
0
0
0
0
0
0
0
0
0
0
0
0
0
0
0
0
0
0
0
0
0
0
0
0
0
0
0
0
0
0
0
0
0
0
0
0
0
0
0
0
0
0
0
0
0
0
0
0
0
0
0
0
0
0
0
0
0
0
0
0
0
0
0
0
0
0
0
0
0
0
0
0
0
0
0
0
0
0
0
0
0
0
0
0
0
0
0
0
0
0
0
0
0
0
0
0
0
0
0
0
0
0
0
0
0
0
0
0
0
0
0
0
0
0
0
0
0
0
0
0
0
0
0
0
0
0
0
0
0
0
0
0
0
0
0
0
0
0
0
0
0
0
0
0
0
0
0
0
0
0
0
0
0
0
0
0
0
0
0
0
0
0
0
0
0
0
0
0
0
0
0
0
0
0
0
0
0
0
0
0
0
0
0
0
0
0
0
0
0
0
0
0
0
0
0
0
0
0
0
0
0
0
0
0
0
0
0
0
0
0
0
0
0
0
0
0
0
0
0
0
0
0
0
0
0
0
0
0
0
0
0
0
0
0
0
0
0
0
0
0
0
0
0
0
0
0
0
0
0
0
0
0
0
0
0
0
0
0
0
0
0
0
0
0
0
0
0
0
0
0
0
0
0
0
0
0
0
0
0
0
0
0
0
0
0
0
0
0
0
0
0
0
0
0
0
0
0
0
0
0
0
0
0
0
0
0
0
0
0
0
0
0
0
0
0
0
0
0
0
0
0
0
0
0
0
0
0
0
0
0
0
0
0
0
0
0
0
0
0
0
0
0
0
0
0
0
0
0
0
0
0
0
0
0
0
0
0
0
0
0
0
0
0
0
0
0
0
0
0
0
0
0
0
0
0
0
0
0
0
0
0
0
0
0
0
0
0
0
0
0
0
0
0
0
0
0
0
0
0
0
0
0
0
0
0
0
0
0
0
0
0
0
0
0
0
0
0
0
0
0
0
0
0
0
0
0
0
0
0
0
0
0
0
0
0
0
0
0
0
0
0
0
0
0
0
0
0
0
0
0
0
0
0
0
0
0
0
0
0
0
0
0
0
0
0
0
0
0
0
0
0
0
0
0
0
0
0
0
0
0
0
0
0
0
0
0
0
0
0
0
0
0
0
0
0
0
0
0
0
0
0
0
0
0
0
0
0
0
0
0
0
0
0
0
0
0
0
0
0
0
0
0
0
0
0
0
0
0
0
0
0
0
0
0
0
0
0
0
0
0
0
0
0
0
0
0
0
0
0
0
0
0
0
0
0
0
0
0
0
0
0
0
0
0
0
0
0
0
0
0
0
0
0
0
0
0
0
0
0
0
0
0
0
0
0
0
0
0
0
0
0
0
0
0
0
0
0
0
0
0
0
0
0
0
0
0
0
0
0
0
0
0
0
0
0
0
0
0
0
0
0
0
0
0
0
0
0
0
0
0
0
0
0
0
0
0
0
0
0
0
0
0
0
0
0
0
0
0
0
0
0
0
0
0
0
0
0
0
0
0
0
0
0
0
0
0
0
0
0
0
0
0
0
0
0
0
0
0
0
0
0
0
0
0
0
0
0
0
0
0
0
0
0
0
0
0
0
0
0
0
0
0
0
0
0
0
0
0
0
0
0
0
0
0
0
0
0
0
0
0
0
0
0
0
0
0
0
0
0
0
0
0
0
0
0
0
0
0
0
0
0
0
0
0
0
0
0
0
0
0
0
0
0
0
0
0
0
0
0
0
0
0
0
0
0
0
0
0
0
0
0
0
0
0
0
0
0
0
0
0
0
0
0
0
0
0
0
0
0
0
0
0
0
0
0
0
0
0
0
0
0
0
0
0
0
0
0
0
0
0
0
0
0
0
0
0
0
0
0
0
0
0
0
0
0
0
0
0
0
0
0
0
0
0
0
0
0
0
0
0
0
0
0
0
0
0
0
0
0
0
0
0
0
0
0
0
0
0
0
0
0
0
0
0
0
0
0
0
0
0
0
0
0
0
0
0
0
0
0
0
0
0
0
0
0
0
0
0
0
0
0
0
0
0
0
0
0
0
0
0
0
0
0
0
0
0
0
0
0
0
0
0
0
0
0
0
0
0
0
0
0
0
0
0
0
0
0
0
0
0
0
0
0
0
0
0
0
0
0
0
0
0
0
0
0
0
0
0
0
0
0
0
0
0
0
0
0
0
0
0
0
0
0
0
0
0
0
0
0
0
0
0
0
0
0
0
0
0
0
0
0
0
0
0
0
0
0
0
0
0
0
0
0
0
0
0
0
0
0
0
0
0
0
0
0
0
0
0
0
0
0
0
0
0
0
0
0
0
0
0
0
0
0
0
0
0
0
0
0
0
0
0
0
0
0
0
0
0
0
0
0
0
0
0
0
0
0
0
0
