# Supplementary material for: A dataset of 112 ligands for the preconcentration of mercury, uranium, lanthanum and other pollutants and heavy metals in water
Source: Data Brief. 2020 Feb 4;29:105236. doi: 10.1016/j.dib.2020.105236 (PMC7033335; doi:10.1016/j.dib.2020.105236)
Supplement: Multimedia component 18_1_spl_5-Diphenylcarbazide [file mmc18.txt]

0
0
0
0
0
0
0
0
0
0
0
1
3
16
81
284
1110
3494
9804
24466
55153
111325
202273
327805
476046
622596
737632
777731
737132
628700
478472
325718
199534
110534
54108
23540
9583
3277
987
301
68
29
11
11
11
7
6
4
9
3
2
14
3
5
5
2
6
4
3
0
1
3
2
6
2
0
5
5
1
0
0
1
2
1
1
2
1
39
54
70
72
77
82
67
69
64
72
56
53
66
61
72
53
84
70
62
62
62
60
60
58
88
51
57
57
41
66
71
64
44
58
45
61
53
46
50
48
58
58
49
40
54
54
58
52
51
55
58
55
58
47
49
46
32
36
45
50
38
37
47
29
31
36
35
53
44
33
38
35
27
32
30
35
39
33
34
36
28
35
24
22
21
22
36
28
33
26
25
36
23
19
30
36
34
36
32
31
33
26
46
29
27
31
38
35
31
48
32
37
42
34
36
37
32
31
34
31
30
29
33
39
35
33
35
40
36
46
55
59
51
62
50
73
49
49
58
62
62
60
62
60
46
66
36
53
46
50
43
57
43
26
38
35
34
36
35
37
30
36
34
39
40
45
46
43
52
64
65
77
116
144
158
179
220
251
317
391
476
650
736
816
1014
1182
1170
1269
1168
1013
927
740
612
417
311
255
155
140
112
107
129
130
135
160
136
170
175
148
145
122
91
56
48
47
37
31
22
19
11
21
18
17
14
14
20
17
17
17
15
8
18
21
14
29
41
33
41
41
77
88
92
135
154
160
186
200
183
160
151
118
107
88
68
60
30
29
20
17
16
19
17
23
19
18
22
22
35
31
40
38
35
31
23
33
36
30
26
18
22
18
19
20
13
11
15
14
11
15
6
15
12
15
18
9
13
6
11
8
12
10
8
11
16
6
11
14
13
8
16
20
18
14
13
16
10
16
14
12
8
20
16
15
11
7
7
11
12
10
8
15
18
11
11
10
12
16
16
10
18
11
15
14
7
14
12
13
9
11
10
14
14
9
6
9
10
17
12
9
12
11
11
16
17
12
11
29
12
20
13
20
18
17
19
23
23
29
40
43
57
71
69
63
69
92
65
91
60
53
39
38
35
28
35
12
7
10
18
5
12
10
13
12
13
10
22
19
18
11
16
14
16
14
11
10
17
18
22
21
28
27
28
30
26
30
32
31
32
40
21
23
23
20
18
18
12
13
16
22
11
18
17
16
17
19
19
34
33
21
54
50
60
84
88
127
144
168
189
233
273
292
348
323
326
322
299
244
192
185
143
114
85
77
42
30
22
22
22
11
11
13
16
8
13
9
14
12
12
12
16
12
6
12
17
10
13
12
16
18
13
17
21
23
27
30
28
30
30
39
61
52
56
57
61
68
77
71
64
52
46
52
62
40
32
31
24
16
21
19
14
24
28
30
21
31
26
35
56
53
82
77
104
156
143
189
203
221
198
209
200
181
212
186
149
139
83
87
73
59
36
33
34
22
22
17
14
15
17
12
16
18
13
12
8
12
16
16
20
15
16
19
12
19
16
14
20
27
33
26
30
34
28
34
31
36
35
26
34
38
30
31
27
38
41
50
44
43
48
50
46
55
54
65
43
60
40
48
44
31
35
25
26
28
19
19
21
17
22
22
25
24
31
31
31
38
48
51
60
50
58
59
58
40
63
35
45
36
45
30
30
31
25
24
18
11
11
20
17
27
19
24
16
14
25
20
16
20
12
21
13
18
11
19
19
10
17
16
24
11
16
15
16
16
16
20
10
16
27
22
15
16
21
17
17
22
18
20
14
20
20
11
16
20
16
23
16
26
27
18
21
17
19
31
25
29
36
23
22
22
31
21
21
19
30
27
42
35
26
26
25
17
29
28
24
18
17
27
17
15
23
15
23
12
12
20
19
12
18
13
22
18
18
20
20
18
22
12
16
22
25
16
25
20
13
20
23
14
14
14
14
21
18
19
20
16
11
18
17
17
14
25
18
22
23
23
16
13
23
20
25
22
18
20
26
17
17
23
22
23
20
26
21
15
24
23
25
14
32
22
20
21
15
19
21
15
16
11
16
18
20
18
16
16
19
11
21
19
23
18
15
22
16
22
18
20
22
19
26
19
19
27
26
22
20
19
27
18
26
20
19
27
16
13
19
25
21
20
26
27
25
17
36
36
23
30
22
22
30
24
24
25
26
36
28
36
24
28
25
33
27
23
20
26
20
30
15
18
26
29
27
19
24
20
19
26
26
28
23
30
29
25
26
30
27
32
22
25
21
17
30
32
24
27
25
18
26
23
32
12
16
16
30
26
19
21
20
31
26
22
22
30
16
21
32
22
26
22
27
16
28
36
29
29
29
15
25
19
21
29
18
27
28
27
33
30
27
28
23
40
23
38
36
34
26
24
23
32
26
32
30
19
31
31
19
20
23
14
34
25
40
30
32
31
32
26
25
31
33
27
26
26
28
20
31
27
33
23
31
20
26
19
29
24
34
26
33
28
26
36
28
29
35
38
37
34
37
40
31
35
31
33
33
31
21
39
31
37
24
40
35
42
33
32
39
39
30
35
32
47
48
39
47
42
29
35
47
32
41
43
34
47
28
39
35
40
53
47
39
45
34
48
41
41
35
41
40
43
37
35
57
44
43
46
56
39
36
41
42
55
50
66
46
47
51
57
45
50
59
53
59
48
50
54
63
50
63
49
65
52
69
66
65
51
66
61
66
95
73
76
66
64
81
60
66
72
89
88
86
91
75
87
86
89
94
83
94
93
97
113
103
100
95
114
102
113
111
124
112
113
108
120
121
130
135
145
140
127
143
137
162
153
162
158
161
185
183
198
185
201
203
177
224
217
216
198
223
231
262
235
286
287
275
268
306
292
302
353
340
357
350
394
375
399
419
406
422
445
465
435
517
487
507
533
553
574
589
525
610
570
607
583
626
616
612
683
605
628
700
628
718
678
692
668
660
689
675
732
690
730
747
765
764
762
779
823
798
821
826
848
862
916
992
1025
1050
1055
1119
1162
1258
1300
1303
1399
1549
1586
1652
1729
1873
1862
1990
2088
2162
2239
2319
2453
2515
2494
2543
2597
2687
2727
2790
2808
2848
2849
2916
2878
2885
2893
2770
2827
2847
2827
2756
2702
2697
2718
2705
2647
2546
2580
2588
2511
2390
2398
2346
2361
2421
2274
2251
2170
2206
2208
2115
2095
1992
2014
1949
1902
1984
1848
1816
1718
1698
1704
1591
1584
1539
1440
1391
1324
1349
1266
1148
1149
1026
980
853
833
790
797
690
731
632
647
656
645
626
643
660
687
746
780
809
880
941
1061
1143
1234
1245
1290
1344
1452
1486
1564
1479
1489
1520
1458
1409
1288
1304
1166
1006
936
835
764
702
573
532
424
385
302
317
256
239
205
173
191
173
168
139
154
157
158
146
150
145
171
164
180
177
173
184
182
221
187
236
241
252
235
253
243
247
279
293
284
313
340
342
365
357
404
408
425
422
424
433
452
473
474
488
461
475
461
486
476
532
502
514
472
504
476
470
476
510
468
471
506
460
449
450
453
433
423
423
426
402
416
390
382
402
396
374
398
369
394
374
392
373
374
340
328
352
345
315
347
334
308
300
278
287
314
288
281
285
278
252
305
243
235
238
258
213
254
223
206
200
213
185
172
154
179
166
161
142
151
147
131
138
119
129
143
124
100
98
113
102
116
99
108
131
137
128
158
156
168
201
246
241
235
260
297
302
318
328
338
381
314
313
275
300
270
268
243
227
195
183
166
134
118
107
101
75
71
66
75
67
74
75
67
64
85
75
66
86
81
64
69
60
58
58
42
30
45
41
38
38
29
25
23
33
16
19
16
20
17
17
14
12
12
16
13
9
12
14
19
11
13
21
10
20
19
15
17
16
16
19
19
9
16
14
16
15
17
19
17
18
13
20
20
22
19
26
15
22
25
29
26
42
49
47
69
74
95
104
135
167
210
236
252
287
334
422
472
480
582
600
619
738
729
840
914
998
962
976
1053
1111
1090
1197
1094
1145
1099
1095
1007
991
978
883
802
699
666
585
496
433
356
289
259
225
187
153
133
103
79
65
49
52
33
24
24
15
15
23
8
17
15
12
15
13
7
14
15
11
11
15
14
10
10
9
16
14
12
11
9
13
16
10
11
9
8
12
19
13
9
10
10
17
11
12
13
16
14
16
12
8
13
14
9
18
19
7
9
10
10
13
18
12
10
10
14
9
10
15
11
8
9
8
16
7
13
6
6
15
9
12
10
13
11
13
11
7
9
4
9
11
6
18
14
12
16
12
6
13
5
14
16
10
10
10
14
12
16
11
9
15
14
15
20
17
10
16
19
10
23
17
8
15
15
17
16
12
11
11
10
10
19
15
13
16
12
9
5
12
11
12
8
13
22
19
12
18
18
22
12
9
15
19
12
19
19
12
12
16
18
16
13
26
27
22
23
24
31
25
48
42
46
59
77
74
84
104
120
146
136
169
176
238
237
260
266
289
296
275
299
295
290
311
294
285
252
232
213
198
196
159
138
129
117
99
77
67
55
56
54
43
40
37
32
35
34
36
38
33
38
35
52
55
61
47
57
53
61
71
66
53
53
51
44
51
41
35
39
41
30
23
27
26
17
15
19
8
13
9
9
8
7
4
4
7
5
7
7
8
5
5
4
9
1
6
5
9
11
5
6
6
3
2
5
8
7
8
6
5
8
9
7
5
5
3
5
6
7
7
7
5
3
9
5
6
3
3
7
10
5
11
8
11
6
5
4
7
8
4
5
4744
0
0
0
0
0
0
0
0
0
0
0
0
0
0
0
0
0
0
0
0
0
0
0
0
0
0
0
0
0
0
0
0
0
0
0
0
0
0
0
0
0
0
0
0
0
0
0
0
0
0
0
0
0
0
0
0
0
0
0
0
0
0
0
0
0
0
0
0
0
0
0
0
0
0
0
0
0
0
0
0
0
0
0
0
0
0
0
0
0
0
0
0
0
0
0
0
0
0
0
0
0
0
0
0
0
0
0
0
0
0
0
0
0
0
0
0
0
0
0
0
0
0
0
0
0
0
0
0
0
0
0
0
0
0
0
0
0
0
0
0
0
0
0
0
0
0
0
0
0
0
0
0
0
0
0
0
0
0
0
0
0
0
0
0
0
0
0
0
0
0
0
0
0
0
0
0
0
0
0
0
0
0
0
0
0
0
0
0
0
0
0
0
0
0
0
0
0
0
0
0
0
0
0
0
0
0
0
0
0
0
0
0
0
0
0
0
0
0
0
0
0
0
0
0
0
0
0
0
0
0
0
0
0
0
0
0
0
0
0
0
0
0
0
0
0
0
0
0
0
0
0
0
0
0
0
0
0
0
0
0
0
0
0
0
0
0
0
0
0
0
0
0
0
0
0
0
0
0
0
0
0
0
0
0
0
0
0
0
0
0
0
0
0
0
0
0
0
0
0
0
0
0
0
0
0
0
0
0
0
0
0
0
0
0
0
0
0
0
0
0
0
0
0
0
0
0
0
0
0
0
0
0
0
0
0
0
0
0
0
0
0
0
0
0
0
0
0
0
0
0
0
0
0
0
0
0
0
0
0
0
0
0
0
0
0
0
0
0
0
0
0
0
0
0
0
0
0
0
0
0
0
0
0
0
0
0
0
0
0
0
0
0
0
0
0
0
0
0
0
0
0
0
0
0
0
0
0
0
0
0
0
0
0
0
0
0
0
0
0
0
0
0
0
0
0
0
0
0
0
0
0
0
0
0
0
0
0
0
0
0
0
0
0
0
0
0
0
0
0
0
0
0
0
0
0
0
0
0
0
0
0
0
0
0
0
0
0
0
0
0
0
0
0
0
0
0
0
0
0
0
0
0
0
0
0
0
0
0
0
0
0
0
0
0
0
0
0
0
0
0
0
0
0
0
0
0
0
0
0
0
0
0
0
0
0
0
0
0
0
0
0
0
0
0
0
0
0
0
0
0
0
0
0
0
0
0
0
0
0
0
0
0
0
0
0
0
0
0
0
0
0
0
0
0
0
0
0
0
0
0
0
0
0
0
0
0
0
0
0
0
0
0
0
0
0
0
0
0
0
0
0
0
0
0
0
0
0
0
0
0
0
0
0
0
0
0
0
0
0
0
0
0
0
0
0
0
0
0
0
0
0
0
0
0
0
0
0
0
0
0
0
0
0
0
0
0
0
0
0
0
0
0
0
0
0
0
0
0
0
0
0
0
0
0
0
0
0
0
0
0
0
0
0
0
0
0
0
0
0
0
0
0
0
0
0
0
0
0
0
0
0
0
0
0
0
0
0
0
0
0
0
0
0
0
0
0
0
0
0
0
0
0
0
0
0
0
0
0
0
0
0
0
0
0
0
0
0
0
0
0
0
0
0
0
0
0
0
0
0
0
0
0
0
0
0
0
0
0
0
0
0
0
0
0
0
0
0
0
0
0
0
0
0
0
0
0
0
0
0
0
0
0
0
0
0
0
0
0
0
0
0
0
0
0
0
0
0
0
0
0
0
0
0
0
0
0
0
0
0
0
0
0
0
0
0
0
0
0
0
0
0
0
0
0
0
0
0
0
0
0
0
0
0
0
0
0
0
0
0
0
0
0
0
0
0
0
0
0
0
0
0
0
0
0
0
0
0
0
0
0
0
0
0
0
0
0
0
0
0
0
0
0
0
0
0
0
0
0
0
0
0
0
0
0
0
0
0
0
0
0
0
0
0
0
0
0
0
0
0
0
0
0
0
0
0
0
0
0
0
0
0
0
0
0
0
0
0
0
0
0
0
0
0
0
0
0
0
0
0
0
0
0
0
0
0
0
0
0
0
0
0
0
0
0
0
0
0
0
0
0
0
0
0
0
0
0
0
0
0
0
0
0
0
0
0
0
0
0
0
0
0
0
0
0
0
0
0
0
0
0
0
0
0
0
0
0
0
0
0
0
0
0
0
0
0
0
0
0
0
0
0
0
0
0
0
0
0
0
0
0
0
0
0
0
0
0
0
0
0
0
0
0
0
0
0
0
0
0
0
0
0
0
0
0
0
0
0
0
0
0
0
0
0
0
0
0
0
0
0
0
0
0
0
0
0
0
0
0
0
0
0
0
0
0
0
0
0
0
0
0
0
0
0
0
0
0
0
0
0
0
0
0
0
0
0
0
0
0
0
0
0
0
0
0
0
0
0
0
0
0
0
0
0
0
0
0
0
0
0
0
0
0
0
0
0
0
0
0
0
0
0
0
0
0
0
0
0
0
0
0
0
0
0
0
0
0
0
0
0
0
0
0
0
0
0
0
0
0
0
0
0
0
0
0
0
0
0
0
0
0
0
0
0
0
0
0
0
0
0
0
0
0
0
0
0
0
0
0
0
0
0
0
0
0
0
0
0
0
0
0
0
0
0
0
0
0
0
0
0
0
0
0
0
0
0
0
0
0
0
0
0
0
0
0
0
0
0
0
0
0
0
0
0
0
0
0
0
0
0
0
0
0
0
0
0
0
0
0
0
0
0
0
0
0
0
0
0
0
0
0
0
0
0
0
0
0
0
0
0
0
0
0
0
0
0
0
0
0
0
0
0
0
0
0
0
0
0
0
0
0
0
0
0
0
0
0
0
0
0
0
0
0
0
0
0
0
0
0
0
0
0
0
0
0
0
0
0
0
0
0
0
0
0
0
0
0
0
0
0
0
0
0
0
0
0
0
0
0
0
0
0
0
0
0
0
0
0
0
0
0
0
0
0
0
0
0
0
0
0
0
0
0
0
0
0
0
0
0
0
0
0
0
0
0
0
0
0
0
0
0
0
0
0
0
0
0
0
0
0
0
0
0
0
0
0
0
0
0
0
0
0
0
0
0
0
0
0
0
0
0
0
0
0
0
0
0
0
0
0
0
0
0
0
0
0
0
0
0
0
0
0
0
0
0
0
0
0
0
0
0
0
0
0
0
0
0
0
0
0
0
0
0
0
0
0
0
0
0
0
0
0
0
0
0
0
0
0
0
0
0
0
0
0
0
0
0
0
0
0
0
0
0
0
0
0
0
0
0
0
0
0
0
0
0
0
0
0
0
0
0
0
0
0
0
0
0
0
0
0
0
0
0
0
0
0
0
0
0
0
0
0
0
0
0
0
0
0
0
0
0
0
0
0
0
0
0
0
0
0
0
0
0
0
0
0
0
0
0
0
0
0
0
0
0
0
0
0
0
0
0
0
0
0
0
0
0
0
0
0
0
0
0
0
0
0
0
0
0
0
0
0
0
0
0
0
0
0
0
0
0
0
0
0
0
0
0
0
0
0
0
0
0
0
0
0
0
0
0
0
0
0
0
0
0
0
0
0
0
0
0
0
0
0
0
0
0
0
0
0
0
0
0
0
0
0
0
0
0
0
0
0
0
0
0
0
0
0
0
0
0
0
0
0
0
0
0
0
0
0
0
0
0
0
0
0
0
0
0
0
0
0
0
0
0
0
0
0
0
0
0
0
0
0
0
0
0
0
0
0
0
0
0
0
0
0
0
0
0
0
0
0
0
0
0
0
0
0
0
0
0
0
0
0
0
0
0
0
0
0
0
0
0
0
0
0
0
0
0
0
0
0
0
0
0
0
0
0
0
0
0
0
0
0
0
0
0
0
0
0
0
0
0
0
0
0
0
0
0
0
0
0
0
0
0
0
0
0
0
0
0
0
0
0
0
0
0
0
0
0
0
0
0
0
0
0
0
0
0
0
0
0
0
0
0
0
0
0
0
0
0
0
0
0
0
0
0
0
0
0
0
0
0
0
0
0
0
0
0
0
0
0
0
0
0
0
0
0
0
0
0
0
0
0
0
0
0
0
0
0
0
0
0
0
0
0
0
0
0
0
0
0
0
0
0
0
0
0
0
0
0
0
0
0
0
0
0
0
0
0
0
0
0
0
0
0
0
0
0
0
0
0
0
0
0
0
0
0
0
0
0
0
0
0
0
0
0
0
0
0
0
0
0
0
0
0
0
0
0
0
0
0
0
0
0
0
0
0
0
0
0
0
0
0
0
0
0
0
0
0
0
0
0
0
0
0
0
0
0
0
0
0
0
0
0
0
0
0
0
0
0
0
0
0
0
0
0
0
0
0
0
0
0
0
0
0
0
0
0
0
0
0
0
0
0
0
0
0
0
0
0
0
0
0
0
0
0
0
0
0
0
0
0
0
0
0
0
0
0
0
0
0
0
0
0
0
0
0
0
0
0
0
0
0
0
0
0
0
0
0
0
0
0
0
0
0
0
0
0
0
0
0
0
0
0
0
0
0
0
0
0
0
0
0
0
0
0
0
0
0
0
0
0
0
0
0
0
0
0
0
0
0
0
0
0
0
0
0
0
0
0
0
0
0
0
0
0
0
0
0
0
0
0
0
0
0
0
0
0
