# Supplementary material for: A dataset of 112 ligands for the preconcentration of mercury, uranium, lanthanum and other pollutants and heavy metals in water
Source: Data Brief. 2020 Feb 4;29:105236. doi: 10.1016/j.dib.2020.105236 (PMC7033335; doi:10.1016/j.dib.2020.105236)
Supplement: Multimedia component 19_1_spl_6- Diaminohexane_spl_N_spl_N_spl_N_spl__spl_N_spl_ tetraacetic acid [file mmc19.txt]

Kalib 1	-0.354346
Kalib 2	0.012554
Kalib 3	0.001788
Kalib 4	0.000419
Kalib Square	0.000000
Kalib Fano	0.010361
Channel 1	0
Channel 2	0
Channel 3	0
Channel 4	0
Channel 5	0
Channel 6	0
Channel 7	0
Channel 8	0
Channel 9	0
Channel 10	0
Channel 11	0
Channel 12	0
Channel 13	7
Channel 14	18
Channel 15	62
Channel 16	316
Channel 17	1127
Channel 18	3457
Channel 19	9899
Channel 20	24802
Channel 21	55806
Channel 22	111956
Channel 23	202794
Channel 24	329581
Channel 25	475593
Channel 26	621906
Channel 27	737200
Channel 28	777608
Channel 29	735047
Channel 30	627059
Channel 31	478201
Channel 32	325940
Channel 33	200060
Channel 34	111344
Channel 35	54410
Channel 36	23768
Channel 37	9646
Channel 38	3434
Channel 39	1128
Channel 40	266
Channel 41	72
Channel 42	28
Channel 43	8
Channel 44	9
Channel 45	12
Channel 46	10
Channel 47	10
Channel 48	8
Channel 49	11
Channel 50	7
Channel 51	6
Channel 52	1
Channel 53	5
Channel 54	5
Channel 55	3
Channel 56	2
Channel 57	5
Channel 58	5
Channel 59	2
Channel 60	9
Channel 61	2
Channel 62	2
Channel 63	8
Channel 64	1
Channel 65	2
Channel 66	2
Channel 67	3
Channel 68	2
Channel 69	2
Channel 70	2
Channel 71	4
Channel 72	0
Channel 73	2
Channel 74	2
Channel 75	1
Channel 76	1
Channel 77	2
Channel 78	41
Channel 79	67
Channel 80	60
Channel 81	59
Channel 82	63
Channel 83	56
Channel 84	65
Channel 85	69
Channel 86	59
Channel 87	59
Channel 88	54
Channel 89	57
Channel 90	69
Channel 91	52
Channel 92	56
Channel 93	64
Channel 94	57
Channel 95	59
Channel 96	63
Channel 97	53
Channel 98	54
Channel 99	45
Channel 100	58
Channel 101	57
Channel 102	65
Channel 103	49
Channel 104	60
Channel 105	57
Channel 106	46
Channel 107	65
Channel 108	53
Channel 109	44
Channel 110	58
Channel 111	62
Channel 112	62
Channel 113	47
Channel 114	43
Channel 115	44
Channel 116	56
Channel 117	63
Channel 118	52
Channel 119	48
Channel 120	55
Channel 121	57
Channel 122	52
Channel 123	46
Channel 124	61
Channel 125	52
Channel 126	61
Channel 127	45
Channel 128	44
Channel 129	46
Channel 130	54
Channel 131	46
Channel 132	40
Channel 133	34
Channel 134	42
Channel 135	39
Channel 136	51
Channel 137	39
Channel 138	30
Channel 139	38
Channel 140	36
Channel 141	39
Channel 142	34
Channel 143	37
Channel 144	33
Channel 145	37
Channel 146	28
Channel 147	38
Channel 148	28
Channel 149	27
Channel 150	45
Channel 151	39
Channel 152	26
Channel 153	26
Channel 154	30
Channel 155	33
Channel 156	29
Channel 157	26
Channel 158	30
Channel 159	36
Channel 160	28
Channel 161	30
Channel 162	20
Channel 163	31
Channel 164	29
Channel 165	41
Channel 166	32
Channel 167	23
Channel 168	35
Channel 169	29
Channel 170	30
Channel 171	31
Channel 172	36
Channel 173	27
Channel 174	28
Channel 175	26
Channel 176	33
Channel 177	28
Channel 178	32
Channel 179	35
Channel 180	27
Channel 181	34
Channel 182	32
Channel 183	35
Channel 184	37
Channel 185	36
Channel 186	32
Channel 187	41
Channel 188	28
Channel 189	57
Channel 190	32
Channel 191	40
Channel 192	48
Channel 193	46
Channel 194	25
Channel 195	22
Channel 196	29
Channel 197	27
Channel 198	29
Channel 199	29
Channel 200	28
Channel 201	22
Channel 202	36
Channel 203	48
Channel 204	35
Channel 205	47
Channel 206	49
Channel 207	52
Channel 208	65
Channel 209	71
Channel 210	61
Channel 211	67
Channel 212	83
Channel 213	67
Channel 214	59
Channel 215	59
Channel 216	52
Channel 217	69
Channel 218	72
Channel 219	61
Channel 220	64
Channel 221	73
Channel 222	65
Channel 223	69
Channel 224	66
Channel 225	57
Channel 226	53
Channel 227	60
Channel 228	45
Channel 229	48
Channel 230	40
Channel 231	45
Channel 232	36
Channel 233	21
Channel 234	37
Channel 235	33
Channel 236	44
Channel 237	29
Channel 238	29
Channel 239	25
Channel 240	30
Channel 241	28
Channel 242	34
Channel 243	34
Channel 244	36
Channel 245	32
Channel 246	35
Channel 247	53
Channel 248	70
Channel 249	79
Channel 250	104
Channel 251	144
Channel 252	180
Channel 253	183
Channel 254	205
Channel 255	252
Channel 256	282
Channel 257	356
Channel 258	380
Channel 259	470
Channel 260	611
Channel 261	693
Channel 262	797
Channel 263	839
Channel 264	953
Channel 265	944
Channel 266	867
Channel 267	783
Channel 268	683
Channel 269	610
Channel 270	458
Channel 271	370
Channel 272	255
Channel 273	203
Channel 274	145
Channel 275	94
Channel 276	95
Channel 277	90
Channel 278	93
Channel 279	92
Channel 280	103
Channel 281	106
Channel 282	105
Channel 283	120
Channel 284	115
Channel 285	112
Channel 286	94
Channel 287	93
Channel 288	57
Channel 289	73
Channel 290	48
Channel 291	30
Channel 292	37
Channel 293	37
Channel 294	24
Channel 295	26
Channel 296	23
Channel 297	17
Channel 298	9
Channel 299	16
Channel 300	15
Channel 301	22
Channel 302	14
Channel 303	19
Channel 304	18
Channel 305	12
Channel 306	20
Channel 307	24
Channel 308	19
Channel 309	19
Channel 310	20
Channel 311	28
Channel 312	33
Channel 313	36
Channel 314	42
Channel 315	63
Channel 316	92
Channel 317	109
Channel 318	153
Channel 319	146
Channel 320	185
Channel 321	189
Channel 322	194
Channel 323	197
Channel 324	205
Channel 325	210
Channel 326	169
Channel 327	132
Channel 328	115
Channel 329	107
Channel 330	77
Channel 331	57
Channel 332	43
Channel 333	36
Channel 334	22
Channel 335	22
Channel 336	22
Channel 337	16
Channel 338	18
Channel 339	23
Channel 340	20
Channel 341	25
Channel 342	27
Channel 343	24
Channel 344	32
Channel 345	36
Channel 346	35
Channel 347	34
Channel 348	29
Channel 349	34
Channel 350	41
Channel 351	47
Channel 352	31
Channel 353	25
Channel 354	24
Channel 355	24
Channel 356	21
Channel 357	20
Channel 358	12
Channel 359	15
Channel 360	17
Channel 361	11
Channel 362	7
Channel 363	10
Channel 364	15
Channel 365	8
Channel 366	9
Channel 367	12
Channel 368	9
Channel 369	7
Channel 370	13
Channel 371	13
Channel 372	15
Channel 373	11
Channel 374	10
Channel 375	13
Channel 376	9
Channel 377	12
Channel 378	7
Channel 379	16
Channel 380	15
Channel 381	14
Channel 382	11
Channel 383	11
Channel 384	8
Channel 385	12
Channel 386	12
Channel 387	11
Channel 388	22
Channel 389	10
Channel 390	18
Channel 391	16
Channel 392	14
Channel 393	17
Channel 394	8
Channel 395	8
Channel 396	13
Channel 397	9
Channel 398	13
Channel 399	16
Channel 400	19
Channel 401	10
Channel 402	14
Channel 403	11
Channel 404	9
Channel 405	15
Channel 406	12
Channel 407	11
Channel 408	15
Channel 409	8
Channel 410	8
Channel 411	11
Channel 412	11
Channel 413	13
Channel 414	10
Channel 415	9
Channel 416	6
Channel 417	16
Channel 418	10
Channel 419	5
Channel 420	14
Channel 421	14
Channel 422	23
Channel 423	10
Channel 424	14
Channel 425	14
Channel 426	13
Channel 427	15
Channel 428	11
Channel 429	16
Channel 430	11
Channel 431	18
Channel 432	15
Channel 433	16
Channel 434	13
Channel 435	12
Channel 436	16
Channel 437	13
Channel 438	8
Channel 439	16
Channel 440	7
Channel 441	19
Channel 442	11
Channel 443	6
Channel 444	11
Channel 445	13
Channel 446	9
Channel 447	16
Channel 448	14
Channel 449	14
Channel 450	22
Channel 451	20
Channel 452	33
Channel 453	33
Channel 454	49
Channel 455	47
Channel 456	62
Channel 457	61
Channel 458	78
Channel 459	84
Channel 460	85
Channel 461	84
Channel 462	70
Channel 463	75
Channel 464	63
Channel 465	55
Channel 466	52
Channel 467	39
Channel 468	36
Channel 469	22
Channel 470	20
Channel 471	11
Channel 472	18
Channel 473	10
Channel 474	6
Channel 475	14
Channel 476	7
Channel 477	9
Channel 478	11
Channel 479	13
Channel 480	14
Channel 481	14
Channel 482	9
Channel 483	19
Channel 484	7
Channel 485	10
Channel 486	14
Channel 487	11
Channel 488	7
Channel 489	16
Channel 490	10
Channel 491	19
Channel 492	16
Channel 493	14
Channel 494	23
Channel 495	17
Channel 496	32
Channel 497	26
Channel 498	40
Channel 499	28
Channel 500	36
Channel 501	25
Channel 502	37
Channel 503	27
Channel 504	31
Channel 505	23
Channel 506	24
Channel 507	19
Channel 508	24
Channel 509	18
Channel 510	12
Channel 511	12
Channel 512	18
Channel 513	19
Channel 514	10
Channel 515	18
Channel 516	16
Channel 517	12
Channel 518	24
Channel 519	19
Channel 520	29
Channel 521	16
Channel 522	22
Channel 523	31
Channel 524	27
Channel 525	35
Channel 526	40
Channel 527	44
Channel 528	41
Channel 529	75
Channel 530	89
Channel 531	121
Channel 532	144
Channel 533	193
Channel 534	199
Channel 535	249
Channel 536	293
Channel 537	319
Channel 538	331
Channel 539	352
Channel 540	315
Channel 541	334
Channel 542	295
Channel 543	270
Channel 544	248
Channel 545	198
Channel 546	138
Channel 547	131
Channel 548	80
Channel 549	82
Channel 550	49
Channel 551	27
Channel 552	20
Channel 553	12
Channel 554	21
Channel 555	16
Channel 556	13
Channel 557	9
Channel 558	8
Channel 559	7
Channel 560	8
Channel 561	15
Channel 562	16
Channel 563	12
Channel 564	21
Channel 565	11
Channel 566	11
Channel 567	12
Channel 568	16
Channel 569	13
Channel 570	15
Channel 571	11
Channel 572	7
Channel 573	10
Channel 574	19
Channel 575	19
Channel 576	15
Channel 577	24
Channel 578	12
Channel 579	23
Channel 580	24
Channel 581	32
Channel 582	25
Channel 583	34
Channel 584	39
Channel 585	39
Channel 586	57
Channel 587	41
Channel 588	50
Channel 589	77
Channel 590	76
Channel 591	71
Channel 592	74
Channel 593	59
Channel 594	68
Channel 595	67
Channel 596	56
Channel 597	41
Channel 598	48
Channel 599	35
Channel 600	34
Channel 601	26
Channel 602	27
Channel 603	17
Channel 604	17
Channel 605	12
Channel 606	14
Channel 607	21
Channel 608	9
Channel 609	14
Channel 610	29
Channel 611	29
Channel 612	28
Channel 613	29
Channel 614	55
Channel 615	72
Channel 616	80
Channel 617	69
Channel 618	105
Channel 619	126
Channel 620	127
Channel 621	157
Channel 622	190
Channel 623	194
Channel 624	227
Channel 625	219
Channel 626	204
Channel 627	192
Channel 628	196
Channel 629	169
Channel 630	170
Channel 631	136
Channel 632	80
Channel 633	79
Channel 634	61
Channel 635	63
Channel 636	33
Channel 637	31
Channel 638	31
Channel 639	19
Channel 640	19
Channel 641	24
Channel 642	21
Channel 643	15
Channel 644	13
Channel 645	16
Channel 646	11
Channel 647	24
Channel 648	12
Channel 649	9
Channel 650	16
Channel 651	14
Channel 652	12
Channel 653	13
Channel 654	21
Channel 655	12
Channel 656	11
Channel 657	9
Channel 658	15
Channel 659	13
Channel 660	16
Channel 661	14
Channel 662	20
Channel 663	26
Channel 664	26
Channel 665	18
Channel 666	24
Channel 667	26
Channel 668	26
Channel 669	29
Channel 670	26
Channel 671	23
Channel 672	28
Channel 673	36
Channel 674	28
Channel 675	27
Channel 676	28
Channel 677	23
Channel 678	26
Channel 679	29
Channel 680	35
Channel 681	30
Channel 682	45
Channel 683	47
Channel 684	50
Channel 685	41
Channel 686	58
Channel 687	57
Channel 688	62
Channel 689	60
Channel 690	48
Channel 691	53
Channel 692	48
Channel 693	49
Channel 694	33
Channel 695	38
Channel 696	29
Channel 697	19
Channel 698	34
Channel 699	35
Channel 700	20
Channel 701	12
Channel 702	12
Channel 703	17
Channel 704	18
Channel 705	27
Channel 706	22
Channel 707	30
Channel 708	29
Channel 709	26
Channel 710	29
Channel 711	42
Channel 712	34
Channel 713	50
Channel 714	48
Channel 715	38
Channel 716	46
Channel 717	59
Channel 718	59
Channel 719	60
Channel 720	60
Channel 721	51
Channel 722	35
Channel 723	39
Channel 724	36
Channel 725	38
Channel 726	27
Channel 727	17
Channel 728	20
Channel 729	29
Channel 730	14
Channel 731	19
Channel 732	14
Channel 733	18
Channel 734	14
Channel 735	14
Channel 736	8
Channel 737	20
Channel 738	12
Channel 739	22
Channel 740	21
Channel 741	13
Channel 742	15
Channel 743	14
Channel 744	12
Channel 745	21
Channel 746	8
Channel 747	12
Channel 748	21
Channel 749	20
Channel 750	16
Channel 751	15
Channel 752	8
Channel 753	12
Channel 754	13
Channel 755	11
Channel 756	17
Channel 757	16
Channel 758	14
Channel 759	12
Channel 760	12
Channel 761	17
Channel 762	14
Channel 763	11
Channel 764	23
Channel 765	10
Channel 766	16
Channel 767	13
Channel 768	20
Channel 769	25
Channel 770	13
Channel 771	14
Channel 772	13
Channel 773	17
Channel 774	22
Channel 775	19
Channel 776	18
Channel 777	19
Channel 778	9
Channel 779	13
Channel 780	17
Channel 781	19
Channel 782	30
Channel 783	20
Channel 784	24
Channel 785	19
Channel 786	29
Channel 787	20
Channel 788	28
Channel 789	17
Channel 790	22
Channel 791	14
Channel 792	25
Channel 793	24
Channel 794	21
Channel 795	26
Channel 796	22
Channel 797	21
Channel 798	17
Channel 799	14
Channel 800	22
Channel 801	16
Channel 802	21
Channel 803	21
Channel 804	28
Channel 805	19
Channel 806	21
Channel 807	16
Channel 808	25
Channel 809	19
Channel 810	14
Channel 811	13
Channel 812	21
Channel 813	17
Channel 814	22
Channel 815	22
Channel 816	21
Channel 817	19
Channel 818	19
Channel 819	9
Channel 820	16
Channel 821	16
Channel 822	21
Channel 823	19
Channel 824	14
Channel 825	19
Channel 826	17
Channel 827	14
Channel 828	20
Channel 829	16
Channel 830	22
Channel 831	19
Channel 832	18
Channel 833	13
Channel 834	15
Channel 835	10
Channel 836	22
Channel 837	17
Channel 838	13
Channel 839	19
Channel 840	17
Channel 841	22
Channel 842	16
Channel 843	20
Channel 844	22
Channel 845	13
Channel 846	17
Channel 847	16
Channel 848	18
Channel 849	15
Channel 850	11
Channel 851	17
Channel 852	23
Channel 853	28
Channel 854	15
Channel 855	15
Channel 856	20
Channel 857	15
Channel 858	21
Channel 859	22
Channel 860	14
Channel 861	17
Channel 862	16
Channel 863	23
Channel 864	21
Channel 865	17
Channel 866	14
Channel 867	16
Channel 868	16
Channel 869	18
Channel 870	22
Channel 871	16
Channel 872	18
Channel 873	16
Channel 874	14
Channel 875	22
Channel 876	28
Channel 877	19
Channel 878	15
Channel 879	18
Channel 880	16
Channel 881	20
Channel 882	18
Channel 883	23
Channel 884	18
Channel 885	14
Channel 886	17
Channel 887	21
Channel 888	21
Channel 889	23
Channel 890	17
Channel 891	17
Channel 892	8
Channel 893	17
Channel 894	17
Channel 895	20
Channel 896	21
Channel 897	15
Channel 898	22
Channel 899	18
Channel 900	18
Channel 901	18
Channel 902	21
Channel 903	16
Channel 904	13
Channel 905	15
Channel 906	13
Channel 907	14
Channel 908	23
Channel 909	22
Channel 910	21
Channel 911	22
Channel 912	22
Channel 913	14
Channel 914	24
Channel 915	25
Channel 916	19
Channel 917	21
Channel 918	22
Channel 919	30
Channel 920	23
Channel 921	20
Channel 922	15
Channel 923	24
Channel 924	22
Channel 925	17
Channel 926	19
Channel 927	19
Channel 928	22
Channel 929	13
Channel 930	17
Channel 931	12
Channel 932	22
Channel 933	29
Channel 934	19
Channel 935	19
Channel 936	24
Channel 937	32
Channel 938	18
Channel 939	19
Channel 940	21
Channel 941	30
Channel 942	28
Channel 943	26
Channel 944	20
Channel 945	20
Channel 946	24
Channel 947	20
Channel 948	21
Channel 949	27
Channel 950	16
Channel 951	22
Channel 952	15
Channel 953	22
Channel 954	21
Channel 955	18
Channel 956	22
Channel 957	23
Channel 958	27
Channel 959	20
Channel 960	25
Channel 961	21
Channel 962	20
Channel 963	14
Channel 964	14
Channel 965	16
Channel 966	28
Channel 967	21
Channel 968	23
Channel 969	19
Channel 970	22
Channel 971	20
Channel 972	23
Channel 973	17
Channel 974	25
Channel 975	18
Channel 976	14
Channel 977	22
Channel 978	19
Channel 979	18
Channel 980	20
Channel 981	20
Channel 982	18
Channel 983	32
Channel 984	25
Channel 985	26
Channel 986	17
Channel 987	25
Channel 988	16
Channel 989	21
Channel 990	32
Channel 991	28
Channel 992	26
Channel 993	24
Channel 994	22
Channel 995	32
Channel 996	18
Channel 997	22
Channel 998	24
Channel 999	24
Channel 1000	19
Channel 1001	19
Channel 1002	21
Channel 1003	19
Channel 1004	25
Channel 1005	17
Channel 1006	20
Channel 1007	19
Channel 1008	20
Channel 1009	27
Channel 1010	21
Channel 1011	29
Channel 1012	21
Channel 1013	24
Channel 1014	21
Channel 1015	22
Channel 1016	23
Channel 1017	25
Channel 1018	23
Channel 1019	19
Channel 1020	24
Channel 1021	25
Channel 1022	22
Channel 1023	22
Channel 1024	21
Channel 1025	20
Channel 1026	27
Channel 1027	31
Channel 1028	20
Channel 1029	30
Channel 1030	29
Channel 1031	20
Channel 1032	24
Channel 1033	27
Channel 1034	32
Channel 1035	34
Channel 1036	34
Channel 1037	26
Channel 1038	26
Channel 1039	27
Channel 1040	26
Channel 1041	26
Channel 1042	34
Channel 1043	28
Channel 1044	22
Channel 1045	26
Channel 1046	29
Channel 1047	26
Channel 1048	25
Channel 1049	19
Channel 1050	28
Channel 1051	33
Channel 1052	19
Channel 1053	28
Channel 1054	27
Channel 1055	21
Channel 1056	27
Channel 1057	23
Channel 1058	25
Channel 1059	29
Channel 1060	29
Channel 1061	19
Channel 1062	35
Channel 1063	21
Channel 1064	22
Channel 1065	23
Channel 1066	24
Channel 1067	26
Channel 1068	22
Channel 1069	18
Channel 1070	40
Channel 1071	23
Channel 1072	29
Channel 1073	21
Channel 1074	21
Channel 1075	38
Channel 1076	22
Channel 1077	32
Channel 1078	21
Channel 1079	25
Channel 1080	27
Channel 1081	22
Channel 1082	32
Channel 1083	27
Channel 1084	18
Channel 1085	31
Channel 1086	32
Channel 1087	19
Channel 1088	24
Channel 1089	37
Channel 1090	26
Channel 1091	25
Channel 1092	24
Channel 1093	24
Channel 1094	25
Channel 1095	30
Channel 1096	35
Channel 1097	31
Channel 1098	33
Channel 1099	31
Channel 1100	30
Channel 1101	25
Channel 1102	35
Channel 1103	34
Channel 1104	23
Channel 1105	32
Channel 1106	31
Channel 1107	39
Channel 1108	23
Channel 1109	27
Channel 1110	28
Channel 1111	33
Channel 1112	31
Channel 1113	28
Channel 1114	31
Channel 1115	34
Channel 1116	23
Channel 1117	30
Channel 1118	42
Channel 1119	18
Channel 1120	25
Channel 1121	29
Channel 1122	34
Channel 1123	30
Channel 1124	33
Channel 1125	33
Channel 1126	26
Channel 1127	30
Channel 1128	39
Channel 1129	31
Channel 1130	38
Channel 1131	41
Channel 1132	26
Channel 1133	36
Channel 1134	25
Channel 1135	47
Channel 1136	45
Channel 1137	35
Channel 1138	37
Channel 1139	37
Channel 1140	41
Channel 1141	29
Channel 1142	35
Channel 1143	27
Channel 1144	21
Channel 1145	26
Channel 1146	42
Channel 1147	33
Channel 1148	39
Channel 1149	35
Channel 1150	50
Channel 1151	50
Channel 1152	44
Channel 1153	40
Channel 1154	36
Channel 1155	44
Channel 1156	38
Channel 1157	42
Channel 1158	42
Channel 1159	44
Channel 1160	46
Channel 1161	49
Channel 1162	45
Channel 1163	41
Channel 1164	67
Channel 1165	55
Channel 1166	53
Channel 1167	44
Channel 1168	63
Channel 1169	40
Channel 1170	39
Channel 1171	50
Channel 1172	56
Channel 1173	54
Channel 1174	50
Channel 1175	39
Channel 1176	71
Channel 1177	55
Channel 1178	52
Channel 1179	55
Channel 1180	65
Channel 1181	68
Channel 1182	58
Channel 1183	74
Channel 1184	57
Channel 1185	60
Channel 1186	59
Channel 1187	67
Channel 1188	78
Channel 1189	56
Channel 1190	90
Channel 1191	92
Channel 1192	69
Channel 1193	69
Channel 1194	84
Channel 1195	84
Channel 1196	85
Channel 1197	68
Channel 1198	99
Channel 1199	88
Channel 1200	94
Channel 1201	78
Channel 1202	103
Channel 1203	81
Channel 1204	89
Channel 1205	107
Channel 1206	98
Channel 1207	116
Channel 1208	89
Channel 1209	73
Channel 1210	92
Channel 1211	109
Channel 1212	104
Channel 1213	96
Channel 1214	92
Channel 1215	134
Channel 1216	114
Channel 1217	100
Channel 1218	141
Channel 1219	135
Channel 1220	114
Channel 1221	137
Channel 1222	135
Channel 1223	144
Channel 1224	126
Channel 1225	135
Channel 1226	145
Channel 1227	129
Channel 1228	125
Channel 1229	182
Channel 1230	138
Channel 1231	167
Channel 1232	176
Channel 1233	180
Channel 1234	152
Channel 1235	180
Channel 1236	180
Channel 1237	191
Channel 1238	175
Channel 1239	184
Channel 1240	212
Channel 1241	188
Channel 1242	223
Channel 1243	238
Channel 1244	232
Channel 1245	234
Channel 1246	257
Channel 1247	258
Channel 1248	277
Channel 1249	304
Channel 1250	271
Channel 1251	309
Channel 1252	306
Channel 1253	345
Channel 1254	305
Channel 1255	303
Channel 1256	333
Channel 1257	365
Channel 1258	325
Channel 1259	353
Channel 1260	363
Channel 1261	402
Channel 1262	415
Channel 1263	441
Channel 1264	451
Channel 1265	478
Channel 1266	474
Channel 1267	440
Channel 1268	457
Channel 1269	485
Channel 1270	462
Channel 1271	517
Channel 1272	536
Channel 1273	533
Channel 1274	503
Channel 1275	582
Channel 1276	558
Channel 1277	560
Channel 1278	593
Channel 1279	576
Channel 1280	646
Channel 1281	665
Channel 1282	579
Channel 1283	637
Channel 1284	649
Channel 1285	642
Channel 1286	634
Channel 1287	669
Channel 1288	656
Channel 1289	644
Channel 1290	623
Channel 1291	664
Channel 1292	618
Channel 1293	693
Channel 1294	686
Channel 1295	668
Channel 1296	642
Channel 1297	674
Channel 1298	705
Channel 1299	738
Channel 1300	728
Channel 1301	733
Channel 1302	752
Channel 1303	755
Channel 1304	764
Channel 1305	790
Channel 1306	879
Channel 1307	831
Channel 1308	887
Channel 1309	952
Channel 1310	935
Channel 1311	1024
Channel 1312	1056
Channel 1313	1113
Channel 1314	1188
Channel 1315	1248
Channel 1316	1202
Channel 1317	1389
Channel 1318	1422
Channel 1319	1465
Channel 1320	1566
Channel 1321	1590
Channel 1322	1649
Channel 1323	1741
Channel 1324	1778
Channel 1325	1924
Channel 1326	1883
Channel 1327	2043
Channel 1328	2129
Channel 1329	2143
Channel 1330	2224
Channel 1331	2314
Channel 1332	2374
Channel 1333	2491
Channel 1334	2575
Channel 1335	2536
Channel 1336	2458
Channel 1337	2550
Channel 1338	2589
Channel 1339	2585
Channel 1340	2624
Channel 1341	2640
Channel 1342	2630
Channel 1343	2546
Channel 1344	2643
Channel 1345	2699
Channel 1346	2599
Channel 1347	2537
Channel 1348	2614
Channel 1349	2537
Channel 1350	2480
Channel 1351	2377
Channel 1352	2331
Channel 1353	2276
Channel 1354	2325
Channel 1355	2263
Channel 1356	2133
Channel 1357	2222
Channel 1358	2196
Channel 1359	2153
Channel 1360	2107
Channel 1361	2074
Channel 1362	2029
Channel 1363	2025
Channel 1364	1991
Channel 1365	1957
Channel 1366	1910
Channel 1367	1847
Channel 1368	1824
Channel 1369	1851
Channel 1370	1852
Channel 1371	1723
Channel 1372	1726
Channel 1373	1750
Channel 1374	1718
Channel 1375	1617
Channel 1376	1596
Channel 1377	1629
Channel 1378	1456
Channel 1379	1497
Channel 1380	1381
Channel 1381	1379
Channel 1382	1306
Channel 1383	1223
Channel 1384	1218
Channel 1385	1183
Channel 1386	1096
Channel 1387	1038
Channel 1388	1058
Channel 1389	917
Channel 1390	975
Channel 1391	835
Channel 1392	826
Channel 1393	762
Channel 1394	714
Channel 1395	627
Channel 1396	669
Channel 1397	615
Channel 1398	586
Channel 1399	583
Channel 1400	596
Channel 1401	552
Channel 1402	600
Channel 1403	503
Channel 1404	572
Channel 1405	591
Channel 1406	571
Channel 1407	610
Channel 1408	715
Channel 1409	741
Channel 1410	744
Channel 1411	840
Channel 1412	906
Channel 1413	1058
Channel 1414	1057
Channel 1415	1073
Channel 1416	1173
Channel 1417	1212
Channel 1418	1233
Channel 1419	1350
Channel 1420	1274
Channel 1421	1289
Channel 1422	1278
Channel 1423	1241
Channel 1424	1187
Channel 1425	1146
Channel 1426	1063
Channel 1427	1054
Channel 1428	924
Channel 1429	878
Channel 1430	745
Channel 1431	685
Channel 1432	586
Channel 1433	511
Channel 1434	479
Channel 1435	344
Channel 1436	320
Channel 1437	293
Channel 1438	264
Channel 1439	238
Channel 1440	204
Channel 1441	213
Channel 1442	191
Channel 1443	185
Channel 1444	157
Channel 1445	163
Channel 1446	161
Channel 1447	143
Channel 1448	152
Channel 1449	149
Channel 1450	151
Channel 1451	139
Channel 1452	168
Channel 1453	161
Channel 1454	145
Channel 1455	165
Channel 1456	146
Channel 1457	148
Channel 1458	187
Channel 1459	178
Channel 1460	185
Channel 1461	193
Channel 1462	221
Channel 1463	208
Channel 1464	228
Channel 1465	222
Channel 1466	244
Channel 1467	248
Channel 1468	241
Channel 1469	290
Channel 1470	243
Channel 1471	292
Channel 1472	289
Channel 1473	301
Channel 1474	296
Channel 1475	321
Channel 1476	341
Channel 1477	373
Channel 1478	319
Channel 1479	387
Channel 1480	387
Channel 1481	399
Channel 1482	424
Channel 1483	441
Channel 1484	432
Channel 1485	472
Channel 1486	396
Channel 1487	438
Channel 1488	471
Channel 1489	441
Channel 1490	456
Channel 1491	454
Channel 1492	432
Channel 1493	485
Channel 1494	464
Channel 1495	470
Channel 1496	403
Channel 1497	463
Channel 1498	416
Channel 1499	436
Channel 1500	442
Channel 1501	438
Channel 1502	424
Channel 1503	390
Channel 1504	388
Channel 1505	385
Channel 1506	401
Channel 1507	423
Channel 1508	393
Channel 1509	377
Channel 1510	383
Channel 1511	357
Channel 1512	371
Channel 1513	325
Channel 1514	351
Channel 1515	373
Channel 1516	356
Channel 1517	343
Channel 1518	344
Channel 1519	330
Channel 1520	312
Channel 1521	331
Channel 1522	313
Channel 1523	335
Channel 1524	312
Channel 1525	358
Channel 1526	315
Channel 1527	310
Channel 1528	317
Channel 1529	301
Channel 1530	308
Channel 1531	284
Channel 1532	297
Channel 1533	296
Channel 1534	280
Channel 1535	274
Channel 1536	251
Channel 1537	269
Channel 1538	260
Channel 1539	240
Channel 1540	258
Channel 1541	269
Channel 1542	244
Channel 1543	224
Channel 1544	196
Channel 1545	196
Channel 1546	201
Channel 1547	205
Channel 1548	175
Channel 1549	204
Channel 1550	200
Channel 1551	191
Channel 1552	190
Channel 1553	177
Channel 1554	167
Channel 1555	150
Channel 1556	168
Channel 1557	171
Channel 1558	138
Channel 1559	145
Channel 1560	145
Channel 1561	164
Channel 1562	110
Channel 1563	116
Channel 1564	126
Channel 1565	129
Channel 1566	100
Channel 1567	104
Channel 1568	97
Channel 1569	99
Channel 1570	94
Channel 1571	101
Channel 1572	112
Channel 1573	88
Channel 1574	87
Channel 1575	110
Channel 1576	111
Channel 1577	112
Channel 1578	118
Channel 1579	142
Channel 1580	152
Channel 1581	143
Channel 1582	180
Channel 1583	200
Channel 1584	204
Channel 1585	227
Channel 1586	261
Channel 1587	277
Channel 1588	251
Channel 1589	303
Channel 1590	304
Channel 1591	280
Channel 1592	317
Channel 1593	288
Channel 1594	290
Channel 1595	290
Channel 1596	270
Channel 1597	261
Channel 1598	250
Channel 1599	227
Channel 1600	194
Channel 1601	179
Channel 1602	158
Channel 1603	146
Channel 1604	132
Channel 1605	108
Channel 1606	91
Channel 1607	93
Channel 1608	87
Channel 1609	70
Channel 1610	68
Channel 1611	51
Channel 1612	55
Channel 1613	62
Channel 1614	83
Channel 1615	62
Channel 1616	65
Channel 1617	57
Channel 1618	77
Channel 1619	76
Channel 1620	70
Channel 1621	64
Channel 1622	73
Channel 1623	69
Channel 1624	51
Channel 1625	51
Channel 1626	50
Channel 1627	50
Channel 1628	45
Channel 1629	35
Channel 1630	41
Channel 1631	45
Channel 1632	29
Channel 1633	26
Channel 1634	29
Channel 1635	37
Channel 1636	24
Channel 1637	24
Channel 1638	21
Channel 1639	23
Channel 1640	20
Channel 1641	11
Channel 1642	15
Channel 1643	20
Channel 1644	4
Channel 1645	9
Channel 1646	17
Channel 1647	14
Channel 1648	19
Channel 1649	18
Channel 1650	19
Channel 1651	8
Channel 1652	5
Channel 1653	20
Channel 1654	13
Channel 1655	22
Channel 1656	13
Channel 1657	18
Channel 1658	15
Channel 1659	19
Channel 1660	19
Channel 1661	10
Channel 1662	18
Channel 1663	12
Channel 1664	15
Channel 1665	12
Channel 1666	13
Channel 1667	10
Channel 1668	12
Channel 1669	18
Channel 1670	22
Channel 1671	18
Channel 1672	9
Channel 1673	17
Channel 1674	23
Channel 1675	17
Channel 1676	20
Channel 1677	24
Channel 1678	18
Channel 1679	22
Channel 1680	24
Channel 1681	27
Channel 1682	28
Channel 1683	33
Channel 1684	49
Channel 1685	44
Channel 1686	43
Channel 1687	53
Channel 1688	78
Channel 1689	77
Channel 1690	104
Channel 1691	130
Channel 1692	171
Channel 1693	188
Channel 1694	208
Channel 1695	242
Channel 1696	283
Channel 1697	331
Channel 1698	407
Channel 1699	435
Channel 1700	508
Channel 1701	538
Channel 1702	618
Channel 1703	693
Channel 1704	701
Channel 1705	762
Channel 1706	842
Channel 1707	914
Channel 1708	854
Channel 1709	930
Channel 1710	1006
Channel 1711	998
Channel 1712	1060
Channel 1713	1027
Channel 1714	1160
Channel 1715	1149
Channel 1716	1148
Channel 1717	1049
Channel 1718	1153
Channel 1719	1056
Channel 1720	1016
Channel 1721	966
Channel 1722	895
Channel 1723	863
Channel 1724	777
Channel 1725	649
Channel 1726	646
Channel 1727	519
Channel 1728	471
Channel 1729	372
Channel 1730	344
Channel 1731	295
Channel 1732	241
Channel 1733	175
Channel 1734	161
Channel 1735	128
Channel 1736	96
Channel 1737	80
Channel 1738	52
Channel 1739	67
Channel 1740	34
Channel 1741	36
Channel 1742	32
Channel 1743	17
Channel 1744	20
Channel 1745	12
Channel 1746	17
Channel 1747	17
Channel 1748	11
Channel 1749	14
Channel 1750	16
Channel 1751	11
Channel 1752	12
Channel 1753	15
Channel 1754	12
Channel 1755	12
Channel 1756	13
Channel 1757	15
Channel 1758	18
Channel 1759	15
Channel 1760	17
Channel 1761	13
Channel 1762	14
Channel 1763	18
Channel 1764	9
Channel 1765	17
Channel 1766	9
Channel 1767	15
Channel 1768	8
Channel 1769	20
Channel 1770	13
Channel 1771	11
Channel 1772	9
Channel 1773	9
Channel 1774	13
Channel 1775	15
Channel 1776	8
Channel 1777	16
Channel 1778	16
Channel 1779	13
Channel 1780	13
Channel 1781	9
Channel 1782	14
Channel 1783	12
Channel 1784	11
Channel 1785	17
Channel 1786	9
Channel 1787	7
Channel 1788	12
Channel 1789	7
Channel 1790	13
Channel 1791	11
Channel 1792	9
Channel 1793	22
Channel 1794	13
Channel 1795	9
Channel 1796	11
Channel 1797	11
Channel 1798	11
Channel 1799	13
Channel 1800	17
Channel 1801	9
Channel 1802	10
Channel 1803	9
Channel 1804	15
Channel 1805	11
Channel 1806	10
Channel 1807	11
Channel 1808	12
Channel 1809	13
Channel 1810	13
Channel 1811	10
Channel 1812	10
Channel 1813	14
Channel 1814	6
Channel 1815	17
Channel 1816	7
Channel 1817	15
Channel 1818	8
Channel 1819	7
Channel 1820	11
Channel 1821	9
Channel 1822	11
Channel 1823	11
Channel 1824	9
Channel 1825	9
Channel 1826	14
Channel 1827	8
Channel 1828	7
Channel 1829	6
Channel 1830	7
Channel 1831	12
Channel 1832	8
Channel 1833	8
Channel 1834	8
Channel 1835	11
Channel 1836	9
Channel 1837	11
Channel 1838	11
Channel 1839	11
Channel 1840	12
Channel 1841	12
Channel 1842	16
Channel 1843	15
Channel 1844	11
Channel 1845	12
Channel 1846	10
Channel 1847	12
Channel 1848	18
Channel 1849	10
Channel 1850	14
Channel 1851	12
Channel 1852	12
Channel 1853	6
Channel 1854	17
Channel 1855	11
Channel 1856	18
Channel 1857	10
Channel 1858	13
Channel 1859	14
Channel 1860	14
Channel 1861	19
Channel 1862	22
Channel 1863	11
Channel 1864	16
Channel 1865	9
Channel 1866	16
Channel 1867	11
Channel 1868	9
Channel 1869	17
Channel 1870	16
Channel 1871	11
Channel 1872	13
Channel 1873	13
Channel 1874	12
Channel 1875	20
Channel 1876	9
Channel 1877	14
Channel 1878	16
Channel 1879	12
Channel 1880	9
Channel 1881	15
Channel 1882	15
Channel 1883	15
Channel 1884	4
Channel 1885	18
Channel 1886	16
Channel 1887	21
Channel 1888	16
Channel 1889	15
Channel 1890	12
Channel 1891	11
Channel 1892	18
Channel 1893	17
Channel 1894	18
Channel 1895	17
Channel 1896	12
Channel 1897	19
Channel 1898	21
Channel 1899	27
Channel 1900	23
Channel 1901	21
Channel 1902	17
Channel 1903	25
Channel 1904	29
Channel 1905	31
Channel 1906	31
Channel 1907	36
Channel 1908	31
Channel 1909	39
Channel 1910	49
Channel 1911	51
Channel 1912	66
Channel 1913	93
Channel 1914	83
Channel 1915	112
Channel 1916	125
Channel 1917	160
Channel 1918	173
Channel 1919	198
Channel 1920	175
Channel 1921	239
Channel 1922	195
Channel 1923	266
Channel 1924	262
Channel 1925	298
Channel 1926	294
Channel 1927	274
Channel 1928	314
Channel 1929	296
Channel 1930	298
Channel 1931	303
Channel 1932	264
Channel 1933	246
Channel 1934	258
Channel 1935	222
Channel 1936	231
Channel 1937	180
Channel 1938	173
Channel 1939	159
Channel 1940	125
Channel 1941	123
Channel 1942	102
Channel 1943	91
Channel 1944	87
Channel 1945	67
Channel 1946	39
Channel 1947	49
Channel 1948	42
Channel 1949	42
Channel 1950	25
Channel 1951	30
Channel 1952	38
Channel 1953	47
Channel 1954	37
Channel 1955	29
Channel 1956	43
Channel 1957	34
Channel 1958	46
Channel 1959	39
Channel 1960	38
Channel 1961	64
Channel 1962	50
Channel 1963	58
Channel 1964	46
Channel 1965	44
Channel 1966	67
Channel 1967	64
Channel 1968	65
Channel 1969	50
Channel 1970	37
Channel 1971	45
Channel 1972	35
Channel 1973	47
Channel 1974	49
Channel 1975	44
Channel 1976	37
Channel 1977	39
Channel 1978	26
Channel 1979	28
Channel 1980	31
Channel 1981	17
Channel 1982	16
Channel 1983	19
Channel 1984	7
Channel 1985	12
Channel 1986	6
Channel 1987	7
Channel 1988	12
Channel 1989	8
Channel 1990	10
Channel 1991	5
Channel 1992	8
Channel 1993	8
Channel 1994	6
[truncated: 2,102 more rows]
