# Supplementary material for: A dataset of 112 ligands for the preconcentration of mercury, uranium, lanthanum and other pollutants and heavy metals in water
Source: Data Brief. 2020 Feb 4;29:105236. doi: 10.1016/j.dib.2020.105236 (PMC7033335; doi:10.1016/j.dib.2020.105236)
Supplement: Multimedia component 20_1-Benzylimidazole [file mmc20.txt]

Kalib 1	-0.354346
Kalib 2	0.012554
Kalib 3	0.001788
Kalib 4	0.000419
Kalib Square	0.000000
Kalib Fano	0.010361
Channel 1	0
Channel 2	0
Channel 3	0
Channel 4	0
Channel 5	0
Channel 6	0
Channel 7	0
Channel 8	0
Channel 9	0
Channel 10	0
Channel 11	0
Channel 12	0
Channel 13	4
Channel 14	19
Channel 15	81
Channel 16	303
Channel 17	1041
Channel 18	3424
Channel 19	9648
Channel 20	24436
Channel 21	55112
Channel 22	110570
Channel 23	201846
Channel 24	328603
Channel 25	476471
Channel 26	623772
Channel 27	740066
Channel 28	780411
Channel 29	736865
Channel 30	628709
Channel 31	479100
Channel 32	325052
Channel 33	198281
Channel 34	109523
Channel 35	53639
Channel 36	23455
Channel 37	9377
Channel 38	3124
Channel 39	1018
Channel 40	304
Channel 41	65
Channel 42	31
Channel 43	13
Channel 44	9
Channel 45	6
Channel 46	7
Channel 47	7
Channel 48	7
Channel 49	6
Channel 50	5
Channel 51	5
Channel 52	3
Channel 53	8
Channel 54	5
Channel 55	6
Channel 56	1
Channel 57	3
Channel 58	4
Channel 59	0
Channel 60	3
Channel 61	2
Channel 62	3
Channel 63	2
Channel 64	7
Channel 65	3
Channel 66	5
Channel 67	2
Channel 68	0
Channel 69	3
Channel 70	1
Channel 71	2
Channel 72	4
Channel 73	2
Channel 74	0
Channel 75	1
Channel 76	0
Channel 77	1
Channel 78	41
Channel 79	50
Channel 80	55
Channel 81	56
Channel 82	75
Channel 83	76
Channel 84	58
Channel 85	66
Channel 86	51
Channel 87	57
Channel 88	53
Channel 89	58
Channel 90	49
Channel 91	63
Channel 92	68
Channel 93	61
Channel 94	70
Channel 95	50
Channel 96	63
Channel 97	62
Channel 98	62
Channel 99	46
Channel 100	54
Channel 101	55
Channel 102	54
Channel 103	47
Channel 104	53
Channel 105	60
Channel 106	51
Channel 107	49
Channel 108	43
Channel 109	43
Channel 110	51
Channel 111	47
Channel 112	61
Channel 113	51
Channel 114	57
Channel 115	50
Channel 116	49
Channel 117	35
Channel 118	45
Channel 119	51
Channel 120	57
Channel 121	42
Channel 122	55
Channel 123	64
Channel 124	55
Channel 125	57
Channel 126	51
Channel 127	48
Channel 128	47
Channel 129	54
Channel 130	56
Channel 131	42
Channel 132	31
Channel 133	36
Channel 134	25
Channel 135	29
Channel 136	37
Channel 137	33
Channel 138	33
Channel 139	34
Channel 140	31
Channel 141	38
Channel 142	42
Channel 143	41
Channel 144	31
Channel 145	35
Channel 146	32
Channel 147	39
Channel 148	37
Channel 149	32
Channel 150	22
Channel 151	26
Channel 152	34
Channel 153	30
Channel 154	38
Channel 155	28
Channel 156	29
Channel 157	24
Channel 158	22
Channel 159	37
Channel 160	35
Channel 161	31
Channel 162	35
Channel 163	23
Channel 164	23
Channel 165	31
Channel 166	32
Channel 167	28
Channel 168	33
Channel 169	26
Channel 170	32
Channel 171	34
Channel 172	34
Channel 173	31
Channel 174	32
Channel 175	22
Channel 176	21
Channel 177	32
Channel 178	24
Channel 179	39
Channel 180	27
Channel 181	41
Channel 182	23
Channel 183	30
Channel 184	25
Channel 185	39
Channel 186	28
Channel 187	33
Channel 188	26
Channel 189	49
Channel 190	35
Channel 191	40
Channel 192	36
Channel 193	37
Channel 194	31
Channel 195	33
Channel 196	36
Channel 197	16
Channel 198	39
Channel 199	30
Channel 200	23
Channel 201	21
Channel 202	39
Channel 203	34
Channel 204	36
Channel 205	44
Channel 206	28
Channel 207	33
Channel 208	42
Channel 209	42
Channel 210	52
Channel 211	54
Channel 212	45
Channel 213	47
Channel 214	66
Channel 215	71
Channel 216	49
Channel 217	61
Channel 218	54
Channel 219	60
Channel 220	54
Channel 221	61
Channel 222	40
Channel 223	60
Channel 224	61
Channel 225	45
Channel 226	43
Channel 227	44
Channel 228	41
Channel 229	33
Channel 230	41
Channel 231	41
Channel 232	38
Channel 233	25
Channel 234	31
Channel 235	32
Channel 236	40
Channel 237	30
Channel 238	27
Channel 239	36
Channel 240	33
Channel 241	27
Channel 242	30
Channel 243	23
Channel 244	36
Channel 245	36
Channel 246	44
Channel 247	51
Channel 248	63
Channel 249	75
Channel 250	95
Channel 251	121
Channel 252	146
Channel 253	194
Channel 254	245
Channel 255	252
Channel 256	320
Channel 257	414
Channel 258	472
Channel 259	579
Channel 260	764
Channel 261	835
Channel 262	993
Channel 263	1100
Channel 264	1226
Channel 265	1164
Channel 266	1154
Channel 267	1023
Channel 268	944
Channel 269	774
Channel 270	552
Channel 271	446
Channel 272	315
Channel 273	255
Channel 274	184
Channel 275	144
Channel 276	122
Channel 277	102
Channel 278	98
Channel 279	121
Channel 280	136
Channel 281	152
Channel 282	141
Channel 283	150
Channel 284	172
Channel 285	141
Channel 286	129
Channel 287	95
Channel 288	106
Channel 289	73
Channel 290	58
Channel 291	28
Channel 292	23
Channel 293	20
Channel 294	25
Channel 295	17
Channel 296	21
Channel 297	27
Channel 298	18
Channel 299	12
Channel 300	11
Channel 301	16
Channel 302	17
Channel 303	9
Channel 304	13
Channel 305	20
Channel 306	15
Channel 307	23
Channel 308	23
Channel 309	18
Channel 310	22
Channel 311	24
Channel 312	26
Channel 313	36
Channel 314	46
Channel 315	55
Channel 316	76
Channel 317	91
Channel 318	110
Channel 319	134
Channel 320	147
Channel 321	169
Channel 322	166
Channel 323	181
Channel 324	216
Channel 325	190
Channel 326	145
Channel 327	121
Channel 328	95
Channel 329	89
Channel 330	78
Channel 331	52
Channel 332	35
Channel 333	31
Channel 334	32
Channel 335	22
Channel 336	17
Channel 337	15
Channel 338	21
Channel 339	21
Channel 340	21
Channel 341	18
Channel 342	29
Channel 343	26
Channel 344	25
Channel 345	26
Channel 346	31
Channel 347	42
Channel 348	39
Channel 349	30
Channel 350	34
Channel 351	29
Channel 352	29
Channel 353	23
Channel 354	18
Channel 355	22
Channel 356	13
Channel 357	10
Channel 358	18
Channel 359	10
Channel 360	16
Channel 361	15
Channel 362	10
Channel 363	6
Channel 364	12
Channel 365	7
Channel 366	7
Channel 367	10
Channel 368	13
Channel 369	13
Channel 370	10
Channel 371	8
Channel 372	8
Channel 373	6
Channel 374	14
Channel 375	11
Channel 376	22
Channel 377	12
Channel 378	8
Channel 379	14
Channel 380	9
Channel 381	9
Channel 382	15
Channel 383	11
Channel 384	12
Channel 385	7
Channel 386	15
Channel 387	7
Channel 388	14
Channel 389	16
Channel 390	18
Channel 391	14
Channel 392	21
Channel 393	19
Channel 394	8
Channel 395	18
Channel 396	18
Channel 397	21
Channel 398	17
Channel 399	14
Channel 400	21
Channel 401	18
Channel 402	15
Channel 403	18
Channel 404	17
Channel 405	17
Channel 406	15
Channel 407	9
Channel 408	7
Channel 409	11
Channel 410	10
Channel 411	16
Channel 412	11
Channel 413	11
Channel 414	13
Channel 415	9
Channel 416	14
Channel 417	11
Channel 418	7
Channel 419	11
Channel 420	7
Channel 421	7
Channel 422	8
Channel 423	11
Channel 424	18
Channel 425	12
Channel 426	10
Channel 427	25
Channel 428	16
Channel 429	18
Channel 430	13
Channel 431	11
Channel 432	13
Channel 433	16
Channel 434	11
Channel 435	14
Channel 436	8
Channel 437	13
Channel 438	16
Channel 439	9
Channel 440	9
Channel 441	10
Channel 442	12
Channel 443	12
Channel 444	7
Channel 445	17
Channel 446	10
Channel 447	16
Channel 448	15
Channel 449	14
Channel 450	20
Channel 451	24
Channel 452	22
Channel 453	39
Channel 454	41
Channel 455	62
Channel 456	61
Channel 457	75
Channel 458	60
Channel 459	88
Channel 460	75
Channel 461	70
Channel 462	77
Channel 463	87
Channel 464	54
Channel 465	54
Channel 466	41
Channel 467	36
Channel 468	27
Channel 469	22
Channel 470	18
Channel 471	17
Channel 472	19
Channel 473	19
Channel 474	6
Channel 475	10
Channel 476	7
Channel 477	7
Channel 478	11
Channel 479	16
Channel 480	8
Channel 481	11
Channel 482	5
Channel 483	9
Channel 484	14
Channel 485	6
Channel 486	10
Channel 487	12
Channel 488	16
Channel 489	14
Channel 490	7
Channel 491	15
Channel 492	15
Channel 493	20
Channel 494	13
Channel 495	24
Channel 496	14
Channel 497	24
Channel 498	28
Channel 499	27
Channel 500	22
Channel 501	36
Channel 502	33
Channel 503	29
Channel 504	20
Channel 505	30
Channel 506	31
Channel 507	25
Channel 508	19
Channel 509	23
Channel 510	19
Channel 511	8
Channel 512	13
Channel 513	16
Channel 514	18
Channel 515	13
Channel 516	8
Channel 517	18
Channel 518	15
Channel 519	15
Channel 520	15
Channel 521	16
Channel 522	14
Channel 523	24
Channel 524	30
Channel 525	32
Channel 526	31
Channel 527	50
Channel 528	43
Channel 529	61
Channel 530	92
Channel 531	104
Channel 532	133
Channel 533	152
Channel 534	217
Channel 535	246
Channel 536	250
Channel 537	299
Channel 538	312
Channel 539	317
Channel 540	320
Channel 541	310
Channel 542	287
Channel 543	245
Channel 544	207
Channel 545	185
Channel 546	130
Channel 547	124
Channel 548	77
Channel 549	51
Channel 550	46
Channel 551	38
Channel 552	24
Channel 553	20
Channel 554	20
Channel 555	11
Channel 556	9
Channel 557	12
Channel 558	2
Channel 559	10
Channel 560	9
Channel 561	11
Channel 562	14
Channel 563	12
Channel 564	10
Channel 565	6
Channel 566	11
Channel 567	7
Channel 568	14
Channel 569	8
Channel 570	18
Channel 571	10
Channel 572	9
Channel 573	18
Channel 574	13
Channel 575	11
Channel 576	12
Channel 577	25
Channel 578	18
Channel 579	23
Channel 580	25
Channel 581	23
Channel 582	14
Channel 583	20
Channel 584	40
Channel 585	39
Channel 586	51
Channel 587	70
Channel 588	55
Channel 589	63
Channel 590	70
Channel 591	69
Channel 592	62
Channel 593	77
Channel 594	60
Channel 595	64
Channel 596	61
Channel 597	43
Channel 598	42
Channel 599	36
Channel 600	29
Channel 601	25
Channel 602	18
Channel 603	20
Channel 604	16
Channel 605	17
Channel 606	20
Channel 607	10
Channel 608	20
Channel 609	30
Channel 610	22
Channel 611	13
Channel 612	23
Channel 613	41
Channel 614	39
Channel 615	58
Channel 616	65
Channel 617	87
Channel 618	90
Channel 619	124
Channel 620	123
Channel 621	174
Channel 622	173
Channel 623	188
Channel 624	201
Channel 625	221
Channel 626	226
Channel 627	194
Channel 628	184
Channel 629	168
Channel 630	142
Channel 631	121
Channel 632	105
Channel 633	92
Channel 634	66
Channel 635	57
Channel 636	43
Channel 637	27
Channel 638	24
Channel 639	12
Channel 640	11
Channel 641	10
Channel 642	10
Channel 643	14
Channel 644	11
Channel 645	11
Channel 646	6
Channel 647	7
Channel 648	12
Channel 649	11
Channel 650	10
Channel 651	10
Channel 652	12
Channel 653	15
Channel 654	13
Channel 655	12
Channel 656	14
Channel 657	9
Channel 658	13
Channel 659	21
Channel 660	11
Channel 661	20
Channel 662	18
Channel 663	15
Channel 664	30
Channel 665	21
Channel 666	23
Channel 667	15
Channel 668	40
Channel 669	37
Channel 670	25
Channel 671	30
Channel 672	31
Channel 673	38
Channel 674	28
Channel 675	26
Channel 676	27
Channel 677	34
Channel 678	21
Channel 679	23
Channel 680	37
Channel 681	40
Channel 682	39
Channel 683	39
Channel 684	50
Channel 685	42
Channel 686	55
Channel 687	42
Channel 688	42
Channel 689	50
Channel 690	39
Channel 691	47
Channel 692	28
Channel 693	48
Channel 694	41
Channel 695	29
Channel 696	23
Channel 697	28
Channel 698	26
Channel 699	20
Channel 700	19
Channel 701	16
Channel 702	11
Channel 703	12
Channel 704	17
Channel 705	14
Channel 706	20
Channel 707	28
Channel 708	34
Channel 709	28
Channel 710	30
Channel 711	38
Channel 712	41
Channel 713	48
Channel 714	53
Channel 715	60
Channel 716	50
Channel 717	60
Channel 718	50
Channel 719	45
Channel 720	43
Channel 721	46
Channel 722	44
Channel 723	36
Channel 724	50
Channel 725	31
Channel 726	23
Channel 727	22
Channel 728	15
Channel 729	12
Channel 730	21
Channel 731	20
Channel 732	18
Channel 733	18
Channel 734	8
Channel 735	14
Channel 736	19
Channel 737	17
Channel 738	10
Channel 739	15
Channel 740	19
Channel 741	19
Channel 742	14
Channel 743	9
Channel 744	21
Channel 745	19
Channel 746	14
Channel 747	13
Channel 748	14
Channel 749	13
Channel 750	11
Channel 751	15
Channel 752	15
Channel 753	15
Channel 754	18
Channel 755	18
Channel 756	8
Channel 757	18
Channel 758	14
Channel 759	10
Channel 760	15
Channel 761	17
Channel 762	14
Channel 763	11
Channel 764	14
Channel 765	11
Channel 766	10
Channel 767	15
Channel 768	18
Channel 769	13
Channel 770	17
Channel 771	12
Channel 772	9
Channel 773	20
Channel 774	16
Channel 775	17
Channel 776	12
Channel 777	17
Channel 778	10
Channel 779	16
Channel 780	17
Channel 781	18
Channel 782	18
Channel 783	13
Channel 784	15
Channel 785	11
Channel 786	12
Channel 787	11
Channel 788	18
Channel 789	17
Channel 790	23
Channel 791	10
Channel 792	25
Channel 793	28
Channel 794	22
Channel 795	23
Channel 796	20
Channel 797	19
Channel 798	25
Channel 799	24
Channel 800	35
Channel 801	22
Channel 802	23
Channel 803	28
Channel 804	30
Channel 805	19
Channel 806	22
Channel 807	23
Channel 808	14
Channel 809	23
Channel 810	9
Channel 811	20
Channel 812	14
Channel 813	14
Channel 814	14
Channel 815	20
Channel 816	13
Channel 817	24
Channel 818	14
Channel 819	11
Channel 820	20
Channel 821	11
Channel 822	12
Channel 823	17
Channel 824	14
Channel 825	12
Channel 826	14
Channel 827	19
Channel 828	14
Channel 829	12
Channel 830	5
Channel 831	9
Channel 832	14
Channel 833	16
Channel 834	17
Channel 835	14
Channel 836	18
Channel 837	17
Channel 838	15
Channel 839	17
Channel 840	12
Channel 841	14
Channel 842	14
Channel 843	17
Channel 844	19
Channel 845	14
Channel 846	19
Channel 847	13
Channel 848	14
Channel 849	13
Channel 850	15
Channel 851	15
Channel 852	15
Channel 853	10
Channel 854	14
Channel 855	18
Channel 856	14
Channel 857	15
Channel 858	16
Channel 859	14
Channel 860	14
Channel 861	17
Channel 862	14
Channel 863	15
Channel 864	10
Channel 865	15
Channel 866	18
Channel 867	17
Channel 868	17
Channel 869	26
Channel 870	19
Channel 871	11
Channel 872	24
Channel 873	19
Channel 874	13
Channel 875	17
Channel 876	11
Channel 877	22
Channel 878	15
Channel 879	22
Channel 880	14
Channel 881	16
Channel 882	11
Channel 883	15
Channel 884	12
Channel 885	21
Channel 886	14
Channel 887	19
Channel 888	14
Channel 889	18
Channel 890	11
Channel 891	18
Channel 892	19
Channel 893	16
Channel 894	11
Channel 895	13
Channel 896	16
Channel 897	15
Channel 898	16
Channel 899	17
Channel 900	17
Channel 901	17
Channel 902	17
Channel 903	15
Channel 904	15
Channel 905	7
Channel 906	17
Channel 907	9
Channel 908	16
Channel 909	14
Channel 910	16
Channel 911	19
Channel 912	27
Channel 913	16
Channel 914	22
Channel 915	23
Channel 916	18
Channel 917	17
Channel 918	28
Channel 919	23
Channel 920	14
Channel 921	14
Channel 922	25
Channel 923	18
Channel 924	12
Channel 925	11
Channel 926	24
Channel 927	17
Channel 928	20
Channel 929	23
Channel 930	22
Channel 931	17
Channel 932	17
Channel 933	19
Channel 934	24
Channel 935	29
Channel 936	28
Channel 937	16
Channel 938	23
Channel 939	34
Channel 940	22
Channel 941	24
Channel 942	22
Channel 943	25
Channel 944	24
Channel 945	29
Channel 946	19
Channel 947	25
Channel 948	23
Channel 949	15
Channel 950	19
Channel 951	24
Channel 952	28
Channel 953	18
Channel 954	19
Channel 955	22
Channel 956	22
Channel 957	16
Channel 958	20
Channel 959	13
Channel 960	21
Channel 961	25
Channel 962	15
Channel 963	22
Channel 964	12
Channel 965	19
Channel 966	10
Channel 967	19
Channel 968	21
Channel 969	11
Channel 970	25
Channel 971	16
Channel 972	21
Channel 973	19
Channel 974	23
Channel 975	27
Channel 976	19
Channel 977	25
Channel 978	25
Channel 979	22
Channel 980	18
Channel 981	25
Channel 982	29
Channel 983	29
Channel 984	30
Channel 985	14
Channel 986	21
Channel 987	22
Channel 988	23
Channel 989	18
Channel 990	20
Channel 991	17
Channel 992	15
Channel 993	18
Channel 994	19
Channel 995	19
Channel 996	18
Channel 997	18
Channel 998	18
Channel 999	17
Channel 1000	22
Channel 1001	21
Channel 1002	18
Channel 1003	12
Channel 1004	23
Channel 1005	16
Channel 1006	22
Channel 1007	12
Channel 1008	16
Channel 1009	13
Channel 1010	19
Channel 1011	21
Channel 1012	24
Channel 1013	23
Channel 1014	20
Channel 1015	19
Channel 1016	17
Channel 1017	9
Channel 1018	17
Channel 1019	19
Channel 1020	25
Channel 1021	25
Channel 1022	25
Channel 1023	14
Channel 1024	25
Channel 1025	26
Channel 1026	27
Channel 1027	28
Channel 1028	25
Channel 1029	19
Channel 1030	26
Channel 1031	26
Channel 1032	31
Channel 1033	31
Channel 1034	38
Channel 1035	32
Channel 1036	34
Channel 1037	22
Channel 1038	26
Channel 1039	30
Channel 1040	35
Channel 1041	26
Channel 1042	27
Channel 1043	26
Channel 1044	19
Channel 1045	24
Channel 1046	29
Channel 1047	19
Channel 1048	19
Channel 1049	27
Channel 1050	32
Channel 1051	29
Channel 1052	17
Channel 1053	20
Channel 1054	28
Channel 1055	19
Channel 1056	29
Channel 1057	22
Channel 1058	23
Channel 1059	20
Channel 1060	18
Channel 1061	32
Channel 1062	29
Channel 1063	25
Channel 1064	22
Channel 1065	18
Channel 1066	23
Channel 1067	18
Channel 1068	24
Channel 1069	20
Channel 1070	27
Channel 1071	18
Channel 1072	18
Channel 1073	22
Channel 1074	22
Channel 1075	18
Channel 1076	28
Channel 1077	22
Channel 1078	25
Channel 1079	29
Channel 1080	20
Channel 1081	28
Channel 1082	25
Channel 1083	25
Channel 1084	27
Channel 1085	27
Channel 1086	29
Channel 1087	27
Channel 1088	21
Channel 1089	27
Channel 1090	16
Channel 1091	26
Channel 1092	30
Channel 1093	25
Channel 1094	27
Channel 1095	25
Channel 1096	22
Channel 1097	37
Channel 1098	19
Channel 1099	37
Channel 1100	21
Channel 1101	32
Channel 1102	31
Channel 1103	26
Channel 1104	23
Channel 1105	19
Channel 1106	27
Channel 1107	35
Channel 1108	30
Channel 1109	27
Channel 1110	33
Channel 1111	38
Channel 1112	36
Channel 1113	32
Channel 1114	31
Channel 1115	36
Channel 1116	28
Channel 1117	33
Channel 1118	34
Channel 1119	30
Channel 1120	29
Channel 1121	30
Channel 1122	23
Channel 1123	40
Channel 1124	32
Channel 1125	33
Channel 1126	34
Channel 1127	32
Channel 1128	34
Channel 1129	36
Channel 1130	36
Channel 1131	22
Channel 1132	34
Channel 1133	34
Channel 1134	28
Channel 1135	35
Channel 1136	46
Channel 1137	38
Channel 1138	35
Channel 1139	36
Channel 1140	40
Channel 1141	31
Channel 1142	31
Channel 1143	38
Channel 1144	40
Channel 1145	33
Channel 1146	44
Channel 1147	55
Channel 1148	41
Channel 1149	33
Channel 1150	36
Channel 1151	46
Channel 1152	41
Channel 1153	41
Channel 1154	37
Channel 1155	38
Channel 1156	33
Channel 1157	69
Channel 1158	50
Channel 1159	35
Channel 1160	41
Channel 1161	47
Channel 1162	45
Channel 1163	35
Channel 1164	37
Channel 1165	43
Channel 1166	31
Channel 1167	40
Channel 1168	46
Channel 1169	45
Channel 1170	49
Channel 1171	51
Channel 1172	53
Channel 1173	52
Channel 1174	55
Channel 1175	56
Channel 1176	62
Channel 1177	49
Channel 1178	53
Channel 1179	43
Channel 1180	44
Channel 1181	54
Channel 1182	61
Channel 1183	50
Channel 1184	50
Channel 1185	63
Channel 1186	68
Channel 1187	62
Channel 1188	62
Channel 1189	74
Channel 1190	74
Channel 1191	73
Channel 1192	47
Channel 1193	80
Channel 1194	64
Channel 1195	69
Channel 1196	69
Channel 1197	91
Channel 1198	76
Channel 1199	85
Channel 1200	78
Channel 1201	71
Channel 1202	76
Channel 1203	97
Channel 1204	78
Channel 1205	80
Channel 1206	79
Channel 1207	76
Channel 1208	98
Channel 1209	88
Channel 1210	90
Channel 1211	87
Channel 1212	115
Channel 1213	104
Channel 1214	99
Channel 1215	110
Channel 1216	126
Channel 1217	111
Channel 1218	99
Channel 1219	101
Channel 1220	119
Channel 1221	124
Channel 1222	121
Channel 1223	130
Channel 1224	129
Channel 1225	140
Channel 1226	136
Channel 1227	165
Channel 1228	139
Channel 1229	171
Channel 1230	169
Channel 1231	157
Channel 1232	157
Channel 1233	163
Channel 1234	180
Channel 1235	150
Channel 1236	184
Channel 1237	177
Channel 1238	175
Channel 1239	203
Channel 1240	184
Channel 1241	202
Channel 1242	195
Channel 1243	253
Channel 1244	212
Channel 1245	225
Channel 1246	232
Channel 1247	239
Channel 1248	242
Channel 1249	257
Channel 1250	285
Channel 1251	310
Channel 1252	301
Channel 1253	299
Channel 1254	325
Channel 1255	292
Channel 1256	336
Channel 1257	328
Channel 1258	383
Channel 1259	366
Channel 1260	416
Channel 1261	384
Channel 1262	427
Channel 1263	426
Channel 1264	454
Channel 1265	405
Channel 1266	476
Channel 1267	449
Channel 1268	420
Channel 1269	459
Channel 1270	509
Channel 1271	482
Channel 1272	517
Channel 1273	463
Channel 1274	528
Channel 1275	549
Channel 1276	536
Channel 1277	551
Channel 1278	552
Channel 1279	571
Channel 1280	570
Channel 1281	628
Channel 1282	576
Channel 1283	575
Channel 1284	608
Channel 1285	573
Channel 1286	615
Channel 1287	621
Channel 1288	633
Channel 1289	600
Channel 1290	595
Channel 1291	620
Channel 1292	600
Channel 1293	617
Channel 1294	663
Channel 1295	664
Channel 1296	614
Channel 1297	662
Channel 1298	634
Channel 1299	694
Channel 1300	651
Channel 1301	697
Channel 1302	686
Channel 1303	639
Channel 1304	719
Channel 1305	683
Channel 1306	714
Channel 1307	774
Channel 1308	746
Channel 1309	859
Channel 1310	883
Channel 1311	892
Channel 1312	878
Channel 1313	895
Channel 1314	870
Channel 1315	960
Channel 1316	1006
Channel 1317	1132
Channel 1318	1110
Channel 1319	1165
Channel 1320	1163
Channel 1321	1264
Channel 1322	1361
Channel 1323	1414
Channel 1324	1371
Channel 1325	1509
Channel 1326	1529
Channel 1327	1654
Channel 1328	1692
Channel 1329	1713
Channel 1330	1773
Channel 1331	1855
Channel 1332	1906
Channel 1333	1908
Channel 1334	1917
Channel 1335	1993
Channel 1336	2002
Channel 1337	2022
Channel 1338	2011
Channel 1339	2165
Channel 1340	2003
Channel 1341	2054
Channel 1342	2132
Channel 1343	2197
Channel 1344	2171
Channel 1345	2088
Channel 1346	2145
Channel 1347	2256
Channel 1348	2255
Channel 1349	2114
Channel 1350	2224
Channel 1351	2214
Channel 1352	2114
Channel 1353	2088
Channel 1354	2140
Channel 1355	2050
Channel 1356	2157
Channel 1357	2147
Channel 1358	2056
Channel 1359	2122
Channel 1360	2148
Channel 1361	2072
Channel 1362	2006
Channel 1363	2051
Channel 1364	2061
Channel 1365	2035
Channel 1366	2129
Channel 1367	2041
Channel 1368	2002
Channel 1369	1910
Channel 1370	1895
Channel 1371	1904
Channel 1372	1874
Channel 1373	1834
Channel 1374	1805
Channel 1375	1774
Channel 1376	1736
Channel 1377	1681
Channel 1378	1654
Channel 1379	1676
Channel 1380	1556
Channel 1381	1485
Channel 1382	1514
Channel 1383	1416
Channel 1384	1373
Channel 1385	1296
Channel 1386	1282
Channel 1387	1196
Channel 1388	1123
Channel 1389	1068
Channel 1390	1033
Channel 1391	988
Channel 1392	919
Channel 1393	881
Channel 1394	850
Channel 1395	775
Channel 1396	724
Channel 1397	756
Channel 1398	696
Channel 1399	614
Channel 1400	593
Channel 1401	631
Channel 1402	560
Channel 1403	605
Channel 1404	574
Channel 1405	683
Channel 1406	737
Channel 1407	694
Channel 1408	770
Channel 1409	829
Channel 1410	840
Channel 1411	983
Channel 1412	956
Channel 1413	1123
Channel 1414	1103
Channel 1415	1208
Channel 1416	1260
Channel 1417	1267
Channel 1418	1359
Channel 1419	1368
Channel 1420	1413
Channel 1421	1445
Channel 1422	1329
Channel 1423	1367
Channel 1424	1279
Channel 1425	1293
Channel 1426	1149
Channel 1427	1138
Channel 1428	1013
Channel 1429	940
Channel 1430	851
Channel 1431	731
Channel 1432	619
Channel 1433	591
Channel 1434	504
Channel 1435	393
Channel 1436	358
Channel 1437	312
Channel 1438	274
Channel 1439	236
Channel 1440	197
Channel 1441	199
Channel 1442	168
Channel 1443	187
Channel 1444	161
Channel 1445	140
Channel 1446	126
Channel 1447	143
Channel 1448	130
Channel 1449	150
Channel 1450	149
Channel 1451	153
Channel 1452	136
Channel 1453	140
Channel 1454	163
Channel 1455	139
Channel 1456	177
Channel 1457	142
Channel 1458	143
Channel 1459	157
Channel 1460	152
Channel 1461	148
Channel 1462	164
Channel 1463	175
Channel 1464	179
Channel 1465	182
Channel 1466	206
Channel 1467	189
Channel 1468	209
Channel 1469	234
Channel 1470	265
Channel 1471	216
Channel 1472	243
Channel 1473	236
Channel 1474	262
Channel 1475	302
Channel 1476	283
Channel 1477	295
Channel 1478	318
Channel 1479	292
Channel 1480	285
Channel 1481	286
Channel 1482	357
Channel 1483	390
Channel 1484	362
Channel 1485	328
Channel 1486	395
Channel 1487	343
Channel 1488	353
Channel 1489	392
Channel 1490	340
Channel 1491	357
Channel 1492	386
Channel 1493	384
Channel 1494	339
Channel 1495	373
Channel 1496	364
Channel 1497	346
Channel 1498	361
Channel 1499	403
Channel 1500	352
Channel 1501	398
Channel 1502	349
Channel 1503	375
Channel 1504	377
Channel 1505	369
Channel 1506	353
Channel 1507	376
Channel 1508	363
Channel 1509	342
Channel 1510	361
Channel 1511	334
Channel 1512	339
Channel 1513	356
Channel 1514	344
Channel 1515	346
Channel 1516	357
Channel 1517	351
Channel 1518	317
Channel 1519	339
Channel 1520	289
Channel 1521	337
Channel 1522	326
Channel 1523	314
Channel 1524	321
Channel 1525	334
Channel 1526	310
Channel 1527	350
Channel 1528	326
Channel 1529	297
Channel 1530	327
Channel 1531	344
Channel 1532	292
Channel 1533	306
Channel 1534	302
Channel 1535	308
Channel 1536	303
Channel 1537	289
Channel 1538	316
Channel 1539	280
Channel 1540	264
Channel 1541	280
Channel 1542	261
Channel 1543	273
Channel 1544	231
Channel 1545	237
Channel 1546	238
Channel 1547	225
Channel 1548	221
Channel 1549	204
Channel 1550	219
Channel 1551	203
Channel 1552	213
Channel 1553	198
Channel 1554	179
Channel 1555	178
Channel 1556	182
Channel 1557	191
Channel 1558	143
Channel 1559	174
Channel 1560	146
Channel 1561	152
Channel 1562	128
Channel 1563	120
Channel 1564	125
Channel 1565	115
Channel 1566	113
Channel 1567	110
Channel 1568	101
Channel 1569	106
Channel 1570	98
Channel 1571	98
Channel 1572	99
Channel 1573	102
Channel 1574	92
Channel 1575	109
Channel 1576	123
Channel 1577	140
Channel 1578	133
Channel 1579	144
Channel 1580	157
Channel 1581	175
Channel 1582	197
Channel 1583	180
Channel 1584	207
Channel 1585	228
Channel 1586	259
Channel 1587	257
Channel 1588	306
Channel 1589	304
Channel 1590	313
Channel 1591	306
Channel 1592	320
Channel 1593	333
Channel 1594	301
Channel 1595	315
Channel 1596	304
Channel 1597	295
Channel 1598	254
Channel 1599	239
Channel 1600	225
Channel 1601	209
Channel 1602	158
Channel 1603	180
Channel 1604	149
Channel 1605	120
Channel 1606	115
Channel 1607	106
Channel 1608	81
Channel 1609	68
Channel 1610	96
Channel 1611	59
Channel 1612	66
Channel 1613	67
Channel 1614	77
Channel 1615	66
Channel 1616	63
Channel 1617	56
Channel 1618	79
Channel 1619	72
Channel 1620	63
Channel 1621	65
Channel 1622	66
Channel 1623	70
Channel 1624	49
Channel 1625	60
Channel 1626	48
Channel 1627	45
Channel 1628	44
Channel 1629	48
Channel 1630	45
Channel 1631	48
Channel 1632	49
Channel 1633	28
Channel 1634	35
Channel 1635	31
Channel 1636	19
Channel 1637	21
Channel 1638	18
Channel 1639	16
Channel 1640	16
Channel 1641	13
Channel 1642	11
Channel 1643	18
Channel 1644	11
Channel 1645	14
Channel 1646	24
Channel 1647	17
Channel 1648	15
Channel 1649	11
Channel 1650	17
Channel 1651	15
Channel 1652	15
Channel 1653	14
Channel 1654	18
Channel 1655	21
Channel 1656	15
Channel 1657	12
Channel 1658	15
Channel 1659	19
Channel 1660	15
Channel 1661	11
Channel 1662	14
Channel 1663	14
Channel 1664	11
Channel 1665	20
Channel 1666	13
Channel 1667	25
Channel 1668	13
Channel 1669	9
Channel 1670	20
Channel 1671	22
Channel 1672	21
Channel 1673	17
Channel 1674	17
Channel 1675	11
Channel 1676	17
Channel 1677	24
Channel 1678	17
Channel 1679	22
Channel 1680	22
Channel 1681	24
Channel 1682	24
Channel 1683	27
Channel 1684	36
Channel 1685	40
Channel 1686	50
Channel 1687	47
Channel 1688	79
Channel 1689	79
Channel 1690	119
Channel 1691	125
Channel 1692	136
Channel 1693	190
Channel 1694	216
Channel 1695	241
Channel 1696	333
Channel 1697	334
Channel 1698	386
Channel 1699	386
Channel 1700	500
Channel 1701	563
Channel 1702	617
Channel 1703	618
Channel 1704	698
Channel 1705	736
Channel 1706	827
Channel 1707	832
Channel 1708	882
Channel 1709	941
Channel 1710	1015
Channel 1711	1105
Channel 1712	1009
Channel 1713	1114
Channel 1714	1137
Channel 1715	1123
Channel 1716	1074
Channel 1717	1068
Channel 1718	1074
Channel 1719	1069
Channel 1720	1019
Channel 1721	949
Channel 1722	889
Channel 1723	877
Channel 1724	752
Channel 1725	705
Channel 1726	603
Channel 1727	564
Channel 1728	463
Channel 1729	425
Channel 1730	348
Channel 1731	295
Channel 1732	268
Channel 1733	197
Channel 1734	157
Channel 1735	148
Channel 1736	96
Channel 1737	94
Channel 1738	72
Channel 1739	63
Channel 1740	55
Channel 1741	49
Channel 1742	28
Channel 1743	29
Channel 1744	18
Channel 1745	17
Channel 1746	12
Channel 1747	11
Channel 1748	12
Channel 1749	11
Channel 1750	16
Channel 1751	17
Channel 1752	15
Channel 1753	18
Channel 1754	16
Channel 1755	11
Channel 1756	12
Channel 1757	14
Channel 1758	16
Channel 1759	5
Channel 1760	6
Channel 1761	11
Channel 1762	15
Channel 1763	4
Channel 1764	11
Channel 1765	12
Channel 1766	7
Channel 1767	13
Channel 1768	15
Channel 1769	11
Channel 1770	3
Channel 1771	10
Channel 1772	16
Channel 1773	8
Channel 1774	17
Channel 1775	12
Channel 1776	10
Channel 1777	13
Channel 1778	12
Channel 1779	14
Channel 1780	11
Channel 1781	13
Channel 1782	11
Channel 1783	13
Channel 1784	12
Channel 1785	15
Channel 1786	9
Channel 1787	16
Channel 1788	18
Channel 1789	12
Channel 1790	9
Channel 1791	11
Channel 1792	11
Channel 1793	15
Channel 1794	12
Channel 1795	9
Channel 1796	12
Channel 1797	8
Channel 1798	8
Channel 1799	11
Channel 1800	9
Channel 1801	10
Channel 1802	18
Channel 1803	11
Channel 1804	15
Channel 1805	15
Channel 1806	12
Channel 1807	8
Channel 1808	16
Channel 1809	6
Channel 1810	14
Channel 1811	11
Channel 1812	8
Channel 1813	8
Channel 1814	11
Channel 1815	7
Channel 1816	7
Channel 1817	10
Channel 1818	7
Channel 1819	5
Channel 1820	13
Channel 1821	16
Channel 1822	5
Channel 1823	14
Channel 1824	7
Channel 1825	8
Channel 1826	9
Channel 1827	5
Channel 1828	10
Channel 1829	12
Channel 1830	13
Channel 1831	14
Channel 1832	16
Channel 1833	10
Channel 1834	12
Channel 1835	11
Channel 1836	15
Channel 1837	13
Channel 1838	14
Channel 1839	9
Channel 1840	16
Channel 1841	8
Channel 1842	5
Channel 1843	15
Channel 1844	6
Channel 1845	10
Channel 1846	7
Channel 1847	8
Channel 1848	11
Channel 1849	21
Channel 1850	10
Channel 1851	8
Channel 1852	9
Channel 1853	6
Channel 1854	17
Channel 1855	8
Channel 1856	13
Channel 1857	13
Channel 1858	16
Channel 1859	7
Channel 1860	14
Channel 1861	17
Channel 1862	11
Channel 1863	13
Channel 1864	14
Channel 1865	23
Channel 1866	14
Channel 1867	14
Channel 1868	18
Channel 1869	12
Channel 1870	11
Channel 1871	10
Channel 1872	14
Channel 1873	14
Channel 1874	9
Channel 1875	12
Channel 1876	9
Channel 1877	8
Channel 1878	15
Channel 1879	13
Channel 1880	9
Channel 1881	13
Channel 1882	10
Channel 1883	13
Channel 1884	16
Channel 1885	16
Channel 1886	16
Channel 1887	14
Channel 1888	11
Channel 1889	14
Channel 1890	21
Channel 1891	14
Channel 1892	15
Channel 1893	19
Channel 1894	8
Channel 1895	17
Channel 1896	19
Channel 1897	13
Channel 1898	16
Channel 1899	14
Channel 1900	17
Channel 1901	12
Channel 1902	22
Channel 1903	16
Channel 1904	15
Channel 1905	22
Channel 1906	34
Channel 1907	38
Channel 1908	29
Channel 1909	55
Channel 1910	61
Channel 1911	58
Channel 1912	72
Channel 1913	90
Channel 1914	93
Channel 1915	112
Channel 1916	129
Channel 1917	155
Channel 1918	167
Channel 1919	167
Channel 1920	214
Channel 1921	211
Channel 1922	246
Channel 1923	212
Channel 1924	264
Channel 1925	263
Channel 1926	312
Channel 1927	277
Channel 1928	296
Channel 1929	312
Channel 1930	322
Channel 1931	295
Channel 1932	273
Channel 1933	280
Channel 1934	261
Channel 1935	245
Channel 1936	217
Channel 1937	176
Channel 1938	154
Channel 1939	163
Channel 1940	133
Channel 1941	110
Channel 1942	99
Channel 1943	98
Channel 1944	74
Channel 1945	65
Channel 1946	61
Channel 1947	60
Channel 1948	50
Channel 1949	31
Channel 1950	37
Channel 1951	39
Channel 1952	32
Channel 1953	30
Channel 1954	42
Channel 1955	34
Channel 1956	42
Channel 1957	39
Channel 1958	39
Channel 1959	50
Channel 1960	52
Channel 1961	51
Channel 1962	48
Channel 1963	50
Channel 1964	54
Channel 1965	69
Channel 1966	52
Channel 1967	68
Channel 1968	47
Channel 1969	43
Channel 1970	51
Channel 1971	60
Channel 1972	57
Channel 1973	40
Channel 1974	52
Channel 1975	34
Channel 1976	50
Channel 1977	28
Channel 1978	41
Channel 1979	25
Channel 1980	28
Channel 1981	18
Channel 1982	18
Channel 1983	8
Channel 1984	15
Channel 1985	9
Channel 1986	13
Channel 1987	5
Channel 1988	13
Channel 1989	8
Channel 1990	9
Channel 1991	8
Channel 1992	7
Channel 1993	10
Channel 1994	8
[truncated: 2,102 more rows]
