# Supplementary material for: A dataset of 112 ligands for the preconcentration of mercury, uranium, lanthanum and other pollutants and heavy metals in water
Source: Data Brief. 2020 Feb 4;29:105236. doi: 10.1016/j.dib.2020.105236 (PMC7033335; doi:10.1016/j.dib.2020.105236)
Supplement: Multimedia component 21_1-Butyl-3-methylimidazolium tetrafluoroborate [file mmc21.txt]

Kalib 1	-0.354346
Kalib 2	0.012554
Kalib 3	0.001788
Kalib 4	0.000419
Kalib Square	0.000000
Kalib Fano	0.010361
Channel 1	0
Channel 2	0
Channel 3	0
Channel 4	0
Channel 5	0
Channel 6	0
Channel 7	0
Channel 8	0
Channel 9	0
Channel 10	0
Channel 11	0
Channel 12	0
Channel 13	7
Channel 14	17
Channel 15	76
Channel 16	350
Channel 17	1174
Channel 18	3599
Channel 19	9937
Channel 20	24703
Channel 21	55825
Channel 22	111399
Channel 23	203071
Channel 24	329535
Channel 25	474626
Channel 26	620696
Channel 27	736466
Channel 28	775762
Channel 29	734142
Channel 30	625710
Channel 31	479206
Channel 32	327090
Channel 33	200680
Channel 34	111291
Channel 35	54886
Channel 36	24242
Channel 37	9539
Channel 38	3364
Channel 39	1108
Channel 40	297
Channel 41	74
Channel 42	25
Channel 43	14
Channel 44	11
Channel 45	9
Channel 46	11
Channel 47	11
Channel 48	9
Channel 49	7
Channel 50	8
Channel 51	5
Channel 52	8
Channel 53	3
Channel 54	1
Channel 55	3
Channel 56	4
Channel 57	4
Channel 58	7
Channel 59	5
Channel 60	0
Channel 61	1
Channel 62	0
Channel 63	3
Channel 64	1
Channel 65	2
Channel 66	3
Channel 67	1
Channel 68	2
Channel 69	1
Channel 70	2
Channel 71	4
Channel 72	1
Channel 73	2
Channel 74	1
Channel 75	1
Channel 76	1
Channel 77	0
Channel 78	43
Channel 79	68
Channel 80	68
Channel 81	58
Channel 82	61
Channel 83	69
Channel 84	49
Channel 85	58
Channel 86	67
Channel 87	73
Channel 88	62
Channel 89	66
Channel 90	74
Channel 91	54
Channel 92	67
Channel 93	53
Channel 94	66
Channel 95	66
Channel 96	53
Channel 97	61
Channel 98	65
Channel 99	66
Channel 100	62
Channel 101	63
Channel 102	60
Channel 103	63
Channel 104	53
Channel 105	44
Channel 106	52
Channel 107	70
Channel 108	49
Channel 109	61
Channel 110	50
Channel 111	60
Channel 112	49
Channel 113	50
Channel 114	51
Channel 115	70
Channel 116	64
Channel 117	46
Channel 118	53
Channel 119	48
Channel 120	51
Channel 121	65
Channel 122	50
Channel 123	57
Channel 124	56
Channel 125	57
Channel 126	66
Channel 127	51
Channel 128	52
Channel 129	51
Channel 130	48
Channel 131	39
Channel 132	44
Channel 133	40
Channel 134	40
Channel 135	40
Channel 136	44
Channel 137	37
Channel 138	35
Channel 139	34
Channel 140	36
Channel 141	43
Channel 142	34
Channel 143	34
Channel 144	43
Channel 145	30
Channel 146	27
Channel 147	37
Channel 148	27
Channel 149	36
Channel 150	46
Channel 151	30
Channel 152	40
Channel 153	40
Channel 154	28
Channel 155	39
Channel 156	30
Channel 157	29
Channel 158	29
Channel 159	31
Channel 160	35
Channel 161	30
Channel 162	38
Channel 163	41
Channel 164	41
Channel 165	38
Channel 166	34
Channel 167	28
Channel 168	35
Channel 169	32
Channel 170	35
Channel 171	33
Channel 172	26
Channel 173	37
Channel 174	24
Channel 175	30
Channel 176	36
Channel 177	35
Channel 178	27
Channel 179	33
Channel 180	28
Channel 181	29
Channel 182	25
Channel 183	40
Channel 184	33
Channel 185	41
Channel 186	39
Channel 187	41
Channel 188	29
Channel 189	42
Channel 190	27
Channel 191	38
Channel 192	31
Channel 193	30
Channel 194	30
Channel 195	34
Channel 196	29
Channel 197	34
Channel 198	31
Channel 199	25
Channel 200	29
Channel 201	29
Channel 202	26
Channel 203	28
Channel 204	36
Channel 205	34
Channel 206	39
Channel 207	52
Channel 208	61
Channel 209	58
Channel 210	65
Channel 211	72
Channel 212	69
Channel 213	79
Channel 214	84
Channel 215	60
Channel 216	75
Channel 217	62
Channel 218	52
Channel 219	66
Channel 220	70
Channel 221	52
Channel 222	55
Channel 223	50
Channel 224	55
Channel 225	52
Channel 226	46
Channel 227	51
Channel 228	43
Channel 229	32
Channel 230	48
Channel 231	40
Channel 232	24
Channel 233	39
Channel 234	30
Channel 235	40
Channel 236	40
Channel 237	39
Channel 238	48
Channel 239	39
Channel 240	38
Channel 241	53
Channel 242	48
Channel 243	34
Channel 244	40
Channel 245	46
Channel 246	54
Channel 247	41
Channel 248	59
Channel 249	78
Channel 250	123
Channel 251	114
Channel 252	157
Channel 253	192
Channel 254	211
Channel 255	252
Channel 256	310
Channel 257	362
Channel 258	457
Channel 259	588
Channel 260	724
Channel 261	877
Channel 262	1003
Channel 263	1196
Channel 264	1228
Channel 265	1221
Channel 266	1161
Channel 267	1019
Channel 268	918
Channel 269	763
Channel 270	541
Channel 271	426
Channel 272	312
Channel 273	233
Channel 274	168
Channel 275	122
Channel 276	133
Channel 277	115
Channel 278	106
Channel 279	144
Channel 280	132
Channel 281	149
Channel 282	163
Channel 283	156
Channel 284	160
Channel 285	132
Channel 286	135
Channel 287	116
Channel 288	92
Channel 289	97
Channel 290	61
Channel 291	66
Channel 292	32
Channel 293	36
Channel 294	30
Channel 295	34
Channel 296	26
Channel 297	15
Channel 298	16
Channel 299	19
Channel 300	15
Channel 301	12
Channel 302	11
Channel 303	22
Channel 304	18
Channel 305	17
Channel 306	17
Channel 307	18
Channel 308	17
Channel 309	19
Channel 310	26
Channel 311	37
Channel 312	21
Channel 313	33
Channel 314	36
Channel 315	57
Channel 316	74
Channel 317	85
Channel 318	110
Channel 319	128
Channel 320	154
Channel 321	157
Channel 322	167
Channel 323	186
Channel 324	202
Channel 325	189
Channel 326	165
Channel 327	134
Channel 328	113
Channel 329	82
Channel 330	52
Channel 331	29
Channel 332	41
Channel 333	35
Channel 334	14
Channel 335	23
Channel 336	26
Channel 337	24
Channel 338	21
Channel 339	15
Channel 340	20
Channel 341	34
Channel 342	21
Channel 343	20
Channel 344	41
Channel 345	31
Channel 346	31
Channel 347	36
Channel 348	40
Channel 349	30
Channel 350	33
Channel 351	38
Channel 352	29
Channel 353	27
Channel 354	27
Channel 355	17
Channel 356	16
Channel 357	18
Channel 358	22
Channel 359	14
Channel 360	13
Channel 361	11
Channel 362	11
Channel 363	7
Channel 364	8
Channel 365	17
Channel 366	12
Channel 367	17
Channel 368	11
Channel 369	14
Channel 370	12
Channel 371	7
Channel 372	14
Channel 373	16
Channel 374	13
Channel 375	14
Channel 376	26
Channel 377	15
Channel 378	11
Channel 379	15
Channel 380	19
Channel 381	15
Channel 382	12
Channel 383	16
Channel 384	18
Channel 385	15
Channel 386	16
Channel 387	13
Channel 388	13
Channel 389	13
Channel 390	14
Channel 391	11
Channel 392	18
Channel 393	13
Channel 394	17
Channel 395	17
Channel 396	9
Channel 397	15
Channel 398	11
Channel 399	14
Channel 400	14
Channel 401	17
Channel 402	12
Channel 403	12
Channel 404	9
Channel 405	10
Channel 406	9
Channel 407	8
Channel 408	9
Channel 409	15
Channel 410	17
Channel 411	9
Channel 412	14
Channel 413	8
Channel 414	12
Channel 415	9
Channel 416	16
Channel 417	12
Channel 418	15
Channel 419	17
Channel 420	17
Channel 421	11
Channel 422	14
Channel 423	12
Channel 424	7
Channel 425	6
Channel 426	16
Channel 427	10
Channel 428	10
Channel 429	17
Channel 430	12
Channel 431	14
Channel 432	11
Channel 433	15
Channel 434	8
Channel 435	12
Channel 436	15
Channel 437	10
Channel 438	9
Channel 439	9
Channel 440	8
Channel 441	10
Channel 442	10
Channel 443	5
Channel 444	17
Channel 445	8
Channel 446	9
Channel 447	9
Channel 448	13
Channel 449	26
Channel 450	24
Channel 451	22
Channel 452	28
Channel 453	22
Channel 454	33
Channel 455	55
Channel 456	46
Channel 457	75
Channel 458	70
Channel 459	86
Channel 460	95
Channel 461	83
Channel 462	54
Channel 463	78
Channel 464	68
Channel 465	65
Channel 466	44
Channel 467	33
Channel 468	29
Channel 469	9
Channel 470	19
Channel 471	20
Channel 472	25
Channel 473	11
Channel 474	8
Channel 475	9
Channel 476	12
Channel 477	13
Channel 478	10
Channel 479	9
Channel 480	10
Channel 481	11
Channel 482	10
Channel 483	7
Channel 484	15
Channel 485	10
Channel 486	6
Channel 487	9
Channel 488	11
Channel 489	12
Channel 490	17
Channel 491	20
Channel 492	20
Channel 493	25
Channel 494	18
Channel 495	23
Channel 496	26
Channel 497	22
Channel 498	20
Channel 499	30
Channel 500	26
Channel 501	35
Channel 502	41
Channel 503	31
Channel 504	35
Channel 505	28
Channel 506	30
Channel 507	25
Channel 508	26
Channel 509	24
Channel 510	17
Channel 511	13
Channel 512	14
Channel 513	11
Channel 514	16
Channel 515	17
Channel 516	14
Channel 517	12
Channel 518	12
Channel 519	17
Channel 520	16
Channel 521	14
Channel 522	20
Channel 523	25
Channel 524	24
Channel 525	41
Channel 526	36
Channel 527	43
Channel 528	68
Channel 529	65
Channel 530	103
Channel 531	134
Channel 532	150
Channel 533	195
Channel 534	195
Channel 535	265
Channel 536	310
Channel 537	319
Channel 538	341
Channel 539	345
Channel 540	360
Channel 541	347
Channel 542	332
Channel 543	284
Channel 544	259
Channel 545	212
Channel 546	167
Channel 547	135
Channel 548	89
Channel 549	68
Channel 550	56
Channel 551	52
Channel 552	32
Channel 553	26
Channel 554	11
Channel 555	16
Channel 556	9
Channel 557	18
Channel 558	14
Channel 559	16
Channel 560	9
Channel 561	13
Channel 562	9
Channel 563	21
Channel 564	14
Channel 565	14
Channel 566	12
Channel 567	7
Channel 568	15
Channel 569	13
Channel 570	15
Channel 571	15
Channel 572	11
Channel 573	15
Channel 574	11
Channel 575	16
Channel 576	17
Channel 577	15
Channel 578	13
Channel 579	15
Channel 580	26
Channel 581	28
Channel 582	26
Channel 583	44
Channel 584	45
Channel 585	46
Channel 586	48
Channel 587	64
Channel 588	61
Channel 589	63
Channel 590	59
Channel 591	84
Channel 592	64
Channel 593	71
Channel 594	65
Channel 595	49
Channel 596	57
Channel 597	55
Channel 598	40
Channel 599	38
Channel 600	36
Channel 601	30
Channel 602	29
Channel 603	23
Channel 604	19
Channel 605	18
Channel 606	17
Channel 607	15
Channel 608	18
Channel 609	18
Channel 610	12
Channel 611	33
Channel 612	23
Channel 613	38
Channel 614	32
Channel 615	57
Channel 616	70
Channel 617	83
Channel 618	105
Channel 619	116
Channel 620	139
Channel 621	166
Channel 622	176
Channel 623	196
Channel 624	200
Channel 625	228
Channel 626	201
Channel 627	176
Channel 628	157
Channel 629	168
Channel 630	137
Channel 631	109
Channel 632	109
Channel 633	74
Channel 634	75
Channel 635	41
Channel 636	40
Channel 637	29
Channel 638	25
Channel 639	13
Channel 640	19
Channel 641	11
Channel 642	12
Channel 643	11
Channel 644	17
Channel 645	14
Channel 646	13
Channel 647	13
Channel 648	15
Channel 649	8
Channel 650	15
Channel 651	13
Channel 652	17
Channel 653	16
Channel 654	19
Channel 655	13
Channel 656	14
Channel 657	23
Channel 658	13
Channel 659	20
Channel 660	21
Channel 661	33
Channel 662	25
Channel 663	28
Channel 664	40
Channel 665	41
Channel 666	33
Channel 667	46
Channel 668	44
Channel 669	32
Channel 670	52
Channel 671	51
Channel 672	56
Channel 673	45
Channel 674	46
Channel 675	54
Channel 676	40
Channel 677	50
Channel 678	38
Channel 679	28
Channel 680	40
Channel 681	41
Channel 682	34
Channel 683	54
Channel 684	41
Channel 685	55
Channel 686	48
Channel 687	63
Channel 688	62
Channel 689	62
Channel 690	49
Channel 691	47
Channel 692	56
Channel 693	37
Channel 694	41
Channel 695	37
Channel 696	28
Channel 697	28
Channel 698	27
Channel 699	19
Channel 700	18
Channel 701	23
Channel 702	22
Channel 703	21
Channel 704	16
Channel 705	35
Channel 706	24
Channel 707	32
Channel 708	28
Channel 709	31
Channel 710	48
Channel 711	41
Channel 712	61
Channel 713	69
Channel 714	71
Channel 715	71
Channel 716	69
Channel 717	98
Channel 718	81
Channel 719	101
Channel 720	59
Channel 721	76
Channel 722	59
Channel 723	60
Channel 724	53
Channel 725	54
Channel 726	30
Channel 727	37
Channel 728	24
Channel 729	38
Channel 730	22
Channel 731	20
Channel 732	27
Channel 733	15
Channel 734	22
Channel 735	15
Channel 736	21
Channel 737	24
Channel 738	33
Channel 739	21
Channel 740	16
Channel 741	15
Channel 742	15
Channel 743	22
Channel 744	22
Channel 745	15
Channel 746	8
Channel 747	17
Channel 748	16
Channel 749	20
Channel 750	15
Channel 751	20
Channel 752	11
Channel 753	17
Channel 754	15
Channel 755	20
Channel 756	15
Channel 757	7
Channel 758	17
Channel 759	24
Channel 760	22
Channel 761	22
Channel 762	11
Channel 763	10
Channel 764	11
Channel 765	12
Channel 766	14
Channel 767	12
Channel 768	17
Channel 769	12
Channel 770	21
Channel 771	16
Channel 772	13
Channel 773	10
Channel 774	16
Channel 775	24
Channel 776	18
Channel 777	16
Channel 778	18
Channel 779	24
Channel 780	18
Channel 781	18
Channel 782	13
Channel 783	18
Channel 784	16
Channel 785	23
Channel 786	20
Channel 787	25
Channel 788	23
Channel 789	20
Channel 790	31
Channel 791	19
Channel 792	25
Channel 793	29
Channel 794	37
Channel 795	41
Channel 796	35
Channel 797	32
Channel 798	23
Channel 799	35
Channel 800	30
Channel 801	30
Channel 802	26
Channel 803	27
Channel 804	22
Channel 805	27
Channel 806	30
Channel 807	21
Channel 808	32
Channel 809	26
Channel 810	20
Channel 811	21
Channel 812	24
Channel 813	19
Channel 814	14
Channel 815	16
Channel 816	28
Channel 817	16
Channel 818	8
Channel 819	10
Channel 820	15
Channel 821	20
Channel 822	20
Channel 823	14
Channel 824	15
Channel 825	18
Channel 826	17
Channel 827	12
Channel 828	20
Channel 829	13
Channel 830	19
Channel 831	19
Channel 832	17
Channel 833	21
Channel 834	17
Channel 835	20
Channel 836	16
Channel 837	14
Channel 838	21
Channel 839	21
Channel 840	15
Channel 841	13
Channel 842	14
Channel 843	18
Channel 844	16
Channel 845	16
Channel 846	20
Channel 847	20
Channel 848	14
Channel 849	23
Channel 850	14
Channel 851	17
Channel 852	14
Channel 853	23
Channel 854	22
Channel 855	18
Channel 856	25
Channel 857	22
Channel 858	22
Channel 859	19
Channel 860	19
Channel 861	21
Channel 862	20
Channel 863	25
Channel 864	33
Channel 865	26
Channel 866	29
Channel 867	29
Channel 868	29
Channel 869	33
Channel 870	32
Channel 871	28
Channel 872	32
Channel 873	24
Channel 874	22
Channel 875	27
Channel 876	21
Channel 877	25
Channel 878	29
Channel 879	33
Channel 880	21
Channel 881	21
Channel 882	22
Channel 883	15
Channel 884	19
Channel 885	21
Channel 886	13
Channel 887	18
Channel 888	10
Channel 889	17
Channel 890	15
Channel 891	18
Channel 892	24
Channel 893	20
Channel 894	25
Channel 895	18
Channel 896	15
Channel 897	23
Channel 898	21
Channel 899	13
Channel 900	15
Channel 901	13
Channel 902	24
Channel 903	15
Channel 904	12
Channel 905	22
Channel 906	30
Channel 907	16
Channel 908	19
Channel 909	17
Channel 910	18
Channel 911	17
Channel 912	20
Channel 913	20
Channel 914	16
Channel 915	24
Channel 916	26
Channel 917	21
Channel 918	18
Channel 919	18
Channel 920	17
Channel 921	25
Channel 922	19
Channel 923	12
Channel 924	21
Channel 925	26
Channel 926	25
Channel 927	22
Channel 928	19
Channel 929	20
Channel 930	19
Channel 931	28
Channel 932	32
Channel 933	21
Channel 934	16
Channel 935	20
Channel 936	26
Channel 937	19
Channel 938	24
Channel 939	25
Channel 940	32
Channel 941	31
Channel 942	25
Channel 943	25
Channel 944	33
Channel 945	26
Channel 946	21
Channel 947	36
Channel 948	25
Channel 949	30
Channel 950	32
Channel 951	29
Channel 952	23
Channel 953	28
Channel 954	27
Channel 955	26
Channel 956	19
Channel 957	21
Channel 958	27
Channel 959	23
Channel 960	23
Channel 961	26
Channel 962	26
Channel 963	26
Channel 964	22
Channel 965	19
Channel 966	35
Channel 967	18
Channel 968	22
Channel 969	22
Channel 970	19
Channel 971	30
Channel 972	31
Channel 973	26
Channel 974	18
Channel 975	33
Channel 976	26
Channel 977	30
Channel 978	34
Channel 979	30
Channel 980	23
Channel 981	28
Channel 982	28
Channel 983	25
Channel 984	25
Channel 985	20
Channel 986	24
Channel 987	13
Channel 988	25
Channel 989	25
Channel 990	22
Channel 991	26
Channel 992	26
Channel 993	29
Channel 994	15
Channel 995	22
Channel 996	19
Channel 997	18
Channel 998	30
Channel 999	29
Channel 1000	19
Channel 1001	21
Channel 1002	23
Channel 1003	17
Channel 1004	23
Channel 1005	15
Channel 1006	25
Channel 1007	22
Channel 1008	26
Channel 1009	28
Channel 1010	20
Channel 1011	26
Channel 1012	22
Channel 1013	22
Channel 1014	24
Channel 1015	21
Channel 1016	26
Channel 1017	23
Channel 1018	20
Channel 1019	22
Channel 1020	17
Channel 1021	20
Channel 1022	29
Channel 1023	24
Channel 1024	28
Channel 1025	38
Channel 1026	28
Channel 1027	34
Channel 1028	22
Channel 1029	26
Channel 1030	28
Channel 1031	29
Channel 1032	32
Channel 1033	33
Channel 1034	36
Channel 1035	41
Channel 1036	36
Channel 1037	38
Channel 1038	23
Channel 1039	31
Channel 1040	23
Channel 1041	34
Channel 1042	37
Channel 1043	38
Channel 1044	40
Channel 1045	38
Channel 1046	26
Channel 1047	26
Channel 1048	27
Channel 1049	28
Channel 1050	32
Channel 1051	31
Channel 1052	23
Channel 1053	32
Channel 1054	30
Channel 1055	27
Channel 1056	28
Channel 1057	18
Channel 1058	26
Channel 1059	25
Channel 1060	22
Channel 1061	22
Channel 1062	20
Channel 1063	23
Channel 1064	34
Channel 1065	32
Channel 1066	20
Channel 1067	38
Channel 1068	31
Channel 1069	19
Channel 1070	22
Channel 1071	36
Channel 1072	30
Channel 1073	23
Channel 1074	32
Channel 1075	32
Channel 1076	26
Channel 1077	27
Channel 1078	27
Channel 1079	29
Channel 1080	42
Channel 1081	35
Channel 1082	28
Channel 1083	37
Channel 1084	24
Channel 1085	33
Channel 1086	27
Channel 1087	29
Channel 1088	32
Channel 1089	34
Channel 1090	24
Channel 1091	20
Channel 1092	32
Channel 1093	31
Channel 1094	22
Channel 1095	33
Channel 1096	31
Channel 1097	33
Channel 1098	27
Channel 1099	28
Channel 1100	21
Channel 1101	34
Channel 1102	34
Channel 1103	29
Channel 1104	29
Channel 1105	29
Channel 1106	37
Channel 1107	26
Channel 1108	32
Channel 1109	34
Channel 1110	31
Channel 1111	31
Channel 1112	28
Channel 1113	27
Channel 1114	39
Channel 1115	34
Channel 1116	28
Channel 1117	31
Channel 1118	26
Channel 1119	42
Channel 1120	32
Channel 1121	44
Channel 1122	23
Channel 1123	38
Channel 1124	41
Channel 1125	38
Channel 1126	32
Channel 1127	34
Channel 1128	41
Channel 1129	30
Channel 1130	42
Channel 1131	32
Channel 1132	40
Channel 1133	34
Channel 1134	43
Channel 1135	38
Channel 1136	40
Channel 1137	42
Channel 1138	42
Channel 1139	36
Channel 1140	29
Channel 1141	38
Channel 1142	31
Channel 1143	45
Channel 1144	34
Channel 1145	40
Channel 1146	43
Channel 1147	38
Channel 1148	46
Channel 1149	41
Channel 1150	31
Channel 1151	47
Channel 1152	43
Channel 1153	43
Channel 1154	49
Channel 1155	53
Channel 1156	39
Channel 1157	54
Channel 1158	44
Channel 1159	54
Channel 1160	62
Channel 1161	38
Channel 1162	54
Channel 1163	53
Channel 1164	50
Channel 1165	59
Channel 1166	57
Channel 1167	52
Channel 1168	46
Channel 1169	55
Channel 1170	48
Channel 1171	56
Channel 1172	57
Channel 1173	43
Channel 1174	58
Channel 1175	61
Channel 1176	66
Channel 1177	68
Channel 1178	47
Channel 1179	72
Channel 1180	48
Channel 1181	53
Channel 1182	56
Channel 1183	56
Channel 1184	74
Channel 1185	78
Channel 1186	64
Channel 1187	74
Channel 1188	70
Channel 1189	78
Channel 1190	77
Channel 1191	62
Channel 1192	69
Channel 1193	77
Channel 1194	61
Channel 1195	78
Channel 1196	85
Channel 1197	77
Channel 1198	88
Channel 1199	90
Channel 1200	77
Channel 1201	87
Channel 1202	89
Channel 1203	98
Channel 1204	96
Channel 1205	96
Channel 1206	87
Channel 1207	94
Channel 1208	97
Channel 1209	108
Channel 1210	103
Channel 1211	116
Channel 1212	108
Channel 1213	116
Channel 1214	108
Channel 1215	112
Channel 1216	119
Channel 1217	129
Channel 1218	117
Channel 1219	130
Channel 1220	115
Channel 1221	127
Channel 1222	140
Channel 1223	137
Channel 1224	139
Channel 1225	145
Channel 1226	139
Channel 1227	160
Channel 1228	161
Channel 1229	168
Channel 1230	163
Channel 1231	171
Channel 1232	168
Channel 1233	204
Channel 1234	174
Channel 1235	209
Channel 1236	194
Channel 1237	184
Channel 1238	214
Channel 1239	197
Channel 1240	222
Channel 1241	229
Channel 1242	244
Channel 1243	232
Channel 1244	229
Channel 1245	262
Channel 1246	234
Channel 1247	269
Channel 1248	277
Channel 1249	284
Channel 1250	327
Channel 1251	290
Channel 1252	301
Channel 1253	348
Channel 1254	310
Channel 1255	341
Channel 1256	332
Channel 1257	375
Channel 1258	354
Channel 1259	356
Channel 1260	420
Channel 1261	395
Channel 1262	430
Channel 1263	449
Channel 1264	476
Channel 1265	463
Channel 1266	488
Channel 1267	485
Channel 1268	456
Channel 1269	498
Channel 1270	506
Channel 1271	498
Channel 1272	536
Channel 1273	598
Channel 1274	574
Channel 1275	553
Channel 1276	594
Channel 1277	556
Channel 1278	561
Channel 1279	614
Channel 1280	561
Channel 1281	600
Channel 1282	656
Channel 1283	616
Channel 1284	633
Channel 1285	641
Channel 1286	623
Channel 1287	633
Channel 1288	672
Channel 1289	655
Channel 1290	643
Channel 1291	690
Channel 1292	650
Channel 1293	720
Channel 1294	742
Channel 1295	662
Channel 1296	727
Channel 1297	696
Channel 1298	710
Channel 1299	722
Channel 1300	687
Channel 1301	777
Channel 1302	734
Channel 1303	773
Channel 1304	831
Channel 1305	779
Channel 1306	828
Channel 1307	855
Channel 1308	894
Channel 1309	927
Channel 1310	995
Channel 1311	1014
Channel 1312	1067
Channel 1313	1084
Channel 1314	1129
Channel 1315	1291
Channel 1316	1288
Channel 1317	1285
Channel 1318	1411
Channel 1319	1462
Channel 1320	1590
Channel 1321	1597
Channel 1322	1775
Channel 1323	1785
Channel 1324	1868
Channel 1325	1926
Channel 1326	2036
Channel 1327	2076
Channel 1328	2142
Channel 1329	2264
Channel 1330	2268
Channel 1331	2401
Channel 1332	2396
Channel 1333	2466
Channel 1334	2487
Channel 1335	2607
Channel 1336	2620
Channel 1337	2643
Channel 1338	2625
Channel 1339	2756
Channel 1340	2723
Channel 1341	2661
Channel 1342	2812
Channel 1343	2677
Channel 1344	2797
Channel 1345	2736
Channel 1346	2744
Channel 1347	2828
Channel 1348	2695
Channel 1349	2678
Channel 1350	2635
Channel 1351	2683
Channel 1352	2724
Channel 1353	2598
Channel 1354	2641
Channel 1355	2535
Channel 1356	2510
Channel 1357	2418
Channel 1358	2348
Channel 1359	2435
Channel 1360	2441
Channel 1361	2348
Channel 1362	2331
Channel 1363	2364
Channel 1364	2277
Channel 1365	2368
Channel 1366	2241
Channel 1367	2182
Channel 1368	2182
Channel 1369	2117
Channel 1370	2089
Channel 1371	2089
Channel 1372	2053
Channel 1373	2029
Channel 1374	2021
Channel 1375	1923
Channel 1376	1909
Channel 1377	1771
Channel 1378	1823
Channel 1379	1734
Channel 1380	1625
Channel 1381	1682
Channel 1382	1556
Channel 1383	1495
Channel 1384	1373
Channel 1385	1415
Channel 1386	1318
Channel 1387	1280
Channel 1388	1180
Channel 1389	1126
Channel 1390	1050
Channel 1391	1026
Channel 1392	933
Channel 1393	907
Channel 1394	870
Channel 1395	882
Channel 1396	808
Channel 1397	692
Channel 1398	682
Channel 1399	645
Channel 1400	659
Channel 1401	656
Channel 1402	600
Channel 1403	627
Channel 1404	664
Channel 1405	674
Channel 1406	708
Channel 1407	797
Channel 1408	793
Channel 1409	892
Channel 1410	926
Channel 1411	992
Channel 1412	1063
Channel 1413	1147
Channel 1414	1231
Channel 1415	1337
Channel 1416	1389
Channel 1417	1421
Channel 1418	1525
Channel 1419	1543
Channel 1420	1493
Channel 1421	1586
Channel 1422	1512
Channel 1423	1452
Channel 1424	1397
Channel 1425	1336
Channel 1426	1313
Channel 1427	1173
Channel 1428	1109
Channel 1429	1040
Channel 1430	896
Channel 1431	808
Channel 1432	702
Channel 1433	648
Channel 1434	542
Channel 1435	429
Channel 1436	395
Channel 1437	350
Channel 1438	299
Channel 1439	257
Channel 1440	218
Channel 1441	228
Channel 1442	202
Channel 1443	172
Channel 1444	161
Channel 1445	154
Channel 1446	152
Channel 1447	168
Channel 1448	149
Channel 1449	161
Channel 1450	143
Channel 1451	156
Channel 1452	146
Channel 1453	145
Channel 1454	149
Channel 1455	179
Channel 1456	166
Channel 1457	170
Channel 1458	165
Channel 1459	164
Channel 1460	189
Channel 1461	195
Channel 1462	196
Channel 1463	210
Channel 1464	222
Channel 1465	233
Channel 1466	252
Channel 1467	233
Channel 1468	257
Channel 1469	273
Channel 1470	292
Channel 1471	293
Channel 1472	293
Channel 1473	318
Channel 1474	305
Channel 1475	347
Channel 1476	347
Channel 1477	392
Channel 1478	402
Channel 1479	356
Channel 1480	425
Channel 1481	396
Channel 1482	365
Channel 1483	425
Channel 1484	423
Channel 1485	431
Channel 1486	453
Channel 1487	455
Channel 1488	431
Channel 1489	431
Channel 1490	469
Channel 1491	489
Channel 1492	482
Channel 1493	492
Channel 1494	518
Channel 1495	478
Channel 1496	489
Channel 1497	440
Channel 1498	486
Channel 1499	440
Channel 1500	473
Channel 1501	423
Channel 1502	448
Channel 1503	482
Channel 1504	468
Channel 1505	447
Channel 1506	462
Channel 1507	443
Channel 1508	450
Channel 1509	400
Channel 1510	349
Channel 1511	389
Channel 1512	399
Channel 1513	386
Channel 1514	423
Channel 1515	382
Channel 1516	414
Channel 1517	354
Channel 1518	396
Channel 1519	387
Channel 1520	351
Channel 1521	357
Channel 1522	386
Channel 1523	381
Channel 1524	339
Channel 1525	361
Channel 1526	334
Channel 1527	393
Channel 1528	314
Channel 1529	361
Channel 1530	328
Channel 1531	355
Channel 1532	335
Channel 1533	320
Channel 1534	369
Channel 1535	332
Channel 1536	325
Channel 1537	313
Channel 1538	282
Channel 1539	278
Channel 1540	278
Channel 1541	280
Channel 1542	270
Channel 1543	275
Channel 1544	232
Channel 1545	282
Channel 1546	275
Channel 1547	267
Channel 1548	241
Channel 1549	241
Channel 1550	214
Channel 1551	226
Channel 1552	206
Channel 1553	206
Channel 1554	212
Channel 1555	189
Channel 1556	169
Channel 1557	193
Channel 1558	166
Channel 1559	174
Channel 1560	171
Channel 1561	141
Channel 1562	143
Channel 1563	141
Channel 1564	117
Channel 1565	122
Channel 1566	123
Channel 1567	131
Channel 1568	112
Channel 1569	109
Channel 1570	101
Channel 1571	96
Channel 1572	121
Channel 1573	119
Channel 1574	102
Channel 1575	133
Channel 1576	111
Channel 1577	115
Channel 1578	144
Channel 1579	152
Channel 1580	159
Channel 1581	200
Channel 1582	193
Channel 1583	190
Channel 1584	236
Channel 1585	247
Channel 1586	261
Channel 1587	290
Channel 1588	317
Channel 1589	290
Channel 1590	321
Channel 1591	303
Channel 1592	335
Channel 1593	340
Channel 1594	333
Channel 1595	332
Channel 1596	301
Channel 1597	288
Channel 1598	270
Channel 1599	235
Channel 1600	211
Channel 1601	191
Channel 1602	186
Channel 1603	155
Channel 1604	133
Channel 1605	132
Channel 1606	94
Channel 1607	95
Channel 1608	85
Channel 1609	67
Channel 1610	88
Channel 1611	84
Channel 1612	61
Channel 1613	73
Channel 1614	93
Channel 1615	67
Channel 1616	77
Channel 1617	77
Channel 1618	63
Channel 1619	80
Channel 1620	62
Channel 1621	84
Channel 1622	59
Channel 1623	66
Channel 1624	71
Channel 1625	64
Channel 1626	64
Channel 1627	64
Channel 1628	52
Channel 1629	46
Channel 1630	44
Channel 1631	41
Channel 1632	38
Channel 1633	40
Channel 1634	33
Channel 1635	31
Channel 1636	22
Channel 1637	34
Channel 1638	15
Channel 1639	21
Channel 1640	19
Channel 1641	15
Channel 1642	12
Channel 1643	16
Channel 1644	22
Channel 1645	16
Channel 1646	14
Channel 1647	7
Channel 1648	19
Channel 1649	16
Channel 1650	16
Channel 1651	16
Channel 1652	18
Channel 1653	18
Channel 1654	16
Channel 1655	19
Channel 1656	17
Channel 1657	14
Channel 1658	16
Channel 1659	9
Channel 1660	15
Channel 1661	13
Channel 1662	17
Channel 1663	12
Channel 1664	16
Channel 1665	13
Channel 1666	10
Channel 1667	9
Channel 1668	17
Channel 1669	12
Channel 1670	11
Channel 1671	14
Channel 1672	10
Channel 1673	19
Channel 1674	17
Channel 1675	25
Channel 1676	20
Channel 1677	12
Channel 1678	26
Channel 1679	15
Channel 1680	23
Channel 1681	25
Channel 1682	28
Channel 1683	26
Channel 1684	30
Channel 1685	52
Channel 1686	54
Channel 1687	65
Channel 1688	77
Channel 1689	83
Channel 1690	106
Channel 1691	125
Channel 1692	169
Channel 1693	174
Channel 1694	223
Channel 1695	235
Channel 1696	282
Channel 1697	320
Channel 1698	356
Channel 1699	387
Channel 1700	439
Channel 1701	510
Channel 1702	579
Channel 1703	672
Channel 1704	692
Channel 1705	746
Channel 1706	789
Channel 1707	885
Channel 1708	906
Channel 1709	938
Channel 1710	979
Channel 1711	1040
Channel 1712	1039
Channel 1713	1094
Channel 1714	1063
Channel 1715	1121
Channel 1716	1049
Channel 1717	1093
Channel 1718	1141
Channel 1719	1056
Channel 1720	996
Channel 1721	976
Channel 1722	909
Channel 1723	843
Channel 1724	756
Channel 1725	732
Channel 1726	620
Channel 1727	574
Channel 1728	504
Channel 1729	422
Channel 1730	372
Channel 1731	304
Channel 1732	226
Channel 1733	184
Channel 1734	165
Channel 1735	134
Channel 1736	105
Channel 1737	83
Channel 1738	67
Channel 1739	51
Channel 1740	51
Channel 1741	47
Channel 1742	34
Channel 1743	32
Channel 1744	23
Channel 1745	17
Channel 1746	25
Channel 1747	20
Channel 1748	14
Channel 1749	15
Channel 1750	16
Channel 1751	11
Channel 1752	14
Channel 1753	16
Channel 1754	18
Channel 1755	16
Channel 1756	7
Channel 1757	13
Channel 1758	12
Channel 1759	6
Channel 1760	11
Channel 1761	14
Channel 1762	11
Channel 1763	16
Channel 1764	8
Channel 1765	10
Channel 1766	19
Channel 1767	9
Channel 1768	16
Channel 1769	11
Channel 1770	9
Channel 1771	10
Channel 1772	11
Channel 1773	5
Channel 1774	13
Channel 1775	13
Channel 1776	12
Channel 1777	11
Channel 1778	8
Channel 1779	12
Channel 1780	10
Channel 1781	13
Channel 1782	14
Channel 1783	11
Channel 1784	19
Channel 1785	12
Channel 1786	11
Channel 1787	15
Channel 1788	9
Channel 1789	11
Channel 1790	15
Channel 1791	17
Channel 1792	14
Channel 1793	5
Channel 1794	17
Channel 1795	16
Channel 1796	9
Channel 1797	12
Channel 1798	10
Channel 1799	11
Channel 1800	10
Channel 1801	12
Channel 1802	19
Channel 1803	16
Channel 1804	10
Channel 1805	15
Channel 1806	8
Channel 1807	9
Channel 1808	10
Channel 1809	12
Channel 1810	8
Channel 1811	9
Channel 1812	12
Channel 1813	17
Channel 1814	15
Channel 1815	10
Channel 1816	6
Channel 1817	19
Channel 1818	12
Channel 1819	13
Channel 1820	7
Channel 1821	7
Channel 1822	9
Channel 1823	14
Channel 1824	13
Channel 1825	11
Channel 1826	17
Channel 1827	11
Channel 1828	14
Channel 1829	14
Channel 1830	7
Channel 1831	6
Channel 1832	12
Channel 1833	11
Channel 1834	7
Channel 1835	3
Channel 1836	9
Channel 1837	14
Channel 1838	15
Channel 1839	14
Channel 1840	12
Channel 1841	8
Channel 1842	14
Channel 1843	12
Channel 1844	13
Channel 1845	14
Channel 1846	13
Channel 1847	10
Channel 1848	9
Channel 1849	12
Channel 1850	12
Channel 1851	14
Channel 1852	17
Channel 1853	16
Channel 1854	14
Channel 1855	6
Channel 1856	15
Channel 1857	13
Channel 1858	13
Channel 1859	13
Channel 1860	9
Channel 1861	13
Channel 1862	18
Channel 1863	17
Channel 1864	12
Channel 1865	14
Channel 1866	17
Channel 1867	10
Channel 1868	10
Channel 1869	14
Channel 1870	15
Channel 1871	10
Channel 1872	12
Channel 1873	13
Channel 1874	9
Channel 1875	19
Channel 1876	19
Channel 1877	16
Channel 1878	8
Channel 1879	18
Channel 1880	13
Channel 1881	17
Channel 1882	14
Channel 1883	15
Channel 1884	19
Channel 1885	16
Channel 1886	12
Channel 1887	10
Channel 1888	10
Channel 1889	15
Channel 1890	16
Channel 1891	16
Channel 1892	10
Channel 1893	19
Channel 1894	15
Channel 1895	14
Channel 1896	13
Channel 1897	15
Channel 1898	13
Channel 1899	19
Channel 1900	16
Channel 1901	15
Channel 1902	15
Channel 1903	21
Channel 1904	14
Channel 1905	24
Channel 1906	15
Channel 1907	29
Channel 1908	36
Channel 1909	38
Channel 1910	49
Channel 1911	54
Channel 1912	70
Channel 1913	82
Channel 1914	94
Channel 1915	119
Channel 1916	126
Channel 1917	132
Channel 1918	162
Channel 1919	162
Channel 1920	198
Channel 1921	234
Channel 1922	218
Channel 1923	286
Channel 1924	292
Channel 1925	283
Channel 1926	295
Channel 1927	328
Channel 1928	336
Channel 1929	282
Channel 1930	305
Channel 1931	308
Channel 1932	265
Channel 1933	243
Channel 1934	249
Channel 1935	237
Channel 1936	171
Channel 1937	183
Channel 1938	179
Channel 1939	171
Channel 1940	128
Channel 1941	127
Channel 1942	92
Channel 1943	80
Channel 1944	75
Channel 1945	75
Channel 1946	53
Channel 1947	58
Channel 1948	40
Channel 1949	44
Channel 1950	22
Channel 1951	36
Channel 1952	30
Channel 1953	32
Channel 1954	38
Channel 1955	45
Channel 1956	33
Channel 1957	39
Channel 1958	36
Channel 1959	44
Channel 1960	39
Channel 1961	64
Channel 1962	54
Channel 1963	41
Channel 1964	47
Channel 1965	58
Channel 1966	48
Channel 1967	56
Channel 1968	61
Channel 1969	59
Channel 1970	56
Channel 1971	46
Channel 1972	43
Channel 1973	48
Channel 1974	53
Channel 1975	53
Channel 1976	34
Channel 1977	23
Channel 1978	32
Channel 1979	15
Channel 1980	20
Channel 1981	15
Channel 1982	17
Channel 1983	22
Channel 1984	12
Channel 1985	15
Channel 1986	8
Channel 1987	4
Channel 1988	8
Channel 1989	11
Channel 1990	8
Channel 1991	5
Channel 1992	7
Channel 1993	7
Channel 1994	5
[truncated: 2,102 more rows]
