# Supplementary material for: A dataset of 112 ligands for the preconcentration of mercury, uranium, lanthanum and other pollutants and heavy metals in water
Source: Data Brief. 2020 Feb 4;29:105236. doi: 10.1016/j.dib.2020.105236 (PMC7033335; doi:10.1016/j.dib.2020.105236)
Supplement: Multimedia component 22_1-Hexanesulfonic acid sodium salt [file mmc22.txt]

Kalib 1	-0.354346
Kalib 2	0.012554
Kalib 3	0.001788
Kalib 4	0.000419
Kalib Square	0.000000
Kalib Fano	0.010361
Channel 1	0
Channel 2	0
Channel 3	0
Channel 4	0
Channel 5	0
Channel 6	0
Channel 7	0
Channel 8	0
Channel 9	0
Channel 10	0
Channel 11	0
Channel 12	2
Channel 13	0
Channel 14	27
Channel 15	88
Channel 16	307
Channel 17	1148
Channel 18	3463
Channel 19	10059
Channel 20	24486
Channel 21	55055
Channel 22	110865
Channel 23	202038
Channel 24	327802
Channel 25	476344
Channel 26	622633
Channel 27	737142
Channel 28	777533
Channel 29	736157
Channel 30	629813
Channel 31	481071
Channel 32	326919
Channel 33	200744
Channel 34	111115
Channel 35	54447
Channel 36	24003
Channel 37	9550
Channel 38	3252
Channel 39	1045
Channel 40	320
Channel 41	65
Channel 42	22
Channel 43	6
Channel 44	7
Channel 45	6
Channel 46	3
Channel 47	6
Channel 48	4
Channel 49	6
Channel 50	7
Channel 51	5
Channel 52	1
Channel 53	2
Channel 54	3
Channel 55	2
Channel 56	2
Channel 57	2
Channel 58	2
Channel 59	5
Channel 60	3
Channel 61	1
Channel 62	2
Channel 63	2
Channel 64	0
Channel 65	0
Channel 66	2
Channel 67	1
Channel 68	1
Channel 69	2
Channel 70	2
Channel 71	1
Channel 72	3
Channel 73	0
Channel 74	0
Channel 75	2
Channel 76	2
Channel 77	1
Channel 78	35
Channel 79	63
Channel 80	48
Channel 81	59
Channel 82	43
Channel 83	54
Channel 84	44
Channel 85	45
Channel 86	50
Channel 87	49
Channel 88	51
Channel 89	57
Channel 90	44
Channel 91	41
Channel 92	44
Channel 93	50
Channel 94	60
Channel 95	47
Channel 96	53
Channel 97	52
Channel 98	41
Channel 99	55
Channel 100	43
Channel 101	44
Channel 102	39
Channel 103	42
Channel 104	55
Channel 105	49
Channel 106	48
Channel 107	47
Channel 108	46
Channel 109	48
Channel 110	42
Channel 111	47
Channel 112	46
Channel 113	48
Channel 114	48
Channel 115	46
Channel 116	43
Channel 117	33
Channel 118	45
Channel 119	48
Channel 120	54
Channel 121	47
Channel 122	53
Channel 123	51
Channel 124	55
Channel 125	47
Channel 126	55
Channel 127	49
Channel 128	40
Channel 129	33
Channel 130	44
Channel 131	45
Channel 132	33
Channel 133	44
Channel 134	45
Channel 135	36
Channel 136	35
Channel 137	33
Channel 138	31
Channel 139	43
Channel 140	36
Channel 141	30
Channel 142	19
Channel 143	30
Channel 144	29
Channel 145	25
Channel 146	25
Channel 147	36
Channel 148	36
Channel 149	34
Channel 150	35
Channel 151	34
Channel 152	33
Channel 153	34
Channel 154	40
Channel 155	22
Channel 156	33
Channel 157	33
Channel 158	27
Channel 159	29
Channel 160	23
Channel 161	20
Channel 162	35
Channel 163	26
Channel 164	19
Channel 165	27
Channel 166	28
Channel 167	30
Channel 168	27
Channel 169	28
Channel 170	25
Channel 171	23
Channel 172	18
Channel 173	27
Channel 174	28
Channel 175	13
Channel 176	32
Channel 177	31
Channel 178	26
Channel 179	26
Channel 180	21
Channel 181	26
Channel 182	21
Channel 183	34
Channel 184	21
Channel 185	26
Channel 186	23
Channel 187	27
Channel 188	43
Channel 189	34
Channel 190	35
Channel 191	32
Channel 192	29
Channel 193	38
Channel 194	26
Channel 195	22
Channel 196	28
Channel 197	24
Channel 198	17
Channel 199	27
Channel 200	14
Channel 201	22
Channel 202	27
Channel 203	24
Channel 204	41
Channel 205	26
Channel 206	38
Channel 207	42
Channel 208	42
Channel 209	52
Channel 210	60
Channel 211	46
Channel 212	64
Channel 213	60
Channel 214	61
Channel 215	59
Channel 216	58
Channel 217	52
Channel 218	60
Channel 219	49
Channel 220	60
Channel 221	55
Channel 222	46
Channel 223	39
Channel 224	41
Channel 225	42
Channel 226	54
Channel 227	37
Channel 228	43
Channel 229	38
Channel 230	43
Channel 231	40
Channel 232	34
Channel 233	32
Channel 234	32
Channel 235	32
Channel 236	33
Channel 237	36
Channel 238	30
Channel 239	27
Channel 240	26
Channel 241	37
Channel 242	33
Channel 243	34
Channel 244	37
Channel 245	37
Channel 246	55
Channel 247	45
Channel 248	59
Channel 249	70
Channel 250	78
Channel 251	109
Channel 252	140
Channel 253	181
Channel 254	198
Channel 255	228
Channel 256	326
Channel 257	383
Channel 258	453
Channel 259	577
Channel 260	717
Channel 261	888
Channel 262	978
Channel 263	1179
Channel 264	1204
Channel 265	1199
Channel 266	1128
Channel 267	1112
Channel 268	939
Channel 269	695
Channel 270	567
Channel 271	442
Channel 272	297
Channel 273	227
Channel 274	163
Channel 275	124
Channel 276	116
Channel 277	112
Channel 278	124
Channel 279	111
Channel 280	121
Channel 281	161
Channel 282	147
Channel 283	152
Channel 284	123
Channel 285	162
Channel 286	122
Channel 287	90
Channel 288	84
Channel 289	69
Channel 290	63
Channel 291	42
Channel 292	30
Channel 293	25
Channel 294	24
Channel 295	14
Channel 296	19
Channel 297	17
Channel 298	8
Channel 299	15
Channel 300	14
Channel 301	18
Channel 302	17
Channel 303	14
Channel 304	15
Channel 305	14
Channel 306	13
Channel 307	18
Channel 308	10
Channel 309	15
Channel 310	21
Channel 311	19
Channel 312	20
Channel 313	30
Channel 314	43
Channel 315	39
Channel 316	70
Channel 317	90
Channel 318	101
Channel 319	114
Channel 320	138
Channel 321	162
Channel 322	168
Channel 323	219
Channel 324	171
Channel 325	169
Channel 326	157
Channel 327	113
Channel 328	132
Channel 329	90
Channel 330	63
Channel 331	44
Channel 332	35
Channel 333	25
Channel 334	25
Channel 335	19
Channel 336	16
Channel 337	16
Channel 338	13
Channel 339	17
Channel 340	20
Channel 341	14
Channel 342	24
Channel 343	16
Channel 344	18
Channel 345	26
Channel 346	26
Channel 347	29
Channel 348	36
Channel 349	33
Channel 350	30
Channel 351	28
Channel 352	16
Channel 353	26
Channel 354	21
Channel 355	24
Channel 356	17
Channel 357	12
Channel 358	13
Channel 359	11
Channel 360	14
Channel 361	6
Channel 362	10
Channel 363	11
Channel 364	11
Channel 365	10
Channel 366	7
Channel 367	9
Channel 368	6
Channel 369	8
Channel 370	8
Channel 371	14
Channel 372	10
Channel 373	13
Channel 374	13
Channel 375	10
Channel 376	15
Channel 377	9
Channel 378	13
Channel 379	16
Channel 380	7
Channel 381	6
Channel 382	8
Channel 383	7
Channel 384	8
Channel 385	9
Channel 386	7
Channel 387	14
Channel 388	16
Channel 389	6
Channel 390	5
Channel 391	10
Channel 392	11
Channel 393	14
Channel 394	17
Channel 395	13
Channel 396	16
Channel 397	15
Channel 398	15
Channel 399	15
Channel 400	13
Channel 401	9
Channel 402	11
Channel 403	14
Channel 404	15
Channel 405	18
Channel 406	12
Channel 407	10
Channel 408	11
Channel 409	4
Channel 410	10
Channel 411	11
Channel 412	9
Channel 413	11
Channel 414	4
Channel 415	10
Channel 416	10
Channel 417	9
Channel 418	8
Channel 419	7
Channel 420	5
Channel 421	9
Channel 422	10
Channel 423	10
Channel 424	10
Channel 425	8
Channel 426	7
Channel 427	15
Channel 428	14
Channel 429	10
Channel 430	12
Channel 431	8
Channel 432	8
Channel 433	10
Channel 434	10
Channel 435	9
Channel 436	9
Channel 437	6
Channel 438	13
Channel 439	11
Channel 440	11
Channel 441	9
Channel 442	12
Channel 443	9
Channel 444	9
Channel 445	11
Channel 446	8
Channel 447	14
Channel 448	20
Channel 449	15
Channel 450	17
Channel 451	27
Channel 452	34
Channel 453	40
Channel 454	50
Channel 455	41
Channel 456	46
Channel 457	72
Channel 458	65
Channel 459	74
Channel 460	96
Channel 461	79
Channel 462	91
Channel 463	81
Channel 464	88
Channel 465	64
Channel 466	53
Channel 467	29
Channel 468	31
Channel 469	30
Channel 470	20
Channel 471	21
Channel 472	9
Channel 473	15
Channel 474	12
Channel 475	7
Channel 476	7
Channel 477	7
Channel 478	14
Channel 479	6
Channel 480	6
Channel 481	7
Channel 482	6
Channel 483	8
Channel 484	5
Channel 485	9
Channel 486	13
Channel 487	4
Channel 488	8
Channel 489	9
Channel 490	14
Channel 491	5
Channel 492	17
Channel 493	23
Channel 494	16
Channel 495	12
Channel 496	15
Channel 497	21
Channel 498	35
Channel 499	27
Channel 500	42
Channel 501	29
Channel 502	24
Channel 503	32
Channel 504	31
Channel 505	40
Channel 506	31
Channel 507	16
Channel 508	25
Channel 509	18
Channel 510	14
Channel 511	20
Channel 512	14
Channel 513	12
Channel 514	13
Channel 515	9
Channel 516	13
Channel 517	10
Channel 518	19
Channel 519	15
Channel 520	6
Channel 521	15
Channel 522	10
Channel 523	20
Channel 524	30
Channel 525	27
Channel 526	39
Channel 527	44
Channel 528	61
Channel 529	73
Channel 530	89
Channel 531	97
Channel 532	143
Channel 533	172
Channel 534	212
Channel 535	257
Channel 536	319
Channel 537	360
Channel 538	330
Channel 539	389
Channel 540	341
Channel 541	373
Channel 542	300
Channel 543	258
Channel 544	247
Channel 545	199
Channel 546	190
Channel 547	165
Channel 548	89
Channel 549	81
Channel 550	53
Channel 551	50
Channel 552	20
Channel 553	29
Channel 554	20
Channel 555	12
Channel 556	13
Channel 557	8
Channel 558	6
Channel 559	7
Channel 560	13
Channel 561	12
Channel 562	12
Channel 563	11
Channel 564	8
Channel 565	4
Channel 566	10
Channel 567	14
Channel 568	7
Channel 569	18
Channel 570	17
Channel 571	5
Channel 572	15
Channel 573	8
Channel 574	15
Channel 575	11
Channel 576	10
Channel 577	24
Channel 578	26
Channel 579	19
Channel 580	22
Channel 581	28
Channel 582	25
Channel 583	22
Channel 584	34
Channel 585	51
Channel 586	47
Channel 587	61
Channel 588	77
Channel 589	62
Channel 590	75
Channel 591	76
Channel 592	76
Channel 593	58
Channel 594	77
Channel 595	56
Channel 596	49
Channel 597	49
Channel 598	35
Channel 599	20
Channel 600	25
Channel 601	23
Channel 602	23
Channel 603	21
Channel 604	16
Channel 605	19
Channel 606	11
Channel 607	20
Channel 608	17
Channel 609	19
Channel 610	18
Channel 611	27
Channel 612	37
Channel 613	33
Channel 614	33
Channel 615	56
Channel 616	65
Channel 617	92
Channel 618	119
Channel 619	128
Channel 620	144
Channel 621	167
Channel 622	204
Channel 623	227
Channel 624	262
Channel 625	231
Channel 626	207
Channel 627	216
Channel 628	203
Channel 629	184
Channel 630	163
Channel 631	121
Channel 632	104
Channel 633	80
Channel 634	70
Channel 635	52
Channel 636	31
Channel 637	27
Channel 638	30
Channel 639	17
Channel 640	13
Channel 641	20
Channel 642	8
Channel 643	10
Channel 644	11
Channel 645	10
Channel 646	11
Channel 647	9
Channel 648	12
Channel 649	18
Channel 650	11
Channel 651	7
Channel 652	16
Channel 653	11
Channel 654	12
Channel 655	14
Channel 656	17
Channel 657	8
Channel 658	19
Channel 659	14
Channel 660	12
Channel 661	19
Channel 662	20
Channel 663	25
Channel 664	22
Channel 665	14
Channel 666	22
Channel 667	23
Channel 668	21
Channel 669	25
Channel 670	25
Channel 671	25
Channel 672	25
Channel 673	22
Channel 674	26
Channel 675	21
Channel 676	27
Channel 677	26
Channel 678	26
Channel 679	27
Channel 680	27
Channel 681	51
Channel 682	40
Channel 683	43
Channel 684	43
Channel 685	30
Channel 686	51
Channel 687	48
Channel 688	52
Channel 689	64
Channel 690	55
Channel 691	51
Channel 692	43
Channel 693	50
Channel 694	35
Channel 695	37
Channel 696	37
Channel 697	21
Channel 698	19
Channel 699	26
Channel 700	13
Channel 701	23
Channel 702	12
Channel 703	23
Channel 704	6
Channel 705	20
Channel 706	19
Channel 707	18
Channel 708	28
Channel 709	20
Channel 710	31
Channel 711	30
Channel 712	35
Channel 713	36
Channel 714	55
Channel 715	47
Channel 716	63
Channel 717	58
Channel 718	57
Channel 719	61
Channel 720	51
Channel 721	44
Channel 722	41
Channel 723	34
Channel 724	30
Channel 725	29
Channel 726	31
Channel 727	19
Channel 728	17
Channel 729	17
Channel 730	20
Channel 731	15
Channel 732	6
Channel 733	21
Channel 734	17
Channel 735	9
Channel 736	13
Channel 737	16
Channel 738	14
Channel 739	14
Channel 740	15
Channel 741	16
Channel 742	11
Channel 743	11
Channel 744	15
Channel 745	13
Channel 746	13
Channel 747	11
Channel 748	15
Channel 749	13
Channel 750	10
Channel 751	13
Channel 752	12
Channel 753	14
Channel 754	13
Channel 755	10
Channel 756	15
Channel 757	15
Channel 758	16
Channel 759	9
Channel 760	12
Channel 761	8
Channel 762	16
Channel 763	4
Channel 764	12
Channel 765	10
Channel 766	12
Channel 767	11
Channel 768	13
Channel 769	14
Channel 770	11
Channel 771	17
Channel 772	11
Channel 773	15
Channel 774	15
Channel 775	18
Channel 776	14
Channel 777	8
Channel 778	19
Channel 779	8
Channel 780	22
Channel 781	13
Channel 782	12
Channel 783	17
Channel 784	19
Channel 785	25
Channel 786	17
Channel 787	16
Channel 788	16
Channel 789	23
Channel 790	11
Channel 791	23
Channel 792	19
Channel 793	17
Channel 794	27
Channel 795	18
Channel 796	13
Channel 797	16
Channel 798	27
Channel 799	25
Channel 800	26
Channel 801	31
Channel 802	26
Channel 803	25
Channel 804	24
Channel 805	24
Channel 806	19
Channel 807	30
Channel 808	17
Channel 809	20
Channel 810	15
Channel 811	13
Channel 812	14
Channel 813	15
Channel 814	12
Channel 815	19
Channel 816	18
Channel 817	10
Channel 818	10
Channel 819	11
Channel 820	12
Channel 821	23
Channel 822	15
Channel 823	8
Channel 824	12
Channel 825	15
Channel 826	8
Channel 827	15
Channel 828	8
Channel 829	13
Channel 830	14
Channel 831	14
Channel 832	16
Channel 833	9
Channel 834	10
Channel 835	17
Channel 836	9
Channel 837	20
Channel 838	16
Channel 839	16
Channel 840	12
Channel 841	19
Channel 842	12
Channel 843	14
Channel 844	15
Channel 845	12
Channel 846	18
Channel 847	9
Channel 848	13
Channel 849	16
Channel 850	15
Channel 851	11
Channel 852	8
Channel 853	16
Channel 854	25
Channel 855	9
Channel 856	16
Channel 857	12
Channel 858	15
Channel 859	10
Channel 860	11
Channel 861	8
Channel 862	13
Channel 863	19
Channel 864	13
Channel 865	18
Channel 866	20
Channel 867	16
Channel 868	17
Channel 869	19
Channel 870	17
Channel 871	16
Channel 872	11
Channel 873	18
Channel 874	24
Channel 875	12
Channel 876	14
Channel 877	18
Channel 878	14
Channel 879	9
Channel 880	18
Channel 881	16
Channel 882	11
Channel 883	10
Channel 884	17
Channel 885	19
Channel 886	18
Channel 887	13
Channel 888	22
Channel 889	19
Channel 890	14
Channel 891	13
Channel 892	13
Channel 893	12
Channel 894	17
Channel 895	13
Channel 896	10
Channel 897	10
Channel 898	12
Channel 899	8
Channel 900	17
Channel 901	17
Channel 902	12
Channel 903	22
Channel 904	10
Channel 905	14
Channel 906	15
Channel 907	16
Channel 908	7
Channel 909	11
Channel 910	9
Channel 911	26
Channel 912	16
Channel 913	16
Channel 914	18
Channel 915	17
Channel 916	14
Channel 917	14
Channel 918	11
Channel 919	11
Channel 920	10
Channel 921	16
Channel 922	22
Channel 923	17
Channel 924	15
Channel 925	14
Channel 926	13
Channel 927	21
Channel 928	13
Channel 929	21
Channel 930	20
Channel 931	15
Channel 932	22
Channel 933	16
Channel 934	18
Channel 935	13
Channel 936	17
Channel 937	15
Channel 938	20
Channel 939	20
Channel 940	21
Channel 941	22
Channel 942	21
Channel 943	19
Channel 944	17
Channel 945	29
Channel 946	20
Channel 947	23
Channel 948	19
Channel 949	21
Channel 950	19
Channel 951	16
Channel 952	14
Channel 953	24
Channel 954	18
Channel 955	14
Channel 956	19
Channel 957	20
Channel 958	20
Channel 959	21
Channel 960	18
Channel 961	22
Channel 962	13
Channel 963	20
Channel 964	15
Channel 965	16
Channel 966	12
Channel 967	22
Channel 968	15
Channel 969	17
Channel 970	14
Channel 971	25
Channel 972	18
Channel 973	24
Channel 974	18
Channel 975	23
Channel 976	19
Channel 977	18
Channel 978	21
Channel 979	26
Channel 980	18
Channel 981	19
Channel 982	20
Channel 983	22
Channel 984	15
Channel 985	21
Channel 986	9
Channel 987	23
Channel 988	26
Channel 989	22
Channel 990	13
Channel 991	19
Channel 992	23
Channel 993	12
Channel 994	18
Channel 995	16
Channel 996	23
Channel 997	9
Channel 998	19
Channel 999	14
Channel 1000	14
Channel 1001	14
Channel 1002	18
Channel 1003	17
Channel 1004	19
Channel 1005	13
Channel 1006	20
Channel 1007	24
Channel 1008	25
Channel 1009	19
Channel 1010	13
Channel 1011	9
Channel 1012	16
Channel 1013	18
Channel 1014	21
Channel 1015	15
Channel 1016	12
Channel 1017	17
Channel 1018	22
Channel 1019	20
Channel 1020	15
Channel 1021	22
Channel 1022	20
Channel 1023	18
Channel 1024	23
Channel 1025	24
Channel 1026	18
Channel 1027	31
Channel 1028	24
Channel 1029	26
Channel 1030	23
Channel 1031	27
Channel 1032	31
Channel 1033	25
Channel 1034	30
Channel 1035	29
Channel 1036	25
Channel 1037	29
Channel 1038	24
Channel 1039	28
Channel 1040	32
Channel 1041	20
Channel 1042	17
Channel 1043	32
Channel 1044	19
Channel 1045	23
Channel 1046	20
Channel 1047	25
Channel 1048	20
Channel 1049	21
Channel 1050	18
Channel 1051	23
Channel 1052	22
Channel 1053	16
Channel 1054	23
Channel 1055	11
Channel 1056	28
Channel 1057	25
Channel 1058	19
Channel 1059	20
Channel 1060	22
Channel 1061	23
Channel 1062	13
Channel 1063	26
Channel 1064	22
Channel 1065	18
Channel 1066	17
Channel 1067	18
Channel 1068	13
Channel 1069	23
Channel 1070	31
Channel 1071	34
Channel 1072	13
Channel 1073	23
Channel 1074	17
Channel 1075	20
Channel 1076	24
Channel 1077	14
Channel 1078	19
Channel 1079	21
Channel 1080	23
Channel 1081	19
Channel 1082	19
Channel 1083	31
Channel 1084	16
Channel 1085	24
Channel 1086	18
Channel 1087	26
Channel 1088	19
Channel 1089	18
Channel 1090	22
Channel 1091	20
Channel 1092	21
Channel 1093	17
Channel 1094	26
Channel 1095	21
Channel 1096	22
Channel 1097	21
Channel 1098	24
Channel 1099	19
Channel 1100	26
Channel 1101	30
Channel 1102	22
Channel 1103	25
Channel 1104	31
Channel 1105	18
Channel 1106	28
Channel 1107	25
Channel 1108	23
Channel 1109	21
Channel 1110	26
Channel 1111	30
Channel 1112	30
Channel 1113	32
Channel 1114	25
Channel 1115	20
Channel 1116	24
Channel 1117	29
Channel 1118	34
Channel 1119	22
Channel 1120	21
Channel 1121	27
Channel 1122	22
Channel 1123	28
Channel 1124	26
Channel 1125	31
Channel 1126	23
Channel 1127	32
Channel 1128	24
Channel 1129	32
Channel 1130	30
Channel 1131	20
Channel 1132	31
Channel 1133	31
Channel 1134	26
Channel 1135	20
Channel 1136	35
Channel 1137	32
Channel 1138	30
Channel 1139	29
Channel 1140	33
Channel 1141	31
Channel 1142	24
Channel 1143	39
Channel 1144	42
Channel 1145	33
Channel 1146	32
Channel 1147	31
Channel 1148	37
Channel 1149	28
Channel 1150	28
Channel 1151	37
Channel 1152	33
Channel 1153	33
Channel 1154	32
Channel 1155	29
Channel 1156	41
Channel 1157	31
Channel 1158	38
Channel 1159	41
Channel 1160	40
Channel 1161	37
Channel 1162	35
Channel 1163	38
Channel 1164	38
Channel 1165	33
Channel 1166	49
Channel 1167	33
Channel 1168	35
Channel 1169	40
Channel 1170	38
Channel 1171	40
Channel 1172	44
Channel 1173	39
Channel 1174	43
Channel 1175	31
Channel 1176	40
Channel 1177	43
Channel 1178	52
Channel 1179	41
Channel 1180	66
Channel 1181	45
Channel 1182	50
Channel 1183	43
Channel 1184	39
Channel 1185	45
Channel 1186	32
Channel 1187	65
Channel 1188	57
Channel 1189	56
Channel 1190	42
Channel 1191	52
Channel 1192	69
Channel 1193	56
Channel 1194	75
Channel 1195	57
Channel 1196	77
Channel 1197	65
Channel 1198	66
Channel 1199	62
Channel 1200	72
Channel 1201	58
Channel 1202	78
Channel 1203	76
Channel 1204	83
Channel 1205	65
Channel 1206	76
Channel 1207	64
Channel 1208	65
Channel 1209	80
Channel 1210	75
Channel 1211	78
Channel 1212	81
Channel 1213	84
Channel 1214	85
Channel 1215	83
Channel 1216	70
Channel 1217	98
Channel 1218	92
Channel 1219	86
Channel 1220	102
Channel 1221	104
Channel 1222	117
Channel 1223	106
Channel 1224	115
Channel 1225	120
Channel 1226	122
Channel 1227	118
Channel 1228	137
Channel 1229	113
Channel 1230	110
Channel 1231	138
Channel 1232	115
Channel 1233	141
Channel 1234	131
Channel 1235	149
Channel 1236	135
Channel 1237	149
Channel 1238	151
Channel 1239	173
Channel 1240	153
Channel 1241	162
Channel 1242	168
Channel 1243	195
Channel 1244	182
Channel 1245	182
Channel 1246	218
Channel 1247	227
Channel 1248	230
Channel 1249	235
Channel 1250	223
Channel 1251	222
Channel 1252	270
Channel 1253	251
Channel 1254	268
Channel 1255	299
Channel 1256	274
Channel 1257	276
Channel 1258	327
Channel 1259	312
Channel 1260	302
Channel 1261	334
Channel 1262	375
Channel 1263	348
Channel 1264	338
Channel 1265	358
Channel 1266	378
Channel 1267	343
Channel 1268	376
Channel 1269	411
Channel 1270	408
Channel 1271	392
Channel 1272	439
Channel 1273	429
Channel 1274	436
Channel 1275	429
Channel 1276	431
Channel 1277	468
Channel 1278	441
Channel 1279	493
Channel 1280	480
Channel 1281	467
Channel 1282	470
Channel 1283	474
Channel 1284	500
Channel 1285	483
Channel 1286	494
Channel 1287	494
Channel 1288	473
Channel 1289	495
Channel 1290	480
Channel 1291	497
Channel 1292	465
Channel 1293	526
Channel 1294	545
Channel 1295	546
Channel 1296	494
Channel 1297	512
Channel 1298	551
Channel 1299	557
Channel 1300	558
Channel 1301	504
Channel 1302	530
Channel 1303	481
Channel 1304	607
Channel 1305	550
Channel 1306	596
Channel 1307	581
Channel 1308	608
Channel 1309	677
Channel 1310	634
Channel 1311	688
Channel 1312	699
Channel 1313	690
Channel 1314	838
Channel 1315	819
Channel 1316	810
Channel 1317	935
Channel 1318	928
Channel 1319	977
Channel 1320	982
Channel 1321	1063
Channel 1322	1070
Channel 1323	1158
Channel 1324	1238
Channel 1325	1296
Channel 1326	1303
Channel 1327	1429
Channel 1328	1448
Channel 1329	1446
Channel 1330	1544
Channel 1331	1545
Channel 1332	1576
Channel 1333	1604
Channel 1334	1711
Channel 1335	1753
Channel 1336	1831
Channel 1337	1728
Channel 1338	1788
Channel 1339	1865
Channel 1340	1837
Channel 1341	1909
Channel 1342	1917
Channel 1343	1885
Channel 1344	1978
Channel 1345	1944
Channel 1346	1975
Channel 1347	1994
Channel 1348	1941
Channel 1349	1897
Channel 1350	1934
Channel 1351	2058
Channel 1352	1918
Channel 1353	1942
Channel 1354	1965
Channel 1355	1928
Channel 1356	1973
Channel 1357	1980
Channel 1358	1966
Channel 1359	1949
Channel 1360	2016
Channel 1361	1957
Channel 1362	2025
Channel 1363	1985
Channel 1364	1968
Channel 1365	1981
Channel 1366	1948
Channel 1367	1948
Channel 1368	1928
Channel 1369	1946
Channel 1370	1867
Channel 1371	1901
Channel 1372	1870
Channel 1373	1905
Channel 1374	1813
Channel 1375	1777
Channel 1376	1775
Channel 1377	1698
Channel 1378	1673
Channel 1379	1530
Channel 1380	1558
Channel 1381	1513
Channel 1382	1510
Channel 1383	1405
Channel 1384	1316
Channel 1385	1337
Channel 1386	1267
Channel 1387	1131
Channel 1388	1140
Channel 1389	1082
Channel 1390	1017
Channel 1391	913
Channel 1392	910
Channel 1393	861
Channel 1394	851
Channel 1395	728
Channel 1396	703
Channel 1397	743
Channel 1398	645
Channel 1399	627
Channel 1400	570
Channel 1401	583
Channel 1402	532
Channel 1403	555
Channel 1404	600
Channel 1405	614
Channel 1406	621
Channel 1407	687
Channel 1408	734
Channel 1409	721
Channel 1410	812
Channel 1411	930
Channel 1412	953
Channel 1413	1005
Channel 1414	1089
Channel 1415	1211
Channel 1416	1241
Channel 1417	1244
Channel 1418	1269
Channel 1419	1351
Channel 1420	1357
Channel 1421	1369
Channel 1422	1295
Channel 1423	1373
Channel 1424	1236
Channel 1425	1200
Channel 1426	1163
Channel 1427	1111
Channel 1428	966
Channel 1429	848
Channel 1430	795
Channel 1431	706
Channel 1432	654
Channel 1433	574
Channel 1434	500
Channel 1435	378
Channel 1436	324
Channel 1437	287
Channel 1438	279
Channel 1439	234
Channel 1440	170
Channel 1441	179
Channel 1442	169
Channel 1443	141
Channel 1444	117
Channel 1445	119
Channel 1446	104
Channel 1447	105
Channel 1448	106
Channel 1449	106
Channel 1450	97
Channel 1451	100
Channel 1452	103
Channel 1453	131
Channel 1454	127
Channel 1455	119
Channel 1456	118
Channel 1457	138
Channel 1458	115
Channel 1459	127
Channel 1460	117
Channel 1461	159
Channel 1462	136
Channel 1463	155
Channel 1464	154
Channel 1465	162
Channel 1466	143
Channel 1467	193
Channel 1468	181
Channel 1469	184
Channel 1470	187
Channel 1471	200
Channel 1472	220
Channel 1473	219
Channel 1474	205
Channel 1475	216
Channel 1476	197
Channel 1477	246
Channel 1478	278
Channel 1479	240
Channel 1480	259
Channel 1481	270
Channel 1482	253
Channel 1483	280
Channel 1484	317
Channel 1485	285
Channel 1486	348
Channel 1487	288
Channel 1488	282
Channel 1489	307
Channel 1490	325
Channel 1491	309
Channel 1492	327
Channel 1493	320
Channel 1494	338
Channel 1495	318
Channel 1496	314
Channel 1497	314
Channel 1498	314
Channel 1499	293
Channel 1500	318
Channel 1501	350
Channel 1502	332
Channel 1503	316
Channel 1504	320
Channel 1505	314
Channel 1506	276
Channel 1507	318
Channel 1508	312
Channel 1509	318
Channel 1510	327
Channel 1511	306
Channel 1512	342
Channel 1513	335
Channel 1514	308
Channel 1515	321
Channel 1516	296
Channel 1517	343
Channel 1518	335
Channel 1519	337
Channel 1520	322
Channel 1521	322
Channel 1522	295
Channel 1523	282
Channel 1524	311
Channel 1525	303
Channel 1526	320
Channel 1527	290
Channel 1528	294
Channel 1529	300
Channel 1530	323
Channel 1531	317
Channel 1532	272
Channel 1533	274
Channel 1534	285
Channel 1535	296
Channel 1536	280
Channel 1537	294
Channel 1538	269
Channel 1539	256
Channel 1540	270
Channel 1541	276
Channel 1542	240
Channel 1543	237
Channel 1544	262
Channel 1545	247
Channel 1546	236
Channel 1547	209
Channel 1548	225
Channel 1549	211
Channel 1550	202
Channel 1551	189
Channel 1552	185
Channel 1553	192
Channel 1554	185
Channel 1555	198
Channel 1556	169
Channel 1557	149
Channel 1558	152
Channel 1559	133
Channel 1560	131
Channel 1561	131
Channel 1562	137
Channel 1563	123
Channel 1564	113
Channel 1565	117
Channel 1566	116
Channel 1567	112
Channel 1568	88
Channel 1569	104
Channel 1570	92
Channel 1571	98
Channel 1572	102
Channel 1573	90
Channel 1574	101
Channel 1575	107
Channel 1576	103
Channel 1577	117
Channel 1578	108
Channel 1579	121
Channel 1580	157
Channel 1581	174
Channel 1582	188
Channel 1583	217
Channel 1584	208
Channel 1585	241
Channel 1586	228
Channel 1587	284
Channel 1588	285
Channel 1589	322
Channel 1590	320
Channel 1591	336
Channel 1592	331
Channel 1593	317
Channel 1594	312
Channel 1595	304
Channel 1596	295
Channel 1597	252
Channel 1598	279
Channel 1599	238
Channel 1600	219
Channel 1601	189
Channel 1602	168
Channel 1603	189
Channel 1604	137
Channel 1605	119
Channel 1606	103
Channel 1607	104
Channel 1608	89
Channel 1609	76
Channel 1610	75
Channel 1611	65
Channel 1612	65
Channel 1613	60
Channel 1614	55
Channel 1615	58
Channel 1616	54
Channel 1617	63
Channel 1618	67
Channel 1619	77
Channel 1620	69
Channel 1621	65
Channel 1622	69
Channel 1623	65
Channel 1624	65
Channel 1625	51
Channel 1626	57
Channel 1627	52
Channel 1628	53
Channel 1629	41
Channel 1630	39
Channel 1631	37
Channel 1632	41
Channel 1633	39
Channel 1634	23
Channel 1635	14
Channel 1636	11
Channel 1637	24
Channel 1638	23
Channel 1639	23
Channel 1640	12
Channel 1641	15
Channel 1642	15
Channel 1643	17
Channel 1644	10
Channel 1645	10
Channel 1646	12
Channel 1647	11
Channel 1648	10
Channel 1649	15
Channel 1650	16
Channel 1651	15
Channel 1652	12
Channel 1653	14
Channel 1654	21
Channel 1655	15
Channel 1656	9
Channel 1657	13
Channel 1658	9
Channel 1659	17
Channel 1660	18
Channel 1661	9
Channel 1662	7
Channel 1663	13
Channel 1664	17
Channel 1665	13
Channel 1666	14
Channel 1667	18
Channel 1668	15
Channel 1669	14
Channel 1670	10
Channel 1671	9
Channel 1672	14
Channel 1673	18
Channel 1674	13
Channel 1675	17
Channel 1676	17
Channel 1677	21
Channel 1678	19
Channel 1679	28
Channel 1680	24
Channel 1681	28
Channel 1682	38
Channel 1683	33
Channel 1684	27
Channel 1685	39
Channel 1686	47
Channel 1687	53
Channel 1688	68
Channel 1689	88
Channel 1690	101
Channel 1691	106
Channel 1692	137
Channel 1693	164
Channel 1694	211
Channel 1695	249
Channel 1696	301
Channel 1697	326
Channel 1698	378
Channel 1699	428
Channel 1700	472
Channel 1701	554
Channel 1702	573
Channel 1703	652
Channel 1704	651
Channel 1705	755
Channel 1706	756
Channel 1707	860
Channel 1708	923
Channel 1709	940
Channel 1710	1016
Channel 1711	1056
Channel 1712	1026
Channel 1713	1075
Channel 1714	1113
Channel 1715	1139
Channel 1716	1047
Channel 1717	1130
Channel 1718	1090
Channel 1719	1036
Channel 1720	1007
Channel 1721	968
Channel 1722	913
Channel 1723	837
Channel 1724	778
Channel 1725	712
Channel 1726	637
Channel 1727	586
Channel 1728	508
Channel 1729	433
Channel 1730	360
Channel 1731	298
Channel 1732	259
Channel 1733	228
Channel 1734	180
Channel 1735	110
Channel 1736	107
Channel 1737	87
Channel 1738	65
Channel 1739	63
Channel 1740	37
Channel 1741	37
Channel 1742	33
Channel 1743	33
Channel 1744	17
Channel 1745	23
Channel 1746	20
Channel 1747	13
Channel 1748	13
Channel 1749	8
Channel 1750	12
Channel 1751	12
Channel 1752	9
Channel 1753	9
Channel 1754	8
Channel 1755	13
Channel 1756	20
Channel 1757	7
Channel 1758	10
Channel 1759	9
Channel 1760	11
Channel 1761	9
Channel 1762	10
Channel 1763	8
Channel 1764	10
Channel 1765	11
Channel 1766	15
Channel 1767	11
Channel 1768	13
Channel 1769	6
Channel 1770	9
Channel 1771	6
Channel 1772	13
Channel 1773	10
Channel 1774	12
Channel 1775	11
Channel 1776	12
Channel 1777	14
Channel 1778	12
Channel 1779	18
Channel 1780	10
Channel 1781	12
Channel 1782	7
Channel 1783	15
Channel 1784	10
Channel 1785	16
Channel 1786	11
Channel 1787	12
Channel 1788	9
Channel 1789	9
Channel 1790	12
Channel 1791	11
Channel 1792	8
Channel 1793	11
Channel 1794	15
Channel 1795	8
Channel 1796	10
Channel 1797	8
Channel 1798	15
Channel 1799	10
Channel 1800	8
Channel 1801	8
Channel 1802	5
Channel 1803	8
Channel 1804	11
Channel 1805	8
Channel 1806	7
Channel 1807	8
Channel 1808	15
Channel 1809	4
Channel 1810	12
Channel 1811	5
Channel 1812	11
Channel 1813	11
Channel 1814	13
Channel 1815	8
Channel 1816	13
Channel 1817	8
Channel 1818	9
Channel 1819	12
Channel 1820	12
Channel 1821	5
Channel 1822	10
Channel 1823	13
Channel 1824	10
Channel 1825	7
Channel 1826	9
Channel 1827	12
Channel 1828	13
Channel 1829	17
Channel 1830	11
Channel 1831	10
Channel 1832	13
Channel 1833	10
Channel 1834	9
Channel 1835	12
Channel 1836	8
Channel 1837	13
Channel 1838	9
Channel 1839	13
Channel 1840	8
Channel 1841	5
Channel 1842	7
Channel 1843	7
Channel 1844	8
Channel 1845	14
Channel 1846	10
Channel 1847	16
Channel 1848	12
Channel 1849	7
Channel 1850	6
Channel 1851	13
Channel 1852	9
Channel 1853	6
Channel 1854	6
Channel 1855	9
Channel 1856	12
Channel 1857	9
Channel 1858	11
Channel 1859	16
Channel 1860	14
Channel 1861	13
Channel 1862	14
Channel 1863	20
Channel 1864	10
Channel 1865	13
Channel 1866	11
Channel 1867	14
Channel 1868	22
Channel 1869	12
Channel 1870	15
Channel 1871	12
Channel 1872	17
Channel 1873	10
Channel 1874	11
Channel 1875	16
Channel 1876	16
Channel 1877	14
Channel 1878	17
Channel 1879	8
Channel 1880	18
Channel 1881	12
Channel 1882	13
Channel 1883	15
Channel 1884	17
Channel 1885	15
Channel 1886	14
Channel 1887	14
Channel 1888	14
Channel 1889	16
Channel 1890	16
Channel 1891	13
Channel 1892	15
Channel 1893	12
Channel 1894	17
Channel 1895	16
Channel 1896	10
Channel 1897	15
Channel 1898	11
Channel 1899	9
Channel 1900	12
Channel 1901	18
Channel 1902	20
Channel 1903	21
Channel 1904	20
Channel 1905	22
Channel 1906	24
Channel 1907	34
Channel 1908	30
Channel 1909	45
Channel 1910	46
Channel 1911	45
Channel 1912	67
Channel 1913	56
Channel 1914	103
Channel 1915	107
Channel 1916	120
Channel 1917	150
Channel 1918	150
Channel 1919	170
Channel 1920	198
Channel 1921	242
Channel 1922	231
Channel 1923	250
Channel 1924	258
Channel 1925	286
Channel 1926	227
Channel 1927	296
Channel 1928	269
Channel 1929	289
Channel 1930	289
Channel 1931	319
Channel 1932	283
Channel 1933	259
Channel 1934	214
Channel 1935	235
Channel 1936	216
Channel 1937	188
Channel 1938	163
Channel 1939	148
Channel 1940	150
Channel 1941	114
Channel 1942	105
Channel 1943	110
Channel 1944	56
Channel 1945	51
Channel 1946	56
Channel 1947	65
Channel 1948	38
Channel 1949	30
Channel 1950	38
Channel 1951	27
Channel 1952	26
Channel 1953	35
Channel 1954	32
Channel 1955	36
Channel 1956	40
Channel 1957	30
Channel 1958	37
Channel 1959	35
Channel 1960	37
Channel 1961	50
Channel 1962	49
Channel 1963	60
Channel 1964	45
Channel 1965	50
Channel 1966	54
Channel 1967	59
Channel 1968	68
Channel 1969	52
Channel 1970	55
Channel 1971	44
Channel 1972	62
Channel 1973	52
Channel 1974	41
Channel 1975	42
Channel 1976	33
Channel 1977	29
Channel 1978	27
Channel 1979	24
Channel 1980	23
Channel 1981	18
Channel 1982	15
Channel 1983	26
Channel 1984	9
Channel 1985	13
Channel 1986	9
Channel 1987	10
Channel 1988	5
Channel 1989	8
Channel 1990	3
Channel 1991	2
Channel 1992	7
Channel 1993	12
Channel 1994	2
[truncated: 2,102 more rows]
