# Supplementary material for: A dataset of 112 ligands for the preconcentration of mercury, uranium, lanthanum and other pollutants and heavy metals in water
Source: Data Brief. 2020 Feb 4;29:105236. doi: 10.1016/j.dib.2020.105236 (PMC7033335; doi:10.1016/j.dib.2020.105236)
Supplement: Multimedia component 23_1-Nitroso-2-Naphthol [file mmc23.txt]

0
0
0
0
0
0
0
0
0
0
0
0
8
11
67
311
1028
3491
9726
24288
54467
110254
201405
327471
476285
624026
740358
780226
739374
629359
479068
324214
198499
108976
53286
22801
9000
3169
981
272
81
28
7
9
6
8
7
7
8
6
4
9
1
5
1
3
6
6
5
1
3
3
4
3
1
3
1
3
3
1
5
0
1
3
2
3
1
39
57
55
61
64
74
65
49
59
62
55
73
75
60
50
59
68
41
40
67
57
70
53
61
51
65
58
58
47
41
56
44
44
45
55
47
46
47
53
59
55
37
37
55
54
46
46
49
53
51
42
48
46
39
44
40
30
35
37
27
38
45
36
36
29
37
32
45
45
31
33
40
29
35
37
34
37
34
29
31
37
35
31
28
28
22
33
35
33
28
28
29
34
28
27
24
33
26
28
26
24
29
28
35
34
36
34
29
42
44
38
44
47
37
33
36
33
32
37
29
34
32
24
22
38
35
34
36
30
51
52
65
61
56
81
83
81
78
59
75
63
64
60
74
57
54
58
45
51
51
49
46
31
36
28
38
37
22
25
33
39
33
32
34
45
28
31
49
46
55
52
79
96
129
153
180
205
255
260
326
362
492
576
667
770
853
897
898
851
808
704
585
433
333
271
191
142
95
101
90
79
90
135
100
124
100
95
98
88
60
72
52
43
50
30
26
22
21
19
15
19
18
15
18
19
13
10
17
23
13
25
8
21
27
34
48
37
66
82
99
111
145
159
182
213
227
175
179
149
136
108
91
53
60
41
36
20
24
17
24
21
21
23
18
23
28
28
21
31
29
37
30
31
34
31
39
24
23
21
17
10
24
16
16
17
7
17
14
17
14
9
8
18
7
14
21
10
13
16
12
13
9
18
15
15
18
15
18
14
16
14
15
20
18
14
12
16
12
18
9
14
15
19
11
11
18
15
13
16
9
17
10
11
13
7
11
7
19
13
12
10
8
13
20
13
11
10
12
16
10
14
14
7
13
13
12
14
12
23
15
9
13
18
10
10
8
12
15
12
16
20
17
23
33
37
36
54
55
76
58
70
89
71
92
80
84
56
52
43
34
24
26
23
13
14
7
12
9
11
12
9
14
8
11
8
5
10
9
11
11
15
24
15
12
17
17
24
28
23
27
32
31
33
38
42
38
32
30
25
22
22
24
15
15
12
14
18
14
15
16
16
12
16
16
21
25
18
46
53
59
64
84
111
167
174
200
249
325
348
398
400
383
392
391
323
320
246
196
189
133
96
67
59
45
38
16
26
10
11
8
11
11
14
16
17
13
11
14
16
13
14
11
15
8
15
14
9
17
20
25
16
26
33
16
42
35
35
38
60
70
72
87
65
83
72
71
63
72
61
51
42
29
42
35
34
23
16
22
13
12
20
22
23
22
25
49
55
59
76
101
125
145
158
176
178
202
235
212
185
190
172
152
132
120
92
80
51
44
31
26
19
18
16
11
14
18
10
10
15
11
19
16
14
18
8
15
13
7
14
21
21
23
42
28
45
52
45
70
63
68
84
78
87
97
97
72
68
82
64
67
59
36
44
55
42
52
53
60
55
59
59
41
41
41
48
47
41
38
38
25
23
16
27
17
25
26
23
18
27
46
47
53
57
81
84
109
105
122
112
122
135
111
106
119
90
71
74
50
58
38
40
36
29
21
30
17
22
20
24
24
22
23
19
23
18
18
20
15
19
21
15
15
16
13
26
13
9
10
13
16
11
12
15
14
19
21
12
23
18
15
11
20
11
14
10
18
11
14
19
24
19
21
18
24
30
20
26
22
23
32
32
35
24
27
31
27
34
35
29
28
29
21
27
33
22
28
23
21
28
25
19
15
27
12
15
17
24
19
17
19
24
22
16
18
8
9
18
15
23
20
14
18
11
12
11
12
19
19
11
19
16
18
15
18
19
19
14
18
18
13
19
19
19
19
19
14
21
15
24
22
15
28
21
22
24
15
23
26
25
29
24
34
39
25
32
21
29
27
17
20
24
18
14
17
19
16
17
18
16
17
20
23
23
15
14
14
13
14
18
26
18
18
12
17
13
16
12
24
11
20
22
26
17
14
12
17
25
17
12
30
13
22
9
22
10
17
13
15
19
16
21
19
25
21
16
19
20
30
20
31
21
21
18
29
20
29
30
17
20
25
18
24
18
29
24
21
23
25
14
23
13
23
25
22
25
26
20
20
24
16
16
25
12
10
30
23
24
23
30
24
29
30
21
17
30
24
27
19
21
20
25
21
30
23
23
21
21
32
27
19
27
19
20
29
31
18
13
29
27
18
21
20
23
24
16
17
26
26
20
18
30
17
26
33
22
28
16
25
33
24
28
30
40
42
35
19
31
32
30
37
38
21
27
32
42
27
34
26
32
24
20
38
23
27
25
29
27
32
23
17
29
27
25
27
20
27
23
29
24
32
39
25
21
23
22
20
19
26
20
22
28
27
21
25
26
28
31
23
25
31
29
29
27
25
27
29
29
33
29
27
25
33
25
22
35
29
35
33
26
23
27
20
32
38
45
32
22
38
25
26
30
38
39
35
30
37
27
34
37
30
30
32
37
28
33
36
35
32
41
43
34
30
35
39
34
32
36
43
43
34
48
48
36
46
45
35
44
41
50
48
46
52
39
53
53
44
56
40
54
54
51
46
45
63
53
49
48
54
58
66
61
59
65
48
57
49
69
57
67
83
79
70
78
96
70
68
87
89
80
82
79
85
90
104
97
116
95
113
110
109
99
104
89
103
105
93
106
120
115
133
138
137
133
126
147
146
139
137
161
161
153
158
165
150
163
158
188
180
188
209
190
191
209
189
233
205
256
249
285
274
259
296
290
304
331
278
329
326
356
385
356
423
387
413
411
454
415
457
482
457
503
506
507
526
541
557
545
570
563
526
553
596
632
593
609
601
618
640
619
612
630
651
618
684
658
675
704
703
702
681
693
657
685
699
794
755
829
842
850
914
872
912
954
1011
1068
1063
1230
1264
1303
1327
1408
1497
1561
1608
1751
1755
1904
1989
2004
1994
2219
2289
2297
2317
2429
2421
2561
2566
2630
2611
2667
2732
2635
2681
2690
2672
2705
2672
2528
2563
2507
2550
2404
2433
2367
2371
2414
2274
2237
2203
2110
2135
2098
2105
2001
1995
1984
1927
1977
1778
1836
1850
1766
1676
1715
1694
1600
1641
1550
1520
1486
1438
1349
1367
1320
1240
1143
1172
1066
1050
988
963
870
860
781
777
735
657
653
596
559
582
563
574
545
542
571
609
623
663
763
765
804
929
960
966
1085
1130
1231
1220
1282
1254
1241
1271
1289
1200
1180
1120
1044
969
919
809
705
660
566
496
405
353
343
269
243
211
204
198
180
183
166
139
149
139
152
171
151
144
152
161
166
154
157
155
188
181
189
192
216
217
237
215
238
272
267
233
295
294
322
314
324
319
326
413
385
410
387
408
423
423
450
438
436
454
453
454
462
458
497
471
433
466
426
420
457
397
454
427
420
415
427
390
430
394
395
395
354
376
344
392
368
336
378
347
337
341
335
323
339
335
311
307
289
313
315
321
296
331
270
253
296
275
268
285
254
277
240
268
251
218
210
212
204
241
193
190
190
197
167
160
169
137
150
145
152
151
124
145
117
133
110
104
108
96
113
99
95
86
100
97
107
103
108
121
138
136
144
172
182
211
247
253
264
260
260
323
320
295
266
290
301
286
264
246
248
219
177
173
153
154
111
105
96
93
61
68
82
57
57
62
68
69
60
76
60
68
55
63
61
55
76
65
48
42
42
44
34
23
23
23
24
25
17
25
22
18
20
26
16
8
22
7
11
18
27
15
15
15
12
14
16
14
16
12
16
8
17
20
10
13
21
14
24
21
14
16
12
14
16
21
14
17
18
17
21
21
26
27
34
34
39
39
53
75
81
118
107
144
163
210
225
277
317
355
380
440
520
549
625
679
754
775
841
895
912
946
1004
1002
1057
1140
1096
1100
1095
1048
1067
995
971
941
838
770
742
633
544
505
416
402
309
244
219
186
152
110
80
62
55
49
27
15
35
28
19
15
23
10
10
14
11
11
13
8
14
9
9
10
9
15
11
10
16
15
8
7
18
11
17
16
16
9
12
12
19
11
15
21
16
14
15
5
14
16
21
9
11
11
13
12
13
12
16
13
17
10
6
15
13
13
9
11
8
13
10
12
14
1
9
13
9
11
13
14
9
5
18
11
12
12
12
9
7
11
15
6
9
10
9
8
7
6
11
14
19
9
8
10
8
10
12
9
10
6
14
9
15
9
11
15
14
5
9
6
13
11
13
18
10
22
10
17
10
13
16
14
13
14
8
18
11
15
15
16
17
12
10
19
10
8
15
19
10
25
17
18
15
15
15
17
21
14
13
11
15
15
11
17
17
16
20
16
20
23
23
25
28
35
39
45
42
63
71
77
116
134
144
157
177
171
222
270
254
272
295
269
288
310
261
273
312
302
274
278
258
235
194
178
128
143
120
123
99
94
64
68
60
51
61
36
45
23
34
34
51
25
29
36
40
39
45
50
56
68
42
59
50
54
50
49
52
52
46
51
50
31
31
25
20
24
17
17
11
12
9
11
12
6
7
10
10
3
5
3
5
7
4
6
7
10
7
6
8
8
7
5
9
11
9
6
2
5
5
7
5
5
5
8
5
7
8
8
7
8
9
1
4
6
4
7
2
5
9
7
5
10
3
5
9
4
4
8
10
8
5
6
4
8
4658
0
0
0
0
0
0
0
0
0
0
0
0
0
0
0
0
0
0
0
0
0
0
0
0
0
0
0
0
0
0
0
0
0
0
0
0
0
0
0
0
0
0
0
0
0
0
0
0
0
0
0
0
0
0
0
0
0
0
0
0
0
0
0
0
0
0
0
0
0
0
0
0
0
0
0
0
0
0
0
0
0
0
0
0
0
0
0
0
0
0
0
0
0
0
0
0
0
0
0
0
0
0
0
0
0
0
0
0
0
0
0
0
0
0
0
0
0
0
0
0
0
0
0
0
0
0
0
0
0
0
0
0
0
0
0
0
0
0
0
0
0
0
0
0
0
0
0
0
0
0
0
0
0
0
0
0
0
0
0
0
0
0
0
0
0
0
0
0
0
0
0
0
0
0
0
0
0
0
0
0
0
0
0
0
0
0
0
0
0
0
0
0
0
0
0
0
0
0
0
0
0
0
0
0
0
0
0
0
0
0
0
0
0
0
0
0
0
0
0
0
0
0
0
0
0
0
0
0
0
0
0
0
0
0
0
0
0
0
0
0
0
0
0
0
0
0
0
0
0
0
0
0
0
0
0
0
0
0
0
0
0
0
0
0
0
0
0
0
0
0
0
0
0
0
0
0
0
0
0
0
0
0
0
0
0
0
0
0
0
0
0
0
0
0
0
0
0
0
0
0
0
0
0
0
0
0
0
0
0
0
0
0
0
0
0
0
0
0
0
0
0
0
0
0
0
0
0
0
0
0
0
0
0
0
0
0
0
0
0
0
0
0
0
0
0
0
0
0
0
0
0
0
0
0
0
0
0
0
0
0
0
0
0
0
0
0
0
0
0
0
0
0
0
0
0
0
0
0
0
0
0
0
0
0
0
0
0
0
0
0
0
0
0
0
0
0
0
0
0
0
0
0
0
0
0
0
0
0
0
0
0
0
0
0
0
0
0
0
0
0
0
0
0
0
0
0
0
0
0
0
0
0
0
0
0
0
0
0
0
0
0
0
0
0
0
0
0
0
0
0
0
0
0
0
0
0
0
0
0
0
0
0
0
0
0
0
0
0
0
0
0
0
0
0
0
0
0
0
0
0
0
0
0
0
0
0
0
0
0
0
0
0
0
0
0
0
0
0
0
0
0
0
0
0
0
0
0
0
0
0
0
0
0
0
0
0
0
0
0
0
0
0
0
0
0
0
0
0
0
0
0
0
0
0
0
0
0
0
0
0
0
0
0
0
0
0
0
0
0
0
0
0
0
0
0
0
0
0
0
0
0
0
0
0
0
0
0
0
0
0
0
0
0
0
0
0
0
0
0
0
0
0
0
0
0
0
0
0
0
0
0
0
0
0
0
0
0
0
0
0
0
0
0
0
0
0
0
0
0
0
0
0
0
0
0
0
0
0
0
0
0
0
0
0
0
0
0
0
0
0
0
0
0
0
0
0
0
0
0
0
0
0
0
0
0
0
0
0
0
0
0
0
0
0
0
0
0
0
0
0
0
0
0
0
0
0
0
0
0
0
0
0
0
0
0
0
0
0
0
0
0
0
0
0
0
0
0
0
0
0
0
0
0
0
0
0
0
0
0
0
0
0
0
0
0
0
0
0
0
0
0
0
0
0
0
0
0
0
0
0
0
0
0
0
0
0
0
0
0
0
0
0
0
0
0
0
0
0
0
0
0
0
0
0
0
0
0
0
0
0
0
0
0
0
0
0
0
0
0
0
0
0
0
0
0
0
0
0
0
0
0
0
0
0
0
0
0
0
0
0
0
0
0
0
0
0
0
0
0
0
0
0
0
0
0
0
0
0
0
0
0
0
0
0
0
0
0
0
0
0
0
0
0
0
0
0
0
0
0
0
0
0
0
0
0
0
0
0
0
0
0
0
0
0
0
0
0
0
0
0
0
0
0
0
0
0
0
0
0
0
0
0
0
0
0
0
0
0
0
0
0
0
0
0
0
0
0
0
0
0
0
0
0
0
0
0
0
0
0
0
0
0
0
0
0
0
0
0
0
0
0
0
0
0
0
0
0
0
0
0
0
0
0
0
0
0
0
0
0
0
0
0
0
0
0
0
0
0
0
0
0
0
0
0
0
0
0
0
0
0
0
0
0
0
0
0
0
0
0
0
0
0
0
0
0
0
0
0
0
0
0
0
0
0
0
0
0
0
0
0
0
0
0
0
0
0
0
0
0
0
0
0
0
0
0
0
0
0
0
0
0
0
0
0
0
0
0
0
0
0
0
0
0
0
0
0
0
0
0
0
0
0
0
0
0
0
0
0
0
0
0
0
0
0
0
0
0
0
0
0
0
0
0
0
0
0
0
0
0
0
0
0
0
0
0
0
0
0
0
0
0
0
0
0
0
0
0
0
0
0
0
0
0
0
0
0
0
0
0
0
0
0
0
0
0
0
0
0
0
0
0
0
0
0
0
0
0
0
0
0
0
0
0
0
0
0
0
0
0
0
0
0
0
0
0
0
0
0
0
0
0
0
0
0
0
0
0
0
0
0
0
0
0
0
0
0
0
0
0
0
0
0
0
0
0
0
0
0
0
0
0
0
0
0
0
0
0
0
0
0
0
0
0
0
0
0
0
0
0
0
0
0
0
0
0
0
0
0
0
0
0
0
0
0
0
0
0
0
0
0
0
0
0
0
0
0
0
0
0
0
0
0
0
0
0
0
0
0
0
0
0
0
0
0
0
0
0
0
0
0
0
0
0
0
0
0
0
0
0
0
0
0
0
0
0
0
0
0
0
0
0
0
0
0
0
0
0
0
0
0
0
0
0
0
0
0
0
0
0
0
0
0
0
0
0
0
0
0
0
0
0
0
0
0
0
0
0
0
0
0
0
0
0
0
0
0
0
0
0
0
0
0
0
0
0
0
0
0
0
0
0
0
0
0
0
0
0
0
0
0
0
0
0
0
0
0
0
0
0
0
0
0
0
0
0
0
0
0
0
0
0
0
0
0
0
0
0
0
0
0
0
0
0
0
0
0
0
0
0
0
0
0
0
0
0
0
0
0
0
0
0
0
0
0
0
0
0
0
0
0
0
0
0
0
0
0
0
0
0
0
0
0
0
0
0
0
0
0
0
0
0
0
0
0
0
0
0
0
0
0
0
0
0
0
0
0
0
0
0
0
0
0
0
0
0
0
0
0
0
0
0
0
0
0
0
0
0
0
0
0
0
0
0
0
0
0
0
0
0
0
0
0
0
0
0
0
0
0
0
0
0
0
0
0
0
0
0
0
0
0
0
0
0
0
0
0
0
0
0
0
0
0
0
0
0
0
0
0
0
0
0
0
0
0
0
0
0
0
0
0
0
0
0
0
0
0
0
0
0
0
0
0
0
0
0
0
0
0
0
0
0
0
0
0
0
0
0
0
0
0
0
0
0
0
0
0
0
0
0
0
0
0
0
0
0
0
0
0
0
0
0
0
0
0
0
0
0
0
0
0
0
0
0
0
0
0
0
0
0
0
0
0
0
0
0
0
0
0
0
0
0
0
0
0
0
0
0
0
0
0
0
0
0
0
0
0
0
0
0
0
0
0
0
0
0
0
0
0
0
0
0
0
0
0
0
0
0
0
0
0
0
0
0
0
0
0
0
0
0
0
0
0
0
0
0
0
0
0
0
0
0
0
0
0
0
0
0
0
0
0
0
0
0
0
0
0
0
0
0
0
0
0
0
0
0
0
0
0
0
0
0
0
0
0
0
0
0
0
0
0
0
0
0
0
0
0
0
0
0
0
0
0
0
0
0
0
0
0
0
0
0
0
0
0
0
0
0
0
0
0
0
0
0
0
0
0
0
0
0
0
0
0
0
0
0
0
0
0
0
0
0
0
0
0
0
0
0
0
0
0
0
0
0
0
0
0
0
0
0
0
0
0
0
0
0
0
0
0
0
0
0
0
0
0
0
0
0
0
0
0
0
0
0
0
0
0
0
0
0
0
0
0
0
0
0
0
0
0
0
0
0
0
0
0
0
0
0
0
0
0
0
0
0
0
0
0
0
0
0
0
0
0
0
0
0
0
0
0
0
0
0
0
0
0
0
0
0
0
0
0
0
0
0
0
0
0
0
0
0
0
0
0
0
0
0
0
0
0
0
0
0
0
0
0
0
0
0
0
0
0
0
0
0
0
0
0
0
0
0
0
0
0
0
0
0
0
0
0
0
0
0
0
0
0
0
0
0
0
0
0
0
0
0
0
0
0
0
0
0
0
0
0
0
0
0
0
0
0
0
0
0
0
0
0
0
0
0
0
0
0
0
0
0
0
0
0
0
0
0
0
0
0
0
0
0
0
0
0
0
0
0
0
0
0
0
0
0
0
0
0
0
0
0
0
0
0
0
0
0
0
0
0
0
0
0
0
0
0
0
0
0
0
0
0
0
0
0
0
0
0
0
0
0
0
0
0
0
0
0
0
0
0
0
0
0
0
0
0
0
0
0
0
0
0
0
0
0
0
0
0
0
0
0
0
0
0
0
0
0
0
0
0
0
0
0
0
0
0
0
0
0
0
0
0
0
0
0
0
0
0
0
0
0
0
0
0
0
0
0
0
0
0
0
0
0
0
0
0
0
0
0
0
0
0
0
0
0
0
0
0
0
0
0
0
0
0
0
0
