# Supplementary material for: A dataset of 112 ligands for the preconcentration of mercury, uranium, lanthanum and other pollutants and heavy metals in water
Source: Data Brief. 2020 Feb 4;29:105236. doi: 10.1016/j.dib.2020.105236 (PMC7033335; doi:10.1016/j.dib.2020.105236)
Supplement: Multimedia component 24_2- Aminobenzothiazol [file mmc24.txt]

0
0
0
0
0
0
0
0
0
0
0
2
5
17
89
340
1143
3532
9956
24498
55592
111112
202652
328610
475265
623126
737564
776027
735587
626282
479581
325478
199724
110426
54234
23396
9397
3266
1106
291
84
29
16
9
12
10
7
7
8
4
4
10
2
4
2
8
8
3
2
1
4
6
3
7
3
3
0
3
1
0
1
0
0
3
3
1
1
38
80
72
81
70
86
70
64
61
66
81
70
73
64
51
57
73
55
64
55
61
69
55
79
79
67
64
43
53
45
54
39
51
49
46
40
57
53
54
55
47
70
58
64
36
62
43
55
71
76
43
46
47
52
43
39
42
38
42
34
49
36
31
45
50
38
47
47
42
33
49
44
33
33
29
37
28
35
30
21
31
35
30
46
33
31
37
24
39
30
37
25
31
28
27
29
29
19
26
35
40
32
29
33
26
36
31
33
26
33
44
32
39
30
44
40
27
35
20
30
30
38
33
33
43
18
26
38
43
52
46
49
65
65
61
56
60
62
70
75
60
65
60
75
53
47
45
45
66
54
32
42
41
45
41
43
39
38
31
39
45
51
39
45
33
36
35
42
50
60
73
74
99
145
143
175
220
271
319
370
509
593
727
910
1021
1130
1189
1147
1145
1071
957
760
563
462
324
234
148
121
122
104
116
109
113
156
161
149
163
139
123
108
100
65
58
54
30
33
23
15
25
17
12
13
14
18
27
17
15
17
19
20
15
13
20
27
31
40
40
58
67
76
109
103
147
166
179
171
160
168
138
134
88
80
70
54
38
39
29
20
19
19
23
16
24
26
24
20
27
34
28
39
38
37
31
23
21
32
26
26
24
18
16
24
12
18
17
15
10
5
21
11
14
11
8
10
10
13
13
14
12
7
14
16
14
10
17
9
15
10
17
13
17
15
18
19
6
16
12
14
18
16
25
15
15
22
18
17
9
8
12
14
19
13
14
8
11
8
16
13
14
14
17
15
5
12
9
15
13
9
15
11
23
17
18
16
11
13
13
15
23
16
11
16
6
14
13
13
14
7
20
21
18
20
19
22
24
35
39
38
60
77
66
63
70
64
76
80
54
43
33
49
37
26
18
19
18
16
12
13
5
12
16
21
15
12
13
15
15
10
10
12
17
13
18
17
16
21
21
22
25
30
29
22
31
31
39
32
27
23
23
28
19
21
10
27
13
13
18
20
23
15
20
12
16
23
24
21
23
36
31
47
53
81
93
132
160
190
233
282
286
324
320
334
369
336
292
261
255
202
162
119
102
71
45
47
25
25
21
17
14
7
14
16
13
12
11
16
12
15
19
13
7
14
16
9
11
19
17
16
16
14
28
23
32
21
21
48
29
44
43
58
72
74
79
60
77
66
86
62
56
51
39
39
24
16
26
22
25
19
25
14
20
24
30
28
34
38
50
55
84
94
108
140
150
144
188
212
200
222
205
184
181
155
132
99
94
71
66
47
34
40
26
21
23
17
19
18
17
17
11
10
6
16
16
21
19
24
13
19
13
27
14
18
18
18
22
39
29
32
37
40
35
37
48
42
44
46
48
50
33
36
37
31
38
38
34
47
42
52
46
61
53
57
55
55
41
35
33
37
27
24
31
23
10
18
20
15
15
22
24
28
35
38
52
67
64
70
77
74
94
90
106
63
84
54
71
58
43
35
38
42
35
19
16
24
21
13
23
20
22
24
14
11
18
18
21
14
20
24
25
17
18
18
13
17
18
12
16
17
11
13
20
17
13
20
18
16
28
15
23
20
16
29
21
20
24
19
18
19
17
23
19
23
14
10
15
22
20
21
21
23
24
28
25
31
30
25
28
29
29
21
31
28
27
13
16
29
28
24
18
29
24
22
28
21
22
25
18
14
15
13
21
16
17
14
20
20
17
11
19
17
19
30
19
22
18
21
14
14
21
23
18
14
19
14
22
19
22
10
12
18
17
21
25
19
22
18
21
17
14
15
22
21
25
14
18
17
24
24
34
22
24
28
15
21
21
21
22
27
20
22
31
24
20
22
17
21
23
15
13
15
21
13
21
14
26
19
19
24
19
14
25
26
27
14
19
25
18
15
18
25
21
23
17
25
20
19
25
25
21
27
22
27
28
21
14
28
20
16
20
21
18
18
26
18
28
14
24
26
16
22
24
19
32
27
32
34
21
39
20
19
31
19
24
28
14
18
20
18
23
21
16
26
30
23
22
27
18
20
25
20
19
28
27
27
26
27
20
27
21
22
25
29
30
23
27
23
23
27
31
27
24
32
25
30
20
20
19
20
30
24
21
28
27
19
25
22
30
39
26
25
23
23
25
23
23
28
29
22
23
30
24
22
26
29
26
24
24
26
29
38
30
35
29
31
31
38
35
38
24
34
34
38
27
32
35
36
31
27
26
23
30
34
23
30
27
17
22
25
25
37
26
26
30
30
23
31
32
31
26
31
32
28
20
23
31
33
24
26
22
35
21
22
31
30
29
35
34
34
30
34
24
28
30
18
27
29
34
29
38
38
34
40
35
29
31
28
31
39
31
27
27
34
42
33
31
42
29
28
32
40
31
37
31
24
34
32
21
34
40
40
39
35
32
44
36
30
38
45
48
48
39
32
36
59
48
54
43
41
41
41
54
44
56
45
48
43
40
60
42
45
51
42
59
46
52
42
45
57
51
67
52
65
55
64
51
62
57
57
82
63
56
69
59
64
72
58
69
57
69
68
70
88
81
69
92
66
81
68
74
97
82
95
94
86
86
89
99
99
98
86
94
97
121
106
120
117
112
134
130
112
112
150
132
126
133
131
158
145
150
151
175
189
166
194
174
197
202
210
198
199
196
200
224
233
237
233
247
269
273
274
287
309
291
331
315
378
328
361
359
391
397
405
410
417
431
442
476
487
472
496
499
503
567
549
498
564
594
600
604
600
608
597
594
669
611
651
623
691
629
699
664
694
745
682
717
694
727
718
772
752
755
746
754
773
798
809
795
857
877
959
915
992
1037
1071
1093
1163
1220
1275
1402
1317
1447
1663
1606
1755
1832
1976
1869
2027
2104
2243
2283
2346
2500
2438
2519
2568
2622
2663
2782
2821
2814
2834
2774
2856
2863
2818
2864
2812
2788
2727
2762
2703
2786
2664
2693
2573
2580
2483
2465
2454
2377
2415
2324
2319
2346
2321
2264
2239
2231
2079
2191
2112
2091
2094
2002
1872
1890
1849
1773
1773
1753
1709
1589
1632
1478
1426
1429
1301
1238
1220
1147
1095
1057
985
981
938
781
780
776
673
708
666
652
678
617
640
681
664
717
764
818
931
967
1025
1115
1207
1310
1294
1409
1382
1419
1540
1545
1492
1460
1410
1353
1302
1313
1159
1061
923
905
784
647
596
506
447
387
340
290
239
211
182
183
153
174
180
160
151
162
160
173
173
159
180
163
171
182
183
182
208
217
224
235
231
221
252
238
235
282
297
284
297
334
302
326
346
346
374
397
382
409
450
450
444
449
441
462
460
489
449
481
482
521
506
465
446
534
477
467
464
482
474
461
448
445
441
434
445
429
413
433
374
418
401
374
380
420
371
364
379
342
385
358
394
377
346
349
350
318
325
305
358
298
328
322
290
334
322
342
277
296
260
278
287
247
250
241
259
262
226
235
213
205
209
170
203
169
166
171
146
146
180
140
133
135
117
120
124
124
110
98
104
114
98
99
109
135
125
130
182
136
178
182
219
272
253
276
305
268
318
327
362
334
299
331
309
321
295
261
239
214
180
176
129
133
131
111
95
75
77
67
70
76
63
66
68
77
71
51
73
69
70
67
80
62
48
57
55
43
51
44
41
36
25
27
27
25
19
15
18
16
14
16
18
9
18
15
16
8
10
16
15
15
12
14
19
20
11
16
13
19
13
20
11
22
15
14
9
18
18
15
9
17
16
13
20
16
24
16
24
27
25
28
39
36
53
53
84
85
110
110
136
143
205
219
243
287
320
394
500
476
540
613
662
698
792
787
865
970
955
1024
1067
1128
1074
1175
1106
1092
1158
1046
1059
1009
988
912
808
750
657
615
527
441
407
343
258
223
180
144
121
108
86
52
38
33
35
24
16
26
11
15
13
18
12
17
7
12
11
12
11
11
12
9
16
13
17
7
8
11
13
9
10
9
22
11
11
18
12
12
14
10
16
16
18
11
10
17
11
13
10
17
13
7
9
11
11
12
14
20
13
10
10
15
12
12
15
10
7
6
14
20
18
15
15
6
6
11
6
14
10
7
5
10
8
20
6
11
15
10
9
13
15
5
11
9
10
14
10
14
11
16
19
12
11
12
13
13
10
12
11
14
12
14
14
13
10
10
17
13
18
16
17
15
9
12
16
14
10
19
7
7
9
8
9
13
19
14
15
18
13
9
11
11
14
16
19
10
10
15
15
12
12
17
17
12
24
16
10
12
13
17
14
16
13
17
19
15
21
15
23
31
33
43
42
60
79
73
101
110
120
130
152
168
185
218
240
247
278
298
288
311
284
285
290
290
263
279
253
234
243
194
205
149
146
143
112
100
79
57
60
42
47
43
38
37
31
35
29
34
37
37
41
39
49
56
49
48
40
72
59
52
60
58
57
61
52
42
47
50
38
30
40
34
30
23
18
12
13
13
12
8
10
7
11
10
2
4
11
0
8
9
6
3
9
9
6
6
10
6
8
6
10
3
6
4
7
5
5
4
4
14
10
10
6
9
2
7
6
3
11
2
6
6
8
6
14
5
9
7
5
5
5
7
11
6
4
8
6
5
3
7
8
4916
0
0
0
0
0
0
0
0
0
0
0
0
0
0
0
0
0
0
0
0
0
0
0
0
0
0
0
0
0
0
0
0
0
0
0
0
0
0
0
0
0
0
0
0
0
0
0
0
0
0
0
0
0
0
0
0
0
0
0
0
0
0
0
0
0
0
0
0
0
0
0
0
0
0
0
0
0
0
0
0
0
0
0
0
0
0
0
0
0
0
0
0
0
0
0
0
0
0
0
0
0
0
0
0
0
0
0
0
0
0
0
0
0
0
0
0
0
0
0
0
0
0
0
0
0
0
0
0
0
0
0
0
0
0
0
0
0
0
0
0
0
0
0
0
0
0
0
0
0
0
0
0
0
0
0
0
0
0
0
0
0
0
0
0
0
0
0
0
0
0
0
0
0
0
0
0
0
0
0
0
0
0
0
0
0
0
0
0
0
0
0
0
0
0
0
0
0
0
0
0
0
0
0
0
0
0
0
0
0
0
0
0
0
0
0
0
0
0
0
0
0
0
0
0
0
0
0
0
0
0
0
0
0
0
0
0
0
0
0
0
0
0
0
0
0
0
0
0
0
0
0
0
0
0
0
0
0
0
0
0
0
0
0
0
0
0
0
0
0
0
0
0
0
0
0
0
0
0
0
0
0
0
0
0
0
0
0
0
0
0
0
0
0
0
0
0
0
0
0
0
0
0
0
0
0
0
0
0
0
0
0
0
0
0
0
0
0
0
0
0
0
0
0
0
0
0
0
0
0
0
0
0
0
0
0
0
0
0
0
0
0
0
0
0
0
0
0
0
0
0
0
0
0
0
0
0
0
0
0
0
0
0
0
0
0
0
0
0
0
0
0
0
0
0
0
0
0
0
0
0
0
0
0
0
0
0
0
0
0
0
0
0
0
0
0
0
0
0
0
0
0
0
0
0
0
0
0
0
0
0
0
0
0
0
0
0
0
0
0
0
0
0
0
0
0
0
0
0
0
0
0
0
0
0
0
0
0
0
0
0
0
0
0
0
0
0
0
0
0
0
0
0
0
0
0
0
0
0
0
0
0
0
0
0
0
0
0
0
0
0
0
0
0
0
0
0
0
0
0
0
0
0
0
0
0
0
0
0
0
0
0
0
0
0
0
0
0
0
0
0
0
0
0
0
0
0
0
0
0
0
0
0
0
0
0
0
0
0
0
0
0
0
0
0
0
0
0
0
0
0
0
0
0
0
0
0
0
0
0
0
0
0
0
0
0
0
0
0
0
0
0
0
0
0
0
0
0
0
0
0
0
0
0
0
0
0
0
0
0
0
0
0
0
0
0
0
0
0
0
0
0
0
0
0
0
0
0
0
0
0
0
0
0
0
0
0
0
0
0
0
0
0
0
0
0
0
0
0
0
0
0
0
0
0
0
0
0
0
0
0
0
0
0
0
0
0
0
0
0
0
0
0
0
0
0
0
0
0
0
0
0
0
0
0
0
0
0
0
0
0
0
0
0
0
0
0
0
0
0
0
0
0
0
0
0
0
0
0
0
0
0
0
0
0
0
0
0
0
0
0
0
0
0
0
0
0
0
0
0
0
0
0
0
0
0
0
0
0
0
0
0
0
0
0
0
0
0
0
0
0
0
0
0
0
0
0
0
0
0
0
0
0
0
0
0
0
0
0
0
0
0
0
0
0
0
0
0
0
0
0
0
0
0
0
0
0
0
0
0
0
0
0
0
0
0
0
0
0
0
0
0
0
0
0
0
0
0
0
0
0
0
0
0
0
0
0
0
0
0
0
0
0
0
0
0
0
0
0
0
0
0
0
0
0
0
0
0
0
0
0
0
0
0
0
0
0
0
0
0
0
0
0
0
0
0
0
0
0
0
0
0
0
0
0
0
0
0
0
0
0
0
0
0
0
0
0
0
0
0
0
0
0
0
0
0
0
0
0
0
0
0
0
0
0
0
0
0
0
0
0
0
0
0
0
0
0
0
0
0
0
0
0
0
0
0
0
0
0
0
0
0
0
0
0
0
0
0
0
0
0
0
0
0
0
0
0
0
0
0
0
0
0
0
0
0
0
0
0
0
0
0
0
0
0
0
0
0
0
0
0
0
0
0
0
0
0
0
0
0
0
0
0
0
0
0
0
0
0
0
0
0
0
0
0
0
0
0
0
0
0
0
0
0
0
0
0
0
0
0
0
0
0
0
0
0
0
0
0
0
0
0
0
0
0
0
0
0
0
0
0
0
0
0
0
0
0
0
0
0
0
0
0
0
0
0
0
0
0
0
0
0
0
0
0
0
0
0
0
0
0
0
0
0
0
0
0
0
0
0
0
0
0
0
0
0
0
0
0
0
0
0
0
0
0
0
0
0
0
0
0
0
0
0
0
0
0
0
0
0
0
0
0
0
0
0
0
0
0
0
0
0
0
0
0
0
0
0
0
0
0
0
0
0
0
0
0
0
0
0
0
0
0
0
0
0
0
0
0
0
0
0
0
0
0
0
0
0
0
0
0
0
0
0
0
0
0
0
0
0
0
0
0
0
0
0
0
0
0
0
0
0
0
0
0
0
0
0
0
0
0
0
0
0
0
0
0
0
0
0
0
0
0
0
0
0
0
0
0
0
0
0
0
0
0
0
0
0
0
0
0
0
0
0
0
0
0
0
0
0
0
0
0
0
0
0
0
0
0
0
0
0
0
0
0
0
0
0
0
0
0
0
0
0
0
0
0
0
0
0
0
0
0
0
0
0
0
0
0
0
0
0
0
0
0
0
0
0
0
0
0
0
0
0
0
0
0
0
0
0
0
0
0
0
0
0
0
0
0
0
0
0
0
0
0
0
0
0
0
0
0
0
0
0
0
0
0
0
0
0
0
0
0
0
0
0
0
0
0
0
0
0
0
0
0
0
0
0
0
0
0
0
0
0
0
0
0
0
0
0
0
0
0
0
0
0
0
0
0
0
0
0
0
0
0
0
0
0
0
0
0
0
0
0
0
0
0
0
0
0
0
0
0
0
0
0
0
0
0
0
0
0
0
0
0
0
0
0
0
0
0
0
0
0
0
0
0
0
0
0
0
0
0
0
0
0
0
0
0
0
0
0
0
0
0
0
0
0
0
0
0
0
0
0
0
0
0
0
0
0
0
0
0
0
0
0
0
0
0
0
0
0
0
0
0
0
0
0
0
0
0
0
0
0
0
0
0
0
0
0
0
0
0
0
0
0
0
0
0
0
0
0
0
0
0
0
0
0
0
0
0
0
0
0
0
0
0
0
0
0
0
0
0
0
0
0
0
0
0
0
0
0
0
0
0
0
0
0
0
0
0
0
0
0
0
0
0
0
0
0
0
0
0
0
0
0
0
0
0
0
0
0
0
0
0
0
0
0
0
0
0
0
0
0
0
0
0
0
0
0
0
0
0
0
0
0
0
0
0
0
0
0
0
0
0
0
0
0
0
0
0
0
0
0
0
0
0
0
0
0
0
0
0
0
0
0
0
0
0
0
0
0
0
0
0
0
0
0
0
0
0
0
0
0
0
0
0
0
0
0
0
0
0
0
0
0
0
0
0
0
0
0
0
0
0
0
0
0
0
0
0
0
0
0
0
0
0
0
0
0
0
0
0
0
0
0
0
0
0
0
0
0
0
0
0
0
0
0
0
0
0
0
0
0
0
0
0
0
0
0
0
0
0
0
0
0
0
0
0
0
0
0
0
0
0
0
0
0
0
0
0
0
0
0
0
0
0
0
0
0
0
0
0
0
0
0
0
0
0
0
0
0
0
0
0
0
0
0
0
0
0
0
0
0
0
0
0
0
0
0
0
0
0
0
0
0
0
0
0
0
0
0
0
0
0
0
0
0
0
0
0
0
0
0
0
0
0
0
0
0
0
0
0
0
0
0
0
0
0
0
0
0
0
0
0
0
0
0
0
0
0
0
0
0
0
0
0
0
0
0
0
0
0
0
0
0
0
0
0
0
0
0
0
0
0
0
0
0
0
0
0
0
0
0
0
0
0
0
0
0
0
0
0
0
0
0
0
0
0
0
0
0
0
0
0
0
0
0
0
0
0
0
0
0
0
0
0
0
0
0
0
0
0
0
0
0
0
0
0
0
0
0
0
0
0
0
0
0
0
0
0
0
0
0
0
0
0
0
0
0
0
0
0
0
0
0
0
0
0
0
0
0
0
0
0
0
0
0
0
0
0
0
0
0
0
0
0
0
0
0
0
0
0
0
0
0
0
0
0
0
0
0
0
0
0
0
0
0
0
0
0
0
0
0
0
0
0
0
0
0
0
0
0
0
0
0
0
0
0
0
0
0
0
0
0
0
0
0
0
0
0
0
0
0
0
0
0
0
0
0
0
0
0
0
0
0
0
0
0
0
0
0
0
0
0
0
0
0
0
0
0
0
0
0
0
0
0
0
0
0
0
0
0
0
0
0
0
0
0
0
0
0
0
0
0
0
0
0
0
0
0
0
0
0
0
0
0
0
0
0
0
0
0
0
0
0
0
0
0
0
0
0
0
0
0
0
0
0
0
0
0
0
0
0
0
0
0
0
0
0
0
0
0
0
0
0
0
0
0
0
0
0
0
0
0
0
0
0
0
0
0
0
0
0
0
0
0
0
0
0
0
0
0
0
0
0
0
0
0
