# Supplementary material for: A dataset of 112 ligands for the preconcentration of mercury, uranium, lanthanum and other pollutants and heavy metals in water
Source: Data Brief. 2020 Feb 4;29:105236. doi: 10.1016/j.dib.2020.105236 (PMC7033335; doi:10.1016/j.dib.2020.105236)
Supplement: Multimedia component 25_2- Aminothiazol [file mmc25.txt]

Kalib 1	-0.354346
Kalib 2	0.012554
Kalib 3	0.001788
Kalib 4	0.000419
Kalib Square	0.000000
Kalib Fano	0.010361
Channel 1	0
Channel 2	0
Channel 3	0
Channel 4	0
Channel 5	0
Channel 6	0
Channel 7	0
Channel 8	0
Channel 9	0
Channel 10	0
Channel 11	0
Channel 12	0
Channel 13	2
Channel 14	25
Channel 15	89
Channel 16	326
Channel 17	1063
Channel 18	3386
Channel 19	9541
Channel 20	23674
Channel 21	54615
Channel 22	108960
Channel 23	200643
Channel 24	327118
Channel 25	475001
Channel 26	623210
Channel 27	740395
Channel 28	783021
Channel 29	741274
Channel 30	632110
Channel 31	482481
Channel 32	328093
Channel 33	200219
Channel 34	110518
Channel 35	53949
Channel 36	23416
Channel 37	9328
Channel 38	3105
Channel 39	995
Channel 40	296
Channel 41	70
Channel 42	24
Channel 43	5
Channel 44	6
Channel 45	5
Channel 46	4
Channel 47	7
Channel 48	4
Channel 49	4
Channel 50	3
Channel 51	2
Channel 52	4
Channel 53	3
Channel 54	3
Channel 55	2
Channel 56	2
Channel 57	0
Channel 58	5
Channel 59	3
Channel 60	3
Channel 61	4
Channel 62	2
Channel 63	4
Channel 64	0
Channel 65	1
Channel 66	2
Channel 67	1
Channel 68	0
Channel 69	1
Channel 70	1
Channel 71	1
Channel 72	2
Channel 73	0
Channel 74	1
Channel 75	0
Channel 76	0
Channel 77	1
Channel 78	27
Channel 79	29
Channel 80	36
Channel 81	32
Channel 82	30
Channel 83	40
Channel 84	36
Channel 85	28
Channel 86	38
Channel 87	31
Channel 88	50
Channel 89	40
Channel 90	44
Channel 91	33
Channel 92	38
Channel 93	36
Channel 94	40
Channel 95	37
Channel 96	34
Channel 97	38
Channel 98	37
Channel 99	36
Channel 100	42
Channel 101	41
Channel 102	39
Channel 103	35
Channel 104	31
Channel 105	36
Channel 106	35
Channel 107	31
Channel 108	48
Channel 109	33
Channel 110	36
Channel 111	29
Channel 112	36
Channel 113	35
Channel 114	32
Channel 115	34
Channel 116	23
Channel 117	29
Channel 118	39
Channel 119	32
Channel 120	49
Channel 121	43
Channel 122	45
Channel 123	40
Channel 124	51
Channel 125	42
Channel 126	41
Channel 127	40
Channel 128	45
Channel 129	32
Channel 130	30
Channel 131	30
Channel 132	32
Channel 133	22
Channel 134	21
Channel 135	26
Channel 136	30
Channel 137	31
Channel 138	34
Channel 139	24
Channel 140	22
Channel 141	30
Channel 142	32
Channel 143	31
Channel 144	22
Channel 145	31
Channel 146	33
Channel 147	16
Channel 148	27
Channel 149	18
Channel 150	21
Channel 151	24
Channel 152	33
Channel 153	23
Channel 154	22
Channel 155	21
Channel 156	18
Channel 157	25
Channel 158	28
Channel 159	17
Channel 160	20
Channel 161	26
Channel 162	29
Channel 163	23
Channel 164	24
Channel 165	25
Channel 166	21
Channel 167	28
Channel 168	26
Channel 169	21
Channel 170	15
Channel 171	26
Channel 172	18
Channel 173	22
Channel 174	20
Channel 175	19
Channel 176	19
Channel 177	15
Channel 178	20
Channel 179	19
Channel 180	25
Channel 181	23
Channel 182	29
Channel 183	31
Channel 184	17
Channel 185	35
Channel 186	29
Channel 187	25
Channel 188	36
Channel 189	28
Channel 190	28
Channel 191	25
Channel 192	26
Channel 193	19
Channel 194	27
Channel 195	19
Channel 196	22
Channel 197	20
Channel 198	22
Channel 199	21
Channel 200	21
Channel 201	23
Channel 202	19
Channel 203	24
Channel 204	24
Channel 205	19
Channel 206	37
Channel 207	32
Channel 208	37
Channel 209	54
Channel 210	45
Channel 211	36
Channel 212	67
Channel 213	58
Channel 214	62
Channel 215	57
Channel 216	54
Channel 217	34
Channel 218	55
Channel 219	55
Channel 220	48
Channel 221	49
Channel 222	54
Channel 223	58
Channel 224	40
Channel 225	45
Channel 226	32
Channel 227	26
Channel 228	46
Channel 229	42
Channel 230	28
Channel 231	35
Channel 232	29
Channel 233	29
Channel 234	45
Channel 235	28
Channel 236	28
Channel 237	28
Channel 238	29
Channel 239	35
Channel 240	36
Channel 241	22
Channel 242	38
Channel 243	26
Channel 244	22
Channel 245	27
Channel 246	42
Channel 247	44
Channel 248	51
Channel 249	55
Channel 250	79
Channel 251	102
Channel 252	124
Channel 253	150
Channel 254	189
Channel 255	223
Channel 256	302
Channel 257	349
Channel 258	442
Channel 259	569
Channel 260	771
Channel 261	826
Channel 262	1043
Channel 263	1142
Channel 264	1228
Channel 265	1210
Channel 266	1141
Channel 267	1013
Channel 268	884
Channel 269	776
Channel 270	565
Channel 271	417
Channel 272	320
Channel 273	237
Channel 274	181
Channel 275	109
Channel 276	96
Channel 277	116
Channel 278	96
Channel 279	108
Channel 280	133
Channel 281	125
Channel 282	143
Channel 283	174
Channel 284	160
Channel 285	128
Channel 286	126
Channel 287	96
Channel 288	63
Channel 289	60
Channel 290	46
Channel 291	46
Channel 292	31
Channel 293	30
Channel 294	16
Channel 295	16
Channel 296	15
Channel 297	10
Channel 298	6
Channel 299	11
Channel 300	8
Channel 301	7
Channel 302	8
Channel 303	12
Channel 304	6
Channel 305	8
Channel 306	14
Channel 307	13
Channel 308	12
Channel 309	19
Channel 310	19
Channel 311	14
Channel 312	16
Channel 313	23
Channel 314	36
Channel 315	56
Channel 316	60
Channel 317	76
Channel 318	89
Channel 319	129
Channel 320	121
Channel 321	137
Channel 322	175
Channel 323	152
Channel 324	160
Channel 325	145
Channel 326	128
Channel 327	129
Channel 328	98
Channel 329	80
Channel 330	54
Channel 331	49
Channel 332	24
Channel 333	26
Channel 334	27
Channel 335	22
Channel 336	12
Channel 337	16
Channel 338	15
Channel 339	17
Channel 340	14
Channel 341	19
Channel 342	15
Channel 343	21
Channel 344	19
Channel 345	23
Channel 346	29
Channel 347	29
Channel 348	30
Channel 349	27
Channel 350	22
Channel 351	20
Channel 352	30
Channel 353	17
Channel 354	20
Channel 355	13
Channel 356	20
Channel 357	5
Channel 358	10
Channel 359	12
Channel 360	9
Channel 361	10
Channel 362	7
Channel 363	7
Channel 364	4
Channel 365	12
Channel 366	7
Channel 367	5
Channel 368	5
Channel 369	6
Channel 370	5
Channel 371	3
Channel 372	9
Channel 373	8
Channel 374	5
Channel 375	10
Channel 376	10
Channel 377	5
Channel 378	5
Channel 379	8
Channel 380	6
Channel 381	8
Channel 382	19
Channel 383	11
Channel 384	5
Channel 385	9
Channel 386	10
Channel 387	10
Channel 388	14
Channel 389	10
Channel 390	12
Channel 391	7
Channel 392	8
Channel 393	9
Channel 394	5
Channel 395	11
Channel 396	7
Channel 397	14
Channel 398	2
Channel 399	14
Channel 400	11
Channel 401	8
Channel 402	8
Channel 403	8
Channel 404	8
Channel 405	11
Channel 406	13
Channel 407	15
Channel 408	11
Channel 409	7
Channel 410	6
Channel 411	7
Channel 412	14
Channel 413	7
Channel 414	8
Channel 415	8
Channel 416	8
Channel 417	5
Channel 418	16
Channel 419	7
Channel 420	8
Channel 421	14
Channel 422	8
Channel 423	9
Channel 424	3
Channel 425	6
Channel 426	4
Channel 427	7
Channel 428	6
Channel 429	13
Channel 430	3
Channel 431	4
Channel 432	5
Channel 433	10
Channel 434	5
Channel 435	6
Channel 436	8
Channel 437	3
Channel 438	11
Channel 439	8
Channel 440	6
Channel 441	8
Channel 442	17
Channel 443	12
Channel 444	3
Channel 445	9
Channel 446	8
Channel 447	13
Channel 448	9
Channel 449	15
Channel 450	29
Channel 451	23
Channel 452	38
Channel 453	41
Channel 454	65
Channel 455	93
Channel 456	102
Channel 457	114
Channel 458	115
Channel 459	138
Channel 460	145
Channel 461	134
Channel 462	152
Channel 463	123
Channel 464	118
Channel 465	107
Channel 466	68
Channel 467	57
Channel 468	49
Channel 469	38
Channel 470	37
Channel 471	23
Channel 472	16
Channel 473	10
Channel 474	12
Channel 475	8
Channel 476	12
Channel 477	7
Channel 478	5
Channel 479	8
Channel 480	8
Channel 481	6
Channel 482	7
Channel 483	12
Channel 484	6
Channel 485	6
Channel 486	8
Channel 487	7
Channel 488	10
Channel 489	13
Channel 490	11
Channel 491	15
Channel 492	20
Channel 493	18
Channel 494	27
Channel 495	28
Channel 496	27
Channel 497	34
Channel 498	38
Channel 499	32
Channel 500	41
Channel 501	29
Channel 502	42
Channel 503	36
Channel 504	29
Channel 505	35
Channel 506	32
Channel 507	25
Channel 508	21
Channel 509	22
Channel 510	15
Channel 511	17
Channel 512	14
Channel 513	14
Channel 514	16
Channel 515	11
Channel 516	9
Channel 517	11
Channel 518	8
Channel 519	12
Channel 520	15
Channel 521	9
Channel 522	12
Channel 523	17
Channel 524	27
Channel 525	38
Channel 526	47
Channel 527	53
Channel 528	52
Channel 529	69
Channel 530	113
Channel 531	121
Channel 532	176
Channel 533	234
Channel 534	296
Channel 535	353
Channel 536	379
Channel 537	407
Channel 538	506
Channel 539	482
Channel 540	477
Channel 541	432
Channel 542	433
Channel 543	397
Channel 544	319
Channel 545	324
Channel 546	213
Channel 547	171
Channel 548	119
Channel 549	104
Channel 550	65
Channel 551	45
Channel 552	41
Channel 553	29
Channel 554	21
Channel 555	15
Channel 556	11
Channel 557	12
Channel 558	7
Channel 559	7
Channel 560	6
Channel 561	6
Channel 562	9
Channel 563	6
Channel 564	6
Channel 565	6
Channel 566	6
Channel 567	11
Channel 568	10
Channel 569	12
Channel 570	7
Channel 571	9
Channel 572	8
Channel 573	21
Channel 574	7
Channel 575	7
Channel 576	9
Channel 577	16
Channel 578	19
Channel 579	17
Channel 580	20
Channel 581	21
Channel 582	33
Channel 583	28
Channel 584	35
Channel 585	44
Channel 586	52
Channel 587	70
Channel 588	64
Channel 589	77
Channel 590	83
Channel 591	77
Channel 592	80
Channel 593	88
Channel 594	81
Channel 595	72
Channel 596	45
Channel 597	55
Channel 598	42
Channel 599	35
Channel 600	24
Channel 601	25
Channel 602	19
Channel 603	16
Channel 604	17
Channel 605	17
Channel 606	15
Channel 607	13
Channel 608	10
Channel 609	7
Channel 610	22
Channel 611	18
Channel 612	19
Channel 613	37
Channel 614	47
Channel 615	59
Channel 616	55
Channel 617	84
Channel 618	106
Channel 619	137
Channel 620	158
Channel 621	157
Channel 622	204
Channel 623	218
Channel 624	204
Channel 625	238
Channel 626	214
Channel 627	217
Channel 628	191
Channel 629	163
Channel 630	173
Channel 631	129
Channel 632	113
Channel 633	82
Channel 634	58
Channel 635	57
Channel 636	36
Channel 637	33
Channel 638	24
Channel 639	14
Channel 640	15
Channel 641	10
Channel 642	7
Channel 643	13
Channel 644	13
Channel 645	5
Channel 646	12
Channel 647	9
Channel 648	6
Channel 649	10
Channel 650	4
Channel 651	7
Channel 652	9
Channel 653	5
Channel 654	7
Channel 655	12
Channel 656	4
Channel 657	3
Channel 658	6
Channel 659	7
Channel 660	20
Channel 661	12
Channel 662	16
Channel 663	18
Channel 664	29
Channel 665	31
Channel 666	39
Channel 667	32
Channel 668	28
Channel 669	32
Channel 670	45
Channel 671	44
Channel 672	33
Channel 673	38
Channel 674	35
Channel 675	37
Channel 676	30
Channel 677	26
Channel 678	39
Channel 679	26
Channel 680	34
Channel 681	27
Channel 682	35
Channel 683	36
Channel 684	41
Channel 685	55
Channel 686	43
Channel 687	44
Channel 688	59
Channel 689	60
Channel 690	37
Channel 691	42
Channel 692	40
Channel 693	50
Channel 694	29
Channel 695	33
Channel 696	28
Channel 697	19
Channel 698	16
Channel 699	12
Channel 700	16
Channel 701	13
Channel 702	15
Channel 703	10
Channel 704	14
Channel 705	12
Channel 706	15
Channel 707	22
Channel 708	32
Channel 709	32
Channel 710	37
Channel 711	45
Channel 712	42
Channel 713	44
Channel 714	74
Channel 715	56
Channel 716	68
Channel 717	54
Channel 718	69
Channel 719	66
Channel 720	62
Channel 721	50
Channel 722	46
Channel 723	39
Channel 724	30
Channel 725	35
Channel 726	28
Channel 727	18
Channel 728	21
Channel 729	17
Channel 730	19
Channel 731	11
Channel 732	11
Channel 733	7
Channel 734	11
Channel 735	9
Channel 736	15
Channel 737	11
Channel 738	9
Channel 739	12
Channel 740	11
Channel 741	13
Channel 742	12
Channel 743	10
Channel 744	9
Channel 745	9
Channel 746	9
Channel 747	9
Channel 748	7
Channel 749	11
Channel 750	10
Channel 751	8
Channel 752	12
Channel 753	6
Channel 754	9
Channel 755	8
Channel 756	7
Channel 757	7
Channel 758	6
Channel 759	5
Channel 760	8
Channel 761	7
Channel 762	7
Channel 763	8
Channel 764	10
Channel 765	4
Channel 766	10
Channel 767	10
Channel 768	14
Channel 769	12
Channel 770	11
Channel 771	14
Channel 772	8
Channel 773	4
Channel 774	9
Channel 775	9
Channel 776	3
Channel 777	7
Channel 778	6
Channel 779	11
Channel 780	11
Channel 781	16
Channel 782	13
Channel 783	14
Channel 784	15
Channel 785	26
Channel 786	21
Channel 787	13
Channel 788	22
Channel 789	20
Channel 790	13
Channel 791	14
Channel 792	17
Channel 793	22
Channel 794	22
Channel 795	17
Channel 796	26
Channel 797	23
Channel 798	24
Channel 799	18
Channel 800	18
Channel 801	20
Channel 802	33
Channel 803	32
Channel 804	25
Channel 805	21
Channel 806	19
Channel 807	19
Channel 808	19
Channel 809	22
Channel 810	16
Channel 811	15
Channel 812	12
Channel 813	21
Channel 814	12
Channel 815	11
Channel 816	8
Channel 817	10
Channel 818	4
Channel 819	15
Channel 820	6
Channel 821	8
Channel 822	6
Channel 823	15
Channel 824	7
Channel 825	6
Channel 826	6
Channel 827	11
Channel 828	6
Channel 829	8
Channel 830	4
Channel 831	14
Channel 832	10
Channel 833	7
Channel 834	9
Channel 835	5
Channel 836	10
Channel 837	4
Channel 838	7
Channel 839	12
Channel 840	10
Channel 841	7
Channel 842	8
Channel 843	7
Channel 844	11
Channel 845	7
Channel 846	12
Channel 847	8
Channel 848	13
Channel 849	10
Channel 850	5
Channel 851	10
Channel 852	7
Channel 853	10
Channel 854	9
Channel 855	10
Channel 856	12
Channel 857	10
Channel 858	14
Channel 859	7
Channel 860	12
Channel 861	10
Channel 862	12
Channel 863	20
Channel 864	6
Channel 865	11
Channel 866	20
Channel 867	12
Channel 868	12
Channel 869	16
Channel 870	15
Channel 871	15
Channel 872	9
Channel 873	22
Channel 874	22
Channel 875	7
Channel 876	13
Channel 877	15
Channel 878	17
Channel 879	13
Channel 880	9
Channel 881	14
Channel 882	14
Channel 883	10
Channel 884	4
Channel 885	13
Channel 886	7
Channel 887	13
Channel 888	14
Channel 889	8
Channel 890	10
Channel 891	7
Channel 892	10
Channel 893	12
Channel 894	17
Channel 895	5
Channel 896	12
Channel 897	9
Channel 898	13
Channel 899	13
Channel 900	7
Channel 901	6
Channel 902	6
Channel 903	12
Channel 904	8
Channel 905	11
Channel 906	7
Channel 907	10
Channel 908	17
Channel 909	19
Channel 910	7
Channel 911	11
Channel 912	13
Channel 913	8
Channel 914	12
Channel 915	14
Channel 916	11
Channel 917	16
Channel 918	9
Channel 919	14
Channel 920	7
Channel 921	7
Channel 922	9
Channel 923	11
Channel 924	10
Channel 925	14
Channel 926	8
Channel 927	9
Channel 928	9
Channel 929	10
Channel 930	12
Channel 931	14
Channel 932	14
Channel 933	14
Channel 934	13
Channel 935	16
Channel 936	16
Channel 937	21
Channel 938	17
Channel 939	23
Channel 940	16
Channel 941	14
Channel 942	34
Channel 943	20
Channel 944	16
Channel 945	16
Channel 946	19
Channel 947	26
Channel 948	21
Channel 949	18
Channel 950	17
Channel 951	20
Channel 952	16
Channel 953	19
Channel 954	18
Channel 955	9
Channel 956	5
Channel 957	16
Channel 958	14
Channel 959	19
Channel 960	15
Channel 961	17
Channel 962	18
Channel 963	12
Channel 964	8
Channel 965	12
Channel 966	13
Channel 967	9
Channel 968	18
Channel 969	22
Channel 970	18
Channel 971	13
Channel 972	14
Channel 973	14
Channel 974	11
Channel 975	15
Channel 976	10
Channel 977	14
Channel 978	10
Channel 979	12
Channel 980	19
Channel 981	13
Channel 982	19
Channel 983	11
Channel 984	12
Channel 985	9
Channel 986	11
Channel 987	9
Channel 988	9
Channel 989	15
Channel 990	16
Channel 991	17
Channel 992	11
Channel 993	14
Channel 994	8
Channel 995	10
Channel 996	9
Channel 997	17
Channel 998	12
Channel 999	12
Channel 1000	14
Channel 1001	12
Channel 1002	16
Channel 1003	13
Channel 1004	14
Channel 1005	16
Channel 1006	9
Channel 1007	14
Channel 1008	10
Channel 1009	10
Channel 1010	8
Channel 1011	13
Channel 1012	7
Channel 1013	12
Channel 1014	10
Channel 1015	14
Channel 1016	15
Channel 1017	15
Channel 1018	13
Channel 1019	5
Channel 1020	14
Channel 1021	13
Channel 1022	12
Channel 1023	17
Channel 1024	14
Channel 1025	14
Channel 1026	13
Channel 1027	19
Channel 1028	16
Channel 1029	18
Channel 1030	22
Channel 1031	24
Channel 1032	21
Channel 1033	25
Channel 1034	18
Channel 1035	17
Channel 1036	29
Channel 1037	23
Channel 1038	17
Channel 1039	15
Channel 1040	22
Channel 1041	20
Channel 1042	15
Channel 1043	26
Channel 1044	14
Channel 1045	21
Channel 1046	18
Channel 1047	14
Channel 1048	18
Channel 1049	14
Channel 1050	20
Channel 1051	14
Channel 1052	11
Channel 1053	11
Channel 1054	15
Channel 1055	16
Channel 1056	16
Channel 1057	16
Channel 1058	9
Channel 1059	16
Channel 1060	10
Channel 1061	10
Channel 1062	12
Channel 1063	16
Channel 1064	11
Channel 1065	15
Channel 1066	16
Channel 1067	14
Channel 1068	21
Channel 1069	8
Channel 1070	13
Channel 1071	9
Channel 1072	14
Channel 1073	10
Channel 1074	16
Channel 1075	18
Channel 1076	18
Channel 1077	9
Channel 1078	15
Channel 1079	15
Channel 1080	8
Channel 1081	19
Channel 1082	9
Channel 1083	9
Channel 1084	14
Channel 1085	14
Channel 1086	17
Channel 1087	13
Channel 1088	11
Channel 1089	16
Channel 1090	15
Channel 1091	13
Channel 1092	13
Channel 1093	15
Channel 1094	17
Channel 1095	17
Channel 1096	13
Channel 1097	15
Channel 1098	16
Channel 1099	17
Channel 1100	12
Channel 1101	8
Channel 1102	9
Channel 1103	23
Channel 1104	5
Channel 1105	17
Channel 1106	12
Channel 1107	25
Channel 1108	16
Channel 1109	13
Channel 1110	13
Channel 1111	12
Channel 1112	29
Channel 1113	24
Channel 1114	12
Channel 1115	20
Channel 1116	14
Channel 1117	12
Channel 1118	22
Channel 1119	22
Channel 1120	7
Channel 1121	17
Channel 1122	19
Channel 1123	18
Channel 1124	18
Channel 1125	19
Channel 1126	17
Channel 1127	19
Channel 1128	19
Channel 1129	17
Channel 1130	20
Channel 1131	19
Channel 1132	20
Channel 1133	13
Channel 1134	16
Channel 1135	18
Channel 1136	23
Channel 1137	19
Channel 1138	27
Channel 1139	18
Channel 1140	15
Channel 1141	17
Channel 1142	21
Channel 1143	23
Channel 1144	21
Channel 1145	18
Channel 1146	21
Channel 1147	29
Channel 1148	17
Channel 1149	14
Channel 1150	23
Channel 1151	26
Channel 1152	26
Channel 1153	17
Channel 1154	23
Channel 1155	28
Channel 1156	15
Channel 1157	17
Channel 1158	31
Channel 1159	25
Channel 1160	25
Channel 1161	26
Channel 1162	32
Channel 1163	22
Channel 1164	30
Channel 1165	21
Channel 1166	26
Channel 1167	26
Channel 1168	33
Channel 1169	26
Channel 1170	26
Channel 1171	28
Channel 1172	28
Channel 1173	28
Channel 1174	30
Channel 1175	32
Channel 1176	24
Channel 1177	38
Channel 1178	42
Channel 1179	39
Channel 1180	36
Channel 1181	29
Channel 1182	34
Channel 1183	31
Channel 1184	42
Channel 1185	38
Channel 1186	36
Channel 1187	35
Channel 1188	30
Channel 1189	39
Channel 1190	29
Channel 1191	40
Channel 1192	33
Channel 1193	35
Channel 1194	35
Channel 1195	39
Channel 1196	44
Channel 1197	40
Channel 1198	42
Channel 1199	46
Channel 1200	42
Channel 1201	39
Channel 1202	44
Channel 1203	48
Channel 1204	65
Channel 1205	54
Channel 1206	47
Channel 1207	49
Channel 1208	48
Channel 1209	55
Channel 1210	53
Channel 1211	59
Channel 1212	56
Channel 1213	57
Channel 1214	60
Channel 1215	55
Channel 1216	76
Channel 1217	63
Channel 1218	64
Channel 1219	61
Channel 1220	63
Channel 1221	62
Channel 1222	68
Channel 1223	64
Channel 1224	70
Channel 1225	80
Channel 1226	89
Channel 1227	87
Channel 1228	82
Channel 1229	90
Channel 1230	93
Channel 1231	86
Channel 1232	89
Channel 1233	91
Channel 1234	95
Channel 1235	111
Channel 1236	124
Channel 1237	125
Channel 1238	86
Channel 1239	119
Channel 1240	108
Channel 1241	121
Channel 1242	121
Channel 1243	118
Channel 1244	126
Channel 1245	159
Channel 1246	153
Channel 1247	144
Channel 1248	162
Channel 1249	161
Channel 1250	159
Channel 1251	152
Channel 1252	154
Channel 1253	181
Channel 1254	173
Channel 1255	193
Channel 1256	194
Channel 1257	168
Channel 1258	208
Channel 1259	216
Channel 1260	209
Channel 1261	255
Channel 1262	253
Channel 1263	232
Channel 1264	236
Channel 1265	276
Channel 1266	247
Channel 1267	300
Channel 1268	252
Channel 1269	258
Channel 1270	240
Channel 1271	286
Channel 1272	272
Channel 1273	293
Channel 1274	263
Channel 1275	313
Channel 1276	279
Channel 1277	310
Channel 1278	300
Channel 1279	305
Channel 1280	316
Channel 1281	327
Channel 1282	315
Channel 1283	288
Channel 1284	301
Channel 1285	314
Channel 1286	335
Channel 1287	354
Channel 1288	295
Channel 1289	319
Channel 1290	343
Channel 1291	333
Channel 1292	321
Channel 1293	311
Channel 1294	303
Channel 1295	309
Channel 1296	348
Channel 1297	315
Channel 1298	314
Channel 1299	325
Channel 1300	338
Channel 1301	309
Channel 1302	304
Channel 1303	304
Channel 1304	315
Channel 1305	324
Channel 1306	334
Channel 1307	360
Channel 1308	328
Channel 1309	346
Channel 1310	370
Channel 1311	362
Channel 1312	374
Channel 1313	371
Channel 1314	406
Channel 1315	374
Channel 1316	428
Channel 1317	438
Channel 1318	485
Channel 1319	465
Channel 1320	458
Channel 1321	526
Channel 1322	485
Channel 1323	541
Channel 1324	556
Channel 1325	578
Channel 1326	655
Channel 1327	644
Channel 1328	593
Channel 1329	657
Channel 1330	675
Channel 1331	686
Channel 1332	774
Channel 1333	771
Channel 1334	821
Channel 1335	802
Channel 1336	870
Channel 1337	901
Channel 1338	926
Channel 1339	949
Channel 1340	979
Channel 1341	1010
Channel 1342	1017
Channel 1343	1081
Channel 1344	1147
Channel 1345	1116
Channel 1346	1165
Channel 1347	1217
Channel 1348	1317
Channel 1349	1335
Channel 1350	1271
Channel 1351	1364
Channel 1352	1372
Channel 1353	1441
Channel 1354	1520
Channel 1355	1537
Channel 1356	1563
Channel 1357	1555
Channel 1358	1579
Channel 1359	1588
Channel 1360	1667
Channel 1361	1642
Channel 1362	1687
Channel 1363	1679
Channel 1364	1657
Channel 1365	1756
Channel 1366	1738
Channel 1367	1694
Channel 1368	1763
Channel 1369	1706
Channel 1370	1762
Channel 1371	1607
Channel 1372	1634
Channel 1373	1724
Channel 1374	1606
Channel 1375	1605
Channel 1376	1538
Channel 1377	1521
Channel 1378	1501
Channel 1379	1437
Channel 1380	1466
Channel 1381	1402
Channel 1382	1374
Channel 1383	1352
Channel 1384	1242
Channel 1385	1232
Channel 1386	1165
Channel 1387	1091
Channel 1388	1056
Channel 1389	957
Channel 1390	915
Channel 1391	906
Channel 1392	808
Channel 1393	795
Channel 1394	744
Channel 1395	665
Channel 1396	671
Channel 1397	575
Channel 1398	571
Channel 1399	568
Channel 1400	585
Channel 1401	508
Channel 1402	489
Channel 1403	518
Channel 1404	489
Channel 1405	529
Channel 1406	559
Channel 1407	624
Channel 1408	584
Channel 1409	681
Channel 1410	730
Channel 1411	744
Channel 1412	864
Channel 1413	878
Channel 1414	925
Channel 1415	962
Channel 1416	1070
Channel 1417	1097
Channel 1418	1174
Channel 1419	1124
Channel 1420	1160
Channel 1421	1150
Channel 1422	1165
Channel 1423	1093
Channel 1424	1146
Channel 1425	1021
Channel 1426	981
Channel 1427	932
Channel 1428	831
Channel 1429	780
Channel 1430	685
Channel 1431	612
Channel 1432	585
Channel 1433	427
Channel 1434	404
Channel 1435	307
Channel 1436	311
Channel 1437	253
Channel 1438	169
Channel 1439	195
Channel 1440	136
Channel 1441	112
Channel 1442	124
Channel 1443	100
Channel 1444	84
Channel 1445	54
Channel 1446	62
Channel 1447	75
Channel 1448	81
Channel 1449	70
Channel 1450	72
Channel 1451	74
Channel 1452	79
Channel 1453	78
Channel 1454	70
Channel 1455	74
Channel 1456	68
Channel 1457	86
Channel 1458	74
Channel 1459	61
Channel 1460	66
Channel 1461	94
Channel 1462	65
Channel 1463	84
Channel 1464	74
Channel 1465	74
Channel 1466	85
Channel 1467	91
Channel 1468	94
Channel 1469	107
Channel 1470	102
Channel 1471	96
Channel 1472	103
Channel 1473	119
Channel 1474	102
Channel 1475	114
Channel 1476	103
Channel 1477	105
Channel 1478	122
Channel 1479	105
Channel 1480	116
Channel 1481	131
Channel 1482	134
Channel 1483	149
Channel 1484	130
Channel 1485	142
Channel 1486	140
Channel 1487	141
Channel 1488	147
Channel 1489	157
Channel 1490	164
Channel 1491	149
Channel 1492	157
Channel 1493	170
Channel 1494	155
Channel 1495	155
Channel 1496	165
Channel 1497	178
Channel 1498	178
Channel 1499	205
Channel 1500	190
Channel 1501	182
Channel 1502	185
Channel 1503	179
Channel 1504	225
Channel 1505	204
Channel 1506	211
Channel 1507	233
Channel 1508	188
Channel 1509	224
Channel 1510	215
Channel 1511	246
Channel 1512	226
Channel 1513	243
Channel 1514	247
Channel 1515	257
Channel 1516	227
Channel 1517	238
Channel 1518	268
Channel 1519	233
Channel 1520	263
Channel 1521	256
Channel 1522	263
Channel 1523	287
Channel 1524	249
Channel 1525	265
Channel 1526	287
Channel 1527	258
Channel 1528	280
Channel 1529	250
Channel 1530	278
Channel 1531	303
Channel 1532	273
Channel 1533	257
Channel 1534	244
Channel 1535	233
Channel 1536	252
Channel 1537	268
Channel 1538	257
Channel 1539	271
Channel 1540	254
Channel 1541	224
Channel 1542	216
Channel 1543	227
Channel 1544	212
Channel 1545	204
Channel 1546	224
Channel 1547	199
Channel 1548	204
Channel 1549	197
Channel 1550	197
Channel 1551	217
Channel 1552	172
Channel 1553	197
Channel 1554	171
Channel 1555	158
Channel 1556	154
Channel 1557	147
Channel 1558	148
Channel 1559	127
Channel 1560	128
Channel 1561	128
Channel 1562	123
Channel 1563	111
Channel 1564	113
Channel 1565	87
Channel 1566	127
Channel 1567	107
Channel 1568	102
Channel 1569	96
Channel 1570	94
Channel 1571	93
Channel 1572	66
Channel 1573	93
Channel 1574	87
Channel 1575	102
Channel 1576	77
Channel 1577	126
Channel 1578	100
Channel 1579	134
Channel 1580	112
Channel 1581	141
Channel 1582	147
Channel 1583	176
Channel 1584	159
Channel 1585	212
Channel 1586	244
Channel 1587	238
Channel 1588	262
Channel 1589	291
Channel 1590	306
Channel 1591	325
Channel 1592	286
Channel 1593	273
Channel 1594	258
Channel 1595	307
Channel 1596	265
Channel 1597	265
Channel 1598	238
Channel 1599	212
Channel 1600	194
Channel 1601	185
Channel 1602	171
Channel 1603	141
Channel 1604	129
Channel 1605	106
Channel 1606	115
Channel 1607	79
Channel 1608	67
Channel 1609	74
Channel 1610	64
Channel 1611	47
Channel 1612	73
Channel 1613	69
Channel 1614	67
Channel 1615	57
Channel 1616	52
Channel 1617	72
Channel 1618	51
Channel 1619	54
Channel 1620	62
Channel 1621	61
Channel 1622	43
Channel 1623	46
Channel 1624	64
Channel 1625	56
Channel 1626	65
Channel 1627	53
Channel 1628	39
Channel 1629	34
Channel 1630	38
Channel 1631	28
Channel 1632	24
Channel 1633	34
Channel 1634	32
Channel 1635	26
Channel 1636	21
Channel 1637	16
Channel 1638	24
Channel 1639	5
Channel 1640	13
Channel 1641	16
Channel 1642	15
Channel 1643	14
Channel 1644	11
Channel 1645	15
Channel 1646	18
Channel 1647	11
Channel 1648	18
Channel 1649	14
Channel 1650	4
Channel 1651	11
Channel 1652	18
Channel 1653	14
Channel 1654	24
Channel 1655	14
Channel 1656	7
Channel 1657	13
Channel 1658	9
Channel 1659	8
Channel 1660	17
Channel 1661	11
Channel 1662	14
Channel 1663	10
Channel 1664	7
Channel 1665	16
Channel 1666	14
Channel 1667	15
Channel 1668	11
Channel 1669	16
Channel 1670	9
Channel 1671	15
Channel 1672	14
Channel 1673	18
Channel 1674	12
Channel 1675	16
Channel 1676	12
Channel 1677	15
Channel 1678	15
Channel 1679	19
Channel 1680	20
Channel 1681	25
Channel 1682	24
Channel 1683	30
Channel 1684	31
Channel 1685	32
Channel 1686	50
Channel 1687	60
Channel 1688	59
Channel 1689	93
Channel 1690	100
Channel 1691	107
Channel 1692	133
Channel 1693	159
Channel 1694	209
Channel 1695	211
Channel 1696	282
Channel 1697	313
Channel 1698	332
Channel 1699	424
Channel 1700	459
Channel 1701	504
Channel 1702	570
Channel 1703	620
Channel 1704	661
Channel 1705	703
Channel 1706	752
Channel 1707	806
Channel 1708	828
Channel 1709	907
Channel 1710	915
Channel 1711	969
Channel 1712	978
Channel 1713	1049
Channel 1714	1056
Channel 1715	1062
Channel 1716	1082
Channel 1717	1088
Channel 1718	1093
Channel 1719	1006
Channel 1720	1052
Channel 1721	987
Channel 1722	900
Channel 1723	857
Channel 1724	806
Channel 1725	691
Channel 1726	632
Channel 1727	568
Channel 1728	492
Channel 1729	421
Channel 1730	331
Channel 1731	299
Channel 1732	238
Channel 1733	215
Channel 1734	165
Channel 1735	143
Channel 1736	116
Channel 1737	98
Channel 1738	76
Channel 1739	56
Channel 1740	45
Channel 1741	32
Channel 1742	26
Channel 1743	21
Channel 1744	25
Channel 1745	21
Channel 1746	22
Channel 1747	12
Channel 1748	10
Channel 1749	12
Channel 1750	10
Channel 1751	12
Channel 1752	13
Channel 1753	12
Channel 1754	6
Channel 1755	15
Channel 1756	6
Channel 1757	9
Channel 1758	6
Channel 1759	5
Channel 1760	18
Channel 1761	13
Channel 1762	10
Channel 1763	7
Channel 1764	10
Channel 1765	4
Channel 1766	11
Channel 1767	9
Channel 1768	2
Channel 1769	14
Channel 1770	8
Channel 1771	11
Channel 1772	14
Channel 1773	6
Channel 1774	6
Channel 1775	8
Channel 1776	10
Channel 1777	7
Channel 1778	13
Channel 1779	9
Channel 1780	9
Channel 1781	10
Channel 1782	10
Channel 1783	7
Channel 1784	4
Channel 1785	11
Channel 1786	12
Channel 1787	11
Channel 1788	7
Channel 1789	10
Channel 1790	7
Channel 1791	3
Channel 1792	5
Channel 1793	9
Channel 1794	11
Channel 1795	7
Channel 1796	6
Channel 1797	7
Channel 1798	5
Channel 1799	6
Channel 1800	6
Channel 1801	9
Channel 1802	11
Channel 1803	12
Channel 1804	9
Channel 1805	10
Channel 1806	8
Channel 1807	9
Channel 1808	15
Channel 1809	6
Channel 1810	9
Channel 1811	8
Channel 1812	9
Channel 1813	10
Channel 1814	7
Channel 1815	12
Channel 1816	7
Channel 1817	10
Channel 1818	11
Channel 1819	9
Channel 1820	6
Channel 1821	7
Channel 1822	8
Channel 1823	10
Channel 1824	5
Channel 1825	8
Channel 1826	10
Channel 1827	6
Channel 1828	8
Channel 1829	6
Channel 1830	8
Channel 1831	7
Channel 1832	11
Channel 1833	11
Channel 1834	6
Channel 1835	8
Channel 1836	9
Channel 1837	9
Channel 1838	6
Channel 1839	11
Channel 1840	14
Channel 1841	5
Channel 1842	11
Channel 1843	7
Channel 1844	6
Channel 1845	11
Channel 1846	15
Channel 1847	9
Channel 1848	14
Channel 1849	6
Channel 1850	6
Channel 1851	16
Channel 1852	8
Channel 1853	8
Channel 1854	8
Channel 1855	12
Channel 1856	6
Channel 1857	11
Channel 1858	15
Channel 1859	13
Channel 1860	12
Channel 1861	9
Channel 1862	9
Channel 1863	9
Channel 1864	14
Channel 1865	15
Channel 1866	9
Channel 1867	7
Channel 1868	11
Channel 1869	7
Channel 1870	7
Channel 1871	8
Channel 1872	5
Channel 1873	6
Channel 1874	11
Channel 1875	14
Channel 1876	13
Channel 1877	22
Channel 1878	8
Channel 1879	16
Channel 1880	11
Channel 1881	11
Channel 1882	17
Channel 1883	20
Channel 1884	12
Channel 1885	10
Channel 1886	13
Channel 1887	15
Channel 1888	10
Channel 1889	10
Channel 1890	13
Channel 1891	13
Channel 1892	13
Channel 1893	13
Channel 1894	7
Channel 1895	16
Channel 1896	9
Channel 1897	12
Channel 1898	9
Channel 1899	15
Channel 1900	20
Channel 1901	18
Channel 1902	12
Channel 1903	23
Channel 1904	20
Channel 1905	17
Channel 1906	21
Channel 1907	29
Channel 1908	25
Channel 1909	40
Channel 1910	42
Channel 1911	53
Channel 1912	64
Channel 1913	79
Channel 1914	91
Channel 1915	106
Channel 1916	118
Channel 1917	116
Channel 1918	126
Channel 1919	188
Channel 1920	193
Channel 1921	209
Channel 1922	234
Channel 1923	244
Channel 1924	244
Channel 1925	251
Channel 1926	331
Channel 1927	299
Channel 1928	276
Channel 1929	332
Channel 1930	306
Channel 1931	274
Channel 1932	273
Channel 1933	243
Channel 1934	229
Channel 1935	270
Channel 1936	204
Channel 1937	199
Channel 1938	177
Channel 1939	174
Channel 1940	167
Channel 1941	145
Channel 1942	86
Channel 1943	86
Channel 1944	82
Channel 1945	66
Channel 1946	46
Channel 1947	57
Channel 1948	43
Channel 1949	29
Channel 1950	20
Channel 1951	29
Channel 1952	31
Channel 1953	27
Channel 1954	26
Channel 1955	29
Channel 1956	35
Channel 1957	43
Channel 1958	41
Channel 1959	37
Channel 1960	50
Channel 1961	36
Channel 1962	47
Channel 1963	48
Channel 1964	48
Channel 1965	56
Channel 1966	52
Channel 1967	65
Channel 1968	48
Channel 1969	45
Channel 1970	50
Channel 1971	53
Channel 1972	42
Channel 1973	43
Channel 1974	29
Channel 1975	39
Channel 1976	38
Channel 1977	33
Channel 1978	20
Channel 1979	26
Channel 1980	20
Channel 1981	18
Channel 1982	13
Channel 1983	16
Channel 1984	9
Channel 1985	9
Channel 1986	8
Channel 1987	12
Channel 1988	6
Channel 1989	5
Channel 1990	5
Channel 1991	7
Channel 1992	8
Channel 1993	2
Channel 1994	9
[truncated: 2,102 more rows]
