# Supplementary material for: A dataset of 112 ligands for the preconcentration of mercury, uranium, lanthanum and other pollutants and heavy metals in water
Source: Data Brief. 2020 Feb 4;29:105236. doi: 10.1016/j.dib.2020.105236 (PMC7033335; doi:10.1016/j.dib.2020.105236)
Supplement: Multimedia component 26_2- Mercaptopyrimidine [file mmc26.txt]

0
0
0
0
0
0
0
0
0
0
1
0
4
24
73
338
1131
3577
9775
24438
54983
110832
202146
328351
475164
624982
738955
780131
737196
629058
479465
324894
198899
110048
53580
23503
9135
3160
1040
286
89
23
19
16
7
10
8
12
6
7
7
8
11
4
5
5
3
2
1
3
1
3
4
2
1
0
1
0
1
3
1
1
7
0
2
0
1
37
71
64
73
70
66
62
56
78
78
79
56
79
73
75
57
54
56
55
69
58
63
63
55
62
68
54
68
58
58
58
57
50
58
57
43
58
50
49
44
66
53
45
60
54
51
59
62
46
52
49
39
40
52
39
33
43
31
43
37
46
42
36
34
41
39
35
24
44
38
37
37
31
26
23
39
35
25
35
32
40
37
41
31
36
38
30
31
21
36
35
28
28
35
28
28
23
37
23
35
42
29
27
33
24
40
28
35
41
31
33
35
33
42
36
38
36
24
20
33
30
23
26
32
34
28
34
34
40
56
55
65
72
62
58
63
67
75
74
64
55
55
54
64
63
56
50
47
58
57
52
44
35
39
49
42
31
31
45
36
38
37
28
29
39
28
35
51
37
53
80
75
90
158
165
195
218
283
349
422
487
616
718
907
1028
1131
1196
1255
1119
1082
918
718
556
424
309
260
168
156
113
120
122
113
114
143
171
154
118
129
129
106
88
66
61
44
35
33
29
20
23
17
25
17
21
16
21
15
25
20
15
16
23
10
22
29
22
35
39
64
86
98
134
162
197
206
228
232
210
200
187
130
127
76
81
49
35
35
25
21
25
18
23
30
31
20
34
22
28
32
47
39
40
42
40
22
26
30
15
31
20
23
16
23
19
16
18
15
20
15
19
12
14
15
13
15
11
15
12
21
8
11
14
14
13
6
23
7
10
11
19
16
13
16
15
11
14
18
22
8
21
20
17
11
20
15
13
17
14
13
10
10
13
16
12
11
20
17
11
10
9
12
17
11
9
12
13
12
21
12
11
12
12
15
15
12
11
20
12
11
12
15
13
14
12
13
15
9
11
10
10
8
23
12
16
30
37
29
41
54
66
73
62
59
78
80
63
93
76
57
51
37
26
31
22
17
15
13
15
8
8
14
15
8
11
14
12
15
10
11
13
16
17
21
21
14
15
16
23
22
26
25
36
31
41
37
37
29
24
19
23
26
35
24
26
17
20
14
14
14
19
21
21
22
13
19
23
20
21
28
36
48
54
75
110
148
176
226
235
266
346
352
366
386
370
365
344
308
254
207
186
136
113
65
58
37
26
24
10
16
12
22
6
11
13
16
14
13
9
12
13
14
14
9
11
16
12
15
12
18
20
18
26
17
26
25
26
41
53
50
52
68
69
74
78
90
59
79
79
57
47
49
50
33
30
30
25
13
22
28
20
22
24
16
34
30
42
32
51
57
61
80
131
127
146
159
168
206
221
212
198
189
183
161
130
118
88
74
57
55
41
30
29
28
21
14
13
19
9
10
17
14
19
19
15
11
20
19
19
16
17
23
21
36
26
34
34
45
50
47
89
85
76
114
91
101
95
83
85
89
59
52
47
68
43
44
54
52
53
46
57
55
53
42
60
50
57
56
39
43
32
24
23
22
24
21
38
21
28
32
38
31
37
48
68
77
92
96
86
109
126
93
107
120
101
102
87
78
70
51
56
49
35
26
37
22
20
23
18
28
25
21
26
36
24
22
26
21
18
14
19
19
17
20
23
20
19
21
7
22
14
19
10
17
28
16
14
15
23
21
22
15
23
17
14
19
13
12
12
24
10
13
15
23
25
24
25
16
25
36
24
33
28
25
28
28
35
30
26
46
35
39
40
38
38
40
34
55
39
34
36
24
34
30
30
27
20
17
23
26
22
24
16
21
17
19
16
15
15
18
12
23
10
17
19
21
13
24
20
17
25
14
22
11
19
17
15
23
12
17
16
12
14
23
21
11
23
20
19
22
18
19
20
23
16
19
19
23
22
32
24
27
27
34
27
25
25
20
21
22
32
22
20
21
26
21
19
12
19
20
22
15
20
15
23
17
21
19
21
25
19
24
16
18
23
17
15
19
17
21
17
14
21
27
25
22
23
27
19
24
26
18
26
24
20
20
21
23
28
21
24
16
21
23
31
26
28
26
25
30
34
28
33
30
26
38
24
34
40
34
21
34
42
24
29
30
36
27
23
36
26
33
26
18
18
20
23
24
24
18
24
22
22
30
20
29
18
27
26
32
30
32
30
35
30
21
24
31
27
20
27
19
30
20
22
30
23
22
35
23
24
19
18
27
22
29
34
17
24
15
10
19
24
18
26
18
21
27
29
21
27
21
39
23
19
19
25
33
28
35
35
32
31
24
26
25
30
33
38
28
41
27
35
21
37
35
26
23
29
32
27
37
21
26
29
23
29
16
27
24
26
20
26
23
27
24
29
22
21
23
32
24
32
27
32
20
38
33
31
25
32
33
28
25
31
26
40
19
29
24
27
21
31
35
28
29
32
23
26
36
22
31
32
30
24
31
31
27
28
34
25
33
20
45
33
46
30
31
36
36
37
24
39
49
30
39
36
38
37
41
39
40
51
45
33
38
46
38
44
39
29
48
33
46
42
39
40
47
43
45
44
49
50
58
37
39
40
57
53
44
46
38
48
49
60
58
65
56
70
48
54
56
58
43
63
50
49
56
56
62
50
40
57
54
63
54
71
82
84
62
57
62
51
71
65
71
84
77
90
74
96
79
89
87
84
90
101
100
105
85
97
106
115
121
105
107
106
91
111
121
105
104
117
116
151
128
158
141
143
165
169
162
147
139
182
193
178
177
199
212
190
205
184
191
220
236
212
259
237
260
273
275
279
295
293
317
309
353
323
354
383
352
380
380
380
451
400
426
427
460
472
458
468
490
513
552
569
531
550
574
587
554
604
617
643
631
599
655
641
664
640
627
677
678
645
650
657
691
722
752
729
737
725
731
718
739
780
824
767
830
834
874
898
963
1023
1065
1047
1138
1240
1219
1370
1329
1404
1541
1635
1639
1727
1732
1918
1953
2057
2155
2165
2295
2423
2414
2448
2511
2582
2563
2721
2676
2818
2781
2839
2761
2685
2850
2663
2755
2687
2647
2590
2546
2658
2654
2514
2533
2443
2440
2424
2457
2411
2346
2338
2283
2281
2228
2172
2223
2070
2059
2055
2049
2004
1915
1914
1924
1836
1830
1750
1665
1658
1658
1522
1548
1491
1394
1336
1310
1249
1241
1137
1043
1041
961
938
852
758
819
755
686
711
630
635
623
616
579
662
655
716
798
846
897
921
1024
1088
1225
1315
1348
1346
1447
1429
1480
1490
1479
1459
1450
1396
1299
1189
1128
1059
998
787
728
628
576
543
406
367
318
261
252
227
219
160
181
165
161
164
172
150
148
161
180
148
159
174
153
181
180
190
179
193
198
225
223
209
230
246
242
232
282
274
305
278
317
338
366
361
363
376
400
400
404
431
457
437
436
439
462
444
481
502
462
462
417
470
477
451
429
430
448
466
457
413
461
430
475
455
410
401
432
385
378
407
365
417
373
381
396
383
382
366
332
375
372
326
323
350
335
364
336
366
363
303
335
290
323
315
291
297
301
279
267
263
267
258
234
248
240
221
227
212
188
187
187
195
175
182
171
150
142
150
131
146
135
132
140
115
118
116
120
111
97
100
102
117
103
145
113
148
153
180
174
212
252
221
253
268
280
313
344
293
331
331
322
314
295
289
255
237
249
216
194
182
161
125
121
96
98
60
64
65
62
70
62
68
69
74
80
76
64
70
82
52
74
63
62
50
55
47
42
35
30
35
29
23
15
18
30
16
19
12
16
14
25
11
15
15
15
13
15
20
14
9
15
9
21
21
16
12
19
19
21
14
17
18
15
17
13
5
18
14
17
21
17
15
21
20
15
27
22
22
23
26
28
41
51
50
57
69
104
99
123
165
193
210
286
324
366
379
464
501
574
605
658
660
780
831
921
960
956
1015
1047
1024
1080
1137
1125
1121
1046
1101
1069
979
921
847
846
778
653
569
537
438
386
304
279
234
169
151
126
98
64
67
48
29
40
23
19
13
16
13
21
13
13
14
10
9
12
10
15
7
14
14
13
15
12
15
8
12
19
16
14
10
6
14
11
15
13
12
8
13
15
11
11
16
23
13
14
18
8
10
18
12
12
15
10
16
13
14
18
13
16
10
12
14
9
19
9
8
11
10
8
12
9
5
14
6
3
14
14
5
10
12
7
10
11
12
7
14
9
11
15
10
15
10
9
13
8
11
11
11
13
16
12
4
15
18
13
12
16
5
9
15
14
14
12
16
17
10
9
9
16
9
11
14
15
12
17
10
9
14
12
17
13
8
17
13
16
14
15
13
11
13
15
12
8
19
12
18
4
9
12
21
7
14
16
10
13
10
17
21
11
29
7
17
18
23
30
20
21
19
35
40
43
40
69
73
80
89
120
133
160
189
195
222
228
273
297
271
286
295
295
297
322
286
292
274
268
241
232
221
207
156
142
122
108
112
76
66
69
65
57
46
33
49
35
33
37
39
38
47
46
38
58
50
44
49
64
70
52
71
56
48
39
47
58
47
54
52
29
22
37
26
26
16
17
12
16
9
10
10
7
4
5
10
6
5
7
3
4
5
4
7
4
8
7
5
4
2
10
5
7
6
3
3
10
2
1
10
7
2
6
4
6
10
3
6
7
6
6
3
6
11
4
11
7
7
6
10
6
4
4
5
5
4
6
8
6
6
4
9
7
5051
0
0
0
0
0
0
0
0
0
0
0
0
0
0
0
0
0
0
0
0
0
0
0
0
0
0
0
0
0
0
0
0
0
0
0
0
0
0
0
0
0
0
0
0
0
0
0
0
0
0
0
0
0
0
0
0
0
0
0
0
0
0
0
0
0
0
0
0
0
0
0
0
0
0
0
0
0
0
0
0
0
0
0
0
0
0
0
0
0
0
0
0
0
0
0
0
0
0
0
0
0
0
0
0
0
0
0
0
0
0
0
0
0
0
0
0
0
0
0
0
0
0
0
0
0
0
0
0
0
0
0
0
0
0
0
0
0
0
0
0
0
0
0
0
0
0
0
0
0
0
0
0
0
0
0
0
0
0
0
0
0
0
0
0
0
0
0
0
0
0
0
0
0
0
0
0
0
0
0
0
0
0
0
0
0
0
0
0
0
0
0
0
0
0
0
0
0
0
0
0
0
0
0
0
0
0
0
0
0
0
0
0
0
0
0
0
0
0
0
0
0
0
0
0
0
0
0
0
0
0
0
0
0
0
0
0
0
0
0
0
0
0
0
0
0
0
0
0
0
0
0
0
0
0
0
0
0
0
0
0
0
0
0
0
0
0
0
0
0
0
0
0
0
0
0
0
0
0
0
0
0
0
0
0
0
0
0
0
0
0
0
0
0
0
0
0
0
0
0
0
0
0
0
0
0
0
0
0
0
0
0
0
0
0
0
0
0
0
0
0
0
0
0
0
0
0
0
0
0
0
0
0
0
0
0
0
0
0
0
0
0
0
0
0
0
0
0
0
0
0
0
0
0
0
0
0
0
0
0
0
0
0
0
0
0
0
0
0
0
0
0
0
0
0
0
0
0
0
0
0
0
0
0
0
0
0
0
0
0
0
0
0
0
0
0
0
0
0
0
0
0
0
0
0
0
0
0
0
0
0
0
0
0
0
0
0
0
0
0
0
0
0
0
0
0
0
0
0
0
0
0
0
0
0
0
0
0
0
0
0
0
0
0
0
0
0
0
0
0
0
0
0
0
0
0
0
0
0
0
0
0
0
0
0
0
0
0
0
0
0
0
0
0
0
0
0
0
0
0
0
0
0
0
0
0
0
0
0
0
0
0
0
0
0
0
0
0
0
0
0
0
0
0
0
0
0
0
0
0
0
0
0
0
0
0
0
0
0
0
0
0
0
0
0
0
0
0
0
0
0
0
0
0
0
0
0
0
0
0
0
0
0
0
0
0
0
0
0
0
0
0
0
0
0
0
0
0
0
0
0
0
0
0
0
0
0
0
0
0
0
0
0
0
0
0
0
0
0
0
0
0
0
0
0
0
0
0
0
0
0
0
0
0
0
0
0
0
0
0
0
0
0
0
0
0
0
0
0
0
0
0
0
0
0
0
0
0
0
0
0
0
0
0
0
0
0
0
0
0
0
0
0
0
0
0
0
0
0
0
0
0
0
0
0
0
0
0
0
0
0
0
0
0
0
0
0
0
0
0
0
0
0
0
0
0
0
0
0
0
0
0
0
0
0
0
0
0
0
0
0
0
0
0
0
0
0
0
0
0
0
0
0
0
0
0
0
0
0
0
0
0
0
0
0
0
0
0
0
0
0
0
0
0
0
0
0
0
0
0
0
0
0
0
0
0
0
0
0
0
0
0
0
0
0
0
0
0
0
0
0
0
0
0
0
0
0
0
0
0
0
0
0
0
0
0
0
0
0
0
0
0
0
0
0
0
0
0
0
0
0
0
0
0
0
0
0
0
0
0
0
0
0
0
0
0
0
0
0
0
0
0
0
0
0
0
0
0
0
0
0
0
0
0
0
0
0
0
0
0
0
0
0
0
0
0
0
0
0
0
0
0
0
0
0
0
0
0
0
0
0
0
0
0
0
0
0
0
0
0
0
0
0
0
0
0
0
0
0
0
0
0
0
0
0
0
0
0
0
0
0
0
0
0
0
0
0
0
0
0
0
0
0
0
0
0
0
0
0
0
0
0
0
0
0
0
0
0
0
0
0
0
0
0
0
0
0
0
0
0
0
0
0
0
0
0
0
0
0
0
0
0
0
0
0
0
0
0
0
0
0
0
0
0
0
0
0
0
0
0
0
0
0
0
0
0
0
0
0
0
0
0
0
0
0
0
0
0
0
0
0
0
0
0
0
0
0
0
0
0
0
0
0
0
0
0
0
0
0
0
0
0
0
0
0
0
0
0
0
0
0
0
0
0
0
0
0
0
0
0
0
0
0
0
0
0
0
0
0
0
0
0
0
0
0
0
0
0
0
0
0
0
0
0
0
0
0
0
0
0
0
0
0
0
0
0
0
0
0
0
0
0
0
0
0
0
0
0
0
0
0
0
0
0
0
0
0
0
0
0
0
0
0
0
0
0
0
0
0
0
0
0
0
0
0
0
0
0
0
0
0
0
0
0
0
0
0
0
0
0
0
0
0
0
0
0
0
0
0
0
0
0
0
0
0
0
0
0
0
0
0
0
0
0
0
0
0
0
0
0
0
0
0
0
0
0
0
0
0
0
0
0
0
0
0
0
0
0
0
0
0
0
0
0
0
0
0
0
0
0
0
0
0
0
0
0
0
0
0
0
0
0
0
0
0
0
0
0
0
0
0
0
0
0
0
0
0
0
0
0
0
0
0
0
0
0
0
0
0
0
0
0
0
0
0
0
0
0
0
0
0
0
0
0
0
0
0
0
0
0
0
0
0
0
0
0
0
0
0
0
0
0
0
0
0
0
0
0
0
0
0
0
0
0
0
0
0
0
0
0
0
0
0
0
0
0
0
0
0
0
0
0
0
0
0
0
0
0
0
0
0
0
0
0
0
0
0
0
0
0
0
0
0
0
0
0
0
0
0
0
0
0
0
0
0
0
0
0
0
0
0
0
0
0
0
0
0
0
0
0
0
0
0
0
0
0
0
0
0
0
0
0
0
0
0
0
0
0
0
0
0
0
0
0
0
0
0
0
0
0
0
0
0
0
0
0
0
0
0
0
0
0
0
0
0
0
0
0
0
0
0
0
0
0
0
0
0
0
0
0
0
0
0
0
0
0
0
0
0
0
0
0
0
0
0
0
0
0
0
0
0
0
0
0
0
0
0
0
0
0
0
0
0
0
0
0
0
0
0
0
0
0
0
0
0
0
0
0
0
0
0
0
0
0
0
0
0
0
0
0
0
0
0
0
0
0
0
0
0
0
0
0
0
0
0
0
0
0
0
0
0
0
0
0
0
0
0
0
0
0
0
0
0
0
0
0
0
0
0
0
0
0
0
0
0
0
0
0
0
0
0
0
0
0
0
0
0
0
0
0
0
0
0
0
0
0
0
0
0
0
0
0
0
0
0
0
0
0
0
0
0
0
0
0
0
0
0
0
0
0
0
0
0
0
0
0
0
0
0
0
0
0
0
0
0
0
0
0
0
0
0
0
0
0
0
0
0
0
0
0
0
0
0
0
0
0
0
0
0
0
0
0
0
0
0
0
0
0
0
0
0
0
0
0
0
0
0
0
0
0
0
0
0
0
0
0
0
0
0
0
0
0
0
0
0
0
0
0
0
0
0
0
0
0
0
0
0
0
0
0
0
0
0
0
0
0
0
0
0
0
0
0
0
0
0
0
0
0
0
0
0
0
0
0
0
0
0
0
0
0
0
0
0
0
0
0
0
0
0
0
0
0
0
0
0
0
0
0
0
0
0
0
0
0
0
0
0
0
0
0
0
0
0
0
0
0
0
0
0
0
0
0
0
0
0
0
0
0
0
0
0
0
0
0
0
0
0
0
0
0
0
0
0
0
0
0
0
0
0
0
0
0
0
0
0
0
0
0
0
0
0
0
0
0
0
0
0
0
0
0
0
0
0
0
0
0
0
0
0
0
0
0
0
0
0
0
0
0
0
0
0
0
0
0
0
0
0
0
0
0
0
0
0
0
0
0
0
0
0
0
0
0
0
0
0
0
0
0
0
0
0
0
0
0
0
0
0
0
0
0
0
0
0
0
0
0
0
0
0
0
0
0
0
0
0
0
0
0
0
0
0
0
0
0
0
0
0
0
0
0
0
0
0
0
0
0
0
0
0
0
0
0
0
0
0
0
0
0
0
0
0
0
0
0
0
0
0
0
0
0
0
0
0
0
0
0
0
0
0
0
0
0
0
0
0
0
0
0
0
0
0
0
0
0
0
0
0
0
0
0
0
0
0
0
0
0
0
0
0
0
0
0
0
0
0
0
0
0
0
0
0
0
0
0
0
0
0
0
0
0
0
0
0
0
0
0
0
0
0
0
0
0
0
0
0
0
0
0
0
0
0
0
0
0
0
0
0
0
0
0
0
0
0
0
0
0
0
0
0
0
0
0
0
0
0
0
0
0
0
0
0
0
0
0
0
0
0
0
0
0
0
0
0
0
0
0
0
0
0
0
0
0
0
0
0
0
0
0
0
0
0
0
0
0
0
0
0
0
0
0
0
0
0
0
0
0
0
0
0
0
0
0
0
0
0
0
0
0
0
0
0
0
0
0
0
0
0
0
0
0
0
0
0
0
0
0
0
0
0
0
0
0
0
0
0
0
0
0
0
0
0
0
0
0
0
0
0
0
0
0
0
0
0
0
0
0
0
0
0
