# Supplementary material for: A dataset of 112 ligands for the preconcentration of mercury, uranium, lanthanum and other pollutants and heavy metals in water
Source: Data Brief. 2020 Feb 4;29:105236. doi: 10.1016/j.dib.2020.105236 (PMC7033335; doi:10.1016/j.dib.2020.105236)
Supplement: Multimedia component 27_2-_spl_5-Bromo-2-pyridylazo_spl_-5- diethyl aminophenol [file mmc27.txt]

Kalib 1	-0.354346
Kalib 2	0.012554
Kalib 3	0.001788
Kalib 4	0.000419
Kalib Square	0.000000
Kalib Fano	0.010361
Channel 1	0
Channel 2	0
Channel 3	0
Channel 4	0
Channel 5	0
Channel 6	0
Channel 7	0
Channel 8	0
Channel 9	0
Channel 10	0
Channel 11	0
Channel 12	0
Channel 13	5
Channel 14	15
Channel 15	67
Channel 16	336
Channel 17	1120
Channel 18	3588
Channel 19	10087
Channel 20	24733
Channel 21	55453
Channel 22	111867
Channel 23	202755
Channel 24	329153
Channel 25	475786
Channel 26	623241
Channel 27	738530
Channel 28	777138
Channel 29	735117
Channel 30	628038
Channel 31	478633
Channel 32	326015
Channel 33	199447
Channel 34	110732
Channel 35	54083
Channel 36	23712
Channel 37	9506
Channel 38	3269
Channel 39	1023
Channel 40	308
Channel 41	86
Channel 42	25
Channel 43	11
Channel 44	9
Channel 45	5
Channel 46	2
Channel 47	3
Channel 48	2
Channel 49	5
Channel 50	4
Channel 51	4
Channel 52	7
Channel 53	8
Channel 54	3
Channel 55	4
Channel 56	5
Channel 57	3
Channel 58	1
Channel 59	2
Channel 60	3
Channel 61	4
Channel 62	0
Channel 63	4
Channel 64	5
Channel 65	1
Channel 66	0
Channel 67	2
Channel 68	2
Channel 69	1
Channel 70	1
Channel 71	2
Channel 72	0
Channel 73	0
Channel 74	0
Channel 75	0
Channel 76	2
Channel 77	0
Channel 78	38
Channel 79	59
Channel 80	55
Channel 81	60
Channel 82	62
Channel 83	69
Channel 84	54
Channel 85	45
Channel 86	75
Channel 87	61
Channel 88	52
Channel 89	66
Channel 90	57
Channel 91	56
Channel 92	60
Channel 93	59
Channel 94	52
Channel 95	68
Channel 96	62
Channel 97	67
Channel 98	52
Channel 99	55
Channel 100	60
Channel 101	40
Channel 102	61
Channel 103	58
Channel 104	55
Channel 105	54
Channel 106	61
Channel 107	60
Channel 108	50
Channel 109	52
Channel 110	43
Channel 111	61
Channel 112	55
Channel 113	52
Channel 114	50
Channel 115	54
Channel 116	49
Channel 117	47
Channel 118	56
Channel 119	53
Channel 120	51
Channel 121	54
Channel 122	46
Channel 123	51
Channel 124	48
Channel 125	60
Channel 126	40
Channel 127	62
Channel 128	47
Channel 129	49
Channel 130	45
Channel 131	48
Channel 132	38
Channel 133	46
Channel 134	31
Channel 135	36
Channel 136	40
Channel 137	40
Channel 138	47
Channel 139	24
Channel 140	26
Channel 141	33
Channel 142	33
Channel 143	39
Channel 144	38
Channel 145	36
Channel 146	34
Channel 147	38
Channel 148	40
Channel 149	41
Channel 150	35
Channel 151	34
Channel 152	36
Channel 153	28
Channel 154	45
Channel 155	34
Channel 156	29
Channel 157	29
Channel 158	32
Channel 159	23
Channel 160	32
Channel 161	38
Channel 162	24
Channel 163	35
Channel 164	35
Channel 165	31
Channel 166	35
Channel 167	32
Channel 168	31
Channel 169	33
Channel 170	33
Channel 171	31
Channel 172	28
Channel 173	34
Channel 174	23
Channel 175	24
Channel 176	30
Channel 177	28
Channel 178	18
Channel 179	20
Channel 180	33
Channel 181	28
Channel 182	26
Channel 183	30
Channel 184	41
Channel 185	40
Channel 186	35
Channel 187	29
Channel 188	33
Channel 189	27
Channel 190	31
Channel 191	26
Channel 192	33
Channel 193	23
Channel 194	30
Channel 195	36
Channel 196	32
Channel 197	27
Channel 198	36
Channel 199	28
Channel 200	28
Channel 201	32
Channel 202	29
Channel 203	36
Channel 204	41
Channel 205	38
Channel 206	40
Channel 207	51
Channel 208	51
Channel 209	58
Channel 210	72
Channel 211	74
Channel 212	66
Channel 213	90
Channel 214	70
Channel 215	70
Channel 216	70
Channel 217	70
Channel 218	77
Channel 219	75
Channel 220	62
Channel 221	63
Channel 222	61
Channel 223	76
Channel 224	66
Channel 225	54
Channel 226	53
Channel 227	49
Channel 228	47
Channel 229	42
Channel 230	36
Channel 231	34
Channel 232	40
Channel 233	31
Channel 234	26
Channel 235	33
Channel 236	27
Channel 237	29
Channel 238	25
Channel 239	27
Channel 240	30
Channel 241	28
Channel 242	24
Channel 243	38
Channel 244	44
Channel 245	31
Channel 246	29
Channel 247	49
Channel 248	61
Channel 249	71
Channel 250	85
Channel 251	116
Channel 252	146
Channel 253	163
Channel 254	192
Channel 255	255
Channel 256	246
Channel 257	354
Channel 258	388
Channel 259	496
Channel 260	550
Channel 261	654
Channel 262	756
Channel 263	833
Channel 264	939
Channel 265	860
Channel 266	807
Channel 267	789
Channel 268	739
Channel 269	531
Channel 270	442
Channel 271	351
Channel 272	292
Channel 273	202
Channel 274	155
Channel 275	125
Channel 276	96
Channel 277	89
Channel 278	94
Channel 279	80
Channel 280	112
Channel 281	107
Channel 282	102
Channel 283	122
Channel 284	119
Channel 285	109
Channel 286	95
Channel 287	81
Channel 288	67
Channel 289	64
Channel 290	45
Channel 291	36
Channel 292	27
Channel 293	29
Channel 294	29
Channel 295	16
Channel 296	12
Channel 297	17
Channel 298	20
Channel 299	17
Channel 300	19
Channel 301	19
Channel 302	17
Channel 303	14
Channel 304	8
Channel 305	15
Channel 306	16
Channel 307	17
Channel 308	18
Channel 309	21
Channel 310	23
Channel 311	22
Channel 312	27
Channel 313	29
Channel 314	38
Channel 315	52
Channel 316	71
Channel 317	92
Channel 318	92
Channel 319	121
Channel 320	143
Channel 321	147
Channel 322	174
Channel 323	208
Channel 324	187
Channel 325	162
Channel 326	161
Channel 327	118
Channel 328	94
Channel 329	89
Channel 330	72
Channel 331	53
Channel 332	37
Channel 333	25
Channel 334	27
Channel 335	24
Channel 336	17
Channel 337	21
Channel 338	24
Channel 339	25
Channel 340	31
Channel 341	20
Channel 342	16
Channel 343	33
Channel 344	21
Channel 345	29
Channel 346	35
Channel 347	37
Channel 348	31
Channel 349	32
Channel 350	33
Channel 351	29
Channel 352	22
Channel 353	23
Channel 354	20
Channel 355	29
Channel 356	21
Channel 357	13
Channel 358	15
Channel 359	9
Channel 360	20
Channel 361	10
Channel 362	11
Channel 363	11
Channel 364	19
Channel 365	18
Channel 366	8
Channel 367	13
Channel 368	9
Channel 369	9
Channel 370	14
Channel 371	12
Channel 372	17
Channel 373	7
Channel 374	8
Channel 375	15
Channel 376	13
Channel 377	13
Channel 378	16
Channel 379	9
Channel 380	9
Channel 381	12
Channel 382	13
Channel 383	15
Channel 384	11
Channel 385	10
Channel 386	19
Channel 387	11
Channel 388	10
Channel 389	14
Channel 390	12
Channel 391	16
Channel 392	17
Channel 393	15
Channel 394	14
Channel 395	14
Channel 396	15
Channel 397	16
Channel 398	9
Channel 399	15
Channel 400	13
Channel 401	12
Channel 402	11
Channel 403	16
Channel 404	15
Channel 405	12
Channel 406	15
Channel 407	11
Channel 408	11
Channel 409	14
Channel 410	7
Channel 411	8
Channel 412	10
Channel 413	9
Channel 414	14
Channel 415	13
Channel 416	11
Channel 417	9
Channel 418	15
Channel 419	6
Channel 420	15
Channel 421	9
Channel 422	8
Channel 423	13
Channel 424	19
Channel 425	14
Channel 426	8
Channel 427	19
Channel 428	8
Channel 429	14
Channel 430	15
Channel 431	12
Channel 432	10
Channel 433	9
Channel 434	15
Channel 435	16
Channel 436	14
Channel 437	15
Channel 438	12
Channel 439	9
Channel 440	14
Channel 441	12
Channel 442	13
Channel 443	9
Channel 444	12
Channel 445	9
Channel 446	13
Channel 447	12
Channel 448	7
Channel 449	22
Channel 450	20
Channel 451	18
Channel 452	37
Channel 453	35
Channel 454	51
Channel 455	40
Channel 456	77
Channel 457	63
Channel 458	65
Channel 459	84
Channel 460	70
Channel 461	85
Channel 462	79
Channel 463	77
Channel 464	67
Channel 465	63
Channel 466	50
Channel 467	55
Channel 468	28
Channel 469	22
Channel 470	22
Channel 471	24
Channel 472	23
Channel 473	8
Channel 474	9
Channel 475	9
Channel 476	9
Channel 477	11
Channel 478	10
Channel 479	5
Channel 480	8
Channel 481	10
Channel 482	14
Channel 483	15
Channel 484	13
Channel 485	12
Channel 486	15
Channel 487	20
Channel 488	12
Channel 489	10
Channel 490	13
Channel 491	19
Channel 492	19
Channel 493	16
Channel 494	23
Channel 495	15
Channel 496	15
Channel 497	25
Channel 498	27
Channel 499	24
Channel 500	26
Channel 501	27
Channel 502	28
Channel 503	29
Channel 504	25
Channel 505	28
Channel 506	18
Channel 507	22
Channel 508	24
Channel 509	28
Channel 510	22
Channel 511	11
Channel 512	14
Channel 513	10
Channel 514	18
Channel 515	11
Channel 516	11
Channel 517	11
Channel 518	9
Channel 519	19
Channel 520	25
Channel 521	17
Channel 522	18
Channel 523	23
Channel 524	22
Channel 525	37
Channel 526	46
Channel 527	51
Channel 528	54
Channel 529	69
Channel 530	95
Channel 531	111
Channel 532	146
Channel 533	198
Channel 534	191
Channel 535	234
Channel 536	276
Channel 537	271
Channel 538	315
Channel 539	329
Channel 540	280
Channel 541	321
Channel 542	279
Channel 543	262
Channel 544	242
Channel 545	175
Channel 546	120
Channel 547	117
Channel 548	87
Channel 549	80
Channel 550	42
Channel 551	38
Channel 552	23
Channel 553	23
Channel 554	20
Channel 555	11
Channel 556	14
Channel 557	12
Channel 558	10
Channel 559	14
Channel 560	12
Channel 561	16
Channel 562	9
Channel 563	8
Channel 564	9
Channel 565	15
Channel 566	16
Channel 567	11
Channel 568	10
Channel 569	7
Channel 570	11
Channel 571	12
Channel 572	17
Channel 573	17
Channel 574	8
Channel 575	13
Channel 576	13
Channel 577	17
Channel 578	19
Channel 579	19
Channel 580	22
Channel 581	20
Channel 582	33
Channel 583	38
Channel 584	38
Channel 585	28
Channel 586	51
Channel 587	52
Channel 588	53
Channel 589	68
Channel 590	69
Channel 591	65
Channel 592	84
Channel 593	72
Channel 594	62
Channel 595	61
Channel 596	46
Channel 597	51
Channel 598	41
Channel 599	33
Channel 600	26
Channel 601	23
Channel 602	27
Channel 603	31
Channel 604	14
Channel 605	22
Channel 606	25
Channel 607	14
Channel 608	18
Channel 609	18
Channel 610	19
Channel 611	30
Channel 612	36
Channel 613	44
Channel 614	44
Channel 615	44
Channel 616	71
Channel 617	78
Channel 618	105
Channel 619	113
Channel 620	148
Channel 621	183
Channel 622	166
Channel 623	167
Channel 624	202
Channel 625	216
Channel 626	189
Channel 627	192
Channel 628	189
Channel 629	146
Channel 630	146
Channel 631	133
Channel 632	93
Channel 633	84
Channel 634	62
Channel 635	63
Channel 636	22
Channel 637	27
Channel 638	28
Channel 639	19
Channel 640	17
Channel 641	17
Channel 642	11
Channel 643	17
Channel 644	5
Channel 645	12
Channel 646	15
Channel 647	8
Channel 648	13
Channel 649	13
Channel 650	11
Channel 651	11
Channel 652	17
Channel 653	15
Channel 654	14
Channel 655	17
Channel 656	16
Channel 657	12
Channel 658	19
Channel 659	15
Channel 660	14
Channel 661	18
Channel 662	27
Channel 663	34
Channel 664	33
Channel 665	35
Channel 666	31
Channel 667	34
Channel 668	45
Channel 669	41
Channel 670	33
Channel 671	43
Channel 672	51
Channel 673	47
Channel 674	41
Channel 675	40
Channel 676	44
Channel 677	32
Channel 678	32
Channel 679	31
Channel 680	48
Channel 681	40
Channel 682	36
Channel 683	37
Channel 684	53
Channel 685	49
Channel 686	54
Channel 687	58
Channel 688	46
Channel 689	43
Channel 690	56
Channel 691	36
Channel 692	34
Channel 693	39
Channel 694	39
Channel 695	31
Channel 696	20
Channel 697	34
Channel 698	22
Channel 699	18
Channel 700	21
Channel 701	14
Channel 702	17
Channel 703	17
Channel 704	19
Channel 705	33
Channel 706	21
Channel 707	19
Channel 708	31
Channel 709	36
Channel 710	36
Channel 711	40
Channel 712	35
Channel 713	58
Channel 714	66
Channel 715	66
Channel 716	55
Channel 717	63
Channel 718	66
Channel 719	86
Channel 720	57
Channel 721	47
Channel 722	51
Channel 723	46
Channel 724	53
Channel 725	30
Channel 726	41
Channel 727	20
Channel 728	24
Channel 729	21
Channel 730	22
Channel 731	21
Channel 732	14
Channel 733	19
Channel 734	16
Channel 735	14
Channel 736	22
Channel 737	10
Channel 738	25
Channel 739	12
Channel 740	19
Channel 741	11
Channel 742	22
Channel 743	24
Channel 744	18
Channel 745	15
Channel 746	9
Channel 747	14
Channel 748	13
Channel 749	21
Channel 750	9
Channel 751	25
Channel 752	13
Channel 753	11
Channel 754	14
Channel 755	13
Channel 756	12
Channel 757	16
Channel 758	11
Channel 759	23
Channel 760	15
Channel 761	5
Channel 762	14
Channel 763	20
Channel 764	14
Channel 765	16
Channel 766	16
Channel 767	15
Channel 768	21
Channel 769	22
Channel 770	16
Channel 771	19
Channel 772	14
Channel 773	16
Channel 774	11
Channel 775	14
Channel 776	12
Channel 777	10
Channel 778	21
Channel 779	18
Channel 780	15
Channel 781	20
Channel 782	13
Channel 783	15
Channel 784	13
Channel 785	24
Channel 786	20
Channel 787	13
Channel 788	20
Channel 789	20
Channel 790	33
Channel 791	24
Channel 792	30
Channel 793	28
Channel 794	25
Channel 795	27
Channel 796	34
Channel 797	37
Channel 798	23
Channel 799	23
Channel 800	33
Channel 801	39
Channel 802	26
Channel 803	19
Channel 804	30
Channel 805	33
Channel 806	24
Channel 807	27
Channel 808	31
Channel 809	32
Channel 810	24
Channel 811	21
Channel 812	12
Channel 813	15
Channel 814	8
Channel 815	20
Channel 816	23
Channel 817	17
Channel 818	16
Channel 819	13
Channel 820	17
Channel 821	20
Channel 822	16
Channel 823	15
Channel 824	18
Channel 825	18
Channel 826	20
Channel 827	16
Channel 828	17
Channel 829	12
Channel 830	16
Channel 831	16
Channel 832	17
Channel 833	15
Channel 834	15
Channel 835	11
Channel 836	24
Channel 837	13
Channel 838	15
Channel 839	9
Channel 840	17
Channel 841	9
Channel 842	20
Channel 843	22
Channel 844	18
Channel 845	26
Channel 846	13
Channel 847	10
Channel 848	19
Channel 849	11
Channel 850	19
Channel 851	13
Channel 852	18
Channel 853	22
Channel 854	25
Channel 855	18
Channel 856	13
Channel 857	19
Channel 858	13
Channel 859	18
Channel 860	28
Channel 861	20
Channel 862	21
Channel 863	18
Channel 864	20
Channel 865	10
Channel 866	15
Channel 867	15
Channel 868	21
Channel 869	24
Channel 870	19
Channel 871	24
Channel 872	23
Channel 873	23
Channel 874	25
Channel 875	11
Channel 876	21
Channel 877	17
Channel 878	17
Channel 879	14
Channel 880	15
Channel 881	17
Channel 882	17
Channel 883	13
Channel 884	16
Channel 885	19
Channel 886	17
Channel 887	14
Channel 888	23
Channel 889	18
Channel 890	18
Channel 891	13
Channel 892	18
Channel 893	19
Channel 894	13
Channel 895	20
Channel 896	15
Channel 897	20
Channel 898	10
Channel 899	21
Channel 900	15
Channel 901	19
Channel 902	14
Channel 903	12
Channel 904	29
Channel 905	18
Channel 906	19
Channel 907	22
Channel 908	20
Channel 909	23
Channel 910	20
Channel 911	14
Channel 912	16
Channel 913	26
Channel 914	20
Channel 915	22
Channel 916	25
Channel 917	7
Channel 918	14
Channel 919	21
Channel 920	25
Channel 921	23
Channel 922	15
Channel 923	22
Channel 924	21
Channel 925	26
Channel 926	18
Channel 927	17
Channel 928	13
Channel 929	24
Channel 930	25
Channel 931	23
Channel 932	24
Channel 933	24
Channel 934	17
Channel 935	28
Channel 936	37
Channel 937	30
Channel 938	31
Channel 939	23
Channel 940	23
Channel 941	30
Channel 942	28
Channel 943	26
Channel 944	29
Channel 945	32
Channel 946	30
Channel 947	37
Channel 948	17
Channel 949	26
Channel 950	32
Channel 951	25
Channel 952	23
Channel 953	28
Channel 954	11
Channel 955	19
Channel 956	27
Channel 957	23
Channel 958	27
Channel 959	24
Channel 960	23
Channel 961	34
Channel 962	30
Channel 963	22
Channel 964	43
Channel 965	36
Channel 966	53
Channel 967	35
Channel 968	41
Channel 969	44
Channel 970	65
Channel 971	79
Channel 972	84
Channel 973	111
Channel 974	107
Channel 975	107
Channel 976	99
Channel 977	108
Channel 978	124
Channel 979	133
Channel 980	128
Channel 981	105
Channel 982	118
Channel 983	124
Channel 984	98
Channel 985	86
Channel 986	85
Channel 987	76
Channel 988	56
Channel 989	53
Channel 990	57
Channel 991	42
Channel 992	39
Channel 993	31
Channel 994	29
Channel 995	30
Channel 996	30
Channel 997	33
Channel 998	26
Channel 999	25
Channel 1000	25
Channel 1001	12
Channel 1002	32
Channel 1003	26
Channel 1004	20
Channel 1005	24
Channel 1006	29
Channel 1007	18
Channel 1008	18
Channel 1009	28
Channel 1010	17
Channel 1011	27
Channel 1012	21
Channel 1013	31
Channel 1014	26
Channel 1015	22
Channel 1016	27
Channel 1017	17
Channel 1018	25
Channel 1019	22
Channel 1020	28
Channel 1021	22
Channel 1022	20
Channel 1023	27
Channel 1024	28
Channel 1025	24
Channel 1026	27
Channel 1027	32
Channel 1028	26
Channel 1029	25
Channel 1030	36
Channel 1031	29
Channel 1032	25
Channel 1033	31
Channel 1034	34
Channel 1035	20
Channel 1036	27
Channel 1037	23
Channel 1038	29
Channel 1039	24
Channel 1040	24
Channel 1041	24
Channel 1042	29
Channel 1043	36
Channel 1044	33
Channel 1045	23
Channel 1046	25
Channel 1047	31
Channel 1048	22
Channel 1049	33
Channel 1050	23
Channel 1051	25
Channel 1052	21
Channel 1053	25
Channel 1054	17
Channel 1055	25
Channel 1056	23
Channel 1057	27
Channel 1058	25
Channel 1059	23
Channel 1060	20
Channel 1061	22
Channel 1062	17
Channel 1063	26
Channel 1064	24
Channel 1065	25
Channel 1066	17
Channel 1067	31
Channel 1068	31
Channel 1069	19
Channel 1070	22
Channel 1071	25
Channel 1072	28
Channel 1073	24
Channel 1074	21
Channel 1075	32
Channel 1076	20
Channel 1077	34
Channel 1078	29
Channel 1079	32
Channel 1080	32
Channel 1081	34
Channel 1082	31
Channel 1083	37
Channel 1084	29
Channel 1085	46
Channel 1086	28
Channel 1087	50
Channel 1088	49
Channel 1089	40
Channel 1090	49
Channel 1091	40
Channel 1092	41
Channel 1093	39
Channel 1094	37
Channel 1095	46
Channel 1096	37
Channel 1097	39
Channel 1098	47
Channel 1099	37
Channel 1100	36
Channel 1101	32
Channel 1102	41
Channel 1103	25
Channel 1104	35
Channel 1105	29
Channel 1106	32
Channel 1107	28
Channel 1108	30
Channel 1109	43
Channel 1110	24
Channel 1111	32
Channel 1112	32
Channel 1113	30
Channel 1114	29
Channel 1115	33
Channel 1116	28
Channel 1117	42
Channel 1118	34
Channel 1119	45
Channel 1120	37
Channel 1121	25
Channel 1122	35
Channel 1123	36
Channel 1124	37
Channel 1125	40
Channel 1126	35
Channel 1127	35
Channel 1128	36
Channel 1129	26
Channel 1130	29
Channel 1131	27
Channel 1132	22
Channel 1133	44
Channel 1134	36
Channel 1135	39
Channel 1136	36
Channel 1137	43
Channel 1138	28
Channel 1139	39
Channel 1140	37
Channel 1141	38
Channel 1142	38
Channel 1143	33
Channel 1144	32
Channel 1145	39
Channel 1146	34
Channel 1147	27
Channel 1148	27
Channel 1149	42
Channel 1150	45
Channel 1151	35
Channel 1152	34
Channel 1153	33
Channel 1154	51
Channel 1155	44
Channel 1156	41
Channel 1157	50
Channel 1158	49
Channel 1159	54
Channel 1160	46
Channel 1161	40
Channel 1162	44
Channel 1163	54
Channel 1164	46
Channel 1165	47
Channel 1166	48
Channel 1167	40
Channel 1168	47
Channel 1169	45
Channel 1170	46
Channel 1171	57
Channel 1172	39
Channel 1173	53
Channel 1174	56
Channel 1175	43
Channel 1176	39
Channel 1177	42
Channel 1178	59
Channel 1179	61
Channel 1180	59
Channel 1181	55
Channel 1182	54
Channel 1183	50
Channel 1184	43
Channel 1185	47
Channel 1186	65
Channel 1187	73
Channel 1188	61
Channel 1189	72
Channel 1190	58
Channel 1191	51
Channel 1192	52
Channel 1193	76
Channel 1194	62
Channel 1195	82
Channel 1196	76
Channel 1197	77
Channel 1198	67
Channel 1199	77
Channel 1200	80
Channel 1201	90
Channel 1202	90
Channel 1203	89
Channel 1204	86
Channel 1205	92
Channel 1206	88
Channel 1207	94
Channel 1208	90
Channel 1209	107
Channel 1210	111
Channel 1211	110
Channel 1212	104
Channel 1213	90
Channel 1214	116
Channel 1215	126
Channel 1216	119
Channel 1217	118
Channel 1218	121
Channel 1219	121
Channel 1220	135
Channel 1221	113
Channel 1222	119
Channel 1223	148
Channel 1224	125
Channel 1225	127
Channel 1226	130
Channel 1227	138
Channel 1228	136
Channel 1229	161
Channel 1230	159
Channel 1231	175
Channel 1232	143
Channel 1233	151
Channel 1234	139
Channel 1235	161
Channel 1236	173
Channel 1237	162
Channel 1238	174
Channel 1239	205
Channel 1240	182
Channel 1241	197
Channel 1242	211
Channel 1243	225
Channel 1244	233
Channel 1245	232
Channel 1246	253
Channel 1247	246
Channel 1248	243
Channel 1249	268
Channel 1250	270
Channel 1251	274
Channel 1252	310
Channel 1253	282
Channel 1254	290
Channel 1255	305
Channel 1256	318
Channel 1257	375
Channel 1258	361
Channel 1259	362
Channel 1260	404
Channel 1261	405
Channel 1262	363
Channel 1263	361
Channel 1264	384
Channel 1265	410
Channel 1266	410
Channel 1267	440
Channel 1268	491
Channel 1269	489
Channel 1270	458
Channel 1271	484
Channel 1272	496
Channel 1273	493
Channel 1274	566
Channel 1275	567
Channel 1276	517
Channel 1277	565
Channel 1278	544
Channel 1279	586
Channel 1280	530
Channel 1281	583
Channel 1282	621
Channel 1283	547
Channel 1284	586
Channel 1285	641
Channel 1286	600
Channel 1287	657
Channel 1288	623
Channel 1289	601
Channel 1290	624
Channel 1291	626
Channel 1292	591
Channel 1293	651
Channel 1294	645
Channel 1295	653
Channel 1296	659
Channel 1297	701
Channel 1298	637
Channel 1299	687
Channel 1300	639
Channel 1301	689
Channel 1302	672
Channel 1303	719
Channel 1304	773
Channel 1305	776
Channel 1306	806
Channel 1307	836
Channel 1308	861
Channel 1309	869
Channel 1310	930
Channel 1311	950
Channel 1312	1049
Channel 1313	993
Channel 1314	1102
Channel 1315	1221
Channel 1316	1259
Channel 1317	1287
Channel 1318	1280
Channel 1319	1440
Channel 1320	1472
Channel 1321	1628
Channel 1322	1621
Channel 1323	1757
Channel 1324	1793
Channel 1325	1858
Channel 1326	1928
Channel 1327	1976
Channel 1328	2070
Channel 1329	2112
Channel 1330	2166
Channel 1331	2244
Channel 1332	2239
Channel 1333	2326
Channel 1334	2418
Channel 1335	2511
Channel 1336	2503
Channel 1337	2525
Channel 1338	2539
Channel 1339	2506
Channel 1340	2555
Channel 1341	2604
Channel 1342	2537
Channel 1343	2618
Channel 1344	2462
Channel 1345	2500
Channel 1346	2512
Channel 1347	2490
Channel 1348	2501
Channel 1349	2357
Channel 1350	2389
Channel 1351	2322
Channel 1352	2288
Channel 1353	2280
Channel 1354	2325
Channel 1355	2191
Channel 1356	2262
Channel 1357	2085
Channel 1358	2129
Channel 1359	2009
Channel 1360	2077
Channel 1361	1956
Channel 1362	1977
Channel 1363	1928
Channel 1364	1914
Channel 1365	1882
Channel 1366	1844
Channel 1367	1717
Channel 1368	1874
Channel 1369	1777
Channel 1370	1757
Channel 1371	1645
Channel 1372	1678
Channel 1373	1618
Channel 1374	1613
Channel 1375	1557
Channel 1376	1496
Channel 1377	1477
Channel 1378	1438
Channel 1379	1415
Channel 1380	1331
Channel 1381	1305
Channel 1382	1271
Channel 1383	1234
Channel 1384	1169
Channel 1385	1129
Channel 1386	1057
Channel 1387	958
Channel 1388	963
Channel 1389	909
Channel 1390	837
Channel 1391	840
Channel 1392	724
Channel 1393	652
Channel 1394	688
Channel 1395	695
Channel 1396	603
Channel 1397	581
Channel 1398	559
Channel 1399	506
Channel 1400	574
Channel 1401	559
Channel 1402	481
Channel 1403	526
Channel 1404	506
Channel 1405	604
Channel 1406	559
Channel 1407	562
Channel 1408	676
Channel 1409	727
Channel 1410	771
Channel 1411	838
Channel 1412	871
Channel 1413	982
Channel 1414	997
Channel 1415	1101
Channel 1416	1138
Channel 1417	1117
Channel 1418	1186
Channel 1419	1238
Channel 1420	1165
Channel 1421	1211
Channel 1422	1266
Channel 1423	1150
Channel 1424	1119
Channel 1425	1107
Channel 1426	1054
Channel 1427	983
Channel 1428	862
Channel 1429	866
Channel 1430	689
Channel 1431	638
Channel 1432	572
Channel 1433	490
Channel 1434	437
Channel 1435	372
Channel 1436	342
Channel 1437	270
Channel 1438	259
Channel 1439	220
Channel 1440	203
Channel 1441	210
Channel 1442	185
Channel 1443	172
Channel 1444	156
Channel 1445	132
Channel 1446	145
Channel 1447	134
Channel 1448	145
Channel 1449	156
Channel 1450	128
Channel 1451	142
Channel 1452	154
Channel 1453	138
Channel 1454	152
Channel 1455	158
Channel 1456	147
Channel 1457	174
Channel 1458	151
Channel 1459	183
Channel 1460	178
Channel 1461	171
Channel 1462	184
Channel 1463	213
Channel 1464	213
Channel 1465	216
Channel 1466	222
Channel 1467	230
Channel 1468	230
Channel 1469	267
Channel 1470	262
Channel 1471	297
Channel 1472	277
Channel 1473	306
Channel 1474	315
Channel 1475	374
Channel 1476	359
Channel 1477	342
Channel 1478	323
Channel 1479	389
Channel 1480	390
Channel 1481	360
Channel 1482	404
Channel 1483	401
Channel 1484	428
Channel 1485	462
Channel 1486	413
Channel 1487	435
Channel 1488	427
Channel 1489	432
Channel 1490	460
Channel 1491	474
Channel 1492	436
Channel 1493	460
Channel 1494	484
Channel 1495	466
Channel 1496	436
Channel 1497	446
Channel 1498	457
Channel 1499	411
Channel 1500	426
Channel 1501	398
Channel 1502	419
Channel 1503	365
Channel 1504	426
Channel 1505	404
Channel 1506	395
Channel 1507	395
Channel 1508	406
Channel 1509	377
Channel 1510	382
Channel 1511	364
Channel 1512	360
Channel 1513	379
Channel 1514	363
Channel 1515	352
Channel 1516	342
Channel 1517	348
Channel 1518	320
Channel 1519	331
Channel 1520	327
Channel 1521	322
Channel 1522	320
Channel 1523	291
Channel 1524	345
Channel 1525	281
Channel 1526	307
Channel 1527	276
Channel 1528	282
Channel 1529	298
Channel 1530	285
Channel 1531	295
Channel 1532	245
Channel 1533	252
Channel 1534	277
Channel 1535	260
Channel 1536	263
Channel 1537	245
Channel 1538	262
Channel 1539	210
Channel 1540	250
Channel 1541	224
Channel 1542	214
Channel 1543	238
Channel 1544	178
Channel 1545	208
Channel 1546	213
Channel 1547	201
Channel 1548	176
Channel 1549	214
Channel 1550	168
Channel 1551	159
Channel 1552	176
Channel 1553	168
Channel 1554	176
Channel 1555	157
Channel 1556	129
Channel 1557	156
Channel 1558	151
Channel 1559	144
Channel 1560	142
Channel 1561	130
Channel 1562	135
Channel 1563	123
Channel 1564	107
Channel 1565	124
Channel 1566	82
Channel 1567	95
Channel 1568	101
Channel 1569	86
Channel 1570	102
Channel 1571	105
Channel 1572	82
Channel 1573	105
Channel 1574	112
Channel 1575	101
Channel 1576	107
Channel 1577	116
Channel 1578	118
Channel 1579	132
Channel 1580	144
Channel 1581	163
Channel 1582	176
Channel 1583	191
Channel 1584	208
Channel 1585	218
Channel 1586	234
Channel 1587	243
Channel 1588	303
Channel 1589	280
Channel 1590	331
Channel 1591	329
Channel 1592	287
Channel 1593	288
Channel 1594	332
Channel 1595	268
Channel 1596	277
Channel 1597	272
Channel 1598	257
Channel 1599	227
Channel 1600	192
Channel 1601	183
Channel 1602	165
Channel 1603	133
Channel 1604	124
Channel 1605	111
Channel 1606	84
Channel 1607	72
Channel 1608	80
Channel 1609	71
Channel 1610	80
Channel 1611	65
Channel 1612	61
Channel 1613	65
Channel 1614	62
Channel 1615	74
Channel 1616	60
Channel 1617	57
Channel 1618	62
Channel 1619	60
Channel 1620	68
Channel 1621	66
Channel 1622	66
Channel 1623	59
Channel 1624	60
Channel 1625	45
Channel 1626	47
Channel 1627	54
Channel 1628	53
Channel 1629	48
Channel 1630	35
Channel 1631	33
Channel 1632	37
Channel 1633	41
Channel 1634	24
Channel 1635	29
Channel 1636	24
Channel 1637	29
Channel 1638	17
Channel 1639	22
Channel 1640	16
Channel 1641	18
Channel 1642	7
Channel 1643	10
Channel 1644	13
Channel 1645	16
Channel 1646	14
Channel 1647	19
Channel 1648	8
Channel 1649	11
Channel 1650	20
Channel 1651	12
Channel 1652	16
Channel 1653	12
Channel 1654	12
Channel 1655	12
Channel 1656	11
Channel 1657	25
Channel 1658	18
Channel 1659	9
Channel 1660	6
Channel 1661	19
Channel 1662	20
Channel 1663	18
Channel 1664	14
Channel 1665	19
Channel 1666	17
Channel 1667	17
Channel 1668	12
Channel 1669	18
Channel 1670	19
Channel 1671	13
Channel 1672	20
Channel 1673	18
Channel 1674	21
Channel 1675	9
Channel 1676	15
Channel 1677	14
Channel 1678	20
Channel 1679	20
Channel 1680	29
Channel 1681	26
Channel 1682	32
Channel 1683	33
Channel 1684	35
Channel 1685	42
Channel 1686	44
Channel 1687	57
Channel 1688	67
Channel 1689	89
Channel 1690	94
Channel 1691	113
Channel 1692	134
Channel 1693	170
Channel 1694	225
Channel 1695	230
Channel 1696	305
Channel 1697	330
Channel 1698	358
Channel 1699	475
Channel 1700	483
Channel 1701	527
Channel 1702	596
Channel 1703	647
Channel 1704	752
Channel 1705	739
Channel 1706	807
Channel 1707	928
Channel 1708	943
Channel 1709	977
Channel 1710	983
Channel 1711	1042
Channel 1712	1009
Channel 1713	1120
Channel 1714	1068
Channel 1715	1099
Channel 1716	1093
Channel 1717	1100
Channel 1718	1047
Channel 1719	1096
Channel 1720	1013
Channel 1721	906
Channel 1722	861
Channel 1723	863
Channel 1724	782
Channel 1725	731
Channel 1726	615
Channel 1727	511
Channel 1728	473
Channel 1729	426
Channel 1730	325
Channel 1731	301
Channel 1732	237
Channel 1733	188
Channel 1734	183
Channel 1735	137
Channel 1736	99
Channel 1737	94
Channel 1738	73
Channel 1739	68
Channel 1740	34
Channel 1741	37
Channel 1742	25
Channel 1743	26
Channel 1744	22
Channel 1745	16
Channel 1746	14
Channel 1747	14
Channel 1748	8
Channel 1749	10
Channel 1750	10
Channel 1751	19
Channel 1752	18
Channel 1753	14
Channel 1754	11
Channel 1755	15
Channel 1756	12
Channel 1757	15
Channel 1758	10
Channel 1759	9
Channel 1760	15
Channel 1761	9
Channel 1762	17
Channel 1763	16
Channel 1764	14
Channel 1765	14
Channel 1766	17
Channel 1767	14
Channel 1768	13
Channel 1769	11
Channel 1770	13
Channel 1771	12
Channel 1772	15
Channel 1773	13
Channel 1774	12
Channel 1775	12
Channel 1776	18
Channel 1777	16
Channel 1778	13
Channel 1779	9
Channel 1780	13
Channel 1781	12
Channel 1782	7
Channel 1783	16
Channel 1784	10
Channel 1785	11
Channel 1786	13
Channel 1787	11
Channel 1788	16
Channel 1789	17
Channel 1790	10
Channel 1791	8
Channel 1792	10
Channel 1793	13
Channel 1794	6
Channel 1795	10
Channel 1796	14
Channel 1797	18
Channel 1798	17
Channel 1799	13
Channel 1800	10
Channel 1801	13
Channel 1802	19
Channel 1803	11
Channel 1804	11
Channel 1805	13
Channel 1806	8
Channel 1807	15
Channel 1808	9
Channel 1809	8
Channel 1810	15
Channel 1811	6
Channel 1812	12
Channel 1813	8
Channel 1814	14
Channel 1815	11
Channel 1816	7
Channel 1817	7
Channel 1818	13
Channel 1819	9
Channel 1820	13
Channel 1821	17
Channel 1822	11
Channel 1823	10
Channel 1824	11
Channel 1825	9
Channel 1826	15
Channel 1827	14
Channel 1828	14
Channel 1829	8
Channel 1830	11
Channel 1831	9
Channel 1832	7
Channel 1833	13
Channel 1834	12
Channel 1835	11
Channel 1836	7
Channel 1837	13
Channel 1838	14
Channel 1839	15
Channel 1840	12
Channel 1841	7
Channel 1842	11
Channel 1843	18
Channel 1844	11
Channel 1845	15
Channel 1846	15
Channel 1847	7
Channel 1848	13
Channel 1849	15
Channel 1850	11
Channel 1851	15
Channel 1852	14
Channel 1853	11
Channel 1854	11
Channel 1855	7
Channel 1856	14
Channel 1857	17
Channel 1858	10
Channel 1859	11
Channel 1860	17
Channel 1861	13
Channel 1862	14
Channel 1863	13
Channel 1864	4
Channel 1865	15
Channel 1866	13
Channel 1867	6
Channel 1868	20
Channel 1869	22
Channel 1870	14
Channel 1871	21
Channel 1872	10
Channel 1873	13
Channel 1874	19
Channel 1875	16
Channel 1876	13
Channel 1877	14
Channel 1878	7
Channel 1879	20
Channel 1880	16
Channel 1881	13
Channel 1882	10
Channel 1883	15
Channel 1884	11
Channel 1885	17
Channel 1886	21
Channel 1887	15
Channel 1888	18
Channel 1889	11
Channel 1890	16
Channel 1891	18
Channel 1892	22
Channel 1893	14
Channel 1894	7
Channel 1895	18
Channel 1896	14
Channel 1897	15
Channel 1898	13
Channel 1899	14
Channel 1900	24
Channel 1901	16
Channel 1902	24
Channel 1903	13
Channel 1904	23
Channel 1905	27
Channel 1906	32
Channel 1907	36
Channel 1908	32
Channel 1909	45
Channel 1910	49
Channel 1911	60
Channel 1912	69
Channel 1913	84
Channel 1914	103
Channel 1915	131
Channel 1916	123
Channel 1917	147
Channel 1918	176
Channel 1919	175
Channel 1920	171
Channel 1921	207
Channel 1922	223
Channel 1923	248
Channel 1924	264
Channel 1925	266
Channel 1926	306
Channel 1927	293
Channel 1928	313
Channel 1929	286
Channel 1930	283
Channel 1931	294
Channel 1932	294
Channel 1933	257
Channel 1934	252
Channel 1935	221
Channel 1936	194
Channel 1937	182
Channel 1938	167
Channel 1939	171
Channel 1940	133
Channel 1941	123
Channel 1942	110
Channel 1943	97
Channel 1944	76
Channel 1945	57
Channel 1946	59
Channel 1947	39
Channel 1948	41
Channel 1949	41
Channel 1950	37
Channel 1951	31
Channel 1952	30
Channel 1953	26
Channel 1954	32
Channel 1955	33
Channel 1956	39
Channel 1957	41
Channel 1958	44
Channel 1959	49
Channel 1960	39
Channel 1961	35
Channel 1962	56
Channel 1963	52
Channel 1964	61
Channel 1965	55
Channel 1966	49
Channel 1967	54
Channel 1968	53
Channel 1969	61
Channel 1970	49
Channel 1971	42
Channel 1972	39
Channel 1973	50
Channel 1974	36
Channel 1975	39
Channel 1976	28
Channel 1977	37
Channel 1978	27
Channel 1979	30
Channel 1980	26
Channel 1981	24
Channel 1982	22
Channel 1983	10
Channel 1984	14
Channel 1985	9
Channel 1986	8
Channel 1987	12
Channel 1988	10
Channel 1989	7
Channel 1990	6
Channel 1991	10
Channel 1992	5
Channel 1993	5
Channel 1994	9
[truncated: 2,102 more rows]
