# Supplementary material for: A dataset of 112 ligands for the preconcentration of mercury, uranium, lanthanum and other pollutants and heavy metals in water
Source: Data Brief. 2020 Feb 4;29:105236. doi: 10.1016/j.dib.2020.105236 (PMC7033335; doi:10.1016/j.dib.2020.105236)
Supplement: Multimedia component 28_2_spl_4_spl_6-Tri_spl_2-pyridyl_spl_-s-triazine [file mmc28.txt]

Kalib 1	-0.354346
Kalib 2	0.012554
Kalib 3	0.001788
Kalib 4	0.000419
Kalib Square	0.000000
Kalib Fano	0.010361
Channel 1	0
Channel 2	0
Channel 3	0
Channel 4	0
Channel 5	0
Channel 6	0
Channel 7	0
Channel 8	0
Channel 9	0
Channel 10	0
Channel 11	0
Channel 12	3
Channel 13	0
Channel 14	33
Channel 15	86
Channel 16	304
Channel 17	1136
Channel 18	3545
Channel 19	9922
Channel 20	24481
Channel 21	56093
Channel 22	112250
Channel 23	202939
Channel 24	329125
Channel 25	475903
Channel 26	623183
Channel 27	737827
Channel 28	776389
Channel 29	736965
Channel 30	627070
Channel 31	479858
Channel 32	326389
Channel 33	199150
Channel 34	110467
Channel 35	54502
Channel 36	23564
Channel 37	9421
Channel 38	3275
Channel 39	1055
Channel 40	331
Channel 41	81
Channel 42	30
Channel 43	10
Channel 44	14
Channel 45	9
Channel 46	6
Channel 47	8
Channel 48	3
Channel 49	8
Channel 50	5
Channel 51	3
Channel 52	6
Channel 53	5
Channel 54	5
Channel 55	4
Channel 56	6
Channel 57	2
Channel 58	4
Channel 59	3
Channel 60	5
Channel 61	7
Channel 62	0
Channel 63	3
Channel 64	1
Channel 65	3
Channel 66	2
Channel 67	3
Channel 68	1
Channel 69	3
Channel 70	0
Channel 71	2
Channel 72	4
Channel 73	2
Channel 74	1
Channel 75	2
Channel 76	0
Channel 77	2
Channel 78	40
Channel 79	65
Channel 80	74
Channel 81	76
Channel 82	64
Channel 83	63
Channel 84	56
Channel 85	67
Channel 86	76
Channel 87	57
Channel 88	60
Channel 89	59
Channel 90	67
Channel 91	75
Channel 92	53
Channel 93	52
Channel 94	57
Channel 95	68
Channel 96	54
Channel 97	74
Channel 98	66
Channel 99	67
Channel 100	64
Channel 101	53
Channel 102	72
Channel 103	46
Channel 104	58
Channel 105	65
Channel 106	43
Channel 107	48
Channel 108	59
Channel 109	69
Channel 110	56
Channel 111	49
Channel 112	45
Channel 113	45
Channel 114	55
Channel 115	66
Channel 116	56
Channel 117	53
Channel 118	48
Channel 119	56
Channel 120	48
Channel 121	52
Channel 122	54
Channel 123	51
Channel 124	63
Channel 125	45
Channel 126	52
Channel 127	50
Channel 128	41
Channel 129	35
Channel 130	38
Channel 131	39
Channel 132	49
Channel 133	40
Channel 134	37
Channel 135	41
Channel 136	37
Channel 137	43
Channel 138	28
Channel 139	36
Channel 140	32
Channel 141	25
Channel 142	38
Channel 143	35
Channel 144	31
Channel 145	35
Channel 146	36
Channel 147	39
Channel 148	30
Channel 149	44
Channel 150	35
Channel 151	27
Channel 152	28
Channel 153	30
Channel 154	36
Channel 155	34
Channel 156	31
Channel 157	41
Channel 158	39
Channel 159	19
Channel 160	41
Channel 161	24
Channel 162	34
Channel 163	36
Channel 164	32
Channel 165	30
Channel 166	39
Channel 167	24
Channel 168	34
Channel 169	31
Channel 170	32
Channel 171	35
Channel 172	40
Channel 173	25
Channel 174	19
Channel 175	35
Channel 176	28
Channel 177	28
Channel 178	23
Channel 179	25
Channel 180	34
Channel 181	30
Channel 182	42
Channel 183	36
Channel 184	34
Channel 185	30
Channel 186	29
Channel 187	42
Channel 188	29
Channel 189	36
Channel 190	44
Channel 191	29
Channel 192	35
Channel 193	32
Channel 194	38
Channel 195	35
Channel 196	24
Channel 197	28
Channel 198	36
Channel 199	39
Channel 200	33
Channel 201	37
Channel 202	24
Channel 203	22
Channel 204	35
Channel 205	30
Channel 206	38
Channel 207	57
Channel 208	62
Channel 209	63
Channel 210	64
Channel 211	74
Channel 212	57
Channel 213	57
Channel 214	62
Channel 215	69
Channel 216	68
Channel 217	59
Channel 218	73
Channel 219	61
Channel 220	96
Channel 221	58
Channel 222	62
Channel 223	58
Channel 224	53
Channel 225	59
Channel 226	65
Channel 227	50
Channel 228	44
Channel 229	43
Channel 230	33
Channel 231	43
Channel 232	27
Channel 233	29
Channel 234	28
Channel 235	32
Channel 236	35
Channel 237	27
Channel 238	32
Channel 239	31
Channel 240	26
Channel 241	36
Channel 242	32
Channel 243	33
Channel 244	38
Channel 245	35
Channel 246	58
Channel 247	50
Channel 248	64
Channel 249	82
Channel 250	102
Channel 251	123
Channel 252	142
Channel 253	184
Channel 254	208
Channel 255	241
Channel 256	281
Channel 257	309
Channel 258	436
Channel 259	489
Channel 260	621
Channel 261	714
Channel 262	809
Channel 263	901
Channel 264	921
Channel 265	916
Channel 266	857
Channel 267	792
Channel 268	703
Channel 269	605
Channel 270	434
Channel 271	320
Channel 272	247
Channel 273	203
Channel 274	155
Channel 275	119
Channel 276	112
Channel 277	91
Channel 278	108
Channel 279	107
Channel 280	85
Channel 281	111
Channel 282	120
Channel 283	109
Channel 284	132
Channel 285	111
Channel 286	92
Channel 287	95
Channel 288	81
Channel 289	58
Channel 290	48
Channel 291	35
Channel 292	25
Channel 293	24
Channel 294	20
Channel 295	16
Channel 296	22
Channel 297	23
Channel 298	24
Channel 299	19
Channel 300	18
Channel 301	16
Channel 302	21
Channel 303	25
Channel 304	12
Channel 305	23
Channel 306	17
Channel 307	20
Channel 308	19
Channel 309	22
Channel 310	19
Channel 311	21
Channel 312	29
Channel 313	41
Channel 314	46
Channel 315	47
Channel 316	66
Channel 317	84
Channel 318	116
Channel 319	140
Channel 320	148
Channel 321	173
Channel 322	185
Channel 323	198
Channel 324	186
Channel 325	195
Channel 326	154
Channel 327	119
Channel 328	97
Channel 329	87
Channel 330	60
Channel 331	58
Channel 332	44
Channel 333	31
Channel 334	15
Channel 335	22
Channel 336	25
Channel 337	12
Channel 338	12
Channel 339	18
Channel 340	26
Channel 341	25
Channel 342	24
Channel 343	28
Channel 344	31
Channel 345	28
Channel 346	41
Channel 347	22
Channel 348	33
Channel 349	31
Channel 350	34
Channel 351	36
Channel 352	33
Channel 353	25
Channel 354	30
Channel 355	30
Channel 356	24
Channel 357	14
Channel 358	16
Channel 359	15
Channel 360	19
Channel 361	13
Channel 362	10
Channel 363	11
Channel 364	13
Channel 365	10
Channel 366	12
Channel 367	16
Channel 368	8
Channel 369	8
Channel 370	12
Channel 371	11
Channel 372	6
Channel 373	6
Channel 374	12
Channel 375	25
Channel 376	12
Channel 377	9
Channel 378	17
Channel 379	11
Channel 380	10
Channel 381	8
Channel 382	19
Channel 383	7
Channel 384	13
Channel 385	7
Channel 386	9
Channel 387	15
Channel 388	13
Channel 389	14
Channel 390	15
Channel 391	9
Channel 392	12
Channel 393	14
Channel 394	15
Channel 395	17
Channel 396	6
Channel 397	18
Channel 398	15
Channel 399	9
Channel 400	13
Channel 401	11
Channel 402	16
Channel 403	18
Channel 404	11
Channel 405	9
Channel 406	14
Channel 407	11
Channel 408	7
Channel 409	12
Channel 410	8
Channel 411	12
Channel 412	12
Channel 413	10
Channel 414	11
Channel 415	11
Channel 416	14
Channel 417	11
Channel 418	14
Channel 419	13
Channel 420	14
Channel 421	7
Channel 422	10
Channel 423	12
Channel 424	9
Channel 425	13
Channel 426	9
Channel 427	21
Channel 428	10
Channel 429	16
Channel 430	12
Channel 431	14
Channel 432	7
Channel 433	15
Channel 434	8
Channel 435	11
Channel 436	6
Channel 437	7
Channel 438	12
Channel 439	14
Channel 440	13
Channel 441	13
Channel 442	6
Channel 443	10
Channel 444	20
Channel 445	15
Channel 446	12
Channel 447	12
Channel 448	22
Channel 449	15
Channel 450	17
Channel 451	18
Channel 452	16
Channel 453	31
Channel 454	46
Channel 455	39
Channel 456	43
Channel 457	65
Channel 458	65
Channel 459	64
Channel 460	76
Channel 461	62
Channel 462	81
Channel 463	67
Channel 464	74
Channel 465	40
Channel 466	45
Channel 467	36
Channel 468	33
Channel 469	26
Channel 470	24
Channel 471	12
Channel 472	10
Channel 473	18
Channel 474	18
Channel 475	9
Channel 476	11
Channel 477	13
Channel 478	9
Channel 479	14
Channel 480	11
Channel 481	13
Channel 482	10
Channel 483	5
Channel 484	12
Channel 485	16
Channel 486	10
Channel 487	12
Channel 488	10
Channel 489	19
Channel 490	13
Channel 491	15
Channel 492	12
Channel 493	13
Channel 494	14
Channel 495	20
Channel 496	22
Channel 497	27
Channel 498	22
Channel 499	23
Channel 500	34
Channel 501	30
Channel 502	23
Channel 503	28
Channel 504	19
Channel 505	32
Channel 506	22
Channel 507	21
Channel 508	22
Channel 509	17
Channel 510	17
Channel 511	14
Channel 512	18
Channel 513	16
Channel 514	10
Channel 515	17
Channel 516	16
Channel 517	8
Channel 518	21
Channel 519	17
Channel 520	17
Channel 521	15
Channel 522	12
Channel 523	20
Channel 524	24
Channel 525	29
Channel 526	35
Channel 527	49
Channel 528	60
Channel 529	78
Channel 530	81
Channel 531	121
Channel 532	181
Channel 533	185
Channel 534	215
Channel 535	247
Channel 536	249
Channel 537	326
Channel 538	325
Channel 539	346
Channel 540	350
Channel 541	319
Channel 542	297
Channel 543	285
Channel 544	212
Channel 545	178
Channel 546	167
Channel 547	124
Channel 548	93
Channel 549	80
Channel 550	41
Channel 551	33
Channel 552	31
Channel 553	21
Channel 554	21
Channel 555	20
Channel 556	10
Channel 557	14
Channel 558	15
Channel 559	8
Channel 560	19
Channel 561	8
Channel 562	16
Channel 563	9
Channel 564	11
Channel 565	16
Channel 566	15
Channel 567	11
Channel 568	17
Channel 569	20
Channel 570	14
Channel 571	18
Channel 572	12
Channel 573	16
Channel 574	19
Channel 575	14
Channel 576	13
Channel 577	13
Channel 578	13
Channel 579	21
Channel 580	21
Channel 581	24
Channel 582	31
Channel 583	37
Channel 584	30
Channel 585	41
Channel 586	47
Channel 587	51
Channel 588	52
Channel 589	73
Channel 590	82
Channel 591	64
Channel 592	85
Channel 593	75
Channel 594	64
Channel 595	69
Channel 596	54
Channel 597	47
Channel 598	37
Channel 599	48
Channel 600	25
Channel 601	32
Channel 602	26
Channel 603	19
Channel 604	16
Channel 605	24
Channel 606	20
Channel 607	11
Channel 608	19
Channel 609	22
Channel 610	24
Channel 611	20
Channel 612	31
Channel 613	28
Channel 614	39
Channel 615	60
Channel 616	64
Channel 617	90
Channel 618	104
Channel 619	116
Channel 620	169
Channel 621	168
Channel 622	182
Channel 623	193
Channel 624	214
Channel 625	209
Channel 626	204
Channel 627	220
Channel 628	180
Channel 629	161
Channel 630	146
Channel 631	115
Channel 632	94
Channel 633	95
Channel 634	65
Channel 635	50
Channel 636	36
Channel 637	27
Channel 638	31
Channel 639	21
Channel 640	21
Channel 641	20
Channel 642	14
Channel 643	9
Channel 644	19
Channel 645	16
Channel 646	14
Channel 647	13
Channel 648	14
Channel 649	15
Channel 650	14
Channel 651	16
Channel 652	22
Channel 653	13
Channel 654	17
Channel 655	22
Channel 656	16
Channel 657	10
Channel 658	15
Channel 659	17
Channel 660	20
Channel 661	17
Channel 662	23
Channel 663	27
Channel 664	22
Channel 665	31
Channel 666	33
Channel 667	35
Channel 668	45
Channel 669	29
Channel 670	33
Channel 671	34
Channel 672	27
Channel 673	35
Channel 674	40
Channel 675	32
Channel 676	31
Channel 677	32
Channel 678	32
Channel 679	30
Channel 680	28
Channel 681	43
Channel 682	24
Channel 683	40
Channel 684	39
Channel 685	50
Channel 686	55
Channel 687	43
Channel 688	58
Channel 689	47
Channel 690	44
Channel 691	49
Channel 692	56
Channel 693	40
Channel 694	46
Channel 695	31
Channel 696	33
Channel 697	28
Channel 698	17
Channel 699	12
Channel 700	27
Channel 701	21
Channel 702	20
Channel 703	15
Channel 704	13
Channel 705	26
Channel 706	24
Channel 707	19
Channel 708	37
Channel 709	28
Channel 710	38
Channel 711	58
Channel 712	43
Channel 713	61
Channel 714	66
Channel 715	66
Channel 716	75
Channel 717	81
Channel 718	71
Channel 719	81
Channel 720	69
Channel 721	68
Channel 722	61
Channel 723	61
Channel 724	45
Channel 725	29
Channel 726	37
Channel 727	30
Channel 728	28
Channel 729	17
Channel 730	24
Channel 731	11
Channel 732	15
Channel 733	17
Channel 734	20
Channel 735	16
Channel 736	18
Channel 737	20
Channel 738	20
Channel 739	15
Channel 740	12
Channel 741	24
Channel 742	14
Channel 743	27
Channel 744	20
Channel 745	5
Channel 746	21
Channel 747	13
Channel 748	18
Channel 749	15
Channel 750	7
Channel 751	10
Channel 752	11
Channel 753	10
Channel 754	18
Channel 755	12
Channel 756	16
Channel 757	16
Channel 758	12
Channel 759	17
Channel 760	18
Channel 761	15
Channel 762	13
Channel 763	20
Channel 764	17
Channel 765	9
Channel 766	25
Channel 767	17
Channel 768	18
Channel 769	23
Channel 770	16
Channel 771	15
Channel 772	14
Channel 773	24
Channel 774	13
Channel 775	22
Channel 776	13
Channel 777	14
Channel 778	21
Channel 779	17
Channel 780	19
Channel 781	18
Channel 782	21
Channel 783	10
Channel 784	18
Channel 785	27
Channel 786	23
Channel 787	18
Channel 788	30
Channel 789	24
Channel 790	26
Channel 791	19
Channel 792	23
Channel 793	18
Channel 794	23
Channel 795	25
Channel 796	31
Channel 797	27
Channel 798	32
Channel 799	32
Channel 800	34
Channel 801	34
Channel 802	38
Channel 803	21
Channel 804	25
Channel 805	30
Channel 806	14
Channel 807	21
Channel 808	30
Channel 809	18
Channel 810	25
Channel 811	22
Channel 812	14
Channel 813	19
Channel 814	20
Channel 815	24
Channel 816	11
Channel 817	18
Channel 818	14
Channel 819	12
Channel 820	13
Channel 821	7
Channel 822	15
Channel 823	16
Channel 824	14
Channel 825	19
Channel 826	16
Channel 827	24
Channel 828	17
Channel 829	15
Channel 830	13
Channel 831	15
Channel 832	17
Channel 833	15
Channel 834	19
Channel 835	14
Channel 836	17
Channel 837	18
Channel 838	17
Channel 839	23
Channel 840	13
Channel 841	20
Channel 842	16
Channel 843	23
Channel 844	18
Channel 845	13
Channel 846	12
Channel 847	24
Channel 848	20
Channel 849	23
Channel 850	11
Channel 851	18
Channel 852	15
Channel 853	21
Channel 854	16
Channel 855	19
Channel 856	20
Channel 857	18
Channel 858	25
Channel 859	23
Channel 860	34
Channel 861	19
Channel 862	18
Channel 863	17
Channel 864	20
Channel 865	15
Channel 866	17
Channel 867	15
Channel 868	16
Channel 869	22
Channel 870	16
Channel 871	26
Channel 872	24
Channel 873	19
Channel 874	20
Channel 875	26
Channel 876	30
Channel 877	20
Channel 878	22
Channel 879	16
Channel 880	19
Channel 881	24
Channel 882	18
Channel 883	28
Channel 884	20
Channel 885	23
Channel 886	19
Channel 887	11
Channel 888	13
Channel 889	19
Channel 890	20
Channel 891	15
Channel 892	17
Channel 893	18
Channel 894	21
Channel 895	23
Channel 896	16
Channel 897	14
Channel 898	15
Channel 899	19
Channel 900	13
Channel 901	23
Channel 902	12
Channel 903	11
Channel 904	21
Channel 905	15
Channel 906	21
Channel 907	17
Channel 908	17
Channel 909	25
Channel 910	14
Channel 911	23
Channel 912	15
Channel 913	18
Channel 914	19
Channel 915	21
Channel 916	21
Channel 917	22
Channel 918	19
Channel 919	11
Channel 920	17
Channel 921	30
Channel 922	20
Channel 923	13
Channel 924	26
Channel 925	22
Channel 926	14
Channel 927	28
Channel 928	18
Channel 929	23
Channel 930	28
Channel 931	19
Channel 932	21
Channel 933	17
Channel 934	17
Channel 935	13
Channel 936	19
Channel 937	22
Channel 938	27
Channel 939	26
Channel 940	23
Channel 941	22
Channel 942	31
Channel 943	17
Channel 944	29
Channel 945	22
Channel 946	25
Channel 947	13
Channel 948	26
Channel 949	18
Channel 950	31
Channel 951	18
Channel 952	23
Channel 953	21
Channel 954	20
Channel 955	28
Channel 956	20
Channel 957	26
Channel 958	28
Channel 959	26
Channel 960	26
Channel 961	27
Channel 962	22
Channel 963	8
Channel 964	23
Channel 965	23
Channel 966	20
Channel 967	29
Channel 968	16
Channel 969	20
Channel 970	19
Channel 971	23
Channel 972	24
Channel 973	25
Channel 974	20
Channel 975	30
Channel 976	21
Channel 977	26
Channel 978	28
Channel 979	36
Channel 980	26
Channel 981	15
Channel 982	27
Channel 983	25
Channel 984	29
Channel 985	27
Channel 986	27
Channel 987	17
Channel 988	20
Channel 989	23
Channel 990	20
Channel 991	27
Channel 992	28
Channel 993	21
Channel 994	22
Channel 995	18
Channel 996	23
Channel 997	24
Channel 998	29
Channel 999	29
Channel 1000	27
Channel 1001	28
Channel 1002	24
Channel 1003	24
Channel 1004	27
Channel 1005	20
Channel 1006	24
Channel 1007	19
Channel 1008	12
Channel 1009	21
Channel 1010	32
Channel 1011	24
Channel 1012	20
Channel 1013	19
Channel 1014	25
Channel 1015	20
Channel 1016	29
Channel 1017	22
Channel 1018	23
Channel 1019	26
Channel 1020	23
Channel 1021	29
Channel 1022	19
Channel 1023	30
Channel 1024	27
Channel 1025	19
Channel 1026	27
Channel 1027	36
Channel 1028	22
Channel 1029	26
Channel 1030	29
Channel 1031	29
Channel 1032	19
Channel 1033	16
Channel 1034	25
Channel 1035	38
Channel 1036	30
Channel 1037	32
Channel 1038	29
Channel 1039	33
Channel 1040	19
Channel 1041	21
Channel 1042	30
Channel 1043	33
Channel 1044	26
Channel 1045	30
Channel 1046	30
Channel 1047	27
Channel 1048	33
Channel 1049	27
Channel 1050	31
Channel 1051	20
Channel 1052	28
Channel 1053	30
Channel 1054	23
Channel 1055	26
Channel 1056	20
Channel 1057	14
Channel 1058	20
Channel 1059	25
Channel 1060	22
Channel 1061	30
Channel 1062	27
Channel 1063	23
Channel 1064	22
Channel 1065	18
Channel 1066	27
Channel 1067	27
Channel 1068	26
Channel 1069	30
Channel 1070	25
Channel 1071	27
Channel 1072	21
Channel 1073	19
Channel 1074	35
Channel 1075	26
Channel 1076	30
Channel 1077	28
Channel 1078	20
Channel 1079	27
Channel 1080	17
Channel 1081	27
Channel 1082	30
Channel 1083	31
Channel 1084	25
Channel 1085	41
Channel 1086	23
Channel 1087	31
Channel 1088	26
Channel 1089	19
Channel 1090	31
Channel 1091	26
Channel 1092	25
Channel 1093	21
Channel 1094	38
Channel 1095	20
Channel 1096	26
Channel 1097	22
Channel 1098	24
Channel 1099	32
Channel 1100	37
Channel 1101	35
Channel 1102	26
Channel 1103	23
Channel 1104	25
Channel 1105	37
Channel 1106	25
Channel 1107	31
Channel 1108	32
Channel 1109	42
Channel 1110	29
Channel 1111	37
Channel 1112	31
Channel 1113	22
Channel 1114	42
Channel 1115	35
Channel 1116	30
Channel 1117	40
Channel 1118	28
Channel 1119	37
Channel 1120	32
Channel 1121	24
Channel 1122	36
Channel 1123	36
Channel 1124	43
Channel 1125	34
Channel 1126	31
Channel 1127	49
Channel 1128	34
Channel 1129	38
Channel 1130	36
Channel 1131	32
Channel 1132	26
Channel 1133	45
Channel 1134	48
Channel 1135	46
Channel 1136	29
Channel 1137	42
Channel 1138	33
Channel 1139	44
Channel 1140	35
Channel 1141	46
Channel 1142	32
Channel 1143	31
Channel 1144	45
Channel 1145	45
Channel 1146	32
Channel 1147	42
Channel 1148	47
Channel 1149	39
Channel 1150	37
Channel 1151	48
Channel 1152	42
Channel 1153	45
Channel 1154	45
Channel 1155	39
Channel 1156	36
Channel 1157	38
Channel 1158	49
Channel 1159	57
Channel 1160	49
Channel 1161	69
Channel 1162	41
Channel 1163	49
Channel 1164	47
Channel 1165	48
Channel 1166	59
Channel 1167	63
Channel 1168	49
Channel 1169	45
Channel 1170	37
Channel 1171	52
Channel 1172	41
Channel 1173	52
Channel 1174	52
Channel 1175	55
Channel 1176	58
Channel 1177	47
Channel 1178	66
Channel 1179	49
Channel 1180	58
Channel 1181	63
Channel 1182	64
Channel 1183	53
Channel 1184	63
Channel 1185	57
Channel 1186	61
Channel 1187	69
Channel 1188	77
Channel 1189	64
Channel 1190	64
Channel 1191	70
Channel 1192	59
Channel 1193	74
Channel 1194	70
Channel 1195	105
Channel 1196	76
Channel 1197	79
Channel 1198	98
Channel 1199	78
Channel 1200	80
Channel 1201	98
Channel 1202	80
Channel 1203	85
Channel 1204	102
Channel 1205	93
Channel 1206	108
Channel 1207	96
Channel 1208	90
Channel 1209	111
Channel 1210	105
Channel 1211	132
Channel 1212	121
Channel 1213	110
Channel 1214	109
Channel 1215	129
Channel 1216	126
Channel 1217	107
Channel 1218	101
Channel 1219	114
Channel 1220	119
Channel 1221	128
Channel 1222	129
Channel 1223	133
Channel 1224	143
Channel 1225	142
Channel 1226	138
Channel 1227	139
Channel 1228	159
Channel 1229	148
Channel 1230	165
Channel 1231	156
Channel 1232	169
Channel 1233	166
Channel 1234	176
Channel 1235	198
Channel 1236	213
Channel 1237	173
Channel 1238	202
Channel 1239	189
Channel 1240	171
Channel 1241	234
Channel 1242	214
Channel 1243	226
Channel 1244	239
Channel 1245	246
Channel 1246	259
Channel 1247	260
Channel 1248	290
Channel 1249	262
Channel 1250	308
Channel 1251	297
Channel 1252	302
Channel 1253	317
Channel 1254	325
Channel 1255	341
Channel 1256	357
Channel 1257	323
Channel 1258	367
Channel 1259	395
Channel 1260	389
Channel 1261	429
Channel 1262	432
Channel 1263	425
Channel 1264	473
Channel 1265	430
Channel 1266	461
Channel 1267	494
Channel 1268	529
Channel 1269	484
Channel 1270	516
Channel 1271	531
Channel 1272	506
Channel 1273	485
Channel 1274	531
Channel 1275	555
Channel 1276	571
Channel 1277	580
Channel 1278	551
Channel 1279	552
Channel 1280	625
Channel 1281	639
Channel 1282	652
Channel 1283	625
Channel 1284	615
Channel 1285	599
Channel 1286	633
Channel 1287	694
Channel 1288	653
Channel 1289	643
Channel 1290	677
Channel 1291	666
Channel 1292	730
Channel 1293	677
Channel 1294	688
Channel 1295	679
Channel 1296	657
Channel 1297	684
Channel 1298	710
Channel 1299	734
Channel 1300	691
Channel 1301	712
Channel 1302	726
Channel 1303	761
Channel 1304	793
Channel 1305	846
Channel 1306	818
Channel 1307	893
Channel 1308	905
Channel 1309	960
Channel 1310	950
Channel 1311	1045
Channel 1312	1097
Channel 1313	1180
Channel 1314	1208
Channel 1315	1311
Channel 1316	1319
Channel 1317	1351
Channel 1318	1462
Channel 1319	1498
Channel 1320	1619
Channel 1321	1717
Channel 1322	1840
Channel 1323	1898
Channel 1324	1917
Channel 1325	2010
Channel 1326	2081
Channel 1327	2177
Channel 1328	2256
Channel 1329	2370
Channel 1330	2400
Channel 1331	2433
Channel 1332	2555
Channel 1333	2611
Channel 1334	2536
Channel 1335	2716
Channel 1336	2747
Channel 1337	2724
Channel 1338	2876
Channel 1339	2734
Channel 1340	2705
Channel 1341	2790
Channel 1342	2751
Channel 1343	2863
Channel 1344	2766
Channel 1345	2796
Channel 1346	2723
Channel 1347	2690
Channel 1348	2622
Channel 1349	2614
Channel 1350	2471
Channel 1351	2520
Channel 1352	2449
Channel 1353	2436
Channel 1354	2407
Channel 1355	2331
Channel 1356	2273
Channel 1357	2235
Channel 1358	2313
Channel 1359	2166
Channel 1360	2174
Channel 1361	2111
Channel 1362	2097
Channel 1363	2001
Channel 1364	2042
Channel 1365	2037
Channel 1366	1919
Channel 1367	1924
Channel 1368	1960
Channel 1369	1792
Channel 1370	1803
Channel 1371	1738
Channel 1372	1791
Channel 1373	1725
Channel 1374	1680
Channel 1375	1730
Channel 1376	1631
Channel 1377	1520
Channel 1378	1504
Channel 1379	1447
Channel 1380	1430
Channel 1381	1380
Channel 1382	1298
Channel 1383	1329
Channel 1384	1241
Channel 1385	1233
Channel 1386	1198
Channel 1387	1090
Channel 1388	1024
Channel 1389	987
Channel 1390	966
Channel 1391	898
Channel 1392	905
Channel 1393	821
Channel 1394	767
Channel 1395	708
Channel 1396	647
Channel 1397	612
Channel 1398	608
Channel 1399	588
Channel 1400	579
Channel 1401	571
Channel 1402	530
Channel 1403	598
Channel 1404	615
Channel 1405	611
Channel 1406	576
Channel 1407	665
Channel 1408	711
Channel 1409	730
Channel 1410	866
Channel 1411	906
Channel 1412	955
Channel 1413	1026
Channel 1414	1067
Channel 1415	1125
Channel 1416	1209
Channel 1417	1252
Channel 1418	1329
Channel 1419	1290
Channel 1420	1329
Channel 1421	1336
Channel 1422	1339
Channel 1423	1336
Channel 1424	1240
Channel 1425	1172
Channel 1426	1070
Channel 1427	1044
Channel 1428	906
Channel 1429	895
Channel 1430	745
Channel 1431	665
Channel 1432	620
Channel 1433	533
Channel 1434	482
Channel 1435	380
Channel 1436	360
Channel 1437	318
Channel 1438	269
Channel 1439	262
Channel 1440	212
Channel 1441	212
Channel 1442	184
Channel 1443	135
Channel 1444	150
Channel 1445	170
Channel 1446	152
Channel 1447	164
Channel 1448	164
Channel 1449	161
Channel 1450	151
Channel 1451	136
Channel 1452	143
Channel 1453	168
Channel 1454	156
Channel 1455	169
Channel 1456	159
Channel 1457	181
Channel 1458	199
Channel 1459	173
Channel 1460	212
Channel 1461	208
Channel 1462	196
Channel 1463	232
Channel 1464	220
Channel 1465	234
Channel 1466	236
Channel 1467	279
Channel 1468	255
Channel 1469	265
Channel 1470	302
Channel 1471	316
Channel 1472	318
Channel 1473	323
Channel 1474	334
Channel 1475	358
Channel 1476	357
Channel 1477	375
Channel 1478	363
Channel 1479	413
Channel 1480	365
Channel 1481	391
Channel 1482	422
Channel 1483	435
Channel 1484	462
Channel 1485	462
Channel 1486	465
Channel 1487	470
Channel 1488	489
Channel 1489	448
Channel 1490	476
Channel 1491	500
Channel 1492	485
Channel 1493	466
Channel 1494	482
Channel 1495	549
Channel 1496	447
Channel 1497	490
Channel 1498	469
Channel 1499	496
Channel 1500	446
Channel 1501	477
Channel 1502	489
Channel 1503	455
Channel 1504	433
Channel 1505	424
Channel 1506	434
Channel 1507	429
Channel 1508	408
Channel 1509	370
Channel 1510	365
Channel 1511	423
Channel 1512	373
Channel 1513	343
Channel 1514	324
Channel 1515	321
Channel 1516	365
Channel 1517	352
Channel 1518	363
Channel 1519	313
Channel 1520	366
Channel 1521	339
Channel 1522	342
Channel 1523	327
Channel 1524	344
Channel 1525	326
Channel 1526	310
Channel 1527	323
Channel 1528	320
Channel 1529	333
Channel 1530	305
Channel 1531	275
Channel 1532	288
Channel 1533	258
Channel 1534	300
Channel 1535	294
Channel 1536	286
Channel 1537	279
Channel 1538	255
Channel 1539	260
Channel 1540	240
Channel 1541	258
Channel 1542	230
Channel 1543	235
Channel 1544	227
Channel 1545	234
Channel 1546	191
Channel 1547	208
Channel 1548	199
Channel 1549	208
Channel 1550	182
Channel 1551	187
Channel 1552	196
Channel 1553	174
Channel 1554	164
Channel 1555	163
Channel 1556	168
Channel 1557	161
Channel 1558	133
Channel 1559	136
Channel 1560	114
Channel 1561	141
Channel 1562	134
Channel 1563	132
Channel 1564	127
Channel 1565	120
Channel 1566	109
Channel 1567	105
Channel 1568	103
Channel 1569	97
Channel 1570	98
Channel 1571	119
Channel 1572	97
Channel 1573	91
Channel 1574	91
Channel 1575	110
Channel 1576	108
Channel 1577	106
Channel 1578	123
Channel 1579	127
Channel 1580	170
Channel 1581	168
Channel 1582	182
Channel 1583	193
Channel 1584	236
Channel 1585	242
Channel 1586	217
Channel 1587	263
Channel 1588	265
Channel 1589	294
Channel 1590	326
Channel 1591	324
Channel 1592	307
Channel 1593	340
Channel 1594	281
Channel 1595	287
Channel 1596	270
Channel 1597	287
Channel 1598	236
Channel 1599	237
Channel 1600	206
Channel 1601	177
Channel 1602	156
Channel 1603	155
Channel 1604	138
Channel 1605	113
Channel 1606	85
Channel 1607	85
Channel 1608	92
Channel 1609	69
Channel 1610	58
Channel 1611	65
Channel 1612	56
Channel 1613	56
Channel 1614	56
Channel 1615	75
Channel 1616	77
Channel 1617	61
Channel 1618	70
Channel 1619	77
Channel 1620	71
Channel 1621	57
Channel 1622	60
Channel 1623	59
Channel 1624	58
Channel 1625	53
Channel 1626	48
Channel 1627	58
Channel 1628	40
Channel 1629	45
Channel 1630	43
Channel 1631	41
Channel 1632	17
Channel 1633	39
Channel 1634	26
Channel 1635	30
Channel 1636	20
Channel 1637	27
Channel 1638	18
Channel 1639	22
Channel 1640	18
Channel 1641	17
Channel 1642	14
Channel 1643	11
Channel 1644	17
Channel 1645	12
Channel 1646	7
Channel 1647	13
Channel 1648	9
Channel 1649	17
Channel 1650	17
Channel 1651	9
Channel 1652	16
Channel 1653	16
Channel 1654	26
Channel 1655	12
Channel 1656	15
Channel 1657	19
Channel 1658	9
Channel 1659	13
Channel 1660	14
Channel 1661	15
Channel 1662	17
Channel 1663	11
Channel 1664	11
Channel 1665	16
Channel 1666	16
Channel 1667	10
Channel 1668	20
Channel 1669	15
Channel 1670	24
Channel 1671	17
Channel 1672	17
Channel 1673	18
Channel 1674	21
Channel 1675	16
Channel 1676	22
Channel 1677	19
Channel 1678	17
Channel 1679	18
Channel 1680	25
Channel 1681	24
Channel 1682	26
Channel 1683	34
Channel 1684	34
Channel 1685	54
Channel 1686	60
Channel 1687	61
Channel 1688	76
Channel 1689	86
Channel 1690	86
Channel 1691	116
Channel 1692	152
Channel 1693	194
Channel 1694	216
Channel 1695	237
Channel 1696	278
Channel 1697	325
Channel 1698	412
Channel 1699	412
Channel 1700	493
Channel 1701	525
Channel 1702	607
Channel 1703	630
Channel 1704	637
Channel 1705	772
Channel 1706	831
Channel 1707	866
Channel 1708	910
Channel 1709	999
Channel 1710	1007
Channel 1711	1036
Channel 1712	1051
Channel 1713	1026
Channel 1714	1050
Channel 1715	1097
Channel 1716	1088
Channel 1717	1043
Channel 1718	1074
Channel 1719	1038
Channel 1720	980
Channel 1721	861
Channel 1722	845
Channel 1723	835
Channel 1724	703
Channel 1725	651
Channel 1726	583
Channel 1727	517
Channel 1728	447
Channel 1729	415
Channel 1730	323
Channel 1731	285
Channel 1732	214
Channel 1733	179
Channel 1734	151
Channel 1735	125
Channel 1736	122
Channel 1737	82
Channel 1738	78
Channel 1739	47
Channel 1740	45
Channel 1741	29
Channel 1742	30
Channel 1743	25
Channel 1744	17
Channel 1745	21
Channel 1746	20
Channel 1747	23
Channel 1748	10
Channel 1749	16
Channel 1750	9
Channel 1751	10
Channel 1752	14
Channel 1753	14
Channel 1754	9
Channel 1755	10
Channel 1756	13
Channel 1757	15
Channel 1758	8
Channel 1759	10
Channel 1760	11
Channel 1761	9
Channel 1762	11
Channel 1763	8
Channel 1764	11
Channel 1765	10
Channel 1766	14
Channel 1767	8
Channel 1768	7
Channel 1769	9
Channel 1770	16
Channel 1771	11
Channel 1772	10
Channel 1773	11
Channel 1774	15
Channel 1775	8
Channel 1776	11
Channel 1777	13
Channel 1778	13
Channel 1779	10
Channel 1780	13
Channel 1781	7
Channel 1782	18
Channel 1783	13
Channel 1784	11
Channel 1785	13
Channel 1786	13
Channel 1787	9
Channel 1788	10
Channel 1789	7
Channel 1790	10
Channel 1791	13
Channel 1792	6
Channel 1793	8
Channel 1794	8
Channel 1795	16
Channel 1796	18
Channel 1797	17
Channel 1798	11
Channel 1799	15
Channel 1800	13
Channel 1801	8
Channel 1802	14
Channel 1803	7
Channel 1804	9
Channel 1805	10
Channel 1806	14
Channel 1807	5
Channel 1808	6
Channel 1809	9
Channel 1810	8
Channel 1811	14
Channel 1812	8
Channel 1813	13
Channel 1814	12
Channel 1815	12
Channel 1816	9
Channel 1817	16
Channel 1818	9
Channel 1819	12
Channel 1820	20
Channel 1821	9
Channel 1822	15
Channel 1823	10
Channel 1824	12
Channel 1825	10
Channel 1826	7
Channel 1827	17
Channel 1828	8
Channel 1829	18
Channel 1830	15
Channel 1831	11
Channel 1832	13
Channel 1833	7
Channel 1834	8
Channel 1835	7
Channel 1836	12
Channel 1837	18
Channel 1838	14
Channel 1839	7
Channel 1840	8
Channel 1841	8
Channel 1842	10
Channel 1843	10
Channel 1844	10
Channel 1845	15
Channel 1846	17
Channel 1847	16
Channel 1848	11
Channel 1849	12
Channel 1850	18
Channel 1851	14
Channel 1852	13
Channel 1853	16
Channel 1854	12
Channel 1855	10
Channel 1856	11
Channel 1857	14
Channel 1858	13
Channel 1859	7
Channel 1860	15
Channel 1861	9
Channel 1862	13
Channel 1863	12
Channel 1864	8
Channel 1865	16
Channel 1866	15
Channel 1867	7
Channel 1868	12
Channel 1869	14
Channel 1870	13
Channel 1871	14
Channel 1872	19
Channel 1873	18
Channel 1874	14
Channel 1875	12
Channel 1876	9
Channel 1877	9
Channel 1878	9
Channel 1879	17
Channel 1880	24
Channel 1881	13
Channel 1882	12
Channel 1883	14
Channel 1884	19
Channel 1885	11
Channel 1886	22
Channel 1887	18
Channel 1888	15
Channel 1889	15
Channel 1890	15
Channel 1891	23
Channel 1892	13
Channel 1893	10
Channel 1894	12
Channel 1895	15
Channel 1896	13
Channel 1897	24
Channel 1898	16
Channel 1899	20
Channel 1900	19
Channel 1901	14
Channel 1902	20
Channel 1903	19
Channel 1904	19
Channel 1905	23
Channel 1906	32
Channel 1907	33
Channel 1908	34
Channel 1909	51
Channel 1910	54
Channel 1911	58
Channel 1912	76
Channel 1913	81
Channel 1914	86
Channel 1915	122
Channel 1916	132
Channel 1917	123
Channel 1918	151
Channel 1919	190
Channel 1920	183
Channel 1921	237
Channel 1922	225
Channel 1923	251
Channel 1924	276
Channel 1925	282
Channel 1926	282
Channel 1927	283
Channel 1928	341
Channel 1929	288
Channel 1930	260
Channel 1931	296
Channel 1932	280
Channel 1933	261
Channel 1934	208
Channel 1935	207
Channel 1936	210
Channel 1937	173
Channel 1938	182
Channel 1939	152
Channel 1940	130
Channel 1941	114
Channel 1942	125
Channel 1943	95
Channel 1944	67
Channel 1945	72
Channel 1946	61
Channel 1947	51
Channel 1948	49
Channel 1949	37
Channel 1950	28
Channel 1951	28
Channel 1952	27
Channel 1953	31
Channel 1954	35
Channel 1955	30
Channel 1956	39
Channel 1957	41
Channel 1958	52
Channel 1959	40
Channel 1960	43
Channel 1961	58
Channel 1962	70
Channel 1963	68
Channel 1964	54
Channel 1965	63
Channel 1966	57
Channel 1967	42
Channel 1968	65
Channel 1969	53
Channel 1970	61
Channel 1971	46
Channel 1972	59
Channel 1973	38
Channel 1974	48
Channel 1975	37
Channel 1976	38
Channel 1977	32
Channel 1978	30
Channel 1979	30
Channel 1980	16
Channel 1981	17
Channel 1982	16
Channel 1983	11
Channel 1984	15
Channel 1985	19
Channel 1986	6
Channel 1987	8
Channel 1988	4
Channel 1989	6
Channel 1990	11
Channel 1991	6
Channel 1992	5
Channel 1993	6
Channel 1994	6
[truncated: 2,102 more rows]
