# Supplementary material for: A dataset of 112 ligands for the preconcentration of mercury, uranium, lanthanum and other pollutants and heavy metals in water
Source: Data Brief. 2020 Feb 4;29:105236. doi: 10.1016/j.dib.2020.105236 (PMC7033335; doi:10.1016/j.dib.2020.105236)
Supplement: Multimedia component 29_2-hydroxybiphenyl 98 _spl_ [file mmc29.txt]

Kalib 1	-0.354346
Kalib 2	0.012554
Kalib 3	0.001788
Kalib 4	0.000419
Kalib Square	0.000000
Kalib Fano	0.010361
Channel 1	0
Channel 2	0
Channel 3	0
Channel 4	0
Channel 5	0
Channel 6	0
Channel 7	0
Channel 8	0
Channel 9	0
Channel 10	0
Channel 11	0
Channel 12	1
Channel 13	4
Channel 14	22
Channel 15	75
Channel 16	326
Channel 17	1062
Channel 18	3528
Channel 19	9827
Channel 20	24431
Channel 21	55234
Channel 22	111415
Channel 23	202125
Channel 24	328230
Channel 25	475340
Channel 26	622967
Channel 27	736733
Channel 28	777620
Channel 29	736175
Channel 30	629626
Channel 31	481366
Channel 32	328022
Channel 33	201148
Channel 34	111371
Channel 35	54682
Channel 36	23648
Channel 37	9300
Channel 38	3245
Channel 39	1069
Channel 40	283
Channel 41	77
Channel 42	20
Channel 43	11
Channel 44	9
Channel 45	2
Channel 46	9
Channel 47	7
Channel 48	9
Channel 49	8
Channel 50	4
Channel 51	5
Channel 52	9
Channel 53	3
Channel 54	2
Channel 55	3
Channel 56	4
Channel 57	0
Channel 58	3
Channel 59	4
Channel 60	0
Channel 61	2
Channel 62	4
Channel 63	1
Channel 64	1
Channel 65	1
Channel 66	1
Channel 67	1
Channel 68	0
Channel 69	2
Channel 70	0
Channel 71	1
Channel 72	1
Channel 73	2
Channel 74	0
Channel 75	3
Channel 76	2
Channel 77	1
Channel 78	28
Channel 79	61
Channel 80	49
Channel 81	54
Channel 82	46
Channel 83	54
Channel 84	45
Channel 85	65
Channel 86	59
Channel 87	52
Channel 88	58
Channel 89	59
Channel 90	49
Channel 91	48
Channel 92	55
Channel 93	47
Channel 94	54
Channel 95	48
Channel 96	49
Channel 97	51
Channel 98	46
Channel 99	55
Channel 100	55
Channel 101	53
Channel 102	49
Channel 103	48
Channel 104	34
Channel 105	49
Channel 106	55
Channel 107	47
Channel 108	43
Channel 109	43
Channel 110	54
Channel 111	42
Channel 112	36
Channel 113	54
Channel 114	53
Channel 115	45
Channel 116	31
Channel 117	63
Channel 118	46
Channel 119	40
Channel 120	53
Channel 121	46
Channel 122	58
Channel 123	49
Channel 124	38
Channel 125	49
Channel 126	51
Channel 127	52
Channel 128	48
Channel 129	67
Channel 130	48
Channel 131	32
Channel 132	36
Channel 133	32
Channel 134	35
Channel 135	37
Channel 136	24
Channel 137	30
Channel 138	33
Channel 139	35
Channel 140	28
Channel 141	32
Channel 142	26
Channel 143	37
Channel 144	31
Channel 145	29
Channel 146	32
Channel 147	35
Channel 148	37
Channel 149	32
Channel 150	27
Channel 151	27
Channel 152	36
Channel 153	34
Channel 154	22
Channel 155	29
Channel 156	34
Channel 157	32
Channel 158	22
Channel 159	21
Channel 160	30
Channel 161	22
Channel 162	24
Channel 163	27
Channel 164	31
Channel 165	19
Channel 166	26
Channel 167	21
Channel 168	25
Channel 169	21
Channel 170	28
Channel 171	25
Channel 172	27
Channel 173	24
Channel 174	22
Channel 175	21
Channel 176	22
Channel 177	29
Channel 178	28
Channel 179	32
Channel 180	30
Channel 181	30
Channel 182	26
Channel 183	34
Channel 184	29
Channel 185	22
Channel 186	35
Channel 187	39
Channel 188	21
Channel 189	34
Channel 190	22
Channel 191	30
Channel 192	31
Channel 193	28
Channel 194	26
Channel 195	25
Channel 196	23
Channel 197	16
Channel 198	26
Channel 199	28
Channel 200	30
Channel 201	20
Channel 202	30
Channel 203	24
Channel 204	32
Channel 205	35
Channel 206	41
Channel 207	44
Channel 208	41
Channel 209	42
Channel 210	50
Channel 211	40
Channel 212	58
Channel 213	68
Channel 214	46
Channel 215	48
Channel 216	52
Channel 217	52
Channel 218	40
Channel 219	49
Channel 220	56
Channel 221	48
Channel 222	49
Channel 223	46
Channel 224	50
Channel 225	39
Channel 226	34
Channel 227	47
Channel 228	23
Channel 229	29
Channel 230	48
Channel 231	33
Channel 232	31
Channel 233	29
Channel 234	24
Channel 235	43
Channel 236	42
Channel 237	31
Channel 238	27
Channel 239	39
Channel 240	35
Channel 241	38
Channel 242	23
Channel 243	27
Channel 244	27
Channel 245	46
Channel 246	43
Channel 247	44
Channel 248	54
Channel 249	81
Channel 250	87
Channel 251	104
Channel 252	140
Channel 253	157
Channel 254	191
Channel 255	274
Channel 256	299
Channel 257	359
Channel 258	458
Channel 259	566
Channel 260	766
Channel 261	844
Channel 262	987
Channel 263	1096
Channel 264	1288
Channel 265	1236
Channel 266	1111
Channel 267	1028
Channel 268	877
Channel 269	752
Channel 270	568
Channel 271	484
Channel 272	301
Channel 273	226
Channel 274	140
Channel 275	139
Channel 276	132
Channel 277	106
Channel 278	101
Channel 279	102
Channel 280	136
Channel 281	115
Channel 282	169
Channel 283	118
Channel 284	156
Channel 285	132
Channel 286	119
Channel 287	111
Channel 288	107
Channel 289	61
Channel 290	45
Channel 291	34
Channel 292	28
Channel 293	30
Channel 294	23
Channel 295	27
Channel 296	13
Channel 297	12
Channel 298	19
Channel 299	15
Channel 300	7
Channel 301	15
Channel 302	12
Channel 303	9
Channel 304	10
Channel 305	12
Channel 306	23
Channel 307	18
Channel 308	14
Channel 309	28
Channel 310	16
Channel 311	20
Channel 312	23
Channel 313	32
Channel 314	39
Channel 315	56
Channel 316	69
Channel 317	82
Channel 318	129
Channel 319	120
Channel 320	135
Channel 321	145
Channel 322	168
Channel 323	155
Channel 324	166
Channel 325	167
Channel 326	133
Channel 327	106
Channel 328	106
Channel 329	78
Channel 330	69
Channel 331	61
Channel 332	47
Channel 333	33
Channel 334	21
Channel 335	26
Channel 336	25
Channel 337	13
Channel 338	13
Channel 339	17
Channel 340	19
Channel 341	24
Channel 342	17
Channel 343	24
Channel 344	29
Channel 345	32
Channel 346	33
Channel 347	39
Channel 348	31
Channel 349	33
Channel 350	41
Channel 351	28
Channel 352	25
Channel 353	27
Channel 354	23
Channel 355	25
Channel 356	13
Channel 357	14
Channel 358	14
Channel 359	11
Channel 360	13
Channel 361	12
Channel 362	9
Channel 363	5
Channel 364	12
Channel 365	8
Channel 366	11
Channel 367	16
Channel 368	10
Channel 369	11
Channel 370	5
Channel 371	7
Channel 372	10
Channel 373	11
Channel 374	7
Channel 375	9
Channel 376	12
Channel 377	5
Channel 378	9
Channel 379	9
Channel 380	16
Channel 381	8
Channel 382	9
Channel 383	8
Channel 384	10
Channel 385	7
Channel 386	7
Channel 387	13
Channel 388	14
Channel 389	8
Channel 390	12
Channel 391	6
Channel 392	11
Channel 393	8
Channel 394	7
Channel 395	13
Channel 396	13
Channel 397	11
Channel 398	12
Channel 399	16
Channel 400	12
Channel 401	14
Channel 402	15
Channel 403	12
Channel 404	10
Channel 405	8
Channel 406	11
Channel 407	6
Channel 408	13
Channel 409	6
Channel 410	8
Channel 411	13
Channel 412	12
Channel 413	11
Channel 414	10
Channel 415	10
Channel 416	7
Channel 417	6
Channel 418	12
Channel 419	9
Channel 420	11
Channel 421	6
Channel 422	6
Channel 423	11
Channel 424	9
Channel 425	14
Channel 426	7
Channel 427	13
Channel 428	6
Channel 429	10
Channel 430	5
Channel 431	14
Channel 432	12
Channel 433	7
Channel 434	13
Channel 435	6
Channel 436	10
Channel 437	5
Channel 438	4
Channel 439	11
Channel 440	9
Channel 441	9
Channel 442	10
Channel 443	11
Channel 444	9
Channel 445	14
Channel 446	14
Channel 447	14
Channel 448	6
Channel 449	20
Channel 450	24
Channel 451	20
Channel 452	30
Channel 453	47
Channel 454	44
Channel 455	50
Channel 456	60
Channel 457	68
Channel 458	69
Channel 459	78
Channel 460	80
Channel 461	91
Channel 462	76
Channel 463	77
Channel 464	66
Channel 465	71
Channel 466	41
Channel 467	30
Channel 468	32
Channel 469	27
Channel 470	22
Channel 471	12
Channel 472	10
Channel 473	16
Channel 474	14
Channel 475	12
Channel 476	7
Channel 477	9
Channel 478	6
Channel 479	8
Channel 480	5
Channel 481	15
Channel 482	9
Channel 483	11
Channel 484	3
Channel 485	14
Channel 486	11
Channel 487	9
Channel 488	11
Channel 489	12
Channel 490	7
Channel 491	21
Channel 492	17
Channel 493	14
Channel 494	20
Channel 495	11
Channel 496	32
Channel 497	26
Channel 498	30
Channel 499	28
Channel 500	36
Channel 501	40
Channel 502	21
Channel 503	27
Channel 504	33
Channel 505	34
Channel 506	25
Channel 507	22
Channel 508	27
Channel 509	21
Channel 510	21
Channel 511	18
Channel 512	15
Channel 513	13
Channel 514	12
Channel 515	13
Channel 516	11
Channel 517	15
Channel 518	10
Channel 519	20
Channel 520	11
Channel 521	10
Channel 522	23
Channel 523	15
Channel 524	26
Channel 525	34
Channel 526	34
Channel 527	37
Channel 528	56
Channel 529	75
Channel 530	92
Channel 531	127
Channel 532	141
Channel 533	173
Channel 534	222
Channel 535	265
Channel 536	293
Channel 537	313
Channel 538	348
Channel 539	354
Channel 540	385
Channel 541	360
Channel 542	305
Channel 543	285
Channel 544	237
Channel 545	233
Channel 546	154
Channel 547	126
Channel 548	82
Channel 549	60
Channel 550	50
Channel 551	39
Channel 552	38
Channel 553	17
Channel 554	15
Channel 555	10
Channel 556	12
Channel 557	11
Channel 558	9
Channel 559	6
Channel 560	8
Channel 561	6
Channel 562	14
Channel 563	6
Channel 564	10
Channel 565	7
Channel 566	18
Channel 567	16
Channel 568	9
Channel 569	17
Channel 570	17
Channel 571	12
Channel 572	11
Channel 573	7
Channel 574	16
Channel 575	11
Channel 576	12
Channel 577	14
Channel 578	19
Channel 579	23
Channel 580	20
Channel 581	23
Channel 582	22
Channel 583	24
Channel 584	32
Channel 585	34
Channel 586	54
Channel 587	53
Channel 588	54
Channel 589	60
Channel 590	62
Channel 591	73
Channel 592	73
Channel 593	78
Channel 594	59
Channel 595	63
Channel 596	49
Channel 597	42
Channel 598	37
Channel 599	40
Channel 600	20
Channel 601	15
Channel 602	26
Channel 603	27
Channel 604	17
Channel 605	12
Channel 606	12
Channel 607	20
Channel 608	21
Channel 609	10
Channel 610	23
Channel 611	25
Channel 612	30
Channel 613	37
Channel 614	58
Channel 615	74
Channel 616	75
Channel 617	96
Channel 618	118
Channel 619	147
Channel 620	168
Channel 621	190
Channel 622	182
Channel 623	226
Channel 624	233
Channel 625	226
Channel 626	218
Channel 627	223
Channel 628	198
Channel 629	164
Channel 630	162
Channel 631	123
Channel 632	113
Channel 633	97
Channel 634	68
Channel 635	46
Channel 636	42
Channel 637	29
Channel 638	14
Channel 639	23
Channel 640	7
Channel 641	15
Channel 642	11
Channel 643	11
Channel 644	9
Channel 645	13
Channel 646	6
Channel 647	7
Channel 648	8
Channel 649	11
Channel 650	18
Channel 651	13
Channel 652	9
Channel 653	6
Channel 654	10
Channel 655	13
Channel 656	18
Channel 657	11
Channel 658	9
Channel 659	21
Channel 660	21
Channel 661	15
Channel 662	21
Channel 663	25
Channel 664	23
Channel 665	22
Channel 666	32
Channel 667	19
Channel 668	38
Channel 669	39
Channel 670	49
Channel 671	38
Channel 672	41
Channel 673	24
Channel 674	26
Channel 675	32
Channel 676	36
Channel 677	34
Channel 678	24
Channel 679	34
Channel 680	33
Channel 681	35
Channel 682	52
Channel 683	39
Channel 684	36
Channel 685	50
Channel 686	46
Channel 687	44
Channel 688	45
Channel 689	52
Channel 690	50
Channel 691	54
Channel 692	47
Channel 693	32
Channel 694	48
Channel 695	29
Channel 696	19
Channel 697	17
Channel 698	19
Channel 699	13
Channel 700	21
Channel 701	19
Channel 702	12
Channel 703	9
Channel 704	16
Channel 705	14
Channel 706	14
Channel 707	24
Channel 708	31
Channel 709	29
Channel 710	42
Channel 711	35
Channel 712	42
Channel 713	51
Channel 714	65
Channel 715	69
Channel 716	70
Channel 717	84
Channel 718	57
Channel 719	54
Channel 720	61
Channel 721	66
Channel 722	55
Channel 723	51
Channel 724	37
Channel 725	24
Channel 726	39
Channel 727	14
Channel 728	22
Channel 729	19
Channel 730	22
Channel 731	18
Channel 732	14
Channel 733	18
Channel 734	14
Channel 735	19
Channel 736	19
Channel 737	13
Channel 738	13
Channel 739	17
Channel 740	8
Channel 741	13
Channel 742	22
Channel 743	13
Channel 744	16
Channel 745	14
Channel 746	19
Channel 747	15
Channel 748	9
Channel 749	17
Channel 750	10
Channel 751	11
Channel 752	11
Channel 753	10
Channel 754	15
Channel 755	11
Channel 756	12
Channel 757	10
Channel 758	9
Channel 759	11
Channel 760	17
Channel 761	10
Channel 762	13
Channel 763	15
Channel 764	18
Channel 765	14
Channel 766	17
Channel 767	9
Channel 768	13
Channel 769	12
Channel 770	13
Channel 771	12
Channel 772	11
Channel 773	7
Channel 774	9
Channel 775	13
Channel 776	14
Channel 777	15
Channel 778	9
Channel 779	17
Channel 780	7
Channel 781	18
Channel 782	16
Channel 783	12
Channel 784	18
Channel 785	18
Channel 786	16
Channel 787	30
Channel 788	12
Channel 789	25
Channel 790	21
Channel 791	27
Channel 792	20
Channel 793	31
Channel 794	29
Channel 795	26
Channel 796	32
Channel 797	17
Channel 798	27
Channel 799	24
Channel 800	20
Channel 801	31
Channel 802	31
Channel 803	23
Channel 804	40
Channel 805	21
Channel 806	28
Channel 807	35
Channel 808	27
Channel 809	19
Channel 810	24
Channel 811	16
Channel 812	18
Channel 813	12
Channel 814	11
Channel 815	20
Channel 816	14
Channel 817	25
Channel 818	12
Channel 819	11
Channel 820	14
Channel 821	13
Channel 822	17
Channel 823	7
Channel 824	17
Channel 825	14
Channel 826	5
Channel 827	12
Channel 828	12
Channel 829	12
Channel 830	11
Channel 831	12
Channel 832	18
Channel 833	11
Channel 834	9
Channel 835	9
Channel 836	11
Channel 837	16
Channel 838	19
Channel 839	12
Channel 840	14
Channel 841	15
Channel 842	13
Channel 843	12
Channel 844	11
Channel 845	10
Channel 846	14
Channel 847	14
Channel 848	14
Channel 849	9
Channel 850	15
Channel 851	13
Channel 852	20
Channel 853	10
Channel 854	11
Channel 855	15
Channel 856	10
Channel 857	14
Channel 858	16
Channel 859	11
Channel 860	15
Channel 861	15
Channel 862	15
Channel 863	20
Channel 864	16
Channel 865	17
Channel 866	19
Channel 867	16
Channel 868	24
Channel 869	22
Channel 870	17
Channel 871	23
Channel 872	14
Channel 873	17
Channel 874	24
Channel 875	19
Channel 876	16
Channel 877	16
Channel 878	16
Channel 879	17
Channel 880	16
Channel 881	16
Channel 882	15
Channel 883	12
Channel 884	16
Channel 885	20
Channel 886	13
Channel 887	14
Channel 888	18
Channel 889	9
Channel 890	12
Channel 891	21
Channel 892	15
Channel 893	14
Channel 894	10
Channel 895	16
Channel 896	18
Channel 897	18
Channel 898	25
Channel 899	16
Channel 900	15
Channel 901	10
Channel 902	14
Channel 903	10
Channel 904	8
Channel 905	13
Channel 906	19
Channel 907	19
Channel 908	14
Channel 909	10
Channel 910	15
Channel 911	22
Channel 912	17
Channel 913	21
Channel 914	17
Channel 915	19
Channel 916	12
Channel 917	15
Channel 918	21
Channel 919	18
Channel 920	19
Channel 921	12
Channel 922	17
Channel 923	21
Channel 924	14
Channel 925	16
Channel 926	7
Channel 927	21
Channel 928	13
Channel 929	16
Channel 930	19
Channel 931	16
Channel 932	17
Channel 933	18
Channel 934	12
Channel 935	21
Channel 936	16
Channel 937	19
Channel 938	23
Channel 939	33
Channel 940	20
Channel 941	28
Channel 942	25
Channel 943	14
Channel 944	19
Channel 945	21
Channel 946	20
Channel 947	22
Channel 948	15
Channel 949	23
Channel 950	17
Channel 951	18
Channel 952	19
Channel 953	22
Channel 954	10
Channel 955	20
Channel 956	19
Channel 957	19
Channel 958	22
Channel 959	17
Channel 960	20
Channel 961	24
Channel 962	19
Channel 963	22
Channel 964	11
Channel 965	15
Channel 966	20
Channel 967	15
Channel 968	20
Channel 969	17
Channel 970	16
Channel 971	16
Channel 972	17
Channel 973	18
Channel 974	13
Channel 975	26
Channel 976	26
Channel 977	19
Channel 978	13
Channel 979	26
Channel 980	20
Channel 981	21
Channel 982	23
Channel 983	28
Channel 984	19
Channel 985	25
Channel 986	21
Channel 987	18
Channel 988	19
Channel 989	19
Channel 990	18
Channel 991	16
Channel 992	17
Channel 993	11
Channel 994	21
Channel 995	22
Channel 996	13
Channel 997	16
Channel 998	23
Channel 999	17
Channel 1000	20
Channel 1001	18
Channel 1002	17
Channel 1003	11
Channel 1004	22
Channel 1005	12
Channel 1006	22
Channel 1007	13
Channel 1008	15
Channel 1009	16
Channel 1010	11
Channel 1011	11
Channel 1012	20
Channel 1013	20
Channel 1014	21
Channel 1015	20
Channel 1016	16
Channel 1017	19
Channel 1018	12
Channel 1019	17
Channel 1020	18
Channel 1021	19
Channel 1022	15
Channel 1023	8
Channel 1024	23
Channel 1025	28
Channel 1026	23
Channel 1027	15
Channel 1028	22
Channel 1029	18
Channel 1030	17
Channel 1031	28
Channel 1032	22
Channel 1033	27
Channel 1034	34
Channel 1035	31
Channel 1036	25
Channel 1037	21
Channel 1038	28
Channel 1039	23
Channel 1040	26
Channel 1041	33
Channel 1042	29
Channel 1043	23
Channel 1044	16
Channel 1045	31
Channel 1046	7
Channel 1047	20
Channel 1048	19
Channel 1049	17
Channel 1050	23
Channel 1051	23
Channel 1052	13
Channel 1053	17
Channel 1054	17
Channel 1055	27
Channel 1056	19
Channel 1057	27
Channel 1058	20
Channel 1059	13
Channel 1060	18
Channel 1061	25
Channel 1062	22
Channel 1063	16
Channel 1064	20
Channel 1065	36
Channel 1066	22
Channel 1067	14
Channel 1068	20
Channel 1069	19
Channel 1070	21
Channel 1071	23
Channel 1072	22
Channel 1073	25
Channel 1074	17
Channel 1075	15
Channel 1076	28
Channel 1077	19
Channel 1078	24
Channel 1079	14
Channel 1080	16
Channel 1081	24
Channel 1082	17
Channel 1083	17
Channel 1084	14
Channel 1085	19
Channel 1086	21
Channel 1087	30
Channel 1088	27
Channel 1089	30
Channel 1090	24
Channel 1091	20
Channel 1092	23
Channel 1093	15
Channel 1094	26
Channel 1095	26
Channel 1096	23
Channel 1097	14
Channel 1098	18
Channel 1099	25
Channel 1100	30
Channel 1101	18
Channel 1102	25
Channel 1103	16
Channel 1104	21
Channel 1105	23
Channel 1106	27
Channel 1107	31
Channel 1108	23
Channel 1109	24
Channel 1110	24
Channel 1111	29
Channel 1112	23
Channel 1113	26
Channel 1114	19
Channel 1115	19
Channel 1116	32
Channel 1117	23
Channel 1118	23
Channel 1119	27
Channel 1120	21
Channel 1121	21
Channel 1122	34
Channel 1123	22
Channel 1124	33
Channel 1125	21
Channel 1126	24
Channel 1127	24
Channel 1128	19
Channel 1129	25
Channel 1130	28
Channel 1131	20
Channel 1132	34
Channel 1133	26
Channel 1134	26
Channel 1135	33
Channel 1136	34
Channel 1137	26
Channel 1138	29
Channel 1139	35
Channel 1140	27
Channel 1141	38
Channel 1142	36
Channel 1143	34
Channel 1144	26
Channel 1145	27
Channel 1146	32
Channel 1147	34
Channel 1148	20
Channel 1149	25
Channel 1150	32
Channel 1151	30
Channel 1152	33
Channel 1153	25
Channel 1154	35
Channel 1155	53
Channel 1156	29
Channel 1157	35
Channel 1158	27
Channel 1159	46
Channel 1160	38
Channel 1161	50
Channel 1162	44
Channel 1163	47
Channel 1164	33
Channel 1165	37
Channel 1166	40
Channel 1167	36
Channel 1168	37
Channel 1169	30
Channel 1170	30
Channel 1171	30
Channel 1172	51
Channel 1173	45
Channel 1174	31
Channel 1175	47
Channel 1176	37
Channel 1177	59
Channel 1178	40
Channel 1179	40
Channel 1180	41
Channel 1181	49
Channel 1182	39
Channel 1183	47
Channel 1184	50
Channel 1185	47
Channel 1186	32
Channel 1187	54
Channel 1188	69
Channel 1189	61
Channel 1190	50
Channel 1191	48
Channel 1192	54
Channel 1193	55
Channel 1194	58
Channel 1195	55
Channel 1196	62
Channel 1197	72
Channel 1198	66
Channel 1199	55
Channel 1200	55
Channel 1201	71
Channel 1202	62
Channel 1203	67
Channel 1204	77
Channel 1205	70
Channel 1206	66
Channel 1207	74
Channel 1208	82
Channel 1209	64
Channel 1210	78
Channel 1211	70
Channel 1212	90
Channel 1213	91
Channel 1214	97
Channel 1215	99
Channel 1216	87
Channel 1217	98
Channel 1218	102
Channel 1219	92
Channel 1220	85
Channel 1221	90
Channel 1222	129
Channel 1223	98
Channel 1224	98
Channel 1225	91
Channel 1226	102
Channel 1227	124
Channel 1228	106
Channel 1229	128
Channel 1230	133
Channel 1231	102
Channel 1232	126
Channel 1233	121
Channel 1234	139
Channel 1235	165
Channel 1236	149
Channel 1237	142
Channel 1238	150
Channel 1239	168
Channel 1240	146
Channel 1241	150
Channel 1242	177
Channel 1243	185
Channel 1244	189
Channel 1245	169
Channel 1246	207
Channel 1247	200
Channel 1248	208
Channel 1249	229
Channel 1250	214
Channel 1251	222
Channel 1252	259
Channel 1253	229
Channel 1254	238
Channel 1255	259
Channel 1256	254
Channel 1257	311
Channel 1258	295
Channel 1259	309
Channel 1260	285
Channel 1261	341
Channel 1262	308
Channel 1263	324
Channel 1264	368
Channel 1265	353
Channel 1266	383
Channel 1267	394
Channel 1268	379
Channel 1269	392
Channel 1270	357
Channel 1271	450
Channel 1272	400
Channel 1273	437
Channel 1274	421
Channel 1275	432
Channel 1276	457
Channel 1277	407
Channel 1278	450
Channel 1279	462
Channel 1280	461
Channel 1281	451
Channel 1282	492
Channel 1283	484
Channel 1284	484
Channel 1285	414
Channel 1286	435
Channel 1287	487
Channel 1288	507
Channel 1289	480
Channel 1290	527
Channel 1291	475
Channel 1292	459
Channel 1293	501
Channel 1294	481
Channel 1295	503
Channel 1296	497
Channel 1297	487
Channel 1298	499
Channel 1299	521
Channel 1300	532
Channel 1301	554
Channel 1302	588
Channel 1303	558
Channel 1304	572
Channel 1305	534
Channel 1306	580
Channel 1307	636
Channel 1308	594
Channel 1309	632
Channel 1310	659
Channel 1311	694
Channel 1312	644
Channel 1313	725
Channel 1314	791
Channel 1315	794
Channel 1316	800
Channel 1317	912
Channel 1318	909
Channel 1319	909
Channel 1320	1031
Channel 1321	1009
Channel 1322	1130
Channel 1323	1109
Channel 1324	1169
Channel 1325	1160
Channel 1326	1287
Channel 1327	1324
Channel 1328	1397
Channel 1329	1428
Channel 1330	1473
Channel 1331	1492
Channel 1332	1488
Channel 1333	1578
Channel 1334	1557
Channel 1335	1622
Channel 1336	1675
Channel 1337	1745
Channel 1338	1731
Channel 1339	1744
Channel 1340	1759
Channel 1341	1797
Channel 1342	1757
Channel 1343	1793
Channel 1344	1903
Channel 1345	1839
Channel 1346	1816
Channel 1347	1828
Channel 1348	1860
Channel 1349	1918
Channel 1350	1978
Channel 1351	1917
Channel 1352	1869
Channel 1353	1886
Channel 1354	1905
Channel 1355	1880
Channel 1356	1881
Channel 1357	1958
Channel 1358	2015
Channel 1359	2004
Channel 1360	1947
Channel 1361	1938
Channel 1362	1941
Channel 1363	1933
Channel 1364	1912
Channel 1365	1906
Channel 1366	1878
Channel 1367	1921
Channel 1368	1933
Channel 1369	1842
Channel 1370	1842
Channel 1371	1856
Channel 1372	1837
Channel 1373	1807
Channel 1374	1719
Channel 1375	1784
Channel 1376	1719
Channel 1377	1641
Channel 1378	1602
Channel 1379	1580
Channel 1380	1568
Channel 1381	1509
Channel 1382	1444
Channel 1383	1412
Channel 1384	1307
Channel 1385	1333
Channel 1386	1244
Channel 1387	1172
Channel 1388	1121
Channel 1389	1067
Channel 1390	1041
Channel 1391	974
Channel 1392	899
Channel 1393	785
Channel 1394	803
Channel 1395	734
Channel 1396	738
Channel 1397	704
Channel 1398	632
Channel 1399	622
Channel 1400	608
Channel 1401	546
Channel 1402	613
Channel 1403	597
Channel 1404	608
Channel 1405	598
Channel 1406	615
Channel 1407	694
Channel 1408	748
Channel 1409	789
Channel 1410	795
Channel 1411	934
Channel 1412	965
Channel 1413	1044
Channel 1414	1135
Channel 1415	1175
Channel 1416	1196
Channel 1417	1242
Channel 1418	1277
Channel 1419	1331
Channel 1420	1401
Channel 1421	1351
Channel 1422	1307
Channel 1423	1249
Channel 1424	1217
Channel 1425	1238
Channel 1426	1110
Channel 1427	1041
Channel 1428	967
Channel 1429	897
Channel 1430	805
Channel 1431	684
Channel 1432	607
Channel 1433	543
Channel 1434	462
Channel 1435	428
Channel 1436	348
Channel 1437	262
Channel 1438	244
Channel 1439	205
Channel 1440	165
Channel 1441	143
Channel 1442	152
Channel 1443	152
Channel 1444	120
Channel 1445	126
Channel 1446	113
Channel 1447	114
Channel 1448	111
Channel 1449	109
Channel 1450	97
Channel 1451	115
Channel 1452	104
Channel 1453	101
Channel 1454	114
Channel 1455	105
Channel 1456	122
Channel 1457	117
Channel 1458	126
Channel 1459	129
Channel 1460	133
Channel 1461	137
Channel 1462	131
Channel 1463	152
Channel 1464	154
Channel 1465	140
Channel 1466	134
Channel 1467	188
Channel 1468	168
Channel 1469	187
Channel 1470	182
Channel 1471	185
Channel 1472	185
Channel 1473	222
Channel 1474	203
Channel 1475	228
Channel 1476	233
Channel 1477	246
Channel 1478	215
Channel 1479	226
Channel 1480	237
Channel 1481	206
Channel 1482	278
Channel 1483	321
Channel 1484	245
Channel 1485	273
Channel 1486	279
Channel 1487	301
Channel 1488	274
Channel 1489	317
Channel 1490	275
Channel 1491	308
Channel 1492	298
Channel 1493	301
Channel 1494	311
Channel 1495	300
Channel 1496	275
Channel 1497	297
Channel 1498	284
Channel 1499	280
Channel 1500	321
Channel 1501	327
Channel 1502	282
Channel 1503	303
Channel 1504	304
Channel 1505	308
Channel 1506	301
Channel 1507	302
Channel 1508	305
Channel 1509	296
Channel 1510	301
Channel 1511	310
Channel 1512	301
Channel 1513	330
Channel 1514	314
Channel 1515	338
Channel 1516	342
Channel 1517	313
Channel 1518	364
Channel 1519	266
Channel 1520	296
Channel 1521	306
Channel 1522	316
Channel 1523	283
Channel 1524	317
Channel 1525	303
Channel 1526	292
Channel 1527	307
Channel 1528	270
Channel 1529	297
Channel 1530	338
Channel 1531	307
Channel 1532	287
Channel 1533	279
Channel 1534	331
Channel 1535	282
Channel 1536	293
Channel 1537	299
Channel 1538	265
Channel 1539	263
Channel 1540	277
Channel 1541	231
Channel 1542	251
Channel 1543	250
Channel 1544	220
Channel 1545	220
Channel 1546	210
Channel 1547	240
Channel 1548	193
Channel 1549	225
Channel 1550	194
Channel 1551	198
Channel 1552	185
Channel 1553	200
Channel 1554	169
Channel 1555	192
Channel 1556	181
Channel 1557	149
Channel 1558	155
Channel 1559	139
Channel 1560	127
Channel 1561	127
Channel 1562	132
Channel 1563	114
Channel 1564	126
Channel 1565	134
Channel 1566	136
Channel 1567	127
Channel 1568	118
Channel 1569	125
Channel 1570	93
Channel 1571	100
Channel 1572	83
Channel 1573	102
Channel 1574	113
Channel 1575	120
Channel 1576	102
Channel 1577	134
Channel 1578	111
Channel 1579	114
Channel 1580	142
Channel 1581	175
Channel 1582	172
Channel 1583	166
Channel 1584	200
Channel 1585	219
Channel 1586	233
Channel 1587	251
Channel 1588	255
Channel 1589	282
Channel 1590	308
Channel 1591	309
Channel 1592	355
Channel 1593	300
Channel 1594	296
Channel 1595	312
Channel 1596	280
Channel 1597	295
Channel 1598	262
Channel 1599	240
Channel 1600	215
Channel 1601	207
Channel 1602	157
Channel 1603	157
Channel 1604	160
Channel 1605	118
Channel 1606	97
Channel 1607	109
Channel 1608	86
Channel 1609	66
Channel 1610	58
Channel 1611	64
Channel 1612	72
Channel 1613	63
Channel 1614	65
Channel 1615	69
Channel 1616	65
Channel 1617	62
Channel 1618	49
Channel 1619	61
Channel 1620	55
Channel 1621	69
Channel 1622	67
Channel 1623	62
Channel 1624	69
Channel 1625	53
Channel 1626	42
Channel 1627	46
Channel 1628	51
Channel 1629	39
Channel 1630	38
Channel 1631	35
Channel 1632	31
Channel 1633	23
Channel 1634	28
Channel 1635	28
Channel 1636	13
Channel 1637	19
Channel 1638	11
Channel 1639	11
Channel 1640	14
Channel 1641	15
Channel 1642	22
Channel 1643	13
Channel 1644	19
Channel 1645	15
Channel 1646	14
Channel 1647	22
Channel 1648	11
Channel 1649	12
Channel 1650	13
Channel 1651	16
Channel 1652	19
Channel 1653	18
Channel 1654	16
Channel 1655	13
Channel 1656	14
Channel 1657	17
Channel 1658	15
Channel 1659	11
Channel 1660	11
Channel 1661	12
Channel 1662	16
Channel 1663	17
Channel 1664	21
Channel 1665	15
Channel 1666	11
Channel 1667	15
Channel 1668	15
Channel 1669	14
Channel 1670	13
Channel 1671	21
Channel 1672	15
Channel 1673	22
Channel 1674	19
Channel 1675	12
Channel 1676	16
Channel 1677	18
Channel 1678	17
Channel 1679	17
Channel 1680	26
Channel 1681	32
Channel 1682	28
Channel 1683	18
Channel 1684	42
Channel 1685	41
Channel 1686	48
Channel 1687	48
Channel 1688	62
Channel 1689	67
Channel 1690	104
Channel 1691	112
Channel 1692	133
Channel 1693	161
Channel 1694	205
Channel 1695	229
Channel 1696	277
Channel 1697	331
Channel 1698	389
Channel 1699	412
Channel 1700	495
Channel 1701	481
Channel 1702	589
Channel 1703	635
Channel 1704	736
Channel 1705	796
Channel 1706	835
Channel 1707	848
Channel 1708	863
Channel 1709	892
Channel 1710	1001
Channel 1711	1032
Channel 1712	1131
Channel 1713	1085
Channel 1714	1102
Channel 1715	1126
Channel 1716	1061
Channel 1717	1072
Channel 1718	1084
Channel 1719	1108
Channel 1720	1036
Channel 1721	944
Channel 1722	940
Channel 1723	819
Channel 1724	777
Channel 1725	723
Channel 1726	597
Channel 1727	551
Channel 1728	525
Channel 1729	421
Channel 1730	384
Channel 1731	274
Channel 1732	264
Channel 1733	223
Channel 1734	165
Channel 1735	147
Channel 1736	99
Channel 1737	104
Channel 1738	58
Channel 1739	53
Channel 1740	44
Channel 1741	30
Channel 1742	24
Channel 1743	27
Channel 1744	21
Channel 1745	18
Channel 1746	20
Channel 1747	16
Channel 1748	14
Channel 1749	9
Channel 1750	8
Channel 1751	10
Channel 1752	14
Channel 1753	8
Channel 1754	13
Channel 1755	9
Channel 1756	18
Channel 1757	7
Channel 1758	8
Channel 1759	8
Channel 1760	8
Channel 1761	5
Channel 1762	8
Channel 1763	12
Channel 1764	7
Channel 1765	6
Channel 1766	13
Channel 1767	18
Channel 1768	15
Channel 1769	8
Channel 1770	8
Channel 1771	7
Channel 1772	10
Channel 1773	7
Channel 1774	15
Channel 1775	14
Channel 1776	5
Channel 1777	16
Channel 1778	14
Channel 1779	15
Channel 1780	13
Channel 1781	11
Channel 1782	7
Channel 1783	19
Channel 1784	10
Channel 1785	8
Channel 1786	11
Channel 1787	9
Channel 1788	12
Channel 1789	8
Channel 1790	12
Channel 1791	21
Channel 1792	8
Channel 1793	11
Channel 1794	16
Channel 1795	6
Channel 1796	13
Channel 1797	8
Channel 1798	14
Channel 1799	7
Channel 1800	10
Channel 1801	8
Channel 1802	10
Channel 1803	8
Channel 1804	10
Channel 1805	10
Channel 1806	8
Channel 1807	8
Channel 1808	8
Channel 1809	11
Channel 1810	7
Channel 1811	9
Channel 1812	5
Channel 1813	11
Channel 1814	6
Channel 1815	13
Channel 1816	17
Channel 1817	6
Channel 1818	11
Channel 1819	6
Channel 1820	7
Channel 1821	7
Channel 1822	9
Channel 1823	9
Channel 1824	6
Channel 1825	10
Channel 1826	10
Channel 1827	12
Channel 1828	12
Channel 1829	10
Channel 1830	6
Channel 1831	11
Channel 1832	14
Channel 1833	4
Channel 1834	11
Channel 1835	11
Channel 1836	12
Channel 1837	10
Channel 1838	6
Channel 1839	7
Channel 1840	11
Channel 1841	10
Channel 1842	12
Channel 1843	7
Channel 1844	9
Channel 1845	9
Channel 1846	13
Channel 1847	9
Channel 1848	11
Channel 1849	17
Channel 1850	10
Channel 1851	8
Channel 1852	14
Channel 1853	11
Channel 1854	10
Channel 1855	9
Channel 1856	15
Channel 1857	11
Channel 1858	8
Channel 1859	16
Channel 1860	12
Channel 1861	12
Channel 1862	11
Channel 1863	14
Channel 1864	13
Channel 1865	13
Channel 1866	14
Channel 1867	17
Channel 1868	13
Channel 1869	11
Channel 1870	8
Channel 1871	16
Channel 1872	13
Channel 1873	16
Channel 1874	11
Channel 1875	10
Channel 1876	7
Channel 1877	13
Channel 1878	15
Channel 1879	18
Channel 1880	10
Channel 1881	13
Channel 1882	20
Channel 1883	15
Channel 1884	14
Channel 1885	10
Channel 1886	14
Channel 1887	12
Channel 1888	14
Channel 1889	16
Channel 1890	14
Channel 1891	14
Channel 1892	20
Channel 1893	19
Channel 1894	8
Channel 1895	11
Channel 1896	18
Channel 1897	15
Channel 1898	8
Channel 1899	20
Channel 1900	18
Channel 1901	17
Channel 1902	17
Channel 1903	25
Channel 1904	32
Channel 1905	27
Channel 1906	22
Channel 1907	33
Channel 1908	39
Channel 1909	33
Channel 1910	41
Channel 1911	50
Channel 1912	64
Channel 1913	90
Channel 1914	89
Channel 1915	119
Channel 1916	109
Channel 1917	139
Channel 1918	161
Channel 1919	214
Channel 1920	182
Channel 1921	210
Channel 1922	242
Channel 1923	237
Channel 1924	286
Channel 1925	274
Channel 1926	281
Channel 1927	325
Channel 1928	292
Channel 1929	298
Channel 1930	276
Channel 1931	290
Channel 1932	264
Channel 1933	248
Channel 1934	255
Channel 1935	215
Channel 1936	201
Channel 1937	191
Channel 1938	178
Channel 1939	148
Channel 1940	156
Channel 1941	116
Channel 1942	90
Channel 1943	80
Channel 1944	75
Channel 1945	72
Channel 1946	51
Channel 1947	48
Channel 1948	37
Channel 1949	50
Channel 1950	31
Channel 1951	42
Channel 1952	35
Channel 1953	37
Channel 1954	33
Channel 1955	47
Channel 1956	37
Channel 1957	29
Channel 1958	42
Channel 1959	37
Channel 1960	40
Channel 1961	44
Channel 1962	47
Channel 1963	52
Channel 1964	47
Channel 1965	48
Channel 1966	60
Channel 1967	55
Channel 1968	60
Channel 1969	69
Channel 1970	55
Channel 1971	47
Channel 1972	38
Channel 1973	43
Channel 1974	42
Channel 1975	40
Channel 1976	23
Channel 1977	30
Channel 1978	35
Channel 1979	24
Channel 1980	17
Channel 1981	18
Channel 1982	19
Channel 1983	15
Channel 1984	9
Channel 1985	12
Channel 1986	12
Channel 1987	9
Channel 1988	6
Channel 1989	6
Channel 1990	5
Channel 1991	9
Channel 1992	5
Channel 1993	6
Channel 1994	2
[truncated: 2,102 more rows]
