# Supplementary material for: A dataset of 112 ligands for the preconcentration of mercury, uranium, lanthanum and other pollutants and heavy metals in water
Source: Data Brief. 2020 Feb 4;29:105236. doi: 10.1016/j.dib.2020.105236 (PMC7033335; doi:10.1016/j.dib.2020.105236)
Supplement: Multimedia component 30_2-Mercaptobenzimidazole [file mmc30.txt]

Kalib 1	-0.354346
Kalib 2	0.012554
Kalib 3	0.001788
Kalib 4	0.000419
Kalib Square	0.000000
Kalib Fano	0.010361
Channel 1	0
Channel 2	0
Channel 3	0
Channel 4	0
Channel 5	0
Channel 6	0
Channel 7	0
Channel 8	0
Channel 9	0
Channel 10	0
Channel 11	0
Channel 12	0
Channel 13	2
Channel 14	16
Channel 15	63
Channel 16	305
Channel 17	985
Channel 18	3163
Channel 19	9154
Channel 20	23264
Channel 21	53032
Channel 22	108062
Channel 23	198800
Channel 24	324259
Channel 25	474314
Channel 26	625474
Channel 27	744986
Channel 28	784058
Channel 29	741808
Channel 30	632414
Channel 31	479909
Channel 32	324803
Channel 33	197102
Channel 34	108533
Channel 35	52038
Channel 36	22304
Channel 37	8711
Channel 38	2991
Channel 39	919
Channel 40	244
Channel 41	85
Channel 42	24
Channel 43	12
Channel 44	7
Channel 45	9
Channel 46	8
Channel 47	9
Channel 48	9
Channel 49	6
Channel 50	11
Channel 51	4
Channel 52	5
Channel 53	3
Channel 54	2
Channel 55	5
Channel 56	3
Channel 57	8
Channel 58	3
Channel 59	9
Channel 60	2
Channel 61	2
Channel 62	2
Channel 63	8
Channel 64	3
Channel 65	2
Channel 66	4
Channel 67	3
Channel 68	1
Channel 69	2
Channel 70	1
Channel 71	2
Channel 72	2
Channel 73	1
Channel 74	2
Channel 75	0
Channel 76	1
Channel 77	5
Channel 78	36
Channel 79	63
Channel 80	62
Channel 81	74
Channel 82	66
Channel 83	71
Channel 84	66
Channel 85	68
Channel 86	81
Channel 87	65
Channel 88	59
Channel 89	64
Channel 90	54
Channel 91	58
Channel 92	70
Channel 93	69
Channel 94	61
Channel 95	71
Channel 96	68
Channel 97	53
Channel 98	71
Channel 99	53
Channel 100	61
Channel 101	65
Channel 102	67
Channel 103	57
Channel 104	65
Channel 105	60
Channel 106	75
Channel 107	55
Channel 108	54
Channel 109	62
Channel 110	44
Channel 111	59
Channel 112	51
Channel 113	50
Channel 114	52
Channel 115	42
Channel 116	54
Channel 117	49
Channel 118	55
Channel 119	64
Channel 120	58
Channel 121	65
Channel 122	51
Channel 123	66
Channel 124	56
Channel 125	62
Channel 126	72
Channel 127	66
Channel 128	48
Channel 129	49
Channel 130	40
Channel 131	46
Channel 132	32
Channel 133	45
Channel 134	41
Channel 135	36
Channel 136	39
Channel 137	46
Channel 138	38
Channel 139	42
Channel 140	37
Channel 141	35
Channel 142	31
Channel 143	35
Channel 144	30
Channel 145	39
Channel 146	29
Channel 147	31
Channel 148	31
Channel 149	56
Channel 150	31
Channel 151	26
Channel 152	41
Channel 153	36
Channel 154	33
Channel 155	37
Channel 156	31
Channel 157	30
Channel 158	32
Channel 159	32
Channel 160	33
Channel 161	34
Channel 162	30
Channel 163	29
Channel 164	31
Channel 165	24
Channel 166	25
Channel 167	34
Channel 168	27
Channel 169	26
Channel 170	28
Channel 171	28
Channel 172	43
Channel 173	28
Channel 174	32
Channel 175	31
Channel 176	34
Channel 177	30
Channel 178	34
Channel 179	35
Channel 180	28
Channel 181	28
Channel 182	29
Channel 183	31
Channel 184	39
Channel 185	38
Channel 186	35
Channel 187	50
Channel 188	37
Channel 189	36
Channel 190	21
Channel 191	45
Channel 192	31
Channel 193	35
Channel 194	38
Channel 195	21
Channel 196	35
Channel 197	30
Channel 198	27
Channel 199	27
Channel 200	31
Channel 201	20
Channel 202	29
Channel 203	24
Channel 204	32
Channel 205	38
Channel 206	37
Channel 207	48
Channel 208	41
Channel 209	70
Channel 210	70
Channel 211	58
Channel 212	68
Channel 213	77
Channel 214	59
Channel 215	64
Channel 216	72
Channel 217	67
Channel 218	58
Channel 219	53
Channel 220	48
Channel 221	66
Channel 222	51
Channel 223	50
Channel 224	48
Channel 225	61
Channel 226	42
Channel 227	38
Channel 228	35
Channel 229	50
Channel 230	34
Channel 231	26
Channel 232	33
Channel 233	27
Channel 234	37
Channel 235	23
Channel 236	31
Channel 237	31
Channel 238	39
Channel 239	43
Channel 240	35
Channel 241	28
Channel 242	40
Channel 243	45
Channel 244	50
Channel 245	46
Channel 246	33
Channel 247	55
Channel 248	55
Channel 249	83
Channel 250	115
Channel 251	125
Channel 252	134
Channel 253	181
Channel 254	224
Channel 255	299
Channel 256	298
Channel 257	337
Channel 258	470
Channel 259	594
Channel 260	729
Channel 261	857
Channel 262	1011
Channel 263	1172
Channel 264	1212
Channel 265	1232
Channel 266	1184
Channel 267	1018
Channel 268	885
Channel 269	759
Channel 270	574
Channel 271	408
Channel 272	339
Channel 273	218
Channel 274	173
Channel 275	164
Channel 276	101
Channel 277	116
Channel 278	106
Channel 279	151
Channel 280	148
Channel 281	158
Channel 282	148
Channel 283	172
Channel 284	142
Channel 285	147
Channel 286	110
Channel 287	108
Channel 288	80
Channel 289	74
Channel 290	64
Channel 291	44
Channel 292	41
Channel 293	29
Channel 294	33
Channel 295	20
Channel 296	23
Channel 297	29
Channel 298	17
Channel 299	19
Channel 300	14
Channel 301	11
Channel 302	21
Channel 303	15
Channel 304	14
Channel 305	18
Channel 306	11
Channel 307	22
Channel 308	22
Channel 309	19
Channel 310	17
Channel 311	20
Channel 312	25
Channel 313	35
Channel 314	34
Channel 315	53
Channel 316	54
Channel 317	77
Channel 318	104
Channel 319	110
Channel 320	140
Channel 321	160
Channel 322	160
Channel 323	182
Channel 324	179
Channel 325	163
Channel 326	146
Channel 327	129
Channel 328	99
Channel 329	91
Channel 330	72
Channel 331	61
Channel 332	34
Channel 333	35
Channel 334	28
Channel 335	22
Channel 336	30
Channel 337	24
Channel 338	22
Channel 339	21
Channel 340	21
Channel 341	16
Channel 342	36
Channel 343	20
Channel 344	27
Channel 345	28
Channel 346	22
Channel 347	29
Channel 348	28
Channel 349	33
Channel 350	39
Channel 351	25
Channel 352	24
Channel 353	24
Channel 354	31
Channel 355	16
Channel 356	20
Channel 357	15
Channel 358	10
Channel 359	15
Channel 360	20
Channel 361	12
Channel 362	17
Channel 363	18
Channel 364	9
Channel 365	13
Channel 366	13
Channel 367	10
Channel 368	11
Channel 369	17
Channel 370	10
Channel 371	19
Channel 372	8
Channel 373	10
Channel 374	17
Channel 375	6
Channel 376	12
Channel 377	11
Channel 378	13
Channel 379	8
Channel 380	4
Channel 381	12
Channel 382	17
Channel 383	15
Channel 384	21
Channel 385	13
Channel 386	12
Channel 387	13
Channel 388	11
Channel 389	12
Channel 390	15
Channel 391	18
Channel 392	15
Channel 393	14
Channel 394	16
Channel 395	13
Channel 396	12
Channel 397	12
Channel 398	17
Channel 399	9
Channel 400	8
Channel 401	10
Channel 402	15
Channel 403	15
Channel 404	15
Channel 405	5
Channel 406	12
Channel 407	15
Channel 408	15
Channel 409	16
Channel 410	11
Channel 411	12
Channel 412	10
Channel 413	12
Channel 414	19
Channel 415	13
Channel 416	10
Channel 417	18
Channel 418	7
Channel 419	14
Channel 420	11
Channel 421	14
Channel 422	15
Channel 423	16
Channel 424	14
Channel 425	7
Channel 426	11
Channel 427	13
Channel 428	14
Channel 429	15
Channel 430	16
Channel 431	14
Channel 432	6
Channel 433	19
Channel 434	15
Channel 435	9
Channel 436	15
Channel 437	15
Channel 438	9
Channel 439	13
Channel 440	14
Channel 441	9
Channel 442	13
Channel 443	15
Channel 444	14
Channel 445	12
Channel 446	16
Channel 447	8
Channel 448	12
Channel 449	18
Channel 450	20
Channel 451	27
Channel 452	23
Channel 453	37
Channel 454	43
Channel 455	47
Channel 456	54
Channel 457	56
Channel 458	54
Channel 459	80
Channel 460	75
Channel 461	71
Channel 462	66
Channel 463	73
Channel 464	63
Channel 465	57
Channel 466	49
Channel 467	34
Channel 468	37
Channel 469	30
Channel 470	24
Channel 471	21
Channel 472	13
Channel 473	16
Channel 474	14
Channel 475	15
Channel 476	3
Channel 477	8
Channel 478	12
Channel 479	14
Channel 480	10
Channel 481	15
Channel 482	15
Channel 483	14
Channel 484	20
Channel 485	17
Channel 486	17
Channel 487	16
Channel 488	13
Channel 489	26
Channel 490	12
Channel 491	14
Channel 492	17
Channel 493	14
Channel 494	19
Channel 495	19
Channel 496	31
Channel 497	19
Channel 498	21
Channel 499	26
Channel 500	27
Channel 501	19
Channel 502	27
Channel 503	44
Channel 504	37
Channel 505	24
Channel 506	28
Channel 507	27
Channel 508	28
Channel 509	13
Channel 510	20
Channel 511	12
Channel 512	17
Channel 513	11
Channel 514	16
Channel 515	16
Channel 516	21
Channel 517	13
Channel 518	18
Channel 519	13
Channel 520	15
Channel 521	17
Channel 522	21
Channel 523	26
Channel 524	23
Channel 525	21
Channel 526	35
Channel 527	38
Channel 528	50
Channel 529	54
Channel 530	92
Channel 531	105
Channel 532	129
Channel 533	167
Channel 534	185
Channel 535	231
Channel 536	274
Channel 537	278
Channel 538	321
Channel 539	280
Channel 540	306
Channel 541	291
Channel 542	296
Channel 543	259
Channel 544	216
Channel 545	206
Channel 546	138
Channel 547	137
Channel 548	98
Channel 549	71
Channel 550	45
Channel 551	42
Channel 552	31
Channel 553	24
Channel 554	14
Channel 555	14
Channel 556	15
Channel 557	6
Channel 558	13
Channel 559	14
Channel 560	11
Channel 561	7
Channel 562	13
Channel 563	14
Channel 564	16
Channel 565	9
Channel 566	9
Channel 567	16
Channel 568	13
Channel 569	14
Channel 570	11
Channel 571	16
Channel 572	10
Channel 573	12
Channel 574	25
Channel 575	12
Channel 576	17
Channel 577	19
Channel 578	25
Channel 579	20
Channel 580	31
Channel 581	21
Channel 582	35
Channel 583	32
Channel 584	36
Channel 585	38
Channel 586	44
Channel 587	55
Channel 588	57
Channel 589	45
Channel 590	69
Channel 591	71
Channel 592	80
Channel 593	66
Channel 594	69
Channel 595	63
Channel 596	46
Channel 597	42
Channel 598	46
Channel 599	35
Channel 600	30
Channel 601	27
Channel 602	35
Channel 603	16
Channel 604	24
Channel 605	17
Channel 606	20
Channel 607	17
Channel 608	23
Channel 609	22
Channel 610	19
Channel 611	23
Channel 612	37
Channel 613	27
Channel 614	48
Channel 615	50
Channel 616	61
Channel 617	69
Channel 618	95
Channel 619	122
Channel 620	163
Channel 621	135
Channel 622	175
Channel 623	211
Channel 624	206
Channel 625	193
Channel 626	177
Channel 627	211
Channel 628	183
Channel 629	165
Channel 630	126
Channel 631	115
Channel 632	102
Channel 633	85
Channel 634	65
Channel 635	46
Channel 636	40
Channel 637	27
Channel 638	23
Channel 639	23
Channel 640	21
Channel 641	19
Channel 642	12
Channel 643	17
Channel 644	15
Channel 645	7
Channel 646	30
Channel 647	9
Channel 648	17
Channel 649	12
Channel 650	14
Channel 651	18
Channel 652	12
Channel 653	15
Channel 654	15
Channel 655	13
Channel 656	25
Channel 657	32
Channel 658	16
Channel 659	25
Channel 660	33
Channel 661	34
Channel 662	51
Channel 663	64
Channel 664	61
Channel 665	81
Channel 666	111
Channel 667	110
Channel 668	123
Channel 669	134
Channel 670	126
Channel 671	133
Channel 672	128
Channel 673	104
Channel 674	103
Channel 675	120
Channel 676	93
Channel 677	90
Channel 678	69
Channel 679	56
Channel 680	66
Channel 681	44
Channel 682	50
Channel 683	58
Channel 684	58
Channel 685	47
Channel 686	65
Channel 687	49
Channel 688	62
Channel 689	56
Channel 690	52
Channel 691	58
Channel 692	41
Channel 693	52
Channel 694	30
Channel 695	29
Channel 696	36
Channel 697	30
Channel 698	22
Channel 699	26
Channel 700	13
Channel 701	28
Channel 702	18
Channel 703	23
Channel 704	33
Channel 705	31
Channel 706	37
Channel 707	37
Channel 708	55
Channel 709	72
Channel 710	71
Channel 711	115
Channel 712	125
Channel 713	152
Channel 714	156
Channel 715	172
Channel 716	185
Channel 717	178
Channel 718	177
Channel 719	177
Channel 720	165
Channel 721	177
Channel 722	130
Channel 723	116
Channel 724	95
Channel 725	97
Channel 726	77
Channel 727	46
Channel 728	40
Channel 729	49
Channel 730	35
Channel 731	28
Channel 732	39
Channel 733	24
Channel 734	34
Channel 735	24
Channel 736	24
Channel 737	34
Channel 738	31
Channel 739	27
Channel 740	30
Channel 741	21
Channel 742	24
Channel 743	31
Channel 744	25
Channel 745	17
Channel 746	20
Channel 747	23
Channel 748	23
Channel 749	19
Channel 750	19
Channel 751	18
Channel 752	10
Channel 753	14
Channel 754	27
Channel 755	20
Channel 756	12
Channel 757	11
Channel 758	13
Channel 759	13
Channel 760	13
Channel 761	18
Channel 762	9
Channel 763	14
Channel 764	14
Channel 765	18
Channel 766	19
Channel 767	20
Channel 768	16
Channel 769	20
Channel 770	17
Channel 771	24
Channel 772	21
Channel 773	19
Channel 774	15
Channel 775	10
Channel 776	14
Channel 777	17
Channel 778	13
Channel 779	16
Channel 780	16
Channel 781	24
Channel 782	34
Channel 783	33
Channel 784	25
Channel 785	22
Channel 786	25
Channel 787	30
Channel 788	28
Channel 789	49
Channel 790	44
Channel 791	56
Channel 792	35
Channel 793	33
Channel 794	48
Channel 795	45
Channel 796	43
Channel 797	34
Channel 798	30
Channel 799	32
Channel 800	32
Channel 801	28
Channel 802	24
Channel 803	24
Channel 804	29
Channel 805	27
Channel 806	31
Channel 807	25
Channel 808	11
Channel 809	23
Channel 810	23
Channel 811	26
Channel 812	21
Channel 813	18
Channel 814	20
Channel 815	15
Channel 816	14
Channel 817	15
Channel 818	21
Channel 819	17
Channel 820	27
Channel 821	21
Channel 822	15
Channel 823	14
Channel 824	15
Channel 825	26
Channel 826	20
Channel 827	19
Channel 828	15
Channel 829	14
Channel 830	13
Channel 831	18
Channel 832	23
Channel 833	22
Channel 834	14
Channel 835	17
Channel 836	17
Channel 837	22
Channel 838	14
Channel 839	25
Channel 840	17
Channel 841	19
Channel 842	11
Channel 843	18
Channel 844	18
Channel 845	20
Channel 846	23
Channel 847	16
Channel 848	15
Channel 849	21
Channel 850	14
Channel 851	20
Channel 852	21
Channel 853	21
Channel 854	20
Channel 855	13
Channel 856	10
Channel 857	21
Channel 858	15
Channel 859	18
Channel 860	27
Channel 861	17
Channel 862	26
Channel 863	17
Channel 864	19
Channel 865	18
Channel 866	18
Channel 867	21
Channel 868	19
Channel 869	20
Channel 870	27
Channel 871	20
Channel 872	33
Channel 873	18
Channel 874	15
Channel 875	20
Channel 876	17
Channel 877	24
Channel 878	17
Channel 879	20
Channel 880	14
Channel 881	18
Channel 882	20
Channel 883	14
Channel 884	25
Channel 885	18
Channel 886	21
Channel 887	32
Channel 888	26
Channel 889	14
Channel 890	17
Channel 891	12
Channel 892	21
Channel 893	22
Channel 894	22
Channel 895	17
Channel 896	15
Channel 897	12
Channel 898	20
Channel 899	13
Channel 900	17
Channel 901	16
Channel 902	16
Channel 903	26
Channel 904	16
Channel 905	24
Channel 906	19
Channel 907	14
Channel 908	20
Channel 909	21
Channel 910	19
Channel 911	15
Channel 912	24
Channel 913	17
Channel 914	31
Channel 915	19
Channel 916	22
Channel 917	24
Channel 918	21
Channel 919	22
Channel 920	21
Channel 921	22
Channel 922	20
Channel 923	26
Channel 924	18
Channel 925	15
Channel 926	20
Channel 927	19
Channel 928	27
Channel 929	15
Channel 930	27
Channel 931	17
Channel 932	17
Channel 933	23
Channel 934	21
Channel 935	22
Channel 936	21
Channel 937	23
Channel 938	28
Channel 939	31
Channel 940	27
Channel 941	13
Channel 942	23
Channel 943	26
Channel 944	17
Channel 945	27
Channel 946	21
Channel 947	33
Channel 948	29
Channel 949	21
Channel 950	19
Channel 951	28
Channel 952	27
Channel 953	15
Channel 954	20
Channel 955	28
Channel 956	27
Channel 957	20
Channel 958	26
Channel 959	19
Channel 960	22
Channel 961	23
Channel 962	28
Channel 963	22
Channel 964	15
Channel 965	27
Channel 966	26
Channel 967	25
Channel 968	27
Channel 969	20
Channel 970	25
Channel 971	37
Channel 972	30
Channel 973	34
Channel 974	26
Channel 975	24
Channel 976	21
Channel 977	34
Channel 978	33
Channel 979	29
Channel 980	37
Channel 981	33
Channel 982	28
Channel 983	32
Channel 984	28
Channel 985	25
Channel 986	28
Channel 987	17
Channel 988	17
Channel 989	20
Channel 990	24
Channel 991	19
Channel 992	21
Channel 993	24
Channel 994	27
Channel 995	30
Channel 996	28
Channel 997	17
Channel 998	23
Channel 999	24
Channel 1000	19
Channel 1001	20
Channel 1002	24
Channel 1003	18
Channel 1004	23
Channel 1005	14
Channel 1006	18
Channel 1007	25
Channel 1008	22
Channel 1009	21
Channel 1010	28
Channel 1011	22
Channel 1012	28
Channel 1013	24
Channel 1014	21
Channel 1015	24
Channel 1016	28
Channel 1017	21
Channel 1018	16
Channel 1019	28
Channel 1020	25
Channel 1021	38
Channel 1022	18
Channel 1023	17
Channel 1024	25
Channel 1025	33
Channel 1026	19
Channel 1027	26
Channel 1028	30
Channel 1029	26
Channel 1030	23
Channel 1031	23
Channel 1032	31
Channel 1033	25
Channel 1034	38
Channel 1035	37
Channel 1036	33
Channel 1037	28
Channel 1038	25
Channel 1039	29
Channel 1040	31
Channel 1041	26
Channel 1042	24
Channel 1043	42
Channel 1044	30
Channel 1045	25
Channel 1046	35
Channel 1047	24
Channel 1048	22
Channel 1049	27
Channel 1050	34
Channel 1051	20
Channel 1052	25
Channel 1053	28
Channel 1054	32
Channel 1055	24
Channel 1056	19
Channel 1057	27
Channel 1058	27
Channel 1059	24
Channel 1060	22
Channel 1061	35
Channel 1062	21
Channel 1063	28
Channel 1064	27
Channel 1065	33
Channel 1066	25
Channel 1067	37
Channel 1068	21
Channel 1069	36
Channel 1070	26
Channel 1071	25
Channel 1072	26
Channel 1073	21
Channel 1074	27
Channel 1075	34
Channel 1076	32
Channel 1077	23
Channel 1078	24
Channel 1079	34
Channel 1080	43
Channel 1081	30
Channel 1082	26
Channel 1083	30
Channel 1084	28
Channel 1085	24
Channel 1086	24
Channel 1087	34
Channel 1088	37
Channel 1089	31
Channel 1090	28
Channel 1091	36
Channel 1092	23
Channel 1093	25
Channel 1094	34
Channel 1095	37
Channel 1096	27
Channel 1097	27
Channel 1098	30
Channel 1099	30
Channel 1100	28
Channel 1101	38
Channel 1102	39
Channel 1103	31
Channel 1104	26
Channel 1105	33
Channel 1106	25
Channel 1107	26
Channel 1108	26
Channel 1109	24
Channel 1110	33
Channel 1111	33
Channel 1112	34
Channel 1113	31
Channel 1114	31
Channel 1115	21
Channel 1116	37
Channel 1117	31
Channel 1118	30
Channel 1119	33
Channel 1120	31
Channel 1121	25
Channel 1122	28
Channel 1123	35
Channel 1124	39
Channel 1125	34
Channel 1126	42
Channel 1127	36
Channel 1128	39
Channel 1129	35
Channel 1130	37
Channel 1131	42
Channel 1132	40
Channel 1133	43
Channel 1134	43
Channel 1135	33
Channel 1136	41
Channel 1137	27
Channel 1138	50
Channel 1139	32
Channel 1140	39
Channel 1141	42
Channel 1142	42
Channel 1143	47
Channel 1144	44
Channel 1145	47
Channel 1146	42
Channel 1147	47
Channel 1148	39
Channel 1149	47
Channel 1150	38
Channel 1151	43
Channel 1152	49
Channel 1153	38
Channel 1154	54
Channel 1155	44
Channel 1156	49
Channel 1157	50
Channel 1158	50
Channel 1159	72
Channel 1160	43
Channel 1161	51
Channel 1162	53
Channel 1163	60
Channel 1164	58
Channel 1165	40
Channel 1166	59
Channel 1167	48
Channel 1168	44
Channel 1169	66
Channel 1170	52
Channel 1171	56
Channel 1172	40
Channel 1173	52
Channel 1174	52
Channel 1175	58
Channel 1176	64
Channel 1177	58
Channel 1178	66
Channel 1179	63
Channel 1180	56
Channel 1181	62
Channel 1182	56
Channel 1183	57
Channel 1184	75
Channel 1185	60
Channel 1186	64
Channel 1187	62
Channel 1188	80
Channel 1189	70
Channel 1190	73
Channel 1191	80
Channel 1192	72
Channel 1193	85
Channel 1194	72
Channel 1195	99
Channel 1196	73
Channel 1197	85
Channel 1198	85
Channel 1199	91
Channel 1200	93
Channel 1201	96
Channel 1202	104
Channel 1203	99
Channel 1204	100
Channel 1205	96
Channel 1206	103
Channel 1207	83
Channel 1208	98
Channel 1209	100
Channel 1210	102
Channel 1211	93
Channel 1212	113
Channel 1213	114
Channel 1214	138
Channel 1215	99
Channel 1216	114
Channel 1217	115
Channel 1218	133
Channel 1219	133
Channel 1220	122
Channel 1221	157
Channel 1222	146
Channel 1223	125
Channel 1224	120
Channel 1225	142
Channel 1226	127
Channel 1227	162
Channel 1228	153
Channel 1229	153
Channel 1230	155
Channel 1231	165
Channel 1232	160
Channel 1233	161
Channel 1234	178
Channel 1235	179
Channel 1236	180
Channel 1237	194
Channel 1238	183
Channel 1239	222
Channel 1240	226
Channel 1241	230
Channel 1242	217
Channel 1243	205
Channel 1244	267
Channel 1245	256
Channel 1246	255
Channel 1247	243
Channel 1248	270
Channel 1249	274
Channel 1250	274
Channel 1251	315
Channel 1252	287
Channel 1253	328
Channel 1254	297
Channel 1255	341
Channel 1256	353
Channel 1257	374
Channel 1258	366
Channel 1259	364
Channel 1260	379
Channel 1261	405
Channel 1262	397
Channel 1263	430
Channel 1264	441
Channel 1265	460
Channel 1266	458
Channel 1267	487
Channel 1268	487
Channel 1269	523
Channel 1270	462
Channel 1271	565
Channel 1272	543
Channel 1273	519
Channel 1274	526
Channel 1275	598
Channel 1276	571
Channel 1277	614
Channel 1278	626
Channel 1279	554
Channel 1280	572
Channel 1281	615
Channel 1282	626
Channel 1283	650
Channel 1284	616
Channel 1285	627
Channel 1286	641
Channel 1287	672
Channel 1288	701
Channel 1289	641
Channel 1290	691
Channel 1291	627
Channel 1292	677
Channel 1293	651
Channel 1294	669
Channel 1295	693
Channel 1296	723
Channel 1297	701
Channel 1298	699
Channel 1299	707
Channel 1300	761
Channel 1301	733
Channel 1302	784
Channel 1303	785
Channel 1304	839
Channel 1305	822
Channel 1306	833
Channel 1307	856
Channel 1308	881
Channel 1309	904
Channel 1310	1004
Channel 1311	1094
Channel 1312	1074
Channel 1313	1140
Channel 1314	1145
Channel 1315	1210
Channel 1316	1331
Channel 1317	1409
Channel 1318	1432
Channel 1319	1482
Channel 1320	1586
Channel 1321	1718
Channel 1322	1754
Channel 1323	1869
Channel 1324	1919
Channel 1325	2025
Channel 1326	2035
Channel 1327	2158
Channel 1328	2192
Channel 1329	2339
Channel 1330	2405
Channel 1331	2475
Channel 1332	2486
Channel 1333	2673
Channel 1334	2683
Channel 1335	2662
Channel 1336	2723
Channel 1337	2769
Channel 1338	2723
Channel 1339	2836
Channel 1340	2863
Channel 1341	2785
Channel 1342	2801
Channel 1343	2841
Channel 1344	2833
Channel 1345	2745
Channel 1346	2815
Channel 1347	2733
Channel 1348	2742
Channel 1349	2742
Channel 1350	2776
Channel 1351	2732
Channel 1352	2701
Channel 1353	2625
Channel 1354	2676
Channel 1355	2609
Channel 1356	2606
Channel 1357	2519
Channel 1358	2527
Channel 1359	2438
Channel 1360	2519
Channel 1361	2441
Channel 1362	2353
Channel 1363	2244
Channel 1364	2267
Channel 1365	2203
Channel 1366	2215
Channel 1367	2238
Channel 1368	2232
Channel 1369	2158
Channel 1370	2076
Channel 1371	2144
Channel 1372	2074
Channel 1373	1941
Channel 1374	1987
Channel 1375	1893
Channel 1376	1827
Channel 1377	1755
Channel 1378	1826
Channel 1379	1690
Channel 1380	1574
Channel 1381	1612
Channel 1382	1541
Channel 1383	1494
Channel 1384	1413
Channel 1385	1336
Channel 1386	1348
Channel 1387	1291
Channel 1388	1127
Channel 1389	1123
Channel 1390	1041
Channel 1391	1019
Channel 1392	1017
Channel 1393	929
Channel 1394	843
Channel 1395	800
Channel 1396	700
Channel 1397	792
Channel 1398	700
Channel 1399	655
Channel 1400	647
Channel 1401	658
Channel 1402	611
Channel 1403	645
Channel 1404	665
Channel 1405	632
Channel 1406	673
Channel 1407	757
Channel 1408	832
Channel 1409	827
Channel 1410	971
Channel 1411	988
Channel 1412	1053
Channel 1413	1190
Channel 1414	1163
Channel 1415	1335
Channel 1416	1397
Channel 1417	1328
Channel 1418	1475
Channel 1419	1512
Channel 1420	1547
Channel 1421	1501
Channel 1422	1463
Channel 1423	1478
Channel 1424	1430
Channel 1425	1317
Channel 1426	1330
Channel 1427	1262
Channel 1428	1097
Channel 1429	1058
Channel 1430	898
Channel 1431	810
Channel 1432	725
Channel 1433	617
Channel 1434	567
Channel 1435	506
Channel 1436	383
Channel 1437	360
Channel 1438	317
Channel 1439	265
Channel 1440	251
Channel 1441	219
Channel 1442	192
Channel 1443	171
Channel 1444	172
Channel 1445	184
Channel 1446	158
Channel 1447	149
Channel 1448	137
Channel 1449	151
Channel 1450	155
Channel 1451	161
Channel 1452	169
Channel 1453	162
Channel 1454	167
Channel 1455	166
Channel 1456	155
Channel 1457	185
Channel 1458	174
Channel 1459	197
Channel 1460	184
Channel 1461	208
Channel 1462	219
Channel 1463	213
Channel 1464	202
Channel 1465	232
Channel 1466	237
Channel 1467	247
Channel 1468	234
Channel 1469	257
Channel 1470	292
Channel 1471	325
Channel 1472	333
Channel 1473	308
Channel 1474	325
Channel 1475	355
Channel 1476	344
Channel 1477	379
Channel 1478	377
Channel 1479	371
Channel 1480	422
Channel 1481	429
Channel 1482	420
Channel 1483	414
Channel 1484	486
Channel 1485	474
Channel 1486	459
Channel 1487	466
Channel 1488	473
Channel 1489	496
Channel 1490	441
Channel 1491	484
Channel 1492	481
Channel 1493	426
Channel 1494	551
Channel 1495	436
Channel 1496	461
Channel 1497	473
Channel 1498	490
Channel 1499	502
Channel 1500	425
Channel 1501	450
Channel 1502	456
Channel 1503	431
Channel 1504	476
Channel 1505	466
Channel 1506	432
Channel 1507	445
Channel 1508	442
Channel 1509	433
Channel 1510	416
Channel 1511	436
Channel 1512	407
Channel 1513	373
Channel 1514	413
Channel 1515	412
Channel 1516	378
Channel 1517	368
Channel 1518	397
Channel 1519	430
Channel 1520	385
Channel 1521	386
Channel 1522	414
Channel 1523	379
Channel 1524	351
Channel 1525	397
Channel 1526	346
Channel 1527	342
Channel 1528	369
Channel 1529	378
Channel 1530	339
Channel 1531	356
Channel 1532	336
Channel 1533	321
Channel 1534	348
Channel 1535	345
Channel 1536	307
Channel 1537	291
Channel 1538	296
Channel 1539	321
Channel 1540	295
Channel 1541	294
Channel 1542	257
Channel 1543	236
Channel 1544	258
Channel 1545	245
Channel 1546	226
Channel 1547	228
Channel 1548	236
Channel 1549	210
Channel 1550	232
Channel 1551	239
Channel 1552	229
Channel 1553	190
Channel 1554	190
Channel 1555	176
Channel 1556	186
Channel 1557	182
Channel 1558	171
Channel 1559	172
Channel 1560	176
Channel 1561	135
Channel 1562	141
Channel 1563	154
Channel 1564	122
Channel 1565	138
Channel 1566	118
Channel 1567	109
Channel 1568	89
Channel 1569	126
Channel 1570	118
Channel 1571	105
Channel 1572	101
Channel 1573	105
Channel 1574	119
Channel 1575	114
Channel 1576	127
Channel 1577	127
Channel 1578	115
Channel 1579	148
Channel 1580	191
Channel 1581	170
Channel 1582	184
Channel 1583	212
Channel 1584	219
Channel 1585	218
Channel 1586	258
Channel 1587	269
Channel 1588	296
Channel 1589	326
Channel 1590	339
Channel 1591	361
Channel 1592	327
Channel 1593	317
Channel 1594	293
Channel 1595	313
Channel 1596	332
Channel 1597	308
Channel 1598	292
Channel 1599	259
Channel 1600	241
Channel 1601	203
Channel 1602	177
Channel 1603	169
Channel 1604	147
Channel 1605	127
Channel 1606	115
Channel 1607	87
Channel 1608	105
Channel 1609	70
Channel 1610	89
Channel 1611	75
Channel 1612	72
Channel 1613	78
Channel 1614	77
Channel 1615	66
Channel 1616	50
Channel 1617	73
Channel 1618	73
Channel 1619	80
Channel 1620	71
Channel 1621	90
Channel 1622	82
Channel 1623	63
Channel 1624	76
Channel 1625	79
Channel 1626	45
Channel 1627	57
Channel 1628	45
Channel 1629	49
Channel 1630	56
Channel 1631	37
Channel 1632	49
Channel 1633	34
Channel 1634	30
Channel 1635	33
Channel 1636	28
Channel 1637	26
Channel 1638	9
Channel 1639	13
Channel 1640	21
Channel 1641	26
Channel 1642	17
Channel 1643	15
Channel 1644	22
Channel 1645	23
Channel 1646	13
Channel 1647	19
Channel 1648	14
Channel 1649	12
Channel 1650	22
Channel 1651	15
Channel 1652	14
Channel 1653	21
Channel 1654	21
Channel 1655	27
Channel 1656	12
Channel 1657	15
Channel 1658	19
Channel 1659	18
Channel 1660	17
Channel 1661	15
Channel 1662	13
Channel 1663	17
Channel 1664	16
Channel 1665	13
Channel 1666	19
Channel 1667	7
Channel 1668	28
Channel 1669	24
Channel 1670	10
Channel 1671	16
Channel 1672	26
Channel 1673	14
Channel 1674	11
Channel 1675	13
Channel 1676	22
Channel 1677	17
Channel 1678	17
Channel 1679	19
Channel 1680	32
Channel 1681	19
Channel 1682	32
Channel 1683	33
Channel 1684	22
Channel 1685	40
Channel 1686	34
Channel 1687	50
Channel 1688	75
Channel 1689	77
Channel 1690	87
Channel 1691	110
Channel 1692	115
Channel 1693	159
Channel 1694	175
Channel 1695	217
Channel 1696	239
Channel 1697	291
Channel 1698	331
Channel 1699	423
Channel 1700	420
Channel 1701	452
Channel 1702	603
Channel 1703	553
Channel 1704	661
Channel 1705	695
Channel 1706	799
Channel 1707	828
Channel 1708	836
Channel 1709	872
Channel 1710	947
Channel 1711	956
Channel 1712	980
Channel 1713	1061
Channel 1714	1048
Channel 1715	1094
Channel 1716	1056
Channel 1717	1052
Channel 1718	1079
Channel 1719	1077
Channel 1720	1018
Channel 1721	1026
Channel 1722	881
Channel 1723	873
Channel 1724	824
Channel 1725	718
Channel 1726	648
Channel 1727	532
Channel 1728	533
Channel 1729	393
Channel 1730	372
Channel 1731	304
Channel 1732	300
Channel 1733	223
Channel 1734	187
Channel 1735	134
Channel 1736	135
Channel 1737	91
Channel 1738	72
Channel 1739	62
Channel 1740	41
Channel 1741	32
Channel 1742	38
Channel 1743	30
Channel 1744	17
Channel 1745	28
Channel 1746	12
Channel 1747	12
Channel 1748	21
Channel 1749	14
Channel 1750	11
Channel 1751	10
Channel 1752	8
Channel 1753	12
Channel 1754	13
Channel 1755	14
Channel 1756	12
Channel 1757	17
Channel 1758	9
Channel 1759	12
Channel 1760	11
Channel 1761	11
Channel 1762	9
Channel 1763	13
Channel 1764	13
Channel 1765	7
Channel 1766	19
Channel 1767	6
Channel 1768	10
Channel 1769	13
Channel 1770	6
Channel 1771	10
Channel 1772	10
Channel 1773	9
Channel 1774	11
Channel 1775	13
Channel 1776	11
Channel 1777	17
Channel 1778	10
Channel 1779	10
Channel 1780	19
Channel 1781	18
Channel 1782	14
Channel 1783	12
Channel 1784	14
Channel 1785	15
Channel 1786	15
Channel 1787	10
Channel 1788	15
Channel 1789	12
Channel 1790	7
Channel 1791	6
Channel 1792	10
Channel 1793	16
Channel 1794	10
Channel 1795	15
Channel 1796	10
Channel 1797	21
Channel 1798	14
Channel 1799	15
Channel 1800	10
Channel 1801	11
Channel 1802	14
Channel 1803	9
Channel 1804	7
Channel 1805	10
Channel 1806	20
Channel 1807	14
Channel 1808	8
Channel 1809	14
Channel 1810	10
Channel 1811	9
Channel 1812	12
Channel 1813	10
Channel 1814	8
Channel 1815	9
Channel 1816	11
Channel 1817	10
Channel 1818	11
Channel 1819	7
Channel 1820	8
Channel 1821	4
Channel 1822	17
Channel 1823	6
Channel 1824	12
Channel 1825	15
Channel 1826	12
Channel 1827	9
Channel 1828	10
Channel 1829	18
Channel 1830	6
Channel 1831	2
Channel 1832	12
Channel 1833	14
Channel 1834	10
Channel 1835	13
Channel 1836	17
Channel 1837	10
Channel 1838	10
Channel 1839	10
Channel 1840	14
Channel 1841	5
Channel 1842	10
Channel 1843	12
Channel 1844	6
Channel 1845	8
Channel 1846	18
Channel 1847	18
Channel 1848	11
Channel 1849	12
Channel 1850	15
Channel 1851	12
Channel 1852	16
Channel 1853	14
Channel 1854	18
Channel 1855	14
Channel 1856	13
Channel 1857	14
Channel 1858	11
Channel 1859	13
Channel 1860	9
Channel 1861	15
Channel 1862	15
Channel 1863	13
Channel 1864	15
Channel 1865	9
Channel 1866	11
Channel 1867	7
Channel 1868	15
Channel 1869	12
Channel 1870	20
Channel 1871	21
Channel 1872	18
Channel 1873	15
Channel 1874	18
Channel 1875	15
Channel 1876	10
Channel 1877	15
Channel 1878	9
Channel 1879	21
Channel 1880	18
Channel 1881	24
Channel 1882	11
Channel 1883	13
Channel 1884	18
Channel 1885	11
Channel 1886	16
Channel 1887	12
Channel 1888	12
Channel 1889	15
Channel 1890	13
Channel 1891	12
Channel 1892	12
Channel 1893	10
Channel 1894	15
Channel 1895	21
Channel 1896	19
Channel 1897	20
Channel 1898	9
Channel 1899	22
Channel 1900	15
Channel 1901	21
Channel 1902	19
Channel 1903	17
Channel 1904	19
Channel 1905	24
Channel 1906	30
Channel 1907	22
Channel 1908	29
Channel 1909	35
Channel 1910	48
Channel 1911	57
Channel 1912	58
Channel 1913	72
Channel 1914	89
Channel 1915	80
Channel 1916	113
Channel 1917	118
Channel 1918	134
Channel 1919	157
Channel 1920	184
Channel 1921	224
Channel 1922	210
Channel 1923	229
Channel 1924	228
Channel 1925	265
Channel 1926	276
Channel 1927	307
Channel 1928	311
Channel 1929	291
Channel 1930	309
Channel 1931	286
Channel 1932	276
Channel 1933	252
Channel 1934	241
Channel 1935	250
Channel 1936	202
Channel 1937	189
Channel 1938	173
Channel 1939	174
Channel 1940	131
Channel 1941	112
Channel 1942	103
Channel 1943	96
Channel 1944	87
Channel 1945	55
Channel 1946	70
Channel 1947	66
Channel 1948	45
Channel 1949	37
Channel 1950	46
Channel 1951	28
Channel 1952	37
Channel 1953	38
Channel 1954	34
Channel 1955	30
Channel 1956	45
Channel 1957	40
Channel 1958	32
Channel 1959	46
Channel 1960	58
Channel 1961	50
Channel 1962	59
Channel 1963	70
Channel 1964	56
Channel 1965	66
Channel 1966	55
Channel 1967	48
Channel 1968	58
Channel 1969	58
Channel 1970	51
Channel 1971	54
Channel 1972	41
Channel 1973	43
Channel 1974	36
Channel 1975	37
Channel 1976	40
Channel 1977	24
Channel 1978	35
Channel 1979	32
Channel 1980	19
Channel 1981	24
Channel 1982	15
Channel 1983	20
Channel 1984	16
Channel 1985	16
Channel 1986	14
Channel 1987	12
Channel 1988	14
Channel 1989	10
Channel 1990	4
Channel 1991	5
Channel 1992	6
Channel 1993	10
Channel 1994	10
[truncated: 2,102 more rows]
