# Supplementary material for: A dataset of 112 ligands for the preconcentration of mercury, uranium, lanthanum and other pollutants and heavy metals in water
Source: Data Brief. 2020 Feb 4;29:105236. doi: 10.1016/j.dib.2020.105236 (PMC7033335; doi:10.1016/j.dib.2020.105236)
Supplement: Multimedia component 31_2-Mercaptobenzothiazole [file mmc31.txt]

Kalib 1	-0.354346
Kalib 2	0.012554
Kalib 3	0.001788
Kalib 4	0.000419
Kalib Square	0.000000
Kalib Fano	0.010361
Channel 1	0
Channel 2	0
Channel 3	0
Channel 4	0
Channel 5	0
Channel 6	0
Channel 7	0
Channel 8	0
Channel 9	0
Channel 10	0
Channel 11	0
Channel 12	0
Channel 13	1
Channel 14	13
Channel 15	84
Channel 16	331
Channel 17	1164
Channel 18	3526
Channel 19	9756
Channel 20	24585
Channel 21	55984
Channel 22	112225
Channel 23	203867
Channel 24	330510
Channel 25	479420
Channel 26	626089
Channel 27	742070
Channel 28	782311
Channel 29	739151
Channel 30	627525
Channel 31	480050
Channel 32	325270
Channel 33	198373
Channel 34	108241
Channel 35	53317
Channel 36	23351
Channel 37	9009
Channel 38	3201
Channel 39	980
Channel 40	264
Channel 41	93
Channel 42	21
Channel 43	6
Channel 44	7
Channel 45	4
Channel 46	5
Channel 47	5
Channel 48	6
Channel 49	0
Channel 50	5
Channel 51	2
Channel 52	5
Channel 53	2
Channel 54	1
Channel 55	4
Channel 56	2
Channel 57	0
Channel 58	3
Channel 59	3
Channel 60	3
Channel 61	1
Channel 62	3
Channel 63	1
Channel 64	0
Channel 65	1
Channel 66	1
Channel 67	1
Channel 68	3
Channel 69	1
Channel 70	5
Channel 71	2
Channel 72	2
Channel 73	0
Channel 74	3
Channel 75	1
Channel 76	0
Channel 77	0
Channel 78	21
Channel 79	43
Channel 80	30
Channel 81	41
Channel 82	39
Channel 83	41
Channel 84	36
Channel 85	39
Channel 86	36
Channel 87	39
Channel 88	31
Channel 89	30
Channel 90	48
Channel 91	42
Channel 92	33
Channel 93	40
Channel 94	29
Channel 95	27
Channel 96	31
Channel 97	45
Channel 98	40
Channel 99	31
Channel 100	41
Channel 101	32
Channel 102	43
Channel 103	29
Channel 104	39
Channel 105	28
Channel 106	38
Channel 107	45
Channel 108	29
Channel 109	41
Channel 110	35
Channel 111	37
Channel 112	34
Channel 113	26
Channel 114	33
Channel 115	37
Channel 116	32
Channel 117	34
Channel 118	34
Channel 119	24
Channel 120	38
Channel 121	40
Channel 122	35
Channel 123	42
Channel 124	62
Channel 125	38
Channel 126	46
Channel 127	40
Channel 128	34
Channel 129	31
Channel 130	36
Channel 131	38
Channel 132	20
Channel 133	23
Channel 134	30
Channel 135	31
Channel 136	32
Channel 137	30
Channel 138	27
Channel 139	31
Channel 140	22
Channel 141	25
Channel 142	25
Channel 143	16
Channel 144	25
Channel 145	31
Channel 146	30
Channel 147	21
Channel 148	22
Channel 149	28
Channel 150	13
Channel 151	30
Channel 152	26
Channel 153	31
Channel 154	19
Channel 155	31
Channel 156	19
Channel 157	16
Channel 158	33
Channel 159	25
Channel 160	21
Channel 161	19
Channel 162	28
Channel 163	15
Channel 164	20
Channel 165	24
Channel 166	22
Channel 167	34
Channel 168	22
Channel 169	20
Channel 170	18
Channel 171	19
Channel 172	27
Channel 173	24
Channel 174	14
Channel 175	22
Channel 176	24
Channel 177	18
Channel 178	23
Channel 179	26
Channel 180	21
Channel 181	25
Channel 182	22
Channel 183	21
Channel 184	31
Channel 185	26
Channel 186	27
Channel 187	32
Channel 188	31
Channel 189	29
Channel 190	28
Channel 191	26
Channel 192	29
Channel 193	28
Channel 194	21
Channel 195	18
Channel 196	32
Channel 197	21
Channel 198	17
Channel 199	18
Channel 200	20
Channel 201	15
Channel 202	23
Channel 203	23
Channel 204	23
Channel 205	26
Channel 206	30
Channel 207	39
Channel 208	35
Channel 209	41
Channel 210	45
Channel 211	54
Channel 212	66
Channel 213	45
Channel 214	67
Channel 215	50
Channel 216	67
Channel 217	64
Channel 218	51
Channel 219	59
Channel 220	59
Channel 221	49
Channel 222	52
Channel 223	47
Channel 224	38
Channel 225	43
Channel 226	34
Channel 227	40
Channel 228	35
Channel 229	31
Channel 230	28
Channel 231	21
Channel 232	23
Channel 233	20
Channel 234	34
Channel 235	29
Channel 236	29
Channel 237	24
Channel 238	28
Channel 239	29
Channel 240	25
Channel 241	33
Channel 242	19
Channel 243	30
Channel 244	36
Channel 245	31
Channel 246	25
Channel 247	38
Channel 248	58
Channel 249	59
Channel 250	88
Channel 251	122
Channel 252	150
Channel 253	146
Channel 254	209
Channel 255	252
Channel 256	248
Channel 257	327
Channel 258	447
Channel 259	558
Channel 260	656
Channel 261	842
Channel 262	937
Channel 263	1069
Channel 264	1112
Channel 265	1129
Channel 266	1091
Channel 267	945
Channel 268	784
Channel 269	639
Channel 270	536
Channel 271	410
Channel 272	279
Channel 273	197
Channel 274	162
Channel 275	115
Channel 276	101
Channel 277	87
Channel 278	106
Channel 279	126
Channel 280	113
Channel 281	127
Channel 282	125
Channel 283	138
Channel 284	140
Channel 285	133
Channel 286	103
Channel 287	96
Channel 288	78
Channel 289	74
Channel 290	60
Channel 291	34
Channel 292	26
Channel 293	19
Channel 294	25
Channel 295	13
Channel 296	14
Channel 297	17
Channel 298	20
Channel 299	10
Channel 300	17
Channel 301	7
Channel 302	15
Channel 303	7
Channel 304	7
Channel 305	16
Channel 306	12
Channel 307	11
Channel 308	15
Channel 309	18
Channel 310	18
Channel 311	16
Channel 312	21
Channel 313	31
Channel 314	43
Channel 315	56
Channel 316	64
Channel 317	80
Channel 318	106
Channel 319	136
Channel 320	170
Channel 321	173
Channel 322	181
Channel 323	198
Channel 324	193
Channel 325	170
Channel 326	163
Channel 327	135
Channel 328	97
Channel 329	100
Channel 330	78
Channel 331	41
Channel 332	26
Channel 333	30
Channel 334	25
Channel 335	11
Channel 336	16
Channel 337	15
Channel 338	7
Channel 339	18
Channel 340	11
Channel 341	29
Channel 342	26
Channel 343	24
Channel 344	23
Channel 345	25
Channel 346	24
Channel 347	36
Channel 348	33
Channel 349	39
Channel 350	25
Channel 351	26
Channel 352	32
Channel 353	30
Channel 354	18
Channel 355	15
Channel 356	16
Channel 357	14
Channel 358	13
Channel 359	11
Channel 360	9
Channel 361	10
Channel 362	11
Channel 363	6
Channel 364	7
Channel 365	10
Channel 366	15
Channel 367	5
Channel 368	5
Channel 369	8
Channel 370	6
Channel 371	10
Channel 372	7
Channel 373	5
Channel 374	3
Channel 375	8
Channel 376	5
Channel 377	9
Channel 378	11
Channel 379	6
Channel 380	10
Channel 381	6
Channel 382	8
Channel 383	6
Channel 384	9
Channel 385	12
Channel 386	13
Channel 387	9
Channel 388	12
Channel 389	11
Channel 390	7
Channel 391	7
Channel 392	10
Channel 393	12
Channel 394	7
Channel 395	7
Channel 396	15
Channel 397	10
Channel 398	13
Channel 399	7
Channel 400	4
Channel 401	11
Channel 402	10
Channel 403	12
Channel 404	13
Channel 405	13
Channel 406	9
Channel 407	6
Channel 408	8
Channel 409	14
Channel 410	5
Channel 411	7
Channel 412	6
Channel 413	4
Channel 414	5
Channel 415	2
Channel 416	7
Channel 417	10
Channel 418	4
Channel 419	9
Channel 420	9
Channel 421	9
Channel 422	9
Channel 423	6
Channel 424	8
Channel 425	6
Channel 426	6
Channel 427	8
Channel 428	3
Channel 429	7
Channel 430	11
Channel 431	8
Channel 432	7
Channel 433	10
Channel 434	11
Channel 435	11
Channel 436	10
Channel 437	4
Channel 438	10
Channel 439	8
Channel 440	9
Channel 441	5
Channel 442	12
Channel 443	9
Channel 444	7
Channel 445	15
Channel 446	18
Channel 447	14
Channel 448	13
Channel 449	18
Channel 450	24
Channel 451	35
Channel 452	46
Channel 453	58
Channel 454	70
Channel 455	82
Channel 456	102
Channel 457	131
Channel 458	140
Channel 459	152
Channel 460	145
Channel 461	142
Channel 462	133
Channel 463	124
Channel 464	100
Channel 465	109
Channel 466	70
Channel 467	54
Channel 468	45
Channel 469	33
Channel 470	16
Channel 471	23
Channel 472	23
Channel 473	9
Channel 474	5
Channel 475	8
Channel 476	9
Channel 477	8
Channel 478	5
Channel 479	8
Channel 480	8
Channel 481	9
Channel 482	8
Channel 483	7
Channel 484	5
Channel 485	7
Channel 486	12
Channel 487	5
Channel 488	8
Channel 489	16
Channel 490	15
Channel 491	14
Channel 492	16
Channel 493	18
Channel 494	15
Channel 495	22
Channel 496	23
Channel 497	24
Channel 498	37
Channel 499	36
Channel 500	35
Channel 501	48
Channel 502	47
Channel 503	51
Channel 504	43
Channel 505	40
Channel 506	37
Channel 507	33
Channel 508	22
Channel 509	25
Channel 510	22
Channel 511	21
Channel 512	13
Channel 513	17
Channel 514	16
Channel 515	9
Channel 516	11
Channel 517	13
Channel 518	9
Channel 519	17
Channel 520	14
Channel 521	18
Channel 522	15
Channel 523	12
Channel 524	29
Channel 525	27
Channel 526	37
Channel 527	57
Channel 528	86
Channel 529	99
Channel 530	123
Channel 531	154
Channel 532	225
Channel 533	230
Channel 534	305
Channel 535	367
Channel 536	367
Channel 537	488
Channel 538	468
Channel 539	532
Channel 540	492
Channel 541	500
Channel 542	411
Channel 543	371
Channel 544	287
Channel 545	251
Channel 546	188
Channel 547	144
Channel 548	118
Channel 549	103
Channel 550	61
Channel 551	57
Channel 552	30
Channel 553	20
Channel 554	12
Channel 555	14
Channel 556	12
Channel 557	6
Channel 558	8
Channel 559	7
Channel 560	2
Channel 561	5
Channel 562	6
Channel 563	9
Channel 564	10
Channel 565	3
Channel 566	4
Channel 567	17
Channel 568	7
Channel 569	11
Channel 570	9
Channel 571	13
Channel 572	13
Channel 573	15
Channel 574	15
Channel 575	23
Channel 576	12
Channel 577	14
Channel 578	19
Channel 579	28
Channel 580	22
Channel 581	23
Channel 582	36
Channel 583	38
Channel 584	40
Channel 585	51
Channel 586	59
Channel 587	55
Channel 588	73
Channel 589	81
Channel 590	88
Channel 591	83
Channel 592	82
Channel 593	88
Channel 594	77
Channel 595	63
Channel 596	63
Channel 597	55
Channel 598	45
Channel 599	45
Channel 600	29
Channel 601	18
Channel 602	18
Channel 603	25
Channel 604	22
Channel 605	21
Channel 606	6
Channel 607	15
Channel 608	18
Channel 609	17
Channel 610	13
Channel 611	28
Channel 612	38
Channel 613	41
Channel 614	47
Channel 615	69
Channel 616	91
Channel 617	93
Channel 618	128
Channel 619	160
Channel 620	184
Channel 621	196
Channel 622	216
Channel 623	267
Channel 624	262
Channel 625	257
Channel 626	249
Channel 627	273
Channel 628	205
Channel 629	199
Channel 630	155
Channel 631	153
Channel 632	103
Channel 633	94
Channel 634	74
Channel 635	43
Channel 636	39
Channel 637	30
Channel 638	19
Channel 639	12
Channel 640	13
Channel 641	11
Channel 642	5
Channel 643	6
Channel 644	7
Channel 645	4
Channel 646	13
Channel 647	6
Channel 648	11
Channel 649	10
Channel 650	7
Channel 651	11
Channel 652	8
Channel 653	5
Channel 654	13
Channel 655	7
Channel 656	13
Channel 657	15
Channel 658	11
Channel 659	10
Channel 660	11
Channel 661	14
Channel 662	12
Channel 663	30
Channel 664	25
Channel 665	29
Channel 666	40
Channel 667	32
Channel 668	48
Channel 669	38
Channel 670	35
Channel 671	49
Channel 672	37
Channel 673	38
Channel 674	33
Channel 675	35
Channel 676	37
Channel 677	30
Channel 678	32
Channel 679	28
Channel 680	30
Channel 681	48
Channel 682	56
Channel 683	35
Channel 684	45
Channel 685	46
Channel 686	47
Channel 687	65
Channel 688	46
Channel 689	54
Channel 690	45
Channel 691	46
Channel 692	45
Channel 693	35
Channel 694	40
Channel 695	30
Channel 696	23
Channel 697	19
Channel 698	16
Channel 699	25
Channel 700	14
Channel 701	18
Channel 702	11
Channel 703	15
Channel 704	13
Channel 705	18
Channel 706	22
Channel 707	26
Channel 708	28
Channel 709	33
Channel 710	35
Channel 711	36
Channel 712	49
Channel 713	46
Channel 714	60
Channel 715	62
Channel 716	74
Channel 717	71
Channel 718	61
Channel 719	57
Channel 720	57
Channel 721	61
Channel 722	36
Channel 723	36
Channel 724	41
Channel 725	29
Channel 726	22
Channel 727	20
Channel 728	15
Channel 729	22
Channel 730	15
Channel 731	11
Channel 732	7
Channel 733	18
Channel 734	11
Channel 735	12
Channel 736	14
Channel 737	12
Channel 738	8
Channel 739	13
Channel 740	11
Channel 741	6
Channel 742	6
Channel 743	13
Channel 744	4
Channel 745	6
Channel 746	8
Channel 747	9
Channel 748	7
Channel 749	5
Channel 750	7
Channel 751	9
Channel 752	6
Channel 753	4
Channel 754	7
Channel 755	7
Channel 756	4
Channel 757	11
Channel 758	9
Channel 759	11
Channel 760	9
Channel 761	10
Channel 762	10
Channel 763	6
Channel 764	11
Channel 765	8
Channel 766	9
Channel 767	11
Channel 768	15
Channel 769	6
Channel 770	10
Channel 771	11
Channel 772	12
Channel 773	5
Channel 774	5
Channel 775	7
Channel 776	7
Channel 777	7
Channel 778	9
Channel 779	2
Channel 780	9
Channel 781	9
Channel 782	17
Channel 783	14
Channel 784	7
Channel 785	19
Channel 786	18
Channel 787	7
Channel 788	16
Channel 789	22
Channel 790	16
Channel 791	18
Channel 792	22
Channel 793	18
Channel 794	25
Channel 795	27
Channel 796	24
Channel 797	25
Channel 798	23
Channel 799	21
Channel 800	29
Channel 801	23
Channel 802	22
Channel 803	44
Channel 804	29
Channel 805	16
Channel 806	34
Channel 807	26
Channel 808	18
Channel 809	22
Channel 810	27
Channel 811	21
Channel 812	25
Channel 813	14
Channel 814	10
Channel 815	14
Channel 816	14
Channel 817	9
Channel 818	15
Channel 819	10
Channel 820	7
Channel 821	10
Channel 822	8
Channel 823	7
Channel 824	7
Channel 825	10
Channel 826	9
Channel 827	8
Channel 828	7
Channel 829	4
Channel 830	8
Channel 831	8
Channel 832	12
Channel 833	7
Channel 834	8
Channel 835	6
Channel 836	11
Channel 837	9
Channel 838	5
Channel 839	10
Channel 840	7
Channel 841	10
Channel 842	8
Channel 843	7
Channel 844	7
Channel 845	11
Channel 846	9
Channel 847	15
Channel 848	10
Channel 849	6
Channel 850	13
Channel 851	10
Channel 852	14
Channel 853	11
Channel 854	8
Channel 855	10
Channel 856	14
Channel 857	8
Channel 858	9
Channel 859	18
Channel 860	14
Channel 861	16
Channel 862	15
Channel 863	14
Channel 864	19
Channel 865	12
Channel 866	22
Channel 867	18
Channel 868	23
Channel 869	14
Channel 870	22
Channel 871	21
Channel 872	13
Channel 873	22
Channel 874	18
Channel 875	22
Channel 876	11
Channel 877	10
Channel 878	17
Channel 879	19
Channel 880	9
Channel 881	11
Channel 882	12
Channel 883	7
Channel 884	11
Channel 885	11
Channel 886	8
Channel 887	13
Channel 888	10
Channel 889	11
Channel 890	14
Channel 891	11
Channel 892	4
Channel 893	9
Channel 894	9
Channel 895	13
Channel 896	6
Channel 897	10
Channel 898	6
Channel 899	6
Channel 900	8
Channel 901	13
Channel 902	11
Channel 903	10
Channel 904	11
Channel 905	12
Channel 906	12
Channel 907	11
Channel 908	15
Channel 909	7
Channel 910	10
Channel 911	14
Channel 912	9
Channel 913	12
Channel 914	7
Channel 915	9
Channel 916	12
Channel 917	8
Channel 918	9
Channel 919	8
Channel 920	7
Channel 921	12
Channel 922	12
Channel 923	9
Channel 924	11
Channel 925	11
Channel 926	14
Channel 927	10
Channel 928	17
Channel 929	13
Channel 930	12
Channel 931	14
Channel 932	21
Channel 933	14
Channel 934	19
Channel 935	11
Channel 936	14
Channel 937	15
Channel 938	24
Channel 939	22
Channel 940	17
Channel 941	20
Channel 942	30
Channel 943	22
Channel 944	14
Channel 945	17
Channel 946	28
Channel 947	14
Channel 948	17
Channel 949	20
Channel 950	21
Channel 951	16
Channel 952	18
Channel 953	12
Channel 954	15
Channel 955	11
Channel 956	16
Channel 957	19
Channel 958	14
Channel 959	15
Channel 960	14
Channel 961	7
Channel 962	17
Channel 963	14
Channel 964	12
Channel 965	14
Channel 966	12
Channel 967	11
Channel 968	9
Channel 969	13
Channel 970	9
Channel 971	11
Channel 972	15
Channel 973	18
Channel 974	11
Channel 975	17
Channel 976	18
Channel 977	14
Channel 978	22
Channel 979	16
Channel 980	9
Channel 981	17
Channel 982	19
Channel 983	11
Channel 984	13
Channel 985	20
Channel 986	15
Channel 987	14
Channel 988	5
Channel 989	21
Channel 990	12
Channel 991	18
Channel 992	11
Channel 993	10
Channel 994	8
Channel 995	16
Channel 996	8
Channel 997	9
Channel 998	9
Channel 999	17
Channel 1000	14
Channel 1001	11
Channel 1002	9
Channel 1003	13
Channel 1004	14
Channel 1005	15
Channel 1006	11
Channel 1007	7
Channel 1008	11
Channel 1009	20
Channel 1010	7
Channel 1011	9
Channel 1012	13
Channel 1013	10
Channel 1014	11
Channel 1015	10
Channel 1016	10
Channel 1017	20
Channel 1018	13
Channel 1019	15
Channel 1020	11
Channel 1021	11
Channel 1022	12
Channel 1023	12
Channel 1024	20
Channel 1025	14
Channel 1026	17
Channel 1027	15
Channel 1028	24
Channel 1029	29
Channel 1030	15
Channel 1031	22
Channel 1032	16
Channel 1033	31
Channel 1034	30
Channel 1035	23
Channel 1036	31
Channel 1037	30
Channel 1038	31
Channel 1039	20
Channel 1040	27
Channel 1041	18
Channel 1042	16
Channel 1043	12
Channel 1044	10
Channel 1045	16
Channel 1046	19
Channel 1047	17
Channel 1048	21
Channel 1049	11
Channel 1050	16
Channel 1051	19
Channel 1052	8
Channel 1053	8
Channel 1054	8
Channel 1055	14
Channel 1056	15
Channel 1057	19
Channel 1058	14
Channel 1059	9
Channel 1060	14
Channel 1061	18
Channel 1062	6
Channel 1063	13
Channel 1064	14
Channel 1065	6
Channel 1066	9
Channel 1067	10
Channel 1068	16
Channel 1069	15
Channel 1070	15
Channel 1071	10
Channel 1072	7
Channel 1073	15
Channel 1074	11
Channel 1075	13
Channel 1076	13
Channel 1077	21
Channel 1078	15
Channel 1079	14
Channel 1080	10
Channel 1081	14
Channel 1082	8
Channel 1083	17
Channel 1084	14
Channel 1085	14
Channel 1086	17
Channel 1087	17
Channel 1088	27
Channel 1089	17
Channel 1090	9
Channel 1091	16
Channel 1092	10
Channel 1093	22
Channel 1094	16
Channel 1095	18
Channel 1096	14
Channel 1097	17
Channel 1098	24
Channel 1099	19
Channel 1100	18
Channel 1101	7
Channel 1102	11
Channel 1103	17
Channel 1104	19
Channel 1105	17
Channel 1106	21
Channel 1107	19
Channel 1108	16
Channel 1109	12
Channel 1110	20
Channel 1111	24
Channel 1112	17
Channel 1113	20
Channel 1114	17
Channel 1115	13
Channel 1116	15
Channel 1117	22
Channel 1118	14
Channel 1119	13
Channel 1120	17
Channel 1121	16
Channel 1122	20
Channel 1123	20
Channel 1124	10
Channel 1125	13
Channel 1126	20
Channel 1127	20
Channel 1128	19
Channel 1129	18
Channel 1130	17
Channel 1131	14
Channel 1132	15
Channel 1133	9
Channel 1134	16
Channel 1135	26
Channel 1136	17
Channel 1137	21
Channel 1138	18
Channel 1139	17
Channel 1140	19
Channel 1141	16
Channel 1142	24
Channel 1143	22
Channel 1144	16
Channel 1145	22
Channel 1146	15
Channel 1147	23
Channel 1148	18
Channel 1149	17
Channel 1150	24
Channel 1151	28
Channel 1152	20
Channel 1153	15
Channel 1154	25
Channel 1155	24
Channel 1156	26
Channel 1157	24
Channel 1158	21
Channel 1159	25
Channel 1160	20
Channel 1161	28
Channel 1162	21
Channel 1163	29
Channel 1164	35
Channel 1165	26
Channel 1166	28
Channel 1167	23
Channel 1168	27
Channel 1169	25
Channel 1170	22
Channel 1171	27
Channel 1172	26
Channel 1173	20
Channel 1174	30
Channel 1175	23
Channel 1176	25
Channel 1177	35
Channel 1178	31
Channel 1179	29
Channel 1180	25
Channel 1181	28
Channel 1182	27
Channel 1183	28
Channel 1184	29
Channel 1185	29
Channel 1186	33
Channel 1187	41
Channel 1188	30
Channel 1189	28
Channel 1190	40
Channel 1191	43
Channel 1192	44
Channel 1193	38
Channel 1194	32
Channel 1195	39
Channel 1196	33
Channel 1197	45
Channel 1198	38
Channel 1199	37
Channel 1200	51
Channel 1201	30
Channel 1202	40
Channel 1203	48
Channel 1204	44
Channel 1205	49
Channel 1206	42
Channel 1207	36
Channel 1208	47
Channel 1209	54
Channel 1210	49
Channel 1211	49
Channel 1212	58
Channel 1213	64
Channel 1214	62
Channel 1215	58
Channel 1216	47
Channel 1217	78
Channel 1218	65
Channel 1219	76
Channel 1220	65
Channel 1221	63
Channel 1222	56
Channel 1223	82
Channel 1224	55
Channel 1225	77
Channel 1226	84
Channel 1227	72
Channel 1228	73
Channel 1229	81
Channel 1230	81
Channel 1231	95
Channel 1232	90
Channel 1233	80
Channel 1234	105
Channel 1235	87
Channel 1236	104
Channel 1237	105
Channel 1238	99
Channel 1239	118
Channel 1240	101
Channel 1241	101
Channel 1242	133
Channel 1243	130
Channel 1244	119
Channel 1245	116
Channel 1246	128
Channel 1247	174
Channel 1248	151
Channel 1249	145
Channel 1250	177
Channel 1251	143
Channel 1252	148
Channel 1253	152
Channel 1254	169
Channel 1255	180
Channel 1256	180
Channel 1257	179
Channel 1258	199
Channel 1259	204
Channel 1260	223
Channel 1261	198
Channel 1262	233
Channel 1263	180
Channel 1264	231
Channel 1265	227
Channel 1266	248
Channel 1267	263
Channel 1268	258
Channel 1269	260
Channel 1270	247
Channel 1271	247
Channel 1272	256
Channel 1273	262
Channel 1274	276
Channel 1275	281
Channel 1276	248
Channel 1277	293
Channel 1278	249
Channel 1279	282
Channel 1280	268
Channel 1281	284
Channel 1282	303
Channel 1283	314
Channel 1284	280
Channel 1285	299
Channel 1286	267
Channel 1287	257
Channel 1288	302
Channel 1289	259
Channel 1290	281
Channel 1291	278
Channel 1292	292
Channel 1293	286
Channel 1294	247
Channel 1295	272
Channel 1296	303
Channel 1297	291
Channel 1298	284
Channel 1299	274
Channel 1300	280
Channel 1301	280
Channel 1302	303
Channel 1303	264
Channel 1304	324
Channel 1305	281
Channel 1306	280
Channel 1307	310
Channel 1308	318
Channel 1309	347
Channel 1310	339
Channel 1311	352
Channel 1312	327
Channel 1313	343
Channel 1314	365
Channel 1315	357
Channel 1316	382
Channel 1317	377
Channel 1318	376
Channel 1319	459
Channel 1320	423
Channel 1321	455
Channel 1322	482
Channel 1323	468
Channel 1324	508
Channel 1325	556
Channel 1326	580
Channel 1327	609
Channel 1328	611
Channel 1329	675
Channel 1330	636
Channel 1331	677
Channel 1332	727
Channel 1333	673
Channel 1334	777
Channel 1335	764
Channel 1336	831
Channel 1337	828
Channel 1338	845
Channel 1339	909
Channel 1340	935
Channel 1341	923
Channel 1342	997
Channel 1343	1088
Channel 1344	1055
Channel 1345	1046
Channel 1346	1157
Channel 1347	1257
Channel 1348	1176
Channel 1349	1253
Channel 1350	1306
Channel 1351	1335
Channel 1352	1352
Channel 1353	1369
Channel 1354	1411
Channel 1355	1483
Channel 1356	1462
Channel 1357	1491
Channel 1358	1493
Channel 1359	1518
Channel 1360	1651
Channel 1361	1633
Channel 1362	1524
Channel 1363	1676
Channel 1364	1599
Channel 1365	1588
Channel 1366	1708
Channel 1367	1707
Channel 1368	1660
Channel 1369	1664
Channel 1370	1601
Channel 1371	1656
Channel 1372	1622
Channel 1373	1626
Channel 1374	1597
Channel 1375	1519
Channel 1376	1502
Channel 1377	1548
Channel 1378	1459
Channel 1379	1402
Channel 1380	1395
Channel 1381	1383
Channel 1382	1240
Channel 1383	1292
Channel 1384	1167
Channel 1385	1139
Channel 1386	1102
Channel 1387	1046
Channel 1388	981
Channel 1389	838
Channel 1390	858
Channel 1391	779
Channel 1392	761
Channel 1393	749
Channel 1394	658
Channel 1395	626
Channel 1396	593
Channel 1397	522
Channel 1398	516
Channel 1399	503
Channel 1400	516
Channel 1401	467
Channel 1402	479
Channel 1403	457
Channel 1404	499
Channel 1405	511
Channel 1406	518
Channel 1407	612
Channel 1408	586
Channel 1409	628
Channel 1410	711
Channel 1411	770
Channel 1412	861
Channel 1413	887
Channel 1414	976
Channel 1415	894
Channel 1416	994
Channel 1417	1091
Channel 1418	1062
Channel 1419	1126
Channel 1420	1110
Channel 1421	1115
Channel 1422	1061
Channel 1423	1149
Channel 1424	1021
Channel 1425	930
Channel 1426	925
Channel 1427	826
Channel 1428	727
Channel 1429	695
Channel 1430	580
Channel 1431	549
Channel 1432	476
Channel 1433	412
Channel 1434	375
Channel 1435	268
Channel 1436	229
Channel 1437	211
Channel 1438	177
Channel 1439	130
Channel 1440	128
Channel 1441	132
Channel 1442	99
Channel 1443	71
Channel 1444	72
Channel 1445	66
Channel 1446	73
Channel 1447	72
Channel 1448	73
Channel 1449	58
Channel 1450	66
Channel 1451	45
Channel 1452	59
Channel 1453	81
Channel 1454	47
Channel 1455	70
Channel 1456	67
Channel 1457	82
Channel 1458	69
Channel 1459	64
Channel 1460	57
Channel 1461	64
Channel 1462	68
Channel 1463	79
Channel 1464	68
Channel 1465	79
Channel 1466	74
Channel 1467	71
Channel 1468	92
Channel 1469	83
Channel 1470	92
Channel 1471	86
Channel 1472	85
Channel 1473	86
Channel 1474	96
Channel 1475	88
Channel 1476	89
Channel 1477	95
Channel 1478	102
Channel 1479	123
Channel 1480	101
Channel 1481	131
Channel 1482	124
Channel 1483	110
Channel 1484	140
Channel 1485	136
Channel 1486	141
Channel 1487	141
Channel 1488	125
Channel 1489	142
Channel 1490	116
Channel 1491	149
Channel 1492	137
Channel 1493	161
Channel 1494	170
Channel 1495	163
Channel 1496	186
Channel 1497	182
Channel 1498	173
Channel 1499	191
Channel 1500	169
Channel 1501	173
Channel 1502	178
Channel 1503	210
Channel 1504	211
Channel 1505	196
Channel 1506	191
Channel 1507	221
Channel 1508	205
Channel 1509	210
Channel 1510	188
Channel 1511	231
Channel 1512	232
Channel 1513	221
Channel 1514	228
Channel 1515	229
Channel 1516	264
Channel 1517	233
Channel 1518	235
Channel 1519	255
Channel 1520	231
Channel 1521	224
Channel 1522	288
Channel 1523	273
Channel 1524	248
Channel 1525	265
Channel 1526	263
Channel 1527	251
Channel 1528	267
Channel 1529	259
Channel 1530	252
Channel 1531	231
Channel 1532	259
Channel 1533	264
Channel 1534	240
Channel 1535	260
Channel 1536	271
Channel 1537	242
Channel 1538	227
Channel 1539	251
Channel 1540	219
Channel 1541	239
Channel 1542	227
Channel 1543	225
Channel 1544	236
Channel 1545	213
Channel 1546	212
Channel 1547	202
Channel 1548	182
Channel 1549	188
Channel 1550	187
Channel 1551	159
Channel 1552	186
Channel 1553	155
Channel 1554	129
Channel 1555	145
Channel 1556	135
Channel 1557	117
Channel 1558	127
Channel 1559	121
Channel 1560	127
Channel 1561	100
Channel 1562	110
Channel 1563	120
Channel 1564	104
Channel 1565	96
Channel 1566	121
Channel 1567	112
Channel 1568	86
Channel 1569	88
Channel 1570	86
Channel 1571	91
Channel 1572	73
Channel 1573	86
Channel 1574	88
Channel 1575	119
Channel 1576	108
Channel 1577	100
Channel 1578	127
Channel 1579	120
Channel 1580	119
Channel 1581	174
Channel 1582	162
Channel 1583	181
Channel 1584	200
Channel 1585	221
Channel 1586	231
Channel 1587	259
Channel 1588	276
Channel 1589	256
Channel 1590	298
Channel 1591	310
Channel 1592	276
Channel 1593	277
Channel 1594	294
Channel 1595	269
Channel 1596	283
Channel 1597	235
Channel 1598	211
Channel 1599	191
Channel 1600	187
Channel 1601	172
Channel 1602	148
Channel 1603	136
Channel 1604	117
Channel 1605	97
Channel 1606	89
Channel 1607	67
Channel 1608	68
Channel 1609	54
Channel 1610	72
Channel 1611	59
Channel 1612	65
Channel 1613	56
Channel 1614	77
Channel 1615	65
Channel 1616	43
Channel 1617	47
Channel 1618	69
Channel 1619	62
Channel 1620	71
Channel 1621	58
Channel 1622	52
Channel 1623	61
Channel 1624	76
Channel 1625	57
Channel 1626	54
Channel 1627	56
Channel 1628	50
Channel 1629	36
Channel 1630	27
Channel 1631	32
Channel 1632	27
Channel 1633	23
Channel 1634	27
Channel 1635	25
Channel 1636	24
Channel 1637	21
Channel 1638	16
Channel 1639	16
Channel 1640	13
Channel 1641	11
Channel 1642	5
Channel 1643	15
Channel 1644	6
Channel 1645	7
Channel 1646	4
Channel 1647	11
Channel 1648	12
Channel 1649	14
Channel 1650	9
Channel 1651	18
Channel 1652	6
Channel 1653	9
Channel 1654	15
Channel 1655	11
Channel 1656	13
Channel 1657	11
Channel 1658	15
Channel 1659	7
Channel 1660	12
Channel 1661	14
Channel 1662	11
Channel 1663	14
Channel 1664	7
Channel 1665	16
Channel 1666	11
Channel 1667	9
Channel 1668	8
Channel 1669	13
Channel 1670	15
Channel 1671	13
Channel 1672	18
Channel 1673	10
Channel 1674	18
Channel 1675	15
Channel 1676	14
Channel 1677	11
Channel 1678	11
Channel 1679	20
Channel 1680	22
Channel 1681	20
Channel 1682	32
Channel 1683	30
Channel 1684	32
Channel 1685	46
Channel 1686	48
Channel 1687	68
Channel 1688	61
Channel 1689	93
Channel 1690	103
Channel 1691	134
Channel 1692	172
Channel 1693	179
Channel 1694	232
Channel 1695	251
Channel 1696	330
Channel 1697	341
Channel 1698	423
Channel 1699	474
Channel 1700	560
Channel 1701	558
Channel 1702	619
Channel 1703	676
Channel 1704	739
Channel 1705	786
Channel 1706	864
Channel 1707	908
Channel 1708	952
Channel 1709	946
Channel 1710	1011
Channel 1711	1091
Channel 1712	1078
Channel 1713	1064
Channel 1714	1066
Channel 1715	1164
Channel 1716	1144
Channel 1717	1088
Channel 1718	1088
Channel 1719	980
Channel 1720	989
Channel 1721	968
Channel 1722	839
Channel 1723	834
Channel 1724	723
Channel 1725	671
Channel 1726	604
Channel 1727	534
Channel 1728	455
Channel 1729	398
Channel 1730	297
Channel 1731	286
Channel 1732	199
Channel 1733	189
Channel 1734	131
Channel 1735	115
Channel 1736	88
Channel 1737	91
Channel 1738	66
Channel 1739	47
Channel 1740	32
Channel 1741	30
Channel 1742	22
Channel 1743	18
Channel 1744	16
Channel 1745	13
Channel 1746	12
Channel 1747	15
Channel 1748	10
Channel 1749	9
Channel 1750	11
Channel 1751	6
Channel 1752	11
Channel 1753	7
Channel 1754	5
Channel 1755	10
Channel 1756	9
Channel 1757	5
Channel 1758	4
Channel 1759	6
Channel 1760	9
Channel 1761	5
Channel 1762	12
Channel 1763	10
Channel 1764	8
Channel 1765	7
Channel 1766	13
Channel 1767	7
Channel 1768	12
Channel 1769	11
Channel 1770	9
Channel 1771	8
Channel 1772	12
Channel 1773	10
Channel 1774	8
Channel 1775	2
Channel 1776	11
Channel 1777	8
Channel 1778	11
Channel 1779	9
Channel 1780	11
Channel 1781	8
Channel 1782	8
Channel 1783	12
Channel 1784	10
Channel 1785	7
Channel 1786	7
Channel 1787	11
Channel 1788	13
Channel 1789	4
Channel 1790	7
Channel 1791	5
Channel 1792	7
Channel 1793	8
Channel 1794	8
Channel 1795	5
Channel 1796	9
Channel 1797	14
Channel 1798	6
Channel 1799	6
Channel 1800	7
Channel 1801	3
Channel 1802	2
Channel 1803	4
Channel 1804	10
Channel 1805	7
Channel 1806	10
Channel 1807	5
Channel 1808	5
Channel 1809	7
Channel 1810	4
Channel 1811	8
Channel 1812	6
Channel 1813	10
Channel 1814	9
Channel 1815	13
Channel 1816	12
Channel 1817	6
Channel 1818	6
Channel 1819	8
Channel 1820	9
Channel 1821	11
Channel 1822	9
Channel 1823	10
Channel 1824	10
Channel 1825	10
Channel 1826	12
Channel 1827	10
Channel 1828	8
Channel 1829	5
Channel 1830	6
Channel 1831	11
Channel 1832	8
Channel 1833	10
Channel 1834	7
Channel 1835	9
Channel 1836	6
Channel 1837	11
Channel 1838	5
Channel 1839	10
Channel 1840	11
Channel 1841	13
Channel 1842	14
Channel 1843	14
Channel 1844	14
Channel 1845	8
Channel 1846	8
Channel 1847	11
Channel 1848	9
Channel 1849	9
Channel 1850	13
Channel 1851	8
Channel 1852	18
Channel 1853	14
Channel 1854	6
Channel 1855	6
Channel 1856	13
Channel 1857	8
Channel 1858	5
Channel 1859	11
Channel 1860	12
Channel 1861	7
Channel 1862	12
Channel 1863	15
Channel 1864	12
Channel 1865	10
Channel 1866	7
Channel 1867	5
Channel 1868	13
Channel 1869	20
Channel 1870	18
Channel 1871	13
Channel 1872	11
Channel 1873	11
Channel 1874	13
Channel 1875	18
Channel 1876	12
Channel 1877	16
Channel 1878	12
Channel 1879	10
Channel 1880	9
Channel 1881	16
Channel 1882	13
Channel 1883	17
Channel 1884	9
Channel 1885	9
Channel 1886	11
Channel 1887	11
Channel 1888	9
Channel 1889	8
Channel 1890	19
Channel 1891	6
Channel 1892	13
Channel 1893	12
Channel 1894	13
Channel 1895	14
Channel 1896	12
Channel 1897	18
Channel 1898	19
Channel 1899	12
Channel 1900	14
Channel 1901	20
Channel 1902	16
Channel 1903	18
Channel 1904	25
Channel 1905	18
Channel 1906	25
Channel 1907	36
Channel 1908	42
Channel 1909	49
Channel 1910	60
Channel 1911	51
Channel 1912	89
Channel 1913	93
Channel 1914	105
Channel 1915	137
Channel 1916	138
Channel 1917	159
Channel 1918	157
Channel 1919	216
Channel 1920	208
Channel 1921	225
Channel 1922	243
Channel 1923	265
Channel 1924	264
Channel 1925	283
Channel 1926	279
Channel 1927	329
Channel 1928	310
Channel 1929	322
Channel 1930	284
Channel 1931	308
Channel 1932	270
Channel 1933	238
Channel 1934	216
Channel 1935	228
Channel 1936	198
Channel 1937	180
Channel 1938	135
Channel 1939	157
Channel 1940	127
Channel 1941	87
Channel 1942	86
Channel 1943	77
Channel 1944	60
Channel 1945	65
Channel 1946	59
Channel 1947	31
Channel 1948	49
Channel 1949	37
Channel 1950	37
Channel 1951	26
Channel 1952	34
Channel 1953	32
Channel 1954	33
Channel 1955	33
Channel 1956	34
Channel 1957	41
Channel 1958	33
Channel 1959	41
Channel 1960	43
Channel 1961	55
Channel 1962	55
Channel 1963	41
Channel 1964	52
Channel 1965	55
Channel 1966	60
Channel 1967	54
Channel 1968	36
Channel 1969	55
Channel 1970	51
Channel 1971	53
Channel 1972	45
Channel 1973	33
Channel 1974	38
Channel 1975	37
Channel 1976	28
Channel 1977	31
Channel 1978	38
Channel 1979	24
Channel 1980	15
Channel 1981	14
Channel 1982	10
Channel 1983	13
Channel 1984	12
Channel 1985	12
Channel 1986	9
Channel 1987	13
Channel 1988	7
Channel 1989	4
Channel 1990	7
Channel 1991	8
Channel 1992	4
Channel 1993	4
Channel 1994	4
[truncated: 2,102 more rows]
