# Supplementary material for: A dataset of 112 ligands for the preconcentration of mercury, uranium, lanthanum and other pollutants and heavy metals in water
Source: Data Brief. 2020 Feb 4;29:105236. doi: 10.1016/j.dib.2020.105236 (PMC7033335; doi:10.1016/j.dib.2020.105236)
Supplement: Multimedia component 32_3-_spl_2-pyridyl_spl_-5_spl_6-diphenyl-1_spl_2_spl_4-triazine-p-p_spl_ disulfonic acid [file mmc32.txt]

0
0
0
0
0
0
0
0
0
1
0
0
2
14
91
341
1057
3422
9755
24458
55161
110933
202280
328722
476825
624191
737736
778632
737073
628360
477370
324340
198668
110076
53374
23639
9373
3235
1036
288
79
32
9
7
3
5
6
7
8
8
11
10
5
6
6
5
3
6
3
4
2
4
3
2
2
2
2
2
3
2
5
2
1
2
1
2
2
22
50
49
60
63
57
61
55
68
65
58
61
60
58
79
66
58
62
49
53
71
60
53
67
55
50
61
54
48
58
63
56
62
50
40
67
61
55
62
46
67
52
46
52
38
60
56
43
55
49
44
46
50
43
46
34
36
44
46
29
24
36
33
35
31
43
30
33
31
43
38
31
41
29
19
40
36
31
25
35
28
29
25
29
32
19
34
35
27
29
22
33
33
26
37
21
42
26
31
20
38
23
29
28
32
30
41
33
37
52
30
38
35
36
34
34
40
32
26
32
29
27
25
22
30
33
33
41
62
49
45
67
68
84
67
72
64
74
84
58
76
84
70
68
69
64
60
57
46
37
41
51
51
34
35
31
35
29
38
39
28
29
41
32
41
44
40
40
45
55
54
99
116
127
164
203
201
251
272
308
409
528
609
653
810
884
881
922
889
807
664
579
435
316
251
194
150
119
85
97
107
113
109
112
122
112
114
103
92
81
74
53
42
37
40
29
19
23
18
26
14
20
19
9
18
23
17
21
20
29
15
17
20
30
27
34
55
57
77
91
113
150
171
175
214
188
188
182
152
136
105
89
61
56
42
37
23
26
21
20
16
29
24
23
23
24
39
29
37
35
40
32
41
26
28
27
33
19
28
11
13
10
7
11
18
15
8
13
8
18
7
9
17
13
12
12
10
15
18
15
13
12
11
17
14
12
14
16
13
8
15
14
14
13
13
14
12
12
21
14
14
16
13
16
17
11
5
13
16
13
15
10
13
2
15
5
11
10
6
8
18
12
13
15
10
16
12
15
12
9
8
12
5
11
11
10
12
5
10
18
12
9
13
17
8
12
8
13
13
14
26
21
18
23
24
27
43
56
56
54
66
73
80
65
62
51
67
52
40
31
30
29
22
16
15
11
10
19
12
13
8
12
10
12
17
10
13
9
13
16
12
15
16
9
23
18
19
25
27
32
26
29
25
32
42
34
26
26
25
19
22
19
20
16
21
7
15
17
18
14
9
23
15
16
27
24
16
32
42
39
57
76
91
127
144
208
240
269
292
307
327
353
350
312
316
284
227
195
146
130
96
69
53
40
25
19
24
23
11
8
12
15
12
10
5
10
12
9
9
14
18
16
15
13
7
15
22
21
16
19
20
20
22
23
23
31
49
37
54
71
58
66
73
62
69
71
67
68
47
55
34
36
22
28
23
22
17
17
15
21
23
21
29
24
32
39
48
53
77
95
118
122
156
167
162
185
185
214
204
216
182
163
134
97
83
81
62
40
39
45
17
22
27
23
13
21
16
10
13
13
11
11
14
15
13
17
18
17
13
18
16
23
24
29
26
28
41
38
48
39
59
41
56
35
56
50
46
51
29
29
37
32
37
46
42
46
45
62
51
63
47
54
49
49
47
45
35
31
22
20
23
15
8
12
20
21
26
33
33
34
45
52
57
71
70
91
107
115
118
92
112
110
93
91
77
71
65
56
59
38
35
27
18
29
22
24
13
16
17
17
20
20
14
17
21
13
24
14
21
16
17
18
11
12
15
13
12
15
17
12
18
16
17
25
17
16
18
19
15
13
18
19
11
20
16
17
22
13
16
22
18
19
27
11
15
24
16
21
25
31
21
31
32
35
30
43
33
27
25
34
26
21
20
20
25
19
23
20
15
24
17
12
18
15
12
20
14
16
19
19
17
24
19
14
17
19
21
29
24
17
12
15
15
16
21
15
17
22
19
15
19
9
20
15
24
14
29
18
13
23
16
9
21
18
25
24
22
14
27
22
20
21
29
21
18
24
16
23
20
24
30
20
29
31
27
34
24
25
23
22
25
11
25
20
26
15
20
22
22
22
13
13
22
14
18
15
26
21
16
17
21
16
20
19
22
16
28
23
14
23
21
32
20
12
22
16
20
29
18
21
26
17
21
19
26
24
16
19
31
32
23
14
16
28
20
11
21
17
23
25
18
25
18
24
16
25
18
28
18
17
23
24
19
23
31
18
22
22
20
18
24
21
26
22
25
29
21
32
28
24
13
28
28
22
30
27
24
28
25
29
32
35
24
28
20
15
30
28
22
18
23
17
21
21
16
13
23
15
23
19
33
29
26
16
25
22
21
29
17
22
21
18
24
19
25
28
35
25
23
20
20
20
20
27
28
15
37
24
24
35
35
21
25
23
31
31
29
31
27
27
29
26
33
36
26
41
21
21
21
21
31
38
26
19
31
35
29
21
28
29
37
26
22
24
31
24
27
19
24
26
20
36
34
27
33
28
21
31
34
31
27
27
25
32
22
29
27
25
29
31
17
29
22
32
30
40
19
30
32
26
33
33
25
29
32
27
29
33
32
33
32
38
24
25
25
34
36
32
41
32
39
36
34
32
17
48
37
30
33
36
31
26
34
28
34
37
35
44
35
38
29
46
43
37
23
47
43
32
36
46
36
60
51
44
49
53
63
43
50
59
55
49
66
45
54
64
71
63
45
47
54
63
55
60
58
57
59
57
64
63
63
57
50
66
65
63
56
67
77
56
75
85
80
96
84
66
73
74
89
78
83
86
103
81
104
89
92
93
108
91
94
95
90
132
123
134
106
120
99
144
111
156
131
144
145
135
143
129
152
156
169
178
160
165
172
171
192
182
189
162
203
225
203
223
234
217
255
243
242
259
285
292
285
325
311
333
353
379
358
376
351
377
403
437
400
464
469
440
477
537
485
495
500
534
579
581
565
609
596
593
611
614
608
626
655
614
630
634
678
670
689
635
716
669
691
743
691
684
696
682
773
694
781
833
815
777
823
864
913
938
984
979
1019
1134
1158
1186
1244
1306
1379
1412
1550
1510
1659
1779
1844
1957
1957
2135
2170
2326
2355
2410
2540
2586
2615
2707
2765
2779
2800
2766
2844
2731
2872
2813
2817
2741
2802
2744
2700
2731
2671
2692
2590
2603
2445
2423
2466
2400
2336
2338
2265
2301
2138
2208
2037
2169
2034
1948
2007
1956
1955
1934
1854
1801
1768
1801
1789
1727
1615
1548
1516
1485
1425
1378
1263
1294
1267
1164
1118
1054
972
952
889
858
809
793
738
681
622
613
619
548
581
569
549
608
611
620
692
699
748
852
873
971
967
1095
1159
1214
1241
1340
1324
1313
1353
1381
1322
1315
1274
1133
1072
983
901
816
763
680
603
488
441
404
347
312
276
243
220
175
159
181
146
179
145
162
171
156
171
166
179
180
204
156
175
187
196
184
209
228
196
229
225
265
259
279
262
269
306
300
300
366
356
371
364
417
411
414
408
454
434
471
480
501
461
525
458
509
516
483
517
505
538
450
487
529
472
498
479
476
466
463
414
446
415
452
418
417
407
405
397
383
388
358
350
343
354
346
351
324
322
327
361
349
318
316
318
319
310
304
301
290
275
274
275
258
301
251
245
245
250
262
239
215
207
202
181
202
209
170
159
178
163
157
140
149
131
141
143
127
140
104
127
100
105
98
95
107
109
101
87
99
110
112
109
118
121
144
154
161
185
184
219
222
266
299
272
314
315
310
318
307
280
297
265
242
235
184
189
193
143
134
117
110
97
92
70
87
75
69
54
60
63
50
77
80
86
69
59
66
64
76
53
54
35
45
37
41
30
53
25
38
25
32
16
15
22
25
14
12
10
13
15
23
14
13
13
13
21
12
22
19
17
11
9
13
23
20
12
8
19
13
19
14
16
13
12
26
14
23
19
22
22
19
15
21
22
15
28
28
28
30
36
32
52
66
82
107
119
125
144
192
248
274
308
357
421
483
514
525
643
680
731
747
800
909
960
956
1006
1017
1090
1097
1130
1098
1168
1064
1085
1008
989
966
838
759
704
628
534
499
392
361
322
256
201
172
135
119
86
70
52
46
47
36
20
25
22
19
16
14
13
15
13
9
13
10
11
17
8
12
14
10
10
6
19
14
12
18
10
12
11
13
8
16
15
16
12
15
15
14
9
10
11
11
11
13
16
15
13
15
15
9
12
15
11
9
16
7
9
11
10
9
15
7
8
11
8
8
18
7
12
11
16
15
14
13
7
7
10
13
12
13
14
11
12
10
18
5
14
10
6
13
15
8
9
8
17
5
15
10
11
15
11
16
12
7
12
11
10
10
14
7
15
16
16
14
18
11
10
14
18
15
18
21
14
13
15
7
13
10
13
13
16
16
13
11
11
16
14
20
8
14
18
16
14
13
19
22
16
10
18
13
11
15
20
13
12
10
14
22
20
11
26
25
22
21
23
33
29
34
42
46
55
65
94
106
123
114
149
172
190
212
205
215
264
262
305
257
292
277
302
270
266
278
294
234
229
218
180
180
169
133
134
109
97
88
54
59
53
34
39
43
38
33
29
31
29
41
31
47
52
39
41
56
58
62
45
60
53
40
55
59
52
46
50
42
39
29
30
32
24
24
20
20
15
12
9
7
13
5
12
7
5
11
14
5
9
10
10
5
5
3
6
4
4
6
9
6
6
6
6
7
4
8
7
12
7
6
7
12
10
1
6
5
7
3
2
6
7
10
10
5
9
3
4
8
9
7
5
3
6
11
6
5
4
5
9
7
10
7
4630
0
0
0
0
0
0
0
0
0
0
0
0
0
0
0
0
0
0
0
0
0
0
0
0
0
0
0
0
0
0
0
0
0
0
0
0
0
0
0
0
0
0
0
0
0
0
0
0
0
0
0
0
0
0
0
0
0
0
0
0
0
0
0
0
0
0
0
0
0
0
0
0
0
0
0
0
0
0
0
0
0
0
0
0
0
0
0
0
0
0
0
0
0
0
0
0
0
0
0
0
0
0
0
0
0
0
0
0
0
0
0
0
0
0
0
0
0
0
0
0
0
0
0
0
0
0
0
0
0
0
0
0
0
0
0
0
0
0
0
0
0
0
0
0
0
0
0
0
0
0
0
0
0
0
0
0
0
0
0
0
0
0
0
0
0
0
0
0
0
0
0
0
0
0
0
0
0
0
0
0
0
0
0
0
0
0
0
0
0
0
0
0
0
0
0
0
0
0
0
0
0
0
0
0
0
0
0
0
0
0
0
0
0
0
0
0
0
0
0
0
0
0
0
0
0
0
0
0
0
0
0
0
0
0
0
0
0
0
0
0
0
0
0
0
0
0
0
0
0
0
0
0
0
0
0
0
0
0
0
0
0
0
0
0
0
0
0
0
0
0
0
0
0
0
0
0
0
0
0
0
0
0
0
0
0
0
0
0
0
0
0
0
0
0
0
0
0
0
0
0
0
0
0
0
0
0
0
0
0
0
0
0
0
0
0
0
0
0
0
0
0
0
0
0
0
0
0
0
0
0
0
0
0
0
0
0
0
0
0
0
0
0
0
0
0
0
0
0
0
0
0
0
0
0
0
0
0
0
0
0
0
0
0
0
0
0
0
0
0
0
0
0
0
0
0
0
0
0
0
0
0
0
0
0
0
0
0
0
0
0
0
0
0
0
0
0
0
0
0
0
0
0
0
0
0
0
0
0
0
0
0
0
0
0
0
0
0
0
0
0
0
0
0
0
0
0
0
0
0
0
0
0
0
0
0
0
0
0
0
0
0
0
0
0
0
0
0
0
0
0
0
0
0
0
0
0
0
0
0
0
0
0
0
0
0
0
0
0
0
0
0
0
0
0
0
0
0
0
0
0
0
0
0
0
0
0
0
0
0
0
0
0
0
0
0
0
0
0
0
0
0
0
0
0
0
0
0
0
0
0
0
0
0
0
0
0
0
0
0
0
0
0
0
0
0
0
0
0
0
0
0
0
0
0
0
0
0
0
0
0
0
0
0
0
0
0
0
0
0
0
0
0
0
0
0
0
0
0
0
0
0
0
0
0
0
0
0
0
0
0
0
0
0
0
0
0
0
0
0
0
0
0
0
0
0
0
0
0
0
0
0
0
0
0
0
0
0
0
0
0
0
0
0
0
0
0
0
0
0
0
0
0
0
0
0
0
0
0
0
0
0
0
0
0
0
0
0
0
0
0
0
0
0
0
0
0
0
0
0
0
0
0
0
0
0
0
0
0
0
0
0
0
0
0
0
0
0
0
0
0
0
0
0
0
0
0
0
0
0
0
0
0
0
0
0
0
0
0
0
0
0
0
0
0
0
0
0
0
0
0
0
0
0
0
0
0
0
0
0
0
0
0
0
0
0
0
0
0
0
0
0
0
0
0
0
0
0
0
0
0
0
0
0
0
0
0
0
0
0
0
0
0
0
0
0
0
0
0
0
0
0
0
0
0
0
0
0
0
0
0
0
0
0
0
0
0
0
0
0
0
0
0
0
0
0
0
0
0
0
0
0
0
0
0
0
0
0
0
0
0
0
0
0
0
0
0
0
0
0
0
0
0
0
0
0
0
0
0
0
0
0
0
0
0
0
0
0
0
0
0
0
0
0
0
0
0
0
0
0
0
0
0
0
0
0
0
0
0
0
0
0
0
0
0
0
0
0
0
0
0
0
0
0
0
0
0
0
0
0
0
0
0
0
0
0
0
0
0
0
0
0
0
0
0
0
0
0
0
0
0
0
0
0
0
0
0
0
0
0
0
0
0
0
0
0
0
0
0
0
0
0
0
0
0
0
0
0
0
0
0
0
0
0
0
0
0
0
0
0
0
0
0
0
0
0
0
0
0
0
0
0
0
0
0
0
0
0
0
0
0
0
0
0
0
0
0
0
0
0
0
0
0
0
0
0
0
0
0
0
0
0
0
0
0
0
0
0
0
0
0
0
0
0
0
0
0
0
0
0
0
0
0
0
0
0
0
0
0
0
0
0
0
0
0
0
0
0
0
0
0
0
0
0
0
0
0
0
0
0
0
0
0
0
0
0
0
0
0
0
0
0
0
0
0
0
0
0
0
0
0
0
0
0
0
0
0
0
0
0
0
0
0
0
0
0
0
0
0
0
0
0
0
0
0
0
0
0
0
0
0
0
0
0
0
0
0
0
0
0
0
0
0
0
0
0
0
0
0
0
0
0
0
0
0
0
0
0
0
0
0
0
0
0
0
0
0
0
0
0
0
0
0
0
0
0
0
0
0
0
0
0
0
0
0
0
0
0
0
0
0
0
0
0
0
0
0
0
0
0
0
0
0
0
0
0
0
0
0
0
0
0
0
0
0
0
0
0
0
0
0
0
0
0
0
0
0
0
0
0
0
0
0
0
0
0
0
0
0
0
0
0
0
0
0
0
0
0
0
0
0
0
0
0
0
0
0
0
0
0
0
0
0
0
0
0
0
0
0
0
0
0
0
0
0
0
0
0
0
0
0
0
0
0
0
0
0
0
0
0
0
0
0
0
0
0
0
0
0
0
0
0
0
0
0
0
0
0
0
0
0
0
0
0
0
0
0
0
0
0
0
0
0
0
0
0
0
0
0
0
0
0
0
0
0
0
0
0
0
0
0
0
0
0
0
0
0
0
0
0
0
0
0
0
0
0
0
0
0
0
0
0
0
0
0
0
0
0
0
0
0
0
0
0
0
0
0
0
0
0
0
0
0
0
0
0
0
0
0
0
0
0
0
0
0
0
0
0
0
0
0
0
0
0
0
0
0
0
0
0
0
0
0
0
0
0
0
0
0
0
0
0
0
0
0
0
0
0
0
0
0
0
0
0
0
0
0
0
0
0
0
0
0
0
0
0
0
0
0
0
0
0
0
0
0
0
0
0
0
0
0
0
0
0
0
0
0
0
0
0
0
0
0
0
0
0
0
0
0
0
0
0
0
0
0
0
0
0
0
0
0
0
0
0
0
0
0
0
0
0
0
0
0
0
0
0
0
0
0
0
0
0
0
0
0
0
0
0
0
0
0
0
0
0
0
0
0
0
0
0
0
0
0
0
0
0
0
0
0
0
0
0
0
0
0
0
0
0
0
0
0
0
0
0
0
0
0
0
0
0
0
0
0
0
0
0
0
0
0
0
0
0
0
0
0
0
0
0
0
0
0
0
0
0
0
0
0
0
0
0
0
0
0
0
0
0
0
0
0
0
0
0
0
0
0
0
0
0
0
0
0
0
0
0
0
0
0
0
0
0
0
0
0
0
0
0
0
0
0
0
0
0
0
0
0
0
0
0
0
0
0
0
0
0
0
0
0
0
0
0
0
0
0
0
0
0
0
0
0
0
0
0
0
0
0
0
0
0
0
0
0
0
0
0
0
0
0
0
0
0
0
0
0
0
0
0
0
0
0
0
0
0
0
0
0
0
0
0
0
0
0
0
0
0
0
0
0
0
0
0
0
0
0
0
0
0
0
0
0
0
0
0
0
0
0
0
0
0
0
0
0
0
0
0
0
0
0
0
0
0
0
0
0
0
0
0
0
0
0
0
0
0
0
0
0
0
0
0
0
0
0
0
0
0
0
0
0
0
0
0
0
0
0
0
0
0
0
0
0
0
0
0
0
0
0
0
0
0
0
0
0
0
0
0
0
0
0
0
0
0
0
0
0
0
0
0
0
0
0
0
0
0
0
0
0
0
0
0
0
0
0
0
0
0
0
0
0
0
0
0
0
0
0
0
0
0
0
0
0
0
0
0
0
0
0
0
0
0
0
0
0
0
0
0
0
0
0
0
0
0
0
0
0
0
0
0
0
0
0
0
0
0
0
0
0
0
0
0
0
0
0
0
0
0
0
0
0
0
0
0
0
0
0
0
0
0
0
0
0
0
0
0
0
0
0
0
0
0
0
0
0
0
0
0
0
0
0
0
0
0
0
0
0
0
0
0
0
0
0
0
0
0
0
0
0
0
0
0
0
0
0
0
0
0
0
0
0
0
0
0
0
0
0
0
0
0
0
0
0
0
0
0
0
0
0
0
0
0
0
0
0
0
0
0
0
0
0
0
0
0
0
0
0
0
0
0
0
0
0
0
0
0
0
0
0
0
0
0
0
0
0
0
0
0
0
0
0
0
0
0
0
0
0
0
0
0
0
0
0
0
0
0
0
0
0
0
0
0
0
0
0
0
0
0
0
0
0
0
0
0
0
0
0
0
0
0
0
0
0
0
0
0
0
0
0
0
0
0
0
0
0
0
0
0
0
0
0
0
0
0
0
0
0
0
0
0
0
0
0
0
0
0
0
0
0
0
0
0
0
0
0
0
0
0
0
0
0
0
0
0
0
0
0
0
0
0
0
0
0
0
0
0
0
0
0
0
0
0
0
0
0
0
0
0
0
0
0
0
0
