# Supplementary material for: A dataset of 112 ligands for the preconcentration of mercury, uranium, lanthanum and other pollutants and heavy metals in water
Source: Data Brief. 2020 Feb 4;29:105236. doi: 10.1016/j.dib.2020.105236 (PMC7033335; doi:10.1016/j.dib.2020.105236)
Supplement: Multimedia component 33_3_spl_3- Diamino-benzidin -tetrahydrochlorid dihydrat [file mmc33.txt]

Kalib 1	-0.354346
Kalib 2	0.012554
Kalib 3	0.001788
Kalib 4	0.000419
Kalib Square	0.000000
Kalib Fano	0.010361
Channel 1	0
Channel 2	0
Channel 3	0
Channel 4	0
Channel 5	0
Channel 6	0
Channel 7	0
Channel 8	0
Channel 9	0
Channel 10	0
Channel 11	0
Channel 12	1
Channel 13	2
Channel 14	17
Channel 15	87
Channel 16	302
Channel 17	1109
Channel 18	3657
Channel 19	10020
Channel 20	24448
Channel 21	55514
Channel 22	110838
Channel 23	202447
Channel 24	327583
Channel 25	473756
Channel 26	622511
Channel 27	737999
Channel 28	777107
Channel 29	739167
Channel 30	631275
Channel 31	483479
Channel 32	328476
Channel 33	201413
Channel 34	112104
Channel 35	55139
Channel 36	23988
Channel 37	9565
Channel 38	3277
Channel 39	1097
Channel 40	320
Channel 41	86
Channel 42	28
Channel 43	7
Channel 44	3
Channel 45	2
Channel 46	5
Channel 47	3
Channel 48	1
Channel 49	7
Channel 50	3
Channel 51	2
Channel 52	2
Channel 53	1
Channel 54	4
Channel 55	2
Channel 56	1
Channel 57	2
Channel 58	5
Channel 59	0
Channel 60	2
Channel 61	4
Channel 62	3
Channel 63	1
Channel 64	2
Channel 65	3
Channel 66	1
Channel 67	1
Channel 68	2
Channel 69	0
Channel 70	0
Channel 71	1
Channel 72	0
Channel 73	2
Channel 74	0
Channel 75	1
Channel 76	2
Channel 77	0
Channel 78	25
Channel 79	45
Channel 80	48
Channel 81	51
Channel 82	36
Channel 83	32
Channel 84	28
Channel 85	37
Channel 86	43
Channel 87	58
Channel 88	44
Channel 89	44
Channel 90	42
Channel 91	46
Channel 92	26
Channel 93	44
Channel 94	30
Channel 95	38
Channel 96	34
Channel 97	42
Channel 98	32
Channel 99	46
Channel 100	40
Channel 101	28
Channel 102	36
Channel 103	35
Channel 104	40
Channel 105	28
Channel 106	36
Channel 107	42
Channel 108	48
Channel 109	41
Channel 110	40
Channel 111	25
Channel 112	28
Channel 113	35
Channel 114	33
Channel 115	38
Channel 116	27
Channel 117	43
Channel 118	42
Channel 119	32
Channel 120	47
Channel 121	32
Channel 122	30
Channel 123	47
Channel 124	41
Channel 125	54
Channel 126	52
Channel 127	33
Channel 128	42
Channel 129	37
Channel 130	21
Channel 131	33
Channel 132	28
Channel 133	24
Channel 134	20
Channel 135	22
Channel 136	23
Channel 137	30
Channel 138	26
Channel 139	31
Channel 140	28
Channel 141	31
Channel 142	24
Channel 143	24
Channel 144	32
Channel 145	22
Channel 146	34
Channel 147	35
Channel 148	21
Channel 149	22
Channel 150	27
Channel 151	24
Channel 152	18
Channel 153	26
Channel 154	12
Channel 155	18
Channel 156	27
Channel 157	27
Channel 158	21
Channel 159	25
Channel 160	17
Channel 161	23
Channel 162	19
Channel 163	19
Channel 164	23
Channel 165	20
Channel 166	22
Channel 167	21
Channel 168	16
Channel 169	26
Channel 170	15
Channel 171	30
Channel 172	20
Channel 173	16
Channel 174	21
Channel 175	23
Channel 176	22
Channel 177	17
Channel 178	26
Channel 179	20
Channel 180	29
Channel 181	16
Channel 182	23
Channel 183	25
Channel 184	21
Channel 185	27
Channel 186	25
Channel 187	31
Channel 188	44
Channel 189	34
Channel 190	32
Channel 191	20
Channel 192	34
Channel 193	17
Channel 194	24
Channel 195	23
Channel 196	21
Channel 197	21
Channel 198	20
Channel 199	14
Channel 200	26
Channel 201	19
Channel 202	23
Channel 203	17
Channel 204	26
Channel 205	31
Channel 206	31
Channel 207	31
Channel 208	36
Channel 209	44
Channel 210	57
Channel 211	37
Channel 212	51
Channel 213	46
Channel 214	58
Channel 215	54
Channel 216	66
Channel 217	48
Channel 218	53
Channel 219	64
Channel 220	48
Channel 221	44
Channel 222	53
Channel 223	52
Channel 224	50
Channel 225	49
Channel 226	27
Channel 227	51
Channel 228	35
Channel 229	39
Channel 230	25
Channel 231	36
Channel 232	28
Channel 233	40
Channel 234	20
Channel 235	24
Channel 236	18
Channel 237	35
Channel 238	25
Channel 239	20
Channel 240	25
Channel 241	23
Channel 242	31
Channel 243	21
Channel 244	16
Channel 245	32
Channel 246	35
Channel 247	38
Channel 248	44
Channel 249	74
Channel 250	92
Channel 251	100
Channel 252	137
Channel 253	180
Channel 254	202
Channel 255	243
Channel 256	300
Channel 257	368
Channel 258	436
Channel 259	597
Channel 260	708
Channel 261	870
Channel 262	1001
Channel 263	1096
Channel 264	1167
Channel 265	1243
Channel 266	1168
Channel 267	1062
Channel 268	958
Channel 269	746
Channel 270	632
Channel 271	414
Channel 272	347
Channel 273	248
Channel 274	192
Channel 275	127
Channel 276	94
Channel 277	104
Channel 278	118
Channel 279	110
Channel 280	135
Channel 281	143
Channel 282	161
Channel 283	163
Channel 284	163
Channel 285	123
Channel 286	134
Channel 287	90
Channel 288	96
Channel 289	70
Channel 290	54
Channel 291	31
Channel 292	36
Channel 293	36
Channel 294	17
Channel 295	26
Channel 296	16
Channel 297	17
Channel 298	10
Channel 299	14
Channel 300	11
Channel 301	22
Channel 302	10
Channel 303	13
Channel 304	11
Channel 305	12
Channel 306	12
Channel 307	10
Channel 308	14
Channel 309	14
Channel 310	13
Channel 311	29
Channel 312	15
Channel 313	37
Channel 314	42
Channel 315	51
Channel 316	57
Channel 317	66
Channel 318	108
Channel 319	132
Channel 320	141
Channel 321	156
Channel 322	171
Channel 323	214
Channel 324	178
Channel 325	171
Channel 326	147
Channel 327	133
Channel 328	114
Channel 329	91
Channel 330	53
Channel 331	48
Channel 332	34
Channel 333	19
Channel 334	9
Channel 335	20
Channel 336	15
Channel 337	13
Channel 338	17
Channel 339	19
Channel 340	15
Channel 341	14
Channel 342	15
Channel 343	17
Channel 344	21
Channel 345	21
Channel 346	16
Channel 347	30
Channel 348	46
Channel 349	28
Channel 350	32
Channel 351	34
Channel 352	20
Channel 353	18
Channel 354	13
Channel 355	15
Channel 356	9
Channel 357	14
Channel 358	7
Channel 359	6
Channel 360	7
Channel 361	13
Channel 362	11
Channel 363	11
Channel 364	12
Channel 365	6
Channel 366	6
Channel 367	7
Channel 368	4
Channel 369	5
Channel 370	8
Channel 371	5
Channel 372	8
Channel 373	13
Channel 374	12
Channel 375	7
Channel 376	10
Channel 377	11
Channel 378	6
Channel 379	12
Channel 380	6
Channel 381	3
Channel 382	10
Channel 383	11
Channel 384	6
Channel 385	11
Channel 386	5
Channel 387	10
Channel 388	10
Channel 389	10
Channel 390	5
Channel 391	11
Channel 392	9
Channel 393	6
Channel 394	9
Channel 395	7
Channel 396	13
Channel 397	9
Channel 398	5
Channel 399	16
Channel 400	9
Channel 401	12
Channel 402	12
Channel 403	13
Channel 404	7
Channel 405	11
Channel 406	10
Channel 407	8
Channel 408	10
Channel 409	9
Channel 410	6
Channel 411	6
Channel 412	5
Channel 413	7
Channel 414	8
Channel 415	4
Channel 416	12
Channel 417	9
Channel 418	9
Channel 419	6
Channel 420	13
Channel 421	10
Channel 422	5
Channel 423	7
Channel 424	12
Channel 425	4
Channel 426	9
Channel 427	8
Channel 428	7
Channel 429	8
Channel 430	11
Channel 431	9
Channel 432	2
Channel 433	10
Channel 434	9
Channel 435	9
Channel 436	11
Channel 437	14
Channel 438	11
Channel 439	15
Channel 440	9
Channel 441	7
Channel 442	3
Channel 443	7
Channel 444	9
Channel 445	6
Channel 446	13
Channel 447	9
Channel 448	8
Channel 449	24
Channel 450	23
Channel 451	29
Channel 452	43
Channel 453	55
Channel 454	52
Channel 455	78
Channel 456	96
Channel 457	117
Channel 458	150
Channel 459	151
Channel 460	130
Channel 461	126
Channel 462	138
Channel 463	135
Channel 464	112
Channel 465	107
Channel 466	85
Channel 467	68
Channel 468	52
Channel 469	51
Channel 470	35
Channel 471	18
Channel 472	15
Channel 473	5
Channel 474	14
Channel 475	8
Channel 476	5
Channel 477	6
Channel 478	12
Channel 479	7
Channel 480	4
Channel 481	10
Channel 482	12
Channel 483	8
Channel 484	7
Channel 485	8
Channel 486	10
Channel 487	14
Channel 488	4
Channel 489	9
Channel 490	20
Channel 491	11
Channel 492	17
Channel 493	23
Channel 494	18
Channel 495	25
Channel 496	20
Channel 497	34
Channel 498	35
Channel 499	46
Channel 500	36
Channel 501	29
Channel 502	45
Channel 503	49
Channel 504	48
Channel 505	40
Channel 506	36
Channel 507	21
Channel 508	18
Channel 509	16
Channel 510	22
Channel 511	21
Channel 512	20
Channel 513	10
Channel 514	9
Channel 515	10
Channel 516	16
Channel 517	15
Channel 518	17
Channel 519	11
Channel 520	19
Channel 521	12
Channel 522	13
Channel 523	23
Channel 524	13
Channel 525	30
Channel 526	27
Channel 527	51
Channel 528	77
Channel 529	79
Channel 530	115
Channel 531	140
Channel 532	201
Channel 533	249
Channel 534	279
Channel 535	342
Channel 536	353
Channel 537	422
Channel 538	459
Channel 539	496
Channel 540	463
Channel 541	489
Channel 542	492
Channel 543	375
Channel 544	335
Channel 545	293
Channel 546	257
Channel 547	199
Channel 548	131
Channel 549	102
Channel 550	84
Channel 551	52
Channel 552	33
Channel 553	13
Channel 554	22
Channel 555	9
Channel 556	9
Channel 557	9
Channel 558	7
Channel 559	9
Channel 560	12
Channel 561	7
Channel 562	4
Channel 563	4
Channel 564	0
Channel 565	13
Channel 566	7
Channel 567	9
Channel 568	10
Channel 569	7
Channel 570	11
Channel 571	11
Channel 572	2
Channel 573	11
Channel 574	9
Channel 575	14
Channel 576	13
Channel 577	17
Channel 578	14
Channel 579	13
Channel 580	19
Channel 581	29
Channel 582	28
Channel 583	22
Channel 584	42
Channel 585	44
Channel 586	43
Channel 587	55
Channel 588	67
Channel 589	70
Channel 590	70
Channel 591	86
Channel 592	81
Channel 593	96
Channel 594	66
Channel 595	63
Channel 596	63
Channel 597	67
Channel 598	36
Channel 599	48
Channel 600	29
Channel 601	25
Channel 602	26
Channel 603	10
Channel 604	11
Channel 605	15
Channel 606	11
Channel 607	16
Channel 608	15
Channel 609	20
Channel 610	19
Channel 611	23
Channel 612	30
Channel 613	38
Channel 614	51
Channel 615	60
Channel 616	75
Channel 617	92
Channel 618	115
Channel 619	156
Channel 620	186
Channel 621	198
Channel 622	214
Channel 623	242
Channel 624	269
Channel 625	256
Channel 626	243
Channel 627	263
Channel 628	225
Channel 629	220
Channel 630	176
Channel 631	160
Channel 632	113
Channel 633	95
Channel 634	80
Channel 635	43
Channel 636	44
Channel 637	35
Channel 638	33
Channel 639	14
Channel 640	15
Channel 641	11
Channel 642	7
Channel 643	5
Channel 644	10
Channel 645	10
Channel 646	3
Channel 647	7
Channel 648	8
Channel 649	7
Channel 650	8
Channel 651	8
Channel 652	9
Channel 653	7
Channel 654	6
Channel 655	5
Channel 656	8
Channel 657	13
Channel 658	9
Channel 659	18
Channel 660	26
Channel 661	27
Channel 662	27
Channel 663	27
Channel 664	25
Channel 665	38
Channel 666	48
Channel 667	44
Channel 668	55
Channel 669	54
Channel 670	70
Channel 671	63
Channel 672	54
Channel 673	71
Channel 674	52
Channel 675	55
Channel 676	38
Channel 677	50
Channel 678	42
Channel 679	41
Channel 680	46
Channel 681	43
Channel 682	41
Channel 683	47
Channel 684	38
Channel 685	45
Channel 686	62
Channel 687	53
Channel 688	82
Channel 689	52
Channel 690	47
Channel 691	50
Channel 692	36
Channel 693	40
Channel 694	34
Channel 695	25
Channel 696	27
Channel 697	24
Channel 698	12
Channel 699	14
Channel 700	15
Channel 701	11
Channel 702	13
Channel 703	12
Channel 704	14
Channel 705	11
Channel 706	23
Channel 707	16
Channel 708	26
Channel 709	24
Channel 710	20
Channel 711	38
Channel 712	47
Channel 713	49
Channel 714	62
Channel 715	52
Channel 716	66
Channel 717	69
Channel 718	78
Channel 719	46
Channel 720	57
Channel 721	64
Channel 722	43
Channel 723	48
Channel 724	46
Channel 725	48
Channel 726	40
Channel 727	19
Channel 728	22
Channel 729	17
Channel 730	13
Channel 731	15
Channel 732	10
Channel 733	16
Channel 734	13
Channel 735	16
Channel 736	13
Channel 737	18
Channel 738	13
Channel 739	16
Channel 740	16
Channel 741	13
Channel 742	13
Channel 743	10
Channel 744	9
Channel 745	11
Channel 746	11
Channel 747	11
Channel 748	14
Channel 749	12
Channel 750	13
Channel 751	9
Channel 752	9
Channel 753	12
Channel 754	6
Channel 755	15
Channel 756	9
Channel 757	7
Channel 758	8
Channel 759	8
Channel 760	6
Channel 761	8
Channel 762	11
Channel 763	9
Channel 764	7
Channel 765	11
Channel 766	6
Channel 767	12
Channel 768	8
Channel 769	11
Channel 770	13
Channel 771	12
Channel 772	7
Channel 773	8
Channel 774	7
Channel 775	7
Channel 776	5
Channel 777	15
Channel 778	6
Channel 779	8
Channel 780	12
Channel 781	10
Channel 782	9
Channel 783	13
Channel 784	13
Channel 785	11
Channel 786	13
Channel 787	13
Channel 788	15
Channel 789	15
Channel 790	20
Channel 791	24
Channel 792	23
Channel 793	28
Channel 794	21
Channel 795	23
Channel 796	27
Channel 797	18
Channel 798	15
Channel 799	19
Channel 800	16
Channel 801	26
Channel 802	12
Channel 803	15
Channel 804	22
Channel 805	21
Channel 806	19
Channel 807	16
Channel 808	13
Channel 809	18
Channel 810	14
Channel 811	19
Channel 812	6
Channel 813	11
Channel 814	14
Channel 815	10
Channel 816	11
Channel 817	14
Channel 818	7
Channel 819	11
Channel 820	7
Channel 821	5
Channel 822	10
Channel 823	6
Channel 824	5
Channel 825	10
Channel 826	10
Channel 827	7
Channel 828	3
Channel 829	11
Channel 830	13
Channel 831	10
Channel 832	11
Channel 833	11
Channel 834	8
Channel 835	9
Channel 836	8
Channel 837	8
Channel 838	8
Channel 839	8
Channel 840	2
Channel 841	10
Channel 842	7
Channel 843	5
Channel 844	14
Channel 845	9
Channel 846	10
Channel 847	9
Channel 848	10
Channel 849	10
Channel 850	11
Channel 851	11
Channel 852	10
Channel 853	10
Channel 854	5
Channel 855	7
Channel 856	9
Channel 857	8
Channel 858	20
Channel 859	3
Channel 860	10
Channel 861	7
Channel 862	13
Channel 863	8
Channel 864	14
Channel 865	14
Channel 866	9
Channel 867	18
Channel 868	15
Channel 869	10
Channel 870	15
Channel 871	17
Channel 872	10
Channel 873	20
Channel 874	16
Channel 875	12
Channel 876	10
Channel 877	12
Channel 878	16
Channel 879	18
Channel 880	18
Channel 881	3
Channel 882	5
Channel 883	8
Channel 884	10
Channel 885	9
Channel 886	7
Channel 887	4
Channel 888	9
Channel 889	10
Channel 890	11
Channel 891	9
Channel 892	6
Channel 893	11
Channel 894	15
Channel 895	6
Channel 896	9
Channel 897	3
Channel 898	7
Channel 899	11
Channel 900	15
Channel 901	8
Channel 902	7
Channel 903	7
Channel 904	11
Channel 905	11
Channel 906	7
Channel 907	11
Channel 908	12
Channel 909	14
Channel 910	13
Channel 911	8
Channel 912	12
Channel 913	9
Channel 914	13
Channel 915	8
Channel 916	9
Channel 917	9
Channel 918	9
Channel 919	8
Channel 920	12
Channel 921	10
Channel 922	12
Channel 923	12
Channel 924	9
Channel 925	14
Channel 926	12
Channel 927	8
Channel 928	13
Channel 929	12
Channel 930	10
Channel 931	9
Channel 932	14
Channel 933	14
Channel 934	13
Channel 935	9
Channel 936	13
Channel 937	14
Channel 938	11
Channel 939	18
Channel 940	14
Channel 941	17
Channel 942	18
Channel 943	15
Channel 944	16
Channel 945	14
Channel 946	10
Channel 947	9
Channel 948	13
Channel 949	15
Channel 950	18
Channel 951	8
Channel 952	23
Channel 953	9
Channel 954	18
Channel 955	15
Channel 956	20
Channel 957	8
Channel 958	14
Channel 959	11
Channel 960	13
Channel 961	14
Channel 962	17
Channel 963	13
Channel 964	9
Channel 965	16
Channel 966	14
Channel 967	10
Channel 968	12
Channel 969	11
Channel 970	16
Channel 971	7
Channel 972	11
Channel 973	7
Channel 974	10
Channel 975	9
Channel 976	15
Channel 977	14
Channel 978	13
Channel 979	7
Channel 980	12
Channel 981	13
Channel 982	9
Channel 983	7
Channel 984	17
Channel 985	12
Channel 986	15
Channel 987	5
Channel 988	10
Channel 989	15
Channel 990	16
Channel 991	11
Channel 992	15
Channel 993	18
Channel 994	12
Channel 995	14
Channel 996	7
Channel 997	14
Channel 998	8
Channel 999	13
Channel 1000	9
Channel 1001	14
Channel 1002	14
Channel 1003	11
Channel 1004	8
Channel 1005	18
Channel 1006	9
Channel 1007	15
Channel 1008	12
Channel 1009	8
Channel 1010	11
Channel 1011	16
Channel 1012	9
Channel 1013	13
Channel 1014	9
Channel 1015	15
Channel 1016	11
Channel 1017	12
Channel 1018	9
Channel 1019	12
Channel 1020	12
Channel 1021	15
Channel 1022	8
Channel 1023	11
Channel 1024	11
Channel 1025	18
Channel 1026	15
Channel 1027	17
Channel 1028	15
Channel 1029	30
Channel 1030	9
Channel 1031	15
Channel 1032	19
Channel 1033	21
Channel 1034	24
Channel 1035	26
Channel 1036	22
Channel 1037	18
Channel 1038	28
Channel 1039	18
Channel 1040	26
Channel 1041	13
Channel 1042	23
Channel 1043	24
Channel 1044	19
Channel 1045	18
Channel 1046	16
Channel 1047	19
Channel 1048	13
Channel 1049	18
Channel 1050	10
Channel 1051	14
Channel 1052	7
Channel 1053	12
Channel 1054	13
Channel 1055	11
Channel 1056	14
Channel 1057	17
Channel 1058	14
Channel 1059	8
Channel 1060	6
Channel 1061	11
Channel 1062	15
Channel 1063	18
Channel 1064	11
Channel 1065	13
Channel 1066	13
Channel 1067	12
Channel 1068	11
Channel 1069	16
Channel 1070	16
Channel 1071	13
Channel 1072	19
Channel 1073	14
Channel 1074	21
Channel 1075	16
Channel 1076	17
Channel 1077	6
Channel 1078	10
Channel 1079	5
Channel 1080	17
Channel 1081	18
Channel 1082	14
Channel 1083	17
Channel 1084	16
Channel 1085	18
Channel 1086	13
Channel 1087	10
Channel 1088	12
Channel 1089	16
Channel 1090	14
Channel 1091	17
Channel 1092	11
Channel 1093	19
Channel 1094	27
Channel 1095	17
Channel 1096	22
Channel 1097	12
Channel 1098	8
Channel 1099	17
Channel 1100	18
Channel 1101	11
Channel 1102	20
Channel 1103	20
Channel 1104	10
Channel 1105	18
Channel 1106	14
Channel 1107	17
Channel 1108	18
Channel 1109	11
Channel 1110	15
Channel 1111	12
Channel 1112	19
Channel 1113	12
Channel 1114	9
Channel 1115	21
Channel 1116	16
Channel 1117	13
Channel 1118	15
Channel 1119	19
Channel 1120	22
Channel 1121	23
Channel 1122	20
Channel 1123	19
Channel 1124	15
Channel 1125	16
Channel 1126	18
Channel 1127	25
Channel 1128	14
Channel 1129	14
Channel 1130	19
Channel 1131	18
Channel 1132	20
Channel 1133	17
Channel 1134	21
Channel 1135	16
Channel 1136	11
Channel 1137	21
Channel 1138	14
Channel 1139	38
Channel 1140	20
Channel 1141	22
Channel 1142	15
Channel 1143	19
Channel 1144	19
Channel 1145	17
Channel 1146	28
Channel 1147	24
Channel 1148	20
Channel 1149	18
Channel 1150	23
Channel 1151	22
Channel 1152	19
Channel 1153	22
Channel 1154	25
Channel 1155	36
Channel 1156	23
Channel 1157	20
Channel 1158	24
Channel 1159	33
Channel 1160	25
Channel 1161	28
Channel 1162	21
Channel 1163	18
Channel 1164	23
Channel 1165	23
Channel 1166	33
Channel 1167	24
Channel 1168	19
Channel 1169	26
Channel 1170	32
Channel 1171	17
Channel 1172	25
Channel 1173	26
Channel 1174	18
Channel 1175	27
Channel 1176	23
Channel 1177	23
Channel 1178	26
Channel 1179	28
Channel 1180	31
Channel 1181	30
Channel 1182	31
Channel 1183	35
Channel 1184	29
Channel 1185	25
Channel 1186	39
Channel 1187	25
Channel 1188	38
Channel 1189	34
Channel 1190	38
Channel 1191	28
Channel 1192	28
Channel 1193	30
Channel 1194	30
Channel 1195	39
Channel 1196	40
Channel 1197	40
Channel 1198	35
Channel 1199	47
Channel 1200	37
Channel 1201	51
Channel 1202	56
Channel 1203	50
Channel 1204	47
Channel 1205	43
Channel 1206	48
Channel 1207	48
Channel 1208	50
Channel 1209	43
Channel 1210	48
Channel 1211	58
Channel 1212	77
Channel 1213	57
Channel 1214	55
Channel 1215	63
Channel 1216	67
Channel 1217	64
Channel 1218	72
Channel 1219	65
Channel 1220	78
Channel 1221	76
Channel 1222	71
Channel 1223	65
Channel 1224	62
Channel 1225	85
Channel 1226	69
Channel 1227	74
Channel 1228	83
Channel 1229	79
Channel 1230	88
Channel 1231	94
Channel 1232	82
Channel 1233	86
Channel 1234	88
Channel 1235	90
Channel 1236	86
Channel 1237	100
Channel 1238	95
Channel 1239	113
Channel 1240	110
Channel 1241	122
Channel 1242	122
Channel 1243	125
Channel 1244	104
Channel 1245	132
Channel 1246	130
Channel 1247	134
Channel 1248	135
Channel 1249	129
Channel 1250	141
Channel 1251	163
Channel 1252	156
Channel 1253	169
Channel 1254	165
Channel 1255	160
Channel 1256	187
Channel 1257	174
Channel 1258	157
Channel 1259	211
Channel 1260	218
Channel 1261	216
Channel 1262	218
Channel 1263	240
Channel 1264	237
Channel 1265	220
Channel 1266	219
Channel 1267	252
Channel 1268	269
Channel 1269	239
Channel 1270	256
Channel 1271	277
Channel 1272	273
Channel 1273	281
Channel 1274	275
Channel 1275	303
Channel 1276	281
Channel 1277	256
Channel 1278	304
Channel 1279	290
Channel 1280	314
Channel 1281	295
Channel 1282	285
Channel 1283	315
Channel 1284	276
Channel 1285	299
Channel 1286	326
Channel 1287	310
Channel 1288	298
Channel 1289	323
Channel 1290	278
Channel 1291	309
Channel 1292	309
Channel 1293	301
Channel 1294	294
Channel 1295	308
Channel 1296	293
Channel 1297	332
Channel 1298	299
Channel 1299	276
Channel 1300	321
Channel 1301	280
Channel 1302	288
Channel 1303	323
Channel 1304	315
Channel 1305	303
Channel 1306	316
Channel 1307	312
Channel 1308	325
Channel 1309	340
Channel 1310	331
Channel 1311	328
Channel 1312	360
Channel 1313	355
Channel 1314	379
Channel 1315	398
Channel 1316	382
Channel 1317	392
Channel 1318	428
Channel 1319	435
Channel 1320	457
Channel 1321	488
Channel 1322	472
Channel 1323	471
Channel 1324	532
Channel 1325	507
Channel 1326	561
Channel 1327	602
Channel 1328	684
Channel 1329	597
Channel 1330	667
Channel 1331	691
Channel 1332	729
Channel 1333	802
Channel 1334	727
Channel 1335	834
Channel 1336	879
Channel 1337	903
Channel 1338	862
Channel 1339	888
Channel 1340	953
Channel 1341	980
Channel 1342	1014
Channel 1343	1122
Channel 1344	1102
Channel 1345	1161
Channel 1346	1161
Channel 1347	1149
Channel 1348	1263
Channel 1349	1273
Channel 1350	1304
Channel 1351	1352
Channel 1352	1353
Channel 1353	1430
Channel 1354	1447
Channel 1355	1485
Channel 1356	1491
Channel 1357	1509
Channel 1358	1515
Channel 1359	1556
Channel 1360	1638
Channel 1361	1604
Channel 1362	1695
Channel 1363	1713
Channel 1364	1714
Channel 1365	1769
Channel 1366	1755
Channel 1367	1718
Channel 1368	1776
Channel 1369	1736
Channel 1370	1689
Channel 1371	1750
Channel 1372	1694
Channel 1373	1729
Channel 1374	1593
Channel 1375	1665
Channel 1376	1610
Channel 1377	1636
Channel 1378	1582
Channel 1379	1509
Channel 1380	1436
Channel 1381	1470
Channel 1382	1355
Channel 1383	1311
Channel 1384	1312
Channel 1385	1177
Channel 1386	1161
Channel 1387	1102
Channel 1388	1059
Channel 1389	980
Channel 1390	967
Channel 1391	885
Channel 1392	831
Channel 1393	811
Channel 1394	759
Channel 1395	688
Channel 1396	683
Channel 1397	584
Channel 1398	553
Channel 1399	592
Channel 1400	549
Channel 1401	504
Channel 1402	531
Channel 1403	508
Channel 1404	541
Channel 1405	561
Channel 1406	550
Channel 1407	588
Channel 1408	617
Channel 1409	661
Channel 1410	712
Channel 1411	739
Channel 1412	828
Channel 1413	852
Channel 1414	935
Channel 1415	958
Channel 1416	1059
Channel 1417	1086
Channel 1418	1184
Channel 1419	1182
Channel 1420	1168
Channel 1421	1161
Channel 1422	1162
Channel 1423	1145
Channel 1424	1083
Channel 1425	1077
Channel 1426	994
Channel 1427	920
Channel 1428	881
Channel 1429	828
Channel 1430	673
Channel 1431	601
Channel 1432	559
Channel 1433	417
Channel 1434	386
Channel 1435	343
Channel 1436	278
Channel 1437	247
Channel 1438	197
Channel 1439	189
Channel 1440	152
Channel 1441	109
Channel 1442	90
Channel 1443	108
Channel 1444	97
Channel 1445	76
Channel 1446	64
Channel 1447	63
Channel 1448	64
Channel 1449	64
Channel 1450	53
Channel 1451	56
Channel 1452	57
Channel 1453	50
Channel 1454	64
Channel 1455	61
Channel 1456	64
Channel 1457	73
Channel 1458	51
Channel 1459	55
Channel 1460	58
Channel 1461	76
Channel 1462	77
Channel 1463	77
Channel 1464	65
Channel 1465	86
Channel 1466	71
Channel 1467	85
Channel 1468	84
Channel 1469	85
Channel 1470	75
Channel 1471	72
Channel 1472	102
Channel 1473	77
Channel 1474	98
Channel 1475	97
Channel 1476	83
Channel 1477	88
Channel 1478	107
Channel 1479	113
Channel 1480	127
Channel 1481	123
Channel 1482	130
Channel 1483	138
Channel 1484	136
Channel 1485	145
Channel 1486	128
Channel 1487	146
Channel 1488	169
Channel 1489	147
Channel 1490	134
Channel 1491	154
Channel 1492	162
Channel 1493	149
Channel 1494	176
Channel 1495	147
Channel 1496	173
Channel 1497	170
Channel 1498	182
Channel 1499	195
Channel 1500	186
Channel 1501	184
Channel 1502	193
Channel 1503	193
Channel 1504	203
Channel 1505	218
Channel 1506	231
Channel 1507	201
Channel 1508	222
Channel 1509	224
Channel 1510	224
Channel 1511	196
Channel 1512	221
Channel 1513	212
Channel 1514	246
Channel 1515	240
Channel 1516	250
Channel 1517	262
Channel 1518	241
Channel 1519	268
Channel 1520	265
Channel 1521	225
Channel 1522	242
Channel 1523	251
Channel 1524	270
Channel 1525	245
Channel 1526	248
Channel 1527	250
Channel 1528	262
Channel 1529	252
Channel 1530	271
Channel 1531	266
Channel 1532	272
Channel 1533	282
Channel 1534	262
Channel 1535	249
Channel 1536	222
Channel 1537	281
Channel 1538	254
Channel 1539	261
Channel 1540	249
Channel 1541	247
Channel 1542	217
Channel 1543	215
Channel 1544	243
Channel 1545	229
Channel 1546	199
Channel 1547	202
Channel 1548	215
Channel 1549	192
Channel 1550	206
Channel 1551	201
Channel 1552	179
Channel 1553	183
Channel 1554	185
Channel 1555	173
Channel 1556	153
Channel 1557	154
Channel 1558	133
Channel 1559	144
Channel 1560	129
Channel 1561	129
Channel 1562	119
Channel 1563	105
Channel 1564	114
Channel 1565	107
Channel 1566	92
Channel 1567	108
Channel 1568	105
Channel 1569	104
Channel 1570	82
Channel 1571	83
Channel 1572	96
Channel 1573	93
Channel 1574	84
Channel 1575	87
Channel 1576	101
Channel 1577	106
Channel 1578	114
Channel 1579	124
Channel 1580	141
Channel 1581	145
Channel 1582	169
Channel 1583	168
Channel 1584	184
Channel 1585	227
Channel 1586	235
Channel 1587	233
Channel 1588	270
Channel 1589	272
Channel 1590	274
Channel 1591	306
Channel 1592	277
Channel 1593	306
Channel 1594	278
Channel 1595	287
Channel 1596	272
Channel 1597	273
Channel 1598	226
Channel 1599	218
Channel 1600	204
Channel 1601	183
Channel 1602	176
Channel 1603	130
Channel 1604	125
Channel 1605	111
Channel 1606	94
Channel 1607	81
Channel 1608	79
Channel 1609	81
Channel 1610	65
Channel 1611	60
Channel 1612	48
Channel 1613	51
Channel 1614	48
Channel 1615	41
Channel 1616	56
Channel 1617	77
Channel 1618	66
Channel 1619	56
Channel 1620	48
Channel 1621	67
Channel 1622	71
Channel 1623	57
Channel 1624	61
Channel 1625	49
Channel 1626	57
Channel 1627	46
Channel 1628	38
Channel 1629	48
Channel 1630	38
Channel 1631	48
Channel 1632	32
Channel 1633	28
Channel 1634	27
Channel 1635	19
Channel 1636	27
Channel 1637	20
Channel 1638	16
Channel 1639	9
Channel 1640	22
Channel 1641	16
Channel 1642	5
Channel 1643	23
Channel 1644	13
Channel 1645	16
Channel 1646	3
Channel 1647	9
Channel 1648	9
Channel 1649	8
Channel 1650	21
Channel 1651	12
Channel 1652	10
Channel 1653	9
Channel 1654	13
Channel 1655	17
Channel 1656	9
Channel 1657	12
Channel 1658	13
Channel 1659	17
Channel 1660	14
Channel 1661	16
Channel 1662	10
Channel 1663	11
Channel 1664	14
Channel 1665	8
Channel 1666	19
Channel 1667	11
Channel 1668	17
Channel 1669	9
Channel 1670	20
Channel 1671	15
Channel 1672	11
Channel 1673	16
Channel 1674	15
Channel 1675	16
Channel 1676	15
Channel 1677	18
Channel 1678	11
Channel 1679	13
Channel 1680	19
Channel 1681	24
Channel 1682	24
Channel 1683	17
Channel 1684	32
Channel 1685	38
Channel 1686	28
Channel 1687	49
Channel 1688	68
Channel 1689	84
Channel 1690	83
Channel 1691	116
Channel 1692	121
Channel 1693	174
Channel 1694	184
Channel 1695	230
Channel 1696	269
Channel 1697	297
Channel 1698	323
Channel 1699	408
Channel 1700	434
Channel 1701	442
Channel 1702	536
Channel 1703	630
Channel 1704	630
Channel 1705	716
Channel 1706	741
Channel 1707	778
Channel 1708	845
Channel 1709	898
Channel 1710	943
Channel 1711	967
Channel 1712	1037
Channel 1713	1065
Channel 1714	1050
Channel 1715	1075
Channel 1716	1069
Channel 1717	1069
Channel 1718	1082
Channel 1719	1070
Channel 1720	1022
Channel 1721	988
Channel 1722	911
Channel 1723	859
Channel 1724	739
Channel 1725	700
Channel 1726	668
Channel 1727	597
Channel 1728	512
Channel 1729	471
Channel 1730	385
Channel 1731	317
Channel 1732	269
Channel 1733	224
Channel 1734	196
Channel 1735	123
Channel 1736	125
Channel 1737	96
Channel 1738	68
Channel 1739	58
Channel 1740	47
Channel 1741	41
Channel 1742	29
Channel 1743	25
Channel 1744	14
Channel 1745	16
Channel 1746	16
Channel 1747	15
Channel 1748	11
Channel 1749	11
Channel 1750	9
Channel 1751	5
Channel 1752	8
Channel 1753	7
Channel 1754	8
Channel 1755	6
Channel 1756	12
Channel 1757	7
Channel 1758	11
Channel 1759	6
Channel 1760	14
Channel 1761	7
Channel 1762	5
Channel 1763	9
Channel 1764	9
Channel 1765	13
Channel 1766	9
Channel 1767	7
Channel 1768	7
Channel 1769	12
Channel 1770	7
Channel 1771	7
Channel 1772	11
Channel 1773	8
Channel 1774	6
Channel 1775	3
Channel 1776	6
Channel 1777	6
Channel 1778	8
Channel 1779	4
Channel 1780	11
Channel 1781	2
Channel 1782	9
Channel 1783	8
Channel 1784	9
Channel 1785	9
Channel 1786	5
Channel 1787	10
Channel 1788	7
Channel 1789	8
Channel 1790	15
Channel 1791	9
Channel 1792	8
Channel 1793	12
Channel 1794	7
Channel 1795	9
Channel 1796	11
Channel 1797	11
Channel 1798	9
Channel 1799	10
Channel 1800	13
Channel 1801	6
Channel 1802	7
Channel 1803	3
Channel 1804	4
Channel 1805	11
Channel 1806	6
Channel 1807	5
Channel 1808	4
Channel 1809	5
Channel 1810	8
Channel 1811	2
Channel 1812	7
Channel 1813	8
Channel 1814	10
Channel 1815	11
Channel 1816	8
Channel 1817	7
Channel 1818	6
Channel 1819	11
Channel 1820	9
Channel 1821	9
Channel 1822	8
Channel 1823	11
Channel 1824	7
Channel 1825	5
Channel 1826	4
Channel 1827	5
Channel 1828	8
Channel 1829	7
Channel 1830	8
Channel 1831	9
Channel 1832	6
Channel 1833	8
Channel 1834	9
Channel 1835	6
Channel 1836	7
Channel 1837	9
Channel 1838	8
Channel 1839	10
Channel 1840	6
Channel 1841	7
Channel 1842	16
Channel 1843	7
Channel 1844	11
Channel 1845	7
Channel 1846	13
Channel 1847	14
Channel 1848	9
Channel 1849	18
Channel 1850	10
Channel 1851	10
Channel 1852	9
Channel 1853	12
Channel 1854	10
Channel 1855	14
Channel 1856	9
Channel 1857	17
Channel 1858	8
Channel 1859	13
Channel 1860	10
Channel 1861	10
Channel 1862	12
Channel 1863	8
Channel 1864	11
Channel 1865	7
Channel 1866	8
Channel 1867	6
Channel 1868	16
Channel 1869	16
Channel 1870	7
Channel 1871	7
Channel 1872	12
Channel 1873	8
Channel 1874	5
Channel 1875	8
Channel 1876	12
Channel 1877	17
Channel 1878	16
Channel 1879	12
Channel 1880	9
Channel 1881	6
Channel 1882	13
Channel 1883	3
Channel 1884	15
Channel 1885	11
Channel 1886	12
Channel 1887	8
Channel 1888	14
Channel 1889	11
Channel 1890	11
Channel 1891	13
Channel 1892	13
Channel 1893	7
Channel 1894	17
Channel 1895	8
Channel 1896	22
Channel 1897	6
Channel 1898	16
Channel 1899	11
Channel 1900	10
Channel 1901	14
Channel 1902	19
Channel 1903	17
Channel 1904	20
Channel 1905	20
Channel 1906	23
Channel 1907	26
Channel 1908	25
Channel 1909	27
Channel 1910	55
Channel 1911	63
Channel 1912	59
Channel 1913	87
Channel 1914	80
Channel 1915	105
Channel 1916	119
Channel 1917	129
Channel 1918	153
Channel 1919	168
Channel 1920	163
Channel 1921	202
Channel 1922	219
Channel 1923	246
Channel 1924	260
Channel 1925	295
Channel 1926	270
Channel 1927	285
Channel 1928	305
Channel 1929	305
Channel 1930	305
Channel 1931	293
Channel 1932	299
Channel 1933	256
Channel 1934	255
Channel 1935	252
Channel 1936	203
Channel 1937	207
Channel 1938	197
Channel 1939	164
Channel 1940	127
Channel 1941	111
Channel 1942	112
Channel 1943	118
Channel 1944	71
Channel 1945	71
Channel 1946	70
Channel 1947	70
Channel 1948	50
Channel 1949	47
Channel 1950	27
Channel 1951	34
Channel 1952	25
Channel 1953	27
Channel 1954	30
Channel 1955	33
Channel 1956	31
Channel 1957	37
Channel 1958	33
Channel 1959	49
Channel 1960	36
Channel 1961	48
Channel 1962	43
Channel 1963	49
Channel 1964	47
Channel 1965	47
Channel 1966	51
Channel 1967	53
Channel 1968	55
Channel 1969	48
Channel 1970	57
Channel 1971	58
Channel 1972	33
Channel 1973	35
Channel 1974	36
Channel 1975	35
Channel 1976	32
Channel 1977	25
Channel 1978	23
Channel 1979	34
Channel 1980	21
Channel 1981	23
Channel 1982	10
Channel 1983	13
Channel 1984	10
Channel 1985	9
Channel 1986	7
Channel 1987	13
Channel 1988	8
Channel 1989	6
Channel 1990	2
Channel 1991	6
Channel 1992	9
Channel 1993	3
Channel 1994	4
[truncated: 2,102 more rows]
