# Supplementary material for: A dataset of 112 ligands for the preconcentration of mercury, uranium, lanthanum and other pollutants and heavy metals in water
Source: Data Brief. 2020 Feb 4;29:105236. doi: 10.1016/j.dib.2020.105236 (PMC7033335; doi:10.1016/j.dib.2020.105236)
Supplement: Multimedia component 34_3_spl_5-Diaminobenzoic acid 98_spl_ - 27b 2_spl_3-dihydroxybenzoic acid [file mmc34.txt]

Kalib 1	-0.354346
Kalib 2	0.012554
Kalib 3	0.001788
Kalib 4	0.000419
Kalib Square	0.000000
Kalib Fano	0.010361
Channel 1	0
Channel 2	0
Channel 3	0
Channel 4	0
Channel 5	0
Channel 6	0
Channel 7	0
Channel 8	0
Channel 9	0
Channel 10	0
Channel 11	0
Channel 12	4
Channel 13	5
Channel 14	23
Channel 15	95
Channel 16	338
Channel 17	1159
Channel 18	3544
Channel 19	9959
Channel 20	24827
Channel 21	56084
Channel 22	112548
Channel 23	202985
Channel 24	329153
Channel 25	476916
Channel 26	621140
Channel 27	738001
Channel 28	776431
Channel 29	734699
Channel 30	627760
Channel 31	479230
Channel 32	325998
Channel 33	199404
Channel 34	111049
Channel 35	54712
Channel 36	23809
Channel 37	9533
Channel 38	3424
Channel 39	1076
Channel 40	312
Channel 41	77
Channel 42	18
Channel 43	16
Channel 44	7
Channel 45	8
Channel 46	5
Channel 47	7
Channel 48	11
Channel 49	6
Channel 50	5
Channel 51	5
Channel 52	8
Channel 53	3
Channel 54	3
Channel 55	5
Channel 56	4
Channel 57	5
Channel 58	4
Channel 59	2
Channel 60	3
Channel 61	3
Channel 62	6
Channel 63	1
Channel 64	4
Channel 65	2
Channel 66	4
Channel 67	3
Channel 68	0
Channel 69	2
Channel 70	2
Channel 71	2
Channel 72	4
Channel 73	1
Channel 74	0
Channel 75	1
Channel 76	0
Channel 77	2
Channel 78	35
Channel 79	60
Channel 80	59
Channel 81	61
Channel 82	58
Channel 83	63
Channel 84	58
Channel 85	56
Channel 86	53
Channel 87	66
Channel 88	66
Channel 89	59
Channel 90	59
Channel 91	66
Channel 92	57
Channel 93	51
Channel 94	66
Channel 95	58
Channel 96	68
Channel 97	50
Channel 98	53
Channel 99	48
Channel 100	75
Channel 101	44
Channel 102	55
Channel 103	57
Channel 104	63
Channel 105	49
Channel 106	60
Channel 107	59
Channel 108	40
Channel 109	54
Channel 110	56
Channel 111	57
Channel 112	53
Channel 113	56
Channel 114	56
Channel 115	51
Channel 116	52
Channel 117	47
Channel 118	40
Channel 119	57
Channel 120	57
Channel 121	57
Channel 122	51
Channel 123	48
Channel 124	62
Channel 125	66
Channel 126	67
Channel 127	49
Channel 128	40
Channel 129	53
Channel 130	41
Channel 131	35
Channel 132	43
Channel 133	40
Channel 134	38
Channel 135	45
Channel 136	46
Channel 137	42
Channel 138	44
Channel 139	31
Channel 140	38
Channel 141	38
Channel 142	30
Channel 143	38
Channel 144	33
Channel 145	39
Channel 146	34
Channel 147	39
Channel 148	41
Channel 149	38
Channel 150	33
Channel 151	47
Channel 152	40
Channel 153	37
Channel 154	28
Channel 155	29
Channel 156	42
Channel 157	39
Channel 158	42
Channel 159	27
Channel 160	34
Channel 161	43
Channel 162	28
Channel 163	29
Channel 164	25
Channel 165	36
Channel 166	41
Channel 167	35
Channel 168	30
Channel 169	22
Channel 170	27
Channel 171	32
Channel 172	30
Channel 173	41
Channel 174	37
Channel 175	32
Channel 176	40
Channel 177	36
Channel 178	28
Channel 179	28
Channel 180	30
Channel 181	39
Channel 182	28
Channel 183	35
Channel 184	42
Channel 185	37
Channel 186	35
Channel 187	38
Channel 188	42
Channel 189	46
Channel 190	42
Channel 191	36
Channel 192	32
Channel 193	33
Channel 194	28
Channel 195	40
Channel 196	31
Channel 197	30
Channel 198	17
Channel 199	25
Channel 200	29
Channel 201	35
Channel 202	36
Channel 203	28
Channel 204	40
Channel 205	53
Channel 206	41
Channel 207	54
Channel 208	62
Channel 209	63
Channel 210	65
Channel 211	76
Channel 212	78
Channel 213	81
Channel 214	73
Channel 215	93
Channel 216	79
Channel 217	92
Channel 218	76
Channel 219	75
Channel 220	85
Channel 221	88
Channel 222	70
Channel 223	56
Channel 224	61
Channel 225	51
Channel 226	54
Channel 227	53
Channel 228	48
Channel 229	37
Channel 230	42
Channel 231	39
Channel 232	36
Channel 233	38
Channel 234	35
Channel 235	45
Channel 236	28
Channel 237	22
Channel 238	30
Channel 239	26
Channel 240	26
Channel 241	37
Channel 242	28
Channel 243	22
Channel 244	34
Channel 245	38
Channel 246	49
Channel 247	54
Channel 248	74
Channel 249	78
Channel 250	101
Channel 251	116
Channel 252	165
Channel 253	180
Channel 254	220
Channel 255	246
Channel 256	281
Channel 257	357
Channel 258	380
Channel 259	461
Channel 260	593
Channel 261	673
Channel 262	827
Channel 263	951
Channel 264	960
Channel 265	947
Channel 266	937
Channel 267	809
Channel 268	729
Channel 269	614
Channel 270	501
Channel 271	373
Channel 272	290
Channel 273	200
Channel 274	149
Channel 275	117
Channel 276	121
Channel 277	92
Channel 278	102
Channel 279	117
Channel 280	115
Channel 281	117
Channel 282	132
Channel 283	117
Channel 284	121
Channel 285	104
Channel 286	87
Channel 287	80
Channel 288	93
Channel 289	52
Channel 290	59
Channel 291	48
Channel 292	31
Channel 293	24
Channel 294	26
Channel 295	28
Channel 296	16
Channel 297	17
Channel 298	17
Channel 299	24
Channel 300	16
Channel 301	18
Channel 302	16
Channel 303	20
Channel 304	20
Channel 305	18
Channel 306	22
Channel 307	18
Channel 308	21
Channel 309	28
Channel 310	17
Channel 311	30
Channel 312	30
Channel 313	31
Channel 314	42
Channel 315	56
Channel 316	85
Channel 317	101
Channel 318	112
Channel 319	146
Channel 320	162
Channel 321	214
Channel 322	175
Channel 323	183
Channel 324	183
Channel 325	195
Channel 326	154
Channel 327	141
Channel 328	113
Channel 329	112
Channel 330	84
Channel 331	48
Channel 332	41
Channel 333	34
Channel 334	32
Channel 335	18
Channel 336	25
Channel 337	14
Channel 338	16
Channel 339	19
Channel 340	13
Channel 341	27
Channel 342	15
Channel 343	16
Channel 344	31
Channel 345	29
Channel 346	46
Channel 347	27
Channel 348	42
Channel 349	38
Channel 350	32
Channel 351	36
Channel 352	36
Channel 353	33
Channel 354	34
Channel 355	31
Channel 356	14
Channel 357	20
Channel 358	18
Channel 359	12
Channel 360	12
Channel 361	10
Channel 362	13
Channel 363	12
Channel 364	16
Channel 365	13
Channel 366	12
Channel 367	8
Channel 368	18
Channel 369	18
Channel 370	12
Channel 371	10
Channel 372	15
Channel 373	17
Channel 374	16
Channel 375	20
Channel 376	8
Channel 377	13
Channel 378	12
Channel 379	10
Channel 380	22
Channel 381	17
Channel 382	17
Channel 383	13
Channel 384	14
Channel 385	15
Channel 386	15
Channel 387	11
Channel 388	16
Channel 389	23
Channel 390	14
Channel 391	9
Channel 392	16
Channel 393	10
Channel 394	20
Channel 395	10
Channel 396	14
Channel 397	14
Channel 398	13
Channel 399	20
Channel 400	16
Channel 401	17
Channel 402	18
Channel 403	15
Channel 404	10
Channel 405	8
Channel 406	16
Channel 407	5
Channel 408	10
Channel 409	17
Channel 410	12
Channel 411	19
Channel 412	13
Channel 413	13
Channel 414	9
Channel 415	9
Channel 416	6
Channel 417	10
Channel 418	10
Channel 419	16
Channel 420	10
Channel 421	15
Channel 422	14
Channel 423	12
Channel 424	14
Channel 425	12
Channel 426	16
Channel 427	12
Channel 428	9
Channel 429	10
Channel 430	18
Channel 431	15
Channel 432	11
Channel 433	10
Channel 434	7
Channel 435	13
Channel 436	6
Channel 437	15
Channel 438	9
Channel 439	18
Channel 440	21
Channel 441	12
Channel 442	10
Channel 443	11
Channel 444	11
Channel 445	18
Channel 446	12
Channel 447	21
Channel 448	12
Channel 449	12
Channel 450	17
Channel 451	24
Channel 452	40
Channel 453	32
Channel 454	42
Channel 455	51
Channel 456	59
Channel 457	57
Channel 458	73
Channel 459	81
Channel 460	73
Channel 461	91
Channel 462	88
Channel 463	68
Channel 464	60
Channel 465	76
Channel 466	64
Channel 467	44
Channel 468	41
Channel 469	25
Channel 470	19
Channel 471	19
Channel 472	16
Channel 473	8
Channel 474	11
Channel 475	10
Channel 476	13
Channel 477	12
Channel 478	7
Channel 479	12
Channel 480	10
Channel 481	13
Channel 482	19
Channel 483	9
Channel 484	10
Channel 485	16
Channel 486	10
Channel 487	16
Channel 488	15
Channel 489	18
Channel 490	18
Channel 491	13
Channel 492	11
Channel 493	14
Channel 494	33
Channel 495	19
Channel 496	24
Channel 497	20
Channel 498	24
Channel 499	30
Channel 500	40
Channel 501	29
Channel 502	26
Channel 503	33
Channel 504	43
Channel 505	37
Channel 506	28
Channel 507	26
Channel 508	17
Channel 509	17
Channel 510	17
Channel 511	19
Channel 512	23
Channel 513	15
Channel 514	11
Channel 515	9
Channel 516	13
Channel 517	18
Channel 518	15
Channel 519	14
Channel 520	15
Channel 521	17
Channel 522	20
Channel 523	29
Channel 524	18
Channel 525	32
Channel 526	36
Channel 527	43
Channel 528	61
Channel 529	77
Channel 530	103
Channel 531	129
Channel 532	154
Channel 533	185
Channel 534	228
Channel 535	268
Channel 536	307
Channel 537	309
Channel 538	336
Channel 539	352
Channel 540	328
Channel 541	345
Channel 542	284
Channel 543	267
Channel 544	214
Channel 545	217
Channel 546	169
Channel 547	128
Channel 548	101
Channel 549	58
Channel 550	48
Channel 551	38
Channel 552	31
Channel 553	23
Channel 554	12
Channel 555	10
Channel 556	15
Channel 557	15
Channel 558	5
Channel 559	13
Channel 560	14
Channel 561	12
Channel 562	17
Channel 563	12
Channel 564	8
Channel 565	14
Channel 566	8
Channel 567	14
Channel 568	11
Channel 569	15
Channel 570	7
Channel 571	9
Channel 572	17
Channel 573	19
Channel 574	19
Channel 575	19
Channel 576	17
Channel 577	23
Channel 578	16
Channel 579	30
Channel 580	24
Channel 581	31
Channel 582	25
Channel 583	29
Channel 584	28
Channel 585	45
Channel 586	39
Channel 587	56
Channel 588	73
Channel 589	72
Channel 590	74
Channel 591	83
Channel 592	73
Channel 593	64
Channel 594	66
Channel 595	56
Channel 596	69
Channel 597	61
Channel 598	54
Channel 599	35
Channel 600	18
Channel 601	31
Channel 602	22
Channel 603	22
Channel 604	15
Channel 605	17
Channel 606	25
Channel 607	13
Channel 608	29
Channel 609	26
Channel 610	21
Channel 611	33
Channel 612	23
Channel 613	32
Channel 614	41
Channel 615	58
Channel 616	62
Channel 617	94
Channel 618	107
Channel 619	103
Channel 620	157
Channel 621	185
Channel 622	187
Channel 623	208
Channel 624	219
Channel 625	197
Channel 626	196
Channel 627	190
Channel 628	176
Channel 629	147
Channel 630	138
Channel 631	137
Channel 632	89
Channel 633	82
Channel 634	59
Channel 635	46
Channel 636	36
Channel 637	21
Channel 638	27
Channel 639	18
Channel 640	19
Channel 641	19
Channel 642	12
Channel 643	7
Channel 644	17
Channel 645	17
Channel 646	18
Channel 647	12
Channel 648	13
Channel 649	15
Channel 650	15
Channel 651	16
Channel 652	17
Channel 653	12
Channel 654	19
Channel 655	13
Channel 656	19
Channel 657	6
Channel 658	11
Channel 659	17
Channel 660	30
Channel 661	10
Channel 662	29
Channel 663	25
Channel 664	33
Channel 665	27
Channel 666	25
Channel 667	36
Channel 668	30
Channel 669	38
Channel 670	29
Channel 671	46
Channel 672	35
Channel 673	26
Channel 674	40
Channel 675	35
Channel 676	37
Channel 677	35
Channel 678	36
Channel 679	36
Channel 680	34
Channel 681	44
Channel 682	37
Channel 683	52
Channel 684	27
Channel 685	47
Channel 686	65
Channel 687	53
Channel 688	64
Channel 689	59
Channel 690	42
Channel 691	39
Channel 692	52
Channel 693	41
Channel 694	36
Channel 695	41
Channel 696	35
Channel 697	25
Channel 698	24
Channel 699	21
Channel 700	18
Channel 701	16
Channel 702	18
Channel 703	14
Channel 704	17
Channel 705	30
Channel 706	26
Channel 707	13
Channel 708	31
Channel 709	32
Channel 710	42
Channel 711	38
Channel 712	51
Channel 713	63
Channel 714	52
Channel 715	62
Channel 716	61
Channel 717	70
Channel 718	69
Channel 719	65
Channel 720	60
Channel 721	62
Channel 722	41
Channel 723	37
Channel 724	43
Channel 725	45
Channel 726	22
Channel 727	27
Channel 728	27
Channel 729	26
Channel 730	21
Channel 731	19
Channel 732	22
Channel 733	13
Channel 734	14
Channel 735	15
Channel 736	17
Channel 737	25
Channel 738	13
Channel 739	15
Channel 740	20
Channel 741	21
Channel 742	13
Channel 743	16
Channel 744	15
Channel 745	18
Channel 746	23
Channel 747	11
Channel 748	21
Channel 749	16
Channel 750	13
Channel 751	14
Channel 752	14
Channel 753	17
Channel 754	17
Channel 755	14
Channel 756	17
Channel 757	16
Channel 758	17
Channel 759	20
Channel 760	17
Channel 761	18
Channel 762	11
Channel 763	12
Channel 764	16
Channel 765	20
Channel 766	19
Channel 767	12
Channel 768	15
Channel 769	16
Channel 770	12
Channel 771	19
Channel 772	16
Channel 773	15
Channel 774	17
Channel 775	16
Channel 776	10
Channel 777	15
Channel 778	18
Channel 779	13
Channel 780	17
Channel 781	19
Channel 782	20
Channel 783	11
Channel 784	20
Channel 785	41
Channel 786	18
Channel 787	29
Channel 788	26
Channel 789	15
Channel 790	23
Channel 791	22
Channel 792	30
Channel 793	29
Channel 794	23
Channel 795	32
Channel 796	20
Channel 797	46
Channel 798	37
Channel 799	33
Channel 800	29
Channel 801	42
Channel 802	37
Channel 803	36
Channel 804	31
Channel 805	27
Channel 806	26
Channel 807	38
Channel 808	36
Channel 809	24
Channel 810	19
Channel 811	27
Channel 812	27
Channel 813	19
Channel 814	22
Channel 815	24
Channel 816	16
Channel 817	22
Channel 818	18
Channel 819	21
Channel 820	23
Channel 821	14
Channel 822	8
Channel 823	20
Channel 824	21
Channel 825	11
Channel 826	14
Channel 827	17
Channel 828	15
Channel 829	16
Channel 830	13
Channel 831	17
Channel 832	21
Channel 833	23
Channel 834	15
Channel 835	18
Channel 836	24
Channel 837	8
Channel 838	16
Channel 839	19
Channel 840	20
Channel 841	12
Channel 842	17
Channel 843	16
Channel 844	22
Channel 845	25
Channel 846	18
Channel 847	22
Channel 848	10
Channel 849	19
Channel 850	33
Channel 851	16
Channel 852	19
Channel 853	15
Channel 854	20
Channel 855	15
Channel 856	13
Channel 857	16
Channel 858	18
Channel 859	23
Channel 860	20
Channel 861	16
Channel 862	18
Channel 863	21
Channel 864	17
Channel 865	26
Channel 866	22
Channel 867	32
Channel 868	28
Channel 869	31
Channel 870	22
Channel 871	27
Channel 872	18
Channel 873	30
Channel 874	26
Channel 875	36
Channel 876	21
Channel 877	34
Channel 878	27
Channel 879	23
Channel 880	26
Channel 881	23
Channel 882	22
Channel 883	23
Channel 884	20
Channel 885	17
Channel 886	25
Channel 887	19
Channel 888	9
Channel 889	16
Channel 890	17
Channel 891	17
Channel 892	14
Channel 893	19
Channel 894	19
Channel 895	12
Channel 896	16
Channel 897	19
Channel 898	20
Channel 899	21
Channel 900	14
Channel 901	13
Channel 902	26
Channel 903	18
Channel 904	12
Channel 905	19
Channel 906	23
Channel 907	21
Channel 908	31
Channel 909	13
Channel 910	13
Channel 911	14
Channel 912	12
Channel 913	20
Channel 914	19
Channel 915	18
Channel 916	24
Channel 917	20
Channel 918	19
Channel 919	21
Channel 920	18
Channel 921	26
Channel 922	29
Channel 923	20
Channel 924	22
Channel 925	30
Channel 926	24
Channel 927	21
Channel 928	16
Channel 929	28
Channel 930	32
Channel 931	25
Channel 932	29
Channel 933	26
Channel 934	29
Channel 935	23
Channel 936	20
Channel 937	20
Channel 938	32
Channel 939	26
Channel 940	18
Channel 941	24
Channel 942	31
Channel 943	37
Channel 944	28
Channel 945	28
Channel 946	29
Channel 947	29
Channel 948	27
Channel 949	39
Channel 950	19
Channel 951	30
Channel 952	28
Channel 953	22
Channel 954	21
Channel 955	26
Channel 956	22
Channel 957	22
Channel 958	27
Channel 959	21
Channel 960	21
Channel 961	20
Channel 962	18
Channel 963	31
Channel 964	19
Channel 965	21
Channel 966	18
Channel 967	14
Channel 968	30
Channel 969	12
Channel 970	14
Channel 971	24
Channel 972	27
Channel 973	27
Channel 974	20
Channel 975	32
Channel 976	27
Channel 977	25
Channel 978	22
Channel 979	24
Channel 980	25
Channel 981	26
Channel 982	17
Channel 983	26
Channel 984	31
Channel 985	26
Channel 986	15
Channel 987	23
Channel 988	20
Channel 989	24
Channel 990	24
Channel 991	16
Channel 992	14
Channel 993	17
Channel 994	16
Channel 995	17
Channel 996	15
Channel 997	19
Channel 998	23
Channel 999	22
Channel 1000	21
Channel 1001	21
Channel 1002	24
Channel 1003	27
Channel 1004	21
Channel 1005	26
Channel 1006	26
Channel 1007	23
Channel 1008	22
Channel 1009	21
Channel 1010	29
Channel 1011	16
Channel 1012	19
Channel 1013	28
Channel 1014	24
Channel 1015	30
Channel 1016	23
Channel 1017	16
Channel 1018	30
Channel 1019	24
Channel 1020	19
Channel 1021	23
Channel 1022	26
Channel 1023	29
Channel 1024	23
Channel 1025	33
Channel 1026	32
Channel 1027	28
Channel 1028	37
Channel 1029	26
Channel 1030	38
Channel 1031	38
Channel 1032	32
Channel 1033	30
Channel 1034	39
Channel 1035	33
Channel 1036	37
Channel 1037	32
Channel 1038	38
Channel 1039	25
Channel 1040	35
Channel 1041	40
Channel 1042	36
Channel 1043	36
Channel 1044	29
Channel 1045	35
Channel 1046	27
Channel 1047	21
Channel 1048	19
Channel 1049	21
Channel 1050	19
Channel 1051	28
Channel 1052	27
Channel 1053	25
Channel 1054	23
Channel 1055	28
Channel 1056	29
Channel 1057	28
Channel 1058	24
Channel 1059	21
Channel 1060	30
Channel 1061	18
Channel 1062	26
Channel 1063	27
Channel 1064	31
Channel 1065	18
Channel 1066	30
Channel 1067	33
Channel 1068	31
Channel 1069	27
Channel 1070	29
Channel 1071	20
Channel 1072	29
Channel 1073	20
Channel 1074	28
Channel 1075	18
Channel 1076	28
Channel 1077	33
Channel 1078	30
Channel 1079	32
Channel 1080	26
Channel 1081	27
Channel 1082	29
Channel 1083	29
Channel 1084	30
Channel 1085	33
Channel 1086	25
Channel 1087	25
Channel 1088	37
Channel 1089	37
Channel 1090	27
Channel 1091	26
Channel 1092	28
Channel 1093	35
Channel 1094	29
Channel 1095	28
Channel 1096	26
Channel 1097	28
Channel 1098	27
Channel 1099	37
Channel 1100	38
Channel 1101	31
Channel 1102	27
Channel 1103	37
Channel 1104	31
Channel 1105	28
Channel 1106	31
Channel 1107	23
Channel 1108	32
Channel 1109	29
Channel 1110	33
Channel 1111	31
Channel 1112	31
Channel 1113	35
Channel 1114	31
Channel 1115	25
Channel 1116	36
Channel 1117	32
Channel 1118	32
Channel 1119	37
Channel 1120	32
Channel 1121	27
Channel 1122	31
Channel 1123	38
Channel 1124	34
Channel 1125	39
Channel 1126	38
Channel 1127	38
Channel 1128	29
Channel 1129	39
Channel 1130	35
Channel 1131	41
Channel 1132	35
Channel 1133	46
Channel 1134	42
Channel 1135	42
Channel 1136	36
Channel 1137	39
Channel 1138	42
Channel 1139	39
Channel 1140	34
Channel 1141	34
Channel 1142	44
Channel 1143	32
Channel 1144	54
Channel 1145	40
Channel 1146	34
Channel 1147	41
Channel 1148	39
Channel 1149	47
Channel 1150	52
Channel 1151	45
Channel 1152	44
Channel 1153	54
Channel 1154	45
Channel 1155	40
Channel 1156	48
Channel 1157	36
Channel 1158	45
Channel 1159	57
Channel 1160	40
Channel 1161	49
Channel 1162	55
Channel 1163	43
Channel 1164	51
Channel 1165	43
Channel 1166	55
Channel 1167	44
Channel 1168	56
Channel 1169	49
Channel 1170	59
Channel 1171	45
Channel 1172	49
Channel 1173	63
Channel 1174	49
Channel 1175	61
Channel 1176	53
Channel 1177	57
Channel 1178	83
Channel 1179	59
Channel 1180	72
Channel 1181	70
Channel 1182	84
Channel 1183	62
Channel 1184	64
Channel 1185	66
Channel 1186	70
Channel 1187	78
Channel 1188	62
Channel 1189	66
Channel 1190	83
Channel 1191	74
Channel 1192	85
Channel 1193	76
Channel 1194	76
Channel 1195	76
Channel 1196	64
Channel 1197	95
Channel 1198	108
Channel 1199	92
Channel 1200	79
Channel 1201	90
Channel 1202	110
Channel 1203	112
Channel 1204	96
Channel 1205	105
Channel 1206	111
Channel 1207	107
Channel 1208	127
Channel 1209	93
Channel 1210	105
Channel 1211	108
Channel 1212	120
Channel 1213	114
Channel 1214	132
Channel 1215	130
Channel 1216	116
Channel 1217	131
Channel 1218	136
Channel 1219	131
Channel 1220	127
Channel 1221	139
Channel 1222	133
Channel 1223	160
Channel 1224	159
Channel 1225	146
Channel 1226	165
Channel 1227	176
Channel 1228	177
Channel 1229	143
Channel 1230	173
Channel 1231	150
Channel 1232	194
Channel 1233	178
Channel 1234	181
Channel 1235	202
Channel 1236	191
Channel 1237	191
Channel 1238	229
Channel 1239	234
Channel 1240	216
Channel 1241	223
Channel 1242	224
Channel 1243	221
Channel 1244	237
Channel 1245	274
Channel 1246	266
Channel 1247	278
Channel 1248	282
Channel 1249	309
Channel 1250	335
Channel 1251	307
Channel 1252	310
Channel 1253	353
Channel 1254	327
Channel 1255	362
Channel 1256	405
Channel 1257	387
Channel 1258	377
Channel 1259	394
Channel 1260	442
Channel 1261	400
Channel 1262	461
Channel 1263	481
Channel 1264	516
Channel 1265	478
Channel 1266	489
Channel 1267	492
Channel 1268	523
Channel 1269	552
Channel 1270	581
Channel 1271	551
Channel 1272	532
Channel 1273	569
Channel 1274	568
Channel 1275	615
Channel 1276	645
Channel 1277	601
Channel 1278	622
Channel 1279	685
Channel 1280	640
Channel 1281	663
Channel 1282	632
Channel 1283	689
Channel 1284	690
Channel 1285	670
Channel 1286	664
Channel 1287	668
Channel 1288	703
Channel 1289	672
Channel 1290	786
Channel 1291	749
Channel 1292	774
Channel 1293	756
Channel 1294	690
Channel 1295	735
Channel 1296	726
Channel 1297	753
Channel 1298	803
Channel 1299	739
Channel 1300	778
Channel 1301	791
Channel 1302	780
Channel 1303	818
Channel 1304	841
Channel 1305	872
Channel 1306	827
Channel 1307	905
Channel 1308	957
Channel 1309	980
Channel 1310	1055
Channel 1311	1031
Channel 1312	1167
Channel 1313	1104
Channel 1314	1118
Channel 1315	1238
Channel 1316	1367
Channel 1317	1394
Channel 1318	1482
Channel 1319	1546
Channel 1320	1596
Channel 1321	1713
Channel 1322	1762
Channel 1323	1797
Channel 1324	1918
Channel 1325	2076
Channel 1326	2068
Channel 1327	2215
Channel 1328	2234
Channel 1329	2320
Channel 1330	2354
Channel 1331	2433
Channel 1332	2513
Channel 1333	2541
Channel 1334	2614
Channel 1335	2577
Channel 1336	2765
Channel 1337	2761
Channel 1338	2691
Channel 1339	2649
Channel 1340	2778
Channel 1341	2689
Channel 1342	2862
Channel 1343	2741
Channel 1344	2707
Channel 1345	2750
Channel 1346	2676
Channel 1347	2702
Channel 1348	2648
Channel 1349	2586
Channel 1350	2618
Channel 1351	2704
Channel 1352	2517
Channel 1353	2452
Channel 1354	2380
Channel 1355	2353
Channel 1356	2287
Channel 1357	2237
Channel 1358	2295
Channel 1359	2226
Channel 1360	2161
Channel 1361	2135
Channel 1362	2129
Channel 1363	2065
Channel 1364	1967
Channel 1365	2029
Channel 1366	2055
Channel 1367	2051
Channel 1368	1929
Channel 1369	1877
Channel 1370	1859
Channel 1371	1727
Channel 1372	1797
Channel 1373	1774
Channel 1374	1631
Channel 1375	1615
Channel 1376	1542
Channel 1377	1582
Channel 1378	1523
Channel 1379	1463
Channel 1380	1448
Channel 1381	1368
Channel 1382	1354
Channel 1383	1256
Channel 1384	1248
Channel 1385	1252
Channel 1386	1140
Channel 1387	1058
Channel 1388	1071
Channel 1389	976
Channel 1390	948
Channel 1391	909
Channel 1392	852
Channel 1393	755
Channel 1394	731
Channel 1395	709
Channel 1396	663
Channel 1397	676
Channel 1398	598
Channel 1399	616
Channel 1400	549
Channel 1401	549
Channel 1402	600
Channel 1403	565
Channel 1404	552
Channel 1405	554
Channel 1406	637
Channel 1407	722
Channel 1408	687
Channel 1409	776
Channel 1410	820
Channel 1411	968
Channel 1412	948
Channel 1413	965
Channel 1414	1098
Channel 1415	1128
Channel 1416	1215
Channel 1417	1234
Channel 1418	1286
Channel 1419	1347
Channel 1420	1355
Channel 1421	1320
Channel 1422	1354
Channel 1423	1300
Channel 1424	1257
Channel 1425	1151
Channel 1426	1148
Channel 1427	1068
Channel 1428	969
Channel 1429	882
Channel 1430	736
Channel 1431	680
Channel 1432	604
Channel 1433	532
Channel 1434	482
Channel 1435	435
Channel 1436	375
Channel 1437	288
Channel 1438	259
Channel 1439	256
Channel 1440	229
Channel 1441	199
Channel 1442	170
Channel 1443	160
Channel 1444	182
Channel 1445	179
Channel 1446	159
Channel 1447	180
Channel 1448	141
Channel 1449	142
Channel 1450	166
Channel 1451	169
Channel 1452	153
Channel 1453	157
Channel 1454	156
Channel 1455	170
Channel 1456	181
Channel 1457	179
Channel 1458	179
Channel 1459	185
Channel 1460	195
Channel 1461	194
Channel 1462	226
Channel 1463	228
Channel 1464	219
Channel 1465	219
Channel 1466	252
Channel 1467	271
Channel 1468	280
Channel 1469	258
Channel 1470	276
Channel 1471	308
Channel 1472	299
Channel 1473	337
Channel 1474	339
Channel 1475	397
Channel 1476	357
Channel 1477	374
Channel 1478	356
Channel 1479	380
Channel 1480	387
Channel 1481	405
Channel 1482	403
Channel 1483	446
Channel 1484	406
Channel 1485	445
Channel 1486	432
Channel 1487	449
Channel 1488	473
Channel 1489	477
Channel 1490	449
Channel 1491	538
Channel 1492	460
Channel 1493	476
Channel 1494	460
Channel 1495	471
Channel 1496	478
Channel 1497	450
Channel 1498	458
Channel 1499	473
Channel 1500	465
Channel 1501	456
Channel 1502	441
Channel 1503	461
Channel 1504	415
Channel 1505	406
Channel 1506	453
Channel 1507	429
Channel 1508	417
Channel 1509	386
Channel 1510	376
Channel 1511	400
Channel 1512	390
Channel 1513	360
Channel 1514	374
Channel 1515	365
Channel 1516	358
Channel 1517	344
Channel 1518	351
Channel 1519	340
Channel 1520	323
Channel 1521	337
Channel 1522	339
Channel 1523	301
Channel 1524	299
Channel 1525	324
Channel 1526	348
Channel 1527	301
Channel 1528	264
Channel 1529	286
Channel 1530	298
Channel 1531	298
Channel 1532	281
Channel 1533	303
Channel 1534	320
Channel 1535	295
Channel 1536	262
Channel 1537	263
Channel 1538	266
Channel 1539	303
Channel 1540	267
Channel 1541	234
Channel 1542	227
Channel 1543	236
Channel 1544	221
Channel 1545	207
Channel 1546	248
Channel 1547	208
Channel 1548	210
Channel 1549	190
Channel 1550	185
Channel 1551	177
Channel 1552	199
Channel 1553	164
Channel 1554	158
Channel 1555	169
Channel 1556	147
Channel 1557	156
Channel 1558	155
Channel 1559	137
Channel 1560	134
Channel 1561	149
Channel 1562	137
Channel 1563	127
Channel 1564	113
Channel 1565	131
Channel 1566	107
Channel 1567	107
Channel 1568	95
Channel 1569	100
Channel 1570	86
Channel 1571	101
Channel 1572	68
Channel 1573	97
Channel 1574	101
Channel 1575	102
Channel 1576	118
Channel 1577	119
Channel 1578	129
Channel 1579	137
Channel 1580	155
Channel 1581	178
Channel 1582	179
Channel 1583	193
Channel 1584	207
Channel 1585	243
Channel 1586	249
Channel 1587	256
Channel 1588	256
Channel 1589	294
Channel 1590	325
Channel 1591	302
Channel 1592	259
Channel 1593	319
Channel 1594	309
Channel 1595	306
Channel 1596	258
Channel 1597	260
Channel 1598	246
Channel 1599	213
Channel 1600	219
Channel 1601	172
Channel 1602	171
Channel 1603	131
Channel 1604	131
Channel 1605	115
Channel 1606	82
Channel 1607	95
Channel 1608	81
Channel 1609	72
Channel 1610	67
Channel 1611	62
Channel 1612	67
Channel 1613	66
Channel 1614	66
Channel 1615	76
Channel 1616	83
Channel 1617	68
Channel 1618	71
Channel 1619	82
Channel 1620	61
Channel 1621	65
Channel 1622	57
Channel 1623	59
Channel 1624	74
Channel 1625	51
Channel 1626	56
Channel 1627	53
Channel 1628	46
Channel 1629	46
Channel 1630	44
Channel 1631	45
Channel 1632	39
Channel 1633	32
Channel 1634	26
Channel 1635	25
Channel 1636	22
Channel 1637	19
Channel 1638	17
Channel 1639	16
Channel 1640	12
Channel 1641	13
Channel 1642	17
Channel 1643	11
Channel 1644	20
Channel 1645	20
Channel 1646	17
Channel 1647	10
Channel 1648	14
Channel 1649	11
Channel 1650	12
Channel 1651	12
Channel 1652	14
Channel 1653	20
Channel 1654	16
Channel 1655	18
Channel 1656	15
Channel 1657	25
Channel 1658	12
Channel 1659	14
Channel 1660	15
Channel 1661	14
Channel 1662	12
Channel 1663	13
Channel 1664	16
Channel 1665	19
Channel 1666	9
Channel 1667	23
Channel 1668	21
Channel 1669	25
Channel 1670	12
Channel 1671	18
Channel 1672	17
Channel 1673	19
Channel 1674	27
Channel 1675	23
Channel 1676	17
Channel 1677	20
Channel 1678	21
Channel 1679	22
Channel 1680	19
Channel 1681	24
Channel 1682	24
Channel 1683	21
Channel 1684	36
Channel 1685	48
Channel 1686	46
Channel 1687	66
Channel 1688	56
Channel 1689	82
Channel 1690	111
Channel 1691	137
Channel 1692	133
Channel 1693	177
Channel 1694	214
Channel 1695	244
Channel 1696	304
Channel 1697	332
Channel 1698	368
Channel 1699	435
Channel 1700	500
Channel 1701	517
Channel 1702	605
Channel 1703	669
Channel 1704	702
Channel 1705	750
Channel 1706	797
Channel 1707	843
Channel 1708	970
Channel 1709	913
Channel 1710	1020
Channel 1711	1051
Channel 1712	1074
Channel 1713	1104
Channel 1714	1113
Channel 1715	1142
Channel 1716	1120
Channel 1717	1046
Channel 1718	1113
Channel 1719	1008
Channel 1720	1029
Channel 1721	974
Channel 1722	928
Channel 1723	819
Channel 1724	744
Channel 1725	693
Channel 1726	640
Channel 1727	529
Channel 1728	480
Channel 1729	382
Channel 1730	325
Channel 1731	290
Channel 1732	236
Channel 1733	201
Channel 1734	160
Channel 1735	138
Channel 1736	100
Channel 1737	87
Channel 1738	77
Channel 1739	53
Channel 1740	49
Channel 1741	34
Channel 1742	30
Channel 1743	25
Channel 1744	23
Channel 1745	14
Channel 1746	14
Channel 1747	19
Channel 1748	15
Channel 1749	7
Channel 1750	16
Channel 1751	17
Channel 1752	14
Channel 1753	13
Channel 1754	17
Channel 1755	16
Channel 1756	13
Channel 1757	15
Channel 1758	12
Channel 1759	11
Channel 1760	14
Channel 1761	11
Channel 1762	11
Channel 1763	7
Channel 1764	12
Channel 1765	22
Channel 1766	11
Channel 1767	11
Channel 1768	7
Channel 1769	19
Channel 1770	13
Channel 1771	10
Channel 1772	18
Channel 1773	13
Channel 1774	11
Channel 1775	7
Channel 1776	13
Channel 1777	7
Channel 1778	12
Channel 1779	14
Channel 1780	10
Channel 1781	14
Channel 1782	16
Channel 1783	13
Channel 1784	12
Channel 1785	12
Channel 1786	17
Channel 1787	13
Channel 1788	12
Channel 1789	17
Channel 1790	16
Channel 1791	20
Channel 1792	10
Channel 1793	4
Channel 1794	16
Channel 1795	9
Channel 1796	8
Channel 1797	10
Channel 1798	13
Channel 1799	15
Channel 1800	9
Channel 1801	12
Channel 1802	8
Channel 1803	7
Channel 1804	14
Channel 1805	10
Channel 1806	7
Channel 1807	12
Channel 1808	9
Channel 1809	8
Channel 1810	10
Channel 1811	16
Channel 1812	9
Channel 1813	10
Channel 1814	6
Channel 1815	9
Channel 1816	16
Channel 1817	8
Channel 1818	7
Channel 1819	6
Channel 1820	6
Channel 1821	14
Channel 1822	4
Channel 1823	15
Channel 1824	9
Channel 1825	12
Channel 1826	11
Channel 1827	12
Channel 1828	13
Channel 1829	14
Channel 1830	13
Channel 1831	14
Channel 1832	16
Channel 1833	10
Channel 1834	9
Channel 1835	8
Channel 1836	9
Channel 1837	18
Channel 1838	5
Channel 1839	11
Channel 1840	10
Channel 1841	12
Channel 1842	9
Channel 1843	12
Channel 1844	18
Channel 1845	13
Channel 1846	14
Channel 1847	8
Channel 1848	11
Channel 1849	10
Channel 1850	12
Channel 1851	6
Channel 1852	13
Channel 1853	11
Channel 1854	16
Channel 1855	7
Channel 1856	14
Channel 1857	7
Channel 1858	14
Channel 1859	16
Channel 1860	13
Channel 1861	15
Channel 1862	14
Channel 1863	23
Channel 1864	10
Channel 1865	11
Channel 1866	15
Channel 1867	10
Channel 1868	5
Channel 1869	16
Channel 1870	23
Channel 1871	11
Channel 1872	18
Channel 1873	12
Channel 1874	9
Channel 1875	20
Channel 1876	14
Channel 1877	15
Channel 1878	10
Channel 1879	13
Channel 1880	12
Channel 1881	15
Channel 1882	20
Channel 1883	18
Channel 1884	20
Channel 1885	10
Channel 1886	16
Channel 1887	20
Channel 1888	13
Channel 1889	25
Channel 1890	18
Channel 1891	14
Channel 1892	22
Channel 1893	8
Channel 1894	18
Channel 1895	13
Channel 1896	19
Channel 1897	20
Channel 1898	27
Channel 1899	17
Channel 1900	15
Channel 1901	19
Channel 1902	18
Channel 1903	16
Channel 1904	28
Channel 1905	25
Channel 1906	33
Channel 1907	34
Channel 1908	45
Channel 1909	34
Channel 1910	45
Channel 1911	65
Channel 1912	54
Channel 1913	74
Channel 1914	91
Channel 1915	87
Channel 1916	137
Channel 1917	159
Channel 1918	162
Channel 1919	166
Channel 1920	198
Channel 1921	232
Channel 1922	254
Channel 1923	262
Channel 1924	261
Channel 1925	283
Channel 1926	294
Channel 1927	333
Channel 1928	304
Channel 1929	277
Channel 1930	297
Channel 1931	274
Channel 1932	269
Channel 1933	257
Channel 1934	242
Channel 1935	224
Channel 1936	212
Channel 1937	192
Channel 1938	184
Channel 1939	146
Channel 1940	130
Channel 1941	119
Channel 1942	96
Channel 1943	91
Channel 1944	86
Channel 1945	74
Channel 1946	67
Channel 1947	43
Channel 1948	50
Channel 1949	36
Channel 1950	35
Channel 1951	34
Channel 1952	30
Channel 1953	35
Channel 1954	37
Channel 1955	33
Channel 1956	37
Channel 1957	37
Channel 1958	35
Channel 1959	48
Channel 1960	42
Channel 1961	48
Channel 1962	49
Channel 1963	53
Channel 1964	77
Channel 1965	65
Channel 1966	48
Channel 1967	55
Channel 1968	59
Channel 1969	64
Channel 1970	35
Channel 1971	69
Channel 1972	47
Channel 1973	40
Channel 1974	35
Channel 1975	38
Channel 1976	31
Channel 1977	27
Channel 1978	20
Channel 1979	22
Channel 1980	21
Channel 1981	21
Channel 1982	15
Channel 1983	13
Channel 1984	15
Channel 1985	15
Channel 1986	10
Channel 1987	9
Channel 1988	4
Channel 1989	7
Channel 1990	10
Channel 1991	10
Channel 1992	9
Channel 1993	7
Channel 1994	8
[truncated: 2,102 more rows]
