# Supplementary material for: A dataset of 112 ligands for the preconcentration of mercury, uranium, lanthanum and other pollutants and heavy metals in water
Source: Data Brief. 2020 Feb 4;29:105236. doi: 10.1016/j.dib.2020.105236 (PMC7033335; doi:10.1016/j.dib.2020.105236)
Supplement: Multimedia component 35_4- Aminiosalicilyc acid [file mmc35.txt]

Kalib 1	-0.354346
Kalib 2	0.012554
Kalib 3	0.001788
Kalib 4	0.000419
Kalib Square	0.000000
Kalib Fano	0.010361
Channel 1	0
Channel 2	0
Channel 3	0
Channel 4	0
Channel 5	0
Channel 6	0
Channel 7	0
Channel 8	0
Channel 9	0
Channel 10	0
Channel 11	0
Channel 12	0
Channel 13	1
Channel 14	20
Channel 15	76
Channel 16	252
Channel 17	933
Channel 18	3070
Channel 19	8682
Channel 20	22292
Channel 21	51866
Channel 22	105560
Channel 23	195866
Channel 24	323748
Channel 25	474725
Channel 26	626834
Channel 27	747193
Channel 28	788866
Channel 29	746835
Channel 30	634864
Channel 31	480384
Channel 32	323147
Channel 33	195882
Channel 34	106887
Channel 35	51051
Channel 36	21764
Channel 37	8367
Channel 38	2810
Channel 39	881
Channel 40	241
Channel 41	66
Channel 42	28
Channel 43	9
Channel 44	5
Channel 45	15
Channel 46	6
Channel 47	13
Channel 48	7
Channel 49	7
Channel 50	1
Channel 51	7
Channel 52	9
Channel 53	3
Channel 54	2
Channel 55	7
Channel 56	6
Channel 57	5
Channel 58	3
Channel 59	4
Channel 60	3
Channel 61	3
Channel 62	2
Channel 63	2
Channel 64	2
Channel 65	6
Channel 66	3
Channel 67	2
Channel 68	0
Channel 69	3
Channel 70	0
Channel 71	1
Channel 72	0
Channel 73	1
Channel 74	1
Channel 75	0
Channel 76	2
Channel 77	1
Channel 78	41
Channel 79	59
Channel 80	58
Channel 81	69
Channel 82	81
Channel 83	69
Channel 84	65
Channel 85	63
Channel 86	61
Channel 87	58
Channel 88	72
Channel 89	50
Channel 90	79
Channel 91	69
Channel 92	61
Channel 93	58
Channel 94	57
Channel 95	71
Channel 96	74
Channel 97	69
Channel 98	64
Channel 99	61
Channel 100	59
Channel 101	63
Channel 102	61
Channel 103	53
Channel 104	41
Channel 105	56
Channel 106	55
Channel 107	77
Channel 108	55
Channel 109	59
Channel 110	44
Channel 111	50
Channel 112	58
Channel 113	53
Channel 114	48
Channel 115	62
Channel 116	47
Channel 117	59
Channel 118	60
Channel 119	47
Channel 120	65
Channel 121	61
Channel 122	47
Channel 123	60
Channel 124	64
Channel 125	61
Channel 126	74
Channel 127	56
Channel 128	54
Channel 129	54
Channel 130	49
Channel 131	42
Channel 132	42
Channel 133	40
Channel 134	40
Channel 135	41
Channel 136	48
Channel 137	43
Channel 138	34
Channel 139	47
Channel 140	42
Channel 141	44
Channel 142	45
Channel 143	54
Channel 144	44
Channel 145	34
Channel 146	37
Channel 147	32
Channel 148	37
Channel 149	29
Channel 150	38
Channel 151	33
Channel 152	24
Channel 153	33
Channel 154	39
Channel 155	35
Channel 156	25
Channel 157	34
Channel 158	31
Channel 159	20
Channel 160	37
Channel 161	32
Channel 162	19
Channel 163	32
Channel 164	28
Channel 165	31
Channel 166	35
Channel 167	28
Channel 168	30
Channel 169	44
Channel 170	35
Channel 171	28
Channel 172	32
Channel 173	30
Channel 174	22
Channel 175	30
Channel 176	24
Channel 177	35
Channel 178	19
Channel 179	36
Channel 180	35
Channel 181	34
Channel 182	31
Channel 183	36
Channel 184	43
Channel 185	29
Channel 186	30
Channel 187	37
Channel 188	35
Channel 189	40
Channel 190	32
Channel 191	38
Channel 192	37
Channel 193	36
Channel 194	28
Channel 195	44
Channel 196	34
Channel 197	31
Channel 198	21
Channel 199	21
Channel 200	34
Channel 201	23
Channel 202	29
Channel 203	20
Channel 204	33
Channel 205	21
Channel 206	35
Channel 207	47
Channel 208	41
Channel 209	43
Channel 210	65
Channel 211	60
Channel 212	53
Channel 213	61
Channel 214	53
Channel 215	65
Channel 216	60
Channel 217	52
Channel 218	58
Channel 219	46
Channel 220	56
Channel 221	56
Channel 222	49
Channel 223	48
Channel 224	36
Channel 225	51
Channel 226	52
Channel 227	53
Channel 228	46
Channel 229	36
Channel 230	33
Channel 231	28
Channel 232	27
Channel 233	24
Channel 234	36
Channel 235	40
Channel 236	36
Channel 237	28
Channel 238	34
Channel 239	32
Channel 240	26
Channel 241	43
Channel 242	33
Channel 243	40
Channel 244	42
Channel 245	30
Channel 246	40
Channel 247	47
Channel 248	65
Channel 249	86
Channel 250	100
Channel 251	132
Channel 252	177
Channel 253	187
Channel 254	225
Channel 255	274
Channel 256	282
Channel 257	370
Channel 258	496
Channel 259	583
Channel 260	729
Channel 261	921
Channel 262	935
Channel 263	1139
Channel 264	1234
Channel 265	1220
Channel 266	1152
Channel 267	1017
Channel 268	916
Channel 269	788
Channel 270	597
Channel 271	441
Channel 272	371
Channel 273	256
Channel 274	187
Channel 275	123
Channel 276	138
Channel 277	106
Channel 278	115
Channel 279	133
Channel 280	140
Channel 281	151
Channel 282	148
Channel 283	127
Channel 284	145
Channel 285	131
Channel 286	120
Channel 287	113
Channel 288	90
Channel 289	75
Channel 290	55
Channel 291	60
Channel 292	31
Channel 293	23
Channel 294	30
Channel 295	29
Channel 296	27
Channel 297	20
Channel 298	23
Channel 299	22
Channel 300	19
Channel 301	21
Channel 302	23
Channel 303	10
Channel 304	15
Channel 305	20
Channel 306	18
Channel 307	18
Channel 308	28
Channel 309	20
Channel 310	21
Channel 311	27
Channel 312	18
Channel 313	40
Channel 314	30
Channel 315	51
Channel 316	61
Channel 317	82
Channel 318	95
Channel 319	120
Channel 320	154
Channel 321	173
Channel 322	166
Channel 323	175
Channel 324	176
Channel 325	171
Channel 326	152
Channel 327	124
Channel 328	100
Channel 329	70
Channel 330	55
Channel 331	58
Channel 332	42
Channel 333	30
Channel 334	22
Channel 335	18
Channel 336	16
Channel 337	15
Channel 338	22
Channel 339	22
Channel 340	21
Channel 341	20
Channel 342	24
Channel 343	27
Channel 344	29
Channel 345	36
Channel 346	28
Channel 347	28
Channel 348	35
Channel 349	32
Channel 350	25
Channel 351	32
Channel 352	24
Channel 353	28
Channel 354	26
Channel 355	23
Channel 356	22
Channel 357	21
Channel 358	12
Channel 359	16
Channel 360	6
Channel 361	15
Channel 362	12
Channel 363	10
Channel 364	17
Channel 365	14
Channel 366	12
Channel 367	10
Channel 368	8
Channel 369	11
Channel 370	7
Channel 371	6
Channel 372	10
Channel 373	11
Channel 374	19
Channel 375	10
Channel 376	10
Channel 377	9
Channel 378	16
Channel 379	16
Channel 380	13
Channel 381	12
Channel 382	10
Channel 383	11
Channel 384	8
Channel 385	10
Channel 386	10
Channel 387	11
Channel 388	16
Channel 389	17
Channel 390	16
Channel 391	13
Channel 392	8
Channel 393	13
Channel 394	17
Channel 395	7
Channel 396	20
Channel 397	15
Channel 398	13
Channel 399	14
Channel 400	7
Channel 401	16
Channel 402	19
Channel 403	17
Channel 404	14
Channel 405	11
Channel 406	5
Channel 407	11
Channel 408	19
Channel 409	12
Channel 410	10
Channel 411	15
Channel 412	12
Channel 413	13
Channel 414	10
Channel 415	12
Channel 416	14
Channel 417	9
Channel 418	14
Channel 419	9
Channel 420	12
Channel 421	6
Channel 422	16
Channel 423	14
Channel 424	12
Channel 425	11
Channel 426	12
Channel 427	14
Channel 428	15
Channel 429	6
Channel 430	10
Channel 431	8
Channel 432	14
Channel 433	10
Channel 434	23
Channel 435	9
Channel 436	12
Channel 437	14
Channel 438	7
Channel 439	20
Channel 440	9
Channel 441	16
Channel 442	9
Channel 443	10
Channel 444	14
Channel 445	14
Channel 446	15
Channel 447	16
Channel 448	16
Channel 449	19
Channel 450	19
Channel 451	12
Channel 452	31
Channel 453	35
Channel 454	26
Channel 455	58
Channel 456	52
Channel 457	55
Channel 458	62
Channel 459	82
Channel 460	79
Channel 461	75
Channel 462	70
Channel 463	64
Channel 464	49
Channel 465	58
Channel 466	45
Channel 467	32
Channel 468	36
Channel 469	21
Channel 470	22
Channel 471	14
Channel 472	13
Channel 473	15
Channel 474	11
Channel 475	16
Channel 476	13
Channel 477	11
Channel 478	12
Channel 479	13
Channel 480	8
Channel 481	6
Channel 482	13
Channel 483	19
Channel 484	16
Channel 485	16
Channel 486	12
Channel 487	14
Channel 488	14
Channel 489	11
Channel 490	12
Channel 491	11
Channel 492	16
Channel 493	22
Channel 494	18
Channel 495	23
Channel 496	24
Channel 497	15
Channel 498	28
Channel 499	18
Channel 500	33
Channel 501	31
Channel 502	33
Channel 503	27
Channel 504	22
Channel 505	23
Channel 506	27
Channel 507	27
Channel 508	30
Channel 509	16
Channel 510	17
Channel 511	17
Channel 512	27
Channel 513	17
Channel 514	17
Channel 515	19
Channel 516	16
Channel 517	20
Channel 518	11
Channel 519	14
Channel 520	16
Channel 521	13
Channel 522	15
Channel 523	26
Channel 524	31
Channel 525	32
Channel 526	33
Channel 527	49
Channel 528	47
Channel 529	66
Channel 530	85
Channel 531	101
Channel 532	132
Channel 533	146
Channel 534	193
Channel 535	248
Channel 536	262
Channel 537	295
Channel 538	286
Channel 539	302
Channel 540	298
Channel 541	285
Channel 542	282
Channel 543	262
Channel 544	216
Channel 545	186
Channel 546	136
Channel 547	102
Channel 548	94
Channel 549	73
Channel 550	51
Channel 551	40
Channel 552	37
Channel 553	19
Channel 554	20
Channel 555	15
Channel 556	13
Channel 557	12
Channel 558	9
Channel 559	8
Channel 560	14
Channel 561	13
Channel 562	11
Channel 563	13
Channel 564	15
Channel 565	9
Channel 566	15
Channel 567	10
Channel 568	12
Channel 569	15
Channel 570	13
Channel 571	20
Channel 572	19
Channel 573	18
Channel 574	11
Channel 575	9
Channel 576	18
Channel 577	14
Channel 578	9
Channel 579	25
Channel 580	22
Channel 581	27
Channel 582	27
Channel 583	31
Channel 584	36
Channel 585	27
Channel 586	48
Channel 587	68
Channel 588	60
Channel 589	61
Channel 590	88
Channel 591	53
Channel 592	65
Channel 593	53
Channel 594	65
Channel 595	58
Channel 596	50
Channel 597	55
Channel 598	45
Channel 599	49
Channel 600	27
Channel 601	28
Channel 602	24
Channel 603	17
Channel 604	18
Channel 605	21
Channel 606	20
Channel 607	16
Channel 608	18
Channel 609	15
Channel 610	32
Channel 611	36
Channel 612	21
Channel 613	36
Channel 614	43
Channel 615	57
Channel 616	55
Channel 617	83
Channel 618	98
Channel 619	128
Channel 620	143
Channel 621	172
Channel 622	188
Channel 623	203
Channel 624	188
Channel 625	209
Channel 626	197
Channel 627	183
Channel 628	197
Channel 629	182
Channel 630	145
Channel 631	145
Channel 632	107
Channel 633	79
Channel 634	58
Channel 635	59
Channel 636	44
Channel 637	39
Channel 638	11
Channel 639	17
Channel 640	15
Channel 641	15
Channel 642	13
Channel 643	13
Channel 644	9
Channel 645	10
Channel 646	17
Channel 647	15
Channel 648	17
Channel 649	13
Channel 650	13
Channel 651	14
Channel 652	11
Channel 653	26
Channel 654	13
Channel 655	11
Channel 656	18
Channel 657	16
Channel 658	25
Channel 659	22
Channel 660	26
Channel 661	21
Channel 662	32
Channel 663	29
Channel 664	39
Channel 665	47
Channel 666	54
Channel 667	63
Channel 668	56
Channel 669	89
Channel 670	69
Channel 671	65
Channel 672	68
Channel 673	59
Channel 674	57
Channel 675	67
Channel 676	56
Channel 677	49
Channel 678	44
Channel 679	38
Channel 680	51
Channel 681	39
Channel 682	56
Channel 683	40
Channel 684	43
Channel 685	54
Channel 686	67
Channel 687	44
Channel 688	61
Channel 689	57
Channel 690	48
Channel 691	51
Channel 692	44
Channel 693	48
Channel 694	35
Channel 695	33
Channel 696	36
Channel 697	23
Channel 698	24
Channel 699	20
Channel 700	16
Channel 701	22
Channel 702	25
Channel 703	22
Channel 704	19
Channel 705	21
Channel 706	17
Channel 707	30
Channel 708	29
Channel 709	28
Channel 710	43
Channel 711	34
Channel 712	49
Channel 713	38
Channel 714	43
Channel 715	62
Channel 716	55
Channel 717	62
Channel 718	57
Channel 719	62
Channel 720	70
Channel 721	57
Channel 722	43
Channel 723	46
Channel 724	42
Channel 725	27
Channel 726	28
Channel 727	15
Channel 728	19
Channel 729	21
Channel 730	17
Channel 731	15
Channel 732	19
Channel 733	15
Channel 734	19
Channel 735	18
Channel 736	21
Channel 737	23
Channel 738	22
Channel 739	23
Channel 740	22
Channel 741	22
Channel 742	30
Channel 743	20
Channel 744	25
Channel 745	15
Channel 746	18
Channel 747	10
Channel 748	18
Channel 749	18
Channel 750	10
Channel 751	22
Channel 752	13
Channel 753	14
Channel 754	17
Channel 755	14
Channel 756	18
Channel 757	18
Channel 758	16
Channel 759	16
Channel 760	16
Channel 761	16
Channel 762	19
Channel 763	17
Channel 764	9
Channel 765	26
Channel 766	12
Channel 767	20
Channel 768	14
Channel 769	9
Channel 770	20
Channel 771	24
Channel 772	17
Channel 773	3
Channel 774	15
Channel 775	23
Channel 776	15
Channel 777	23
Channel 778	18
Channel 779	13
Channel 780	16
Channel 781	26
Channel 782	15
Channel 783	13
Channel 784	14
Channel 785	20
Channel 786	22
Channel 787	23
Channel 788	17
Channel 789	22
Channel 790	27
Channel 791	20
Channel 792	21
Channel 793	24
Channel 794	29
Channel 795	23
Channel 796	34
Channel 797	33
Channel 798	21
Channel 799	32
Channel 800	34
Channel 801	42
Channel 802	34
Channel 803	27
Channel 804	41
Channel 805	27
Channel 806	31
Channel 807	31
Channel 808	26
Channel 809	35
Channel 810	27
Channel 811	23
Channel 812	18
Channel 813	27
Channel 814	23
Channel 815	15
Channel 816	21
Channel 817	21
Channel 818	25
Channel 819	20
Channel 820	12
Channel 821	15
Channel 822	18
Channel 823	11
Channel 824	17
Channel 825	22
Channel 826	17
Channel 827	16
Channel 828	13
Channel 829	24
Channel 830	13
Channel 831	17
Channel 832	21
Channel 833	18
Channel 834	10
Channel 835	17
Channel 836	21
Channel 837	15
Channel 838	14
Channel 839	16
Channel 840	17
Channel 841	29
Channel 842	18
Channel 843	16
Channel 844	16
Channel 845	20
Channel 846	17
Channel 847	17
Channel 848	18
Channel 849	19
Channel 850	15
Channel 851	21
Channel 852	21
Channel 853	25
Channel 854	21
Channel 855	15
Channel 856	25
Channel 857	16
Channel 858	16
Channel 859	24
Channel 860	18
Channel 861	19
Channel 862	19
Channel 863	28
Channel 864	20
Channel 865	24
Channel 866	22
Channel 867	17
Channel 868	20
Channel 869	25
Channel 870	10
Channel 871	19
Channel 872	20
Channel 873	27
Channel 874	20
Channel 875	24
Channel 876	26
Channel 877	16
Channel 878	20
Channel 879	16
Channel 880	17
Channel 881	18
Channel 882	20
Channel 883	19
Channel 884	21
Channel 885	16
Channel 886	20
Channel 887	21
Channel 888	17
Channel 889	19
Channel 890	18
Channel 891	21
Channel 892	15
Channel 893	21
Channel 894	14
Channel 895	15
Channel 896	23
Channel 897	18
Channel 898	12
Channel 899	18
Channel 900	23
Channel 901	29
Channel 902	11
Channel 903	20
Channel 904	11
Channel 905	20
Channel 906	21
Channel 907	20
Channel 908	17
Channel 909	21
Channel 910	18
Channel 911	19
Channel 912	20
Channel 913	12
Channel 914	26
Channel 915	22
Channel 916	18
Channel 917	19
Channel 918	22
Channel 919	21
Channel 920	23
Channel 921	14
Channel 922	27
Channel 923	18
Channel 924	23
Channel 925	19
Channel 926	26
Channel 927	22
Channel 928	23
Channel 929	26
Channel 930	14
Channel 931	17
Channel 932	22
Channel 933	26
Channel 934	26
Channel 935	26
Channel 936	26
Channel 937	35
Channel 938	33
Channel 939	33
Channel 940	27
Channel 941	28
Channel 942	31
Channel 943	36
Channel 944	22
Channel 945	35
Channel 946	23
Channel 947	34
Channel 948	36
Channel 949	36
Channel 950	29
Channel 951	33
Channel 952	27
Channel 953	34
Channel 954	22
Channel 955	30
Channel 956	27
Channel 957	22
Channel 958	28
Channel 959	25
Channel 960	32
Channel 961	22
Channel 962	25
Channel 963	32
Channel 964	18
Channel 965	15
Channel 966	19
Channel 967	24
Channel 968	24
Channel 969	21
Channel 970	27
Channel 971	26
Channel 972	34
Channel 973	32
Channel 974	32
Channel 975	25
Channel 976	34
Channel 977	29
Channel 978	36
Channel 979	31
Channel 980	32
Channel 981	27
Channel 982	29
Channel 983	30
Channel 984	32
Channel 985	40
Channel 986	25
Channel 987	31
Channel 988	21
Channel 989	21
Channel 990	17
Channel 991	14
Channel 992	16
Channel 993	21
Channel 994	25
Channel 995	34
Channel 996	27
Channel 997	20
Channel 998	18
Channel 999	21
Channel 1000	18
Channel 1001	18
Channel 1002	25
Channel 1003	18
Channel 1004	20
Channel 1005	18
Channel 1006	20
Channel 1007	22
Channel 1008	31
Channel 1009	27
Channel 1010	17
Channel 1011	21
Channel 1012	18
Channel 1013	31
Channel 1014	30
Channel 1015	26
Channel 1016	18
Channel 1017	19
Channel 1018	24
Channel 1019	19
Channel 1020	26
Channel 1021	14
Channel 1022	24
Channel 1023	24
Channel 1024	37
Channel 1025	24
Channel 1026	26
Channel 1027	29
Channel 1028	38
Channel 1029	27
Channel 1030	35
Channel 1031	30
Channel 1032	35
Channel 1033	33
Channel 1034	25
Channel 1035	24
Channel 1036	35
Channel 1037	28
Channel 1038	39
Channel 1039	23
Channel 1040	36
Channel 1041	31
Channel 1042	28
Channel 1043	16
Channel 1044	29
Channel 1045	25
Channel 1046	21
Channel 1047	32
Channel 1048	24
Channel 1049	35
Channel 1050	22
Channel 1051	26
Channel 1052	23
Channel 1053	27
Channel 1054	25
Channel 1055	35
Channel 1056	29
Channel 1057	35
Channel 1058	28
Channel 1059	20
Channel 1060	26
Channel 1061	24
Channel 1062	26
Channel 1063	33
Channel 1064	29
Channel 1065	31
Channel 1066	20
Channel 1067	23
Channel 1068	28
Channel 1069	31
Channel 1070	34
Channel 1071	30
Channel 1072	36
Channel 1073	25
Channel 1074	27
Channel 1075	33
Channel 1076	29
Channel 1077	28
Channel 1078	26
Channel 1079	33
Channel 1080	33
Channel 1081	30
Channel 1082	36
Channel 1083	21
Channel 1084	40
Channel 1085	30
Channel 1086	28
Channel 1087	35
Channel 1088	28
Channel 1089	31
Channel 1090	25
Channel 1091	30
Channel 1092	29
Channel 1093	32
Channel 1094	34
Channel 1095	35
Channel 1096	43
Channel 1097	31
Channel 1098	42
Channel 1099	29
Channel 1100	28
Channel 1101	37
Channel 1102	38
Channel 1103	26
Channel 1104	51
Channel 1105	35
Channel 1106	30
Channel 1107	34
Channel 1108	42
Channel 1109	43
Channel 1110	52
Channel 1111	57
Channel 1112	46
Channel 1113	51
Channel 1114	42
Channel 1115	43
Channel 1116	40
Channel 1117	52
Channel 1118	53
Channel 1119	44
Channel 1120	35
Channel 1121	44
Channel 1122	52
Channel 1123	44
Channel 1124	41
Channel 1125	41
Channel 1126	42
Channel 1127	37
Channel 1128	34
Channel 1129	40
Channel 1130	29
Channel 1131	31
Channel 1132	42
Channel 1133	30
Channel 1134	32
Channel 1135	50
Channel 1136	37
Channel 1137	44
Channel 1138	36
Channel 1139	42
Channel 1140	38
Channel 1141	41
Channel 1142	40
Channel 1143	41
Channel 1144	34
Channel 1145	56
Channel 1146	48
Channel 1147	43
Channel 1148	52
Channel 1149	32
Channel 1150	53
Channel 1151	38
Channel 1152	33
Channel 1153	52
Channel 1154	44
Channel 1155	49
Channel 1156	32
Channel 1157	34
Channel 1158	51
Channel 1159	47
Channel 1160	46
Channel 1161	49
Channel 1162	50
Channel 1163	48
Channel 1164	44
Channel 1165	53
Channel 1166	42
Channel 1167	47
Channel 1168	56
Channel 1169	53
Channel 1170	65
Channel 1171	51
Channel 1172	60
Channel 1173	69
Channel 1174	68
Channel 1175	68
Channel 1176	48
Channel 1177	57
Channel 1178	63
Channel 1179	63
Channel 1180	69
Channel 1181	64
Channel 1182	63
Channel 1183	68
Channel 1184	68
Channel 1185	62
Channel 1186	59
Channel 1187	66
Channel 1188	62
Channel 1189	71
Channel 1190	75
Channel 1191	92
Channel 1192	75
Channel 1193	78
Channel 1194	81
Channel 1195	81
Channel 1196	97
Channel 1197	77
Channel 1198	91
Channel 1199	74
Channel 1200	86
Channel 1201	112
Channel 1202	93
Channel 1203	98
Channel 1204	104
Channel 1205	98
Channel 1206	115
Channel 1207	95
Channel 1208	102
Channel 1209	133
Channel 1210	107
Channel 1211	119
Channel 1212	75
Channel 1213	114
Channel 1214	112
Channel 1215	117
Channel 1216	122
Channel 1217	127
Channel 1218	132
Channel 1219	118
Channel 1220	137
Channel 1221	135
Channel 1222	122
Channel 1223	150
Channel 1224	158
Channel 1225	163
Channel 1226	147
Channel 1227	153
Channel 1228	146
Channel 1229	169
Channel 1230	164
Channel 1231	190
Channel 1232	159
Channel 1233	144
Channel 1234	222
Channel 1235	193
Channel 1236	194
Channel 1237	173
Channel 1238	196
Channel 1239	176
Channel 1240	184
Channel 1241	232
Channel 1242	230
Channel 1243	217
Channel 1244	264
Channel 1245	261
Channel 1246	260
Channel 1247	274
Channel 1248	270
Channel 1249	269
Channel 1250	281
Channel 1251	311
Channel 1252	304
Channel 1253	351
Channel 1254	343
Channel 1255	360
Channel 1256	343
Channel 1257	343
Channel 1258	400
Channel 1259	404
Channel 1260	398
Channel 1261	438
Channel 1262	408
Channel 1263	395
Channel 1264	460
Channel 1265	444
Channel 1266	487
Channel 1267	420
Channel 1268	506
Channel 1269	560
Channel 1270	566
Channel 1271	573
Channel 1272	565
Channel 1273	519
Channel 1274	552
Channel 1275	583
Channel 1276	548
Channel 1277	583
Channel 1278	626
Channel 1279	617
Channel 1280	642
Channel 1281	586
Channel 1282	647
Channel 1283	718
Channel 1284	630
Channel 1285	643
Channel 1286	710
Channel 1287	678
Channel 1288	673
Channel 1289	653
Channel 1290	671
Channel 1291	667
Channel 1292	680
Channel 1293	659
Channel 1294	712
Channel 1295	706
Channel 1296	701
Channel 1297	729
Channel 1298	702
Channel 1299	727
Channel 1300	731
Channel 1301	736
Channel 1302	762
Channel 1303	793
Channel 1304	805
Channel 1305	834
Channel 1306	838
Channel 1307	887
Channel 1308	842
Channel 1309	933
Channel 1310	945
Channel 1311	1016
Channel 1312	1094
Channel 1313	1068
Channel 1314	1153
Channel 1315	1192
Channel 1316	1264
Channel 1317	1271
Channel 1318	1353
Channel 1319	1470
Channel 1320	1525
Channel 1321	1626
Channel 1322	1622
Channel 1323	1766
Channel 1324	1787
Channel 1325	1915
Channel 1326	2002
Channel 1327	2092
Channel 1328	2101
Channel 1329	2252
Channel 1330	2279
Channel 1331	2413
Channel 1332	2389
Channel 1333	2480
Channel 1334	2529
Channel 1335	2685
Channel 1336	2687
Channel 1337	2737
Channel 1338	2685
Channel 1339	2825
Channel 1340	2869
Channel 1341	2794
Channel 1342	2733
Channel 1343	2837
Channel 1344	2820
Channel 1345	2811
Channel 1346	2791
Channel 1347	2670
Channel 1348	2730
Channel 1349	2721
Channel 1350	2695
Channel 1351	2624
Channel 1352	2623
Channel 1353	2584
Channel 1354	2623
Channel 1355	2522
Channel 1356	2399
Channel 1357	2488
Channel 1358	2398
Channel 1359	2332
Channel 1360	2313
Channel 1361	2305
Channel 1362	2362
Channel 1363	2278
Channel 1364	2247
Channel 1365	2222
Channel 1366	2219
Channel 1367	2302
Channel 1368	2135
Channel 1369	2125
Channel 1370	2033
Channel 1371	2145
Channel 1372	1943
Channel 1373	2089
Channel 1374	1958
Channel 1375	1911
Channel 1376	1888
Channel 1377	1760
Channel 1378	1762
Channel 1379	1726
Channel 1380	1644
Channel 1381	1583
Channel 1382	1581
Channel 1383	1467
Channel 1384	1540
Channel 1385	1389
Channel 1386	1310
Channel 1387	1353
Channel 1388	1257
Channel 1389	1167
Channel 1390	1106
Channel 1391	986
Channel 1392	986
Channel 1393	912
Channel 1394	839
Channel 1395	867
Channel 1396	791
Channel 1397	762
Channel 1398	694
Channel 1399	689
Channel 1400	678
Channel 1401	628
Channel 1402	615
Channel 1403	635
Channel 1404	640
Channel 1405	668
Channel 1406	687
Channel 1407	762
Channel 1408	789
Channel 1409	819
Channel 1410	928
Channel 1411	964
Channel 1412	1049
Channel 1413	1123
Channel 1414	1264
Channel 1415	1290
Channel 1416	1354
Channel 1417	1470
Channel 1418	1385
Channel 1419	1507
Channel 1420	1568
Channel 1421	1509
Channel 1422	1492
Channel 1423	1520
Channel 1424	1439
Channel 1425	1384
Channel 1426	1341
Channel 1427	1218
Channel 1428	1180
Channel 1429	998
Channel 1430	932
Channel 1431	833
Channel 1432	721
Channel 1433	663
Channel 1434	595
Channel 1435	485
Channel 1436	424
Channel 1437	370
Channel 1438	330
Channel 1439	283
Channel 1440	230
Channel 1441	217
Channel 1442	194
Channel 1443	178
Channel 1444	169
Channel 1445	171
Channel 1446	181
Channel 1447	189
Channel 1448	145
Channel 1449	147
Channel 1450	121
Channel 1451	165
Channel 1452	163
Channel 1453	159
Channel 1454	162
Channel 1455	162
Channel 1456	169
Channel 1457	188
Channel 1458	187
Channel 1459	180
Channel 1460	187
Channel 1461	216
Channel 1462	210
Channel 1463	202
Channel 1464	230
Channel 1465	221
Channel 1466	216
Channel 1467	276
Channel 1468	259
Channel 1469	280
Channel 1470	267
Channel 1471	281
Channel 1472	299
Channel 1473	330
Channel 1474	332
Channel 1475	370
Channel 1476	356
Channel 1477	376
Channel 1478	363
Channel 1479	409
Channel 1480	410
Channel 1481	393
Channel 1482	398
Channel 1483	462
Channel 1484	420
Channel 1485	411
Channel 1486	483
Channel 1487	470
Channel 1488	461
Channel 1489	481
Channel 1490	499
Channel 1491	494
Channel 1492	475
Channel 1493	502
Channel 1494	505
Channel 1495	481
Channel 1496	455
Channel 1497	438
Channel 1498	462
Channel 1499	458
Channel 1500	476
Channel 1501	441
Channel 1502	453
Channel 1503	453
Channel 1504	462
Channel 1505	433
Channel 1506	446
Channel 1507	420
Channel 1508	424
Channel 1509	415
Channel 1510	393
Channel 1511	375
Channel 1512	392
Channel 1513	415
Channel 1514	364
Channel 1515	400
Channel 1516	389
Channel 1517	397
Channel 1518	356
Channel 1519	346
Channel 1520	362
Channel 1521	332
Channel 1522	380
Channel 1523	360
Channel 1524	366
Channel 1525	355
Channel 1526	340
Channel 1527	370
Channel 1528	339
Channel 1529	366
Channel 1530	341
Channel 1531	335
Channel 1532	338
Channel 1533	309
Channel 1534	308
Channel 1535	353
Channel 1536	341
Channel 1537	293
Channel 1538	311
Channel 1539	275
Channel 1540	305
Channel 1541	293
Channel 1542	276
Channel 1543	271
Channel 1544	245
Channel 1545	254
Channel 1546	232
Channel 1547	251
Channel 1548	246
Channel 1549	224
Channel 1550	213
Channel 1551	212
Channel 1552	202
Channel 1553	192
Channel 1554	201
Channel 1555	189
Channel 1556	172
Channel 1557	167
Channel 1558	157
Channel 1559	155
Channel 1560	162
Channel 1561	159
Channel 1562	158
Channel 1563	114
Channel 1564	139
Channel 1565	124
Channel 1566	150
Channel 1567	119
Channel 1568	111
Channel 1569	126
Channel 1570	111
Channel 1571	99
Channel 1572	113
Channel 1573	112
Channel 1574	90
Channel 1575	112
Channel 1576	117
Channel 1577	120
Channel 1578	124
Channel 1579	147
Channel 1580	159
Channel 1581	165
Channel 1582	170
Channel 1583	206
Channel 1584	221
Channel 1585	245
Channel 1586	263
Channel 1587	274
Channel 1588	298
Channel 1589	297
Channel 1590	318
Channel 1591	340
Channel 1592	322
Channel 1593	338
Channel 1594	326
Channel 1595	314
Channel 1596	304
Channel 1597	292
Channel 1598	280
Channel 1599	248
Channel 1600	247
Channel 1601	224
Channel 1602	171
Channel 1603	187
Channel 1604	157
Channel 1605	99
Channel 1606	97
Channel 1607	110
Channel 1608	87
Channel 1609	82
Channel 1610	65
Channel 1611	76
Channel 1612	72
Channel 1613	72
Channel 1614	67
Channel 1615	75
Channel 1616	71
Channel 1617	76
Channel 1618	62
Channel 1619	73
Channel 1620	61
Channel 1621	67
Channel 1622	71
Channel 1623	66
Channel 1624	61
Channel 1625	60
Channel 1626	48
Channel 1627	66
Channel 1628	52
Channel 1629	43
Channel 1630	46
Channel 1631	39
Channel 1632	34
Channel 1633	22
Channel 1634	21
Channel 1635	41
Channel 1636	26
Channel 1637	30
Channel 1638	26
Channel 1639	24
Channel 1640	21
Channel 1641	14
Channel 1642	17
Channel 1643	16
Channel 1644	13
Channel 1645	10
Channel 1646	9
Channel 1647	19
Channel 1648	10
Channel 1649	11
Channel 1650	22
Channel 1651	16
Channel 1652	23
Channel 1653	7
Channel 1654	10
Channel 1655	12
Channel 1656	16
Channel 1657	18
Channel 1658	15
Channel 1659	15
Channel 1660	22
Channel 1661	14
Channel 1662	11
Channel 1663	13
Channel 1664	18
Channel 1665	19
Channel 1666	14
Channel 1667	17
Channel 1668	18
Channel 1669	9
Channel 1670	15
Channel 1671	12
Channel 1672	19
Channel 1673	15
Channel 1674	12
Channel 1675	17
Channel 1676	17
Channel 1677	9
Channel 1678	19
Channel 1679	23
Channel 1680	21
Channel 1681	24
Channel 1682	24
Channel 1683	25
Channel 1684	34
Channel 1685	26
Channel 1686	42
Channel 1687	39
Channel 1688	63
Channel 1689	87
Channel 1690	91
Channel 1691	89
Channel 1692	107
Channel 1693	146
Channel 1694	175
Channel 1695	214
Channel 1696	264
Channel 1697	344
Channel 1698	343
Channel 1699	370
Channel 1700	430
Channel 1701	509
Channel 1702	565
Channel 1703	601
Channel 1704	666
Channel 1705	716
Channel 1706	721
Channel 1707	778
Channel 1708	855
Channel 1709	915
Channel 1710	913
Channel 1711	976
Channel 1712	1043
Channel 1713	1029
Channel 1714	1098
Channel 1715	1137
Channel 1716	1091
Channel 1717	1161
Channel 1718	1031
Channel 1719	1029
Channel 1720	979
Channel 1721	994
Channel 1722	864
Channel 1723	845
Channel 1724	814
Channel 1725	715
Channel 1726	635
Channel 1727	573
Channel 1728	467
Channel 1729	414
Channel 1730	362
Channel 1731	341
Channel 1732	263
Channel 1733	206
Channel 1734	186
Channel 1735	147
Channel 1736	102
Channel 1737	84
Channel 1738	61
Channel 1739	54
Channel 1740	50
Channel 1741	25
Channel 1742	24
Channel 1743	31
Channel 1744	17
Channel 1745	22
Channel 1746	18
Channel 1747	14
Channel 1748	16
Channel 1749	20
Channel 1750	11
Channel 1751	18
Channel 1752	15
Channel 1753	9
Channel 1754	13
Channel 1755	6
Channel 1756	7
Channel 1757	7
Channel 1758	11
Channel 1759	9
Channel 1760	13
Channel 1761	7
Channel 1762	9
Channel 1763	12
Channel 1764	7
Channel 1765	14
Channel 1766	11
Channel 1767	6
Channel 1768	13
Channel 1769	15
Channel 1770	12
Channel 1771	7
Channel 1772	13
Channel 1773	8
Channel 1774	11
Channel 1775	12
Channel 1776	13
Channel 1777	14
Channel 1778	11
Channel 1779	8
Channel 1780	11
Channel 1781	13
Channel 1782	11
Channel 1783	8
Channel 1784	10
Channel 1785	9
Channel 1786	14
Channel 1787	10
Channel 1788	12
Channel 1789	10
Channel 1790	14
Channel 1791	11
Channel 1792	5
Channel 1793	10
Channel 1794	17
Channel 1795	9
Channel 1796	10
Channel 1797	14
Channel 1798	11
Channel 1799	11
Channel 1800	9
Channel 1801	8
Channel 1802	9
Channel 1803	13
Channel 1804	10
Channel 1805	11
Channel 1806	10
Channel 1807	15
Channel 1808	10
Channel 1809	16
Channel 1810	15
Channel 1811	16
Channel 1812	7
Channel 1813	6
Channel 1814	20
Channel 1815	8
Channel 1816	9
Channel 1817	6
Channel 1818	12
Channel 1819	8
Channel 1820	10
Channel 1821	12
Channel 1822	3
Channel 1823	13
Channel 1824	10
Channel 1825	13
Channel 1826	11
Channel 1827	7
Channel 1828	9
Channel 1829	12
Channel 1830	15
Channel 1831	8
Channel 1832	12
Channel 1833	11
Channel 1834	7
Channel 1835	6
Channel 1836	10
Channel 1837	7
Channel 1838	5
Channel 1839	20
Channel 1840	14
Channel 1841	13
Channel 1842	7
Channel 1843	14
Channel 1844	10
Channel 1845	7
Channel 1846	9
Channel 1847	13
Channel 1848	12
Channel 1849	12
Channel 1850	11
Channel 1851	8
Channel 1852	11
Channel 1853	10
Channel 1854	17
Channel 1855	12
Channel 1856	9
Channel 1857	12
Channel 1858	15
Channel 1859	9
Channel 1860	17
Channel 1861	12
Channel 1862	12
Channel 1863	11
Channel 1864	10
Channel 1865	12
Channel 1866	17
Channel 1867	14
Channel 1868	15
Channel 1869	13
Channel 1870	18
Channel 1871	11
Channel 1872	15
Channel 1873	8
Channel 1874	16
Channel 1875	13
Channel 1876	8
Channel 1877	13
Channel 1878	9
Channel 1879	8
Channel 1880	15
Channel 1881	10
Channel 1882	13
Channel 1883	19
Channel 1884	17
Channel 1885	15
Channel 1886	13
Channel 1887	10
Channel 1888	8
Channel 1889	10
Channel 1890	12
Channel 1891	13
Channel 1892	11
Channel 1893	12
Channel 1894	16
Channel 1895	13
Channel 1896	18
Channel 1897	14
Channel 1898	12
Channel 1899	24
Channel 1900	22
Channel 1901	18
Channel 1902	14
Channel 1903	22
Channel 1904	17
Channel 1905	25
Channel 1906	20
Channel 1907	30
Channel 1908	33
Channel 1909	37
Channel 1910	39
Channel 1911	52
Channel 1912	63
Channel 1913	64
Channel 1914	82
Channel 1915	99
Channel 1916	117
Channel 1917	120
Channel 1918	126
Channel 1919	163
Channel 1920	188
Channel 1921	217
Channel 1922	215
Channel 1923	252
Channel 1924	257
Channel 1925	260
Channel 1926	291
Channel 1927	273
Channel 1928	305
Channel 1929	285
Channel 1930	285
Channel 1931	288
Channel 1932	278
Channel 1933	273
Channel 1934	238
Channel 1935	250
Channel 1936	192
Channel 1937	191
Channel 1938	174
Channel 1939	161
Channel 1940	137
Channel 1941	123
Channel 1942	103
Channel 1943	89
Channel 1944	84
Channel 1945	76
Channel 1946	53
Channel 1947	45
Channel 1948	33
Channel 1949	48
Channel 1950	47
Channel 1951	37
Channel 1952	26
Channel 1953	26
Channel 1954	34
Channel 1955	30
Channel 1956	32
Channel 1957	37
Channel 1958	56
Channel 1959	33
Channel 1960	42
Channel 1961	37
Channel 1962	48
Channel 1963	51
Channel 1964	56
Channel 1965	64
Channel 1966	60
Channel 1967	58
Channel 1968	47
Channel 1969	71
Channel 1970	48
Channel 1971	48
Channel 1972	47
Channel 1973	38
Channel 1974	44
Channel 1975	32
Channel 1976	29
Channel 1977	27
Channel 1978	22
Channel 1979	25
Channel 1980	22
Channel 1981	23
Channel 1982	10
Channel 1983	11
Channel 1984	14
Channel 1985	20
Channel 1986	11
Channel 1987	12
Channel 1988	13
Channel 1989	6
Channel 1990	7
Channel 1991	8
Channel 1992	10
Channel 1993	11
Channel 1994	7
[truncated: 2,102 more rows]
