# Supplementary material for: A dataset of 112 ligands for the preconcentration of mercury, uranium, lanthanum and other pollutants and heavy metals in water
Source: Data Brief. 2020 Feb 4;29:105236. doi: 10.1016/j.dib.2020.105236 (PMC7033335; doi:10.1016/j.dib.2020.105236)
Supplement: Multimedia component 36_4- Nitro-benzolazo 4-_spl_1-naphthol_spl_ [file mmc36.txt]

0
0
0
0
0
0
0
0
0
0
0
1
5
12
71
312
1067
3509
9612
24550
55098
110646
201963
327060
474698
622945
738353
777542
737616
630710
479715
325318
199880
110733
54354
23851
9534
3316
1023
327
83
39
8
14
7
4
5
4
5
4
3
6
5
2
4
5
0
1
4
4
2
1
0
2
1
5
5
1
4
1
1
2
0
1
2
2
2
21
69
56
52
66
71
53
64
54
48
58
46
62
43
61
52
62
63
71
55
58
55
52
63
61
38
52
50
51
51
64
61
59
48
36
51
50
40
56
45
35
52
44
45
50
53
37
56
37
53
75
47
53
49
37
41
41
36
47
42
31
39
31
34
32
26
28
32
34
36
32
34
24
33
34
41
26
38
19
34
31
26
32
24
28
41
31
30
36
36
34
28
22
35
23
26
35
39
45
28
34
31
32
27
22
32
32
27
41
44
27
27
30
35
23
28
29
21
36
29
29
15
31
32
23
36
32
36
44
51
50
47
54
51
53
51
70
51
51
61
39
40
58
56
58
59
47
40
47
42
45
44
35
34
32
30
26
35
38
28
40
26
29
32
29
39
37
37
32
63
70
73
97
112
165
166
221
248
311
376
483
591
700
910
1064
1103
1171
1246
1167
1046
914
753
574
438
316
240
172
130
114
99
127
133
123
147
137
182
145
155
120
116
105
73
57
42
45
19
32
27
12
16
17
20
15
12
11
11
13
11
20
20
14
19
17
15
23
26
35
60
58
81
89
113
133
146
150
190
152
170
127
110
101
72
50
55
45
27
26
21
21
19
19
11
23
11
22
24
23
18
30
28
27
22
31
25
23
31
25
24
21
16
17
12
16
10
16
11
7
17
16
8
10
17
11
11
9
14
17
12
15
8
12
7
9
16
12
12
9
10
16
15
11
10
13
17
6
9
6
12
10
15
12
10
15
21
13
16
10
9
14
10
7
15
14
13
11
12
11
14
9
9
14
9
9
18
12
10
8
17
11
9
7
15
9
11
12
19
11
8
7
11
13
7
12
9
7
15
12
10
15
18
13
22
18
25
31
31
25
47
53
57
59
62
75
68
71
66
60
40
46
40
31
26
16
14
15
12
9
16
10
10
20
6
12
8
11
14
17
9
20
12
13
14
18
14
14
15
19
17
26
23
25
38
22
32
27
19
40
24
19
21
26
21
17
12
13
16
14
13
14
13
15
18
22
22
22
20
23
31
36
40
59
67
86
111
127
183
219
263
285
276
330
323
306
302
296
266
228
181
141
103
76
62
62
37
20
18
18
23
12
12
10
8
11
7
10
8
13
11
13
13
18
19
16
13
13
15
14
12
14
17
23
23
18
22
27
33
44
38
47
50
67
66
60
70
54
69
64
71
60
40
42
47
23
20
21
20
13
14
17
11
23
20
23
29
23
33
36
54
70
84
94
122
137
170
185
173
221
211
201
190
163
146
131
107
111
79
73
55
42
28
23
19
16
13
5
16
15
7
12
18
12
11
18
18
10
11
18
16
19
15
20
10
16
22
18
27
31
19
37
37
36
38
41
36
25
37
27
37
36
28
30
31
26
39
32
43
55
58
45
43
53
45
68
37
34
37
46
25
37
26
22
24
15
12
16
19
18
21
34
27
23
36
38
26
48
60
57
61
69
77
66
70
72
57
49
59
42
48
45
28
36
18
24
16
16
18
21
23
17
19
16
10
10
11
13
11
17
14
21
16
14
9
6
10
12
8
12
21
11
6
13
17
17
10
9
19
22
21
11
15
9
16
9
17
23
13
16
9
15
12
12
13
18
17
11
23
11
18
16
18
17
25
15
26
23
27
18
24
26
28
30
28
28
23
27
24
20
28
21
17
21
15
25
16
16
18
15
15
11
19
12
16
18
18
18
17
20
15
25
24
22
19
18
12
15
20
18
17
17
22
20
13
16
9
12
12
12
25
18
15
24
16
17
16
11
15
16
14
23
15
9
21
15
15
14
12
24
23
28
20
14
19
20
21
24
16
20
24
26
30
24
30
29
19
20
15
17
14
15
15
18
14
20
14
12
13
12
14
12
15
7
20
21
15
13
19
12
16
21
18
22
15
19
14
19
16
24
17
18
14
20
16
19
16
20
20
20
21
16
15
15
19
20
15
11
12
15
15
25
17
18
20
31
31
29
20
26
23
31
28
15
35
24
21
17
24
16
21
23
29
20
22
18
17
28
17
9
16
16
27
22
25
22
19
20
21
29
27
20
19
19
30
26
28
25
20
23
27
17
24
20
20
15
23
20
19
20
23
17
17
15
21
15
22
18
18
22
26
25
21
27
24
19
19
16
26
20
17
27
24
21
18
20
21
24
16
17
16
26
23
26
30
27
30
30
28
27
34
29
36
27
35
39
36
33
20
24
23
34
29
24
32
26
21
20
21
17
12
24
26
24
23
15
35
30
22
23
25
29
22
22
15
27
15
29
28
17
35
25
23
18
20
29
32
23
19
24
30
24
33
25
23
32
32
37
26
32
15
30
20
20
26
29
32
34
32
32
36
31
20
27
17
23
37
25
20
21
40
24
28
28
32
31
30
30
28
35
34
23
33
33
35
27
32
30
33
37
36
26
21
33
34
41
28
42
34
26
43
46
33
37
38
34
39
45
44
29
46
43
48
48
52
43
40
54
53
36
40
60
53
45
56
50
52
40
51
48
42
55
52
70
46
57
66
66
65
57
66
59
69
71
70
65
68
64
70
70
84
71
88
76
71
84
80
92
88
98
88
72
115
102
83
100
118
101
108
99
113
117
108
106
111
120
124
122
136
154
123
138
154
146
139
164
157
159
157
153
190
163
209
172
204
206
214
216
214
240
244
250
246
266
267
250
274
329
323
299
333
307
336
362
378
382
400
367
395
439
418
444
427
445
521
493
502
497
536
529
545
528
532
545
553
582
637
599
600
561
599
624
607
608
619
622
640
646
665
651
638
638
662
637
660
691
687
673
727
723
733
743
815
813
824
853
890
931
951
923
1066
1107
1203
1147
1253
1266
1315
1435
1536
1475
1660
1664
1732
1723
1807
1901
1880
1923
1983
2013
2008
2204
2163
2242
2142
2239
2212
2266
2274
2365
2280
2222
2224
2266
2280
2167
2271
2110
2165
2204
2204
2138
2068
2134
2158
2068
2166
2123
2109
2093
2055
2099
1999
1974
1933
1994
1931
1913
1865
1785
1692
1819
1683
1582
1584
1524
1456
1492
1407
1341
1282
1247
1126
1143
1054
988
920
871
812
776
766
678
660
704
662
646
625
609
598
604
649
662
712
791
857
877
920
991
1088
1156
1205
1274
1295
1319
1389
1382
1323
1399
1347
1336
1255
1153
1084
1015
885
825
699
608
525
471
423
374
289
256
250
207
207
173
156
143
142
153
160
133
148
152
134
141
153
158
143
150
164
158
151
159
163
166
160
198
214
196
222
206
256
236
252
242
258
259
279
322
310
311
326
317
377
347
342
350
332
368
383
377
399
369
380
370
402
378
424
408
377
387
406
365
370
426
366
363
354
355
370
359
383
368
360
353
352
336
350
331
331
327
322
330
373
326
318
312
332
331
338
310
306
303
296
316
298
282
316
341
285
296
277
273
290
234
256
225
231
217
259
213
216
213
194
176
174
173
169
177
167
148
156
144
135
131
128
135
112
94
109
120
95
108
104
105
91
109
99
108
96
129
135
142
185
194
206
200
244
253
267
308
297
318
333
326
332
278
323
327
279
263
219
227
193
174
184
133
116
87
96
87
67
86
74
75
62
70
66
73
67
72
72
85
74
58
57
66
57
59
51
42
48
40
46
28
31
35
29
20
20
29
15
22
10
14
11
12
8
8
20
18
15
8
10
10
13
12
15
18
16
17
10
16
10
18
11
14
18
17
15
14
24
19
11
17
18
14
23
25
17
13
21
26
25
29
27
38
42
38
61
76
93
90
123
150
182
212
237
282
318
367
408
441
522
605
614
678
747
856
864
872
934
966
1025
1086
1054
1070
1087
1142
1051
1045
1034
940
924
887
797
742
645
624
527
481
444
359
262
246
199
161
120
92
80
66
51
37
34
33
18
26
26
10
11
19
14
16
13
13
12
8
17
11
12
10
13
13
17
14
13
11
9
14
15
17
10
13
10
11
4
14
9
11
7
11
10
8
19
15
8
12
10
9
13
10
12
12
10
15
13
17
21
16
6
15
8
12
17
10
16
8
13
13
9
5
9
13
12
8
11
14
14
6
5
7
9
9
9
7
10
14
11
8
13
10
13
15
12
4
8
6
9
11
21
12
7
16
10
9
10
10
15
9
8
13
19
12
9
15
16
13
7
7
7
15
11
11
16
8
9
16
7
12
17
14
8
15
9
11
9
13
9
13
19
14
12
15
17
13
10
13
15
16
24
13
15
17
15
14
18
15
19
16
17
10
13
16
20
17
19
27
21
30
32
29
38
66
58
69
79
93
109
129
133
164
193
205
206
245
276
264
285
284
310
304
310
285
298
240
256
269
220
221
191
174
144
131
114
98
92
79
59
51
49
34
40
39
30
26
32
28
43
47
45
44
53
52
53
45
53
62
51
40
40
48
75
45
48
51
28
40
33
36
37
27
27
19
20
17
14
13
15
7
12
11
5
7
5
7
4
3
5
9
8
5
8
6
4
4
7
6
6
3
9
10
6
4
8
7
5
8
10
4
6
10
10
5
6
8
5
7
7
7
7
8
3
6
9
1
7
7
6
6
5
2
7
8
8
5
5
5
8
5
2
4516
0
0
0
0
0
0
0
0
0
0
0
0
0
0
0
0
0
0
0
0
0
0
0
0
0
0
0
0
0
0
0
0
0
0
0
0
0
0
0
0
0
0
0
0
0
0
0
0
0
0
0
0
0
0
0
0
0
0
0
0
0
0
0
0
0
0
0
0
0
0
0
0
0
0
0
0
0
0
0
0
0
0
0
0
0
0
0
0
0
0
0
0
0
0
0
0
0
0
0
0
0
0
0
0
0
0
0
0
0
0
0
0
0
0
0
0
0
0
0
0
0
0
0
0
0
0
0
0
0
0
0
0
0
0
0
0
0
0
0
0
0
0
0
0
0
0
0
0
0
0
0
0
0
0
0
0
0
0
0
0
0
0
0
0
0
0
0
0
0
0
0
0
0
0
0
0
0
0
0
0
0
0
0
0
0
0
0
0
0
0
0
0
0
0
0
0
0
0
0
0
0
0
0
0
0
0
0
0
0
0
0
0
0
0
0
0
0
0
0
0
0
0
0
0
0
0
0
0
0
0
0
0
0
0
0
0
0
0
0
0
0
0
0
0
0
0
0
0
0
0
0
0
0
0
0
0
0
0
0
0
0
0
0
0
0
0
0
0
0
0
0
0
0
0
0
0
0
0
0
0
0
0
0
0
0
0
0
0
0
0
0
0
0
0
0
0
0
0
0
0
0
0
0
0
0
0
0
0
0
0
0
0
0
0
0
0
0
0
0
0
0
0
0
0
0
0
0
0
0
0
0
0
0
0
0
0
0
0
0
0
0
0
0
0
0
0
0
0
0
0
0
0
0
0
0
0
0
0
0
0
0
0
0
0
0
0
0
0
0
0
0
0
0
0
0
0
0
0
0
0
0
0
0
0
0
0
0
0
0
0
0
0
0
0
0
0
0
0
0
0
0
0
0
0
0
0
0
0
0
0
0
0
0
0
0
0
0
0
0
0
0
0
0
0
0
0
0
0
0
0
0
0
0
0
0
0
0
0
0
0
0
0
0
0
0
0
0
0
0
0
0
0
0
0
0
0
0
0
0
0
0
0
0
0
0
0
0
0
0
0
0
0
0
0
0
0
0
0
0
0
0
0
0
0
0
0
0
0
0
0
0
0
0
0
0
0
0
0
0
0
0
0
0
0
0
0
0
0
0
0
0
0
0
0
0
0
0
0
0
0
0
0
0
0
0
0
0
0
0
0
0
0
0
0
0
0
0
0
0
0
0
0
0
0
0
0
0
0
0
0
0
0
0
0
0
0
0
0
0
0
0
0
0
0
0
0
0
0
0
0
0
0
0
0
0
0
0
0
0
0
0
0
0
0
0
0
0
0
0
0
0
0
0
0
0
0
0
0
0
0
0
0
0
0
0
0
0
0
0
0
0
0
0
0
0
0
0
0
0
0
0
0
0
0
0
0
0
0
0
0
0
0
0
0
0
0
0
0
0
0
0
0
0
0
0
0
0
0
0
0
0
0
0
0
0
0
0
0
0
0
0
0
0
0
0
0
0
0
0
0
0
0
0
0
0
0
0
0
0
0
0
0
0
0
0
0
0
0
0
0
0
0
0
0
0
0
0
0
0
0
0
0
0
0
0
0
0
0
0
0
0
0
0
0
0
0
0
0
0
0
0
0
0
0
0
0
0
0
0
0
0
0
0
0
0
0
0
0
0
0
0
0
0
0
0
0
0
0
0
0
0
0
0
0
0
0
0
0
0
0
0
0
0
0
0
0
0
0
0
0
0
0
0
0
0
0
0
0
0
0
0
0
0
0
0
0
0
0
0
0
0
0
0
0
0
0
0
0
0
0
0
0
0
0
0
0
0
0
0
0
0
0
0
0
0
0
0
0
0
0
0
0
0
0
0
0
0
0
0
0
0
0
0
0
0
0
0
0
0
0
0
0
0
0
0
0
0
0
0
0
0
0
0
0
0
0
0
0
0
0
0
0
0
0
0
0
0
0
0
0
0
0
0
0
0
0
0
0
0
0
0
0
0
0
0
0
0
0
0
0
0
0
0
0
0
0
0
0
0
0
0
0
0
0
0
0
0
0
0
0
0
0
0
0
0
0
0
0
0
0
0
0
0
0
0
0
0
0
0
0
0
0
0
0
0
0
0
0
0
0
0
0
0
0
0
0
0
0
0
0
0
0
0
0
0
0
0
0
0
0
0
0
0
0
0
0
0
0
0
0
0
0
0
0
0
0
0
0
0
0
0
0
0
0
0
0
0
0
0
0
0
0
0
0
0
0
0
0
0
0
0
0
0
0
0
0
0
0
0
0
0
0
0
0
0
0
0
0
0
0
0
0
0
0
0
0
0
0
0
0
0
0
0
0
0
0
0
0
0
0
0
0
0
0
0
0
0
0
0
0
0
0
0
0
0
0
0
0
0
0
0
0
0
0
0
0
0
0
0
0
0
0
0
0
0
0
0
0
0
0
0
0
0
0
0
0
0
0
0
0
0
0
0
0
0
0
0
0
0
0
0
0
0
0
0
0
0
0
0
0
0
0
0
0
0
0
0
0
0
0
0
0
0
0
0
0
0
0
0
0
0
0
0
0
0
0
0
0
0
0
0
0
0
0
0
0
0
0
0
0
0
0
0
0
0
0
0
0
0
0
0
0
0
0
0
0
0
0
0
0
0
0
0
0
0
0
0
0
0
0
0
0
0
0
0
0
0
0
0
0
0
0
0
0
0
0
0
0
0
0
0
0
0
0
0
0
0
0
0
0
0
0
0
0
0
0
0
0
0
0
0
0
0
0
0
0
0
0
0
0
0
0
0
0
0
0
0
0
0
0
0
0
0
0
0
0
0
0
0
0
0
0
0
0
0
0
0
0
0
0
0
0
0
0
0
0
0
0
0
0
0
0
0
0
0
0
0
0
0
0
0
0
0
0
0
0
0
0
0
0
0
0
0
0
0
0
0
0
0
0
0
0
0
0
0
0
0
0
0
0
0
0
0
0
0
0
0
0
0
0
0
0
0
0
0
0
0
0
0
0
0
0
0
0
0
0
0
0
0
0
0
0
0
0
0
0
0
0
0
0
0
0
0
0
0
0
0
0
0
0
0
0
0
0
0
0
0
0
0
0
0
0
0
0
0
0
0
0
0
0
0
0
0
0
0
0
0
0
0
0
0
0
0
0
0
0
0
0
0
0
0
0
0
0
0
0
0
0
0
0
0
0
0
0
0
0
0
0
0
0
0
0
0
0
0
0
0
0
0
0
0
0
0
0
0
0
0
0
0
0
0
0
0
0
0
0
0
0
0
0
0
0
0
0
0
0
0
0
0
0
0
0
0
0
0
0
0
0
0
0
0
0
0
0
0
0
0
0
0
0
0
0
0
0
0
0
0
0
0
0
0
0
0
0
0
0
0
0
0
0
0
0
0
0
0
0
0
0
0
0
0
0
0
0
0
0
0
0
0
0
0
0
0
0
0
0
0
0
0
0
0
0
0
0
0
0
0
0
0
0
0
0
0
0
0
0
0
0
0
0
0
0
0
0
0
0
0
0
0
0
0
0
0
0
0
0
0
0
0
0
0
0
0
0
0
0
0
0
0
0
0
0
0
0
0
0
0
0
0
0
0
0
0
0
0
0
0
0
0
0
0
0
0
0
0
0
0
0
0
0
0
0
0
0
0
0
0
0
0
0
0
0
0
0
0
0
0
0
0
0
0
0
0
0
0
0
0
0
0
0
0
0
0
0
0
0
0
0
0
0
0
0
0
0
0
0
0
0
0
0
0
0
0
0
0
0
0
0
0
0
0
0
0
0
0
0
0
0
0
0
0
0
0
0
0
0
0
0
0
0
0
0
0
0
0
0
0
0
0
0
0
0
0
0
0
0
0
0
0
0
0
0
0
0
0
0
0
0
0
0
0
0
0
0
0
0
0
0
0
0
0
0
0
0
0
0
0
0
0
0
0
0
0
0
0
0
0
0
0
0
0
0
0
0
0
0
0
0
0
0
0
0
0
0
0
0
0
0
0
0
0
0
0
0
0
0
0
0
0
0
0
0
0
0
0
0
0
0
0
0
0
0
0
0
0
0
0
0
0
0
0
0
0
0
0
0
0
0
0
0
0
0
0
0
0
0
0
0
0
0
0
0
0
0
0
0
0
0
0
0
0
0
0
0
0
0
0
0
0
0
0
0
0
0
0
0
0
0
0
0
0
0
0
0
0
0
0
0
0
0
0
0
0
0
0
0
0
0
0
0
0
0
0
0
0
0
0
0
0
0
0
0
0
0
0
0
0
0
0
0
0
0
0
0
0
0
0
0
0
0
0
0
0
0
0
0
0
0
0
0
0
0
0
0
0
0
0
0
0
0
0
0
0
0
0
0
0
0
0
0
0
0
0
0
0
0
0
0
0
0
0
0
0
0
0
0
0
0
0
0
0
0
0
0
0
0
0
0
0
0
0
0
0
0
0
0
0
0
0
0
0
0
0
0
0
0
0
0
0
0
0
0
0
0
0
0
0
0
0
0
0
0
0
0
0
0
0
0
0
0
0
0
0
0
0
0
0
0
0
0
0
0
0
0
0
0
0
0
0
0
0
0
0
0
0
0
0
0
0
0
0
0
0
0
0
0
0
0
0
0
0
0
0
0
0
0
0
0
