# Supplementary material for: A dataset of 112 ligands for the preconcentration of mercury, uranium, lanthanum and other pollutants and heavy metals in water
Source: Data Brief. 2020 Feb 4;29:105236. doi: 10.1016/j.dib.2020.105236 (PMC7033335; doi:10.1016/j.dib.2020.105236)
Supplement: Multimedia component 37_4- Nitrocatechol [file mmc37.txt]

Kalib 1	-0.354346
Kalib 2	0.012554
Kalib 3	0.001788
Kalib 4	0.000419
Kalib Square	0.000000
Kalib Fano	0.010361
Channel 1	0
Channel 2	0
Channel 3	0
Channel 4	0
Channel 5	0
Channel 6	0
Channel 7	0
Channel 8	0
Channel 9	0
Channel 10	0
Channel 11	0
Channel 12	0
Channel 13	3
Channel 14	19
Channel 15	84
Channel 16	347
Channel 17	1142
Channel 18	3566
Channel 19	9949
Channel 20	24722
Channel 21	55785
Channel 22	111763
Channel 23	203310
Channel 24	329103
Channel 25	475386
Channel 26	623510
Channel 27	738428
Channel 28	777488
Channel 29	736046
Channel 30	629817
Channel 31	483254
Channel 32	329570
Channel 33	202086
Channel 34	112516
Channel 35	55638
Channel 36	24159
Channel 37	9699
Channel 38	3444
Channel 39	1072
Channel 40	324
Channel 41	96
Channel 42	23
Channel 43	7
Channel 44	5
Channel 45	8
Channel 46	5
Channel 47	3
Channel 48	4
Channel 49	7
Channel 50	1
Channel 51	5
Channel 52	4
Channel 53	3
Channel 54	2
Channel 55	1
Channel 56	3
Channel 57	3
Channel 58	1
Channel 59	2
Channel 60	2
Channel 61	4
Channel 62	3
Channel 63	1
Channel 64	2
Channel 65	1
Channel 66	0
Channel 67	1
Channel 68	0
Channel 69	3
Channel 70	0
Channel 71	1
Channel 72	0
Channel 73	2
Channel 74	0
Channel 75	1
Channel 76	2
Channel 77	1
Channel 78	24
Channel 79	46
Channel 80	43
Channel 81	39
Channel 82	42
Channel 83	35
Channel 84	36
Channel 85	51
Channel 86	31
Channel 87	53
Channel 88	38
Channel 89	36
Channel 90	51
Channel 91	33
Channel 92	37
Channel 93	37
Channel 94	44
Channel 95	43
Channel 96	46
Channel 97	38
Channel 98	41
Channel 99	35
Channel 100	36
Channel 101	33
Channel 102	39
Channel 103	40
Channel 104	32
Channel 105	42
Channel 106	34
Channel 107	33
Channel 108	32
Channel 109	33
Channel 110	30
Channel 111	32
Channel 112	33
Channel 113	28
Channel 114	39
Channel 115	42
Channel 116	33
Channel 117	37
Channel 118	30
Channel 119	32
Channel 120	25
Channel 121	49
Channel 122	50
Channel 123	42
Channel 124	48
Channel 125	51
Channel 126	42
Channel 127	45
Channel 128	35
Channel 129	37
Channel 130	30
Channel 131	33
Channel 132	36
Channel 133	26
Channel 134	22
Channel 135	29
Channel 136	28
Channel 137	32
Channel 138	17
Channel 139	36
Channel 140	18
Channel 141	24
Channel 142	31
Channel 143	27
Channel 144	24
Channel 145	29
Channel 146	26
Channel 147	27
Channel 148	24
Channel 149	26
Channel 150	31
Channel 151	24
Channel 152	19
Channel 153	27
Channel 154	30
Channel 155	17
Channel 156	24
Channel 157	18
Channel 158	17
Channel 159	17
Channel 160	21
Channel 161	19
Channel 162	33
Channel 163	22
Channel 164	31
Channel 165	25
Channel 166	8
Channel 167	30
Channel 168	22
Channel 169	23
Channel 170	26
Channel 171	17
Channel 172	20
Channel 173	28
Channel 174	19
Channel 175	19
Channel 176	16
Channel 177	15
Channel 178	20
Channel 179	17
Channel 180	20
Channel 181	20
Channel 182	19
Channel 183	13
Channel 184	25
Channel 185	27
Channel 186	28
Channel 187	32
Channel 188	31
Channel 189	22
Channel 190	22
Channel 191	22
Channel 192	31
Channel 193	19
Channel 194	31
Channel 195	31
Channel 196	23
Channel 197	24
Channel 198	21
Channel 199	22
Channel 200	19
Channel 201	17
Channel 202	23
Channel 203	18
Channel 204	32
Channel 205	27
Channel 206	32
Channel 207	31
Channel 208	46
Channel 209	36
Channel 210	43
Channel 211	52
Channel 212	54
Channel 213	54
Channel 214	51
Channel 215	49
Channel 216	46
Channel 217	46
Channel 218	45
Channel 219	61
Channel 220	53
Channel 221	57
Channel 222	39
Channel 223	53
Channel 224	38
Channel 225	39
Channel 226	30
Channel 227	35
Channel 228	30
Channel 229	33
Channel 230	33
Channel 231	29
Channel 232	30
Channel 233	19
Channel 234	22
Channel 235	30
Channel 236	25
Channel 237	19
Channel 238	28
Channel 239	22
Channel 240	24
Channel 241	28
Channel 242	36
Channel 243	25
Channel 244	30
Channel 245	33
Channel 246	39
Channel 247	52
Channel 248	55
Channel 249	73
Channel 250	83
Channel 251	116
Channel 252	124
Channel 253	175
Channel 254	184
Channel 255	260
Channel 256	292
Channel 257	373
Channel 258	469
Channel 259	589
Channel 260	727
Channel 261	903
Channel 262	1015
Channel 263	1089
Channel 264	1155
Channel 265	1233
Channel 266	1186
Channel 267	1036
Channel 268	892
Channel 269	769
Channel 270	597
Channel 271	445
Channel 272	335
Channel 273	226
Channel 274	174
Channel 275	139
Channel 276	113
Channel 277	99
Channel 278	106
Channel 279	113
Channel 280	117
Channel 281	144
Channel 282	131
Channel 283	147
Channel 284	138
Channel 285	154
Channel 286	135
Channel 287	119
Channel 288	82
Channel 289	78
Channel 290	54
Channel 291	36
Channel 292	35
Channel 293	24
Channel 294	22
Channel 295	11
Channel 296	9
Channel 297	15
Channel 298	12
Channel 299	12
Channel 300	12
Channel 301	14
Channel 302	13
Channel 303	8
Channel 304	14
Channel 305	12
Channel 306	8
Channel 307	22
Channel 308	13
Channel 309	22
Channel 310	8
Channel 311	27
Channel 312	22
Channel 313	34
Channel 314	36
Channel 315	62
Channel 316	70
Channel 317	106
Channel 318	131
Channel 319	172
Channel 320	191
Channel 321	206
Channel 322	213
Channel 323	208
Channel 324	242
Channel 325	221
Channel 326	194
Channel 327	164
Channel 328	147
Channel 329	118
Channel 330	65
Channel 331	52
Channel 332	49
Channel 333	26
Channel 334	26
Channel 335	24
Channel 336	21
Channel 337	15
Channel 338	16
Channel 339	13
Channel 340	17
Channel 341	15
Channel 342	16
Channel 343	13
Channel 344	27
Channel 345	25
Channel 346	26
Channel 347	52
Channel 348	38
Channel 349	42
Channel 350	47
Channel 351	28
Channel 352	27
Channel 353	31
Channel 354	26
Channel 355	15
Channel 356	14
Channel 357	15
Channel 358	16
Channel 359	11
Channel 360	7
Channel 361	10
Channel 362	6
Channel 363	9
Channel 364	4
Channel 365	7
Channel 366	9
Channel 367	5
Channel 368	9
Channel 369	4
Channel 370	10
Channel 371	7
Channel 372	6
Channel 373	10
Channel 374	4
Channel 375	6
Channel 376	12
Channel 377	7
Channel 378	5
Channel 379	8
Channel 380	7
Channel 381	3
Channel 382	11
Channel 383	9
Channel 384	4
Channel 385	7
Channel 386	8
Channel 387	19
Channel 388	8
Channel 389	10
Channel 390	9
Channel 391	6
Channel 392	7
Channel 393	14
Channel 394	7
Channel 395	13
Channel 396	11
Channel 397	10
Channel 398	12
Channel 399	10
Channel 400	10
Channel 401	11
Channel 402	7
Channel 403	14
Channel 404	14
Channel 405	11
Channel 406	13
Channel 407	7
Channel 408	6
Channel 409	8
Channel 410	4
Channel 411	8
Channel 412	6
Channel 413	9
Channel 414	7
Channel 415	10
Channel 416	10
Channel 417	8
Channel 418	13
Channel 419	6
Channel 420	9
Channel 421	8
Channel 422	9
Channel 423	4
Channel 424	11
Channel 425	10
Channel 426	4
Channel 427	11
Channel 428	7
Channel 429	12
Channel 430	7
Channel 431	13
Channel 432	8
Channel 433	10
Channel 434	6
Channel 435	4
Channel 436	11
Channel 437	9
Channel 438	5
Channel 439	11
Channel 440	8
Channel 441	8
Channel 442	3
Channel 443	8
Channel 444	11
Channel 445	4
Channel 446	8
Channel 447	10
Channel 448	20
Channel 449	24
Channel 450	18
Channel 451	27
Channel 452	39
Channel 453	45
Channel 454	70
Channel 455	85
Channel 456	110
Channel 457	110
Channel 458	116
Channel 459	152
Channel 460	142
Channel 461	118
Channel 462	156
Channel 463	145
Channel 464	122
Channel 465	106
Channel 466	77
Channel 467	54
Channel 468	56
Channel 469	39
Channel 470	22
Channel 471	31
Channel 472	18
Channel 473	20
Channel 474	7
Channel 475	6
Channel 476	11
Channel 477	8
Channel 478	8
Channel 479	7
Channel 480	5
Channel 481	12
Channel 482	3
Channel 483	5
Channel 484	4
Channel 485	5
Channel 486	9
Channel 487	11
Channel 488	6
Channel 489	9
Channel 490	14
Channel 491	18
Channel 492	18
Channel 493	20
Channel 494	20
Channel 495	21
Channel 496	30
Channel 497	28
Channel 498	36
Channel 499	38
Channel 500	38
Channel 501	46
Channel 502	44
Channel 503	32
Channel 504	42
Channel 505	38
Channel 506	26
Channel 507	24
Channel 508	22
Channel 509	26
Channel 510	20
Channel 511	16
Channel 512	17
Channel 513	7
Channel 514	5
Channel 515	11
Channel 516	13
Channel 517	13
Channel 518	9
Channel 519	8
Channel 520	5
Channel 521	17
Channel 522	11
Channel 523	16
Channel 524	21
Channel 525	36
Channel 526	49
Channel 527	50
Channel 528	66
Channel 529	78
Channel 530	107
Channel 531	132
Channel 532	186
Channel 533	214
Channel 534	306
Channel 535	346
Channel 536	407
Channel 537	403
Channel 538	459
Channel 539	478
Channel 540	455
Channel 541	449
Channel 542	437
Channel 543	404
Channel 544	362
Channel 545	264
Channel 546	216
Channel 547	163
Channel 548	121
Channel 549	97
Channel 550	82
Channel 551	52
Channel 552	33
Channel 553	33
Channel 554	14
Channel 555	18
Channel 556	8
Channel 557	8
Channel 558	9
Channel 559	7
Channel 560	8
Channel 561	4
Channel 562	12
Channel 563	7
Channel 564	12
Channel 565	6
Channel 566	3
Channel 567	8
Channel 568	7
Channel 569	6
Channel 570	8
Channel 571	6
Channel 572	11
Channel 573	7
Channel 574	9
Channel 575	8
Channel 576	18
Channel 577	18
Channel 578	12
Channel 579	18
Channel 580	22
Channel 581	22
Channel 582	22
Channel 583	37
Channel 584	33
Channel 585	50
Channel 586	48
Channel 587	69
Channel 588	69
Channel 589	82
Channel 590	79
Channel 591	82
Channel 592	84
Channel 593	71
Channel 594	77
Channel 595	62
Channel 596	81
Channel 597	45
Channel 598	55
Channel 599	41
Channel 600	29
Channel 601	21
Channel 602	34
Channel 603	19
Channel 604	17
Channel 605	14
Channel 606	18
Channel 607	15
Channel 608	12
Channel 609	16
Channel 610	19
Channel 611	21
Channel 612	25
Channel 613	31
Channel 614	34
Channel 615	60
Channel 616	57
Channel 617	94
Channel 618	139
Channel 619	127
Channel 620	166
Channel 621	193
Channel 622	230
Channel 623	231
Channel 624	259
Channel 625	264
Channel 626	233
Channel 627	260
Channel 628	214
Channel 629	188
Channel 630	178
Channel 631	137
Channel 632	124
Channel 633	84
Channel 634	69
Channel 635	60
Channel 636	42
Channel 637	28
Channel 638	22
Channel 639	23
Channel 640	15
Channel 641	5
Channel 642	7
Channel 643	10
Channel 644	7
Channel 645	10
Channel 646	9
Channel 647	12
Channel 648	4
Channel 649	6
Channel 650	5
Channel 651	13
Channel 652	7
Channel 653	10
Channel 654	11
Channel 655	13
Channel 656	10
Channel 657	13
Channel 658	21
Channel 659	20
Channel 660	29
Channel 661	49
Channel 662	60
Channel 663	69
Channel 664	77
Channel 665	110
Channel 666	115
Channel 667	152
Channel 668	148
Channel 669	163
Channel 670	157
Channel 671	172
Channel 672	138
Channel 673	156
Channel 674	150
Channel 675	158
Channel 676	107
Channel 677	94
Channel 678	83
Channel 679	80
Channel 680	70
Channel 681	48
Channel 682	67
Channel 683	45
Channel 684	45
Channel 685	37
Channel 686	50
Channel 687	43
Channel 688	65
Channel 689	46
Channel 690	58
Channel 691	57
Channel 692	39
Channel 693	39
Channel 694	37
Channel 695	23
Channel 696	31
Channel 697	22
Channel 698	29
Channel 699	5
Channel 700	11
Channel 701	16
Channel 702	11
Channel 703	14
Channel 704	14
Channel 705	18
Channel 706	15
Channel 707	17
Channel 708	34
Channel 709	38
Channel 710	36
Channel 711	43
Channel 712	57
Channel 713	63
Channel 714	68
Channel 715	70
Channel 716	69
Channel 717	80
Channel 718	66
Channel 719	88
Channel 720	78
Channel 721	68
Channel 722	69
Channel 723	48
Channel 724	44
Channel 725	34
Channel 726	40
Channel 727	33
Channel 728	22
Channel 729	30
Channel 730	26
Channel 731	24
Channel 732	21
Channel 733	24
Channel 734	16
Channel 735	15
Channel 736	29
Channel 737	33
Channel 738	28
Channel 739	24
Channel 740	18
Channel 741	21
Channel 742	31
Channel 743	29
Channel 744	24
Channel 745	23
Channel 746	21
Channel 747	15
Channel 748	9
Channel 749	13
Channel 750	12
Channel 751	7
Channel 752	8
Channel 753	12
Channel 754	8
Channel 755	6
Channel 756	9
Channel 757	8
Channel 758	7
Channel 759	5
Channel 760	7
Channel 761	7
Channel 762	10
Channel 763	9
Channel 764	7
Channel 765	6
Channel 766	10
Channel 767	7
Channel 768	10
Channel 769	10
Channel 770	9
Channel 771	9
Channel 772	9
Channel 773	11
Channel 774	6
Channel 775	13
Channel 776	6
Channel 777	13
Channel 778	9
Channel 779	7
Channel 780	14
Channel 781	13
Channel 782	13
Channel 783	21
Channel 784	11
Channel 785	14
Channel 786	16
Channel 787	16
Channel 788	19
Channel 789	24
Channel 790	22
Channel 791	20
Channel 792	16
Channel 793	18
Channel 794	22
Channel 795	21
Channel 796	28
Channel 797	29
Channel 798	20
Channel 799	33
Channel 800	23
Channel 801	30
Channel 802	31
Channel 803	22
Channel 804	36
Channel 805	31
Channel 806	23
Channel 807	26
Channel 808	23
Channel 809	21
Channel 810	18
Channel 811	22
Channel 812	16
Channel 813	9
Channel 814	19
Channel 815	14
Channel 816	12
Channel 817	7
Channel 818	15
Channel 819	5
Channel 820	5
Channel 821	9
Channel 822	8
Channel 823	11
Channel 824	9
Channel 825	8
Channel 826	12
Channel 827	6
Channel 828	18
Channel 829	10
Channel 830	14
Channel 831	6
Channel 832	6
Channel 833	8
Channel 834	10
Channel 835	10
Channel 836	12
Channel 837	10
Channel 838	13
Channel 839	7
Channel 840	6
Channel 841	12
Channel 842	12
Channel 843	9
Channel 844	13
Channel 845	12
Channel 846	5
Channel 847	11
Channel 848	11
Channel 849	8
Channel 850	7
Channel 851	7
Channel 852	13
Channel 853	9
Channel 854	10
Channel 855	10
Channel 856	12
Channel 857	7
Channel 858	7
Channel 859	19
Channel 860	8
Channel 861	11
Channel 862	11
Channel 863	8
Channel 864	7
Channel 865	8
Channel 866	12
Channel 867	17
Channel 868	15
Channel 869	15
Channel 870	17
Channel 871	13
Channel 872	13
Channel 873	10
Channel 874	15
Channel 875	12
Channel 876	13
Channel 877	9
Channel 878	11
Channel 879	13
Channel 880	16
Channel 881	11
Channel 882	13
Channel 883	6
Channel 884	10
Channel 885	16
Channel 886	4
Channel 887	6
Channel 888	12
Channel 889	8
Channel 890	8
Channel 891	7
Channel 892	5
Channel 893	10
Channel 894	10
Channel 895	6
Channel 896	10
Channel 897	7
Channel 898	5
Channel 899	10
Channel 900	5
Channel 901	6
Channel 902	14
Channel 903	11
Channel 904	9
Channel 905	10
Channel 906	13
Channel 907	15
Channel 908	14
Channel 909	7
Channel 910	10
Channel 911	6
Channel 912	9
Channel 913	19
Channel 914	6
Channel 915	6
Channel 916	10
Channel 917	9
Channel 918	11
Channel 919	13
Channel 920	12
Channel 921	15
Channel 922	8
Channel 923	18
Channel 924	7
Channel 925	5
Channel 926	12
Channel 927	8
Channel 928	10
Channel 929	13
Channel 930	13
Channel 931	10
Channel 932	9
Channel 933	8
Channel 934	16
Channel 935	10
Channel 936	16
Channel 937	20
Channel 938	21
Channel 939	21
Channel 940	22
Channel 941	18
Channel 942	19
Channel 943	32
Channel 944	27
Channel 945	17
Channel 946	27
Channel 947	20
Channel 948	15
Channel 949	20
Channel 950	25
Channel 951	19
Channel 952	13
Channel 953	24
Channel 954	4
Channel 955	16
Channel 956	18
Channel 957	16
Channel 958	16
Channel 959	20
Channel 960	9
Channel 961	18
Channel 962	7
Channel 963	11
Channel 964	8
Channel 965	7
Channel 966	16
Channel 967	12
Channel 968	13
Channel 969	16
Channel 970	13
Channel 971	13
Channel 972	15
Channel 973	13
Channel 974	14
Channel 975	9
Channel 976	19
Channel 977	17
Channel 978	23
Channel 979	10
Channel 980	19
Channel 981	16
Channel 982	15
Channel 983	10
Channel 984	16
Channel 985	11
Channel 986	21
Channel 987	10
Channel 988	10
Channel 989	5
Channel 990	9
Channel 991	9
Channel 992	9
Channel 993	17
Channel 994	10
Channel 995	9
Channel 996	15
Channel 997	9
Channel 998	12
Channel 999	11
Channel 1000	14
Channel 1001	8
Channel 1002	10
Channel 1003	12
Channel 1004	8
Channel 1005	12
Channel 1006	12
Channel 1007	8
Channel 1008	17
Channel 1009	12
Channel 1010	17
Channel 1011	13
Channel 1012	13
Channel 1013	12
Channel 1014	15
Channel 1015	7
Channel 1016	7
Channel 1017	12
Channel 1018	9
Channel 1019	10
Channel 1020	13
Channel 1021	11
Channel 1022	8
Channel 1023	17
Channel 1024	19
Channel 1025	19
Channel 1026	13
Channel 1027	13
Channel 1028	14
Channel 1029	20
Channel 1030	22
Channel 1031	15
Channel 1032	21
Channel 1033	16
Channel 1034	25
Channel 1035	19
Channel 1036	20
Channel 1037	19
Channel 1038	18
Channel 1039	23
Channel 1040	23
Channel 1041	19
Channel 1042	13
Channel 1043	18
Channel 1044	22
Channel 1045	8
Channel 1046	15
Channel 1047	19
Channel 1048	17
Channel 1049	14
Channel 1050	16
Channel 1051	13
Channel 1052	13
Channel 1053	16
Channel 1054	12
Channel 1055	11
Channel 1056	14
Channel 1057	13
Channel 1058	17
Channel 1059	10
Channel 1060	14
Channel 1061	11
Channel 1062	19
Channel 1063	13
Channel 1064	17
Channel 1065	11
Channel 1066	12
Channel 1067	11
Channel 1068	25
Channel 1069	10
Channel 1070	13
Channel 1071	11
Channel 1072	10
Channel 1073	12
Channel 1074	9
Channel 1075	22
Channel 1076	17
Channel 1077	17
Channel 1078	12
Channel 1079	17
Channel 1080	9
Channel 1081	17
Channel 1082	13
Channel 1083	12
Channel 1084	11
Channel 1085	18
Channel 1086	19
Channel 1087	12
Channel 1088	16
Channel 1089	19
Channel 1090	15
Channel 1091	15
Channel 1092	13
Channel 1093	17
Channel 1094	15
Channel 1095	13
Channel 1096	7
Channel 1097	11
Channel 1098	16
Channel 1099	14
Channel 1100	24
Channel 1101	18
Channel 1102	13
Channel 1103	16
Channel 1104	12
Channel 1105	19
Channel 1106	14
Channel 1107	21
Channel 1108	16
Channel 1109	24
Channel 1110	14
Channel 1111	21
Channel 1112	18
Channel 1113	9
Channel 1114	18
Channel 1115	15
Channel 1116	15
Channel 1117	20
Channel 1118	19
Channel 1119	16
Channel 1120	15
Channel 1121	14
Channel 1122	12
Channel 1123	16
Channel 1124	26
Channel 1125	20
Channel 1126	13
Channel 1127	24
Channel 1128	20
Channel 1129	20
Channel 1130	18
Channel 1131	18
Channel 1132	11
Channel 1133	22
Channel 1134	12
Channel 1135	18
Channel 1136	23
Channel 1137	13
Channel 1138	17
Channel 1139	13
Channel 1140	15
Channel 1141	12
Channel 1142	25
Channel 1143	20
Channel 1144	20
Channel 1145	18
Channel 1146	18
Channel 1147	17
Channel 1148	18
Channel 1149	25
Channel 1150	30
Channel 1151	29
Channel 1152	13
Channel 1153	23
Channel 1154	21
Channel 1155	28
Channel 1156	24
Channel 1157	26
Channel 1158	14
Channel 1159	25
Channel 1160	20
Channel 1161	26
Channel 1162	24
Channel 1163	41
Channel 1164	27
Channel 1165	29
Channel 1166	26
Channel 1167	24
Channel 1168	38
Channel 1169	21
Channel 1170	28
Channel 1171	29
Channel 1172	36
Channel 1173	23
Channel 1174	26
Channel 1175	24
Channel 1176	26
Channel 1177	38
Channel 1178	27
Channel 1179	45
Channel 1180	26
Channel 1181	34
Channel 1182	32
Channel 1183	30
Channel 1184	32
Channel 1185	26
Channel 1186	36
Channel 1187	28
Channel 1188	29
Channel 1189	36
Channel 1190	40
Channel 1191	38
Channel 1192	38
Channel 1193	50
Channel 1194	39
Channel 1195	36
Channel 1196	47
Channel 1197	42
Channel 1198	40
Channel 1199	46
Channel 1200	41
Channel 1201	48
Channel 1202	35
Channel 1203	46
Channel 1204	37
Channel 1205	39
Channel 1206	58
Channel 1207	45
Channel 1208	52
Channel 1209	60
Channel 1210	55
Channel 1211	54
Channel 1212	57
Channel 1213	56
Channel 1214	59
Channel 1215	52
Channel 1216	59
Channel 1217	49
Channel 1218	57
Channel 1219	64
Channel 1220	64
Channel 1221	63
Channel 1222	73
Channel 1223	85
Channel 1224	66
Channel 1225	64
Channel 1226	68
Channel 1227	81
Channel 1228	73
Channel 1229	72
Channel 1230	83
Channel 1231	86
Channel 1232	84
Channel 1233	73
Channel 1234	97
Channel 1235	81
Channel 1236	72
Channel 1237	80
Channel 1238	92
Channel 1239	116
Channel 1240	114
Channel 1241	111
Channel 1242	103
Channel 1243	122
Channel 1244	114
Channel 1245	134
Channel 1246	151
Channel 1247	143
Channel 1248	140
Channel 1249	148
Channel 1250	163
Channel 1251	156
Channel 1252	139
Channel 1253	142
Channel 1254	166
Channel 1255	184
Channel 1256	160
Channel 1257	181
Channel 1258	164
Channel 1259	211
Channel 1260	203
Channel 1261	223
Channel 1262	198
Channel 1263	203
Channel 1264	231
Channel 1265	263
Channel 1266	240
Channel 1267	231
Channel 1268	256
Channel 1269	269
Channel 1270	216
Channel 1271	255
Channel 1272	263
Channel 1273	253
Channel 1274	280
Channel 1275	261
Channel 1276	285
Channel 1277	283
Channel 1278	283
Channel 1279	274
Channel 1280	272
Channel 1281	270
Channel 1282	280
Channel 1283	295
Channel 1284	260
Channel 1285	299
Channel 1286	273
Channel 1287	275
Channel 1288	333
Channel 1289	294
Channel 1290	319
Channel 1291	280
Channel 1292	287
Channel 1293	284
Channel 1294	289
Channel 1295	298
Channel 1296	271
Channel 1297	265
Channel 1298	282
Channel 1299	288
Channel 1300	273
Channel 1301	286
Channel 1302	278
Channel 1303	311
Channel 1304	307
Channel 1305	323
Channel 1306	304
Channel 1307	310
Channel 1308	294
Channel 1309	342
Channel 1310	299
Channel 1311	341
Channel 1312	334
Channel 1313	355
Channel 1314	365
Channel 1315	375
Channel 1316	388
Channel 1317	380
Channel 1318	386
Channel 1319	455
Channel 1320	454
Channel 1321	470
Channel 1322	532
Channel 1323	488
Channel 1324	542
Channel 1325	564
Channel 1326	557
Channel 1327	644
Channel 1328	642
Channel 1329	622
Channel 1330	613
Channel 1331	699
Channel 1332	736
Channel 1333	734
Channel 1334	772
Channel 1335	795
Channel 1336	826
Channel 1337	851
Channel 1338	897
Channel 1339	955
Channel 1340	939
Channel 1341	963
Channel 1342	988
Channel 1343	1075
Channel 1344	1137
Channel 1345	1099
Channel 1346	1160
Channel 1347	1180
Channel 1348	1209
Channel 1349	1252
Channel 1350	1298
Channel 1351	1298
Channel 1352	1365
Channel 1353	1437
Channel 1354	1483
Channel 1355	1477
Channel 1356	1558
Channel 1357	1512
Channel 1358	1578
Channel 1359	1649
Channel 1360	1662
Channel 1361	1635
Channel 1362	1620
Channel 1363	1704
Channel 1364	1769
Channel 1365	1646
Channel 1366	1727
Channel 1367	1697
Channel 1368	1665
Channel 1369	1696
Channel 1370	1710
Channel 1371	1716
Channel 1372	1736
Channel 1373	1647
Channel 1374	1605
Channel 1375	1677
Channel 1376	1557
Channel 1377	1524
Channel 1378	1563
Channel 1379	1478
Channel 1380	1405
Channel 1381	1459
Channel 1382	1367
Channel 1383	1319
Channel 1384	1257
Channel 1385	1212
Channel 1386	1197
Channel 1387	1103
Channel 1388	993
Channel 1389	1009
Channel 1390	924
Channel 1391	904
Channel 1392	873
Channel 1393	805
Channel 1394	698
Channel 1395	695
Channel 1396	678
Channel 1397	584
Channel 1398	584
Channel 1399	543
Channel 1400	547
Channel 1401	457
Channel 1402	516
Channel 1403	486
Channel 1404	585
Channel 1405	522
Channel 1406	537
Channel 1407	593
Channel 1408	584
Channel 1409	640
Channel 1410	662
Channel 1411	737
Channel 1412	882
Channel 1413	831
Channel 1414	949
Channel 1415	978
Channel 1416	1032
Channel 1417	1052
Channel 1418	1133
Channel 1419	1171
Channel 1420	1131
Channel 1421	1110
Channel 1422	1208
Channel 1423	1070
Channel 1424	1107
Channel 1425	1046
Channel 1426	982
Channel 1427	947
Channel 1428	869
Channel 1429	786
Channel 1430	685
Channel 1431	603
Channel 1432	533
Channel 1433	439
Channel 1434	430
Channel 1435	339
Channel 1436	301
Channel 1437	237
Channel 1438	204
Channel 1439	173
Channel 1440	134
Channel 1441	152
Channel 1442	93
Channel 1443	86
Channel 1444	92
Channel 1445	76
Channel 1446	66
Channel 1447	61
Channel 1448	77
Channel 1449	62
Channel 1450	63
Channel 1451	56
Channel 1452	52
Channel 1453	51
Channel 1454	59
Channel 1455	59
Channel 1456	75
Channel 1457	58
Channel 1458	58
Channel 1459	60
Channel 1460	77
Channel 1461	60
Channel 1462	70
Channel 1463	69
Channel 1464	70
Channel 1465	75
Channel 1466	70
Channel 1467	71
Channel 1468	76
Channel 1469	80
Channel 1470	98
Channel 1471	91
Channel 1472	100
Channel 1473	66
Channel 1474	88
Channel 1475	86
Channel 1476	80
Channel 1477	81
Channel 1478	125
Channel 1479	87
Channel 1480	118
Channel 1481	120
Channel 1482	129
Channel 1483	114
Channel 1484	133
Channel 1485	138
Channel 1486	144
Channel 1487	125
Channel 1488	130
Channel 1489	130
Channel 1490	129
Channel 1491	141
Channel 1492	162
Channel 1493	173
Channel 1494	156
Channel 1495	171
Channel 1496	166
Channel 1497	147
Channel 1498	173
Channel 1499	188
Channel 1500	181
Channel 1501	178
Channel 1502	179
Channel 1503	183
Channel 1504	212
Channel 1505	202
Channel 1506	187
Channel 1507	241
Channel 1508	217
Channel 1509	222
Channel 1510	213
Channel 1511	223
Channel 1512	250
Channel 1513	249
Channel 1514	245
Channel 1515	232
Channel 1516	261
Channel 1517	227
Channel 1518	255
Channel 1519	250
Channel 1520	275
Channel 1521	242
Channel 1522	226
Channel 1523	305
Channel 1524	296
Channel 1525	302
Channel 1526	235
Channel 1527	307
Channel 1528	267
Channel 1529	239
Channel 1530	244
Channel 1531	250
Channel 1532	267
Channel 1533	257
Channel 1534	263
Channel 1535	245
Channel 1536	232
Channel 1537	262
Channel 1538	240
Channel 1539	231
Channel 1540	271
Channel 1541	245
Channel 1542	230
Channel 1543	251
Channel 1544	212
Channel 1545	227
Channel 1546	204
Channel 1547	194
Channel 1548	195
Channel 1549	189
Channel 1550	188
Channel 1551	189
Channel 1552	189
Channel 1553	163
Channel 1554	148
Channel 1555	167
Channel 1556	142
Channel 1557	167
Channel 1558	153
Channel 1559	144
Channel 1560	144
Channel 1561	115
Channel 1562	126
Channel 1563	135
Channel 1564	109
Channel 1565	108
Channel 1566	115
Channel 1567	110
Channel 1568	115
Channel 1569	93
Channel 1570	74
Channel 1571	83
Channel 1572	91
Channel 1573	107
Channel 1574	99
Channel 1575	80
Channel 1576	92
Channel 1577	93
Channel 1578	118
Channel 1579	118
Channel 1580	126
Channel 1581	157
Channel 1582	134
Channel 1583	180
Channel 1584	189
Channel 1585	242
Channel 1586	223
Channel 1587	242
Channel 1588	268
Channel 1589	275
Channel 1590	295
Channel 1591	314
Channel 1592	298
Channel 1593	304
Channel 1594	301
Channel 1595	272
Channel 1596	257
Channel 1597	266
Channel 1598	230
Channel 1599	245
Channel 1600	199
Channel 1601	191
Channel 1602	155
Channel 1603	134
Channel 1604	134
Channel 1605	110
Channel 1606	88
Channel 1607	94
Channel 1608	80
Channel 1609	72
Channel 1610	69
Channel 1611	59
Channel 1612	35
Channel 1613	63
Channel 1614	67
Channel 1615	52
Channel 1616	61
Channel 1617	62
Channel 1618	41
Channel 1619	58
Channel 1620	56
Channel 1621	65
Channel 1622	63
Channel 1623	53
Channel 1624	47
Channel 1625	58
Channel 1626	50
Channel 1627	52
Channel 1628	46
Channel 1629	48
Channel 1630	48
Channel 1631	45
Channel 1632	30
Channel 1633	26
Channel 1634	17
Channel 1635	23
Channel 1636	24
Channel 1637	22
Channel 1638	15
Channel 1639	10
Channel 1640	11
Channel 1641	17
Channel 1642	19
Channel 1643	12
Channel 1644	12
Channel 1645	14
Channel 1646	9
Channel 1647	18
Channel 1648	10
Channel 1649	16
Channel 1650	14
Channel 1651	5
Channel 1652	19
Channel 1653	11
Channel 1654	9
Channel 1655	11
Channel 1656	10
Channel 1657	8
Channel 1658	14
Channel 1659	11
Channel 1660	12
Channel 1661	7
Channel 1662	19
Channel 1663	19
Channel 1664	9
Channel 1665	19
Channel 1666	8
Channel 1667	10
Channel 1668	14
Channel 1669	23
Channel 1670	13
Channel 1671	16
Channel 1672	8
Channel 1673	11
Channel 1674	13
Channel 1675	13
Channel 1676	13
Channel 1677	18
Channel 1678	16
Channel 1679	17
Channel 1680	24
Channel 1681	22
Channel 1682	24
Channel 1683	32
Channel 1684	25
Channel 1685	40
Channel 1686	33
Channel 1687	48
Channel 1688	55
Channel 1689	50
Channel 1690	98
Channel 1691	105
Channel 1692	129
Channel 1693	167
Channel 1694	181
Channel 1695	218
Channel 1696	259
Channel 1697	258
Channel 1698	355
Channel 1699	392
Channel 1700	446
Channel 1701	520
Channel 1702	562
Channel 1703	604
Channel 1704	646
Channel 1705	721
Channel 1706	777
Channel 1707	790
Channel 1708	888
Channel 1709	912
Channel 1710	973
Channel 1711	960
Channel 1712	1058
Channel 1713	1070
Channel 1714	1108
Channel 1715	1091
Channel 1716	1165
Channel 1717	1096
Channel 1718	1069
Channel 1719	1001
Channel 1720	1016
Channel 1721	915
Channel 1722	917
Channel 1723	855
Channel 1724	817
Channel 1725	662
Channel 1726	633
Channel 1727	571
Channel 1728	479
Channel 1729	454
Channel 1730	393
Channel 1731	291
Channel 1732	227
Channel 1733	202
Channel 1734	167
Channel 1735	149
Channel 1736	107
Channel 1737	97
Channel 1738	64
Channel 1739	53
Channel 1740	38
Channel 1741	37
Channel 1742	32
Channel 1743	21
Channel 1744	9
Channel 1745	23
Channel 1746	21
Channel 1747	8
Channel 1748	15
Channel 1749	11
Channel 1750	11
Channel 1751	4
Channel 1752	2
Channel 1753	7
Channel 1754	8
Channel 1755	4
Channel 1756	9
Channel 1757	12
Channel 1758	12
Channel 1759	12
Channel 1760	12
Channel 1761	10
Channel 1762	9
Channel 1763	13
Channel 1764	10
Channel 1765	7
Channel 1766	15
Channel 1767	15
Channel 1768	8
Channel 1769	8
Channel 1770	9
Channel 1771	4
Channel 1772	5
Channel 1773	9
Channel 1774	3
Channel 1775	13
Channel 1776	7
Channel 1777	10
Channel 1778	5
Channel 1779	9
Channel 1780	11
Channel 1781	9
Channel 1782	12
Channel 1783	9
Channel 1784	8
Channel 1785	14
Channel 1786	11
Channel 1787	9
Channel 1788	12
Channel 1789	6
Channel 1790	5
Channel 1791	5
Channel 1792	4
Channel 1793	11
Channel 1794	14
Channel 1795	7
Channel 1796	8
Channel 1797	11
Channel 1798	9
Channel 1799	7
Channel 1800	9
Channel 1801	8
Channel 1802	7
Channel 1803	9
Channel 1804	7
Channel 1805	7
Channel 1806	9
Channel 1807	6
Channel 1808	13
Channel 1809	8
Channel 1810	4
Channel 1811	11
Channel 1812	4
Channel 1813	6
Channel 1814	8
Channel 1815	8
Channel 1816	8
Channel 1817	5
Channel 1818	12
Channel 1819	4
Channel 1820	13
Channel 1821	6
Channel 1822	10
Channel 1823	10
Channel 1824	8
Channel 1825	11
Channel 1826	5
Channel 1827	12
Channel 1828	8
Channel 1829	6
Channel 1830	7
Channel 1831	8
Channel 1832	9
Channel 1833	16
Channel 1834	8
Channel 1835	2
Channel 1836	9
Channel 1837	7
Channel 1838	11
Channel 1839	13
Channel 1840	11
Channel 1841	6
Channel 1842	9
Channel 1843	6
Channel 1844	9
Channel 1845	7
Channel 1846	13
Channel 1847	10
Channel 1848	9
Channel 1849	14
Channel 1850	8
Channel 1851	11
Channel 1852	8
Channel 1853	9
Channel 1854	7
Channel 1855	15
Channel 1856	14
Channel 1857	4
Channel 1858	7
Channel 1859	10
Channel 1860	7
Channel 1861	5
Channel 1862	13
Channel 1863	7
Channel 1864	9
Channel 1865	12
Channel 1866	12
Channel 1867	13
Channel 1868	8
Channel 1869	4
Channel 1870	5
Channel 1871	13
Channel 1872	11
Channel 1873	10
Channel 1874	15
Channel 1875	12
Channel 1876	9
Channel 1877	11
Channel 1878	14
Channel 1879	13
Channel 1880	10
Channel 1881	11
Channel 1882	15
Channel 1883	12
Channel 1884	13
Channel 1885	15
Channel 1886	15
Channel 1887	20
Channel 1888	14
Channel 1889	12
Channel 1890	14
Channel 1891	16
Channel 1892	12
Channel 1893	20
Channel 1894	17
Channel 1895	9
Channel 1896	14
Channel 1897	13
Channel 1898	13
Channel 1899	16
Channel 1900	20
Channel 1901	17
Channel 1902	15
Channel 1903	18
Channel 1904	20
Channel 1905	23
Channel 1906	20
Channel 1907	31
Channel 1908	26
Channel 1909	28
Channel 1910	39
Channel 1911	56
Channel 1912	77
Channel 1913	68
Channel 1914	81
Channel 1915	95
Channel 1916	105
Channel 1917	137
Channel 1918	158
Channel 1919	170
Channel 1920	180
Channel 1921	200
Channel 1922	207
Channel 1923	251
Channel 1924	232
Channel 1925	273
Channel 1926	300
Channel 1927	276
Channel 1928	282
Channel 1929	284
Channel 1930	291
Channel 1931	276
Channel 1932	252
Channel 1933	267
Channel 1934	263
Channel 1935	243
Channel 1936	244
Channel 1937	194
Channel 1938	181
Channel 1939	164
Channel 1940	150
Channel 1941	109
Channel 1942	87
Channel 1943	83
Channel 1944	89
Channel 1945	64
Channel 1946	54
Channel 1947	49
Channel 1948	50
Channel 1949	36
Channel 1950	32
Channel 1951	27
Channel 1952	27
Channel 1953	35
Channel 1954	31
Channel 1955	26
Channel 1956	38
Channel 1957	39
Channel 1958	34
Channel 1959	39
Channel 1960	36
Channel 1961	47
Channel 1962	57
Channel 1963	45
Channel 1964	58
Channel 1965	54
Channel 1966	58
Channel 1967	46
Channel 1968	63
Channel 1969	48
Channel 1970	50
Channel 1971	47
Channel 1972	46
Channel 1973	47
Channel 1974	35
Channel 1975	45
Channel 1976	37
Channel 1977	23
Channel 1978	24
Channel 1979	20
Channel 1980	14
Channel 1981	26
Channel 1982	15
Channel 1983	18
Channel 1984	12
Channel 1985	9
Channel 1986	9
Channel 1987	7
Channel 1988	3
Channel 1989	5
Channel 1990	6
Channel 1991	4
Channel 1992	5
Channel 1993	5
Channel 1994	6
[truncated: 2,102 more rows]
