# Supplementary material for: A dataset of 112 ligands for the preconcentration of mercury, uranium, lanthanum and other pollutants and heavy metals in water
Source: Data Brief. 2020 Feb 4;29:105236. doi: 10.1016/j.dib.2020.105236 (PMC7033335; doi:10.1016/j.dib.2020.105236)
Supplement: Multimedia component 38_4-_spl_2-pyridylazo_spl_ Resorcinol [file mmc38.txt]

0
0
0
0
0
0
0
0
0
0
0
1
1
15
75
335
1152
3397
9769
24687
55989
111070
203853
329857
475897
622054
739259
778085
735239
627284
478815
325302
199947
110023
53765
23565
9316
3366
1020
310
83
20
7
5
9
7
8
7
7
5
9
2
8
5
5
4
6
4
5
2
7
0
4
1
0
4
7
0
2
1
1
2
0
1
0
1
1
33
69
44
59
68
64
61
50
62
67
61
48
57
62
53
59
76
44
64
55
40
62
49
52
54
50
49
49
54
57
50
36
54
51
51
40
49
52
48
40
57
39
46
50
54
60
56
66
61
49
51
42
36
52
35
46
35
32
30
32
26
29
43
29
34
39
44
40
39
26
25
27
27
36
30
29
32
28
21
34
31
24
32
27
27
27
39
35
24
31
26
36
21
28
21
26
30
30
21
23
27
32
31
26
31
39
35
39
34
36
34
29
27
32
33
34
24
30
43
25
30
36
23
29
27
24
35
41
31
44
60
58
58
65
74
72
73
75
66
68
61
57
74
67
61
59
54
52
44
30
44
39
53
51
27
29
27
29
22
26
31
40
31
31
36
30
52
47
53
45
74
85
87
121
165
170
215
293
314
398
468
609
773
913
1011
1080
1221
1227
1159
1051
897
743
569
435
307
226
173
132
109
111
90
112
149
131
152
182
159
135
137
127
90
67
63
39
39
32
25
22
20
18
22
21
26
24
17
18
31
25
26
27
21
21
22
18
43
37
64
65
71
92
82
136
141
152
173
168
197
175
155
143
86
78
63
48
41
23
13
19
10
13
31
14
27
23
21
20
31
25
22
35
38
42
36
31
24
27
22
20
16
17
10
15
19
5
18
9
11
11
14
10
12
12
10
10
10
12
9
15
6
5
15
9
15
8
15
11
5
11
11
14
16
10
12
11
15
8
13
12
11
11
11
15
22
14
13
10
21
13
10
16
9
11
13
13
14
18
14
8
8
20
9
16
13
14
8
9
11
14
10
10
10
18
12
8
12
11
16
13
12
7
12
16
14
11
14
13
12
12
14
13
20
30
23
17
38
27
43
50
57
62
59
74
80
75
80
62
45
53
33
42
38
25
21
20
25
10
17
11
10
12
14
15
12
10
17
14
19
15
12
18
18
22
10
13
9
21
20
26
20
27
28
20
27
25
33
29
29
22
24
27
9
19
24
18
11
18
17
13
18
18
11
16
15
15
18
25
26
31
24
37
73
74
93
105
186
182
223
243
311
359
345
346
330
315
283
243
244
190
160
121
86
59
51
31
23
25
20
11
15
14
6
9
13
7
17
20
16
12
9
10
9
11
18
19
24
13
19
22
24
22
36
29
28
37
45
46
48
68
75
58
77
66
79
87
72
54
51
63
49
57
41
42
28
36
21
22
18
23
18
14
17
14
21
26
37
38
35
65
73
107
94
134
167
201
182
219
204
226
210
209
219
178
154
143
92
102
71
47
33
22
29
15
29
13
15
19
8
11
20
12
11
10
8
14
18
12
14
19
19
19
20
23
22
40
31
35
40
36
53
55
52
59
66
67
68
51
58
50
48
46
51
52
39
34
52
39
52
69
62
56
55
60
54
54
43
47
41
27
40
27
23
29
27
29
30
37
46
61
60
83
134
137
167
209
249
257
298
318
308
358
348
341
311
279
268
208
176
140
109
86
79
53
40
27
34
29
30
23
16
17
21
21
15
19
19
26
11
16
10
10
17
14
14
12
11
15
16
16
12
21
14
15
23
15
17
16
26
22
16
10
17
18
14
15
19
14
16
16
15
23
28
12
19
32
25
34
35
41
31
37
55
62
56
53
54
55
67
58
48
64
46
58
44
46
55
39
38
29
39
30
24
16
11
29
17
27
19
18
16
16
19
14
16
15
12
12
18
16
10
20
20
19
18
16
17
11
18
20
15
16
15
13
15
18
17
17
19
14
11
19
16
10
21
17
17
26
14
26
18
22
28
24
24
30
37
34
44
39
49
64
59
66
53
63
57
58
50
46
46
42
36
34
22
25
24
18
23
15
28
16
14
18
13
18
21
6
16
13
11
25
14
10
16
11
23
12
20
10
17
15
20
11
21
18
19
18
16
25
7
22
15
23
18
15
16
12
15
20
11
23
21
22
15
25
21
18
19
24
17
23
34
20
27
40
40
32
31
27
25
22
23
23
34
34
34
38
20
21
21
20
19
32
22
20
19
17
21
24
30
25
23
20
25
32
20
22
18
30
20
27
26
19
21
18
23
26
28
29
17
25
21
19
16
24
21
24
16
27
24
13
18
20
21
22
15
21
26
18
22
25
26
20
26
24
23
25
25
23
24
23
31
28
30
27
21
31
28
18
34
28
43
45
62
51
62
62
54
53
62
64
52
47
44
41
43
40
43
31
25
26
33
30
25
32
24
24
24
38
24
22
23
27
28
18
26
34
27
16
27
28
26
29
19
28
19
23
20
25
23
25
20
23
22
27
24
24
25
33
23
21
21
37
28
35
30
29
30
27
25
24
30
36
36
33
32
45
38
42
31
41
53
49
40
38
39
55
43
59
40
48
51
42
44
47
31
36
33
51
26
27
39
44
37
36
30
43
31
34
31
34
32
32
30
45
29
46
38
45
32
42
38
36
40
38
46
54
31
40
47
51
50
42
47
55
48
57
58
46
50
57
63
42
41
63
67
49
54
54
60
59
45
54
58
50
49
65
57
65
64
57
65
66
69
51
63
55
77
75
78
71
84
67
71
84
77
78
81
102
102
94
99
109
111
101
103
130
124
125
113
121
132
117
114
139
120
130
155
132
141
132
155
166
125
153
156
166
165
181
187
216
214
208
216
226
191
231
227
222
243
254
274
274
283
271
285
264
328
332
344
346
380
369
400
377
388
421
424
434
463
482
485
487
493
543
499
537
526
578
567
611
607
613
606
628
582
614
630
585
606
604
639
657
657
645
641
587
642
636
670
630
639
706
700
696
731
781
735
726
739
840
806
857
876
901
942
942
1045
1019
1143
1141
1219
1271
1339
1315
1446
1478
1545
1668
1618
1673
1829
1852
1886
1927
2011
2019
2125
2068
2124
2144
2176
2213
2199
2174
2199
2290
2132
2187
2229
2192
2225
2260
2233
2135
2113
2151
2085
2137
2136
2052
2139
2062
2115
1984
2127
2074
2002
2028
1958
1961
1884
1898
1878
1850
1867
1769
1710
1748
1657
1679
1630
1536
1445
1441
1345
1322
1235
1248
1132
1135
1044
1015
944
881
778
804
721
678
709
637
573
626
563
575
612
637
632
678
655
710
740
834
918
975
1024
1171
1153
1231
1289
1275
1401
1429
1410
1419
1294
1298
1263
1159
1140
1039
947
891
745
736
615
503
484
384
356
297
282
225
215
171
146
183
151
165
141
157
151
161
122
165
128
164
147
130
149
159
164
145
167
165
177
210
185
216
206
227
216
240
227
222
276
261
292
279
318
286
320
286
339
333
312
342
361
365
387
345
371
385
391
372
411
370
362
364
410
340
372
397
351
371
398
399
389
329
369
337
360
343
330
375
352
333
341
355
348
336
340
326
346
339
320
339
322
314
314
314
305
312
278
311
300
295
294
305
277
237
284
267
257
260
269
257
239
216
214
220
186
207
173
192
188
177
182
148
140
140
150
142
136
129
119
114
119
118
130
111
108
102
103
108
95
103
95
132
112
122
131
142
153
173
188
221
232
256
266
274
287
334
310
303
278
303
297
280
267
264
281
262
188
187
165
126
123
106
91
76
66
78
66
73
55
59
69
80
67
67
71
76
60
82
59
70
75
57
59
54
46
38
35
32
33
25
23
13
20
18
22
14
17
21
11
11
10
19
11
12
16
18
15
20
10
13
15
12
14
12
8
15
12
12
15
20
16
17
13
14
13
13
15
13
22
21
17
16
16
16
11
20
28
23
32
28
44
42
56
61
95
78
120
136
154
193
226
244
321
353
402
443
540
590
603
668
767
746
812
903
902
972
972
1060
1103
1094
1090
1073
1123
1129
1086
1073
959
1011
802
771
687
630
558
515
403
414
316
272
208
183
127
103
85
70
55
39
31
30
23
26
13
9
18
13
14
22
12
9
18
6
14
9
10
12
11
10
13
13
14
13
7
13
12
13
10
6
12
8
15
10
13
16
8
9
9
6
11
10
7
11
12
7
11
12
16
14
16
16
10
13
14
5
9
6
15
7
9
14
5
12
13
10
8
13
15
9
8
7
8
7
4
5
14
6
14
15
12
9
9
7
16
15
7
7
12
7
14
12
14
11
11
13
12
16
14
10
8
14
11
16
10
8
17
7
6
13
11
14
12
8
12
9
12
8
12
18
7
14
11
17
10
14
19
16
18
17
19
14
11
15
13
23
16
7
10
13
18
17
14
7
16
15
16
15
13
15
14
14
10
7
18
10
19
19
10
21
11
19
20
25
22
29
22
29
43
46
55
65
71
66
109
90
108
148
159
185
222
233
230
243
263
282
309
310
286
316
312
304
267
240
234
214
175
174
144
127
134
106
100
94
75
57
46
47
46
35
50
37
38
37
30
40
37
35
52
50
36
38
39
53
62
60
52
57
48
49
49
37
39
44
39
33
35
30
30
28
25
20
16
8
13
10
14
6
5
7
5
9
1
4
2
8
2
4
3
7
9
3
5
7
5
2
9
8
8
5
9
8
6
8
5
7
8
11
5
5
6
8
4
5
7
6
8
4
6
7
9
6
8
7
6
10
8
4
9
7
4
4
4
4
3
3
7
8
4456
0
0
0
0
0
0
0
0
0
0
0
0
0
0
0
0
0
0
0
0
0
0
0
0
0
0
0
0
0
0
0
0
0
0
0
0
0
0
0
0
0
0
0
0
0
0
0
0
0
0
0
0
0
0
0
0
0
0
0
0
0
0
0
0
0
0
0
0
0
0
0
0
0
0
0
0
0
0
0
0
0
0
0
0
0
0
0
0
0
0
0
0
0
0
0
0
0
0
0
0
0
0
0
0
0
0
0
0
0
0
0
0
0
0
0
0
0
0
0
0
0
0
0
0
0
0
0
0
0
0
0
0
0
0
0
0
0
0
0
0
0
0
0
0
0
0
0
0
0
0
0
0
0
0
0
0
0
0
0
0
0
0
0
0
0
0
0
0
0
0
0
0
0
0
0
0
0
0
0
0
0
0
0
0
0
0
0
0
0
0
0
0
0
0
0
0
0
0
0
0
0
0
0
0
0
0
0
0
0
0
0
0
0
0
0
0
0
0
0
0
0
0
0
0
0
0
0
0
0
0
0
0
0
0
0
0
0
0
0
0
0
0
0
0
0
0
0
0
0
0
0
0
0
0
0
0
0
0
0
0
0
0
0
0
0
0
0
0
0
0
0
0
0
0
0
0
0
0
0
0
0
0
0
0
0
0
0
0
0
0
0
0
0
0
0
0
0
0
0
0
0
0
0
0
0
0
0
0
0
0
0
0
0
0
0
0
0
0
0
0
0
0
0
0
0
0
0
0
0
0
0
0
0
0
0
0
0
0
0
0
0
0
0
0
0
0
0
0
0
0
0
0
0
0
0
0
0
0
0
0
0
0
0
0
0
0
0
0
0
0
0
0
0
0
0
0
0
0
0
0
0
0
0
0
0
0
0
0
0
0
0
0
0
0
0
0
0
0
0
0
0
0
0
0
0
0
0
0
0
0
0
0
0
0
0
0
0
0
0
0
0
0
0
0
0
0
0
0
0
0
0
0
0
0
0
0
0
0
0
0
0
0
0
0
0
0
0
0
0
0
0
0
0
0
0
0
0
0
0
0
0
0
0
0
0
0
0
0
0
0
0
0
0
0
0
0
0
0
0
0
0
0
0
0
0
0
0
0
0
0
0
0
0
0
0
0
0
0
0
0
0
0
0
0
0
0
0
0
0
0
0
0
0
0
0
0
0
0
0
0
0
0
0
0
0
0
0
0
0
0
0
0
0
0
0
0
0
0
0
0
0
0
0
0
0
0
0
0
0
0
0
0
0
0
0
0
0
0
0
0
0
0
0
0
0
0
0
0
0
0
0
0
0
0
0
0
0
0
0
0
0
0
0
0
0
0
0
0
0
0
0
0
0
0
0
0
0
0
0
0
0
0
0
0
0
0
0
0
0
0
0
0
0
0
0
0
0
0
0
0
0
0
0
0
0
0
0
0
0
0
0
0
0
0
0
0
0
0
0
0
0
0
0
0
0
0
0
0
0
0
0
0
0
0
0
0
0
0
0
0
0
0
0
0
0
0
0
0
0
0
0
0
0
0
0
0
0
0
0
0
0
0
0
0
0
0
0
0
0
0
0
0
0
0
0
0
0
0
0
0
0
0
0
0
0
0
0
0
0
0
0
0
0
0
0
0
0
0
0
0
0
0
0
0
0
0
0
0
0
0
0
0
0
0
0
0
0
0
0
0
0
0
0
0
0
0
0
0
0
0
0
0
0
0
0
0
0
0
0
0
0
0
0
0
0
0
0
0
0
0
0
0
0
0
0
0
0
0
0
0
0
0
0
0
0
0
0
0
0
0
0
0
0
0
0
0
0
0
0
0
0
0
0
0
0
0
0
0
0
0
0
0
0
0
0
0
0
0
0
0
0
0
0
0
0
0
0
0
0
0
0
0
0
0
0
0
0
0
0
0
0
0
0
0
0
0
0
0
0
0
0
0
0
0
0
0
0
0
0
0
0
0
0
0
0
0
0
0
0
0
0
0
0
0
0
0
0
0
0
0
0
0
0
0
0
0
0
0
0
0
0
0
0
0
0
0
0
0
0
0
0
0
0
0
0
0
0
0
0
0
0
0
0
0
0
0
0
0
0
0
0
0
0
0
0
0
0
0
0
0
0
0
0
0
0
0
0
0
0
0
0
0
0
0
0
0
0
0
0
0
0
0
0
0
0
0
0
0
0
0
0
0
0
0
0
0
0
0
0
0
0
0
0
0
0
0
0
0
0
0
0
0
0
0
0
0
0
0
0
0
0
0
0
0
0
0
0
0
0
0
0
0
0
0
0
0
0
0
0
0
0
0
0
0
0
0
0
0
0
0
0
0
0
0
0
0
0
0
0
0
0
0
0
0
0
0
0
0
0
0
0
0
0
0
0
0
0
0
0
0
0
0
0
0
0
0
0
0
0
0
0
0
0
0
0
0
0
0
0
0
0
0
0
0
0
0
0
0
0
0
0
0
0
0
0
0
0
0
0
0
0
0
0
0
0
0
0
0
0
0
0
0
0
0
0
0
0
0
0
0
0
0
0
0
0
0
0
0
0
0
0
0
0
0
0
0
0
0
0
0
0
0
0
0
0
0
0
0
0
0
0
0
0
0
0
0
0
0
0
0
0
0
0
0
0
0
0
0
0
0
0
0
0
0
0
0
0
0
0
0
0
0
0
0
0
0
0
0
0
0
0
0
0
0
0
0
0
0
0
0
0
0
0
0
0
0
0
0
0
0
0
0
0
0
0
0
0
0
0
0
0
0
0
0
0
0
0
0
0
0
0
0
0
0
0
0
0
0
0
0
0
0
0
0
0
0
0
0
0
0
0
0
0
0
0
0
0
0
0
0
0
0
0
0
0
0
0
0
0
0
0
0
0
0
0
0
0
0
0
0
0
0
0
0
0
0
0
0
0
0
0
0
0
0
0
0
0
0
0
0
0
0
0
0
0
0
0
0
0
0
0
0
0
0
0
0
0
0
0
0
0
0
0
0
0
0
0
0
0
0
0
0
0
0
0
0
0
0
0
0
0
0
0
0
0
0
0
0
0
0
0
0
0
0
0
0
0
0
0
0
0
0
0
0
0
0
0
0
0
0
0
0
0
0
0
0
0
0
0
0
0
0
0
0
0
0
0
0
0
0
0
0
0
0
0
0
0
0
0
0
0
0
0
0
0
0
0
0
0
0
0
0
0
0
0
0
0
0
0
0
0
0
0
0
0
0
0
0
0
0
0
0
0
0
0
0
0
0
0
0
0
0
0
0
0
0
0
0
0
0
0
0
0
0
0
0
0
0
0
0
0
0
0
0
0
0
0
0
0
0
0
0
0
0
0
0
0
0
0
0
0
0
0
0
0
0
0
0
0
0
0
0
0
0
0
0
0
0
0
0
0
0
0
0
0
0
0
0
0
0
0
0
0
0
0
0
0
0
0
0
0
0
0
0
0
0
0
0
0
0
0
0
0
0
0
0
0
0
0
0
0
0
0
0
0
0
0
0
0
0
0
0
0
0
0
0
0
0
0
0
0
0
0
0
0
0
0
0
0
0
0
0
0
0
0
0
0
0
0
0
0
0
0
0
0
0
0
0
0
0
0
0
0
0
0
0
0
0
0
0
0
0
0
0
0
0
0
0
0
0
0
0
0
0
0
0
0
0
0
0
0
0
0
0
0
0
0
0
0
0
0
0
0
0
0
0
0
0
0
0
0
0
0
0
0
0
0
0
0
0
0
0
0
0
0
0
0
0
0
0
0
0
0
0
0
0
0
0
0
0
0
0
0
0
0
0
0
0
0
0
0
0
0
0
0
0
0
0
0
0
0
0
0
0
0
0
0
0
0
0
0
0
0
0
0
0
0
0
0
0
0
0
0
0
0
0
0
0
0
0
0
0
0
0
0
0
0
0
0
0
0
0
0
0
0
0
0
0
0
0
0
0
0
0
0
0
0
0
0
0
0
0
0
0
0
0
0
0
0
0
0
0
0
0
0
0
0
0
0
0
0
0
0
0
0
0
0
0
0
0
0
0
0
0
0
0
0
0
0
0
0
0
0
0
0
0
0
0
0
0
0
0
0
0
0
0
0
0
0
0
0
0
0
0
0
0
0
0
0
0
0
0
0
0
0
0
0
0
0
0
0
0
0
0
0
0
0
0
0
0
0
0
0
0
0
0
0
0
0
0
0
0
0
0
0
0
0
0
0
0
0
0
0
0
0
0
0
0
0
0
0
0
0
0
0
0
0
0
0
0
0
0
0
0
0
0
0
0
0
0
0
0
0
0
0
0
0
0
0
0
0
0
0
0
0
0
0
0
0
0
0
0
0
0
0
0
0
0
0
0
0
0
0
0
0
0
0
0
0
0
0
0
0
0
0
0
0
0
0
0
0
0
0
0
0
0
0
0
0
0
0
0
0
0
0
0
0
0
0
0
0
0
0
0
0
0
0
0
0
0
0
0
0
0
0
0
0
0
0
0
0
0
0
0
0
0
0
0
0
0
0
0
0
0
0
0
0
0
0
0
0
0
0
0
0
0
0
0
0
0
0
0
0
0
0
0
0
0
0
0
0
0
0
0
0
0
0
0
0
0
0
0
0
0
0
0
0
0
0
0
0
0
0
0
0
0
0
0
0
0
0
0
0
0
0
0
0
0
