# Supplementary material for: A dataset of 112 ligands for the preconcentration of mercury, uranium, lanthanum and other pollutants and heavy metals in water
Source: Data Brief. 2020 Feb 4;29:105236. doi: 10.1016/j.dib.2020.105236 (PMC7033335; doi:10.1016/j.dib.2020.105236)
Supplement: Multimedia component 39_4-_spl_2-Thiazolylazo_spl_resorcinol [file mmc39.txt]

0
0
0
0
0
0
0
0
0
0
0
1
1
19
90
303
1115
3354
9956
24312
55310
110161
201800
328305
475699
624764
740438
780285
737498
627697
477261
323431
198808
109317
53256
23381
9166
3209
960
311
73
28
11
9
7
3
7
4
5
0
3
3
0
6
2
6
3
2
4
6
4
2
3
2
4
3
0
1
1
3
4
1
0
1
0
1
2
49
54
53
58
71
52
63
61
56
60
46
64
60
58
67
56
59
57
59
50
66
59
56
56
56
59
58
52
59
56
51
59
59
51
54
56
68
60
52
31
49
49
46
45
72
58
67
59
65
54
57
48
55
45
48
37
39
55
47
40
28
31
39
34
39
40
38
41
27
27
30
29
46
31
20
30
37
25
28
25
34
27
25
21
30
25
40
31
31
39
27
33
19
28
32
23
25
25
29
20
25
32
41
37
23
33
23
35
43
39
32
37
28
31
45
44
32
22
29
24
30
27
31
35
37
45
42
38
44
67
59
76
70
79
77
88
73
80
81
73
89
83
67
69
62
84
46
50
48
62
44
46
35
36
45
43
46
37
28
42
32
34
40
29
33
29
32
40
54
47
73
89
106
128
156
188
223
257
315
336
410
516
625
742
841
946
1046
942
965
831
704
592
454
359
275
200
150
122
116
108
96
112
133
130
126
130
116
110
93
92
65
49
50
35
30
33
27
16
21
19
20
14
17
20
16
20
22
18
18
25
23
16
24
25
34
43
48
54
74
82
96
129
173
198
182
211
181
173
163
133
126
80
75
64
33
37
22
28
21
12
19
18
20
20
23
27
24
33
33
40
40
29
42
39
38
31
20
27
24
19
20
20
11
19
14
14
21
16
15
10
16
13
13
13
11
16
12
12
11
10
11
12
13
13
14
17
17
17
9
13
18
8
11
11
12
12
11
18
17
17
24
12
15
9
14
9
12
14
10
11
14
11
14
9
13
12
14
12
12
18
18
12
11
11
7
13
21
11
17
9
17
7
17
14
6
19
8
13
11
13
15
12
8
16
9
11
14
18
12
11
14
19
19
23
22
53
50
61
69
75
80
62
80
93
96
78
63
56
47
40
33
33
24
16
19
15
9
13
15
5
15
9
9
9
17
10
13
18
11
16
12
19
23
12
10
19
17
16
33
30
33
31
31
39
25
50
31
32
38
18
18
15
20
21
15
18
16
16
13
17
16
17
25
25
18
28
34
35
42
53
61
83
104
141
166
190
253
282
357
360
378
437
356
366
292
314
270
180
139
132
106
74
62
43
31
12
17
23
23
10
10
8
18
11
13
11
16
8
16
19
10
21
18
13
21
17
10
12
14
21
21
26
25
22
27
55
33
55
64
69
86
83
81
91
83
55
65
66
52
51
54
34
27
26
21
20
16
18
15
19
19
24
21
29
29
43
42
54
79
99
99
131
155
185
196
191
237
213
204
207
168
162
116
122
81
77
71
43
26
36
21
15
23
15
16
16
14
12
18
13
12
11
21
20
14
15
18
16
18
14
18
18
25
29
28
25
30
32
47
43
51
41
49
41
42
45
55
40
33
42
32
34
37
42
35
49
53
62
49
55
64
50
65
52
41
36
46
29
25
33
21
19
19
19
28
18
20
23
30
37
32
57
67
60
85
73
88
100
111
83
87
87
85
82
81
59
54
58
43
27
25
19
24
16
20
22
19
23
21
22
24
22
21
29
22
17
18
21
12
16
16
9
12
15
18
15
17
18
11
16
16
21
15
17
17
19
21
16
17
20
23
26
15
20
20
18
14
14
15
23
14
21
16
19
17
20
24
22
20
28
26
25
26
42
26
32
45
25
27
33
22
22
28
29
13
22
21
26
26
21
31
21
19
26
20
20
12
10
17
24
20
25
18
22
20
14
13
18
19
18
27
16
17
20
27
10
21
25
21
16
22
20
17
17
19
20
9
19
20
17
17
20
24
16
16
17
22
25
21
16
28
23
27
33
28
26
30
23
33
33
30
33
27
38
29
32
38
29
31
24
21
21
22
18
14
16
19
18
15
25
18
17
17
11
18
21
16
28
19
13
18
19
16
24
12
14
20
25
19
17
18
30
20
24
22
25
25
19
24
25
20
20
18
20
19
15
19
26
19
18
16
14
24
24
22
18
17
19
17
19
23
26
19
22
29
28
32
35
24
23
31
13
20
29
23
15
17
19
17
23
26
35
19
28
25
28
19
19
17
23
21
24
24
24
22
26
25
29
20
32
27
27
30
28
22
17
30
24
19
17
19
23
24
27
27
21
22
15
26
25
27
21
25
16
26
20
14
19
37
26
28
34
23
26
20
21
24
16
17
25
24
26
26
29
32
28
36
39
25
37
35
38
41
25
41
41
47
39
37
52
39
35
35
53
34
37
42
28
28
34
31
31
27
33
19
20
26
43
20
25
21
35
17
35
21
20
26
24
24
34
22
16
23
35
33
20
26
22
31
23
33
28
32
20
27
26
17
32
27
29
34
22
33
32
32
27
35
23
46
26
23
26
30
22
32
26
32
24
41
41
38
31
39
50
34
37
39
38
25
41
33
38
40
36
37
35
37
32
33
36
38
41
51
39
44
35
33
51
26
36
43
40
35
40
40
61
21
50
42
48
41
54
42
37
40
45
49
56
46
44
57
31
53
50
49
46
49
45
62
47
49
61
54
60
56
41
45
53
51
70
69
62
59
59
59
63
74
67
70
77
65
72
69
68
88
88
88
86
75
109
76
94
95
77
92
100
120
103
93
117
94
110
111
137
124
123
130
126
131
97
128
143
128
152
138
166
139
151
167
158
150
165
161
171
159
198
217
181
187
235
209
214
222
237
264
238
250
241
297
249
273
324
292
292
309
350
336
351
366
399
394
417
436
430
457
468
505
490
495
505
546
561
529
557
581
590
594
639
582
617
675
629
654
659
677
697
700
633
628
706
737
674
678
629
700
680
690
695
733
700
751
808
808
750
818
797
848
854
904
904
913
1025
1068
1126
1094
1210
1263
1279
1417
1407
1515
1628
1687
1749
1820
1928
2044
2057
2237
2318
2316
2358
2473
2556
2656
2697
2738
2720
2786
2800
2863
2712
2908
2788
2852
2914
2770
2803
2790
2767
2705
2622
2606
2578
2497
2403
2409
2395
2370
2354
2227
2259
2165
2145
2204
2089
2108
2076
1975
1897
1852
1871
1849
1850
1747
1810
1654
1715
1601
1522
1455
1466
1446
1362
1286
1209
1195
1193
1056
1092
993
964
909
830
859
698
700
722
683
605
627
607
577
536
570
590
582
574
660
685
769
843
860
952
1028
1087
1156
1179
1290
1275
1327
1368
1344
1309
1324
1315
1211
1115
1003
976
870
802
688
659
561
544
446
365
313
276
259
230
222
207
193
190
171
167
154
148
146
166
142
159
148
169
186
173
174
181
180
198
178
189
198
227
243
258
237
289
263
318
296
305
326
332
355
353
375
407
434
435
408
437
450
465
479
458
474
470
490
509
472
520
490
517
476
497
468
484
476
461
455
464
450
460
416
426
437
419
401
436
385
388
393
383
392
364
383
331
338
329
320
339
309
319
325
334
338
323
326
302
330
320
313
274
275
300
273
292
294
279
254
252
259
246
216
198
223
214
187
204
176
184
181
159
155
158
149
152
138
118
130
151
111
115
110
103
111
95
104
95
98
123
112
103
98
126
128
117
118
129
172
157
174
198
240
227
245
259
286
277
297
337
316
323
315
263
269
244
235
229
190
154
165
147
126
120
93
88
70
80
55
65
65
72
66
75
82
75
80
66
66
67
67
70
53
73
60
45
48
34
48
26
43
17
20
20
19
24
15
19
14
17
18
15
16
14
12
7
16
13
14
8
10
19
14
15
15
16
13
7
15
6
10
13
16
13
7
18
11
12
18
13
15
19
26
20
19
19
21
20
16
20
33
37
44
44
64
82
86
95
128
151
175
209
217
291
339
369
432
473
555
582
639
731
743
794
822
899
922
939
1053
1049
1080
1159
1152
1075
1088
1092
1067
1037
968
904
861
751
673
603
509
478
408
345
295
230
206
167
130
100
73
77
51
54
35
22
19
26
18
12
10
11
17
13
11
10
13
10
11
12
16
11
12
13
11
10
13
12
17
12
20
12
15
12
13
16
12
10
10
16
9
11
13
13
9
17
11
13
9
11
11
9
20
15
6
11
16
8
17
10
13
16
14
16
21
8
9
9
13
6
12
15
12
8
6
8
11
11
12
10
12
10
10
8
14
12
10
11
9
10
6
12
13
10
20
11
10
8
8
17
13
11
9
14
4
14
15
15
10
12
9
7
11
15
21
11
12
11
11
15
17
8
13
10
19
14
13
11
23
9
13
16
13
9
15
22
20
20
12
11
16
13
12
14
14
11
22
19
21
15
16
14
12
11
12
10
12
18
18
20
19
18
18
14
15
21
18
18
31
27
22
48
51
57
49
67
79
90
103
135
144
166
203
215
225
243
252
252
284
290
295
331
287
290
307
303
257
260
238
192
178
165
150
120
116
118
83
69
72
55
39
44
31
46
28
40
27
40
41
28
41
48
51
48
54
55
55
60
62
65
56
60
51
47
39
27
39
44
34
37
33
34
25
19
17
19
15
21
10
15
5
5
9
10
4
5
6
8
4
5
6
9
8
3
9
8
7
0
8
7
8
16
8
10
7
6
10
4
3
7
8
7
9
9
5
7
8
8
6
8
7
7
5
7
5
10
3
2
6
7
8
4
9
9
7
7
11
7
3
7
7
4
4848
0
0
0
0
0
0
0
0
0
0
0
0
0
0
0
0
0
0
0
0
0
0
0
0
0
0
0
0
0
0
0
0
0
0
0
0
0
0
0
0
0
0
0
0
0
0
0
0
0
0
0
0
0
0
0
0
0
0
0
0
0
0
0
0
0
0
0
0
0
0
0
0
0
0
0
0
0
0
0
0
0
0
0
0
0
0
0
0
0
0
0
0
0
0
0
0
0
0
0
0
0
0
0
0
0
0
0
0
0
0
0
0
0
0
0
0
0
0
0
0
0
0
0
0
0
0
0
0
0
0
0
0
0
0
0
0
0
0
0
0
0
0
0
0
0
0
0
0
0
0
0
0
0
0
0
0
0
0
0
0
0
0
0
0
0
0
0
0
0
0
0
0
0
0
0
0
0
0
0
0
0
0
0
0
0
0
0
0
0
0
0
0
0
0
0
0
0
0
0
0
0
0
0
0
0
0
0
0
0
0
0
0
0
0
0
0
0
0
0
0
0
0
0
0
0
0
0
0
0
0
0
0
0
0
0
0
0
0
0
0
0
0
0
0
0
0
0
0
0
0
0
0
0
0
0
0
0
0
0
0
0
0
0
0
0
0
0
0
0
0
0
0
0
0
0
0
0
0
0
0
0
0
0
0
0
0
0
0
0
0
0
0
0
0
0
0
0
0
0
0
0
0
0
0
0
0
0
0
0
0
0
0
0
0
0
0
0
0
0
0
0
0
0
0
0
0
0
0
0
0
0
0
0
0
0
0
0
0
0
0
0
0
0
0
0
0
0
0
0
0
0
0
0
0
0
0
0
0
0
0
0
0
0
0
0
0
0
0
0
0
0
0
0
0
0
0
0
0
0
0
0
0
0
0
0
0
0
0
0
0
0
0
0
0
0
0
0
0
0
0
0
0
0
0
0
0
0
0
0
0
0
0
0
0
0
0
0
0
0
0
0
0
0
0
0
0
0
0
0
0
0
0
0
0
0
0
0
0
0
0
0
0
0
0
0
0
0
0
0
0
0
0
0
0
0
0
0
0
0
0
0
0
0
0
0
0
0
0
0
0
0
0
0
0
0
0
0
0
0
0
0
0
0
0
0
0
0
0
0
0
0
0
0
0
0
0
0
0
0
0
0
0
0
0
0
0
0
0
0
0
0
0
0
0
0
0
0
0
0
0
0
0
0
0
0
0
0
0
0
0
0
0
0
0
0
0
0
0
0
0
0
0
0
0
0
0
0
0
0
0
0
0
0
0
0
0
0
0
0
0
0
0
0
0
0
0
0
0
0
0
0
0
0
0
0
0
0
0
0
0
0
0
0
0
0
0
0
0
0
0
0
0
0
0
0
0
0
0
0
0
0
0
0
0
0
0
0
0
0
0
0
0
0
0
0
0
0
0
0
0
0
0
0
0
0
0
0
0
0
0
0
0
0
0
0
0
0
0
0
0
0
0
0
0
0
0
0
0
0
0
0
0
0
0
0
0
0
0
0
0
0
0
0
0
0
0
0
0
0
0
0
0
0
0
0
0
0
0
0
0
0
0
0
0
0
0
0
0
0
0
0
0
0
0
0
0
0
0
0
0
0
0
0
0
0
0
0
0
0
0
0
0
0
0
0
0
0
0
0
0
0
0
0
0
0
0
0
0
0
0
0
0
0
0
0
0
0
0
0
0
0
0
0
0
0
0
0
0
0
0
0
0
0
0
0
0
0
0
0
0
0
0
0
0
0
0
0
0
0
0
0
0
0
0
0
0
0
0
0
0
0
0
0
0
0
0
0
0
0
0
0
0
0
0
0
0
0
0
0
0
0
0
0
0
0
0
0
0
0
0
0
0
0
0
0
0
0
0
0
0
0
0
0
0
0
0
0
0
0
0
0
0
0
0
0
0
0
0
0
0
0
0
0
0
0
0
0
0
0
0
0
0
0
0
0
0
0
0
0
0
0
0
0
0
0
0
0
0
0
0
0
0
0
0
0
0
0
0
0
0
0
0
0
0
0
0
0
0
0
0
0
0
0
0
0
0
0
0
0
0
0
0
0
0
0
0
0
0
0
0
0
0
0
0
0
0
0
0
0
0
0
0
0
0
0
0
0
0
0
0
0
0
0
0
0
0
0
0
0
0
0
0
0
0
0
0
0
0
0
0
0
0
0
0
0
0
0
0
0
0
0
0
0
0
0
0
0
0
0
0
0
0
0
0
0
0
0
0
0
0
0
0
0
0
0
0
0
0
0
0
0
0
0
0
0
0
0
0
0
0
0
0
0
0
0
0
0
0
0
0
0
0
0
0
0
0
0
0
0
0
0
0
0
0
0
0
0
0
0
0
0
0
0
0
0
0
0
0
0
0
0
0
0
0
0
0
0
0
0
0
0
0
0
0
0
0
0
0
0
0
0
0
0
0
0
0
0
0
0
0
0
0
0
0
0
0
0
0
0
0
0
0
0
0
0
0
0
0
0
0
0
0
0
0
0
0
0
0
0
0
0
0
0
0
0
0
0
0
0
0
0
0
0
0
0
0
0
0
0
0
0
0
0
0
0
0
0
0
0
0
0
0
0
0
0
0
0
0
0
0
0
0
0
0
0
0
0
0
0
0
0
0
0
0
0
0
0
0
0
0
0
0
0
0
0
0
0
0
0
0
0
0
0
0
0
0
0
0
0
0
0
0
0
0
0
0
0
0
0
0
0
0
0
0
0
0
0
0
0
0
0
0
0
0
0
0
0
0
0
0
0
0
0
0
0
0
0
0
0
0
0
0
0
0
0
0
0
0
0
0
0
0
0
0
0
0
0
0
0
0
0
0
0
0
0
0
0
0
0
0
0
0
0
0
0
0
0
0
0
0
0
0
0
0
0
0
0
0
0
0
0
0
0
0
0
0
0
0
0
0
0
0
0
0
0
0
0
0
0
0
0
0
0
0
0
0
0
0
0
0
0
0
0
0
0
0
0
0
0
0
0
0
0
0
0
0
0
0
0
0
0
0
0
0
0
0
0
0
0
0
0
0
0
0
0
0
0
0
0
0
0
0
0
0
0
0
0
0
0
0
0
0
0
0
0
0
0
0
0
0
0
0
0
0
0
0
0
0
0
0
0
0
0
0
0
0
0
0
0
0
0
0
0
0
0
0
0
0
0
0
0
0
0
0
0
0
0
0
0
0
0
0
0
0
0
0
0
0
0
0
0
0
0
0
0
0
0
0
0
0
0
0
0
0
0
0
0
0
0
0
0
0
0
0
0
0
0
0
0
0
0
0
0
0
0
0
0
0
0
0
0
0
0
0
0
0
0
0
0
0
0
0
0
0
0
0
0
0
0
0
0
0
0
0
0
0
0
0
0
0
0
0
0
0
0
0
0
0
0
0
0
0
0
0
0
0
0
0
0
0
0
0
0
0
0
0
0
0
0
0
0
0
0
0
0
0
0
0
0
0
0
0
0
0
0
0
0
0
0
0
0
0
0
0
0
0
0
0
0
0
0
0
0
0
0
0
0
0
0
0
0
0
0
0
0
0
0
0
0
0
0
0
0
0
0
0
0
0
0
0
0
0
0
0
0
0
0
0
0
0
0
0
0
0
0
0
0
0
0
0
0
0
0
0
0
0
0
0
0
0
0
0
0
0
0
0
0
0
0
0
0
0
0
0
0
0
0
0
0
0
0
0
0
0
0
0
0
0
0
0
0
0
0
0
0
0
0
0
0
0
0
0
0
0
0
0
0
0
0
0
0
0
0
0
0
0
0
0
0
0
0
0
0
0
0
0
0
0
0
0
0
0
0
0
0
0
0
0
0
0
0
0
0
0
0
0
0
0
0
0
0
0
0
0
0
0
0
0
0
0
0
0
0
0
0
0
0
0
0
0
0
0
0
0
0
0
0
0
0
0
0
0
0
0
0
0
0
0
0
0
0
0
0
0
0
0
0
0
0
0
0
0
0
0
0
0
0
0
0
0
0
0
0
0
0
0
0
0
0
0
0
0
0
0
0
0
0
0
0
0
0
0
0
0
0
0
0
0
0
0
0
0
0
0
0
0
0
0
0
0
0
0
0
0
0
0
0
0
0
0
0
0
0
0
0
0
0
0
0
0
0
0
0
0
0
0
0
0
0
0
0
0
0
0
0
0
0
0
0
0
0
0
0
0
0
0
0
0
0
0
0
0
0
0
0
0
0
0
0
0
0
0
0
0
0
0
0
0
0
0
0
0
0
0
0
0
0
0
0
0
0
0
0
0
0
0
0
0
0
0
0
0
0
0
0
0
0
0
0
0
0
0
0
0
0
0
0
0
0
0
0
0
0
0
0
0
0
0
0
0
0
0
0
0
0
0
0
0
0
0
0
0
0
0
0
0
0
0
0
0
0
0
0
0
0
0
0
0
0
0
0
0
0
0
0
0
0
0
0
0
0
0
0
0
0
0
0
0
0
0
0
0
0
0
0
0
0
0
0
0
0
0
0
0
0
0
0
0
0
0
0
0
0
0
0
0
0
0
0
0
0
0
0
0
0
0
0
0
0
0
0
0
0
0
0
0
0
0
0
0
0
0
0
0
0
0
0
0
0
0
0
0
0
0
0
0
0
0
0
0
0
0
0
0
0
0
0
0
0
0
0
0
0
0
0
0
0
0
