# Supplementary material for: A dataset of 112 ligands for the preconcentration of mercury, uranium, lanthanum and other pollutants and heavy metals in water
Source: Data Brief. 2020 Feb 4;29:105236. doi: 10.1016/j.dib.2020.105236 (PMC7033335; doi:10.1016/j.dib.2020.105236)
Supplement: Multimedia component 40_4-Chlorophenol [file mmc40.txt]

Kalib 1	-0.354346
Kalib 2	0.012554
Kalib 3	0.001788
Kalib 4	0.000419
Kalib Square	0.000000
Kalib Fano	0.010361
Channel 1	0
Channel 2	0
Channel 3	0
Channel 4	0
Channel 5	0
Channel 6	0
Channel 7	0
Channel 8	0
Channel 9	0
Channel 10	0
Channel 11	0
Channel 12	3
Channel 13	2
Channel 14	14
Channel 15	78
Channel 16	348
Channel 17	1062
Channel 18	3442
Channel 19	9522
Channel 20	24028
Channel 21	54552
Channel 22	110741
Channel 23	200240
Channel 24	327265
Channel 25	477157
Channel 26	624053
Channel 27	739858
Channel 28	781180
Channel 29	738071
Channel 30	628603
Channel 31	477975
Channel 32	324133
Channel 33	197069
Channel 34	108418
Channel 35	52996
Channel 36	23002
Channel 37	9008
Channel 38	3213
Channel 39	968
Channel 40	305
Channel 41	89
Channel 42	27
Channel 43	15
Channel 44	10
Channel 45	3
Channel 46	6
Channel 47	8
Channel 48	9
Channel 49	9
Channel 50	6
Channel 51	3
Channel 52	3
Channel 53	6
Channel 54	6
Channel 55	3
Channel 56	2
Channel 57	3
Channel 58	5
Channel 59	5
Channel 60	4
Channel 61	4
Channel 62	4
Channel 63	4
Channel 64	2
Channel 65	3
Channel 66	2
Channel 67	2
Channel 68	3
Channel 69	0
Channel 70	3
Channel 71	1
Channel 72	0
Channel 73	0
Channel 74	1
Channel 75	1
Channel 76	1
Channel 77	0
Channel 78	38
Channel 79	73
Channel 80	70
Channel 81	67
Channel 82	68
Channel 83	79
Channel 84	65
Channel 85	45
Channel 86	61
Channel 87	54
Channel 88	59
Channel 89	73
Channel 90	51
Channel 91	63
Channel 92	57
Channel 93	58
Channel 94	65
Channel 95	55
Channel 96	55
Channel 97	63
Channel 98	55
Channel 99	65
Channel 100	76
Channel 101	62
Channel 102	52
Channel 103	59
Channel 104	67
Channel 105	52
Channel 106	50
Channel 107	61
Channel 108	54
Channel 109	70
Channel 110	53
Channel 111	53
Channel 112	50
Channel 113	50
Channel 114	47
Channel 115	55
Channel 116	49
Channel 117	53
Channel 118	45
Channel 119	56
Channel 120	53
Channel 121	59
Channel 122	58
Channel 123	51
Channel 124	52
Channel 125	42
Channel 126	60
Channel 127	65
Channel 128	53
Channel 129	63
Channel 130	48
Channel 131	41
Channel 132	35
Channel 133	39
Channel 134	49
Channel 135	35
Channel 136	37
Channel 137	39
Channel 138	29
Channel 139	49
Channel 140	37
Channel 141	41
Channel 142	34
Channel 143	32
Channel 144	37
Channel 145	37
Channel 146	35
Channel 147	40
Channel 148	39
Channel 149	35
Channel 150	31
Channel 151	31
Channel 152	34
Channel 153	40
Channel 154	33
Channel 155	24
Channel 156	25
Channel 157	37
Channel 158	28
Channel 159	27
Channel 160	34
Channel 161	31
Channel 162	32
Channel 163	28
Channel 164	27
Channel 165	37
Channel 166	31
Channel 167	24
Channel 168	23
Channel 169	29
Channel 170	26
Channel 171	26
Channel 172	34
Channel 173	34
Channel 174	31
Channel 175	30
Channel 176	25
Channel 177	34
Channel 178	25
Channel 179	38
Channel 180	28
Channel 181	35
Channel 182	25
Channel 183	33
Channel 184	24
Channel 185	25
Channel 186	39
Channel 187	37
Channel 188	51
Channel 189	31
Channel 190	39
Channel 191	37
Channel 192	31
Channel 193	29
Channel 194	30
Channel 195	32
Channel 196	40
Channel 197	33
Channel 198	39
Channel 199	25
Channel 200	25
Channel 201	33
Channel 202	33
Channel 203	31
Channel 204	35
Channel 205	37
Channel 206	39
Channel 207	34
Channel 208	47
Channel 209	43
Channel 210	55
Channel 211	62
Channel 212	69
Channel 213	58
Channel 214	55
Channel 215	77
Channel 216	56
Channel 217	60
Channel 218	46
Channel 219	64
Channel 220	54
Channel 221	53
Channel 222	46
Channel 223	65
Channel 224	54
Channel 225	52
Channel 226	44
Channel 227	47
Channel 228	32
Channel 229	22
Channel 230	41
Channel 231	31
Channel 232	31
Channel 233	34
Channel 234	30
Channel 235	31
Channel 236	48
Channel 237	33
Channel 238	34
Channel 239	42
Channel 240	39
Channel 241	34
Channel 242	35
Channel 243	36
Channel 244	32
Channel 245	55
Channel 246	39
Channel 247	69
Channel 248	70
Channel 249	77
Channel 250	95
Channel 251	120
Channel 252	133
Channel 253	184
Channel 254	215
Channel 255	254
Channel 256	294
Channel 257	417
Channel 258	477
Channel 259	600
Channel 260	693
Channel 261	870
Channel 262	1023
Channel 263	1101
Channel 264	1215
Channel 265	1183
Channel 266	1085
Channel 267	1052
Channel 268	963
Channel 269	773
Channel 270	597
Channel 271	436
Channel 272	355
Channel 273	259
Channel 274	188
Channel 275	148
Channel 276	133
Channel 277	112
Channel 278	124
Channel 279	121
Channel 280	146
Channel 281	139
Channel 282	144
Channel 283	142
Channel 284	147
Channel 285	130
Channel 286	140
Channel 287	109
Channel 288	81
Channel 289	71
Channel 290	65
Channel 291	55
Channel 292	45
Channel 293	20
Channel 294	31
Channel 295	31
Channel 296	18
Channel 297	14
Channel 298	23
Channel 299	13
Channel 300	18
Channel 301	16
Channel 302	21
Channel 303	17
Channel 304	21
Channel 305	14
Channel 306	21
Channel 307	14
Channel 308	19
Channel 309	28
Channel 310	18
Channel 311	23
Channel 312	32
Channel 313	31
Channel 314	49
Channel 315	65
Channel 316	64
Channel 317	80
Channel 318	114
Channel 319	132
Channel 320	173
Channel 321	205
Channel 322	178
Channel 323	188
Channel 324	211
Channel 325	162
Channel 326	139
Channel 327	146
Channel 328	117
Channel 329	90
Channel 330	64
Channel 331	66
Channel 332	56
Channel 333	37
Channel 334	29
Channel 335	38
Channel 336	19
Channel 337	23
Channel 338	28
Channel 339	27
Channel 340	18
Channel 341	21
Channel 342	30
Channel 343	31
Channel 344	41
Channel 345	39
Channel 346	33
Channel 347	33
Channel 348	37
Channel 349	32
Channel 350	35
Channel 351	38
Channel 352	38
Channel 353	27
Channel 354	23
Channel 355	20
Channel 356	23
Channel 357	16
Channel 358	16
Channel 359	13
Channel 360	14
Channel 361	12
Channel 362	16
Channel 363	12
Channel 364	13
Channel 365	18
Channel 366	21
Channel 367	13
Channel 368	5
Channel 369	16
Channel 370	16
Channel 371	5
Channel 372	17
Channel 373	6
Channel 374	13
Channel 375	9
Channel 376	13
Channel 377	6
Channel 378	10
Channel 379	12
Channel 380	10
Channel 381	13
Channel 382	12
Channel 383	15
Channel 384	19
Channel 385	14
Channel 386	22
Channel 387	20
Channel 388	16
Channel 389	14
Channel 390	10
Channel 391	7
Channel 392	16
Channel 393	14
Channel 394	18
Channel 395	20
Channel 396	16
Channel 397	14
Channel 398	19
Channel 399	17
Channel 400	14
Channel 401	15
Channel 402	13
Channel 403	10
Channel 404	17
Channel 405	15
Channel 406	14
Channel 407	19
Channel 408	8
Channel 409	13
Channel 410	13
Channel 411	21
Channel 412	9
Channel 413	15
Channel 414	15
Channel 415	7
Channel 416	9
Channel 417	12
Channel 418	18
Channel 419	21
Channel 420	11
Channel 421	13
Channel 422	9
Channel 423	14
Channel 424	12
Channel 425	12
Channel 426	7
Channel 427	19
Channel 428	15
Channel 429	14
Channel 430	15
Channel 431	17
Channel 432	18
Channel 433	17
Channel 434	13
Channel 435	9
Channel 436	11
Channel 437	15
Channel 438	11
Channel 439	21
Channel 440	9
Channel 441	13
Channel 442	12
Channel 443	18
Channel 444	11
Channel 445	14
Channel 446	10
Channel 447	18
Channel 448	14
Channel 449	18
Channel 450	19
Channel 451	23
Channel 452	31
Channel 453	34
Channel 454	48
Channel 455	41
Channel 456	48
Channel 457	58
Channel 458	64
Channel 459	80
Channel 460	81
Channel 461	67
Channel 462	86
Channel 463	55
Channel 464	56
Channel 465	52
Channel 466	43
Channel 467	37
Channel 468	30
Channel 469	25
Channel 470	13
Channel 471	21
Channel 472	15
Channel 473	12
Channel 474	9
Channel 475	13
Channel 476	15
Channel 477	14
Channel 478	13
Channel 479	10
Channel 480	16
Channel 481	10
Channel 482	10
Channel 483	10
Channel 484	14
Channel 485	17
Channel 486	16
Channel 487	13
Channel 488	20
Channel 489	18
Channel 490	21
Channel 491	18
Channel 492	19
Channel 493	25
Channel 494	17
Channel 495	29
Channel 496	23
Channel 497	33
Channel 498	24
Channel 499	29
Channel 500	23
Channel 501	26
Channel 502	36
Channel 503	30
Channel 504	30
Channel 505	32
Channel 506	33
Channel 507	23
Channel 508	28
Channel 509	25
Channel 510	21
Channel 511	15
Channel 512	21
Channel 513	13
Channel 514	17
Channel 515	15
Channel 516	14
Channel 517	18
Channel 518	8
Channel 519	11
Channel 520	15
Channel 521	23
Channel 522	17
Channel 523	21
Channel 524	23
Channel 525	32
Channel 526	38
Channel 527	42
Channel 528	51
Channel 529	80
Channel 530	97
Channel 531	129
Channel 532	156
Channel 533	198
Channel 534	211
Channel 535	270
Channel 536	323
Channel 537	336
Channel 538	353
Channel 539	350
Channel 540	348
Channel 541	322
Channel 542	305
Channel 543	307
Channel 544	252
Channel 545	192
Channel 546	155
Channel 547	146
Channel 548	86
Channel 549	76
Channel 550	42
Channel 551	43
Channel 552	21
Channel 553	24
Channel 554	21
Channel 555	11
Channel 556	17
Channel 557	10
Channel 558	11
Channel 559	8
Channel 560	14
Channel 561	9
Channel 562	9
Channel 563	16
Channel 564	14
Channel 565	16
Channel 566	6
Channel 567	14
Channel 568	10
Channel 569	17
Channel 570	12
Channel 571	11
Channel 572	15
Channel 573	15
Channel 574	25
Channel 575	18
Channel 576	17
Channel 577	22
Channel 578	14
Channel 579	17
Channel 580	21
Channel 581	28
Channel 582	35
Channel 583	38
Channel 584	43
Channel 585	48
Channel 586	43
Channel 587	57
Channel 588	62
Channel 589	72
Channel 590	79
Channel 591	74
Channel 592	83
Channel 593	75
Channel 594	58
Channel 595	65
Channel 596	58
Channel 597	45
Channel 598	47
Channel 599	40
Channel 600	27
Channel 601	27
Channel 602	19
Channel 603	22
Channel 604	24
Channel 605	21
Channel 606	21
Channel 607	14
Channel 608	22
Channel 609	25
Channel 610	20
Channel 611	29
Channel 612	33
Channel 613	35
Channel 614	35
Channel 615	54
Channel 616	79
Channel 617	100
Channel 618	112
Channel 619	152
Channel 620	139
Channel 621	145
Channel 622	158
Channel 623	169
Channel 624	242
Channel 625	201
Channel 626	212
Channel 627	219
Channel 628	162
Channel 629	160
Channel 630	149
Channel 631	126
Channel 632	105
Channel 633	83
Channel 634	61
Channel 635	52
Channel 636	39
Channel 637	23
Channel 638	28
Channel 639	30
Channel 640	23
Channel 641	17
Channel 642	13
Channel 643	25
Channel 644	15
Channel 645	13
Channel 646	17
Channel 647	13
Channel 648	16
Channel 649	13
Channel 650	14
Channel 651	12
Channel 652	5
Channel 653	14
Channel 654	14
Channel 655	16
Channel 656	15
Channel 657	21
Channel 658	18
Channel 659	24
Channel 660	11
Channel 661	26
Channel 662	33
Channel 663	24
Channel 664	36
Channel 665	42
Channel 666	47
Channel 667	33
Channel 668	41
Channel 669	39
Channel 670	54
Channel 671	35
Channel 672	41
Channel 673	61
Channel 674	52
Channel 675	47
Channel 676	39
Channel 677	28
Channel 678	41
Channel 679	33
Channel 680	39
Channel 681	39
Channel 682	39
Channel 683	47
Channel 684	43
Channel 685	47
Channel 686	70
Channel 687	46
Channel 688	45
Channel 689	59
Channel 690	42
Channel 691	48
Channel 692	42
Channel 693	49
Channel 694	40
Channel 695	33
Channel 696	37
Channel 697	25
Channel 698	23
Channel 699	29
Channel 700	27
Channel 701	28
Channel 702	25
Channel 703	32
Channel 704	19
Channel 705	20
Channel 706	20
Channel 707	36
Channel 708	42
Channel 709	42
Channel 710	63
Channel 711	68
Channel 712	75
Channel 713	73
Channel 714	105
Channel 715	104
Channel 716	93
Channel 717	108
Channel 718	99
Channel 719	109
Channel 720	120
Channel 721	103
Channel 722	96
Channel 723	82
Channel 724	69
Channel 725	51
Channel 726	44
Channel 727	30
Channel 728	34
Channel 729	28
Channel 730	25
Channel 731	19
Channel 732	22
Channel 733	17
Channel 734	29
Channel 735	26
Channel 736	19
Channel 737	16
Channel 738	21
Channel 739	15
Channel 740	26
Channel 741	15
Channel 742	17
Channel 743	18
Channel 744	16
Channel 745	17
Channel 746	11
Channel 747	20
Channel 748	17
Channel 749	11
Channel 750	16
Channel 751	15
Channel 752	18
Channel 753	19
Channel 754	11
Channel 755	11
Channel 756	14
Channel 757	20
Channel 758	16
Channel 759	16
Channel 760	8
Channel 761	20
Channel 762	13
Channel 763	19
Channel 764	10
Channel 765	20
Channel 766	18
Channel 767	13
Channel 768	21
Channel 769	18
Channel 770	18
Channel 771	17
Channel 772	12
Channel 773	18
Channel 774	13
Channel 775	14
Channel 776	20
Channel 777	21
Channel 778	21
Channel 779	16
Channel 780	16
Channel 781	18
Channel 782	23
Channel 783	25
Channel 784	25
Channel 785	23
Channel 786	22
Channel 787	25
Channel 788	19
Channel 789	30
Channel 790	25
Channel 791	28
Channel 792	24
Channel 793	24
Channel 794	24
Channel 795	29
Channel 796	28
Channel 797	36
Channel 798	25
Channel 799	36
Channel 800	23
Channel 801	30
Channel 802	28
Channel 803	22
Channel 804	22
Channel 805	25
Channel 806	25
Channel 807	24
Channel 808	19
Channel 809	21
Channel 810	20
Channel 811	20
Channel 812	17
Channel 813	15
Channel 814	18
Channel 815	13
Channel 816	25
Channel 817	24
Channel 818	19
Channel 819	22
Channel 820	19
Channel 821	16
Channel 822	16
Channel 823	14
Channel 824	11
Channel 825	15
Channel 826	19
Channel 827	21
Channel 828	14
Channel 829	17
Channel 830	19
Channel 831	14
Channel 832	19
Channel 833	14
Channel 834	20
Channel 835	21
Channel 836	16
Channel 837	11
Channel 838	17
Channel 839	20
Channel 840	13
Channel 841	22
Channel 842	19
Channel 843	16
Channel 844	19
Channel 845	19
Channel 846	20
Channel 847	21
Channel 848	18
Channel 849	10
Channel 850	17
Channel 851	16
Channel 852	26
Channel 853	21
Channel 854	29
Channel 855	22
Channel 856	25
Channel 857	22
Channel 858	18
Channel 859	23
Channel 860	20
Channel 861	23
Channel 862	22
Channel 863	17
Channel 864	23
Channel 865	28
Channel 866	23
Channel 867	26
Channel 868	29
Channel 869	33
Channel 870	21
Channel 871	15
Channel 872	25
Channel 873	24
Channel 874	22
Channel 875	26
Channel 876	21
Channel 877	23
Channel 878	24
Channel 879	18
Channel 880	26
Channel 881	22
Channel 882	17
Channel 883	28
Channel 884	23
Channel 885	14
Channel 886	16
Channel 887	12
Channel 888	20
Channel 889	20
Channel 890	18
Channel 891	19
Channel 892	13
Channel 893	23
Channel 894	20
Channel 895	15
Channel 896	13
Channel 897	28
Channel 898	13
Channel 899	25
Channel 900	20
Channel 901	17
Channel 902	22
Channel 903	26
Channel 904	18
Channel 905	20
Channel 906	21
Channel 907	21
Channel 908	19
Channel 909	19
Channel 910	19
Channel 911	4
Channel 912	25
Channel 913	21
Channel 914	21
Channel 915	28
Channel 916	27
Channel 917	14
Channel 918	21
Channel 919	26
Channel 920	18
Channel 921	20
Channel 922	18
Channel 923	15
Channel 924	31
Channel 925	29
Channel 926	23
Channel 927	21
Channel 928	26
Channel 929	13
Channel 930	28
Channel 931	24
Channel 932	19
Channel 933	24
Channel 934	19
Channel 935	23
Channel 936	25
Channel 937	29
Channel 938	23
Channel 939	30
Channel 940	28
Channel 941	30
Channel 942	35
Channel 943	30
Channel 944	35
Channel 945	33
Channel 946	36
Channel 947	26
Channel 948	38
Channel 949	28
Channel 950	31
Channel 951	30
Channel 952	29
Channel 953	34
Channel 954	21
Channel 955	21
Channel 956	25
Channel 957	30
Channel 958	25
Channel 959	20
Channel 960	32
Channel 961	20
Channel 962	22
Channel 963	27
Channel 964	20
Channel 965	31
Channel 966	29
Channel 967	29
Channel 968	28
Channel 969	18
Channel 970	29
Channel 971	33
Channel 972	33
Channel 973	29
Channel 974	28
Channel 975	31
Channel 976	38
Channel 977	44
Channel 978	35
Channel 979	28
Channel 980	32
Channel 981	30
Channel 982	31
Channel 983	31
Channel 984	33
Channel 985	39
Channel 986	36
Channel 987	26
Channel 988	28
Channel 989	28
Channel 990	33
Channel 991	24
Channel 992	28
Channel 993	14
Channel 994	31
Channel 995	22
Channel 996	27
Channel 997	24
Channel 998	34
Channel 999	21
Channel 1000	22
Channel 1001	27
Channel 1002	19
Channel 1003	31
Channel 1004	23
Channel 1005	19
Channel 1006	17
Channel 1007	20
Channel 1008	29
Channel 1009	25
Channel 1010	23
Channel 1011	29
Channel 1012	20
Channel 1013	28
Channel 1014	26
Channel 1015	13
Channel 1016	30
Channel 1017	23
Channel 1018	27
Channel 1019	21
Channel 1020	25
Channel 1021	34
Channel 1022	22
Channel 1023	23
Channel 1024	25
Channel 1025	32
Channel 1026	23
Channel 1027	36
Channel 1028	34
Channel 1029	33
Channel 1030	28
Channel 1031	27
Channel 1032	31
Channel 1033	28
Channel 1034	29
Channel 1035	38
Channel 1036	50
Channel 1037	52
Channel 1038	41
Channel 1039	37
Channel 1040	30
Channel 1041	38
Channel 1042	32
Channel 1043	29
Channel 1044	30
Channel 1045	25
Channel 1046	35
Channel 1047	27
Channel 1048	32
Channel 1049	24
Channel 1050	29
Channel 1051	24
Channel 1052	29
Channel 1053	22
Channel 1054	29
Channel 1055	31
Channel 1056	21
Channel 1057	19
Channel 1058	21
Channel 1059	31
Channel 1060	31
Channel 1061	20
Channel 1062	21
Channel 1063	36
Channel 1064	33
Channel 1065	24
Channel 1066	23
Channel 1067	44
Channel 1068	27
Channel 1069	30
Channel 1070	27
Channel 1071	29
Channel 1072	37
Channel 1073	25
Channel 1074	32
Channel 1075	29
Channel 1076	30
Channel 1077	27
Channel 1078	27
Channel 1079	37
Channel 1080	21
Channel 1081	28
Channel 1082	27
Channel 1083	22
Channel 1084	26
Channel 1085	21
Channel 1086	26
Channel 1087	37
Channel 1088	41
Channel 1089	36
Channel 1090	34
Channel 1091	38
Channel 1092	30
Channel 1093	30
Channel 1094	27
Channel 1095	41
Channel 1096	24
Channel 1097	24
Channel 1098	35
Channel 1099	11
Channel 1100	32
Channel 1101	31
Channel 1102	33
Channel 1103	34
Channel 1104	23
Channel 1105	26
Channel 1106	31
Channel 1107	38
Channel 1108	41
Channel 1109	29
Channel 1110	29
Channel 1111	30
Channel 1112	32
Channel 1113	33
Channel 1114	34
Channel 1115	34
Channel 1116	23
Channel 1117	32
Channel 1118	34
Channel 1119	31
Channel 1120	43
Channel 1121	32
Channel 1122	39
Channel 1123	32
Channel 1124	30
Channel 1125	32
Channel 1126	32
Channel 1127	35
Channel 1128	41
Channel 1129	33
Channel 1130	42
Channel 1131	34
Channel 1132	42
Channel 1133	44
Channel 1134	48
Channel 1135	31
Channel 1136	42
Channel 1137	34
Channel 1138	47
Channel 1139	35
Channel 1140	43
Channel 1141	40
Channel 1142	46
Channel 1143	43
Channel 1144	42
Channel 1145	48
Channel 1146	41
Channel 1147	51
Channel 1148	48
Channel 1149	52
Channel 1150	43
Channel 1151	48
Channel 1152	53
Channel 1153	51
Channel 1154	43
Channel 1155	55
Channel 1156	37
Channel 1157	53
Channel 1158	42
Channel 1159	56
Channel 1160	67
Channel 1161	56
Channel 1162	57
Channel 1163	48
Channel 1164	53
Channel 1165	42
Channel 1166	52
Channel 1167	48
Channel 1168	67
Channel 1169	46
Channel 1170	45
Channel 1171	62
Channel 1172	49
Channel 1173	64
Channel 1174	61
Channel 1175	62
Channel 1176	64
Channel 1177	57
Channel 1178	60
Channel 1179	60
Channel 1180	55
Channel 1181	65
Channel 1182	50
Channel 1183	61
Channel 1184	70
Channel 1185	76
Channel 1186	73
Channel 1187	77
Channel 1188	74
Channel 1189	72
Channel 1190	71
Channel 1191	64
Channel 1192	82
Channel 1193	84
Channel 1194	74
Channel 1195	85
Channel 1196	72
Channel 1197	87
Channel 1198	90
Channel 1199	97
Channel 1200	85
Channel 1201	80
Channel 1202	75
Channel 1203	98
Channel 1204	102
Channel 1205	92
Channel 1206	82
Channel 1207	106
Channel 1208	86
Channel 1209	107
Channel 1210	114
Channel 1211	107
Channel 1212	105
Channel 1213	111
Channel 1214	111
Channel 1215	124
Channel 1216	109
Channel 1217	115
Channel 1218	123
Channel 1219	132
Channel 1220	143
Channel 1221	146
Channel 1222	145
Channel 1223	134
Channel 1224	123
Channel 1225	141
Channel 1226	149
Channel 1227	155
Channel 1228	177
Channel 1229	169
Channel 1230	145
Channel 1231	180
Channel 1232	168
Channel 1233	170
Channel 1234	168
Channel 1235	176
Channel 1236	198
Channel 1237	198
Channel 1238	219
Channel 1239	231
Channel 1240	239
Channel 1241	242
Channel 1242	225
Channel 1243	231
Channel 1244	229
Channel 1245	248
Channel 1246	266
Channel 1247	287
Channel 1248	278
Channel 1249	308
Channel 1250	306
Channel 1251	322
Channel 1252	308
Channel 1253	309
Channel 1254	330
Channel 1255	374
Channel 1256	302
Channel 1257	377
Channel 1258	381
Channel 1259	403
Channel 1260	383
Channel 1261	425
Channel 1262	440
Channel 1263	452
Channel 1264	468
Channel 1265	434
Channel 1266	458
Channel 1267	496
Channel 1268	504
Channel 1269	496
Channel 1270	489
Channel 1271	524
Channel 1272	603
Channel 1273	553
Channel 1274	540
Channel 1275	604
Channel 1276	556
Channel 1277	586
Channel 1278	617
Channel 1279	604
Channel 1280	656
Channel 1281	637
Channel 1282	654
Channel 1283	658
Channel 1284	630
Channel 1285	655
Channel 1286	661
Channel 1287	658
Channel 1288	682
Channel 1289	642
Channel 1290	696
Channel 1291	652
Channel 1292	751
Channel 1293	685
Channel 1294	689
Channel 1295	791
Channel 1296	730
Channel 1297	734
Channel 1298	787
Channel 1299	746
Channel 1300	771
Channel 1301	786
Channel 1302	858
Channel 1303	865
Channel 1304	864
Channel 1305	826
Channel 1306	887
Channel 1307	963
Channel 1308	982
Channel 1309	949
Channel 1310	1035
Channel 1311	1081
Channel 1312	1142
Channel 1313	1069
Channel 1314	1221
Channel 1315	1331
Channel 1316	1327
Channel 1317	1383
Channel 1318	1513
Channel 1319	1621
Channel 1320	1637
Channel 1321	1626
Channel 1322	1859
Channel 1323	1887
Channel 1324	1878
Channel 1325	1970
Channel 1326	2144
Channel 1327	2244
Channel 1328	2329
Channel 1329	2400
Channel 1330	2436
Channel 1331	2468
Channel 1332	2531
Channel 1333	2711
Channel 1334	2544
Channel 1335	2774
Channel 1336	2857
Channel 1337	2743
Channel 1338	2803
Channel 1339	2985
Channel 1340	2841
Channel 1341	2988
Channel 1342	2956
Channel 1343	2981
Channel 1344	2931
Channel 1345	2844
Channel 1346	2855
Channel 1347	2890
Channel 1348	2719
Channel 1349	2814
Channel 1350	2707
Channel 1351	2750
Channel 1352	2808
Channel 1353	2741
Channel 1354	2610
Channel 1355	2484
Channel 1356	2573
Channel 1357	2514
Channel 1358	2422
Channel 1359	2408
Channel 1360	2456
Channel 1361	2409
Channel 1362	2236
Channel 1363	2354
Channel 1364	2272
Channel 1365	2187
Channel 1366	2227
Channel 1367	2248
Channel 1368	2249
Channel 1369	2067
Channel 1370	2116
Channel 1371	1997
Channel 1372	2045
Channel 1373	1989
Channel 1374	2010
Channel 1375	1909
Channel 1376	1856
Channel 1377	1751
Channel 1378	1776
Channel 1379	1786
Channel 1380	1718
Channel 1381	1657
Channel 1382	1570
Channel 1383	1610
Channel 1384	1418
Channel 1385	1466
Channel 1386	1388
Channel 1387	1318
Channel 1388	1142
Channel 1389	1129
Channel 1390	1049
Channel 1391	1093
Channel 1392	957
Channel 1393	913
Channel 1394	907
Channel 1395	775
Channel 1396	751
Channel 1397	745
Channel 1398	701
Channel 1399	664
Channel 1400	656
Channel 1401	649
Channel 1402	656
Channel 1403	679
Channel 1404	689
Channel 1405	726
Channel 1406	690
Channel 1407	793
Channel 1408	777
Channel 1409	876
Channel 1410	969
Channel 1411	1042
Channel 1412	1089
Channel 1413	1189
Channel 1414	1185
Channel 1415	1315
Channel 1416	1424
Channel 1417	1428
Channel 1418	1555
Channel 1419	1476
Channel 1420	1560
Channel 1421	1533
Channel 1422	1587
Channel 1423	1537
Channel 1424	1466
Channel 1425	1337
Channel 1426	1322
Channel 1427	1218
Channel 1428	1153
Channel 1429	1102
Channel 1430	887
Channel 1431	796
Channel 1432	716
Channel 1433	672
Channel 1434	537
Channel 1435	500
Channel 1436	402
Channel 1437	352
Channel 1438	287
Channel 1439	255
Channel 1440	259
Channel 1441	203
Channel 1442	192
Channel 1443	189
Channel 1444	198
Channel 1445	166
Channel 1446	165
Channel 1447	168
Channel 1448	147
Channel 1449	153
Channel 1450	130
Channel 1451	160
Channel 1452	151
Channel 1453	166
Channel 1454	146
Channel 1455	170
Channel 1456	167
Channel 1457	210
Channel 1458	178
Channel 1459	202
Channel 1460	191
Channel 1461	202
Channel 1462	209
Channel 1463	240
Channel 1464	232
Channel 1465	232
Channel 1466	234
Channel 1467	277
Channel 1468	268
Channel 1469	289
Channel 1470	317
Channel 1471	312
Channel 1472	294
Channel 1473	315
Channel 1474	352
Channel 1475	345
Channel 1476	350
Channel 1477	364
Channel 1478	396
Channel 1479	416
Channel 1480	398
Channel 1481	398
Channel 1482	465
Channel 1483	437
Channel 1484	466
Channel 1485	454
Channel 1486	481
Channel 1487	479
Channel 1488	490
Channel 1489	447
Channel 1490	505
Channel 1491	482
Channel 1492	508
Channel 1493	485
Channel 1494	457
Channel 1495	502
Channel 1496	507
Channel 1497	514
Channel 1498	457
Channel 1499	466
Channel 1500	468
Channel 1501	480
Channel 1502	464
Channel 1503	465
Channel 1504	475
Channel 1505	412
Channel 1506	441
Channel 1507	450
Channel 1508	472
Channel 1509	447
Channel 1510	426
Channel 1511	401
Channel 1512	434
Channel 1513	375
Channel 1514	372
Channel 1515	422
Channel 1516	414
Channel 1517	402
Channel 1518	386
Channel 1519	398
Channel 1520	419
Channel 1521	398
Channel 1522	397
Channel 1523	363
Channel 1524	386
Channel 1525	358
Channel 1526	353
Channel 1527	390
Channel 1528	352
Channel 1529	312
Channel 1530	332
Channel 1531	353
Channel 1532	333
Channel 1533	308
Channel 1534	345
Channel 1535	319
Channel 1536	353
Channel 1537	299
Channel 1538	302
Channel 1539	292
Channel 1540	276
Channel 1541	265
Channel 1542	267
Channel 1543	289
Channel 1544	254
Channel 1545	236
Channel 1546	231
Channel 1547	250
Channel 1548	221
Channel 1549	259
Channel 1550	223
Channel 1551	197
Channel 1552	208
Channel 1553	203
Channel 1554	195
Channel 1555	193
Channel 1556	161
Channel 1557	169
Channel 1558	174
Channel 1559	169
Channel 1560	159
Channel 1561	146
Channel 1562	155
Channel 1563	129
Channel 1564	128
Channel 1565	136
Channel 1566	118
Channel 1567	130
Channel 1568	117
Channel 1569	124
Channel 1570	112
Channel 1571	108
Channel 1572	107
Channel 1573	99
Channel 1574	109
Channel 1575	100
Channel 1576	122
Channel 1577	125
Channel 1578	150
Channel 1579	141
Channel 1580	163
Channel 1581	191
Channel 1582	178
Channel 1583	242
Channel 1584	218
Channel 1585	231
Channel 1586	262
Channel 1587	297
Channel 1588	312
Channel 1589	325
Channel 1590	336
Channel 1591	371
Channel 1592	342
Channel 1593	303
Channel 1594	340
Channel 1595	311
Channel 1596	324
Channel 1597	282
Channel 1598	295
Channel 1599	238
Channel 1600	242
Channel 1601	193
Channel 1602	184
Channel 1603	174
Channel 1604	130
Channel 1605	103
Channel 1606	126
Channel 1607	100
Channel 1608	84
Channel 1609	75
Channel 1610	73
Channel 1611	70
Channel 1612	71
Channel 1613	62
Channel 1614	74
Channel 1615	72
Channel 1616	63
Channel 1617	88
Channel 1618	67
Channel 1619	66
Channel 1620	60
Channel 1621	74
Channel 1622	66
Channel 1623	69
Channel 1624	76
Channel 1625	67
Channel 1626	61
Channel 1627	47
Channel 1628	52
Channel 1629	42
Channel 1630	39
Channel 1631	36
Channel 1632	33
Channel 1633	42
Channel 1634	18
Channel 1635	21
Channel 1636	22
Channel 1637	19
Channel 1638	33
Channel 1639	22
Channel 1640	13
Channel 1641	21
Channel 1642	20
Channel 1643	12
Channel 1644	25
Channel 1645	22
Channel 1646	11
Channel 1647	11
Channel 1648	15
Channel 1649	16
Channel 1650	9
Channel 1651	13
Channel 1652	8
Channel 1653	10
Channel 1654	17
Channel 1655	16
Channel 1656	12
Channel 1657	18
Channel 1658	16
Channel 1659	23
Channel 1660	11
Channel 1661	17
Channel 1662	13
Channel 1663	15
Channel 1664	12
Channel 1665	23
Channel 1666	17
Channel 1667	18
Channel 1668	18
Channel 1669	17
Channel 1670	19
Channel 1671	16
Channel 1672	20
Channel 1673	12
Channel 1674	19
Channel 1675	12
Channel 1676	18
Channel 1677	21
Channel 1678	19
Channel 1679	32
Channel 1680	31
Channel 1681	28
Channel 1682	19
Channel 1683	33
Channel 1684	56
Channel 1685	40
Channel 1686	46
Channel 1687	62
Channel 1688	67
Channel 1689	96
Channel 1690	93
Channel 1691	122
Channel 1692	139
Channel 1693	180
Channel 1694	193
Channel 1695	249
Channel 1696	265
Channel 1697	321
Channel 1698	420
Channel 1699	467
Channel 1700	482
Channel 1701	537
Channel 1702	573
Channel 1703	654
Channel 1704	694
Channel 1705	748
Channel 1706	799
Channel 1707	857
Channel 1708	974
Channel 1709	916
Channel 1710	1001
Channel 1711	1042
Channel 1712	1067
Channel 1713	1112
Channel 1714	1154
Channel 1715	1160
Channel 1716	1151
Channel 1717	1093
Channel 1718	1084
Channel 1719	1093
Channel 1720	971
Channel 1721	917
Channel 1722	921
Channel 1723	816
Channel 1724	777
Channel 1725	713
Channel 1726	657
Channel 1727	563
Channel 1728	494
Channel 1729	407
Channel 1730	377
Channel 1731	289
Channel 1732	258
Channel 1733	215
Channel 1734	178
Channel 1735	122
Channel 1736	99
Channel 1737	84
Channel 1738	84
Channel 1739	60
Channel 1740	43
Channel 1741	37
Channel 1742	27
Channel 1743	26
Channel 1744	19
Channel 1745	22
Channel 1746	15
Channel 1747	18
Channel 1748	10
Channel 1749	13
Channel 1750	17
Channel 1751	19
Channel 1752	10
Channel 1753	15
Channel 1754	14
Channel 1755	12
Channel 1756	13
Channel 1757	15
Channel 1758	10
Channel 1759	10
Channel 1760	9
Channel 1761	17
Channel 1762	12
Channel 1763	16
Channel 1764	5
Channel 1765	10
Channel 1766	10
Channel 1767	12
Channel 1768	13
Channel 1769	10
Channel 1770	14
Channel 1771	9
Channel 1772	6
Channel 1773	14
Channel 1774	8
Channel 1775	19
Channel 1776	14
Channel 1777	12
Channel 1778	20
Channel 1779	18
Channel 1780	12
Channel 1781	12
Channel 1782	15
Channel 1783	14
Channel 1784	15
Channel 1785	20
Channel 1786	16
Channel 1787	11
Channel 1788	11
Channel 1789	10
Channel 1790	9
Channel 1791	12
Channel 1792	24
Channel 1793	14
Channel 1794	12
Channel 1795	10
Channel 1796	13
Channel 1797	11
Channel 1798	21
Channel 1799	11
Channel 1800	11
Channel 1801	10
Channel 1802	18
Channel 1803	9
Channel 1804	18
Channel 1805	9
Channel 1806	10
Channel 1807	13
Channel 1808	12
Channel 1809	11
Channel 1810	13
Channel 1811	12
Channel 1812	12
Channel 1813	6
Channel 1814	9
Channel 1815	12
Channel 1816	6
Channel 1817	13
Channel 1818	9
Channel 1819	12
Channel 1820	9
Channel 1821	10
Channel 1822	16
Channel 1823	10
Channel 1824	13
Channel 1825	13
Channel 1826	11
Channel 1827	13
Channel 1828	17
Channel 1829	12
Channel 1830	16
Channel 1831	15
Channel 1832	11
Channel 1833	11
Channel 1834	11
Channel 1835	18
Channel 1836	13
Channel 1837	12
Channel 1838	10
Channel 1839	10
Channel 1840	7
Channel 1841	13
Channel 1842	10
Channel 1843	14
Channel 1844	10
Channel 1845	9
Channel 1846	18
Channel 1847	19
Channel 1848	15
Channel 1849	16
Channel 1850	10
Channel 1851	17
Channel 1852	14
Channel 1853	13
Channel 1854	6
Channel 1855	17
Channel 1856	19
Channel 1857	12
Channel 1858	8
Channel 1859	12
Channel 1860	14
Channel 1861	11
Channel 1862	15
Channel 1863	12
Channel 1864	10
Channel 1865	5
Channel 1866	10
Channel 1867	18
Channel 1868	18
Channel 1869	14
Channel 1870	9
Channel 1871	18
Channel 1872	7
Channel 1873	19
Channel 1874	14
Channel 1875	7
Channel 1876	10
Channel 1877	14
Channel 1878	13
Channel 1879	16
Channel 1880	8
Channel 1881	18
Channel 1882	16
Channel 1883	10
Channel 1884	19
Channel 1885	12
Channel 1886	19
Channel 1887	18
Channel 1888	16
Channel 1889	14
Channel 1890	12
Channel 1891	12
Channel 1892	12
Channel 1893	19
Channel 1894	17
Channel 1895	17
Channel 1896	19
Channel 1897	6
Channel 1898	17
Channel 1899	16
Channel 1900	21
Channel 1901	16
Channel 1902	21
Channel 1903	24
Channel 1904	36
Channel 1905	22
Channel 1906	27
Channel 1907	35
Channel 1908	40
Channel 1909	53
Channel 1910	39
Channel 1911	67
Channel 1912	73
Channel 1913	68
Channel 1914	83
Channel 1915	107
Channel 1916	129
Channel 1917	154
Channel 1918	172
Channel 1919	206
Channel 1920	203
Channel 1921	199
Channel 1922	206
Channel 1923	289
Channel 1924	260
Channel 1925	272
Channel 1926	303
Channel 1927	313
Channel 1928	316
Channel 1929	285
Channel 1930	317
Channel 1931	318
Channel 1932	283
Channel 1933	276
Channel 1934	247
Channel 1935	223
Channel 1936	204
Channel 1937	201
Channel 1938	179
Channel 1939	169
Channel 1940	134
Channel 1941	126
Channel 1942	117
Channel 1943	80
Channel 1944	90
Channel 1945	75
Channel 1946	56
Channel 1947	42
Channel 1948	57
Channel 1949	47
Channel 1950	35
Channel 1951	35
Channel 1952	33
Channel 1953	37
Channel 1954	29
Channel 1955	34
Channel 1956	38
Channel 1957	46
Channel 1958	37
Channel 1959	41
Channel 1960	55
Channel 1961	51
Channel 1962	56
Channel 1963	46
Channel 1964	55
Channel 1965	54
Channel 1966	55
Channel 1967	62
Channel 1968	66
Channel 1969	54
Channel 1970	52
Channel 1971	56
Channel 1972	30
Channel 1973	43
Channel 1974	51
Channel 1975	39
Channel 1976	36
Channel 1977	28
Channel 1978	27
Channel 1979	25
Channel 1980	22
Channel 1981	19
Channel 1982	15
Channel 1983	18
Channel 1984	12
Channel 1985	15
Channel 1986	15
Channel 1987	10
Channel 1988	12
Channel 1989	9
Channel 1990	10
Channel 1991	4
Channel 1992	8
Channel 1993	5
Channel 1994	3
[truncated: 2,102 more rows]
