# Supplementary material for: A dataset of 112 ligands for the preconcentration of mercury, uranium, lanthanum and other pollutants and heavy metals in water
Source: Data Brief. 2020 Feb 4;29:105236. doi: 10.1016/j.dib.2020.105236 (PMC7033335; doi:10.1016/j.dib.2020.105236)
Supplement: Multimedia component 42_5- Amino-1_spl_3_spl_4-Thiadiazole-2-thiol [file mmc42.txt]

Kalib 1	-0.354346
Kalib 2	0.012554
Kalib 3	0.001788
Kalib 4	0.000419
Kalib Square	0.000000
Kalib Fano	0.010361
Channel 1	0
Channel 2	0
Channel 3	0
Channel 4	0
Channel 5	0
Channel 6	0
Channel 7	0
Channel 8	0
Channel 9	0
Channel 10	1
Channel 11	0
Channel 12	3
Channel 13	5
Channel 14	19
Channel 15	82
Channel 16	303
Channel 17	1164
Channel 18	3643
Channel 19	9921
Channel 20	24945
Channel 21	55873
Channel 22	111308
Channel 23	202215
Channel 24	329023
Channel 25	473092
Channel 26	621969
Channel 27	736617
Channel 28	777716
Channel 29	734730
Channel 30	628909
Channel 31	479927
Channel 32	326816
Channel 33	201352
Channel 34	111990
Channel 35	55032
Channel 36	24143
Channel 37	9538
Channel 38	3473
Channel 39	1136
Channel 40	318
Channel 41	89
Channel 42	25
Channel 43	17
Channel 44	11
Channel 45	8
Channel 46	11
Channel 47	6
Channel 48	5
Channel 49	4
Channel 50	9
Channel 51	5
Channel 52	7
Channel 53	2
Channel 54	7
Channel 55	7
Channel 56	3
Channel 57	4
Channel 58	3
Channel 59	2
Channel 60	6
Channel 61	4
Channel 62	2
Channel 63	2
Channel 64	2
Channel 65	2
Channel 66	1
Channel 67	0
Channel 68	3
Channel 69	1
Channel 70	0
Channel 71	3
Channel 72	1
Channel 73	0
Channel 74	3
Channel 75	0
Channel 76	0
Channel 77	1
Channel 78	44
Channel 79	74
Channel 80	56
Channel 81	63
Channel 82	62
Channel 83	77
Channel 84	65
Channel 85	63
Channel 86	58
Channel 87	65
Channel 88	74
Channel 89	63
Channel 90	72
Channel 91	75
Channel 92	65
Channel 93	56
Channel 94	56
Channel 95	57
Channel 96	71
Channel 97	64
Channel 98	71
Channel 99	72
Channel 100	67
Channel 101	67
Channel 102	49
Channel 103	73
Channel 104	52
Channel 105	61
Channel 106	56
Channel 107	49
Channel 108	58
Channel 109	57
Channel 110	59
Channel 111	41
Channel 112	59
Channel 113	53
Channel 114	54
Channel 115	49
Channel 116	51
Channel 117	59
Channel 118	50
Channel 119	47
Channel 120	50
Channel 121	54
Channel 122	58
Channel 123	70
Channel 124	59
Channel 125	56
Channel 126	60
Channel 127	50
Channel 128	60
Channel 129	51
Channel 130	43
Channel 131	50
Channel 132	41
Channel 133	35
Channel 134	44
Channel 135	37
Channel 136	47
Channel 137	38
Channel 138	34
Channel 139	22
Channel 140	41
Channel 141	39
Channel 142	37
Channel 143	45
Channel 144	40
Channel 145	42
Channel 146	37
Channel 147	48
Channel 148	36
Channel 149	26
Channel 150	30
Channel 151	31
Channel 152	37
Channel 153	33
Channel 154	34
Channel 155	33
Channel 156	27
Channel 157	32
Channel 158	24
Channel 159	30
Channel 160	29
Channel 161	39
Channel 162	28
Channel 163	42
Channel 164	33
Channel 165	25
Channel 166	29
Channel 167	29
Channel 168	40
Channel 169	39
Channel 170	27
Channel 171	34
Channel 172	27
Channel 173	39
Channel 174	26
Channel 175	39
Channel 176	30
Channel 177	30
Channel 178	22
Channel 179	31
Channel 180	36
Channel 181	31
Channel 182	39
Channel 183	40
Channel 184	28
Channel 185	30
Channel 186	40
Channel 187	43
Channel 188	45
Channel 189	46
Channel 190	41
Channel 191	31
Channel 192	41
Channel 193	36
Channel 194	23
Channel 195	29
Channel 196	27
Channel 197	39
Channel 198	31
Channel 199	37
Channel 200	25
Channel 201	45
Channel 202	37
Channel 203	28
Channel 204	39
Channel 205	34
Channel 206	46
Channel 207	45
Channel 208	54
Channel 209	59
Channel 210	58
Channel 211	56
Channel 212	56
Channel 213	68
Channel 214	44
Channel 215	57
Channel 216	53
Channel 217	56
Channel 218	61
Channel 219	64
Channel 220	62
Channel 221	52
Channel 222	61
Channel 223	62
Channel 224	46
Channel 225	52
Channel 226	38
Channel 227	50
Channel 228	50
Channel 229	49
Channel 230	44
Channel 231	39
Channel 232	45
Channel 233	27
Channel 234	37
Channel 235	32
Channel 236	26
Channel 237	34
Channel 238	42
Channel 239	37
Channel 240	41
Channel 241	43
Channel 242	43
Channel 243	43
Channel 244	35
Channel 245	45
Channel 246	43
Channel 247	61
Channel 248	78
Channel 249	87
Channel 250	105
Channel 251	149
Channel 252	169
Channel 253	199
Channel 254	222
Channel 255	256
Channel 256	333
Channel 257	389
Channel 258	474
Channel 259	590
Channel 260	727
Channel 261	863
Channel 262	1020
Channel 263	1140
Channel 264	1281
Channel 265	1183
Channel 266	1217
Channel 267	1077
Channel 268	911
Channel 269	761
Channel 270	588
Channel 271	480
Channel 272	360
Channel 273	241
Channel 274	181
Channel 275	133
Channel 276	108
Channel 277	126
Channel 278	117
Channel 279	126
Channel 280	111
Channel 281	151
Channel 282	118
Channel 283	138
Channel 284	166
Channel 285	137
Channel 286	136
Channel 287	99
Channel 288	79
Channel 289	83
Channel 290	59
Channel 291	41
Channel 292	37
Channel 293	32
Channel 294	24
Channel 295	23
Channel 296	16
Channel 297	27
Channel 298	14
Channel 299	21
Channel 300	20
Channel 301	22
Channel 302	18
Channel 303	26
Channel 304	10
Channel 305	14
Channel 306	24
Channel 307	22
Channel 308	18
Channel 309	16
Channel 310	19
Channel 311	31
Channel 312	30
Channel 313	34
Channel 314	46
Channel 315	58
Channel 316	65
Channel 317	90
Channel 318	104
Channel 319	151
Channel 320	145
Channel 321	169
Channel 322	178
Channel 323	186
Channel 324	163
Channel 325	179
Channel 326	138
Channel 327	139
Channel 328	103
Channel 329	66
Channel 330	54
Channel 331	51
Channel 332	34
Channel 333	38
Channel 334	28
Channel 335	20
Channel 336	15
Channel 337	21
Channel 338	23
Channel 339	17
Channel 340	21
Channel 341	17
Channel 342	26
Channel 343	30
Channel 344	28
Channel 345	29
Channel 346	31
Channel 347	28
Channel 348	28
Channel 349	28
Channel 350	37
Channel 351	38
Channel 352	28
Channel 353	20
Channel 354	23
Channel 355	20
Channel 356	18
Channel 357	15
Channel 358	21
Channel 359	16
Channel 360	15
Channel 361	13
Channel 362	14
Channel 363	16
Channel 364	15
Channel 365	13
Channel 366	8
Channel 367	11
Channel 368	16
Channel 369	21
Channel 370	12
Channel 371	7
Channel 372	12
Channel 373	13
Channel 374	8
Channel 375	15
Channel 376	12
Channel 377	15
Channel 378	9
Channel 379	14
Channel 380	11
Channel 381	17
Channel 382	8
Channel 383	7
Channel 384	12
Channel 385	10
Channel 386	11
Channel 387	10
Channel 388	23
Channel 389	7
Channel 390	15
Channel 391	10
Channel 392	13
Channel 393	14
Channel 394	17
Channel 395	14
Channel 396	14
Channel 397	19
Channel 398	16
Channel 399	16
Channel 400	20
Channel 401	9
Channel 402	19
Channel 403	14
Channel 404	13
Channel 405	16
Channel 406	9
Channel 407	26
Channel 408	12
Channel 409	14
Channel 410	12
Channel 411	17
Channel 412	12
Channel 413	7
Channel 414	15
Channel 415	8
Channel 416	13
Channel 417	6
Channel 418	11
Channel 419	10
Channel 420	16
Channel 421	10
Channel 422	21
Channel 423	9
Channel 424	17
Channel 425	12
Channel 426	17
Channel 427	14
Channel 428	11
Channel 429	13
Channel 430	10
Channel 431	15
Channel 432	18
Channel 433	11
Channel 434	15
Channel 435	16
Channel 436	13
Channel 437	8
Channel 438	10
Channel 439	10
Channel 440	11
Channel 441	15
Channel 442	12
Channel 443	14
Channel 444	11
Channel 445	18
Channel 446	14
Channel 447	12
Channel 448	15
Channel 449	23
Channel 450	21
Channel 451	30
Channel 452	29
Channel 453	35
Channel 454	35
Channel 455	52
Channel 456	53
Channel 457	76
Channel 458	57
Channel 459	82
Channel 460	88
Channel 461	74
Channel 462	81
Channel 463	79
Channel 464	67
Channel 465	65
Channel 466	47
Channel 467	30
Channel 468	32
Channel 469	30
Channel 470	13
Channel 471	16
Channel 472	20
Channel 473	13
Channel 474	15
Channel 475	13
Channel 476	13
Channel 477	10
Channel 478	11
Channel 479	11
Channel 480	12
Channel 481	21
Channel 482	16
Channel 483	14
Channel 484	10
Channel 485	11
Channel 486	7
Channel 487	14
Channel 488	15
Channel 489	21
Channel 490	16
Channel 491	18
Channel 492	9
Channel 493	24
Channel 494	15
Channel 495	28
Channel 496	28
Channel 497	26
Channel 498	31
Channel 499	26
Channel 500	31
Channel 501	36
Channel 502	28
Channel 503	25
Channel 504	33
Channel 505	29
Channel 506	32
Channel 507	28
Channel 508	23
Channel 509	31
Channel 510	22
Channel 511	13
Channel 512	20
Channel 513	13
Channel 514	22
Channel 515	13
Channel 516	16
Channel 517	16
Channel 518	15
Channel 519	14
Channel 520	13
Channel 521	18
Channel 522	22
Channel 523	26
Channel 524	29
Channel 525	26
Channel 526	33
Channel 527	34
Channel 528	52
Channel 529	74
Channel 530	85
Channel 531	108
Channel 532	142
Channel 533	179
Channel 534	199
Channel 535	233
Channel 536	305
Channel 537	310
Channel 538	333
Channel 539	356
Channel 540	304
Channel 541	324
Channel 542	297
Channel 543	275
Channel 544	225
Channel 545	173
Channel 546	137
Channel 547	133
Channel 548	94
Channel 549	61
Channel 550	53
Channel 551	35
Channel 552	24
Channel 553	24
Channel 554	11
Channel 555	17
Channel 556	12
Channel 557	11
Channel 558	11
Channel 559	17
Channel 560	7
Channel 561	19
Channel 562	12
Channel 563	19
Channel 564	17
Channel 565	22
Channel 566	17
Channel 567	11
Channel 568	8
Channel 569	7
Channel 570	19
Channel 571	8
Channel 572	13
Channel 573	14
Channel 574	13
Channel 575	17
Channel 576	22
Channel 577	22
Channel 578	16
Channel 579	21
Channel 580	29
Channel 581	31
Channel 582	24
Channel 583	34
Channel 584	46
Channel 585	45
Channel 586	51
Channel 587	65
Channel 588	64
Channel 589	53
Channel 590	88
Channel 591	72
Channel 592	71
Channel 593	65
Channel 594	56
Channel 595	56
Channel 596	52
Channel 597	42
Channel 598	40
Channel 599	32
Channel 600	32
Channel 601	29
Channel 602	29
Channel 603	23
Channel 604	16
Channel 605	29
Channel 606	19
Channel 607	17
Channel 608	24
Channel 609	22
Channel 610	29
Channel 611	18
Channel 612	28
Channel 613	40
Channel 614	39
Channel 615	62
Channel 616	71
Channel 617	90
Channel 618	114
Channel 619	140
Channel 620	146
Channel 621	165
Channel 622	199
Channel 623	202
Channel 624	174
Channel 625	207
Channel 626	200
Channel 627	201
Channel 628	183
Channel 629	162
Channel 630	120
Channel 631	125
Channel 632	122
Channel 633	98
Channel 634	83
Channel 635	55
Channel 636	27
Channel 637	30
Channel 638	33
Channel 639	28
Channel 640	14
Channel 641	21
Channel 642	12
Channel 643	11
Channel 644	10
Channel 645	15
Channel 646	14
Channel 647	9
Channel 648	22
Channel 649	12
Channel 650	8
Channel 651	16
Channel 652	21
Channel 653	12
Channel 654	13
Channel 655	16
Channel 656	24
Channel 657	24
Channel 658	9
Channel 659	28
Channel 660	33
Channel 661	36
Channel 662	47
Channel 663	54
Channel 664	38
Channel 665	50
Channel 666	63
Channel 667	62
Channel 668	74
Channel 669	76
Channel 670	99
Channel 671	80
Channel 672	80
Channel 673	86
Channel 674	85
Channel 675	77
Channel 676	68
Channel 677	56
Channel 678	47
Channel 679	41
Channel 680	48
Channel 681	42
Channel 682	57
Channel 683	40
Channel 684	48
Channel 685	57
Channel 686	60
Channel 687	65
Channel 688	37
Channel 689	54
Channel 690	67
Channel 691	43
Channel 692	37
Channel 693	38
Channel 694	46
Channel 695	47
Channel 696	35
Channel 697	30
Channel 698	32
Channel 699	21
Channel 700	18
Channel 701	25
Channel 702	22
Channel 703	16
Channel 704	17
Channel 705	15
Channel 706	34
Channel 707	27
Channel 708	29
Channel 709	33
Channel 710	45
Channel 711	43
Channel 712	52
Channel 713	44
Channel 714	54
Channel 715	67
Channel 716	41
Channel 717	65
Channel 718	72
Channel 719	72
Channel 720	73
Channel 721	60
Channel 722	60
Channel 723	54
Channel 724	47
Channel 725	47
Channel 726	31
Channel 727	26
Channel 728	36
Channel 729	30
Channel 730	24
Channel 731	20
Channel 732	19
Channel 733	18
Channel 734	19
Channel 735	23
Channel 736	28
Channel 737	19
Channel 738	16
Channel 739	25
Channel 740	26
Channel 741	19
Channel 742	33
Channel 743	29
Channel 744	27
Channel 745	22
Channel 746	21
Channel 747	16
Channel 748	16
Channel 749	24
Channel 750	16
Channel 751	20
Channel 752	17
Channel 753	9
Channel 754	13
Channel 755	14
Channel 756	18
Channel 757	11
Channel 758	14
Channel 759	18
Channel 760	15
Channel 761	15
Channel 762	19
Channel 763	20
Channel 764	18
Channel 765	12
Channel 766	21
Channel 767	18
Channel 768	14
Channel 769	16
Channel 770	13
Channel 771	14
Channel 772	12
Channel 773	13
Channel 774	12
Channel 775	13
Channel 776	20
Channel 777	16
Channel 778	25
Channel 779	18
Channel 780	13
Channel 781	17
Channel 782	18
Channel 783	16
Channel 784	18
Channel 785	21
Channel 786	19
Channel 787	20
Channel 788	18
Channel 789	30
Channel 790	19
Channel 791	26
Channel 792	27
Channel 793	28
Channel 794	34
Channel 795	36
Channel 796	31
Channel 797	21
Channel 798	36
Channel 799	28
Channel 800	27
Channel 801	33
Channel 802	31
Channel 803	34
Channel 804	37
Channel 805	35
Channel 806	47
Channel 807	27
Channel 808	29
Channel 809	32
Channel 810	27
Channel 811	30
Channel 812	19
Channel 813	26
Channel 814	25
Channel 815	13
Channel 816	23
Channel 817	22
Channel 818	25
Channel 819	18
Channel 820	20
Channel 821	13
Channel 822	21
Channel 823	11
Channel 824	15
Channel 825	19
Channel 826	9
Channel 827	20
Channel 828	18
Channel 829	22
Channel 830	12
Channel 831	23
Channel 832	12
Channel 833	20
Channel 834	20
Channel 835	16
Channel 836	18
Channel 837	21
Channel 838	18
Channel 839	10
Channel 840	19
Channel 841	25
Channel 842	23
Channel 843	18
Channel 844	23
Channel 845	19
Channel 846	23
Channel 847	17
Channel 848	13
Channel 849	22
Channel 850	20
Channel 851	16
Channel 852	20
Channel 853	17
Channel 854	18
Channel 855	20
Channel 856	27
Channel 857	17
Channel 858	23
Channel 859	23
Channel 860	18
Channel 861	13
Channel 862	26
Channel 863	19
Channel 864	23
Channel 865	24
Channel 866	24
Channel 867	23
Channel 868	32
Channel 869	22
Channel 870	22
Channel 871	25
Channel 872	23
Channel 873	27
Channel 874	23
Channel 875	17
Channel 876	24
Channel 877	22
Channel 878	14
Channel 879	20
Channel 880	22
Channel 881	17
Channel 882	22
Channel 883	24
Channel 884	23
Channel 885	16
Channel 886	17
Channel 887	12
Channel 888	19
Channel 889	17
Channel 890	26
Channel 891	24
Channel 892	23
Channel 893	17
Channel 894	18
Channel 895	21
Channel 896	18
Channel 897	25
Channel 898	14
Channel 899	15
Channel 900	20
Channel 901	18
Channel 902	23
Channel 903	17
Channel 904	23
Channel 905	25
Channel 906	18
Channel 907	19
Channel 908	29
Channel 909	18
Channel 910	19
Channel 911	28
Channel 912	23
Channel 913	27
Channel 914	14
Channel 915	24
Channel 916	24
Channel 917	21
Channel 918	17
Channel 919	19
Channel 920	23
Channel 921	20
Channel 922	22
Channel 923	29
Channel 924	16
Channel 925	26
Channel 926	19
Channel 927	19
Channel 928	19
Channel 929	24
Channel 930	23
Channel 931	18
Channel 932	31
Channel 933	29
Channel 934	28
Channel 935	42
Channel 936	30
Channel 937	32
Channel 938	24
Channel 939	29
Channel 940	22
Channel 941	33
Channel 942	36
Channel 943	33
Channel 944	33
Channel 945	41
Channel 946	25
Channel 947	40
Channel 948	34
Channel 949	35
Channel 950	26
Channel 951	27
Channel 952	24
Channel 953	21
Channel 954	22
Channel 955	42
Channel 956	30
Channel 957	24
Channel 958	29
Channel 959	28
Channel 960	25
Channel 961	20
Channel 962	23
Channel 963	27
Channel 964	22
Channel 965	33
Channel 966	24
Channel 967	35
Channel 968	30
Channel 969	30
Channel 970	28
Channel 971	22
Channel 972	29
Channel 973	33
Channel 974	27
Channel 975	22
Channel 976	15
Channel 977	27
Channel 978	37
Channel 979	24
Channel 980	20
Channel 981	23
Channel 982	25
Channel 983	22
Channel 984	29
Channel 985	24
Channel 986	28
Channel 987	23
Channel 988	16
Channel 989	25
Channel 990	21
Channel 991	18
Channel 992	27
Channel 993	15
Channel 994	26
Channel 995	24
Channel 996	36
Channel 997	21
Channel 998	20
Channel 999	22
Channel 1000	20
Channel 1001	31
Channel 1002	25
Channel 1003	30
Channel 1004	21
Channel 1005	26
Channel 1006	21
Channel 1007	21
Channel 1008	30
Channel 1009	22
Channel 1010	28
Channel 1011	22
Channel 1012	24
Channel 1013	23
Channel 1014	19
Channel 1015	13
Channel 1016	30
Channel 1017	20
Channel 1018	29
Channel 1019	22
Channel 1020	20
Channel 1021	25
Channel 1022	24
Channel 1023	26
Channel 1024	20
Channel 1025	27
Channel 1026	28
Channel 1027	28
Channel 1028	37
Channel 1029	28
Channel 1030	39
Channel 1031	28
Channel 1032	37
Channel 1033	37
Channel 1034	34
Channel 1035	29
Channel 1036	39
Channel 1037	42
Channel 1038	34
Channel 1039	35
Channel 1040	42
Channel 1041	33
Channel 1042	26
Channel 1043	33
Channel 1044	31
Channel 1045	26
Channel 1046	33
Channel 1047	27
Channel 1048	39
Channel 1049	27
Channel 1050	29
Channel 1051	33
Channel 1052	26
Channel 1053	22
Channel 1054	18
Channel 1055	33
Channel 1056	28
Channel 1057	22
Channel 1058	32
Channel 1059	21
Channel 1060	33
Channel 1061	23
Channel 1062	26
Channel 1063	35
Channel 1064	24
Channel 1065	32
Channel 1066	29
Channel 1067	34
Channel 1068	27
Channel 1069	39
Channel 1070	18
Channel 1071	24
Channel 1072	26
Channel 1073	30
Channel 1074	29
Channel 1075	37
Channel 1076	20
Channel 1077	20
Channel 1078	27
Channel 1079	25
Channel 1080	30
Channel 1081	24
Channel 1082	34
Channel 1083	40
Channel 1084	31
Channel 1085	26
Channel 1086	28
Channel 1087	37
Channel 1088	30
Channel 1089	35
Channel 1090	33
Channel 1091	34
Channel 1092	38
Channel 1093	28
Channel 1094	37
Channel 1095	36
Channel 1096	29
Channel 1097	38
Channel 1098	48
Channel 1099	26
Channel 1100	37
Channel 1101	20
Channel 1102	38
Channel 1103	26
Channel 1104	27
Channel 1105	33
Channel 1106	23
Channel 1107	33
Channel 1108	35
Channel 1109	27
Channel 1110	40
Channel 1111	33
Channel 1112	32
Channel 1113	25
Channel 1114	46
Channel 1115	27
Channel 1116	32
Channel 1117	37
Channel 1118	36
Channel 1119	32
Channel 1120	33
Channel 1121	38
Channel 1122	43
Channel 1123	29
Channel 1124	43
Channel 1125	27
Channel 1126	42
Channel 1127	36
Channel 1128	36
Channel 1129	37
Channel 1130	38
Channel 1131	36
Channel 1132	36
Channel 1133	23
Channel 1134	45
Channel 1135	47
Channel 1136	48
Channel 1137	34
Channel 1138	38
Channel 1139	41
Channel 1140	59
Channel 1141	41
Channel 1142	34
Channel 1143	52
Channel 1144	49
Channel 1145	45
Channel 1146	50
Channel 1147	46
Channel 1148	39
Channel 1149	42
Channel 1150	59
Channel 1151	41
Channel 1152	44
Channel 1153	28
Channel 1154	53
Channel 1155	50
Channel 1156	47
Channel 1157	45
Channel 1158	67
Channel 1159	35
Channel 1160	57
Channel 1161	41
Channel 1162	35
Channel 1163	51
Channel 1164	41
Channel 1165	49
Channel 1166	54
Channel 1167	62
Channel 1168	52
Channel 1169	50
Channel 1170	43
Channel 1171	45
Channel 1172	63
Channel 1173	46
Channel 1174	53
Channel 1175	47
Channel 1176	50
Channel 1177	55
Channel 1178	68
Channel 1179	78
Channel 1180	59
Channel 1181	66
Channel 1182	67
Channel 1183	50
Channel 1184	74
Channel 1185	79
Channel 1186	68
Channel 1187	68
Channel 1188	86
Channel 1189	76
Channel 1190	80
Channel 1191	81
Channel 1192	79
Channel 1193	80
Channel 1194	78
Channel 1195	96
Channel 1196	73
Channel 1197	88
Channel 1198	84
Channel 1199	80
Channel 1200	83
Channel 1201	81
Channel 1202	87
Channel 1203	92
Channel 1204	91
Channel 1205	109
Channel 1206	90
Channel 1207	99
Channel 1208	101
Channel 1209	100
Channel 1210	100
Channel 1211	104
Channel 1212	105
Channel 1213	110
Channel 1214	102
Channel 1215	130
Channel 1216	109
Channel 1217	118
Channel 1218	115
Channel 1219	133
Channel 1220	120
Channel 1221	130
Channel 1222	127
Channel 1223	132
Channel 1224	144
Channel 1225	139
Channel 1226	134
Channel 1227	147
Channel 1228	158
Channel 1229	162
Channel 1230	162
Channel 1231	170
Channel 1232	170
Channel 1233	175
Channel 1234	175
Channel 1235	158
Channel 1236	165
Channel 1237	204
Channel 1238	214
Channel 1239	226
Channel 1240	187
Channel 1241	211
Channel 1242	242
Channel 1243	247
Channel 1244	262
Channel 1245	235
Channel 1246	267
Channel 1247	262
Channel 1248	283
Channel 1249	291
Channel 1250	267
Channel 1251	287
Channel 1252	302
Channel 1253	312
Channel 1254	326
Channel 1255	346
Channel 1256	342
Channel 1257	373
Channel 1258	365
Channel 1259	404
Channel 1260	385
Channel 1261	412
Channel 1262	428
Channel 1263	441
Channel 1264	434
Channel 1265	463
Channel 1266	485
Channel 1267	469
Channel 1268	523
Channel 1269	485
Channel 1270	559
Channel 1271	550
Channel 1272	492
Channel 1273	548
Channel 1274	567
Channel 1275	599
Channel 1276	587
Channel 1277	571
Channel 1278	594
Channel 1279	643
Channel 1280	588
Channel 1281	640
Channel 1282	631
Channel 1283	664
Channel 1284	655
Channel 1285	601
Channel 1286	662
Channel 1287	704
Channel 1288	674
Channel 1289	667
Channel 1290	661
Channel 1291	720
Channel 1292	700
Channel 1293	729
Channel 1294	643
Channel 1295	728
Channel 1296	705
Channel 1297	720
Channel 1298	734
Channel 1299	756
Channel 1300	764
Channel 1301	765
Channel 1302	770
Channel 1303	744
Channel 1304	779
Channel 1305	872
Channel 1306	851
Channel 1307	910
Channel 1308	903
Channel 1309	937
Channel 1310	965
Channel 1311	1011
Channel 1312	1111
Channel 1313	1121
Channel 1314	1238
Channel 1315	1274
Channel 1316	1309
Channel 1317	1353
Channel 1318	1466
Channel 1319	1515
Channel 1320	1628
Channel 1321	1604
Channel 1322	1732
Channel 1323	1949
Channel 1324	1889
Channel 1325	1966
Channel 1326	2073
Channel 1327	2153
Channel 1328	2157
Channel 1329	2373
Channel 1330	2435
Channel 1331	2479
Channel 1332	2460
Channel 1333	2559
Channel 1334	2642
Channel 1335	2674
Channel 1336	2625
Channel 1337	2670
Channel 1338	2642
Channel 1339	2752
Channel 1340	2717
Channel 1341	2872
Channel 1342	2790
Channel 1343	2711
Channel 1344	2729
Channel 1345	2856
Channel 1346	2725
Channel 1347	2663
Channel 1348	2706
Channel 1349	2728
Channel 1350	2756
Channel 1351	2686
Channel 1352	2625
Channel 1353	2530
Channel 1354	2611
Channel 1355	2491
Channel 1356	2490
Channel 1357	2489
Channel 1358	2430
Channel 1359	2334
Channel 1360	2378
Channel 1361	2325
Channel 1362	2321
Channel 1363	2306
Channel 1364	2159
Channel 1365	2208
Channel 1366	2156
Channel 1367	2169
Channel 1368	2216
Channel 1369	2092
Channel 1370	2023
Channel 1371	2072
Channel 1372	2017
Channel 1373	1975
Channel 1374	1934
Channel 1375	1880
Channel 1376	1833
Channel 1377	1753
Channel 1378	1792
Channel 1379	1671
Channel 1380	1540
Channel 1381	1542
Channel 1382	1550
Channel 1383	1485
Channel 1384	1354
Channel 1385	1337
Channel 1386	1357
Channel 1387	1254
Channel 1388	1144
Channel 1389	1160
Channel 1390	1128
Channel 1391	975
Channel 1392	948
Channel 1393	792
Channel 1394	857
Channel 1395	807
Channel 1396	781
Channel 1397	744
Channel 1398	679
Channel 1399	654
Channel 1400	663
Channel 1401	633
Channel 1402	647
Channel 1403	645
Channel 1404	613
Channel 1405	661
Channel 1406	687
Channel 1407	754
Channel 1408	828
Channel 1409	842
Channel 1410	910
Channel 1411	1006
Channel 1412	1095
Channel 1413	1157
Channel 1414	1224
Channel 1415	1301
Channel 1416	1362
Channel 1417	1474
Channel 1418	1460
Channel 1419	1467
Channel 1420	1465
Channel 1421	1538
Channel 1422	1523
Channel 1423	1441
Channel 1424	1478
Channel 1425	1376
Channel 1426	1263
Channel 1427	1180
Channel 1428	1105
Channel 1429	1016
Channel 1430	930
Channel 1431	790
Channel 1432	678
Channel 1433	606
Channel 1434	559
Channel 1435	469
Channel 1436	391
Channel 1437	358
Channel 1438	295
Channel 1439	272
Channel 1440	226
Channel 1441	219
Channel 1442	209
Channel 1443	172
Channel 1444	188
Channel 1445	142
Channel 1446	141
Channel 1447	143
Channel 1448	171
Channel 1449	136
Channel 1450	135
Channel 1451	146
Channel 1452	183
Channel 1453	170
Channel 1454	184
Channel 1455	176
Channel 1456	157
Channel 1457	181
Channel 1458	173
Channel 1459	175
Channel 1460	201
Channel 1461	191
Channel 1462	224
Channel 1463	222
Channel 1464	184
Channel 1465	241
Channel 1466	220
Channel 1467	223
Channel 1468	233
Channel 1469	289
Channel 1470	261
Channel 1471	278
Channel 1472	305
Channel 1473	289
Channel 1474	326
Channel 1475	315
Channel 1476	337
Channel 1477	369
Channel 1478	383
Channel 1479	394
Channel 1480	435
Channel 1481	424
Channel 1482	433
Channel 1483	446
Channel 1484	409
Channel 1485	428
Channel 1486	463
Channel 1487	476
Channel 1488	473
Channel 1489	462
Channel 1490	493
Channel 1491	475
Channel 1492	496
Channel 1493	440
Channel 1494	452
Channel 1495	463
Channel 1496	443
Channel 1497	467
Channel 1498	485
Channel 1499	467
Channel 1500	457
Channel 1501	452
Channel 1502	468
Channel 1503	433
Channel 1504	392
Channel 1505	429
Channel 1506	413
Channel 1507	425
Channel 1508	411
Channel 1509	417
Channel 1510	404
Channel 1511	406
Channel 1512	395
Channel 1513	398
Channel 1514	383
Channel 1515	393
Channel 1516	406
Channel 1517	414
Channel 1518	373
Channel 1519	355
Channel 1520	360
Channel 1521	348
Channel 1522	370
Channel 1523	357
Channel 1524	374
Channel 1525	355
Channel 1526	352
Channel 1527	362
Channel 1528	317
Channel 1529	359
Channel 1530	361
Channel 1531	372
Channel 1532	319
Channel 1533	370
Channel 1534	319
Channel 1535	316
Channel 1536	303
Channel 1537	275
Channel 1538	287
Channel 1539	274
Channel 1540	290
Channel 1541	263
Channel 1542	270
Channel 1543	258
Channel 1544	262
Channel 1545	225
Channel 1546	265
Channel 1547	217
Channel 1548	217
Channel 1549	217
Channel 1550	214
Channel 1551	181
Channel 1552	210
Channel 1553	216
Channel 1554	189
Channel 1555	212
Channel 1556	180
Channel 1557	179
Channel 1558	172
Channel 1559	184
Channel 1560	150
Channel 1561	151
Channel 1562	121
Channel 1563	132
Channel 1564	123
Channel 1565	144
Channel 1566	135
Channel 1567	113
Channel 1568	89
Channel 1569	119
Channel 1570	90
Channel 1571	113
Channel 1572	124
Channel 1573	115
Channel 1574	94
Channel 1575	108
Channel 1576	117
Channel 1577	123
Channel 1578	127
Channel 1579	142
Channel 1580	157
Channel 1581	163
Channel 1582	167
Channel 1583	210
Channel 1584	243
Channel 1585	268
Channel 1586	246
Channel 1587	278
Channel 1588	292
Channel 1589	330
Channel 1590	308
Channel 1591	342
Channel 1592	351
Channel 1593	323
Channel 1594	317
Channel 1595	323
Channel 1596	286
Channel 1597	300
Channel 1598	271
Channel 1599	240
Channel 1600	224
Channel 1601	220
Channel 1602	204
Channel 1603	150
Channel 1604	152
Channel 1605	134
Channel 1606	108
Channel 1607	84
Channel 1608	108
Channel 1609	79
Channel 1610	86
Channel 1611	59
Channel 1612	72
Channel 1613	51
Channel 1614	57
Channel 1615	58
Channel 1616	68
Channel 1617	54
Channel 1618	61
Channel 1619	71
Channel 1620	65
Channel 1621	52
Channel 1622	76
Channel 1623	78
Channel 1624	65
Channel 1625	62
Channel 1626	52
Channel 1627	59
Channel 1628	57
Channel 1629	57
Channel 1630	41
Channel 1631	46
Channel 1632	50
Channel 1633	27
Channel 1634	31
Channel 1635	26
Channel 1636	29
Channel 1637	34
Channel 1638	15
Channel 1639	23
Channel 1640	16
Channel 1641	16
Channel 1642	12
Channel 1643	17
Channel 1644	18
Channel 1645	7
Channel 1646	13
Channel 1647	18
Channel 1648	14
Channel 1649	15
Channel 1650	9
Channel 1651	20
Channel 1652	14
Channel 1653	11
Channel 1654	13
Channel 1655	15
Channel 1656	8
Channel 1657	13
Channel 1658	16
Channel 1659	19
Channel 1660	14
Channel 1661	12
Channel 1662	17
Channel 1663	21
Channel 1664	17
Channel 1665	16
Channel 1666	11
Channel 1667	18
Channel 1668	17
Channel 1669	15
Channel 1670	10
Channel 1671	14
Channel 1672	13
Channel 1673	23
Channel 1674	19
Channel 1675	19
Channel 1676	17
Channel 1677	15
Channel 1678	22
Channel 1679	23
Channel 1680	21
Channel 1681	22
Channel 1682	22
Channel 1683	27
Channel 1684	38
Channel 1685	50
Channel 1686	42
Channel 1687	57
Channel 1688	89
Channel 1689	99
Channel 1690	111
Channel 1691	113
Channel 1692	141
Channel 1693	186
Channel 1694	201
Channel 1695	271
Channel 1696	291
Channel 1697	326
Channel 1698	376
Channel 1699	410
Channel 1700	487
Channel 1701	544
Channel 1702	535
Channel 1703	614
Channel 1704	660
Channel 1705	788
Channel 1706	783
Channel 1707	842
Channel 1708	902
Channel 1709	946
Channel 1710	1005
Channel 1711	1032
Channel 1712	1049
Channel 1713	1101
Channel 1714	1143
Channel 1715	1118
Channel 1716	1157
Channel 1717	1125
Channel 1718	1044
Channel 1719	1115
Channel 1720	1006
Channel 1721	1003
Channel 1722	896
Channel 1723	860
Channel 1724	813
Channel 1725	706
Channel 1726	659
Channel 1727	567
Channel 1728	514
Channel 1729	408
Channel 1730	345
Channel 1731	298
Channel 1732	275
Channel 1733	213
Channel 1734	166
Channel 1735	158
Channel 1736	120
Channel 1737	82
Channel 1738	60
Channel 1739	51
Channel 1740	30
Channel 1741	46
Channel 1742	31
Channel 1743	25
Channel 1744	17
Channel 1745	16
Channel 1746	25
Channel 1747	14
Channel 1748	27
Channel 1749	13
Channel 1750	14
Channel 1751	14
Channel 1752	11
Channel 1753	10
Channel 1754	23
Channel 1755	13
Channel 1756	12
Channel 1757	16
Channel 1758	11
Channel 1759	13
Channel 1760	16
Channel 1761	11
Channel 1762	7
Channel 1763	10
Channel 1764	10
Channel 1765	8
Channel 1766	8
Channel 1767	12
Channel 1768	20
Channel 1769	14
Channel 1770	8
Channel 1771	11
Channel 1772	13
Channel 1773	14
Channel 1774	15
Channel 1775	9
Channel 1776	12
Channel 1777	14
Channel 1778	10
Channel 1779	13
Channel 1780	14
Channel 1781	10
Channel 1782	9
Channel 1783	13
Channel 1784	14
Channel 1785	12
Channel 1786	17
Channel 1787	12
Channel 1788	14
Channel 1789	9
Channel 1790	17
Channel 1791	12
Channel 1792	12
Channel 1793	13
Channel 1794	10
Channel 1795	17
Channel 1796	14
Channel 1797	13
Channel 1798	14
Channel 1799	17
Channel 1800	11
Channel 1801	14
Channel 1802	11
Channel 1803	7
Channel 1804	9
Channel 1805	5
Channel 1806	12
Channel 1807	12
Channel 1808	15
Channel 1809	8
Channel 1810	14
Channel 1811	10
Channel 1812	5
Channel 1813	9
Channel 1814	10
Channel 1815	8
Channel 1816	10
Channel 1817	7
Channel 1818	11
Channel 1819	13
Channel 1820	12
Channel 1821	13
Channel 1822	12
Channel 1823	11
Channel 1824	12
Channel 1825	6
Channel 1826	13
Channel 1827	14
Channel 1828	10
Channel 1829	9
Channel 1830	9
Channel 1831	13
Channel 1832	14
Channel 1833	9
Channel 1834	9
Channel 1835	21
Channel 1836	7
Channel 1837	11
Channel 1838	17
Channel 1839	15
Channel 1840	11
Channel 1841	12
Channel 1842	14
Channel 1843	7
Channel 1844	6
Channel 1845	7
Channel 1846	13
Channel 1847	10
Channel 1848	15
Channel 1849	13
Channel 1850	12
Channel 1851	10
Channel 1852	10
Channel 1853	12
Channel 1854	15
Channel 1855	10
Channel 1856	10
Channel 1857	8
Channel 1858	16
Channel 1859	15
Channel 1860	15
Channel 1861	9
Channel 1862	11
Channel 1863	12
Channel 1864	15
Channel 1865	13
Channel 1866	12
Channel 1867	19
Channel 1868	18
Channel 1869	12
Channel 1870	10
Channel 1871	15
Channel 1872	14
Channel 1873	13
Channel 1874	15
Channel 1875	14
Channel 1876	13
Channel 1877	18
Channel 1878	18
Channel 1879	13
Channel 1880	18
Channel 1881	10
Channel 1882	21
Channel 1883	12
Channel 1884	14
Channel 1885	21
Channel 1886	18
Channel 1887	13
Channel 1888	12
Channel 1889	13
Channel 1890	15
Channel 1891	17
Channel 1892	11
Channel 1893	14
Channel 1894	15
Channel 1895	22
Channel 1896	23
Channel 1897	9
Channel 1898	19
Channel 1899	23
Channel 1900	23
Channel 1901	20
Channel 1902	20
Channel 1903	21
Channel 1904	25
Channel 1905	23
Channel 1906	34
Channel 1907	42
Channel 1908	37
Channel 1909	40
Channel 1910	51
Channel 1911	60
Channel 1912	69
Channel 1913	94
Channel 1914	81
Channel 1915	124
Channel 1916	136
Channel 1917	142
Channel 1918	154
Channel 1919	172
Channel 1920	193
Channel 1921	225
Channel 1922	239
Channel 1923	259
Channel 1924	285
Channel 1925	289
Channel 1926	291
Channel 1927	278
Channel 1928	305
Channel 1929	293
Channel 1930	297
Channel 1931	302
Channel 1932	303
Channel 1933	272
Channel 1934	231
Channel 1935	217
Channel 1936	194
Channel 1937	179
Channel 1938	169
Channel 1939	147
Channel 1940	153
Channel 1941	112
Channel 1942	117
Channel 1943	86
Channel 1944	89
Channel 1945	82
Channel 1946	66
Channel 1947	49
Channel 1948	48
Channel 1949	37
Channel 1950	37
Channel 1951	41
Channel 1952	23
Channel 1953	32
Channel 1954	41
Channel 1955	41
Channel 1956	34
Channel 1957	41
Channel 1958	43
Channel 1959	49
Channel 1960	53
Channel 1961	35
Channel 1962	58
Channel 1963	56
Channel 1964	44
Channel 1965	59
Channel 1966	58
Channel 1967	58
Channel 1968	48
Channel 1969	72
Channel 1970	69
Channel 1971	49
Channel 1972	43
Channel 1973	37
Channel 1974	46
Channel 1975	23
Channel 1976	38
Channel 1977	35
Channel 1978	28
Channel 1979	34
Channel 1980	24
Channel 1981	24
Channel 1982	14
Channel 1983	21
Channel 1984	12
Channel 1985	13
Channel 1986	13
Channel 1987	10
Channel 1988	6
Channel 1989	7
Channel 1990	10
Channel 1991	7
Channel 1992	8
Channel 1993	7
Channel 1994	6
[truncated: 2,102 more rows]
