# Supplementary material for: A dataset of 112 ligands for the preconcentration of mercury, uranium, lanthanum and other pollutants and heavy metals in water
Source: Data Brief. 2020 Feb 4;29:105236. doi: 10.1016/j.dib.2020.105236 (PMC7033335; doi:10.1016/j.dib.2020.105236)
Supplement: Multimedia component 43_5- Sulfosalicilyc acid [file mmc43.txt]

Kalib 1	-0.354346
Kalib 2	0.012554
Kalib 3	0.001788
Kalib 4	0.000419
Kalib Square	0.000000
Kalib Fano	0.010361
Channel 1	0
Channel 2	0
Channel 3	0
Channel 4	0
Channel 5	0
Channel 6	0
Channel 7	0
Channel 8	0
Channel 9	0
Channel 10	0
Channel 11	0
Channel 12	0
Channel 13	4
Channel 14	11
Channel 15	100
Channel 16	335
Channel 17	1129
Channel 18	3565
Channel 19	9789
Channel 20	24714
Channel 21	55575
Channel 22	111675
Channel 23	203759
Channel 24	331168
Channel 25	479763
Channel 26	627369
Channel 27	740683
Channel 28	783681
Channel 29	736864
Channel 30	628316
Channel 31	477820
Channel 32	325613
Channel 33	197994
Channel 34	109469
Channel 35	53603
Channel 36	22946
Channel 37	9362
Channel 38	3181
Channel 39	947
Channel 40	286
Channel 41	77
Channel 42	17
Channel 43	10
Channel 44	7
Channel 45	8
Channel 46	4
Channel 47	6
Channel 48	2
Channel 49	1
Channel 50	1
Channel 51	2
Channel 52	1
Channel 53	3
Channel 54	5
Channel 55	2
Channel 56	6
Channel 57	3
Channel 58	4
Channel 59	1
Channel 60	1
Channel 61	1
Channel 62	2
Channel 63	2
Channel 64	1
Channel 65	0
Channel 66	1
Channel 67	1
Channel 68	2
Channel 69	0
Channel 70	1
Channel 71	0
Channel 72	1
Channel 73	0
Channel 74	1
Channel 75	0
Channel 76	2
Channel 77	2
Channel 78	22
Channel 79	31
Channel 80	40
Channel 81	47
Channel 82	55
Channel 83	37
Channel 84	32
Channel 85	33
Channel 86	48
Channel 87	37
Channel 88	47
Channel 89	41
Channel 90	37
Channel 91	35
Channel 92	33
Channel 93	38
Channel 94	43
Channel 95	38
Channel 96	44
Channel 97	34
Channel 98	45
Channel 99	34
Channel 100	31
Channel 101	37
Channel 102	30
Channel 103	39
Channel 104	42
Channel 105	42
Channel 106	40
Channel 107	42
Channel 108	35
Channel 109	45
Channel 110	33
Channel 111	47
Channel 112	31
Channel 113	37
Channel 114	43
Channel 115	34
Channel 116	31
Channel 117	39
Channel 118	28
Channel 119	40
Channel 120	43
Channel 121	45
Channel 122	44
Channel 123	32
Channel 124	42
Channel 125	50
Channel 126	40
Channel 127	39
Channel 128	43
Channel 129	38
Channel 130	27
Channel 131	36
Channel 132	30
Channel 133	28
Channel 134	25
Channel 135	15
Channel 136	28
Channel 137	23
Channel 138	37
Channel 139	20
Channel 140	20
Channel 141	21
Channel 142	32
Channel 143	28
Channel 144	15
Channel 145	29
Channel 146	25
Channel 147	25
Channel 148	24
Channel 149	26
Channel 150	28
Channel 151	23
Channel 152	26
Channel 153	16
Channel 154	20
Channel 155	29
Channel 156	21
Channel 157	18
Channel 158	15
Channel 159	21
Channel 160	26
Channel 161	15
Channel 162	22
Channel 163	24
Channel 164	28
Channel 165	26
Channel 166	26
Channel 167	27
Channel 168	27
Channel 169	25
Channel 170	29
Channel 171	20
Channel 172	24
Channel 173	21
Channel 174	30
Channel 175	25
Channel 176	15
Channel 177	23
Channel 178	28
Channel 179	26
Channel 180	25
Channel 181	25
Channel 182	20
Channel 183	24
Channel 184	20
Channel 185	15
Channel 186	33
Channel 187	22
Channel 188	25
Channel 189	31
Channel 190	30
Channel 191	27
Channel 192	35
Channel 193	28
Channel 194	22
Channel 195	13
Channel 196	21
Channel 197	22
Channel 198	22
Channel 199	23
Channel 200	24
Channel 201	21
Channel 202	22
Channel 203	35
Channel 204	33
Channel 205	28
Channel 206	40
Channel 207	40
Channel 208	38
Channel 209	50
Channel 210	67
Channel 211	58
Channel 212	65
Channel 213	59
Channel 214	59
Channel 215	52
Channel 216	56
Channel 217	73
Channel 218	53
Channel 219	58
Channel 220	54
Channel 221	56
Channel 222	62
Channel 223	57
Channel 224	52
Channel 225	37
Channel 226	44
Channel 227	49
Channel 228	43
Channel 229	39
Channel 230	54
Channel 231	45
Channel 232	61
Channel 233	67
Channel 234	59
Channel 235	81
Channel 236	90
Channel 237	92
Channel 238	101
Channel 239	90
Channel 240	81
Channel 241	77
Channel 242	65
Channel 243	49
Channel 244	63
Channel 245	46
Channel 246	45
Channel 247	44
Channel 248	73
Channel 249	92
Channel 250	92
Channel 251	148
Channel 252	130
Channel 253	178
Channel 254	211
Channel 255	236
Channel 256	318
Channel 257	363
Channel 258	443
Channel 259	569
Channel 260	717
Channel 261	805
Channel 262	983
Channel 263	1063
Channel 264	1097
Channel 265	1108
Channel 266	1092
Channel 267	978
Channel 268	843
Channel 269	704
Channel 270	541
Channel 271	408
Channel 272	307
Channel 273	215
Channel 274	148
Channel 275	120
Channel 276	96
Channel 277	106
Channel 278	117
Channel 279	107
Channel 280	152
Channel 281	126
Channel 282	121
Channel 283	126
Channel 284	134
Channel 285	129
Channel 286	100
Channel 287	92
Channel 288	68
Channel 289	66
Channel 290	58
Channel 291	32
Channel 292	23
Channel 293	16
Channel 294	26
Channel 295	18
Channel 296	14
Channel 297	8
Channel 298	9
Channel 299	13
Channel 300	12
Channel 301	10
Channel 302	9
Channel 303	13
Channel 304	11
Channel 305	15
Channel 306	8
Channel 307	6
Channel 308	9
Channel 309	17
Channel 310	11
Channel 311	17
Channel 312	21
Channel 313	27
Channel 314	42
Channel 315	53
Channel 316	72
Channel 317	90
Channel 318	109
Channel 319	129
Channel 320	158
Channel 321	157
Channel 322	184
Channel 323	193
Channel 324	177
Channel 325	153
Channel 326	140
Channel 327	103
Channel 328	107
Channel 329	73
Channel 330	57
Channel 331	41
Channel 332	28
Channel 333	25
Channel 334	10
Channel 335	21
Channel 336	10
Channel 337	18
Channel 338	18
Channel 339	11
Channel 340	17
Channel 341	22
Channel 342	15
Channel 343	25
Channel 344	22
Channel 345	22
Channel 346	29
Channel 347	29
Channel 348	33
Channel 349	33
Channel 350	36
Channel 351	28
Channel 352	26
Channel 353	24
Channel 354	13
Channel 355	14
Channel 356	16
Channel 357	10
Channel 358	10
Channel 359	11
Channel 360	5
Channel 361	6
Channel 362	9
Channel 363	6
Channel 364	4
Channel 365	7
Channel 366	8
Channel 367	14
Channel 368	7
Channel 369	4
Channel 370	9
Channel 371	7
Channel 372	7
Channel 373	11
Channel 374	11
Channel 375	5
Channel 376	13
Channel 377	6
Channel 378	5
Channel 379	8
Channel 380	7
Channel 381	6
Channel 382	5
Channel 383	6
Channel 384	9
Channel 385	12
Channel 386	7
Channel 387	5
Channel 388	9
Channel 389	12
Channel 390	6
Channel 391	9
Channel 392	10
Channel 393	13
Channel 394	9
Channel 395	6
Channel 396	10
Channel 397	9
Channel 398	15
Channel 399	9
Channel 400	12
Channel 401	13
Channel 402	11
Channel 403	7
Channel 404	13
Channel 405	11
Channel 406	8
Channel 407	5
Channel 408	9
Channel 409	5
Channel 410	6
Channel 411	8
Channel 412	12
Channel 413	9
Channel 414	10
Channel 415	13
Channel 416	6
Channel 417	6
Channel 418	14
Channel 419	12
Channel 420	8
Channel 421	13
Channel 422	10
Channel 423	8
Channel 424	6
Channel 425	6
Channel 426	10
Channel 427	13
Channel 428	11
Channel 429	5
Channel 430	11
Channel 431	10
Channel 432	9
Channel 433	9
Channel 434	9
Channel 435	6
Channel 436	6
Channel 437	13
Channel 438	6
Channel 439	8
Channel 440	6
Channel 441	4
Channel 442	6
Channel 443	16
Channel 444	12
Channel 445	13
Channel 446	17
Channel 447	12
Channel 448	16
Channel 449	18
Channel 450	31
Channel 451	33
Channel 452	37
Channel 453	48
Channel 454	69
Channel 455	80
Channel 456	116
Channel 457	110
Channel 458	132
Channel 459	149
Channel 460	150
Channel 461	158
Channel 462	148
Channel 463	148
Channel 464	126
Channel 465	91
Channel 466	71
Channel 467	56
Channel 468	54
Channel 469	40
Channel 470	31
Channel 471	13
Channel 472	14
Channel 473	9
Channel 474	11
Channel 475	10
Channel 476	4
Channel 477	9
Channel 478	5
Channel 479	6
Channel 480	12
Channel 481	7
Channel 482	7
Channel 483	8
Channel 484	6
Channel 485	13
Channel 486	9
Channel 487	9
Channel 488	10
Channel 489	16
Channel 490	11
Channel 491	26
Channel 492	10
Channel 493	26
Channel 494	28
Channel 495	19
Channel 496	25
Channel 497	39
Channel 498	32
Channel 499	37
Channel 500	30
Channel 501	44
Channel 502	44
Channel 503	52
Channel 504	40
Channel 505	36
Channel 506	32
Channel 507	30
Channel 508	21
Channel 509	30
Channel 510	26
Channel 511	13
Channel 512	13
Channel 513	11
Channel 514	11
Channel 515	16
Channel 516	10
Channel 517	14
Channel 518	8
Channel 519	13
Channel 520	15
Channel 521	9
Channel 522	16
Channel 523	27
Channel 524	21
Channel 525	30
Channel 526	35
Channel 527	51
Channel 528	68
Channel 529	91
Channel 530	124
Channel 531	202
Channel 532	178
Channel 533	230
Channel 534	301
Channel 535	389
Channel 536	430
Channel 537	475
Channel 538	482
Channel 539	476
Channel 540	527
Channel 541	462
Channel 542	424
Channel 543	366
Channel 544	322
Channel 545	229
Channel 546	220
Channel 547	154
Channel 548	137
Channel 549	96
Channel 550	69
Channel 551	40
Channel 552	30
Channel 553	26
Channel 554	20
Channel 555	11
Channel 556	6
Channel 557	15
Channel 558	9
Channel 559	10
Channel 560	6
Channel 561	10
Channel 562	5
Channel 563	10
Channel 564	6
Channel 565	14
Channel 566	7
Channel 567	7
Channel 568	12
Channel 569	8
Channel 570	12
Channel 571	5
Channel 572	8
Channel 573	11
Channel 574	10
Channel 575	14
Channel 576	10
Channel 577	21
Channel 578	16
Channel 579	18
Channel 580	19
Channel 581	29
Channel 582	41
Channel 583	39
Channel 584	42
Channel 585	45
Channel 586	64
Channel 587	51
Channel 588	68
Channel 589	69
Channel 590	97
Channel 591	92
Channel 592	71
Channel 593	78
Channel 594	82
Channel 595	61
Channel 596	58
Channel 597	53
Channel 598	28
Channel 599	45
Channel 600	29
Channel 601	20
Channel 602	19
Channel 603	21
Channel 604	10
Channel 605	14
Channel 606	24
Channel 607	15
Channel 608	20
Channel 609	9
Channel 610	20
Channel 611	15
Channel 612	38
Channel 613	37
Channel 614	40
Channel 615	64
Channel 616	70
Channel 617	106
Channel 618	123
Channel 619	154
Channel 620	157
Channel 621	211
Channel 622	222
Channel 623	240
Channel 624	258
Channel 625	234
Channel 626	251
Channel 627	227
Channel 628	196
Channel 629	181
Channel 630	175
Channel 631	113
Channel 632	113
Channel 633	86
Channel 634	73
Channel 635	45
Channel 636	30
Channel 637	29
Channel 638	19
Channel 639	17
Channel 640	12
Channel 641	10
Channel 642	8
Channel 643	10
Channel 644	9
Channel 645	10
Channel 646	8
Channel 647	5
Channel 648	13
Channel 649	11
Channel 650	12
Channel 651	8
Channel 652	5
Channel 653	8
Channel 654	6
Channel 655	10
Channel 656	13
Channel 657	9
Channel 658	7
Channel 659	10
Channel 660	13
Channel 661	14
Channel 662	17
Channel 663	9
Channel 664	16
Channel 665	16
Channel 666	20
Channel 667	21
Channel 668	21
Channel 669	18
Channel 670	27
Channel 671	27
Channel 672	24
Channel 673	23
Channel 674	26
Channel 675	20
Channel 676	23
Channel 677	17
Channel 678	22
Channel 679	23
Channel 680	24
Channel 681	34
Channel 682	37
Channel 683	48
Channel 684	36
Channel 685	52
Channel 686	49
Channel 687	49
Channel 688	58
Channel 689	48
Channel 690	54
Channel 691	46
Channel 692	31
Channel 693	40
Channel 694	31
Channel 695	26
Channel 696	31
Channel 697	25
Channel 698	14
Channel 699	16
Channel 700	10
Channel 701	13
Channel 702	8
Channel 703	14
Channel 704	10
Channel 705	17
Channel 706	12
Channel 707	12
Channel 708	19
Channel 709	24
Channel 710	27
Channel 711	35
Channel 712	40
Channel 713	60
Channel 714	45
Channel 715	53
Channel 716	61
Channel 717	67
Channel 718	55
Channel 719	49
Channel 720	58
Channel 721	44
Channel 722	37
Channel 723	37
Channel 724	33
Channel 725	38
Channel 726	37
Channel 727	21
Channel 728	15
Channel 729	22
Channel 730	9
Channel 731	9
Channel 732	12
Channel 733	13
Channel 734	19
Channel 735	10
Channel 736	4
Channel 737	14
Channel 738	12
Channel 739	11
Channel 740	6
Channel 741	6
Channel 742	12
Channel 743	8
Channel 744	8
Channel 745	8
Channel 746	8
Channel 747	6
Channel 748	15
Channel 749	7
Channel 750	12
Channel 751	9
Channel 752	11
Channel 753	15
Channel 754	8
Channel 755	6
Channel 756	3
Channel 757	7
Channel 758	9
Channel 759	8
Channel 760	6
Channel 761	9
Channel 762	5
Channel 763	10
Channel 764	8
Channel 765	11
Channel 766	10
Channel 767	6
Channel 768	9
Channel 769	10
Channel 770	10
Channel 771	12
Channel 772	14
Channel 773	6
Channel 774	11
Channel 775	8
Channel 776	9
Channel 777	5
Channel 778	2
Channel 779	8
Channel 780	9
Channel 781	12
Channel 782	12
Channel 783	7
Channel 784	17
Channel 785	9
Channel 786	11
Channel 787	19
Channel 788	23
Channel 789	12
Channel 790	11
Channel 791	19
Channel 792	17
Channel 793	20
Channel 794	25
Channel 795	17
Channel 796	18
Channel 797	22
Channel 798	25
Channel 799	24
Channel 800	24
Channel 801	23
Channel 802	11
Channel 803	22
Channel 804	17
Channel 805	16
Channel 806	28
Channel 807	10
Channel 808	15
Channel 809	16
Channel 810	11
Channel 811	8
Channel 812	8
Channel 813	10
Channel 814	8
Channel 815	6
Channel 816	11
Channel 817	10
Channel 818	4
Channel 819	14
Channel 820	15
Channel 821	9
Channel 822	11
Channel 823	8
Channel 824	11
Channel 825	8
Channel 826	14
Channel 827	9
Channel 828	9
Channel 829	3
Channel 830	10
Channel 831	10
Channel 832	11
Channel 833	11
Channel 834	6
Channel 835	5
Channel 836	4
Channel 837	3
Channel 838	9
Channel 839	8
Channel 840	8
Channel 841	9
Channel 842	12
Channel 843	6
Channel 844	10
Channel 845	8
Channel 846	15
Channel 847	9
Channel 848	11
Channel 849	11
Channel 850	13
Channel 851	8
Channel 852	9
Channel 853	4
Channel 854	16
Channel 855	5
Channel 856	6
Channel 857	14
Channel 858	11
Channel 859	18
Channel 860	13
Channel 861	6
Channel 862	9
Channel 863	10
Channel 864	9
Channel 865	6
Channel 866	14
Channel 867	17
Channel 868	16
Channel 869	9
Channel 870	6
Channel 871	12
Channel 872	16
Channel 873	14
Channel 874	10
Channel 875	9
Channel 876	11
Channel 877	12
Channel 878	10
Channel 879	8
Channel 880	11
Channel 881	9
Channel 882	10
Channel 883	15
Channel 884	7
Channel 885	15
Channel 886	6
Channel 887	10
Channel 888	12
Channel 889	10
Channel 890	11
Channel 891	13
Channel 892	7
Channel 893	8
Channel 894	5
Channel 895	15
Channel 896	7
Channel 897	8
Channel 898	16
Channel 899	10
Channel 900	14
Channel 901	10
Channel 902	14
Channel 903	3
Channel 904	15
Channel 905	8
Channel 906	12
Channel 907	10
Channel 908	8
Channel 909	12
Channel 910	10
Channel 911	16
Channel 912	7
Channel 913	11
Channel 914	6
Channel 915	14
Channel 916	8
Channel 917	13
Channel 918	8
Channel 919	11
Channel 920	9
Channel 921	14
Channel 922	7
Channel 923	13
Channel 924	11
Channel 925	13
Channel 926	19
Channel 927	12
Channel 928	15
Channel 929	13
Channel 930	9
Channel 931	10
Channel 932	7
Channel 933	7
Channel 934	6
Channel 935	20
Channel 936	16
Channel 937	8
Channel 938	22
Channel 939	6
Channel 940	21
Channel 941	13
Channel 942	13
Channel 943	21
Channel 944	14
Channel 945	12
Channel 946	18
Channel 947	12
Channel 948	15
Channel 949	16
Channel 950	12
Channel 951	14
Channel 952	9
Channel 953	17
Channel 954	20
Channel 955	18
Channel 956	13
Channel 957	9
Channel 958	16
Channel 959	14
Channel 960	11
Channel 961	4
Channel 962	14
Channel 963	8
Channel 964	17
Channel 965	9
Channel 966	15
Channel 967	11
Channel 968	15
Channel 969	7
Channel 970	9
Channel 971	9
Channel 972	17
Channel 973	10
Channel 974	11
Channel 975	16
Channel 976	10
Channel 977	11
Channel 978	15
Channel 979	16
Channel 980	12
Channel 981	9
Channel 982	19
Channel 983	14
Channel 984	12
Channel 985	14
Channel 986	17
Channel 987	12
Channel 988	15
Channel 989	12
Channel 990	8
Channel 991	13
Channel 992	16
Channel 993	11
Channel 994	11
Channel 995	12
Channel 996	12
Channel 997	10
Channel 998	10
Channel 999	10
Channel 1000	8
Channel 1001	9
Channel 1002	8
Channel 1003	13
Channel 1004	11
Channel 1005	9
Channel 1006	21
Channel 1007	9
Channel 1008	6
Channel 1009	17
Channel 1010	12
Channel 1011	11
Channel 1012	15
Channel 1013	10
Channel 1014	13
Channel 1015	17
Channel 1016	14
Channel 1017	14
Channel 1018	9
Channel 1019	14
Channel 1020	9
Channel 1021	17
Channel 1022	9
Channel 1023	14
Channel 1024	11
Channel 1025	15
Channel 1026	16
Channel 1027	19
Channel 1028	19
Channel 1029	19
Channel 1030	19
Channel 1031	23
Channel 1032	14
Channel 1033	26
Channel 1034	17
Channel 1035	23
Channel 1036	27
Channel 1037	18
Channel 1038	20
Channel 1039	17
Channel 1040	27
Channel 1041	14
Channel 1042	15
Channel 1043	19
Channel 1044	12
Channel 1045	18
Channel 1046	13
Channel 1047	20
Channel 1048	13
Channel 1049	12
Channel 1050	14
Channel 1051	13
Channel 1052	11
Channel 1053	12
Channel 1054	13
Channel 1055	18
Channel 1056	11
Channel 1057	15
Channel 1058	18
Channel 1059	17
Channel 1060	15
Channel 1061	17
Channel 1062	15
Channel 1063	13
Channel 1064	16
Channel 1065	12
Channel 1066	10
Channel 1067	13
Channel 1068	13
Channel 1069	14
Channel 1070	20
Channel 1071	13
Channel 1072	13
Channel 1073	9
Channel 1074	15
Channel 1075	16
Channel 1076	18
Channel 1077	12
Channel 1078	12
Channel 1079	15
Channel 1080	11
Channel 1081	21
Channel 1082	19
Channel 1083	16
Channel 1084	13
Channel 1085	14
Channel 1086	13
Channel 1087	12
Channel 1088	20
Channel 1089	17
Channel 1090	12
Channel 1091	11
Channel 1092	14
Channel 1093	17
Channel 1094	12
Channel 1095	17
Channel 1096	18
Channel 1097	15
Channel 1098	23
Channel 1099	18
Channel 1100	18
Channel 1101	13
Channel 1102	17
Channel 1103	15
Channel 1104	12
Channel 1105	12
Channel 1106	18
Channel 1107	20
Channel 1108	16
Channel 1109	12
Channel 1110	23
Channel 1111	12
Channel 1112	21
Channel 1113	14
Channel 1114	14
Channel 1115	15
Channel 1116	20
Channel 1117	17
Channel 1118	21
Channel 1119	18
Channel 1120	22
Channel 1121	16
Channel 1122	16
Channel 1123	22
Channel 1124	17
Channel 1125	10
Channel 1126	19
Channel 1127	19
Channel 1128	16
Channel 1129	26
Channel 1130	27
Channel 1131	16
Channel 1132	8
Channel 1133	18
Channel 1134	19
Channel 1135	31
Channel 1136	13
Channel 1137	24
Channel 1138	25
Channel 1139	18
Channel 1140	14
Channel 1141	26
Channel 1142	17
Channel 1143	27
Channel 1144	28
Channel 1145	20
Channel 1146	18
Channel 1147	33
Channel 1148	24
Channel 1149	28
Channel 1150	26
Channel 1151	29
Channel 1152	26
Channel 1153	26
Channel 1154	22
Channel 1155	24
Channel 1156	32
Channel 1157	30
Channel 1158	27
Channel 1159	21
Channel 1160	39
Channel 1161	27
Channel 1162	24
Channel 1163	22
Channel 1164	36
Channel 1165	26
Channel 1166	19
Channel 1167	26
Channel 1168	21
Channel 1169	33
Channel 1170	39
Channel 1171	31
Channel 1172	25
Channel 1173	24
Channel 1174	30
Channel 1175	24
Channel 1176	38
Channel 1177	31
Channel 1178	38
Channel 1179	37
Channel 1180	27
Channel 1181	35
Channel 1182	29
Channel 1183	30
Channel 1184	32
Channel 1185	39
Channel 1186	33
Channel 1187	29
Channel 1188	36
Channel 1189	40
Channel 1190	40
Channel 1191	38
Channel 1192	32
Channel 1193	36
Channel 1194	44
Channel 1195	49
Channel 1196	37
Channel 1197	55
Channel 1198	38
Channel 1199	45
Channel 1200	41
Channel 1201	44
Channel 1202	52
Channel 1203	54
Channel 1204	43
Channel 1205	44
Channel 1206	53
Channel 1207	63
Channel 1208	73
Channel 1209	46
Channel 1210	62
Channel 1211	51
Channel 1212	57
Channel 1213	58
Channel 1214	54
Channel 1215	63
Channel 1216	75
Channel 1217	74
Channel 1218	68
Channel 1219	71
Channel 1220	71
Channel 1221	91
Channel 1222	81
Channel 1223	58
Channel 1224	67
Channel 1225	71
Channel 1226	72
Channel 1227	75
Channel 1228	87
Channel 1229	82
Channel 1230	99
Channel 1231	92
Channel 1232	114
Channel 1233	91
Channel 1234	101
Channel 1235	120
Channel 1236	115
Channel 1237	115
Channel 1238	133
Channel 1239	118
Channel 1240	122
Channel 1241	133
Channel 1242	114
Channel 1243	148
Channel 1244	158
Channel 1245	142
Channel 1246	146
Channel 1247	153
Channel 1248	154
Channel 1249	142
Channel 1250	154
Channel 1251	176
Channel 1252	189
Channel 1253	187
Channel 1254	199
Channel 1255	227
Channel 1256	217
Channel 1257	208
Channel 1258	238
Channel 1259	240
Channel 1260	223
Channel 1261	242
Channel 1262	269
Channel 1263	239
Channel 1264	249
Channel 1265	267
Channel 1266	280
Channel 1267	257
Channel 1268	265
Channel 1269	296
Channel 1270	320
Channel 1271	291
Channel 1272	302
Channel 1273	311
Channel 1274	304
Channel 1275	307
Channel 1276	310
Channel 1277	300
Channel 1278	314
Channel 1279	332
Channel 1280	359
Channel 1281	325
Channel 1282	322
Channel 1283	307
Channel 1284	277
Channel 1285	339
Channel 1286	355
Channel 1287	346
Channel 1288	318
Channel 1289	305
Channel 1290	317
Channel 1291	322
Channel 1292	318
Channel 1293	337
Channel 1294	323
Channel 1295	378
Channel 1296	341
Channel 1297	328
Channel 1298	316
Channel 1299	317
Channel 1300	345
Channel 1301	336
Channel 1302	317
Channel 1303	340
Channel 1304	287
Channel 1305	360
Channel 1306	367
Channel 1307	344
Channel 1308	374
Channel 1309	382
Channel 1310	387
Channel 1311	372
Channel 1312	383
Channel 1313	385
Channel 1314	445
Channel 1315	413
Channel 1316	477
Channel 1317	481
Channel 1318	471
Channel 1319	491
Channel 1320	482
Channel 1321	541
Channel 1322	623
Channel 1323	615
Channel 1324	654
Channel 1325	630
Channel 1326	627
Channel 1327	697
Channel 1328	744
Channel 1329	753
Channel 1330	788
Channel 1331	794
Channel 1332	823
Channel 1333	883
Channel 1334	933
Channel 1335	917
Channel 1336	875
Channel 1337	987
Channel 1338	986
Channel 1339	1017
Channel 1340	1103
Channel 1341	1084
Channel 1342	1128
Channel 1343	1147
Channel 1344	1211
Channel 1345	1196
Channel 1346	1229
Channel 1347	1292
Channel 1348	1306
Channel 1349	1372
Channel 1350	1338
Channel 1351	1345
Channel 1352	1463
Channel 1353	1525
Channel 1354	1461
Channel 1355	1531
Channel 1356	1555
Channel 1357	1510
Channel 1358	1623
Channel 1359	1641
Channel 1360	1620
Channel 1361	1637
Channel 1362	1627
Channel 1363	1712
Channel 1364	1653
Channel 1365	1732
Channel 1366	1708
Channel 1367	1673
Channel 1368	1744
Channel 1369	1638
Channel 1370	1692
Channel 1371	1681
Channel 1372	1616
Channel 1373	1617
Channel 1374	1562
Channel 1375	1620
Channel 1376	1536
Channel 1377	1489
Channel 1378	1457
Channel 1379	1375
Channel 1380	1328
Channel 1381	1328
Channel 1382	1310
Channel 1383	1257
Channel 1384	1168
Channel 1385	1122
Channel 1386	1026
Channel 1387	1015
Channel 1388	994
Channel 1389	890
Channel 1390	867
Channel 1391	790
Channel 1392	797
Channel 1393	712
Channel 1394	658
Channel 1395	679
Channel 1396	601
Channel 1397	521
Channel 1398	526
Channel 1399	519
Channel 1400	464
Channel 1401	476
Channel 1402	542
Channel 1403	499
Channel 1404	496
Channel 1405	536
Channel 1406	561
Channel 1407	603
Channel 1408	648
Channel 1409	671
Channel 1410	701
Channel 1411	805
Channel 1412	894
Channel 1413	916
Channel 1414	929
Channel 1415	1001
Channel 1416	1129
Channel 1417	1038
Channel 1418	1154
Channel 1419	1140
Channel 1420	1076
Channel 1421	1130
Channel 1422	1083
Channel 1423	1038
Channel 1424	1043
Channel 1425	960
Channel 1426	915
Channel 1427	843
Channel 1428	758
Channel 1429	689
Channel 1430	625
Channel 1431	560
Channel 1432	445
Channel 1433	412
Channel 1434	345
Channel 1435	275
Channel 1436	257
Channel 1437	212
Channel 1438	175
Channel 1439	169
Channel 1440	137
Channel 1441	103
Channel 1442	98
Channel 1443	100
Channel 1444	81
Channel 1445	85
Channel 1446	58
Channel 1447	68
Channel 1448	72
Channel 1449	55
Channel 1450	63
Channel 1451	78
Channel 1452	68
Channel 1453	68
Channel 1454	79
Channel 1455	80
Channel 1456	72
Channel 1457	75
Channel 1458	72
Channel 1459	76
Channel 1460	61
Channel 1461	68
Channel 1462	76
Channel 1463	90
Channel 1464	82
Channel 1465	91
Channel 1466	89
Channel 1467	74
Channel 1468	89
Channel 1469	87
Channel 1470	88
Channel 1471	112
Channel 1472	114
Channel 1473	121
Channel 1474	125
Channel 1475	119
Channel 1476	112
Channel 1477	142
Channel 1478	117
Channel 1479	121
Channel 1480	148
Channel 1481	134
Channel 1482	132
Channel 1483	140
Channel 1484	150
Channel 1485	166
Channel 1486	142
Channel 1487	163
Channel 1488	161
Channel 1489	142
Channel 1490	187
Channel 1491	178
Channel 1492	157
Channel 1493	160
Channel 1494	180
Channel 1495	198
Channel 1496	168
Channel 1497	200
Channel 1498	184
Channel 1499	201
Channel 1500	222
Channel 1501	196
Channel 1502	199
Channel 1503	211
Channel 1504	199
Channel 1505	240
Channel 1506	245
Channel 1507	233
Channel 1508	213
Channel 1509	250
Channel 1510	252
Channel 1511	261
Channel 1512	262
Channel 1513	256
Channel 1514	241
Channel 1515	255
Channel 1516	247
Channel 1517	269
Channel 1518	273
Channel 1519	268
Channel 1520	283
Channel 1521	227
Channel 1522	256
Channel 1523	283
Channel 1524	273
Channel 1525	261
Channel 1526	274
Channel 1527	256
Channel 1528	273
Channel 1529	283
Channel 1530	266
Channel 1531	239
Channel 1532	241
Channel 1533	253
Channel 1534	241
Channel 1535	251
Channel 1536	231
Channel 1537	233
Channel 1538	244
Channel 1539	259
Channel 1540	207
Channel 1541	230
Channel 1542	208
Channel 1543	215
Channel 1544	212
Channel 1545	197
Channel 1546	229
Channel 1547	199
Channel 1548	194
Channel 1549	195
Channel 1550	174
Channel 1551	174
Channel 1552	158
Channel 1553	158
Channel 1554	150
Channel 1555	164
Channel 1556	156
Channel 1557	148
Channel 1558	141
Channel 1559	121
Channel 1560	135
Channel 1561	129
Channel 1562	135
Channel 1563	114
Channel 1564	102
Channel 1565	111
Channel 1566	97
Channel 1567	106
Channel 1568	81
Channel 1569	101
Channel 1570	75
Channel 1571	89
Channel 1572	93
Channel 1573	88
Channel 1574	88
Channel 1575	95
Channel 1576	108
Channel 1577	96
Channel 1578	112
Channel 1579	141
Channel 1580	136
Channel 1581	151
Channel 1582	167
Channel 1583	200
Channel 1584	202
Channel 1585	224
Channel 1586	208
Channel 1587	249
Channel 1588	269
Channel 1589	272
Channel 1590	295
Channel 1591	304
Channel 1592	302
Channel 1593	302
Channel 1594	289
Channel 1595	267
Channel 1596	265
Channel 1597	220
Channel 1598	216
Channel 1599	204
Channel 1600	188
Channel 1601	174
Channel 1602	144
Channel 1603	114
Channel 1604	101
Channel 1605	120
Channel 1606	85
Channel 1607	81
Channel 1608	63
Channel 1609	74
Channel 1610	68
Channel 1611	66
Channel 1612	69
Channel 1613	57
Channel 1614	67
Channel 1615	36
Channel 1616	61
Channel 1617	66
Channel 1618	66
Channel 1619	74
Channel 1620	55
Channel 1621	71
Channel 1622	60
Channel 1623	56
Channel 1624	58
Channel 1625	40
Channel 1626	58
Channel 1627	51
Channel 1628	47
Channel 1629	28
Channel 1630	34
Channel 1631	18
Channel 1632	31
Channel 1633	24
Channel 1634	21
Channel 1635	21
Channel 1636	14
Channel 1637	20
Channel 1638	15
Channel 1639	24
Channel 1640	23
Channel 1641	14
Channel 1642	13
Channel 1643	21
Channel 1644	12
Channel 1645	14
Channel 1646	10
Channel 1647	10
Channel 1648	15
Channel 1649	4
Channel 1650	8
Channel 1651	14
Channel 1652	8
Channel 1653	13
Channel 1654	10
Channel 1655	10
Channel 1656	13
Channel 1657	9
Channel 1658	9
Channel 1659	17
Channel 1660	14
Channel 1661	16
Channel 1662	15
Channel 1663	14
Channel 1664	13
Channel 1665	14
Channel 1666	13
Channel 1667	10
Channel 1668	13
Channel 1669	12
Channel 1670	7
Channel 1671	15
Channel 1672	11
Channel 1673	27
Channel 1674	13
Channel 1675	10
Channel 1676	15
Channel 1677	29
Channel 1678	15
Channel 1679	17
Channel 1680	28
Channel 1681	16
Channel 1682	20
Channel 1683	38
Channel 1684	35
Channel 1685	48
Channel 1686	40
Channel 1687	57
Channel 1688	85
Channel 1689	96
Channel 1690	112
Channel 1691	106
Channel 1692	148
Channel 1693	189
Channel 1694	197
Channel 1695	275
Channel 1696	328
Channel 1697	369
Channel 1698	391
Channel 1699	454
Channel 1700	489
Channel 1701	518
Channel 1702	592
Channel 1703	647
Channel 1704	673
Channel 1705	821
Channel 1706	823
Channel 1707	910
Channel 1708	930
Channel 1709	938
Channel 1710	1004
Channel 1711	1058
Channel 1712	1032
Channel 1713	986
Channel 1714	1097
Channel 1715	1080
Channel 1716	1088
Channel 1717	1038
Channel 1718	993
Channel 1719	1014
Channel 1720	989
Channel 1721	915
Channel 1722	855
Channel 1723	778
Channel 1724	733
Channel 1725	675
Channel 1726	619
Channel 1727	541
Channel 1728	422
Channel 1729	336
Channel 1730	279
Channel 1731	250
Channel 1732	204
Channel 1733	183
Channel 1734	133
Channel 1735	108
Channel 1736	84
Channel 1737	66
Channel 1738	48
Channel 1739	48
Channel 1740	31
Channel 1741	18
Channel 1742	20
Channel 1743	24
Channel 1744	17
Channel 1745	12
Channel 1746	7
Channel 1747	9
Channel 1748	13
Channel 1749	7
Channel 1750	11
Channel 1751	14
Channel 1752	8
Channel 1753	12
Channel 1754	11
Channel 1755	9
Channel 1756	11
Channel 1757	6
Channel 1758	6
Channel 1759	13
Channel 1760	12
Channel 1761	8
Channel 1762	9
Channel 1763	8
Channel 1764	9
Channel 1765	6
Channel 1766	13
Channel 1767	8
Channel 1768	10
Channel 1769	12
Channel 1770	11
Channel 1771	6
Channel 1772	12
Channel 1773	9
Channel 1774	12
Channel 1775	11
Channel 1776	10
Channel 1777	4
Channel 1778	9
Channel 1779	7
Channel 1780	18
Channel 1781	6
Channel 1782	6
Channel 1783	6
Channel 1784	12
Channel 1785	8
Channel 1786	6
Channel 1787	8
Channel 1788	9
Channel 1789	7
Channel 1790	10
Channel 1791	3
Channel 1792	11
Channel 1793	16
Channel 1794	14
Channel 1795	9
Channel 1796	5
Channel 1797	7
Channel 1798	15
Channel 1799	8
Channel 1800	11
Channel 1801	8
Channel 1802	3
Channel 1803	9
Channel 1804	8
Channel 1805	11
Channel 1806	7
Channel 1807	5
Channel 1808	11
Channel 1809	7
Channel 1810	13
Channel 1811	5
Channel 1812	8
Channel 1813	4
Channel 1814	8
Channel 1815	11
Channel 1816	11
Channel 1817	7
Channel 1818	8
Channel 1819	10
Channel 1820	11
Channel 1821	14
Channel 1822	2
Channel 1823	14
Channel 1824	4
Channel 1825	7
Channel 1826	9
Channel 1827	7
Channel 1828	16
Channel 1829	14
Channel 1830	9
Channel 1831	10
Channel 1832	10
Channel 1833	10
Channel 1834	12
Channel 1835	11
Channel 1836	17
Channel 1837	10
Channel 1838	8
Channel 1839	11
Channel 1840	10
Channel 1841	11
Channel 1842	10
Channel 1843	7
Channel 1844	9
Channel 1845	10
Channel 1846	4
Channel 1847	10
Channel 1848	13
Channel 1849	7
Channel 1850	9
Channel 1851	11
Channel 1852	10
Channel 1853	7
Channel 1854	9
Channel 1855	15
Channel 1856	10
Channel 1857	13
Channel 1858	7
Channel 1859	12
Channel 1860	15
Channel 1861	18
Channel 1862	9
Channel 1863	10
Channel 1864	7
Channel 1865	15
Channel 1866	18
Channel 1867	9
Channel 1868	12
Channel 1869	12
Channel 1870	15
Channel 1871	7
Channel 1872	10
Channel 1873	11
Channel 1874	11
Channel 1875	15
Channel 1876	15
Channel 1877	16
Channel 1878	14
Channel 1879	7
Channel 1880	17
Channel 1881	18
Channel 1882	10
Channel 1883	23
Channel 1884	12
Channel 1885	9
Channel 1886	15
Channel 1887	9
Channel 1888	12
Channel 1889	10
Channel 1890	19
Channel 1891	12
Channel 1892	13
Channel 1893	17
Channel 1894	18
Channel 1895	10
Channel 1896	18
Channel 1897	9
Channel 1898	9
Channel 1899	19
Channel 1900	12
Channel 1901	22
Channel 1902	14
Channel 1903	19
Channel 1904	32
Channel 1905	30
Channel 1906	22
Channel 1907	33
Channel 1908	47
Channel 1909	44
Channel 1910	48
Channel 1911	58
Channel 1912	65
Channel 1913	94
Channel 1914	103
Channel 1915	116
Channel 1916	107
Channel 1917	165
Channel 1918	175
Channel 1919	188
Channel 1920	207
Channel 1921	243
Channel 1922	255
Channel 1923	268
Channel 1924	273
Channel 1925	293
Channel 1926	288
Channel 1927	304
Channel 1928	322
Channel 1929	276
Channel 1930	298
Channel 1931	287
Channel 1932	259
Channel 1933	251
Channel 1934	252
Channel 1935	219
Channel 1936	203
Channel 1937	179
Channel 1938	141
Channel 1939	136
Channel 1940	133
Channel 1941	97
Channel 1942	90
Channel 1943	71
Channel 1944	67
Channel 1945	71
Channel 1946	41
Channel 1947	58
Channel 1948	44
Channel 1949	32
Channel 1950	31
Channel 1951	30
Channel 1952	28
Channel 1953	32
Channel 1954	30
Channel 1955	32
Channel 1956	45
Channel 1957	32
Channel 1958	31
Channel 1959	27
Channel 1960	54
Channel 1961	53
Channel 1962	47
Channel 1963	62
Channel 1964	49
Channel 1965	47
Channel 1966	66
Channel 1967	55
Channel 1968	58
Channel 1969	60
Channel 1970	62
Channel 1971	56
Channel 1972	44
Channel 1973	46
Channel 1974	36
Channel 1975	22
Channel 1976	31
Channel 1977	24
Channel 1978	27
Channel 1979	17
Channel 1980	25
Channel 1981	13
Channel 1982	12
Channel 1983	6
Channel 1984	8
Channel 1985	9
Channel 1986	5
Channel 1987	5
Channel 1988	7
Channel 1989	5
Channel 1990	6
Channel 1991	6
Channel 1992	3
Channel 1993	6
Channel 1994	3
[truncated: 2,102 more rows]
