# Supplementary material for: A dataset of 112 ligands for the preconcentration of mercury, uranium, lanthanum and other pollutants and heavy metals in water
Source: Data Brief. 2020 Feb 4;29:105236. doi: 10.1016/j.dib.2020.105236 (PMC7033335; doi:10.1016/j.dib.2020.105236)
Supplement: Multimedia component 44_5-_spl_4-Dimethylamino-benzyliden_spl_-rhodanin [file mmc44.txt]

Kalib 1	-0.354346
Kalib 2	0.012554
Kalib 3	0.001788
Kalib 4	0.000419
Kalib Square	0.000000
Kalib Fano	0.010361
Channel 1	0
Channel 2	0
Channel 3	0
Channel 4	0
Channel 5	0
Channel 6	0
Channel 7	0
Channel 8	0
Channel 9	0
Channel 10	0
Channel 11	0
Channel 12	1
Channel 13	3
Channel 14	13
Channel 15	79
Channel 16	299
Channel 17	1054
Channel 18	3398
Channel 19	9525
Channel 20	24018
Channel 21	55005
Channel 22	110326
Channel 23	200782
Channel 24	327809
Channel 25	474978
Channel 26	624012
Channel 27	739869
Channel 28	783256
Channel 29	740406
Channel 30	630492
Channel 31	481146
Channel 32	324991
Channel 33	199030
Channel 34	109625
Channel 35	53165
Channel 36	23166
Channel 37	9152
Channel 38	3105
Channel 39	1001
Channel 40	285
Channel 41	81
Channel 42	18
Channel 43	10
Channel 44	6
Channel 45	8
Channel 46	3
Channel 47	4
Channel 48	2
Channel 49	3
Channel 50	5
Channel 51	4
Channel 52	5
Channel 53	2
Channel 54	6
Channel 55	4
Channel 56	3
Channel 57	2
Channel 58	0
Channel 59	4
Channel 60	4
Channel 61	1
Channel 62	2
Channel 63	2
Channel 64	2
Channel 65	1
Channel 66	2
Channel 67	3
Channel 68	0
Channel 69	1
Channel 70	0
Channel 71	2
Channel 72	0
Channel 73	3
Channel 74	1
Channel 75	2
Channel 76	3
Channel 77	1
Channel 78	25
Channel 79	47
Channel 80	55
Channel 81	60
Channel 82	59
Channel 83	48
Channel 84	38
Channel 85	39
Channel 86	51
Channel 87	44
Channel 88	60
Channel 89	44
Channel 90	50
Channel 91	47
Channel 92	46
Channel 93	62
Channel 94	40
Channel 95	40
Channel 96	34
Channel 97	42
Channel 98	54
Channel 99	44
Channel 100	40
Channel 101	43
Channel 102	50
Channel 103	49
Channel 104	58
Channel 105	35
Channel 106	33
Channel 107	32
Channel 108	51
Channel 109	34
Channel 110	40
Channel 111	30
Channel 112	39
Channel 113	44
Channel 114	46
Channel 115	51
Channel 116	39
Channel 117	44
Channel 118	36
Channel 119	36
Channel 120	51
Channel 121	47
Channel 122	52
Channel 123	47
Channel 124	58
Channel 125	51
Channel 126	51
Channel 127	35
Channel 128	44
Channel 129	45
Channel 130	38
Channel 131	34
Channel 132	31
Channel 133	26
Channel 134	34
Channel 135	36
Channel 136	34
Channel 137	28
Channel 138	27
Channel 139	24
Channel 140	30
Channel 141	36
Channel 142	25
Channel 143	32
Channel 144	31
Channel 145	29
Channel 146	23
Channel 147	35
Channel 148	29
Channel 149	30
Channel 150	28
Channel 151	31
Channel 152	25
Channel 153	28
Channel 154	35
Channel 155	25
Channel 156	23
Channel 157	26
Channel 158	33
Channel 159	24
Channel 160	25
Channel 161	38
Channel 162	25
Channel 163	19
Channel 164	28
Channel 165	16
Channel 166	26
Channel 167	36
Channel 168	20
Channel 169	19
Channel 170	22
Channel 171	23
Channel 172	27
Channel 173	24
Channel 174	23
Channel 175	24
Channel 176	25
Channel 177	29
Channel 178	21
Channel 179	22
Channel 180	16
Channel 181	28
Channel 182	25
Channel 183	27
Channel 184	28
Channel 185	28
Channel 186	28
Channel 187	21
Channel 188	39
Channel 189	39
Channel 190	26
Channel 191	27
Channel 192	27
Channel 193	27
Channel 194	35
Channel 195	29
Channel 196	29
Channel 197	31
Channel 198	24
Channel 199	20
Channel 200	30
Channel 201	33
Channel 202	42
Channel 203	39
Channel 204	21
Channel 205	35
Channel 206	45
Channel 207	66
Channel 208	88
Channel 209	92
Channel 210	98
Channel 211	119
Channel 212	114
Channel 213	123
Channel 214	109
Channel 215	116
Channel 216	104
Channel 217	95
Channel 218	79
Channel 219	70
Channel 220	72
Channel 221	69
Channel 222	72
Channel 223	47
Channel 224	52
Channel 225	46
Channel 226	54
Channel 227	56
Channel 228	51
Channel 229	35
Channel 230	36
Channel 231	40
Channel 232	29
Channel 233	37
Channel 234	38
Channel 235	38
Channel 236	29
Channel 237	31
Channel 238	33
Channel 239	23
Channel 240	40
Channel 241	33
Channel 242	38
Channel 243	27
Channel 244	35
Channel 245	36
Channel 246	50
Channel 247	50
Channel 248	51
Channel 249	70
Channel 250	93
Channel 251	125
Channel 252	146
Channel 253	165
Channel 254	201
Channel 255	247
Channel 256	293
Channel 257	367
Channel 258	446
Channel 259	576
Channel 260	714
Channel 261	841
Channel 262	1075
Channel 263	1154
Channel 264	1187
Channel 265	1161
Channel 266	1095
Channel 267	1098
Channel 268	936
Channel 269	715
Channel 270	566
Channel 271	476
Channel 272	369
Channel 273	209
Channel 274	194
Channel 275	125
Channel 276	123
Channel 277	94
Channel 278	106
Channel 279	96
Channel 280	139
Channel 281	139
Channel 282	161
Channel 283	155
Channel 284	140
Channel 285	149
Channel 286	121
Channel 287	95
Channel 288	81
Channel 289	55
Channel 290	51
Channel 291	40
Channel 292	37
Channel 293	28
Channel 294	26
Channel 295	26
Channel 296	16
Channel 297	10
Channel 298	11
Channel 299	13
Channel 300	15
Channel 301	13
Channel 302	14
Channel 303	12
Channel 304	13
Channel 305	8
Channel 306	10
Channel 307	8
Channel 308	14
Channel 309	14
Channel 310	21
Channel 311	12
Channel 312	19
Channel 313	33
Channel 314	37
Channel 315	50
Channel 316	61
Channel 317	88
Channel 318	114
Channel 319	143
Channel 320	153
Channel 321	160
Channel 322	184
Channel 323	199
Channel 324	200
Channel 325	200
Channel 326	155
Channel 327	150
Channel 328	121
Channel 329	83
Channel 330	63
Channel 331	47
Channel 332	40
Channel 333	21
Channel 334	24
Channel 335	22
Channel 336	12
Channel 337	20
Channel 338	18
Channel 339	19
Channel 340	19
Channel 341	21
Channel 342	21
Channel 343	16
Channel 344	28
Channel 345	24
Channel 346	22
Channel 347	30
Channel 348	26
Channel 349	33
Channel 350	28
Channel 351	32
Channel 352	25
Channel 353	19
Channel 354	33
Channel 355	17
Channel 356	18
Channel 357	15
Channel 358	16
Channel 359	12
Channel 360	8
Channel 361	13
Channel 362	13
Channel 363	13
Channel 364	10
Channel 365	11
Channel 366	11
Channel 367	12
Channel 368	12
Channel 369	12
Channel 370	11
Channel 371	7
Channel 372	11
Channel 373	9
Channel 374	9
Channel 375	11
Channel 376	18
Channel 377	8
Channel 378	11
Channel 379	7
Channel 380	6
Channel 381	12
Channel 382	14
Channel 383	11
Channel 384	9
Channel 385	11
Channel 386	13
Channel 387	9
Channel 388	9
Channel 389	6
Channel 390	11
Channel 391	9
Channel 392	10
Channel 393	14
Channel 394	14
Channel 395	12
Channel 396	9
Channel 397	7
Channel 398	10
Channel 399	17
Channel 400	13
Channel 401	17
Channel 402	13
Channel 403	12
Channel 404	5
Channel 405	14
Channel 406	8
Channel 407	6
Channel 408	10
Channel 409	8
Channel 410	11
Channel 411	9
Channel 412	5
Channel 413	12
Channel 414	6
Channel 415	8
Channel 416	14
Channel 417	9
Channel 418	8
Channel 419	11
Channel 420	5
Channel 421	9
Channel 422	7
Channel 423	16
Channel 424	9
Channel 425	9
Channel 426	8
Channel 427	12
Channel 428	9
Channel 429	9
Channel 430	7
Channel 431	12
Channel 432	12
Channel 433	9
Channel 434	11
Channel 435	11
Channel 436	5
Channel 437	11
Channel 438	7
Channel 439	9
Channel 440	7
Channel 441	12
Channel 442	8
Channel 443	8
Channel 444	6
Channel 445	7
Channel 446	12
Channel 447	10
Channel 448	14
Channel 449	12
Channel 450	19
Channel 451	12
Channel 452	24
Channel 453	37
Channel 454	39
Channel 455	48
Channel 456	61
Channel 457	57
Channel 458	69
Channel 459	70
Channel 460	69
Channel 461	83
Channel 462	81
Channel 463	69
Channel 464	75
Channel 465	53
Channel 466	39
Channel 467	48
Channel 468	26
Channel 469	18
Channel 470	19
Channel 471	10
Channel 472	14
Channel 473	5
Channel 474	9
Channel 475	19
Channel 476	8
Channel 477	13
Channel 478	6
Channel 479	3
Channel 480	10
Channel 481	10
Channel 482	13
Channel 483	6
Channel 484	6
Channel 485	5
Channel 486	7
Channel 487	10
Channel 488	10
Channel 489	12
Channel 490	15
Channel 491	5
Channel 492	17
Channel 493	18
Channel 494	12
Channel 495	21
Channel 496	13
Channel 497	23
Channel 498	24
Channel 499	23
Channel 500	29
Channel 501	31
Channel 502	24
Channel 503	28
Channel 504	22
Channel 505	31
Channel 506	26
Channel 507	22
Channel 508	15
Channel 509	14
Channel 510	19
Channel 511	13
Channel 512	13
Channel 513	7
Channel 514	11
Channel 515	14
Channel 516	11
Channel 517	12
Channel 518	14
Channel 519	13
Channel 520	17
Channel 521	13
Channel 522	23
Channel 523	15
Channel 524	16
Channel 525	21
Channel 526	28
Channel 527	41
Channel 528	49
Channel 529	83
Channel 530	82
Channel 531	98
Channel 532	150
Channel 533	171
Channel 534	217
Channel 535	278
Channel 536	288
Channel 537	334
Channel 538	339
Channel 539	352
Channel 540	353
Channel 541	306
Channel 542	322
Channel 543	299
Channel 544	240
Channel 545	193
Channel 546	159
Channel 547	132
Channel 548	87
Channel 549	69
Channel 550	53
Channel 551	36
Channel 552	26
Channel 553	18
Channel 554	20
Channel 555	12
Channel 556	16
Channel 557	13
Channel 558	12
Channel 559	8
Channel 560	16
Channel 561	5
Channel 562	10
Channel 563	10
Channel 564	11
Channel 565	9
Channel 566	10
Channel 567	13
Channel 568	8
Channel 569	10
Channel 570	9
Channel 571	20
Channel 572	10
Channel 573	6
Channel 574	12
Channel 575	14
Channel 576	9
Channel 577	9
Channel 578	12
Channel 579	15
Channel 580	19
Channel 581	26
Channel 582	24
Channel 583	31
Channel 584	49
Channel 585	33
Channel 586	37
Channel 587	49
Channel 588	69
Channel 589	80
Channel 590	80
Channel 591	81
Channel 592	77
Channel 593	67
Channel 594	56
Channel 595	50
Channel 596	60
Channel 597	43
Channel 598	39
Channel 599	23
Channel 600	30
Channel 601	33
Channel 602	23
Channel 603	22
Channel 604	16
Channel 605	11
Channel 606	12
Channel 607	20
Channel 608	13
Channel 609	25
Channel 610	20
Channel 611	16
Channel 612	32
Channel 613	39
Channel 614	44
Channel 615	50
Channel 616	71
Channel 617	98
Channel 618	92
Channel 619	157
Channel 620	148
Channel 621	188
Channel 622	180
Channel 623	223
Channel 624	220
Channel 625	224
Channel 626	238
Channel 627	220
Channel 628	195
Channel 629	199
Channel 630	165
Channel 631	125
Channel 632	123
Channel 633	82
Channel 634	59
Channel 635	58
Channel 636	42
Channel 637	29
Channel 638	24
Channel 639	15
Channel 640	13
Channel 641	17
Channel 642	15
Channel 643	20
Channel 644	12
Channel 645	14
Channel 646	21
Channel 647	5
Channel 648	19
Channel 649	21
Channel 650	13
Channel 651	15
Channel 652	19
Channel 653	24
Channel 654	25
Channel 655	41
Channel 656	41
Channel 657	72
Channel 658	86
Channel 659	129
Channel 660	136
Channel 661	214
Channel 662	260
Channel 663	376
Channel 664	469
Channel 665	531
Channel 666	675
Channel 667	790
Channel 668	774
Channel 669	828
Channel 670	899
Channel 671	889
Channel 672	839
Channel 673	784
Channel 674	684
Channel 675	598
Channel 676	592
Channel 677	469
Channel 678	378
Channel 679	298
Channel 680	203
Channel 681	168
Channel 682	136
Channel 683	130
Channel 684	83
Channel 685	72
Channel 686	80
Channel 687	72
Channel 688	52
Channel 689	54
Channel 690	60
Channel 691	63
Channel 692	44
Channel 693	44
Channel 694	37
Channel 695	32
Channel 696	23
Channel 697	27
Channel 698	24
Channel 699	19
Channel 700	16
Channel 701	18
Channel 702	10
Channel 703	23
Channel 704	14
Channel 705	22
Channel 706	21
Channel 707	23
Channel 708	31
Channel 709	33
Channel 710	40
Channel 711	53
Channel 712	67
Channel 713	57
Channel 714	64
Channel 715	89
Channel 716	87
Channel 717	81
Channel 718	73
Channel 719	84
Channel 720	83
Channel 721	77
Channel 722	68
Channel 723	66
Channel 724	59
Channel 725	51
Channel 726	40
Channel 727	43
Channel 728	47
Channel 729	41
Channel 730	54
Channel 731	53
Channel 732	67
Channel 733	68
Channel 734	76
Channel 735	111
Channel 736	113
Channel 737	108
Channel 738	108
Channel 739	132
Channel 740	111
Channel 741	118
Channel 742	116
Channel 743	107
Channel 744	101
Channel 745	78
Channel 746	59
Channel 747	64
Channel 748	42
Channel 749	35
Channel 750	37
Channel 751	34
Channel 752	24
Channel 753	24
Channel 754	17
Channel 755	12
Channel 756	12
Channel 757	9
Channel 758	12
Channel 759	9
Channel 760	17
Channel 761	15
Channel 762	6
Channel 763	7
Channel 764	17
Channel 765	9
Channel 766	21
Channel 767	12
Channel 768	14
Channel 769	13
Channel 770	10
Channel 771	11
Channel 772	13
Channel 773	13
Channel 774	9
Channel 775	17
Channel 776	12
Channel 777	12
Channel 778	22
Channel 779	17
Channel 780	10
Channel 781	12
Channel 782	15
Channel 783	13
Channel 784	12
Channel 785	19
Channel 786	16
Channel 787	27
Channel 788	15
Channel 789	17
Channel 790	24
Channel 791	25
Channel 792	24
Channel 793	14
Channel 794	33
Channel 795	31
Channel 796	28
Channel 797	28
Channel 798	33
Channel 799	34
Channel 800	40
Channel 801	34
Channel 802	35
Channel 803	31
Channel 804	35
Channel 805	37
Channel 806	25
Channel 807	26
Channel 808	25
Channel 809	19
Channel 810	19
Channel 811	26
Channel 812	14
Channel 813	13
Channel 814	14
Channel 815	14
Channel 816	10
Channel 817	17
Channel 818	9
Channel 819	17
Channel 820	15
Channel 821	11
Channel 822	7
Channel 823	14
Channel 824	13
Channel 825	17
Channel 826	9
Channel 827	10
Channel 828	20
Channel 829	20
Channel 830	19
Channel 831	10
Channel 832	15
Channel 833	17
Channel 834	12
Channel 835	6
Channel 836	14
Channel 837	8
Channel 838	6
Channel 839	11
Channel 840	12
Channel 841	13
Channel 842	10
Channel 843	8
Channel 844	10
Channel 845	12
Channel 846	15
Channel 847	11
Channel 848	9
Channel 849	14
Channel 850	12
Channel 851	12
Channel 852	16
Channel 853	10
Channel 854	15
Channel 855	8
Channel 856	8
Channel 857	14
Channel 858	12
Channel 859	20
Channel 860	14
Channel 861	18
Channel 862	14
Channel 863	9
Channel 864	9
Channel 865	15
Channel 866	20
Channel 867	14
Channel 868	18
Channel 869	21
Channel 870	14
Channel 871	26
Channel 872	14
Channel 873	19
Channel 874	10
Channel 875	15
Channel 876	13
Channel 877	15
Channel 878	16
Channel 879	17
Channel 880	14
Channel 881	16
Channel 882	16
Channel 883	14
Channel 884	10
Channel 885	9
Channel 886	10
Channel 887	9
Channel 888	15
Channel 889	6
Channel 890	13
Channel 891	10
Channel 892	15
Channel 893	12
Channel 894	15
Channel 895	9
Channel 896	14
Channel 897	12
Channel 898	9
Channel 899	9
Channel 900	12
Channel 901	14
Channel 902	8
Channel 903	13
Channel 904	16
Channel 905	9
Channel 906	13
Channel 907	13
Channel 908	11
Channel 909	9
Channel 910	15
Channel 911	8
Channel 912	16
Channel 913	16
Channel 914	21
Channel 915	19
Channel 916	17
Channel 917	12
Channel 918	27
Channel 919	5
Channel 920	14
Channel 921	15
Channel 922	13
Channel 923	11
Channel 924	27
Channel 925	21
Channel 926	18
Channel 927	19
Channel 928	16
Channel 929	18
Channel 930	15
Channel 931	14
Channel 932	18
Channel 933	15
Channel 934	20
Channel 935	19
Channel 936	27
Channel 937	19
Channel 938	27
Channel 939	25
Channel 940	26
Channel 941	25
Channel 942	25
Channel 943	24
Channel 944	26
Channel 945	26
Channel 946	40
Channel 947	19
Channel 948	30
Channel 949	17
Channel 950	23
Channel 951	24
Channel 952	18
Channel 953	14
Channel 954	14
Channel 955	25
Channel 956	27
Channel 957	23
Channel 958	16
Channel 959	16
Channel 960	22
Channel 961	20
Channel 962	15
Channel 963	22
Channel 964	15
Channel 965	15
Channel 966	17
Channel 967	18
Channel 968	14
Channel 969	14
Channel 970	16
Channel 971	25
Channel 972	26
Channel 973	16
Channel 974	22
Channel 975	15
Channel 976	16
Channel 977	24
Channel 978	28
Channel 979	29
Channel 980	13
Channel 981	16
Channel 982	30
Channel 983	21
Channel 984	23
Channel 985	15
Channel 986	24
Channel 987	24
Channel 988	21
Channel 989	16
Channel 990	14
Channel 991	16
Channel 992	16
Channel 993	14
Channel 994	18
Channel 995	21
Channel 996	17
Channel 997	11
Channel 998	16
Channel 999	15
Channel 1000	13
Channel 1001	18
Channel 1002	18
Channel 1003	15
Channel 1004	9
Channel 1005	11
Channel 1006	12
Channel 1007	17
Channel 1008	19
Channel 1009	13
Channel 1010	19
Channel 1011	13
Channel 1012	16
Channel 1013	16
Channel 1014	16
Channel 1015	19
Channel 1016	19
Channel 1017	12
Channel 1018	15
Channel 1019	9
Channel 1020	18
Channel 1021	19
Channel 1022	16
Channel 1023	21
Channel 1024	12
Channel 1025	15
Channel 1026	15
Channel 1027	19
Channel 1028	17
Channel 1029	23
Channel 1030	21
Channel 1031	35
Channel 1032	26
Channel 1033	30
Channel 1034	24
Channel 1035	18
Channel 1036	28
Channel 1037	22
Channel 1038	24
Channel 1039	22
Channel 1040	23
Channel 1041	23
Channel 1042	16
Channel 1043	25
Channel 1044	24
Channel 1045	21
Channel 1046	19
Channel 1047	23
Channel 1048	22
Channel 1049	32
Channel 1050	16
Channel 1051	16
Channel 1052	16
Channel 1053	18
Channel 1054	20
Channel 1055	14
Channel 1056	18
Channel 1057	6
Channel 1058	20
Channel 1059	23
Channel 1060	20
Channel 1061	10
Channel 1062	13
Channel 1063	23
Channel 1064	16
Channel 1065	16
Channel 1066	20
Channel 1067	20
Channel 1068	22
Channel 1069	17
Channel 1070	15
Channel 1071	17
Channel 1072	18
Channel 1073	15
Channel 1074	12
Channel 1075	11
Channel 1076	15
Channel 1077	19
Channel 1078	17
Channel 1079	13
Channel 1080	22
Channel 1081	26
Channel 1082	17
Channel 1083	15
Channel 1084	16
Channel 1085	21
Channel 1086	18
Channel 1087	22
Channel 1088	19
Channel 1089	22
Channel 1090	18
Channel 1091	23
Channel 1092	16
Channel 1093	27
Channel 1094	15
Channel 1095	23
Channel 1096	21
Channel 1097	27
Channel 1098	23
Channel 1099	22
Channel 1100	22
Channel 1101	17
Channel 1102	20
Channel 1103	27
Channel 1104	12
Channel 1105	20
Channel 1106	27
Channel 1107	27
Channel 1108	33
Channel 1109	25
Channel 1110	25
Channel 1111	20
Channel 1112	20
Channel 1113	16
Channel 1114	17
Channel 1115	16
Channel 1116	15
Channel 1117	34
Channel 1118	13
Channel 1119	13
Channel 1120	42
Channel 1121	17
Channel 1122	20
Channel 1123	32
Channel 1124	16
Channel 1125	29
Channel 1126	26
Channel 1127	21
Channel 1128	14
Channel 1129	27
Channel 1130	20
Channel 1131	27
Channel 1132	24
Channel 1133	27
Channel 1134	26
Channel 1135	41
Channel 1136	31
Channel 1137	27
Channel 1138	29
Channel 1139	18
Channel 1140	17
Channel 1141	25
Channel 1142	40
Channel 1143	27
Channel 1144	31
Channel 1145	37
Channel 1146	35
Channel 1147	29
Channel 1148	31
Channel 1149	31
Channel 1150	23
Channel 1151	23
Channel 1152	23
Channel 1153	41
Channel 1154	27
Channel 1155	31
Channel 1156	31
Channel 1157	32
Channel 1158	26
Channel 1159	39
Channel 1160	32
Channel 1161	26
Channel 1162	28
Channel 1163	32
Channel 1164	28
Channel 1165	31
Channel 1166	33
Channel 1167	32
Channel 1168	34
Channel 1169	44
Channel 1170	44
Channel 1171	34
Channel 1172	35
Channel 1173	39
Channel 1174	30
Channel 1175	46
Channel 1176	37
Channel 1177	44
Channel 1178	26
Channel 1179	30
Channel 1180	29
Channel 1181	42
Channel 1182	33
Channel 1183	53
Channel 1184	38
Channel 1185	41
Channel 1186	34
Channel 1187	40
Channel 1188	46
Channel 1189	41
Channel 1190	47
Channel 1191	39
Channel 1192	50
Channel 1193	47
Channel 1194	44
Channel 1195	37
Channel 1196	69
Channel 1197	53
Channel 1198	65
Channel 1199	54
Channel 1200	63
Channel 1201	53
Channel 1202	51
Channel 1203	64
Channel 1204	70
Channel 1205	73
Channel 1206	56
Channel 1207	60
Channel 1208	70
Channel 1209	70
Channel 1210	85
Channel 1211	66
Channel 1212	64
Channel 1213	70
Channel 1214	85
Channel 1215	77
Channel 1216	83
Channel 1217	76
Channel 1218	77
Channel 1219	86
Channel 1220	83
Channel 1221	105
Channel 1222	97
Channel 1223	101
Channel 1224	88
Channel 1225	101
Channel 1226	96
Channel 1227	94
Channel 1228	125
Channel 1229	104
Channel 1230	110
Channel 1231	122
Channel 1232	116
Channel 1233	127
Channel 1234	123
Channel 1235	140
Channel 1236	121
Channel 1237	144
Channel 1238	140
Channel 1239	152
Channel 1240	147
Channel 1241	137
Channel 1242	166
Channel 1243	186
Channel 1244	165
Channel 1245	169
Channel 1246	178
Channel 1247	176
Channel 1248	197
Channel 1249	185
Channel 1250	205
Channel 1251	231
Channel 1252	225
Channel 1253	210
Channel 1254	238
Channel 1255	231
Channel 1256	243
Channel 1257	248
Channel 1258	261
Channel 1259	265
Channel 1260	265
Channel 1261	270
Channel 1262	276
Channel 1263	305
Channel 1264	314
Channel 1265	310
Channel 1266	312
Channel 1267	334
Channel 1268	295
Channel 1269	337
Channel 1270	345
Channel 1271	348
Channel 1272	383
Channel 1273	346
Channel 1274	376
Channel 1275	388
Channel 1276	402
Channel 1277	347
Channel 1278	382
Channel 1279	424
Channel 1280	404
Channel 1281	405
Channel 1282	412
Channel 1283	396
Channel 1284	419
Channel 1285	396
Channel 1286	425
Channel 1287	418
Channel 1288	433
Channel 1289	419
Channel 1290	391
Channel 1291	404
Channel 1292	428
Channel 1293	418
Channel 1294	398
Channel 1295	436
Channel 1296	419
Channel 1297	458
Channel 1298	466
Channel 1299	454
Channel 1300	457
Channel 1301	434
Channel 1302	464
Channel 1303	478
Channel 1304	456
Channel 1305	534
Channel 1306	472
Channel 1307	488
Channel 1308	539
Channel 1309	529
Channel 1310	561
Channel 1311	566
Channel 1312	583
Channel 1313	626
Channel 1314	657
Channel 1315	637
Channel 1316	658
Channel 1317	711
Channel 1318	729
Channel 1319	749
Channel 1320	843
Channel 1321	829
Channel 1322	889
Channel 1323	887
Channel 1324	926
Channel 1325	937
Channel 1326	990
Channel 1327	1062
Channel 1328	1095
Channel 1329	1093
Channel 1330	1097
Channel 1331	1145
Channel 1332	1205
Channel 1333	1200
Channel 1334	1243
Channel 1335	1291
Channel 1336	1360
Channel 1337	1275
Channel 1338	1352
Channel 1339	1421
Channel 1340	1447
Channel 1341	1490
Channel 1342	1482
Channel 1343	1442
Channel 1344	1447
Channel 1345	1527
Channel 1346	1587
Channel 1347	1582
Channel 1348	1597
Channel 1349	1646
Channel 1350	1667
Channel 1351	1665
Channel 1352	1635
Channel 1353	1675
Channel 1354	1655
Channel 1355	1744
Channel 1356	1760
Channel 1357	1756
Channel 1358	1795
Channel 1359	1724
Channel 1360	1806
Channel 1361	1831
Channel 1362	1877
Channel 1363	1861
Channel 1364	1797
Channel 1365	1784
Channel 1366	1797
Channel 1367	1827
Channel 1368	1831
Channel 1369	1790
Channel 1370	1819
Channel 1371	1803
Channel 1372	1750
Channel 1373	1817
Channel 1374	1733
Channel 1375	1780
Channel 1376	1716
Channel 1377	1609
Channel 1378	1582
Channel 1379	1546
Channel 1380	1516
Channel 1381	1432
Channel 1382	1328
Channel 1383	1375
Channel 1384	1286
Channel 1385	1272
Channel 1386	1221
Channel 1387	1124
Channel 1388	1094
Channel 1389	979
Channel 1390	991
Channel 1391	930
Channel 1392	864
Channel 1393	813
Channel 1394	754
Channel 1395	699
Channel 1396	635
Channel 1397	582
Channel 1398	632
Channel 1399	602
Channel 1400	592
Channel 1401	509
Channel 1402	589
Channel 1403	500
Channel 1404	570
Channel 1405	552
Channel 1406	586
Channel 1407	643
Channel 1408	682
Channel 1409	729
Channel 1410	783
Channel 1411	829
Channel 1412	894
Channel 1413	983
Channel 1414	1042
Channel 1415	1090
Channel 1416	1200
Channel 1417	1282
Channel 1418	1208
Channel 1419	1268
Channel 1420	1302
Channel 1421	1268
Channel 1422	1216
Channel 1423	1197
Channel 1424	1197
Channel 1425	1113
Channel 1426	1095
Channel 1427	1035
Channel 1428	887
Channel 1429	816
Channel 1430	750
Channel 1431	660
Channel 1432	598
Channel 1433	510
Channel 1434	401
Channel 1435	361
Channel 1436	305
Channel 1437	217
Channel 1438	229
Channel 1439	193
Channel 1440	180
Channel 1441	142
Channel 1442	128
Channel 1443	127
Channel 1444	91
Channel 1445	110
Channel 1446	91
Channel 1447	98
Channel 1448	92
Channel 1449	94
Channel 1450	113
Channel 1451	113
Channel 1452	92
Channel 1453	87
Channel 1454	94
Channel 1455	89
Channel 1456	92
Channel 1457	105
Channel 1458	91
Channel 1459	91
Channel 1460	112
Channel 1461	104
Channel 1462	109
Channel 1463	141
Channel 1464	118
Channel 1465	111
Channel 1466	104
Channel 1467	136
Channel 1468	133
Channel 1469	151
Channel 1470	155
Channel 1471	136
Channel 1472	155
Channel 1473	170
Channel 1474	170
Channel 1475	165
Channel 1476	184
Channel 1477	176
Channel 1478	185
Channel 1479	188
Channel 1480	207
Channel 1481	178
Channel 1482	233
Channel 1483	229
Channel 1484	217
Channel 1485	223
Channel 1486	233
Channel 1487	234
Channel 1488	253
Channel 1489	229
Channel 1490	228
Channel 1491	253
Channel 1492	219
Channel 1493	218
Channel 1494	231
Channel 1495	249
Channel 1496	256
Channel 1497	266
Channel 1498	241
Channel 1499	249
Channel 1500	238
Channel 1501	260
Channel 1502	239
Channel 1503	265
Channel 1504	261
Channel 1505	237
Channel 1506	257
Channel 1507	297
Channel 1508	269
Channel 1509	289
Channel 1510	236
Channel 1511	265
Channel 1512	255
Channel 1513	269
Channel 1514	276
Channel 1515	271
Channel 1516	288
Channel 1517	281
Channel 1518	268
Channel 1519	281
Channel 1520	277
Channel 1521	254
Channel 1522	302
Channel 1523	285
Channel 1524	273
Channel 1525	321
Channel 1526	303
Channel 1527	274
Channel 1528	306
Channel 1529	296
Channel 1530	272
Channel 1531	274
Channel 1532	285
Channel 1533	272
Channel 1534	253
Channel 1535	274
Channel 1536	233
Channel 1537	265
Channel 1538	262
Channel 1539	261
Channel 1540	273
Channel 1541	241
Channel 1542	245
Channel 1543	227
Channel 1544	219
Channel 1545	212
Channel 1546	244
Channel 1547	207
Channel 1548	200
Channel 1549	215
Channel 1550	187
Channel 1551	195
Channel 1552	195
Channel 1553	183
Channel 1554	161
Channel 1555	163
Channel 1556	147
Channel 1557	159
Channel 1558	156
Channel 1559	145
Channel 1560	136
Channel 1561	152
Channel 1562	128
Channel 1563	129
Channel 1564	118
Channel 1565	104
Channel 1566	109
Channel 1567	128
Channel 1568	102
Channel 1569	91
Channel 1570	106
Channel 1571	112
Channel 1572	105
Channel 1573	95
Channel 1574	93
Channel 1575	97
Channel 1576	124
Channel 1577	121
Channel 1578	132
Channel 1579	124
Channel 1580	144
Channel 1581	163
Channel 1582	177
Channel 1583	183
Channel 1584	207
Channel 1585	223
Channel 1586	221
Channel 1587	269
Channel 1588	288
Channel 1589	279
Channel 1590	295
Channel 1591	340
Channel 1592	290
Channel 1593	289
Channel 1594	302
Channel 1595	313
Channel 1596	278
Channel 1597	287
Channel 1598	266
Channel 1599	233
Channel 1600	203
Channel 1601	213
Channel 1602	149
Channel 1603	147
Channel 1604	134
Channel 1605	124
Channel 1606	84
Channel 1607	94
Channel 1608	94
Channel 1609	67
Channel 1610	67
Channel 1611	60
Channel 1612	61
Channel 1613	62
Channel 1614	48
Channel 1615	56
Channel 1616	71
Channel 1617	58
Channel 1618	61
Channel 1619	72
Channel 1620	67
Channel 1621	69
Channel 1622	66
Channel 1623	68
Channel 1624	56
Channel 1625	60
Channel 1626	42
Channel 1627	47
Channel 1628	44
Channel 1629	33
Channel 1630	35
Channel 1631	40
Channel 1632	25
Channel 1633	26
Channel 1634	28
Channel 1635	24
Channel 1636	20
Channel 1637	18
Channel 1638	24
Channel 1639	19
Channel 1640	13
Channel 1641	17
Channel 1642	13
Channel 1643	11
Channel 1644	17
Channel 1645	16
Channel 1646	14
Channel 1647	13
Channel 1648	20
Channel 1649	12
Channel 1650	11
Channel 1651	10
Channel 1652	13
Channel 1653	13
Channel 1654	9
Channel 1655	12
Channel 1656	8
Channel 1657	14
Channel 1658	8
Channel 1659	12
Channel 1660	13
Channel 1661	16
Channel 1662	26
Channel 1663	9
Channel 1664	10
Channel 1665	10
Channel 1666	18
Channel 1667	10
Channel 1668	14
Channel 1669	16
Channel 1670	16
Channel 1671	14
Channel 1672	15
Channel 1673	19
Channel 1674	15
Channel 1675	18
Channel 1676	25
Channel 1677	27
Channel 1678	20
Channel 1679	25
Channel 1680	21
Channel 1681	20
Channel 1682	27
Channel 1683	32
Channel 1684	35
Channel 1685	42
Channel 1686	52
Channel 1687	67
Channel 1688	62
Channel 1689	79
Channel 1690	88
Channel 1691	129
Channel 1692	167
Channel 1693	178
Channel 1694	202
Channel 1695	232
Channel 1696	302
Channel 1697	333
Channel 1698	363
Channel 1699	428
Channel 1700	452
Channel 1701	544
Channel 1702	547
Channel 1703	665
Channel 1704	693
Channel 1705	774
Channel 1706	767
Channel 1707	828
Channel 1708	880
Channel 1709	902
Channel 1710	944
Channel 1711	1083
Channel 1712	1012
Channel 1713	1107
Channel 1714	1059
Channel 1715	1053
Channel 1716	1123
Channel 1717	1130
Channel 1718	1153
Channel 1719	1025
Channel 1720	997
Channel 1721	965
Channel 1722	892
Channel 1723	885
Channel 1724	719
Channel 1725	704
Channel 1726	680
Channel 1727	547
Channel 1728	508
Channel 1729	382
Channel 1730	359
Channel 1731	278
Channel 1732	252
Channel 1733	198
Channel 1734	167
Channel 1735	125
Channel 1736	110
Channel 1737	79
Channel 1738	66
Channel 1739	49
Channel 1740	38
Channel 1741	33
Channel 1742	22
Channel 1743	24
Channel 1744	16
Channel 1745	9
Channel 1746	25
Channel 1747	12
Channel 1748	9
Channel 1749	7
Channel 1750	11
Channel 1751	11
Channel 1752	7
Channel 1753	7
Channel 1754	8
Channel 1755	17
Channel 1756	12
Channel 1757	10
Channel 1758	5
Channel 1759	5
Channel 1760	9
Channel 1761	8
Channel 1762	10
Channel 1763	13
Channel 1764	14
Channel 1765	6
Channel 1766	17
Channel 1767	6
Channel 1768	9
Channel 1769	9
Channel 1770	5
Channel 1771	4
Channel 1772	13
Channel 1773	10
Channel 1774	12
Channel 1775	11
Channel 1776	8
Channel 1777	10
Channel 1778	11
Channel 1779	8
Channel 1780	11
Channel 1781	6
Channel 1782	8
Channel 1783	7
Channel 1784	12
Channel 1785	11
Channel 1786	9
Channel 1787	4
Channel 1788	13
Channel 1789	8
Channel 1790	4
Channel 1791	4
Channel 1792	13
Channel 1793	5
Channel 1794	15
Channel 1795	3
Channel 1796	15
Channel 1797	6
Channel 1798	10
Channel 1799	10
Channel 1800	11
Channel 1801	11
Channel 1802	9
Channel 1803	6
Channel 1804	4
Channel 1805	9
Channel 1806	9
Channel 1807	12
Channel 1808	10
Channel 1809	12
Channel 1810	7
Channel 1811	11
Channel 1812	13
Channel 1813	7
Channel 1814	8
Channel 1815	12
Channel 1816	6
Channel 1817	6
Channel 1818	15
Channel 1819	7
Channel 1820	11
Channel 1821	7
Channel 1822	8
Channel 1823	7
Channel 1824	5
Channel 1825	7
Channel 1826	4
Channel 1827	10
Channel 1828	13
Channel 1829	7
Channel 1830	11
Channel 1831	12
Channel 1832	11
Channel 1833	10
Channel 1834	7
Channel 1835	8
Channel 1836	8
Channel 1837	8
Channel 1838	5
Channel 1839	7
Channel 1840	9
Channel 1841	4
Channel 1842	10
Channel 1843	13
Channel 1844	7
Channel 1845	10
Channel 1846	8
Channel 1847	14
Channel 1848	10
Channel 1849	15
Channel 1850	6
Channel 1851	14
Channel 1852	8
Channel 1853	9
Channel 1854	10
Channel 1855	11
Channel 1856	12
Channel 1857	15
Channel 1858	15
Channel 1859	8
Channel 1860	19
Channel 1861	5
Channel 1862	14
Channel 1863	13
Channel 1864	13
Channel 1865	8
Channel 1866	10
Channel 1867	13
Channel 1868	15
Channel 1869	13
Channel 1870	7
Channel 1871	15
Channel 1872	11
Channel 1873	12
Channel 1874	13
Channel 1875	15
Channel 1876	13
Channel 1877	10
Channel 1878	13
Channel 1879	16
Channel 1880	13
Channel 1881	12
Channel 1882	18
Channel 1883	12
Channel 1884	13
Channel 1885	14
Channel 1886	10
Channel 1887	14
Channel 1888	15
Channel 1889	14
Channel 1890	15
Channel 1891	12
Channel 1892	10
Channel 1893	19
Channel 1894	19
Channel 1895	15
Channel 1896	9
Channel 1897	15
Channel 1898	18
Channel 1899	15
Channel 1900	23
Channel 1901	19
Channel 1902	17
Channel 1903	18
Channel 1904	18
Channel 1905	22
Channel 1906	31
Channel 1907	29
Channel 1908	38
Channel 1909	56
Channel 1910	48
Channel 1911	57
Channel 1912	59
Channel 1913	87
Channel 1914	91
Channel 1915	112
Channel 1916	130
Channel 1917	131
Channel 1918	155
Channel 1919	189
Channel 1920	198
Channel 1921	224
Channel 1922	223
Channel 1923	265
Channel 1924	282
Channel 1925	294
Channel 1926	286
Channel 1927	329
Channel 1928	313
Channel 1929	302
Channel 1930	281
Channel 1931	280
Channel 1932	289
Channel 1933	274
Channel 1934	261
Channel 1935	247
Channel 1936	232
Channel 1937	180
Channel 1938	164
Channel 1939	165
Channel 1940	126
Channel 1941	108
Channel 1942	104
Channel 1943	94
Channel 1944	77
Channel 1945	58
Channel 1946	44
Channel 1947	50
Channel 1948	44
Channel 1949	39
Channel 1950	35
Channel 1951	33
Channel 1952	25
Channel 1953	21
Channel 1954	24
Channel 1955	39
Channel 1956	43
Channel 1957	34
Channel 1958	31
Channel 1959	41
Channel 1960	47
Channel 1961	45
Channel 1962	53
Channel 1963	50
Channel 1964	34
Channel 1965	52
Channel 1966	60
Channel 1967	54
Channel 1968	43
Channel 1969	57
Channel 1970	43
Channel 1971	40
Channel 1972	46
Channel 1973	52
Channel 1974	39
Channel 1975	39
Channel 1976	39
Channel 1977	24
Channel 1978	17
Channel 1979	36
Channel 1980	25
Channel 1981	13
Channel 1982	13
Channel 1983	14
Channel 1984	10
Channel 1985	5
Channel 1986	7
Channel 1987	9
Channel 1988	6
Channel 1989	6
Channel 1990	7
Channel 1991	7
Channel 1992	2
Channel 1993	4
Channel 1994	8
[truncated: 2,102 more rows]
