# Supplementary material for: A dataset of 112 ligands for the preconcentration of mercury, uranium, lanthanum and other pollutants and heavy metals in water
Source: Data Brief. 2020 Feb 4;29:105236. doi: 10.1016/j.dib.2020.105236 (PMC7033335; doi:10.1016/j.dib.2020.105236)
Supplement: Multimedia component 45_5_spl_6_spl_Diphenyl -3_spl_2-pyridyl_spl_-1_spl_2_spl_4-triazine_spl_ar_spl_-4_spl_4_spl__spl_-disulfonsaure Natrium salt [file mmc45.txt]

0
0
0
0
0
0
0
0
0
0
1
0
2
21
92
300
1108
3445
9636
24381
54968
110775
202311
328808
477949
625110
739059
779301
736846
627417
478092
324241
198132
109225
53377
23358
9201
3186
1000
258
82
22
9
8
4
6
7
5
18
4
5
4
8
3
6
4
5
0
3
3
3
3
0
2
2
4
3
2
3
2
1
3
3
2
1
1
2
34
62
61
67
90
69
50
60
57
62
62
70
57
49
64
46
68
67
61
69
67
55
68
56
59
69
58
60
52
55
57
32
49
46
65
55
49
53
48
58
48
48
54
56
64
60
57
63
59
56
49
49
54
55
35
41
33
55
35
28
39
23
49
31
44
27
31
35
29
31
41
23
50
36
28
26
26
38
22
40
36
32
30
27
31
28
35
29
35
16
29
26
29
32
24
34
30
31
26
23
31
25
31
26
39
35
31
28
30
45
38
43
37
29
25
27
32
26
26
26
27
20
35
30
35
41
37
50
52
42
59
70
70
84
73
77
84
72
52
81
64
66
65
65
65
70
61
48
47
33
34
34
36
41
32
38
32
28
33
29
34
48
16
40
30
41
45
33
49
53
64
99
100
128
151
214
204
238
279
326
430
523
600
729
883
918
959
934
890
902
741
591
437
355
267
210
152
134
74
103
96
107
112
127
126
132
125
125
101
78
79
53
48
34
35
39
27
25
20
12
27
22
11
25
19
27
21
20
18
17
20
17
21
27
32
31
42
50
63
68
91
122
143
168
156
138
190
163
151
133
107
82
78
47
38
21
25
21
16
20
18
14
17
23
30
30
28
24
31
32
39
39
33
40
29
29
23
22
11
14
13
12
14
8
6
14
15
22
16
9
7
21
8
11
10
8
16
18
18
12
15
7
11
9
12
10
11
10
7
10
10
13
15
13
10
15
10
8
15
19
18
12
12
11
18
15
20
14
17
9
14
9
8
19
10
9
10
13
16
13
14
12
19
17
15
11
11
12
12
12
8
12
12
11
13
13
8
17
12
17
7
18
7
16
9
14
13
6
14
12
20
13
17
23
32
48
37
57
75
73
68
66
84
77
86
57
64
57
59
40
33
26
26
15
9
13
9
12
15
7
9
15
16
13
8
18
11
11
16
16
13
23
11
14
17
18
22
23
28
26
33
26
21
29
31
25
36
28
23
19
23
14
15
12
23
14
11
21
12
16
18
22
24
22
28
26
23
39
31
48
67
87
102
133
151
206
234
275
306
353
324
354
340
350
317
273
205
207
143
103
99
51
40
25
36
15
16
16
14
8
16
16
13
10
11
15
18
12
9
11
15
10
13
11
15
12
16
18
25
19
21
22
28
29
29
43
45
54
52
73
75
73
67
62
61
64
72
63
42
42
33
41
31
25
27
29
14
14
19
14
23
21
29
24
33
35
49
71
73
99
131
150
165
162
196
204
230
215
211
195
175
160
121
120
75
71
72
53
34
18
25
18
13
13
15
9
19
10
19
16
10
13
12
19
7
13
16
14
18
13
13
23
17
26
23
33
26
29
22
35
40
34
36
40
31
23
40
34
28
35
31
28
45
26
47
50
48
45
51
53
52
52
36
47
52
45
40
30
33
24
19
18
22
17
23
19
21
16
33
27
33
37
40
53
54
68
59
74
74
92
82
56
69
64
50
45
48
45
33
22
22
25
23
19
17
16
17
13
18
20
15
19
16
19
25
13
20
17
15
18
23
18
6
14
15
9
18
9
16
20
24
16
23
12
14
14
17
16
20
15
10
16
19
16
18
14
21
27
21
15
14
18
15
24
15
17
21
19
22
23
21
24
26
34
29
30
25
28
18
20
25
31
18
20
26
18
26
19
16
21
20
19
15
11
14
11
13
22
20
27
13
18
17
14
12
10
11
10
17
16
15
17
23
15
14
13
18
17
14
17
23
12
21
15
19
18
16
21
19
13
22
18
9
19
17
21
14
12
13
18
16
19
25
16
20
37
17
28
20
22
18
19
22
22
29
19
22
27
20
18
18
23
26
20
8
14
18
19
15
19
15
20
14
9
16
20
13
16
10
15
17
15
23
22
20
21
14
23
23
15
21
20
11
27
20
17
21
16
22
21
19
24
21
22
23
24
22
15
32
15
24
24
15
29
19
12
31
17
20
27
22
22
25
22
28
28
19
23
23
23
30
20
21
18
28
20
34
21
29
20
27
23
12
18
17
17
38
24
21
20
18
18
29
24
27
19
28
22
35
15
23
27
35
19
25
34
27
21
24
13
14
14
25
23
26
18
33
22
21
22
22
17
19
24
21
21
19
14
22
31
18
22
22
25
30
27
18
21
20
16
30
18
31
21
29
28
18
22
31
31
25
38
30
23
21
32
24
33
26
32
26
39
29
25
24
21
27
24
25
28
22
24
25
30
22
23
29
20
22
32
26
23
26
29
20
23
34
26
23
32
24
18
24
25
28
31
25
24
24
25
22
31
36
16
26
27
21
27
34
28
25
28
26
35
28
29
25
20
30
28
31
24
28
30
37
28
24
30
36
42
40
32
15
30
44
26
32
40
39
42
32
23
32
26
41
33
35
31
29
30
43
34
32
50
38
46
41
32
44
40
28
29
35
33
30
40
37
39
43
41
38
33
50
49
37
70
45
43
52
43
60
48
50
45
49
54
62
54
49
59
44
73
53
53
60
45
60
49
49
56
53
57
75
75
65
70
68
72
77
48
74
74
67
77
85
63
91
74
79
86
91
86
88
85
78
72
88
97
96
105
113
112
105
100
99
114
124
129
116
104
137
118
134
111
122
147
170
166
163
145
184
155
163
158
173
168
169
181
209
191
208
223
220
214
213
235
234
257
295
270
266
287
316
319
318
319
332
378
355
386
384
412
400
373
449
480
477
481
461
506
423
490
548
559
542
559
608
569
552
617
592
642
599
645
605
666
622
652
611
640
644
676
686
671
679
670
680
718
686
710
690
698
739
744
774
799
801
792
788
873
914
909
965
1020
1111
1146
1289
1227
1360
1409
1509
1598
1700
1707
1814
1917
1881
1941
2082
2193
2261
2337
2247
2360
2408
2535
2569
2521
2616
2732
2638
2681
2738
2683
2750
2646
2564
2611
2613
2625
2534
2541
2507
2466
2392
2340
2377
2249
2260
2196
2253
2146
2091
2108
2065
1993
2035
1970
1927
1836
1854
1793
1853
1782
1717
1675
1679
1627
1566
1539
1523
1405
1382
1350
1293
1280
1193
1103
1069
1001
940
960
936
816
805
733
693
648
609
645
600
598
505
523
517
556
589
663
636
713
742
780
838
924
1068
1020
1140
1204
1219
1310
1305
1330
1262
1379
1290
1201
1152
1150
1155
972
883
782
716
658
542
481
436
350
325
291
226
218
199
182
156
170
150
149
158
154
162
176
131
171
170
167
172
173
181
170
212
189
177
200
202
212
227
261
260
278
263
281
286
273
347
326
346
350
359
372
386
399
385
405
455
417
445
415
431
461
465
477
493
490
448
461
467
456
469
457
466
473
427
444
429
407
405
418
403
407
385
393
365
367
381
387
376
333
338
369
361
351
346
309
298
318
317
330
321
281
328
267
264
285
280
264
262
263
274
259
258
244
235
240
216
215
227
223
203
222
193
179
170
155
203
193
161
148
155
163
135
136
131
129
124
114
118
103
98
94
93
93
99
112
116
100
98
116
99
99
120
135
155
159
194
220
251
250
262
274
291
304
297
336
314
295
297
297
273
230
218
226
186
160
132
137
118
104
101
72
74
54
65
74
59
40
69
70
71
68
59
68
65
64
59
76
69
50
59
44
36
46
45
38
34
23
22
21
25
27
21
19
22
16
18
16
10
12
14
11
14
8
13
11
14
17
14
20
10
8
16
12
16
14
11
12
15
20
19
18
13
16
25
15
21
17
10
20
29
23
25
19
29
27
27
35
55
48
49
65
97
99
144
139
152
233
218
294
324
378
411
468
520
617
627
703
764
835
882
893
992
980
1025
1101
1050
1092
1139
1147
1094
1143
1048
1020
985
879
845
814
759
631
508
489
423
317
301
246
221
168
139
108
103
57
50
45
35
16
28
26
15
18
17
20
7
12
12
15
14
16
17
13
15
18
13
12
9
15
16
12
13
9
10
15
12
13
12
14
14
13
12
12
14
8
16
12
16
12
23
10
6
7
11
16
11
14
10
18
17
11
15
14
17
10
13
20
9
9
13
8
11
11
11
9
9
10
16
12
13
13
8
9
10
7
16
7
8
8
9
11
10
8
6
6
13
8
10
13
11
13
8
17
10
16
12
13
16
16
15
15
8
15
8
18
11
9
15
22
11
9
10
10
11
15
16
13
9
16
14
14
9
9
17
14
14
16
13
18
14
20
12
22
11
13
18
17
7
22
12
22
12
12
16
17
13
17
12
11
16
16
16
15
22
20
19
20
21
24
21
23
24
33
29
40
45
51
58
75
85
99
93
114
169
167
190
221
248
258
242
276
286
291
325
326
289
304
274
299
308
245
220
231
186
162
150
143
101
120
81
78
51
48
50
58
28
30
47
39
40
29
33
39
46
48
49
54
37
42
59
63
53
53
49
66
70
58
46
56
42
52
42
38
34
26
26
33
14
12
18
9
13
14
15
5
8
4
6
5
4
4
3
8
3
5
4
3
4
4
4
3
6
8
4
1
4
2
6
6
10
6
5
3
7
12
8
3
8
5
7
4
6
5
2
9
6
9
7
5
7
6
9
11
8
4
8
9
4
5
3
5
5
7
6
5
4884
0
0
0
0
0
0
0
0
0
0
0
0
0
0
0
0
0
0
0
0
0
0
0
0
0
0
0
0
0
0
0
0
0
0
0
0
0
0
0
0
0
0
0
0
0
0
0
0
0
0
0
0
0
0
0
0
0
0
0
0
0
0
0
0
0
0
0
0
0
0
0
0
0
0
0
0
0
0
0
0
0
0
0
0
0
0
0
0
0
0
0
0
0
0
0
0
0
0
0
0
0
0
0
0
0
0
0
0
0
0
0
0
0
0
0
0
0
0
0
0
0
0
0
0
0
0
0
0
0
0
0
0
0
0
0
0
0
0
0
0
0
0
0
0
0
0
0
0
0
0
0
0
0
0
0
0
0
0
0
0
0
0
0
0
0
0
0
0
0
0
0
0
0
0
0
0
0
0
0
0
0
0
0
0
0
0
0
0
0
0
0
0
0
0
0
0
0
0
0
0
0
0
0
0
0
0
0
0
0
0
0
0
0
0
0
0
0
0
0
0
0
0
0
0
0
0
0
0
0
0
0
0
0
0
0
0
0
0
0
0
0
0
0
0
0
0
0
0
0
0
0
0
0
0
0
0
0
0
0
0
0
0
0
0
0
0
0
0
0
0
0
0
0
0
0
0
0
0
0
0
0
0
0
0
0
0
0
0
0
0
0
0
0
0
0
0
0
0
0
0
0
0
0
0
0
0
0
0
0
0
0
0
0
0
0
0
0
0
0
0
0
0
0
0
0
0
0
0
0
0
0
0
0
0
0
0
0
0
0
0
0
0
0
0
0
0
0
0
0
0
0
0
0
0
0
0
0
0
0
0
0
0
0
0
0
0
0
0
0
0
0
0
0
0
0
0
0
0
0
0
0
0
0
0
0
0
0
0
0
0
0
0
0
0
0
0
0
0
0
0
0
0
0
0
0
0
0
0
0
0
0
0
0
0
0
0
0
0
0
0
0
0
0
0
0
0
0
0
0
0
0
0
0
0
0
0
0
0
0
0
0
0
0
0
0
0
0
0
0
0
0
0
0
0
0
0
0
0
0
0
0
0
0
0
0
0
0
0
0
0
0
0
0
0
0
0
0
0
0
0
0
0
0
0
0
0
0
0
0
0
0
0
0
0
0
0
0
0
0
0
0
0
0
0
0
0
0
0
0
0
0
0
0
0
0
0
0
0
0
0
0
0
0
0
0
0
0
0
0
0
0
0
0
0
0
0
0
0
0
0
0
0
0
0
0
0
0
0
0
0
0
0
0
0
0
0
0
0
0
0
0
0
0
0
0
0
0
0
0
0
0
0
0
0
0
0
0
0
0
0
0
0
0
0
0
0
0
0
0
0
0
0
0
0
0
0
0
0
0
0
0
0
0
0
0
0
0
0
0
0
0
0
0
0
0
0
0
0
0
0
0
0
0
0
0
0
0
0
0
0
0
0
0
0
0
0
0
0
0
0
0
0
0
0
0
0
0
0
0
0
0
0
0
0
0
0
0
0
0
0
0
0
0
0
0
0
0
0
0
0
0
0
0
0
0
0
0
0
0
0
0
0
0
0
0
0
0
0
0
0
0
0
0
0
0
0
0
0
0
0
0
0
0
0
0
0
0
0
0
0
0
0
0
0
0
0
0
0
0
0
0
0
0
0
0
0
0
0
0
0
0
0
0
0
0
0
0
0
0
0
0
0
0
0
0
0
0
0
0
0
0
0
0
0
0
0
0
0
0
0
0
0
0
0
0
0
0
0
0
0
0
0
0
0
0
0
0
0
0
0
0
0
0
0
0
0
0
0
0
0
0
0
0
0
0
0
0
0
0
0
0
0
0
0
0
0
0
0
0
0
0
0
0
0
0
0
0
0
0
0
0
0
0
0
0
0
0
0
0
0
0
0
0
0
0
0
0
0
0
0
0
0
0
0
0
0
0
0
0
0
0
0
0
0
0
0
0
0
0
0
0
0
0
0
0
0
0
0
0
0
0
0
0
0
0
0
0
0
0
0
0
0
0
0
0
0
0
0
0
0
0
0
0
0
0
0
0
0
0
0
0
0
0
0
0
0
0
0
0
0
0
0
0
0
0
0
0
0
0
0
0
0
0
0
0
0
0
0
0
0
0
0
0
0
0
0
0
0
0
0
0
0
0
0
0
0
0
0
0
0
0
0
0
0
0
0
0
0
0
0
0
0
0
0
0
0
0
0
0
0
0
0
0
0
0
0
0
0
0
0
0
0
0
0
0
0
0
0
0
0
0
0
0
0
0
0
0
0
0
0
0
0
0
0
0
0
0
0
0
0
0
0
0
0
0
0
0
0
0
0
0
0
0
0
0
0
0
0
0
0
0
0
0
0
0
0
0
0
0
0
0
0
0
0
0
0
0
0
0
0
0
0
0
0
0
0
0
0
0
0
0
0
0
0
0
0
0
0
0
0
0
0
0
0
0
0
0
0
0
0
0
0
0
0
0
0
0
0
0
0
0
0
0
0
0
0
0
0
0
0
0
0
0
0
0
0
0
0
0
0
0
0
0
0
0
0
0
0
0
0
0
0
0
0
0
0
0
0
0
0
0
0
0
0
0
0
0
0
0
0
0
0
0
0
0
0
0
0
0
0
0
0
0
0
0
0
0
0
0
0
0
0
0
0
0
0
0
0
0
0
0
0
0
0
0
0
0
0
0
0
0
0
0
0
0
0
0
0
0
0
0
0
0
0
0
0
0
0
0
0
0
0
0
0
0
0
0
0
0
0
0
0
0
0
0
0
0
0
0
0
0
0
0
0
0
0
0
0
0
0
0
0
0
0
0
0
0
0
0
0
0
0
0
0
0
0
0
0
0
0
0
0
0
0
0
0
0
0
0
0
0
0
0
0
0
0
0
0
0
0
0
0
0
0
0
0
0
0
0
0
0
0
0
0
0
0
0
0
0
0
0
0
0
0
0
0
0
0
0
0
0
0
0
0
0
0
0
0
0
0
0
0
0
0
0
0
0
0
0
0
0
0
0
0
0
0
0
0
0
0
0
0
0
0
0
0
0
0
0
0
0
0
0
0
0
0
0
0
0
0
0
0
0
0
0
0
0
0
0
0
0
0
0
0
0
0
0
0
0
0
0
0
0
0
0
0
0
0
0
0
0
0
0
0
0
0
0
0
0
0
0
0
0
0
0
0
0
0
0
0
0
0
0
0
0
0
0
0
0
0
0
0
0
0
0
0
0
0
0
0
0
0
0
0
0
0
0
0
0
0
0
0
0
0
0
0
0
0
0
0
0
0
0
0
0
0
0
0
0
0
0
0
0
0
0
0
0
0
0
0
0
0
0
0
0
0
0
0
0
0
0
0
0
0
0
0
0
0
0
0
0
0
0
0
0
0
0
0
0
0
0
0
0
0
0
0
0
0
0
0
0
0
0
0
0
0
0
0
0
0
0
0
0
0
0
0
0
0
0
0
0
0
0
0
0
0
0
0
0
0
0
0
0
0
0
0
0
0
0
0
0
0
0
0
0
0
0
0
0
0
0
0
0
0
0
0
0
0
0
0
0
0
0
0
0
0
0
0
0
0
0
0
0
0
0
0
0
0
0
0
0
0
0
0
0
0
0
0
0
0
0
0
0
0
0
0
0
0
0
0
0
0
0
0
0
0
0
0
0
0
0
0
0
0
0
0
0
0
0
0
0
0
0
0
0
0
0
0
0
0
0
0
0
0
0
0
0
0
0
0
0
0
0
0
0
0
0
0
0
0
0
0
0
0
0
0
0
0
0
0
0
0
0
0
0
0
0
0
0
0
0
0
0
0
0
0
0
0
0
0
0
0
0
0
0
0
0
0
0
0
0
0
0
0
0
0
0
0
0
0
0
0
0
0
0
0
0
0
0
0
0
0
0
0
0
0
0
0
0
0
0
0
0
0
0
0
0
0
0
0
0
0
0
0
0
0
0
0
0
0
0
0
0
0
0
0
0
0
0
0
0
0
0
0
0
0
0
0
0
0
0
0
0
0
0
0
0
0
0
0
0
0
0
0
0
0
0
0
0
0
0
0
0
0
0
0
0
0
0
0
0
0
0
0
0
0
0
0
0
0
0
0
0
0
0
0
0
0
0
0
0
0
0
0
0
0
0
0
0
0
0
0
0
0
0
0
0
0
0
0
0
0
0
0
0
0
0
0
0
0
0
0
0
0
0
0
0
0
0
0
0
0
0
0
0
0
0
0
0
0
0
0
0
0
0
0
0
0
0
0
0
0
0
0
0
0
0
0
0
0
0
0
0
0
0
0
0
0
0
0
0
0
0
0
0
0
0
0
0
0
0
0
0
0
0
0
0
0
0
0
0
0
0
0
0
0
0
0
0
0
0
0
0
0
0
0
0
0
0
0
0
0
0
0
0
0
0
0
0
0
0
0
0
0
0
0
0
0
0
0
0
0
0
0
0
0
0
0
0
0
0
0
0
0
0
0
0
0
0
0
0
0
0
0
0
0
0
0
0
0
0
0
0
0
0
0
0
0
0
0
0
0
0
0
0
0
0
0
0
0
0
0
0
0
0
0
0
0
0
0
0
0
0
0
0
0
0
0
0
0
0
0
0
0
0
0
0
0
0
0
0
0
0
0
0
0
0
0
0
0
0
0
0
0
0
0
0
0
