# Supplementary material for: A dataset of 112 ligands for the preconcentration of mercury, uranium, lanthanum and other pollutants and heavy metals in water
Source: Data Brief. 2020 Feb 4;29:105236. doi: 10.1016/j.dib.2020.105236 (PMC7033335; doi:10.1016/j.dib.2020.105236)
Supplement: Multimedia component 46_8-Hydroxyquinoline [file mmc46.txt]

0
0
0
0
0
0
0
0
0
0
0
1
4
21
95
311
1114
3440
9758
24070
55126
110860
200952
327484
474187
622964
738664
778275
736065
628524
479408
325160
199429
110063
54379
23359
9291
3231
997
301
77
32
8
15
11
11
8
6
2
10
5
9
4
9
0
6
4
5
4
4
0
5
1
7
2
1
2
1
2
0
1
3
1
4
4
0
3
41
69
58
77
79
66
79
67
62
53
55
72
63
69
73
57
72
60
58
50
57
60
61
74
52
66
66
65
56
52
56
56
65
65
54
69
50
67
49
54
53
46
50
44
68
64
65
55
55
56
54
47
55
62
43
37
46
40
34
40
35
52
34
30
39
34
38
31
32
40
35
31
26
28
33
26
36
41
39
28
46
41
23
21
27
42
39
34
21
27
29
31
24
29
28
24
21
34
28
30
34
28
31
46
30
41
46
37
37
34
37
32
37
30
32
28
32
37
24
36
19
29
21
31
26
33
28
38
46
56
59
60
52
74
54
56
76
72
68
67
50
60
67
66
47
65
47
49
42
49
48
45
42
49
40
30
34
31
38
31
38
44
35
40
26
34
44
49
38
69
59
90
118
132
161
196
242
290
321
435
463
624
742
885
1002
1161
1181
1203
1177
1042
949
749
616
444
334
231
171
156
107
111
99
106
127
145
173
150
166
113
115
94
86
81
80
47
31
33
24
17
20
23
16
12
16
18
23
12
12
13
17
17
22
24
17
28
31
46
45
60
74
81
116
126
158
201
202
165
199
194
159
148
130
83
76
65
55
33
35
29
20
29
23
13
20
20
23
31
31
17
36
39
41
33
37
28
26
26
22
18
22
21
17
10
15
12
14
13
12
5
10
10
18
12
10
11
10
13
11
14
13
14
13
10
18
12
11
16
5
21
13
16
10
15
15
9
14
15
17
16
14
19
25
14
11
17
18
21
16
10
17
10
12
13
10
12
17
14
11
14
12
8
9
15
14
15
21
10
15
15
14
7
9
14
18
12
7
11
7
5
12
15
11
15
11
4
15
18
14
20
20
9
20
19
25
25
43
44
36
42
64
68
65
88
77
83
78
68
60
43
59
36
39
24
23
15
16
9
14
14
11
11
16
13
8
22
13
18
16
11
11
11
11
13
14
18
13
16
16
19
20
29
25
30
40
36
33
35
33
25
28
22
23
17
14
13
11
18
17
14
13
9
9
15
19
12
15
23
24
32
40
33
63
59
90
116
135
184
204
275
270
320
347
327
320
295
287
266
239
199
153
127
98
62
53
36
24
29
28
12
14
8
11
10
17
21
9
15
10
9
13
13
11
13
20
12
18
6
21
15
15
14
16
15
26
30
38
55
33
48
49
54
61
59
77
74
53
65
56
47
53
49
37
54
37
20
20
19
27
20
22
15
25
16
27
26
28
26
55
60
69
98
103
141
149
179
174
186
229
211
222
239
199
178
154
145
115
89
56
51
36
29
21
13
15
17
9
17
14
11
16
10
15
12
13
12
11
18
23
14
17
19
28
26
18
23
21
36
29
33
31
45
45
47
48
44
43
41
38
46
35
46
26
26
40
34
49
52
54
43
62
59
55
52
60
52
62
46
39
35
31
26
28
14
20
17
16
25
25
22
17
21
38
35
32
57
57
67
57
78
79
78
71
69
71
60
66
43
38
39
45
27
22
23
24
20
16
12
13
17
16
20
17
21
14
22
22
14
16
17
14
20
12
18
16
15
17
9
15
20
13
15
20
21
16
16
15
16
17
23
28
13
20
15
25
26
10
21
18
13
20
20
18
20
23
26
22
13
18
29
25
15
24
18
23
18
23
19
34
25
18
21
27
25
27
24
17
19
19
22
19
15
15
18
17
22
16
19
25
24
17
25
10
22
18
16
25
15
16
13
22
27
14
21
18
16
19
19
13
22
21
15
21
17
17
11
16
21
17
23
27
16
12
13
17
17
15
18
15
19
21
25
17
23
20
21
19
23
19
17
18
25
25
17
26
30
25
31
30
16
24
30
25
25
26
22
22
15
18
20
19
24
20
21
18
18
20
13
16
15
21
20
25
14
22
21
12
20
25
22
21
24
21
21
24
19
17
23
16
28
15
21
24
20
17
19
31
31
15
25
20
13
27
25
21
25
20
24
22
17
19
24
34
27
29
15
20
21
26
19
18
25
24
23
19
21
21
20
14
26
19
30
20
26
21
25
24
16
19
24
25
24
31
26
27
30
31
39
43
30
46
40
53
46
51
52
42
39
36
36
32
33
41
18
25
22
20
17
30
19
23
21
33
22
23
26
27
19
29
22
26
28
32
20
22
27
24
20
22
22
30
25
20
23
22
23
23
28
28
20
16
37
33
32
22
40
27
44
40
41
29
45
37
35
38
32
24
31
39
21
30
25
38
27
26
26
20
34
22
21
18
16
24
32
30
29
27
30
29
32
27
31
27
22
18
24
35
28
12
24
31
32
32
24
30
29
33
31
28
31
27
32
28
23
46
34
34
24
36
35
27
29
41
28
39
36
47
35
32
28
32
29
27
40
41
20
26
22
36
28
29
33
28
32
34
34
51
31
35
39
38
35
49
30
51
38
42
36
31
38
43
38
50
48
39
42
38
37
46
32
42
46
46
48
44
49
49
42
55
44
45
50
38
51
60
41
51
52
64
59
51
56
52
56
67
55
48
52
61
57
65
75
59
74
63
67
51
66
81
84
76
60
75
87
82
77
69
83
80
80
86
96
78
97
91
92
81
97
112
97
110
107
103
97
98
103
102
101
133
121
95
115
128
142
146
142
141
157
146
154
157
162
172
149
139
158
195
162
169
160
185
203
236
230
211
232
236
249
227
242
255
291
267
283
292
304
312
326
349
372
350
388
371
405
443
414
443
439
456
480
501
525
460
559
552
579
531
610
559
579
567
596
659
646
621
599
634
685
679
679
696
721
698
722
676
675
696
662
703
686
760
710
728
746
776
812
794
819
812
816
882
944
996
1022
1037
1047
1173
1154
1242
1303
1329
1330
1490
1509
1586
1762
1742
1844
1989
2066
2172
2243
2315
2331
2407
2511
2534
2532
2554
2700
2814
2709
2865
2777
2864
2914
2921
2757
2858
2864
2772
2772
2702
2688
2692
2741
2662
2624
2587
2508
2460
2508
2373
2338
2390
2343
2371
2281
2318
2281
2219
2207
2132
2149
2024
2047
1976
2005
1949
1885
1765
1776
1717
1715
1651
1649
1566
1499
1398
1381
1292
1243
1230
1134
1077
985
928
875
865
756
795
736
705
734
645
632
628
649
651
715
754
764
788
911
947
990
1097
1228
1283
1364
1432
1504
1516
1543
1571
1535
1426
1460
1482
1314
1286
1180
1125
946
853
781
725
621
528
456
351
312
287
223
251
199
198
165
177
141
168
155
169
156
156
135
165
156
161
171
168
149
199
176
196
204
214
198
248
236
237
241
288
296
299
306
303
328
338
328
367
382
382
396
412
395
437
442
445
460
497
479
484
485
462
465
482
484
480
501
445
474
488
467
481
492
449
466
454
435
407
422
423
438
409
412
366
410
386
380
369
381
358
389
358
359
348
345
345
357
355
349
335
343
330
326
324
327
328
313
324
289
295
343
293
289
268
262
243
319
272
211
236
239
249
206
256
219
204
186
175
177
174
149
152
165
164
133
146
132
124
123
104
129
109
114
103
115
110
109
119
124
140
151
169
163
194
202
213
253
260
296
324
322
330
305
347
345
329
306
312
272
243
271
212
225
167
165
126
115
110
112
97
84
81
84
77
77
65
77
81
77
72
55
73
88
76
64
55
64
58
57
55
56
42
30
27
35
26
35
28
26
14
13
18
18
13
14
14
17
16
11
21
15
15
17
14
16
19
6
18
11
11
16
12
15
14
11
13
9
17
19
14
10
15
14
14
21
21
18
13
20
16
22
26
23
24
38
38
39
48
56
74
85
93
124
163
193
227
264
322
344
427
452
486
596
587
656
791
745
786
870
960
930
1018
1110
1150
1145
1100
1107
1186
1139
1092
1039
989
987
952
784
750
717
601
507
452
395
341
287
251
156
169
126
93
76
57
53
40
29
22
22
22
16
20
6
18
13
19
13
12
15
18
14
13
17
9
21
11
15
17
8
13
17
14
7
12
9
16
7
16
16
9
13
14
16
8
12
11
12
12
10
12
15
13
10
13
14
17
13
11
11
15
6
8
12
7
11
11
12
15
15
11
10
8
14
8
8
10
8
14
8
9
12
7
10
13
16
8
12
7
9
5
10
16
13
8
14
9
6
18
16
10
13
16
9
19
20
10
14
8
11
11
11
17
13
11
8
13
9
11
9
14
13
9
8
14
10
14
14
11
9
15
11
12
15
10
26
12
16
16
12
13
7
10
14
6
14
10
15
10
19
17
17
16
15
11
17
16
11
19
15
18
19
11
14
17
13
21
21
17
11
29
19
16
30
34
58
57
77
64
82
107
119
122
150
186
186
182
231
236
255
254
297
280
278
281
301
302
301
285
281
244
228
188
186
153
156
117
111
97
87
80
59
57
44
44
41
33
31
40
34
38
41
33
43
50
38
54
60
66
58
41
53
49
53
70
64
51
52
60
39
46
33
37
35
32
21
16
27
14
13
12
11
11
12
8
7
5
4
5
7
8
6
8
6
7
6
3
9
7
6
4
13
10
3
5
6
9
7
9
5
8
5
6
2
7
6
9
4
5
8
9
9
7
5
11
10
3
8
8
9
3
5
7
7
4
3
7
12
6
4
6
9
4
8
4978
0
0
0
0
0
0
0
0
0
0
0
0
0
0
0
0
0
0
0
0
0
0
0
0
0
0
0
0
0
0
0
0
0
0
0
0
0
0
0
0
0
0
0
0
0
0
0
0
0
0
0
0
0
0
0
0
0
0
0
0
0
0
0
0
0
0
0
0
0
0
0
0
0
0
0
0
0
0
0
0
0
0
0
0
0
0
0
0
0
0
0
0
0
0
0
0
0
0
0
0
0
0
0
0
0
0
0
0
0
0
0
0
0
0
0
0
0
0
0
0
0
0
0
0
0
0
0
0
0
0
0
0
0
0
0
0
0
0
0
0
0
0
0
0
0
0
0
0
0
0
0
0
0
0
0
0
0
0
0
0
0
0
0
0
0
0
0
0
0
0
0
0
0
0
0
0
0
0
0
0
0
0
0
0
0
0
0
0
0
0
0
0
0
0
0
0
0
0
0
0
0
0
0
0
0
0
0
0
0
0
0
0
0
0
0
0
0
0
0
0
0
0
0
0
0
0
0
0
0
0
0
0
0
0
0
0
0
0
0
0
0
0
0
0
0
0
0
0
0
0
0
0
0
0
0
0
0
0
0
0
0
0
0
0
0
0
0
0
0
0
0
0
0
0
0
0
0
0
0
0
0
0
0
0
0
0
0
0
0
0
0
0
0
0
0
0
0
0
0
0
0
0
0
0
0
0
0
0
0
0
0
0
0
0
0
0
0
0
0
0
0
0
0
0
0
0
0
0
0
0
0
0
0
0
0
0
0
0
0
0
0
0
0
0
0
0
0
0
0
0
0
0
0
0
0
0
0
0
0
0
0
0
0
0
0
0
0
0
0
0
0
0
0
0
0
0
0
0
0
0
0
0
0
0
0
0
0
0
0
0
0
0
0
0
0
0
0
0
0
0
0
0
0
0
0
0
0
0
0
0
0
0
0
0
0
0
0
0
0
0
0
0
0
0
0
0
0
0
0
0
0
0
0
0
0
0
0
0
0
0
0
0
0
0
0
0
0
0
0
0
0
0
0
0
0
0
0
0
0
0
0
0
0
0
0
0
0
0
0
0
0
0
0
0
0
0
0
0
0
0
0
0
0
0
0
0
0
0
0
0
0
0
0
0
0
0
0
0
0
0
0
0
0
0
0
0
0
0
0
0
0
0
0
0
0
0
0
0
0
0
0
0
0
0
0
0
0
0
0
0
0
0
0
0
0
0
0
0
0
0
0
0
0
0
0
0
0
0
0
0
0
0
0
0
0
0
0
0
0
0
0
0
0
0
0
0
0
0
0
0
0
0
0
0
0
0
0
0
0
0
0
0
0
0
0
0
0
0
0
0
0
0
0
0
0
0
0
0
0
0
0
0
0
0
0
0
0
0
0
0
0
0
0
0
0
0
0
0
0
0
0
0
0
0
0
0
0
0
0
0
0
0
0
0
0
0
0
0
0
0
0
0
0
0
0
0
0
0
0
0
0
0
0
0
0
0
0
0
0
0
0
0
0
0
0
0
0
0
0
0
0
0
0
0
0
0
0
0
0
0
0
0
0
0
0
0
0
0
0
0
0
0
0
0
0
0
0
0
0
0
0
0
0
0
0
0
0
0
0
0
0
0
0
0
0
0
0
0
0
0
0
0
0
0
0
0
0
0
0
0
0
0
0
0
0
0
0
0
0
0
0
0
0
0
0
0
0
0
0
0
0
0
0
0
0
0
0
0
0
0
0
0
0
0
0
0
0
0
0
0
0
0
0
0
0
0
0
0
0
0
0
0
0
0
0
0
0
0
0
0
0
0
0
0
0
0
0
0
0
0
0
0
0
0
0
0
0
0
0
0
0
0
0
0
0
0
0
0
0
0
0
0
0
0
0
0
0
0
0
0
0
0
0
0
0
0
0
0
0
0
0
0
0
0
0
0
0
0
0
0
0
0
0
0
0
0
0
0
0
0
0
0
0
0
0
0
0
0
0
0
0
0
0
0
0
0
0
0
0
0
0
0
0
0
0
0
0
0
0
0
0
0
0
0
0
0
0
0
0
0
0
0
0
0
0
0
0
0
0
0
0
0
0
0
0
0
0
0
0
0
0
0
0
0
0
0
0
0
0
0
0
0
0
0
0
0
0
0
0
0
0
0
0
0
0
0
0
0
0
0
0
0
0
0
0
0
0
0
0
0
0
0
0
0
0
0
0
0
0
0
0
0
0
0
0
0
0
0
0
0
0
0
0
0
0
0
0
0
0
0
0
0
0
0
0
0
0
0
0
0
0
0
0
0
0
0
0
0
0
0
0
0
0
0
0
0
0
0
0
0
0
0
0
0
0
0
0
0
0
0
0
0
0
0
0
0
0
0
0
0
0
0
0
0
0
0
0
0
0
0
0
0
0
0
0
0
0
0
0
0
0
0
0
0
0
0
0
0
0
0
0
0
0
0
0
0
0
0
0
0
0
0
0
0
0
0
0
0
0
0
0
0
0
0
0
0
0
0
0
0
0
0
0
0
0
0
0
0
0
0
0
0
0
0
0
0
0
0
0
0
0
0
0
0
0
0
0
0
0
0
0
0
0
0
0
0
0
0
0
0
0
0
0
0
0
0
0
0
0
0
0
0
0
0
0
0
0
0
0
0
0
0
0
0
0
0
0
0
0
0
0
0
0
0
0
0
0
0
0
0
0
0
0
0
0
0
0
0
0
0
0
0
0
0
0
0
0
0
0
0
0
0
0
0
0
0
0
0
0
0
0
0
0
0
0
0
0
0
0
0
0
0
0
0
0
0
0
0
0
0
0
0
0
0
0
0
0
0
0
0
0
0
0
0
0
0
0
0
0
0
0
0
0
0
0
0
0
0
0
0
0
0
0
0
0
0
0
0
0
0
0
0
0
0
0
0
0
0
0
0
0
0
0
0
0
0
0
0
0
0
0
0
0
0
0
0
0
0
0
0
0
0
0
0
0
0
0
0
0
0
0
0
0
0
0
0
0
0
0
0
0
0
0
0
0
0
0
0
0
0
0
0
0
0
0
0
0
0
0
0
0
0
0
0
0
0
0
0
0
0
0
0
0
0
0
0
0
0
0
0
0
0
0
0
0
0
0
0
0
0
0
0
0
0
0
0
0
0
0
0
0
0
0
0
0
0
0
0
0
0
0
0
0
0
0
0
0
0
0
0
0
0
0
0
0
0
0
0
0
0
0
0
0
0
0
0
0
0
0
0
0
0
0
0
0
0
0
0
0
0
0
0
0
0
0
0
0
0
0
0
0
0
0
0
0
0
0
0
0
0
0
0
0
0
0
0
0
0
0
0
0
0
0
0
0
0
0
0
0
0
0
0
0
0
0
0
0
0
0
0
0
0
0
0
0
0
0
0
0
0
0
0
0
0
0
0
0
0
0
0
0
0
0
0
0
0
0
0
0
0
0
0
0
0
0
0
0
0
0
0
0
0
0
0
0
0
0
0
0
0
0
0
0
0
0
0
0
0
0
0
0
0
0
0
0
0
0
0
0
0
0
0
0
0
0
0
0
0
0
0
0
0
0
0
0
0
0
0
0
0
0
0
0
0
0
0
0
0
0
0
0
0
0
0
0
0
0
0
0
0
0
0
0
0
0
0
0
0
0
0
0
0
0
0
0
0
0
0
0
0
0
0
0
0
0
0
0
0
0
0
0
0
0
0
0
0
0
0
0
0
0
0
0
0
0
0
0
0
0
0
0
0
0
0
0
0
0
0
0
0
0
0
0
0
0
0
0
0
0
0
0
0
0
0
0
0
0
0
0
0
0
0
0
0
0
0
0
0
0
0
0
0
0
0
0
0
0
0
0
0
0
0
0
0
0
0
0
0
0
0
0
0
0
0
0
0
0
0
0
0
0
0
0
0
0
0
0
0
0
0
0
0
0
0
0
0
0
0
0
0
0
0
0
0
0
0
0
0
0
0
0
0
0
0
0
0
0
0
0
0
0
0
0
0
0
0
0
0
0
0
0
0
0
0
0
0
0
0
0
0
0
0
0
0
0
0
0
0
0
0
0
0
0
0
0
0
0
0
0
0
0
0
0
0
0
0
0
0
0
0
0
0
0
0
0
0
0
0
0
0
0
0
0
0
0
0
0
0
0
0
0
0
0
0
0
0
0
0
0
0
0
0
0
0
0
0
0
0
0
0
0
0
0
0
0
0
0
0
0
0
0
0
0
0
0
0
0
0
0
0
0
0
0
0
0
0
0
0
0
0
0
0
0
0
0
0
0
0
0
0
0
0
0
0
0
0
0
0
0
0
0
0
0
0
0
0
0
0
0
0
0
0
0
0
0
0
0
0
0
0
0
0
0
0
0
0
0
0
0
0
0
0
0
0
0
0
0
0
0
0
0
0
0
0
0
0
0
0
0
0
0
0
0
0
0
0
0
0
0
0
0
0
0
0
0
0
0
0
0
0
0
0
0
0
0
0
0
0
0
0
0
0
0
0
0
0
0
0
0
0
0
0
0
0
0
0
0
0
0
0
0
0
0
0
0
0
0
0
0
0
0
0
0
0
0
0
0
0
0
0
0
0
0
0
0
0
0
0
0
0
0
0
0
0
0
0
0
0
0
0
0
0
0
0
0
0
0
0
0
0
0
0
0
0
0
0
0
0
