# Supplementary material for: A dataset of 112 ligands for the preconcentration of mercury, uranium, lanthanum and other pollutants and heavy metals in water
Source: Data Brief. 2020 Feb 4;29:105236. doi: 10.1016/j.dib.2020.105236 (PMC7033335; doi:10.1016/j.dib.2020.105236)
Supplement: Multimedia component 47_a- Benzoin oxime [file mmc47.txt]

0
0
0
0
0
0
0
0
0
0
0
1
2
21
70
282
1056
3380
9593
23934
54494
110455
200987
327768
477001
623351
740684
781059
739647
629402
478849
323830
197642
108831
53171
22947
9220
3160
982
327
75
35
7
15
8
8
7
9
9
3
7
6
4
3
5
6
2
2
2
3
4
5
4
3
0
6
2
2
4
2
0
2
1
1
3
1
0
26
62
71
65
67
62
75
58
66
76
71
77
57
53
58
62
69
76
64
50
51
56
62
73
59
61
65
42
66
57
51
67
48
45
60
57
58
52
55
65
44
52
55
69
65
51
52
59
65
43
55
62
48
24
47
45
48
41
40
33
40
37
34
39
37
36
37
46
41
30
27
29
36
26
37
38
36
30
28
22
42
28
29
26
30
32
38
38
30
24
34
36
35
36
34
26
29
35
27
32
22
26
27
16
34
29
28
38
32
35
31
39
34
27
39
28
33
33
28
34
33
32
31
24
38
24
36
39
45
51
51
57
54
56
64
68
68
79
64
62
53
70
48
55
47
58
43
53
47
65
41
35
36
39
41
37
28
35
33
33
36
35
30
40
42
23
49
47
52
57
72
89
90
140
152
183
222
235
349
400
473
561
742
918
966
1200
1208
1241
1141
1108
922
712
578
411
313
236
184
135
121
113
125
139
132
116
161
159
145
146
115
89
79
73
57
42
33
34
25
20
23
19
14
13
18
16
19
15
15
20
15
12
18
20
32
27
37
35
40
65
78
79
107
139
132
148
193
208
190
168
121
120
102
87
69
42
41
37
22
21
21
23
29
30
24
17
25
32
27
30
43
28
33
40
39
31
24
30
37
31
27
15
14
8
13
11
13
9
13
15
16
7
16
5
14
11
7
11
9
14
9
15
6
14
11
16
12
14
12
16
17
14
16
7
14
12
11
16
15
17
14
16
25
13
12
16
12
15
12
9
16
19
10
11
14
12
10
9
12
9
13
7
14
6
16
9
16
13
14
15
11
13
16
15
7
17
11
11
14
12
11
15
9
10
14
20
16
16
14
16
15
16
17
17
14
21
34
43
44
49
48
65
60
72
81
86
80
74
67
65
48
45
29
25
15
19
17
15
10
18
9
9
19
16
12
8
11
9
10
15
13
12
8
11
17
16
13
23
33
21
25
29
21
22
26
28
36
33
37
27
23
24
24
21
22
15
13
24
16
16
12
18
18
13
21
23
18
23
24
26
47
54
66
78
91
146
141
180
231
262
295
339
315
351
325
326
278
270
262
178
170
145
104
68
67
38
30
20
21
16
11
9
16
12
11
14
14
13
13
14
13
11
17
9
16
16
16
17
11
20
24
14
20
20
22
28
20
35
34
40
43
65
63
61
70
65
71
66
62
60
51
67
44
29
33
27
33
25
16
27
23
13
19
25
30
19
32
37
51
59
76
92
120
117
137
188
202
238
188
200
211
207
171
192
138
126
90
80
71
50
53
38
25
21
27
22
15
11
18
15
11
16
15
10
22
18
16
19
9
12
19
18
22
23
29
55
62
76
99
107
92
128
121
133
139
150
139
127
105
102
96
71
64
68
65
56
56
52
55
67
61
54
57
72
51
54
52
42
33
29
32
26
24
16
15
19
31
16
21
18
24
22
32
34
42
61
43
68
60
60
73
80
66
72
60
46
55
37
39
31
27
29
27
24
26
24
22
30
29
30
25
28
29
24
34
36
28
23
28
20
21
30
26
26
14
14
16
18
19
13
10
13
21
22
9
19
28
21
20
17
15
11
15
16
15
21
17
22
12
21
18
16
15
21
20
22
25
19
21
19
20
21
16
17
18
19
26
28
26
18
20
27
22
25
33
28
24
27
32
31
21
24
17
26
21
17
28
13
20
17
12
18
19
18
18
18
22
21
18
22
16
19
23
14
25
27
15
24
20
17
19
15
18
14
14
17
16
15
16
18
14
21
19
27
18
24
16
21
16
16
20
16
21
21
11
19
30
19
35
28
25
33
19
26
34
21
27
18
26
15
26
18
22
19
19
20
20
22
11
18
16
15
21
11
18
32
18
23
17
20
21
22
18
16
11
17
18
15
15
18
24
14
26
20
28
19
24
17
20
17
19
16
16
26
16
22
21
21
16
20
23
22
17
23
18
29
26
21
21
18
21
25
20
27
14
24
28
23
18
27
23
27
21
23
20
23
23
20
21
17
25
28
25
26
29
18
23
19
29
24
32
26
16
25
38
26
23
23
16
27
16
20
32
27
15
26
26
24
21
23
27
25
32
26
20
26
24
32
25
14
27
24
19
18
33
16
30
16
23
28
19
10
29
18
21
17
31
25
31
28
24
23
21
24
21
25
26
21
26
41
27
25
30
40
26
23
30
32
28
32
21
42
25
33
26
32
32
33
25
32
31
28
22
35
23
22
28
27
29
30
35
24
39
36
24
29
29
20
30
22
24
23
27
26
27
19
30
26
30
21
27
31
26
24
23
35
29
22
25
31
35
31
26
35
31
42
17
27
17
31
31
26
40
35
23
39
28
42
28
31
38
35
35
34
26
30
34
30
34
33
35
39
30
41
39
28
38
33
28
39
28
22
45
38
43
33
45
35
42
44
36
25
47
41
35
42
34
51
36
47
39
46
49
34
41
53
38
33
45
43
33
52
37
50
50
46
64
53
39
60
45
53
59
60
65
68
65
52
45
59
54
57
63
52
53
58
66
70
62
67
71
61
88
64
69
64
76
75
64
78
77
89
88
92
86
100
81
89
96
107
102
91
111
96
112
116
113
113
118
138
117
130
120
128
145
159
131
148
157
138
160
149
157
159
144
187
169
162
181
198
192
192
190
195
199
207
239
242
223
246
275
229
277
282
281
338
332
341
319
393
359
349
334
412
410
417
425
411
447
469
463
526
487
511
537
508
515
518
552
556
563
614
598
663
629
657
608
682
600
676
625
640
655
626
673
681
663
689
665
681
696
704
653
741
712
738
788
797
775
783
894
888
901
946
1018
1050
1038
1097
1145
1220
1288
1413
1456
1461
1635
1685
1742
1853
1810
2010
2058
2116
2239
2229
2330
2418
2494
2541
2554
2666
2660
2694
2719
2715
2678
2809
2811
2795
2803
2742
2875
2758
2648
2799
2727
2599
2648
2625
2550
2505
2373
2479
2383
2378
2352
2421
2341
2310
2253
2271
2190
2255
2189
2127
2081
2052
2023
1976
1975
1922
1879
1879
1773
1735
1692
1611
1617
1544
1408
1366
1315
1214
1183
1114
1061
1000
997
922
878
797
788
719
668
676
631
703
611
646
634
655
698
752
844
900
914
1064
1118
1232
1284
1332
1373
1490
1531
1558
1526
1500
1476
1443
1313
1393
1239
1123
1029
970
865
782
689
599
495
455
344
309
271
255
220
226
173
170
175
169
154
161
140
140
136
150
167
175
159
164
173
174
172
192
193
189
227
226
224
226
225
271
249
264
290
258
301
326
363
363
386
383
410
403
424
442
427
454
475
435
445
484
447
501
457
461
467
521
434
493
487
481
488
465
457
470
465
407
414
454
445
419
418
404
418
425
371
369
420
403
396
384
387
410
389
366
353
348
393
342
322
349
363
334
354
327
331
355
313
337
316
301
327
282
282
268
259
265
276
255
260
221
224
225
221
228
222
234
174
178
178
166
155
160
135
139
159
131
140
152
96
114
118
119
102
94
129
130
109
107
108
144
137
153
153
192
212
191
223
272
287
286
298
298
319
358
365
342
336
342
293
280
271
250
206
191
161
171
147
116
110
104
88
75
72
86
74
68
77
63
88
67
59
72
70
72
66
78
62
71
61
59
57
57
46
33
24
28
43
23
29
25
19
22
18
11
19
17
13
11
18
17
18
13
12
12
12
13
9
20
16
14
9
18
20
18
21
20
16
15
14
14
10
12
13
15
15
16
20
24
7
17
15
26
16
30
30
28
44
42
57
56
79
110
101
139
167
184
208
241
348
336
388
463
500
583
548
667
712
768
841
938
954
960
953
1102
1087
1067
1109
1120
1078
1105
1042
1016
1028
980
890
845
762
688
585
514
448
388
361
282
223
189
137
132
92
56
54
42
45
44
21
24
24
18
12
11
16
17
17
9
15
14
13
15
8
16
13
12
11
15
10
12
10
10
13
9
12
14
10
14
18
12
13
12
14
13
13
17
18
11
13
16
10
19
13
7
11
18
12
10
13
9
15
6
11
9
9
1
11
10
14
8
15
16
6
12
18
9
16
7
7
6
14
6
12
10
9
15
7
7
11
12
12
8
11
14
11
12
17
12
11
18
8
9
12
13
10
12
17
8
9
7
19
12
9
13
16
9
8
10
10
13
11
19
16
12
19
15
12
11
16
10
12
12
15
10
12
16
12
15
16
10
11
19
15
14
14
19
13
15
14
12
13
12
17
14
11
13
16
20
8
11
19
14
20
7
24
17
21
15
21
19
24
28
31
28
59
65
62
53
69
76
81
121
126
153
173
192
225
222
267
277
311
303
288
268
288
312
274
291
261
271
258
207
196
204
182
137
119
102
105
93
69
52
56
31
41
42
36
38
29
32
54
43
38
46
41
58
49
50
52
48
64
60
45
64
55
52
46
43
47
39
36
26
31
27
25
18
21
22
28
21
11
8
6
10
7
8
6
5
9
5
9
3
10
4
7
7
5
7
4
6
4
7
2
7
7
2
6
6
4
9
6
4
6
10
5
3
4
6
7
5
6
6
5
10
4
2
6
6
7
1
7
8
6
5
3
5
4
8
1
5
5
7
4
2
4960
0
0
0
0
0
0
0
0
0
0
0
0
0
0
0
0
0
0
0
0
0
0
0
0
0
0
0
0
0
0
0
0
0
0
0
0
0
0
0
0
0
0
0
0
0
0
0
0
0
0
0
0
0
0
0
0
0
0
0
0
0
0
0
0
0
0
0
0
0
0
0
0
0
0
0
0
0
0
0
0
0
0
0
0
0
0
0
0
0
0
0
0
0
0
0
0
0
0
0
0
0
0
0
0
0
0
0
0
0
0
0
0
0
0
0
0
0
0
0
0
0
0
0
0
0
0
0
0
0
0
0
0
0
0
0
0
0
0
0
0
0
0
0
0
0
0
0
0
0
0
0
0
0
0
0
0
0
0
0
0
0
0
0
0
0
0
0
0
0
0
0
0
0
0
0
0
0
0
0
0
0
0
0
0
0
0
0
0
0
0
0
0
0
0
0
0
0
0
0
0
0
0
0
0
0
0
0
0
0
0
0
0
0
0
0
0
0
0
0
0
0
0
0
0
0
0
0
0
0
0
0
0
0
0
0
0
0
0
0
0
0
0
0
0
0
0
0
0
0
0
0
0
0
0
0
0
0
0
0
0
0
0
0
0
0
0
0
0
0
0
0
0
0
0
0
0
0
0
0
0
0
0
0
0
0
0
0
0
0
0
0
0
0
0
0
0
0
0
0
0
0
0
0
0
0
0
0
0
0
0
0
0
0
0
0
0
0
0
0
0
0
0
0
0
0
0
0
0
0
0
0
0
0
0
0
0
0
0
0
0
0
0
0
0
0
0
0
0
0
0
0
0
0
0
0
0
0
0
0
0
0
0
0
0
0
0
0
0
0
0
0
0
0
0
0
0
0
0
0
0
0
0
0
0
0
0
0
0
0
0
0
0
0
0
0
0
0
0
0
0
0
0
0
0
0
0
0
0
0
0
0
0
0
0
0
0
0
0
0
0
0
0
0
0
0
0
0
0
0
0
0
0
0
0
0
0
0
0
0
0
0
0
0
0
0
0
0
0
0
0
0
0
0
0
0
0
0
0
0
0
0
0
0
0
0
0
0
0
0
0
0
0
0
0
0
0
0
0
0
0
0
0
0
0
0
0
0
0
0
0
0
0
0
0
0
0
0
0
0
0
0
0
0
0
0
0
0
0
0
0
0
0
0
0
0
0
0
0
0
0
0
0
0
0
0
0
0
0
0
0
0
0
0
0
0
0
0
0
0
0
0
0
0
0
0
0
0
0
0
0
0
0
0
0
0
0
0
0
0
0
0
0
0
0
0
0
0
0
0
0
0
0
0
0
0
0
0
0
0
0
0
0
0
0
0
0
0
0
0
0
0
0
0
0
0
0
0
0
0
0
0
0
0
0
0
0
0
0
0
0
0
0
0
0
0
0
0
0
0
0
0
0
0
0
0
0
0
0
0
0
0
0
0
0
0
0
0
0
0
0
0
0
0
0
0
0
0
0
0
0
0
0
0
0
0
0
0
0
0
0
0
0
0
0
0
0
0
0
0
0
0
0
0
0
0
0
0
0
0
0
0
0
0
0
0
0
0
0
0
0
0
0
0
0
0
0
0
0
0
0
0
0
0
0
0
0
0
0
0
0
0
0
0
0
0
0
0
0
0
0
0
0
0
0
0
0
0
0
0
0
0
0
0
0
0
0
0
0
0
0
0
0
0
0
0
0
0
0
0
0
0
0
0
0
0
0
0
0
0
0
0
0
0
0
0
0
0
0
0
0
0
0
0
0
0
0
0
0
0
0
0
0
0
0
0
0
0
0
0
0
0
0
0
0
0
0
0
0
0
0
0
0
0
0
0
0
0
0
0
0
0
0
0
0
0
0
0
0
0
0
0
0
0
0
0
0
0
0
0
0
0
0
0
0
0
0
0
0
0
0
0
0
0
0
0
0
0
0
0
0
0
0
0
0
0
0
0
0
0
0
0
0
0
0
0
0
0
0
0
0
0
0
0
0
0
0
0
0
0
0
0
0
0
0
0
0
0
0
0
0
0
0
0
0
0
0
0
0
0
0
0
0
0
0
0
0
0
0
0
0
0
0
0
0
0
0
0
0
0
0
0
0
0
0
0
0
0
0
0
0
0
0
0
0
0
0
0
0
0
0
0
0
0
0
0
0
0
0
0
0
0
0
0
0
0
0
0
0
0
0
0
0
0
0
0
0
0
0
0
0
0
0
0
0
0
0
0
0
0
0
0
0
0
0
0
0
0
0
0
0
0
0
0
0
0
0
0
0
0
0
0
0
0
0
0
0
0
0
0
0
0
0
0
0
0
0
0
0
0
0
0
0
0
0
0
0
0
0
0
0
0
0
0
0
0
0
0
0
0
0
0
0
0
0
0
0
0
0
0
0
0
0
0
0
0
0
0
0
0
0
0
0
0
0
0
0
0
0
0
0
0
0
0
0
0
0
0
0
0
0
0
0
0
0
0
0
0
0
0
0
0
0
0
0
0
0
0
0
0
0
0
0
0
0
0
0
0
0
0
0
0
0
0
0
0
0
0
0
0
0
0
0
0
0
0
0
0
0
0
0
0
0
0
0
0
0
0
0
0
0
0
0
0
0
0
0
0
0
0
0
0
0
0
0
0
0
0
0
0
0
0
0
0
0
0
0
0
0
0
0
0
0
0
0
0
0
0
0
0
0
0
0
0
0
0
0
0
0
0
0
0
0
0
0
0
0
0
0
0
0
0
0
0
0
0
0
0
0
0
0
0
0
0
0
0
0
0
0
0
0
0
0
0
0
0
0
0
0
0
0
0
0
0
0
0
0
0
0
0
0
0
0
0
0
0
0
0
0
0
0
0
0
0
0
0
0
0
0
0
0
0
0
0
0
0
0
0
0
0
0
0
0
0
0
0
0
0
0
0
0
0
0
0
0
0
0
0
0
0
0
0
0
0
0
0
0
0
0
0
0
0
0
0
0
0
0
0
0
0
0
0
0
0
0
0
0
0
0
0
0
0
0
0
0
0
0
0
0
0
0
0
0
0
0
0
0
0
0
0
0
0
0
0
0
0
0
0
0
0
0
0
0
0
0
0
0
0
0
0
0
0
0
0
0
0
0
0
0
0
0
0
0
0
0
0
0
0
0
0
0
0
0
0
0
0
0
0
0
0
0
0
0
0
0
0
0
0
0
0
0
0
0
0
0
0
0
0
0
0
0
0
0
0
0
0
0
0
0
0
0
0
0
0
0
0
0
0
0
0
0
0
0
0
0
0
0
0
0
0
0
0
0
0
0
0
0
0
0
0
0
0
0
0
0
0
0
0
0
0
0
0
0
0
0
0
0
0
0
0
0
0
0
0
0
0
0
0
0
0
0
0
0
0
0
0
0
0
0
0
0
0
0
0
0
0
0
0
0
0
0
0
0
0
0
0
0
0
0
0
0
0
0
0
0
0
0
0
0
0
0
0
0
0
0
0
0
0
0
0
0
0
0
0
0
0
0
0
0
0
0
0
0
0
0
0
0
0
0
0
0
0
0
0
0
0
0
0
0
0
0
0
0
0
0
0
0
0
0
0
0
0
0
0
0
0
0
0
0
0
0
0
0
0
0
0
0
0
0
0
0
0
0
0
0
0
0
0
0
0
0
0
0
0
0
0
0
0
0
0
0
0
0
0
0
0
0
0
0
0
0
0
0
0
0
0
0
0
0
0
0
0
0
0
0
0
0
0
0
0
0
0
0
0
0
0
0
0
0
0
0
0
0
0
0
0
0
0
0
0
0
0
0
0
0
0
0
0
0
0
0
0
0
0
0
0
0
0
0
0
0
0
0
0
0
0
0
0
0
0
0
0
0
0
0
0
0
0
0
0
0
0
0
0
0
0
0
0
0
0
0
0
0
0
0
0
0
0
0
0
0
0
0
0
0
0
0
0
0
0
0
0
0
0
0
0
0
0
0
0
0
0
0
0
0
0
0
0
0
0
0
0
0
0
0
0
0
0
0
0
0
0
0
0
0
0
0
0
0
0
0
0
0
0
0
0
0
0
0
0
0
0
0
0
0
0
0
0
0
0
0
0
0
0
0
0
0
0
0
0
0
0
0
0
0
0
0
0
0
0
0
0
0
0
0
0
0
0
0
0
0
0
0
0
0
0
0
0
0
0
0
0
0
0
0
0
0
0
0
0
0
0
0
0
0
0
0
0
0
0
0
0
0
0
0
0
0
0
0
0
0
0
0
0
0
0
0
0
0
0
0
0
0
0
0
0
0
0
0
0
0
0
0
0
0
0
0
0
0
0
0
0
0
0
0
0
0
0
0
0
0
0
0
0
0
0
0
0
0
0
0
0
0
0
0
0
0
0
0
0
0
0
0
0
0
0
0
0
0
0
0
0
0
0
0
0
0
0
0
0
0
0
0
0
0
0
0
0
0
0
0
0
0
0
0
0
0
0
0
0
0
0
0
0
0
0
0
0
0
0
0
0
0
0
0
0
0
0
0
0
0
0
0
0
0
0
0
0
0
0
0
0
0
0
0
0
0
0
0
0
0
0
0
0
0
0
0
0
0
0
0
0
0
0
0
0
0
0
0
0
0
0
0
0
0
0
0
0
0
0
0
0
0
0
0
0
0
0
0
0
0
0
0
0
0
0
0
0
0
