# Supplementary material for: A dataset of 112 ligands for the preconcentration of mercury, uranium, lanthanum and other pollutants and heavy metals in water
Source: Data Brief. 2020 Feb 4;29:105236. doi: 10.1016/j.dib.2020.105236 (PMC7033335; doi:10.1016/j.dib.2020.105236)
Supplement: Multimedia component 48_Acetylacetone_spl_ 42b Cupric acetylacetone [file mmc48.txt]

Kalib 1	-0.354346
Kalib 2	0.012554
Kalib 3	0.001788
Kalib 4	0.000419
Kalib Square	0.000000
Kalib Fano	0.010361
Channel 1	0
Channel 2	0
Channel 3	0
Channel 4	0
Channel 5	0
Channel 6	0
Channel 7	0
Channel 8	0
Channel 9	0
Channel 10	0
Channel 11	0
Channel 12	0
Channel 13	3
Channel 14	14
Channel 15	87
Channel 16	349
Channel 17	1073
Channel 18	3432
Channel 19	9698
Channel 20	24489
Channel 21	55372
Channel 22	111487
Channel 23	202251
Channel 24	328976
Channel 25	474905
Channel 26	622861
Channel 27	738230
Channel 28	778737
Channel 29	736022
Channel 30	628569
Channel 31	478532
Channel 32	325139
Channel 33	198727
Channel 34	109581
Channel 35	53573
Channel 36	23512
Channel 37	9174
Channel 38	3167
Channel 39	986
Channel 40	311
Channel 41	87
Channel 42	9
Channel 43	17
Channel 44	8
Channel 45	7
Channel 46	11
Channel 47	9
Channel 48	5
Channel 49	8
Channel 50	5
Channel 51	7
Channel 52	5
Channel 53	7
Channel 54	5
Channel 55	5
Channel 56	3
Channel 57	5
Channel 58	8
Channel 59	1
Channel 60	2
Channel 61	2
Channel 62	1
Channel 63	1
Channel 64	6
Channel 65	0
Channel 66	2
Channel 67	4
Channel 68	4
Channel 69	0
Channel 70	2
Channel 71	0
Channel 72	2
Channel 73	3
Channel 74	0
Channel 75	0
Channel 76	1
Channel 77	0
Channel 78	44
Channel 79	87
Channel 80	62
Channel 81	76
Channel 82	56
Channel 83	62
Channel 84	62
Channel 85	55
Channel 86	50
Channel 87	56
Channel 88	61
Channel 89	74
Channel 90	56
Channel 91	58
Channel 92	66
Channel 93	54
Channel 94	67
Channel 95	62
Channel 96	72
Channel 97	56
Channel 98	60
Channel 99	55
Channel 100	48
Channel 101	57
Channel 102	51
Channel 103	69
Channel 104	53
Channel 105	44
Channel 106	50
Channel 107	72
Channel 108	57
Channel 109	51
Channel 110	56
Channel 111	54
Channel 112	54
Channel 113	62
Channel 114	54
Channel 115	55
Channel 116	46
Channel 117	59
Channel 118	56
Channel 119	47
Channel 120	46
Channel 121	55
Channel 122	60
Channel 123	49
Channel 124	57
Channel 125	51
Channel 126	67
Channel 127	57
Channel 128	55
Channel 129	50
Channel 130	46
Channel 131	35
Channel 132	28
Channel 133	39
Channel 134	40
Channel 135	37
Channel 136	35
Channel 137	31
Channel 138	37
Channel 139	40
Channel 140	39
Channel 141	35
Channel 142	33
Channel 143	31
Channel 144	40
Channel 145	50
Channel 146	40
Channel 147	31
Channel 148	35
Channel 149	34
Channel 150	25
Channel 151	38
Channel 152	34
Channel 153	33
Channel 154	32
Channel 155	31
Channel 156	26
Channel 157	32
Channel 158	24
Channel 159	25
Channel 160	23
Channel 161	24
Channel 162	25
Channel 163	30
Channel 164	40
Channel 165	29
Channel 166	32
Channel 167	25
Channel 168	43
Channel 169	33
Channel 170	39
Channel 171	33
Channel 172	28
Channel 173	32
Channel 174	23
Channel 175	24
Channel 176	36
Channel 177	26
Channel 178	26
Channel 179	28
Channel 180	24
Channel 181	32
Channel 182	20
Channel 183	40
Channel 184	24
Channel 185	39
Channel 186	36
Channel 187	31
Channel 188	42
Channel 189	44
Channel 190	32
Channel 191	44
Channel 192	32
Channel 193	27
Channel 194	29
Channel 195	27
Channel 196	27
Channel 197	29
Channel 198	28
Channel 199	25
Channel 200	46
Channel 201	26
Channel 202	34
Channel 203	33
Channel 204	30
Channel 205	40
Channel 206	43
Channel 207	51
Channel 208	42
Channel 209	42
Channel 210	56
Channel 211	42
Channel 212	59
Channel 213	51
Channel 214	68
Channel 215	71
Channel 216	70
Channel 217	39
Channel 218	66
Channel 219	60
Channel 220	58
Channel 221	65
Channel 222	60
Channel 223	43
Channel 224	48
Channel 225	40
Channel 226	42
Channel 227	59
Channel 228	30
Channel 229	27
Channel 230	52
Channel 231	34
Channel 232	35
Channel 233	41
Channel 234	43
Channel 235	41
Channel 236	44
Channel 237	50
Channel 238	33
Channel 239	38
Channel 240	42
Channel 241	42
Channel 242	36
Channel 243	38
Channel 244	40
Channel 245	32
Channel 246	48
Channel 247	53
Channel 248	67
Channel 249	84
Channel 250	109
Channel 251	115
Channel 252	174
Channel 253	165
Channel 254	203
Channel 255	227
Channel 256	316
Channel 257	341
Channel 258	433
Channel 259	572
Channel 260	740
Channel 261	858
Channel 262	995
Channel 263	1153
Channel 264	1193
Channel 265	1189
Channel 266	1097
Channel 267	1071
Channel 268	906
Channel 269	694
Channel 270	592
Channel 271	430
Channel 272	328
Channel 273	234
Channel 274	188
Channel 275	126
Channel 276	130
Channel 277	108
Channel 278	104
Channel 279	128
Channel 280	133
Channel 281	139
Channel 282	136
Channel 283	151
Channel 284	144
Channel 285	124
Channel 286	120
Channel 287	102
Channel 288	67
Channel 289	81
Channel 290	61
Channel 291	42
Channel 292	34
Channel 293	28
Channel 294	24
Channel 295	27
Channel 296	28
Channel 297	17
Channel 298	19
Channel 299	23
Channel 300	15
Channel 301	16
Channel 302	22
Channel 303	18
Channel 304	18
Channel 305	16
Channel 306	18
Channel 307	23
Channel 308	22
Channel 309	21
Channel 310	27
Channel 311	27
Channel 312	29
Channel 313	37
Channel 314	42
Channel 315	54
Channel 316	87
Channel 317	87
Channel 318	118
Channel 319	143
Channel 320	165
Channel 321	177
Channel 322	222
Channel 323	205
Channel 324	205
Channel 325	187
Channel 326	179
Channel 327	126
Channel 328	119
Channel 329	90
Channel 330	79
Channel 331	77
Channel 332	39
Channel 333	26
Channel 334	29
Channel 335	29
Channel 336	13
Channel 337	16
Channel 338	11
Channel 339	28
Channel 340	17
Channel 341	11
Channel 342	21
Channel 343	29
Channel 344	23
Channel 345	27
Channel 346	34
Channel 347	42
Channel 348	24
Channel 349	42
Channel 350	41
Channel 351	36
Channel 352	24
Channel 353	26
Channel 354	26
Channel 355	21
Channel 356	20
Channel 357	24
Channel 358	23
Channel 359	15
Channel 360	14
Channel 361	12
Channel 362	14
Channel 363	11
Channel 364	14
Channel 365	16
Channel 366	14
Channel 367	16
Channel 368	4
Channel 369	11
Channel 370	11
Channel 371	10
Channel 372	16
Channel 373	19
Channel 374	11
Channel 375	14
Channel 376	11
Channel 377	18
Channel 378	9
Channel 379	18
Channel 380	16
Channel 381	11
Channel 382	19
Channel 383	19
Channel 384	17
Channel 385	20
Channel 386	22
Channel 387	25
Channel 388	23
Channel 389	25
Channel 390	17
Channel 391	15
Channel 392	22
Channel 393	23
Channel 394	23
Channel 395	14
Channel 396	22
Channel 397	18
Channel 398	25
Channel 399	23
Channel 400	24
Channel 401	10
Channel 402	23
Channel 403	22
Channel 404	10
Channel 405	12
Channel 406	21
Channel 407	19
Channel 408	10
Channel 409	8
Channel 410	10
Channel 411	8
Channel 412	18
Channel 413	10
Channel 414	15
Channel 415	5
Channel 416	12
Channel 417	20
Channel 418	15
Channel 419	15
Channel 420	15
Channel 421	16
Channel 422	10
Channel 423	13
Channel 424	16
Channel 425	10
Channel 426	15
Channel 427	15
Channel 428	15
Channel 429	13
Channel 430	13
Channel 431	15
Channel 432	15
Channel 433	16
Channel 434	13
Channel 435	13
Channel 436	22
Channel 437	11
Channel 438	12
Channel 439	11
Channel 440	9
Channel 441	10
Channel 442	12
Channel 443	13
Channel 444	17
Channel 445	12
Channel 446	13
Channel 447	11
Channel 448	12
Channel 449	16
Channel 450	19
Channel 451	28
Channel 452	27
Channel 453	32
Channel 454	26
Channel 455	45
Channel 456	50
Channel 457	55
Channel 458	66
Channel 459	75
Channel 460	73
Channel 461	76
Channel 462	62
Channel 463	76
Channel 464	74
Channel 465	57
Channel 466	67
Channel 467	37
Channel 468	35
Channel 469	31
Channel 470	18
Channel 471	18
Channel 472	15
Channel 473	18
Channel 474	14
Channel 475	12
Channel 476	6
Channel 477	14
Channel 478	8
Channel 479	10
Channel 480	12
Channel 481	7
Channel 482	7
Channel 483	8
Channel 484	14
Channel 485	18
Channel 486	15
Channel 487	11
Channel 488	17
Channel 489	10
Channel 490	16
Channel 491	15
Channel 492	12
Channel 493	12
Channel 494	20
Channel 495	24
Channel 496	23
Channel 497	19
Channel 498	25
Channel 499	32
Channel 500	34
Channel 501	40
Channel 502	34
Channel 503	32
Channel 504	18
Channel 505	25
Channel 506	27
Channel 507	31
Channel 508	27
Channel 509	21
Channel 510	12
Channel 511	14
Channel 512	17
Channel 513	19
Channel 514	20
Channel 515	19
Channel 516	14
Channel 517	15
Channel 518	20
Channel 519	19
Channel 520	20
Channel 521	10
Channel 522	14
Channel 523	21
Channel 524	22
Channel 525	33
Channel 526	34
Channel 527	45
Channel 528	33
Channel 529	71
Channel 530	90
Channel 531	127
Channel 532	150
Channel 533	175
Channel 534	216
Channel 535	283
Channel 536	301
Channel 537	340
Channel 538	312
Channel 539	352
Channel 540	366
Channel 541	339
Channel 542	285
Channel 543	251
Channel 544	245
Channel 545	231
Channel 546	163
Channel 547	144
Channel 548	99
Channel 549	59
Channel 550	58
Channel 551	38
Channel 552	32
Channel 553	21
Channel 554	14
Channel 555	12
Channel 556	16
Channel 557	10
Channel 558	10
Channel 559	11
Channel 560	10
Channel 561	12
Channel 562	7
Channel 563	15
Channel 564	11
Channel 565	16
Channel 566	14
Channel 567	14
Channel 568	15
Channel 569	14
Channel 570	17
Channel 571	11
Channel 572	13
Channel 573	17
Channel 574	15
Channel 575	16
Channel 576	19
Channel 577	21
Channel 578	16
Channel 579	23
Channel 580	22
Channel 581	27
Channel 582	34
Channel 583	31
Channel 584	36
Channel 585	52
Channel 586	53
Channel 587	66
Channel 588	62
Channel 589	62
Channel 590	64
Channel 591	58
Channel 592	76
Channel 593	88
Channel 594	74
Channel 595	63
Channel 596	59
Channel 597	41
Channel 598	59
Channel 599	47
Channel 600	24
Channel 601	29
Channel 602	26
Channel 603	23
Channel 604	19
Channel 605	22
Channel 606	19
Channel 607	18
Channel 608	17
Channel 609	19
Channel 610	25
Channel 611	23
Channel 612	22
Channel 613	35
Channel 614	43
Channel 615	60
Channel 616	54
Channel 617	65
Channel 618	120
Channel 619	109
Channel 620	147
Channel 621	171
Channel 622	174
Channel 623	179
Channel 624	200
Channel 625	192
Channel 626	212
Channel 627	160
Channel 628	178
Channel 629	164
Channel 630	143
Channel 631	120
Channel 632	81
Channel 633	80
Channel 634	69
Channel 635	59
Channel 636	36
Channel 637	31
Channel 638	27
Channel 639	19
Channel 640	24
Channel 641	13
Channel 642	13
Channel 643	11
Channel 644	16
Channel 645	15
Channel 646	14
Channel 647	15
Channel 648	15
Channel 649	15
Channel 650	14
Channel 651	15
Channel 652	23
Channel 653	14
Channel 654	11
Channel 655	11
Channel 656	18
Channel 657	19
Channel 658	14
Channel 659	24
Channel 660	23
Channel 661	20
Channel 662	28
Channel 663	29
Channel 664	40
Channel 665	48
Channel 666	67
Channel 667	67
Channel 668	66
Channel 669	54
Channel 670	81
Channel 671	74
Channel 672	58
Channel 673	72
Channel 674	66
Channel 675	68
Channel 676	57
Channel 677	60
Channel 678	45
Channel 679	38
Channel 680	44
Channel 681	43
Channel 682	45
Channel 683	45
Channel 684	56
Channel 685	44
Channel 686	64
Channel 687	41
Channel 688	36
Channel 689	52
Channel 690	45
Channel 691	53
Channel 692	54
Channel 693	36
Channel 694	40
Channel 695	30
Channel 696	37
Channel 697	28
Channel 698	25
Channel 699	19
Channel 700	20
Channel 701	22
Channel 702	13
Channel 703	20
Channel 704	21
Channel 705	19
Channel 706	20
Channel 707	24
Channel 708	29
Channel 709	38
Channel 710	43
Channel 711	41
Channel 712	65
Channel 713	78
Channel 714	71
Channel 715	93
Channel 716	80
Channel 717	78
Channel 718	93
Channel 719	79
Channel 720	91
Channel 721	72
Channel 722	73
Channel 723	51
Channel 724	47
Channel 725	48
Channel 726	46
Channel 727	30
Channel 728	27
Channel 729	28
Channel 730	26
Channel 731	20
Channel 732	19
Channel 733	19
Channel 734	20
Channel 735	23
Channel 736	18
Channel 737	21
Channel 738	22
Channel 739	23
Channel 740	19
Channel 741	25
Channel 742	23
Channel 743	21
Channel 744	29
Channel 745	25
Channel 746	18
Channel 747	13
Channel 748	13
Channel 749	4
Channel 750	10
Channel 751	10
Channel 752	10
Channel 753	18
Channel 754	12
Channel 755	15
Channel 756	12
Channel 757	17
Channel 758	11
Channel 759	14
Channel 760	21
Channel 761	18
Channel 762	16
Channel 763	19
Channel 764	15
Channel 765	16
Channel 766	16
Channel 767	11
Channel 768	16
Channel 769	22
Channel 770	13
Channel 771	19
Channel 772	24
Channel 773	12
Channel 774	15
Channel 775	12
Channel 776	10
Channel 777	16
Channel 778	19
Channel 779	17
Channel 780	31
Channel 781	31
Channel 782	21
Channel 783	19
Channel 784	25
Channel 785	22
Channel 786	19
Channel 787	20
Channel 788	23
Channel 789	28
Channel 790	28
Channel 791	24
Channel 792	31
Channel 793	31
Channel 794	36
Channel 795	35
Channel 796	26
Channel 797	34
Channel 798	29
Channel 799	42
Channel 800	32
Channel 801	35
Channel 802	44
Channel 803	43
Channel 804	33
Channel 805	43
Channel 806	36
Channel 807	38
Channel 808	34
Channel 809	27
Channel 810	32
Channel 811	30
Channel 812	26
Channel 813	23
Channel 814	23
Channel 815	28
Channel 816	14
Channel 817	16
Channel 818	13
Channel 819	15
Channel 820	28
Channel 821	22
Channel 822	13
Channel 823	24
Channel 824	11
Channel 825	14
Channel 826	9
Channel 827	15
Channel 828	21
Channel 829	16
Channel 830	15
Channel 831	16
Channel 832	23
Channel 833	9
Channel 834	16
Channel 835	8
Channel 836	17
Channel 837	16
Channel 838	15
Channel 839	16
Channel 840	24
Channel 841	14
Channel 842	13
Channel 843	18
Channel 844	12
Channel 845	12
Channel 846	19
Channel 847	28
Channel 848	22
Channel 849	17
Channel 850	23
Channel 851	13
Channel 852	20
Channel 853	20
Channel 854	20
Channel 855	11
Channel 856	25
Channel 857	14
Channel 858	18
Channel 859	22
Channel 860	18
Channel 861	15
Channel 862	15
Channel 863	23
Channel 864	19
Channel 865	24
Channel 866	21
Channel 867	20
Channel 868	25
Channel 869	22
Channel 870	23
Channel 871	27
Channel 872	23
Channel 873	27
Channel 874	18
Channel 875	22
Channel 876	24
Channel 877	26
Channel 878	21
Channel 879	30
Channel 880	22
Channel 881	27
Channel 882	25
Channel 883	23
Channel 884	22
Channel 885	13
Channel 886	20
Channel 887	15
Channel 888	24
Channel 889	25
Channel 890	20
Channel 891	24
Channel 892	24
Channel 893	16
Channel 894	29
Channel 895	22
Channel 896	12
Channel 897	20
Channel 898	18
Channel 899	12
Channel 900	18
Channel 901	18
Channel 902	20
Channel 903	14
Channel 904	26
Channel 905	17
Channel 906	27
Channel 907	22
Channel 908	18
Channel 909	19
Channel 910	26
Channel 911	19
Channel 912	31
Channel 913	15
Channel 914	22
Channel 915	15
Channel 916	21
Channel 917	24
Channel 918	27
Channel 919	19
Channel 920	22
Channel 921	20
Channel 922	16
Channel 923	17
Channel 924	25
Channel 925	18
Channel 926	17
Channel 927	23
Channel 928	23
Channel 929	24
Channel 930	14
Channel 931	20
Channel 932	28
Channel 933	26
Channel 934	21
Channel 935	28
Channel 936	32
Channel 937	35
Channel 938	36
Channel 939	30
Channel 940	36
Channel 941	34
Channel 942	25
Channel 943	34
Channel 944	31
Channel 945	36
Channel 946	28
Channel 947	29
Channel 948	44
Channel 949	41
Channel 950	27
Channel 951	20
Channel 952	21
Channel 953	26
Channel 954	21
Channel 955	39
Channel 956	32
Channel 957	24
Channel 958	18
Channel 959	25
Channel 960	21
Channel 961	17
Channel 962	21
Channel 963	24
Channel 964	33
Channel 965	23
Channel 966	26
Channel 967	22
Channel 968	21
Channel 969	23
Channel 970	19
Channel 971	23
Channel 972	27
Channel 973	27
Channel 974	23
Channel 975	29
Channel 976	23
Channel 977	23
Channel 978	27
Channel 979	26
Channel 980	27
Channel 981	19
Channel 982	22
Channel 983	23
Channel 984	34
Channel 985	15
Channel 986	17
Channel 987	24
Channel 988	27
Channel 989	23
Channel 990	23
Channel 991	19
Channel 992	22
Channel 993	24
Channel 994	18
Channel 995	27
Channel 996	23
Channel 997	36
Channel 998	22
Channel 999	25
Channel 1000	21
Channel 1001	18
Channel 1002	20
Channel 1003	19
Channel 1004	16
Channel 1005	20
Channel 1006	22
Channel 1007	23
Channel 1008	19
Channel 1009	18
Channel 1010	20
Channel 1011	27
Channel 1012	22
Channel 1013	24
Channel 1014	25
Channel 1015	26
Channel 1016	22
Channel 1017	21
Channel 1018	34
Channel 1019	25
Channel 1020	23
Channel 1021	21
Channel 1022	21
Channel 1023	28
Channel 1024	34
Channel 1025	24
Channel 1026	26
Channel 1027	28
Channel 1028	27
Channel 1029	27
Channel 1030	49
Channel 1031	28
Channel 1032	33
Channel 1033	36
Channel 1034	43
Channel 1035	46
Channel 1036	25
Channel 1037	28
Channel 1038	43
Channel 1039	22
Channel 1040	31
Channel 1041	42
Channel 1042	30
Channel 1043	43
Channel 1044	28
Channel 1045	28
Channel 1046	29
Channel 1047	26
Channel 1048	24
Channel 1049	33
Channel 1050	23
Channel 1051	27
Channel 1052	21
Channel 1053	25
Channel 1054	31
Channel 1055	18
Channel 1056	25
Channel 1057	26
Channel 1058	29
Channel 1059	24
Channel 1060	24
Channel 1061	19
Channel 1062	26
Channel 1063	30
Channel 1064	28
Channel 1065	28
Channel 1066	30
Channel 1067	32
Channel 1068	25
Channel 1069	23
Channel 1070	32
Channel 1071	30
Channel 1072	22
Channel 1073	34
Channel 1074	30
Channel 1075	39
Channel 1076	20
Channel 1077	26
Channel 1078	28
Channel 1079	30
Channel 1080	30
Channel 1081	32
Channel 1082	23
Channel 1083	32
Channel 1084	26
Channel 1085	20
Channel 1086	36
Channel 1087	21
Channel 1088	34
Channel 1089	31
Channel 1090	23
Channel 1091	35
Channel 1092	28
Channel 1093	29
Channel 1094	28
Channel 1095	34
Channel 1096	37
Channel 1097	40
Channel 1098	26
Channel 1099	33
Channel 1100	27
Channel 1101	37
Channel 1102	28
Channel 1103	17
Channel 1104	36
Channel 1105	41
Channel 1106	33
Channel 1107	41
Channel 1108	29
Channel 1109	27
Channel 1110	29
Channel 1111	34
Channel 1112	32
Channel 1113	22
Channel 1114	30
Channel 1115	29
Channel 1116	37
Channel 1117	31
Channel 1118	28
Channel 1119	40
Channel 1120	38
Channel 1121	27
Channel 1122	33
Channel 1123	43
Channel 1124	33
Channel 1125	25
Channel 1126	32
Channel 1127	33
Channel 1128	33
Channel 1129	26
Channel 1130	40
Channel 1131	38
Channel 1132	40
Channel 1133	36
Channel 1134	43
Channel 1135	59
Channel 1136	36
Channel 1137	27
Channel 1138	31
Channel 1139	36
Channel 1140	32
Channel 1141	31
Channel 1142	43
Channel 1143	33
Channel 1144	46
Channel 1145	44
Channel 1146	42
Channel 1147	37
Channel 1148	45
Channel 1149	34
Channel 1150	51
Channel 1151	46
Channel 1152	45
Channel 1153	49
Channel 1154	42
Channel 1155	49
Channel 1156	59
Channel 1157	42
Channel 1158	45
Channel 1159	41
Channel 1160	49
Channel 1161	56
Channel 1162	46
Channel 1163	42
Channel 1164	49
Channel 1165	47
Channel 1166	44
Channel 1167	59
Channel 1168	57
Channel 1169	49
Channel 1170	45
Channel 1171	51
Channel 1172	44
Channel 1173	39
Channel 1174	65
Channel 1175	59
Channel 1176	52
Channel 1177	69
Channel 1178	57
Channel 1179	57
Channel 1180	50
Channel 1181	67
Channel 1182	57
Channel 1183	58
Channel 1184	66
Channel 1185	67
Channel 1186	74
Channel 1187	73
Channel 1188	74
Channel 1189	76
Channel 1190	57
Channel 1191	75
Channel 1192	70
Channel 1193	65
Channel 1194	79
Channel 1195	86
Channel 1196	75
Channel 1197	79
Channel 1198	79
Channel 1199	89
Channel 1200	85
Channel 1201	88
Channel 1202	101
Channel 1203	92
Channel 1204	78
Channel 1205	94
Channel 1206	92
Channel 1207	91
Channel 1208	86
Channel 1209	115
Channel 1210	93
Channel 1211	112
Channel 1212	132
Channel 1213	110
Channel 1214	106
Channel 1215	108
Channel 1216	123
Channel 1217	104
Channel 1218	115
Channel 1219	138
Channel 1220	129
Channel 1221	120
Channel 1222	130
Channel 1223	114
Channel 1224	142
Channel 1225	134
Channel 1226	162
Channel 1227	148
Channel 1228	167
Channel 1229	155
Channel 1230	175
Channel 1231	179
Channel 1232	164
Channel 1233	164
Channel 1234	163
Channel 1235	171
Channel 1236	187
Channel 1237	164
Channel 1238	155
Channel 1239	182
Channel 1240	201
Channel 1241	202
Channel 1242	227
Channel 1243	230
Channel 1244	233
Channel 1245	228
Channel 1246	262
Channel 1247	239
Channel 1248	256
Channel 1249	288
Channel 1250	309
Channel 1251	292
Channel 1252	297
Channel 1253	297
Channel 1254	324
Channel 1255	317
Channel 1256	318
Channel 1257	380
Channel 1258	349
Channel 1259	343
Channel 1260	355
Channel 1261	364
Channel 1262	416
Channel 1263	413
Channel 1264	452
Channel 1265	447
Channel 1266	453
Channel 1267	463
Channel 1268	469
Channel 1269	486
Channel 1270	466
Channel 1271	532
Channel 1272	531
Channel 1273	515
Channel 1274	545
Channel 1275	545
Channel 1276	540
Channel 1277	511
Channel 1278	621
Channel 1279	628
Channel 1280	635
Channel 1281	576
Channel 1282	639
Channel 1283	611
Channel 1284	617
Channel 1285	668
Channel 1286	613
Channel 1287	684
Channel 1288	698
Channel 1289	660
Channel 1290	667
Channel 1291	685
Channel 1292	637
Channel 1293	666
Channel 1294	665
Channel 1295	692
Channel 1296	715
Channel 1297	682
Channel 1298	662
Channel 1299	737
Channel 1300	704
Channel 1301	722
Channel 1302	742
Channel 1303	793
Channel 1304	811
Channel 1305	843
Channel 1306	860
Channel 1307	824
Channel 1308	910
Channel 1309	858
Channel 1310	972
Channel 1311	1020
Channel 1312	1055
Channel 1313	1065
Channel 1314	1144
Channel 1315	1158
Channel 1316	1268
Channel 1317	1323
Channel 1318	1352
Channel 1319	1464
Channel 1320	1635
Channel 1321	1586
Channel 1322	1591
Channel 1323	1701
Channel 1324	1833
Channel 1325	1913
Channel 1326	1973
Channel 1327	2000
Channel 1328	2068
Channel 1329	2180
Channel 1330	2332
Channel 1331	2435
Channel 1332	2494
Channel 1333	2437
Channel 1334	2574
Channel 1335	2524
Channel 1336	2624
Channel 1337	2607
Channel 1338	2671
Channel 1339	2685
Channel 1340	2743
Channel 1341	2750
Channel 1342	2823
Channel 1343	2776
Channel 1344	2700
Channel 1345	2683
Channel 1346	2859
Channel 1347	2658
Channel 1348	2590
Channel 1349	2664
Channel 1350	2545
Channel 1351	2693
Channel 1352	2616
Channel 1353	2499
Channel 1354	2547
Channel 1355	2481
Channel 1356	2488
Channel 1357	2431
Channel 1358	2461
Channel 1359	2423
Channel 1360	2341
Channel 1361	2264
Channel 1362	2306
Channel 1363	2334
Channel 1364	2253
Channel 1365	2226
Channel 1366	2214
Channel 1367	2166
Channel 1368	2183
Channel 1369	2152
Channel 1370	2125
Channel 1371	2049
Channel 1372	2052
Channel 1373	2017
Channel 1374	1957
Channel 1375	1930
Channel 1376	1800
Channel 1377	1838
Channel 1378	1821
Channel 1379	1727
Channel 1380	1604
Channel 1381	1638
Channel 1382	1612
Channel 1383	1488
Channel 1384	1388
Channel 1385	1355
Channel 1386	1288
Channel 1387	1311
Channel 1388	1129
Channel 1389	1223
Channel 1390	987
Channel 1391	997
Channel 1392	1007
Channel 1393	882
Channel 1394	913
Channel 1395	770
Channel 1396	712
Channel 1397	678
Channel 1398	696
Channel 1399	660
Channel 1400	634
Channel 1401	642
Channel 1402	652
Channel 1403	592
Channel 1404	669
Channel 1405	666
Channel 1406	653
Channel 1407	761
Channel 1408	814
Channel 1409	893
Channel 1410	944
Channel 1411	1004
Channel 1412	1094
Channel 1413	1143
Channel 1414	1266
Channel 1415	1328
Channel 1416	1348
Channel 1417	1448
Channel 1418	1486
Channel 1419	1497
Channel 1420	1535
Channel 1421	1482
Channel 1422	1515
Channel 1423	1493
Channel 1424	1419
Channel 1425	1350
Channel 1426	1196
Channel 1427	1240
Channel 1428	1062
Channel 1429	1004
Channel 1430	954
Channel 1431	810
Channel 1432	709
Channel 1433	638
Channel 1434	552
Channel 1435	486
Channel 1436	401
Channel 1437	347
Channel 1438	284
Channel 1439	267
Channel 1440	237
Channel 1441	216
Channel 1442	185
Channel 1443	175
Channel 1444	181
Channel 1445	164
Channel 1446	155
Channel 1447	144
Channel 1448	132
Channel 1449	153
Channel 1450	136
Channel 1451	149
Channel 1452	137
Channel 1453	171
Channel 1454	183
Channel 1455	166
Channel 1456	182
Channel 1457	162
Channel 1458	185
Channel 1459	184
Channel 1460	191
Channel 1461	185
Channel 1462	201
Channel 1463	203
Channel 1464	228
Channel 1465	212
Channel 1466	278
Channel 1467	244
Channel 1468	267
Channel 1469	255
Channel 1470	297
Channel 1471	300
Channel 1472	280
Channel 1473	352
Channel 1474	320
Channel 1475	359
Channel 1476	355
Channel 1477	362
Channel 1478	391
Channel 1479	369
Channel 1480	394
Channel 1481	412
Channel 1482	408
Channel 1483	443
Channel 1484	388
Channel 1485	451
Channel 1486	431
Channel 1487	487
Channel 1488	461
Channel 1489	452
Channel 1490	468
Channel 1491	489
Channel 1492	474
Channel 1493	467
Channel 1494	481
Channel 1495	459
Channel 1496	467
Channel 1497	468
Channel 1498	435
Channel 1499	465
Channel 1500	473
Channel 1501	456
Channel 1502	456
Channel 1503	423
Channel 1504	418
Channel 1505	417
Channel 1506	441
Channel 1507	478
Channel 1508	454
Channel 1509	370
Channel 1510	434
Channel 1511	402
Channel 1512	389
Channel 1513	438
Channel 1514	390
Channel 1515	389
Channel 1516	391
Channel 1517	362
Channel 1518	384
Channel 1519	395
Channel 1520	355
Channel 1521	370
Channel 1522	365
Channel 1523	350
Channel 1524	354
Channel 1525	383
Channel 1526	345
Channel 1527	313
Channel 1528	354
Channel 1529	360
Channel 1530	343
Channel 1531	325
Channel 1532	353
Channel 1533	323
Channel 1534	366
Channel 1535	352
Channel 1536	316
Channel 1537	317
Channel 1538	302
Channel 1539	310
Channel 1540	266
Channel 1541	275
Channel 1542	269
Channel 1543	263
Channel 1544	281
Channel 1545	245
Channel 1546	265
Channel 1547	233
Channel 1548	247
Channel 1549	229
Channel 1550	214
Channel 1551	208
Channel 1552	203
Channel 1553	231
Channel 1554	202
Channel 1555	160
Channel 1556	176
Channel 1557	179
Channel 1558	180
Channel 1559	170
Channel 1560	169
Channel 1561	160
Channel 1562	126
Channel 1563	139
Channel 1564	121
Channel 1565	125
Channel 1566	132
Channel 1567	128
Channel 1568	106
Channel 1569	111
Channel 1570	126
Channel 1571	110
Channel 1572	111
Channel 1573	129
Channel 1574	87
Channel 1575	110
Channel 1576	112
Channel 1577	128
Channel 1578	115
Channel 1579	141
Channel 1580	171
Channel 1581	145
Channel 1582	189
Channel 1583	212
Channel 1584	215
Channel 1585	214
Channel 1586	272
Channel 1587	282
Channel 1588	284
Channel 1589	280
Channel 1590	321
Channel 1591	335
Channel 1592	318
Channel 1593	337
Channel 1594	324
Channel 1595	316
Channel 1596	288
Channel 1597	287
Channel 1598	262
Channel 1599	277
Channel 1600	223
Channel 1601	229
Channel 1602	172
Channel 1603	157
Channel 1604	126
Channel 1605	125
Channel 1606	100
Channel 1607	86
Channel 1608	101
Channel 1609	82
Channel 1610	67
Channel 1611	65
Channel 1612	74
Channel 1613	56
Channel 1614	71
Channel 1615	55
Channel 1616	72
Channel 1617	69
Channel 1618	83
Channel 1619	77
Channel 1620	66
Channel 1621	79
Channel 1622	60
Channel 1623	57
Channel 1624	75
Channel 1625	60
Channel 1626	59
Channel 1627	60
Channel 1628	47
Channel 1629	51
Channel 1630	33
Channel 1631	49
Channel 1632	40
Channel 1633	41
Channel 1634	30
Channel 1635	20
Channel 1636	38
Channel 1637	20
Channel 1638	16
Channel 1639	12
Channel 1640	21
Channel 1641	18
Channel 1642	17
Channel 1643	11
Channel 1644	11
Channel 1645	18
Channel 1646	17
Channel 1647	11
Channel 1648	18
Channel 1649	14
Channel 1650	13
Channel 1651	12
Channel 1652	18
Channel 1653	13
Channel 1654	9
Channel 1655	21
Channel 1656	12
Channel 1657	14
Channel 1658	18
Channel 1659	13
Channel 1660	12
Channel 1661	12
Channel 1662	12
Channel 1663	11
Channel 1664	14
Channel 1665	15
Channel 1666	9
Channel 1667	19
Channel 1668	17
Channel 1669	17
Channel 1670	11
Channel 1671	15
Channel 1672	26
Channel 1673	18
Channel 1674	15
Channel 1675	10
Channel 1676	13
Channel 1677	15
Channel 1678	21
Channel 1679	23
Channel 1680	20
Channel 1681	31
Channel 1682	21
Channel 1683	31
Channel 1684	35
Channel 1685	46
Channel 1686	50
Channel 1687	46
Channel 1688	68
Channel 1689	86
Channel 1690	98
Channel 1691	128
Channel 1692	144
Channel 1693	181
Channel 1694	194
Channel 1695	233
Channel 1696	284
Channel 1697	325
Channel 1698	373
Channel 1699	425
Channel 1700	497
Channel 1701	519
Channel 1702	570
Channel 1703	624
Channel 1704	701
Channel 1705	709
Channel 1706	840
Channel 1707	835
Channel 1708	918
Channel 1709	908
Channel 1710	943
Channel 1711	1019
Channel 1712	1014
Channel 1713	1036
Channel 1714	1062
Channel 1715	1125
Channel 1716	1054
Channel 1717	1087
Channel 1718	1086
Channel 1719	1040
Channel 1720	1028
Channel 1721	931
Channel 1722	865
Channel 1723	894
Channel 1724	748
Channel 1725	656
Channel 1726	615
Channel 1727	529
Channel 1728	475
Channel 1729	436
Channel 1730	349
Channel 1731	295
Channel 1732	271
Channel 1733	213
Channel 1734	176
Channel 1735	129
Channel 1736	121
Channel 1737	94
Channel 1738	58
Channel 1739	58
Channel 1740	33
Channel 1741	54
Channel 1742	22
Channel 1743	23
Channel 1744	20
Channel 1745	13
Channel 1746	18
Channel 1747	21
Channel 1748	13
Channel 1749	14
Channel 1750	13
Channel 1751	14
Channel 1752	14
Channel 1753	14
Channel 1754	14
Channel 1755	13
Channel 1756	14
Channel 1757	11
Channel 1758	17
Channel 1759	14
Channel 1760	9
Channel 1761	8
Channel 1762	6
Channel 1763	8
Channel 1764	11
Channel 1765	16
Channel 1766	12
Channel 1767	9
Channel 1768	14
Channel 1769	9
Channel 1770	18
Channel 1771	11
Channel 1772	16
Channel 1773	5
Channel 1774	12
Channel 1775	16
Channel 1776	4
Channel 1777	11
Channel 1778	8
Channel 1779	10
Channel 1780	12
Channel 1781	11
Channel 1782	8
Channel 1783	10
Channel 1784	11
Channel 1785	11
Channel 1786	2
Channel 1787	9
Channel 1788	10
Channel 1789	7
Channel 1790	14
Channel 1791	12
Channel 1792	13
Channel 1793	7
Channel 1794	11
Channel 1795	8
Channel 1796	15
Channel 1797	10
Channel 1798	15
Channel 1799	8
Channel 1800	7
Channel 1801	11
Channel 1802	10
Channel 1803	14
Channel 1804	10
Channel 1805	2
Channel 1806	9
Channel 1807	9
Channel 1808	6
Channel 1809	9
Channel 1810	14
Channel 1811	13
Channel 1812	14
Channel 1813	10
Channel 1814	14
Channel 1815	13
Channel 1816	10
Channel 1817	8
Channel 1818	11
Channel 1819	9
Channel 1820	15
Channel 1821	9
Channel 1822	8
Channel 1823	10
Channel 1824	6
Channel 1825	15
Channel 1826	4
Channel 1827	14
Channel 1828	12
Channel 1829	13
Channel 1830	6
Channel 1831	11
Channel 1832	9
Channel 1833	8
Channel 1834	10
Channel 1835	12
Channel 1836	7
Channel 1837	18
Channel 1838	9
Channel 1839	9
Channel 1840	12
Channel 1841	11
Channel 1842	18
Channel 1843	17
Channel 1844	15
Channel 1845	13
Channel 1846	13
Channel 1847	11
Channel 1848	11
Channel 1849	2
Channel 1850	8
Channel 1851	10
Channel 1852	10
Channel 1853	6
Channel 1854	11
Channel 1855	13
Channel 1856	17
Channel 1857	14
Channel 1858	16
Channel 1859	9
Channel 1860	10
Channel 1861	12
Channel 1862	16
Channel 1863	13
Channel 1864	10
Channel 1865	11
Channel 1866	11
Channel 1867	16
Channel 1868	17
Channel 1869	15
Channel 1870	15
Channel 1871	15
Channel 1872	11
Channel 1873	11
Channel 1874	10
Channel 1875	17
Channel 1876	20
Channel 1877	12
Channel 1878	10
Channel 1879	13
Channel 1880	14
Channel 1881	13
Channel 1882	9
Channel 1883	5
Channel 1884	19
Channel 1885	13
Channel 1886	11
Channel 1887	15
Channel 1888	18
Channel 1889	10
Channel 1890	25
Channel 1891	9
Channel 1892	16
Channel 1893	19
Channel 1894	18
Channel 1895	23
Channel 1896	14
Channel 1897	24
Channel 1898	14
Channel 1899	14
Channel 1900	14
Channel 1901	23
Channel 1902	21
Channel 1903	15
Channel 1904	20
Channel 1905	22
Channel 1906	37
Channel 1907	29
Channel 1908	37
Channel 1909	38
Channel 1910	48
Channel 1911	44
Channel 1912	62
Channel 1913	75
Channel 1914	94
Channel 1915	114
Channel 1916	124
Channel 1917	130
Channel 1918	153
Channel 1919	167
Channel 1920	193
Channel 1921	227
Channel 1922	241
Channel 1923	256
Channel 1924	245
Channel 1925	254
Channel 1926	283
Channel 1927	282
Channel 1928	288
Channel 1929	289
Channel 1930	304
Channel 1931	306
Channel 1932	273
Channel 1933	246
Channel 1934	265
Channel 1935	240
Channel 1936	211
Channel 1937	176
Channel 1938	163
Channel 1939	156
Channel 1940	129
Channel 1941	96
Channel 1942	89
Channel 1943	93
Channel 1944	88
Channel 1945	69
Channel 1946	55
Channel 1947	49
Channel 1948	38
Channel 1949	38
Channel 1950	24
Channel 1951	26
Channel 1952	39
Channel 1953	34
Channel 1954	25
Channel 1955	26
Channel 1956	29
Channel 1957	34
Channel 1958	34
Channel 1959	44
Channel 1960	44
Channel 1961	44
Channel 1962	48
Channel 1963	65
Channel 1964	47
Channel 1965	56
Channel 1966	55
Channel 1967	61
Channel 1968	58
Channel 1969	54
Channel 1970	50
Channel 1971	54
Channel 1972	48
Channel 1973	44
Channel 1974	55
Channel 1975	36
Channel 1976	43
Channel 1977	37
Channel 1978	39
Channel 1979	20
Channel 1980	22
Channel 1981	19
Channel 1982	17
Channel 1983	10
Channel 1984	10
Channel 1985	6
Channel 1986	13
Channel 1987	7
Channel 1988	11
Channel 1989	10
Channel 1990	7
Channel 1991	9
Channel 1992	7
Channel 1993	7
Channel 1994	1
[truncated: 2,102 more rows]
