# Supplementary material for: A dataset of 112 ligands for the preconcentration of mercury, uranium, lanthanum and other pollutants and heavy metals in water
Source: Data Brief. 2020 Feb 4;29:105236. doi: 10.1016/j.dib.2020.105236 (PMC7033335; doi:10.1016/j.dib.2020.105236)
Supplement: Multimedia component 49_Ammonium hexacyanoferrate _spl_II_spl_ hydrate [file mmc49.txt]

Kalib 1	-0.354346
Kalib 2	0.012554
Kalib 3	0.001788
Kalib 4	0.000419
Kalib Square	0.000000
Kalib Fano	0.010361
Channel 1	0
Channel 2	0
Channel 3	0
Channel 4	0
Channel 5	0
Channel 6	0
Channel 7	0
Channel 8	0
Channel 9	0
Channel 10	0
Channel 11	0
Channel 12	1
Channel 13	4
Channel 14	12
Channel 15	70
Channel 16	318
Channel 17	1021
Channel 18	3453
Channel 19	9625
Channel 20	23717
Channel 21	54658
Channel 22	110410
Channel 23	201196
Channel 24	327080
Channel 25	475937
Channel 26	623246
Channel 27	742690
Channel 28	781763
Channel 29	739023
Channel 30	631788
Channel 31	478836
Channel 32	324966
Channel 33	198106
Channel 34	108944
Channel 35	53149
Channel 36	23602
Channel 37	9041
Channel 38	3161
Channel 39	1000
Channel 40	286
Channel 41	70
Channel 42	14
Channel 43	8
Channel 44	7
Channel 45	3
Channel 46	5
Channel 47	7
Channel 48	3
Channel 49	6
Channel 50	4
Channel 51	4
Channel 52	3
Channel 53	3
Channel 54	5
Channel 55	1
Channel 56	5
Channel 57	6
Channel 58	2
Channel 59	3
Channel 60	2
Channel 61	4
Channel 62	4
Channel 63	2
Channel 64	1
Channel 65	4
Channel 66	3
Channel 67	0
Channel 68	2
Channel 69	3
Channel 70	3
Channel 71	2
Channel 72	4
Channel 73	3
Channel 74	2
Channel 75	1
Channel 76	1
Channel 77	1
Channel 78	22
Channel 79	62
Channel 80	66
Channel 81	56
Channel 82	50
Channel 83	58
Channel 84	58
Channel 85	56
Channel 86	55
Channel 87	56
Channel 88	58
Channel 89	56
Channel 90	56
Channel 91	57
Channel 92	46
Channel 93	58
Channel 94	55
Channel 95	50
Channel 96	63
Channel 97	59
Channel 98	58
Channel 99	58
Channel 100	64
Channel 101	54
Channel 102	47
Channel 103	54
Channel 104	55
Channel 105	49
Channel 106	59
Channel 107	44
Channel 108	53
Channel 109	54
Channel 110	55
Channel 111	53
Channel 112	42
Channel 113	47
Channel 114	39
Channel 115	39
Channel 116	41
Channel 117	48
Channel 118	40
Channel 119	30
Channel 120	65
Channel 121	43
Channel 122	59
Channel 123	53
Channel 124	61
Channel 125	51
Channel 126	61
Channel 127	49
Channel 128	42
Channel 129	54
Channel 130	44
Channel 131	51
Channel 132	35
Channel 133	37
Channel 134	38
Channel 135	41
Channel 136	37
Channel 137	43
Channel 138	35
Channel 139	32
Channel 140	44
Channel 141	52
Channel 142	38
Channel 143	44
Channel 144	35
Channel 145	31
Channel 146	30
Channel 147	30
Channel 148	33
Channel 149	35
Channel 150	25
Channel 151	28
Channel 152	34
Channel 153	30
Channel 154	28
Channel 155	21
Channel 156	30
Channel 157	25
Channel 158	31
Channel 159	27
Channel 160	36
Channel 161	25
Channel 162	28
Channel 163	21
Channel 164	39
Channel 165	36
Channel 166	31
Channel 167	31
Channel 168	36
Channel 169	23
Channel 170	32
Channel 171	27
Channel 172	33
Channel 173	21
Channel 174	31
Channel 175	30
Channel 176	26
Channel 177	31
Channel 178	30
Channel 179	20
Channel 180	34
Channel 181	21
Channel 182	36
Channel 183	31
Channel 184	34
Channel 185	33
Channel 186	30
Channel 187	31
Channel 188	33
Channel 189	39
Channel 190	33
Channel 191	39
Channel 192	34
Channel 193	28
Channel 194	30
Channel 195	27
Channel 196	22
Channel 197	33
Channel 198	30
Channel 199	33
Channel 200	19
Channel 201	24
Channel 202	41
Channel 203	36
Channel 204	30
Channel 205	42
Channel 206	30
Channel 207	45
Channel 208	41
Channel 209	59
Channel 210	65
Channel 211	55
Channel 212	54
Channel 213	62
Channel 214	51
Channel 215	49
Channel 216	70
Channel 217	54
Channel 218	63
Channel 219	62
Channel 220	58
Channel 221	69
Channel 222	44
Channel 223	44
Channel 224	43
Channel 225	39
Channel 226	35
Channel 227	48
Channel 228	50
Channel 229	39
Channel 230	34
Channel 231	26
Channel 232	30
Channel 233	31
Channel 234	34
Channel 235	34
Channel 236	47
Channel 237	36
Channel 238	33
Channel 239	37
Channel 240	33
Channel 241	39
Channel 242	42
Channel 243	32
Channel 244	40
Channel 245	35
Channel 246	44
Channel 247	46
Channel 248	79
Channel 249	90
Channel 250	98
Channel 251	119
Channel 252	163
Channel 253	199
Channel 254	210
Channel 255	270
Channel 256	287
Channel 257	390
Channel 258	455
Channel 259	590
Channel 260	750
Channel 261	859
Channel 262	1015
Channel 263	1183
Channel 264	1155
Channel 265	1189
Channel 266	1230
Channel 267	1054
Channel 268	892
Channel 269	775
Channel 270	584
Channel 271	429
Channel 272	380
Channel 273	244
Channel 274	182
Channel 275	149
Channel 276	128
Channel 277	108
Channel 278	116
Channel 279	106
Channel 280	121
Channel 281	144
Channel 282	183
Channel 283	130
Channel 284	141
Channel 285	145
Channel 286	138
Channel 287	113
Channel 288	99
Channel 289	68
Channel 290	69
Channel 291	45
Channel 292	34
Channel 293	20
Channel 294	26
Channel 295	20
Channel 296	13
Channel 297	16
Channel 298	15
Channel 299	13
Channel 300	16
Channel 301	15
Channel 302	13
Channel 303	21
Channel 304	12
Channel 305	20
Channel 306	12
Channel 307	19
Channel 308	15
Channel 309	18
Channel 310	11
Channel 311	25
Channel 312	40
Channel 313	29
Channel 314	32
Channel 315	56
Channel 316	70
Channel 317	108
Channel 318	100
Channel 319	153
Channel 320	155
Channel 321	171
Channel 322	222
Channel 323	215
Channel 324	191
Channel 325	213
Channel 326	178
Channel 327	149
Channel 328	125
Channel 329	110
Channel 330	76
Channel 331	72
Channel 332	53
Channel 333	36
Channel 334	20
Channel 335	17
Channel 336	28
Channel 337	20
Channel 338	19
Channel 339	20
Channel 340	17
Channel 341	21
Channel 342	29
Channel 343	29
Channel 344	24
Channel 345	22
Channel 346	25
Channel 347	40
Channel 348	31
Channel 349	44
Channel 350	27
Channel 351	43
Channel 352	31
Channel 353	23
Channel 354	25
Channel 355	22
Channel 356	9
Channel 357	18
Channel 358	16
Channel 359	14
Channel 360	19
Channel 361	19
Channel 362	10
Channel 363	13
Channel 364	14
Channel 365	12
Channel 366	10
Channel 367	9
Channel 368	8
Channel 369	12
Channel 370	15
Channel 371	16
Channel 372	8
Channel 373	18
Channel 374	11
Channel 375	13
Channel 376	14
Channel 377	4
Channel 378	12
Channel 379	8
Channel 380	5
Channel 381	10
Channel 382	16
Channel 383	13
Channel 384	15
Channel 385	9
Channel 386	16
Channel 387	13
Channel 388	9
Channel 389	13
Channel 390	19
Channel 391	19
Channel 392	17
Channel 393	6
Channel 394	13
Channel 395	15
Channel 396	15
Channel 397	10
Channel 398	16
Channel 399	19
Channel 400	13
Channel 401	17
Channel 402	13
Channel 403	17
Channel 404	15
Channel 405	20
Channel 406	7
Channel 407	13
Channel 408	14
Channel 409	11
Channel 410	10
Channel 411	10
Channel 412	13
Channel 413	10
Channel 414	8
Channel 415	16
Channel 416	7
Channel 417	13
Channel 418	7
Channel 419	10
Channel 420	16
Channel 421	9
Channel 422	9
Channel 423	15
Channel 424	13
Channel 425	6
Channel 426	5
Channel 427	18
Channel 428	10
Channel 429	11
Channel 430	12
Channel 431	13
Channel 432	15
Channel 433	9
Channel 434	9
Channel 435	14
Channel 436	8
Channel 437	11
Channel 438	9
Channel 439	5
Channel 440	13
Channel 441	11
Channel 442	16
Channel 443	14
Channel 444	16
Channel 445	15
Channel 446	11
Channel 447	18
Channel 448	11
Channel 449	14
Channel 450	15
Channel 451	27
Channel 452	26
Channel 453	42
Channel 454	42
Channel 455	53
Channel 456	53
Channel 457	57
Channel 458	69
Channel 459	82
Channel 460	71
Channel 461	90
Channel 462	69
Channel 463	75
Channel 464	63
Channel 465	47
Channel 466	38
Channel 467	39
Channel 468	35
Channel 469	28
Channel 470	23
Channel 471	23
Channel 472	15
Channel 473	17
Channel 474	19
Channel 475	16
Channel 476	10
Channel 477	5
Channel 478	9
Channel 479	8
Channel 480	9
Channel 481	8
Channel 482	9
Channel 483	13
Channel 484	12
Channel 485	15
Channel 486	14
Channel 487	16
Channel 488	11
Channel 489	7
Channel 490	16
Channel 491	11
Channel 492	18
Channel 493	26
Channel 494	11
Channel 495	24
Channel 496	26
Channel 497	27
Channel 498	33
Channel 499	32
Channel 500	31
Channel 501	27
Channel 502	39
Channel 503	32
Channel 504	41
Channel 505	34
Channel 506	22
Channel 507	23
Channel 508	22
Channel 509	16
Channel 510	17
Channel 511	19
Channel 512	30
Channel 513	19
Channel 514	12
Channel 515	16
Channel 516	17
Channel 517	19
Channel 518	21
Channel 519	20
Channel 520	20
Channel 521	28
Channel 522	25
Channel 523	28
Channel 524	36
Channel 525	56
Channel 526	73
Channel 527	105
Channel 528	133
Channel 529	198
Channel 530	256
Channel 531	385
Channel 532	432
Channel 533	620
Channel 534	764
Channel 535	861
Channel 536	992
Channel 537	1090
Channel 538	1259
Channel 539	1251
Channel 540	1170
Channel 541	1205
Channel 542	1075
Channel 543	990
Channel 544	774
Channel 545	678
Channel 546	544
Channel 547	422
Channel 548	328
Channel 549	229
Channel 550	175
Channel 551	117
Channel 552	72
Channel 553	51
Channel 554	36
Channel 555	33
Channel 556	15
Channel 557	15
Channel 558	15
Channel 559	20
Channel 560	10
Channel 561	24
Channel 562	15
Channel 563	21
Channel 564	14
Channel 565	9
Channel 566	10
Channel 567	13
Channel 568	14
Channel 569	14
Channel 570	14
Channel 571	13
Channel 572	12
Channel 573	20
Channel 574	21
Channel 575	22
Channel 576	25
Channel 577	15
Channel 578	25
Channel 579	36
Channel 580	31
Channel 581	38
Channel 582	56
Channel 583	61
Channel 584	72
Channel 585	104
Channel 586	95
Channel 587	119
Channel 588	159
Channel 589	155
Channel 590	176
Channel 591	180
Channel 592	200
Channel 593	181
Channel 594	181
Channel 595	155
Channel 596	146
Channel 597	127
Channel 598	94
Channel 599	78
Channel 600	72
Channel 601	56
Channel 602	47
Channel 603	26
Channel 604	25
Channel 605	23
Channel 606	20
Channel 607	29
Channel 608	27
Channel 609	23
Channel 610	15
Channel 611	25
Channel 612	35
Channel 613	37
Channel 614	30
Channel 615	46
Channel 616	74
Channel 617	72
Channel 618	94
Channel 619	134
Channel 620	124
Channel 621	164
Channel 622	186
Channel 623	173
Channel 624	199
Channel 625	225
Channel 626	198
Channel 627	183
Channel 628	178
Channel 629	158
Channel 630	132
Channel 631	101
Channel 632	82
Channel 633	58
Channel 634	63
Channel 635	42
Channel 636	42
Channel 637	27
Channel 638	16
Channel 639	24
Channel 640	18
Channel 641	11
Channel 642	11
Channel 643	14
Channel 644	15
Channel 645	18
Channel 646	9
Channel 647	13
Channel 648	15
Channel 649	10
Channel 650	9
Channel 651	10
Channel 652	11
Channel 653	10
Channel 654	13
Channel 655	11
Channel 656	14
Channel 657	13
Channel 658	16
Channel 659	22
Channel 660	20
Channel 661	24
Channel 662	20
Channel 663	28
Channel 664	38
Channel 665	33
Channel 666	42
Channel 667	49
Channel 668	57
Channel 669	42
Channel 670	53
Channel 671	42
Channel 672	51
Channel 673	45
Channel 674	40
Channel 675	40
Channel 676	37
Channel 677	30
Channel 678	30
Channel 679	36
Channel 680	45
Channel 681	32
Channel 682	51
Channel 683	35
Channel 684	41
Channel 685	35
Channel 686	48
Channel 687	45
Channel 688	59
Channel 689	46
Channel 690	51
Channel 691	42
Channel 692	39
Channel 693	37
Channel 694	49
Channel 695	24
Channel 696	33
Channel 697	20
Channel 698	31
Channel 699	23
Channel 700	18
Channel 701	22
Channel 702	20
Channel 703	23
Channel 704	29
Channel 705	32
Channel 706	22
Channel 707	37
Channel 708	38
Channel 709	44
Channel 710	52
Channel 711	70
Channel 712	73
Channel 713	89
Channel 714	108
Channel 715	94
Channel 716	108
Channel 717	118
Channel 718	104
Channel 719	132
Channel 720	123
Channel 721	99
Channel 722	83
Channel 723	86
Channel 724	71
Channel 725	83
Channel 726	61
Channel 727	40
Channel 728	43
Channel 729	35
Channel 730	19
Channel 731	18
Channel 732	20
Channel 733	16
Channel 734	13
Channel 735	11
Channel 736	20
Channel 737	20
Channel 738	15
Channel 739	17
Channel 740	23
Channel 741	19
Channel 742	12
Channel 743	12
Channel 744	17
Channel 745	23
Channel 746	17
Channel 747	14
Channel 748	9
Channel 749	11
Channel 750	13
Channel 751	18
Channel 752	20
Channel 753	11
Channel 754	5
Channel 755	19
Channel 756	15
Channel 757	9
Channel 758	14
Channel 759	4
Channel 760	14
Channel 761	17
Channel 762	17
Channel 763	23
Channel 764	15
Channel 765	15
Channel 766	9
Channel 767	16
Channel 768	22
Channel 769	18
Channel 770	14
Channel 771	16
Channel 772	21
Channel 773	14
Channel 774	19
Channel 775	18
Channel 776	9
Channel 777	14
Channel 778	14
Channel 779	15
Channel 780	20
Channel 781	19
Channel 782	18
Channel 783	24
Channel 784	17
Channel 785	21
Channel 786	16
Channel 787	29
Channel 788	31
Channel 789	28
Channel 790	43
Channel 791	30
Channel 792	25
Channel 793	32
Channel 794	30
Channel 795	34
Channel 796	35
Channel 797	33
Channel 798	26
Channel 799	17
Channel 800	28
Channel 801	35
Channel 802	29
Channel 803	29
Channel 804	35
Channel 805	29
Channel 806	22
Channel 807	20
Channel 808	32
Channel 809	16
Channel 810	16
Channel 811	13
Channel 812	22
Channel 813	27
Channel 814	14
Channel 815	14
Channel 816	26
Channel 817	14
Channel 818	16
Channel 819	14
Channel 820	16
Channel 821	10
Channel 822	21
Channel 823	13
Channel 824	16
Channel 825	15
Channel 826	16
Channel 827	9
Channel 828	8
Channel 829	11
Channel 830	20
Channel 831	9
Channel 832	20
Channel 833	17
Channel 834	8
Channel 835	17
Channel 836	10
Channel 837	5
Channel 838	9
Channel 839	12
Channel 840	15
Channel 841	15
Channel 842	25
Channel 843	11
Channel 844	13
Channel 845	21
Channel 846	20
Channel 847	15
Channel 848	12
Channel 849	21
Channel 850	14
Channel 851	22
Channel 852	15
Channel 853	15
Channel 854	14
Channel 855	16
Channel 856	16
Channel 857	19
Channel 858	15
Channel 859	9
Channel 860	14
Channel 861	24
Channel 862	18
Channel 863	18
Channel 864	16
Channel 865	24
Channel 866	17
Channel 867	19
Channel 868	18
Channel 869	16
Channel 870	26
Channel 871	13
Channel 872	16
Channel 873	19
Channel 874	24
Channel 875	13
Channel 876	25
Channel 877	15
Channel 878	17
Channel 879	19
Channel 880	24
Channel 881	15
Channel 882	21
Channel 883	13
Channel 884	19
Channel 885	16
Channel 886	11
Channel 887	12
Channel 888	19
Channel 889	15
Channel 890	13
Channel 891	11
Channel 892	14
Channel 893	24
Channel 894	19
Channel 895	17
Channel 896	7
Channel 897	20
Channel 898	19
Channel 899	12
Channel 900	24
Channel 901	11
Channel 902	11
Channel 903	14
Channel 904	15
Channel 905	24
Channel 906	21
Channel 907	16
Channel 908	13
Channel 909	22
Channel 910	29
Channel 911	13
Channel 912	17
Channel 913	23
Channel 914	16
Channel 915	15
Channel 916	20
Channel 917	14
Channel 918	17
Channel 919	24
Channel 920	14
Channel 921	16
Channel 922	13
Channel 923	19
Channel 924	13
Channel 925	17
Channel 926	14
Channel 927	20
Channel 928	16
Channel 929	22
Channel 930	26
Channel 931	23
Channel 932	26
Channel 933	22
Channel 934	20
Channel 935	12
Channel 936	19
Channel 937	22
Channel 938	14
Channel 939	17
Channel 940	20
Channel 941	27
Channel 942	22
Channel 943	19
Channel 944	26
Channel 945	26
Channel 946	25
Channel 947	20
Channel 948	21
Channel 949	26
Channel 950	20
Channel 951	18
Channel 952	27
Channel 953	19
Channel 954	21
Channel 955	28
Channel 956	26
Channel 957	17
Channel 958	25
Channel 959	8
Channel 960	17
Channel 961	11
Channel 962	22
Channel 963	19
Channel 964	23
Channel 965	14
Channel 966	20
Channel 967	20
Channel 968	21
Channel 969	23
Channel 970	16
Channel 971	27
Channel 972	24
Channel 973	17
Channel 974	25
Channel 975	22
Channel 976	30
Channel 977	18
Channel 978	22
Channel 979	34
Channel 980	19
Channel 981	21
Channel 982	19
Channel 983	22
Channel 984	18
Channel 985	23
Channel 986	22
Channel 987	19
Channel 988	18
Channel 989	20
Channel 990	21
Channel 991	17
Channel 992	17
Channel 993	17
Channel 994	23
Channel 995	20
Channel 996	26
Channel 997	23
Channel 998	20
Channel 999	16
Channel 1000	18
Channel 1001	14
Channel 1002	26
Channel 1003	22
Channel 1004	14
Channel 1005	22
Channel 1006	23
Channel 1007	21
Channel 1008	20
Channel 1009	24
Channel 1010	20
Channel 1011	16
Channel 1012	18
Channel 1013	18
Channel 1014	24
Channel 1015	12
Channel 1016	23
Channel 1017	20
Channel 1018	15
Channel 1019	23
Channel 1020	20
Channel 1021	13
Channel 1022	26
Channel 1023	18
Channel 1024	25
Channel 1025	17
Channel 1026	24
Channel 1027	16
Channel 1028	23
Channel 1029	16
Channel 1030	26
Channel 1031	18
Channel 1032	28
Channel 1033	36
Channel 1034	22
Channel 1035	24
Channel 1036	27
Channel 1037	23
Channel 1038	28
Channel 1039	23
Channel 1040	23
Channel 1041	29
Channel 1042	24
Channel 1043	19
Channel 1044	36
Channel 1045	31
Channel 1046	26
Channel 1047	17
Channel 1048	20
Channel 1049	19
Channel 1050	18
Channel 1051	22
Channel 1052	22
Channel 1053	18
Channel 1054	21
Channel 1055	25
Channel 1056	18
Channel 1057	20
Channel 1058	22
Channel 1059	29
Channel 1060	28
Channel 1061	27
Channel 1062	29
Channel 1063	21
Channel 1064	17
Channel 1065	28
Channel 1066	29
Channel 1067	11
Channel 1068	21
Channel 1069	23
Channel 1070	16
Channel 1071	21
Channel 1072	15
Channel 1073	25
Channel 1074	23
Channel 1075	19
Channel 1076	25
Channel 1077	24
Channel 1078	28
Channel 1079	24
Channel 1080	20
Channel 1081	16
Channel 1082	26
Channel 1083	20
Channel 1084	25
Channel 1085	34
Channel 1086	16
Channel 1087	22
Channel 1088	15
Channel 1089	27
Channel 1090	24
Channel 1091	34
Channel 1092	23
Channel 1093	31
Channel 1094	33
Channel 1095	29
Channel 1096	18
Channel 1097	21
Channel 1098	21
Channel 1099	26
Channel 1100	22
Channel 1101	25
Channel 1102	32
Channel 1103	20
Channel 1104	17
Channel 1105	34
Channel 1106	33
Channel 1107	21
Channel 1108	34
Channel 1109	26
Channel 1110	29
Channel 1111	33
Channel 1112	31
Channel 1113	31
Channel 1114	25
Channel 1115	29
Channel 1116	27
Channel 1117	32
Channel 1118	35
Channel 1119	31
Channel 1120	27
Channel 1121	23
Channel 1122	21
Channel 1123	33
Channel 1124	28
Channel 1125	33
Channel 1126	23
Channel 1127	30
Channel 1128	30
Channel 1129	28
Channel 1130	29
Channel 1131	27
Channel 1132	27
Channel 1133	28
Channel 1134	35
Channel 1135	29
Channel 1136	24
Channel 1137	37
Channel 1138	29
Channel 1139	38
Channel 1140	34
Channel 1141	28
Channel 1142	39
Channel 1143	41
Channel 1144	41
Channel 1145	35
Channel 1146	43
Channel 1147	51
Channel 1148	31
Channel 1149	38
Channel 1150	47
Channel 1151	33
Channel 1152	39
Channel 1153	31
Channel 1154	44
Channel 1155	49
Channel 1156	45
Channel 1157	34
Channel 1158	42
Channel 1159	28
Channel 1160	39
Channel 1161	50
Channel 1162	53
Channel 1163	52
Channel 1164	47
Channel 1165	55
Channel 1166	47
Channel 1167	53
Channel 1168	46
Channel 1169	54
Channel 1170	43
Channel 1171	50
Channel 1172	67
Channel 1173	48
Channel 1174	51
Channel 1175	48
Channel 1176	54
Channel 1177	49
Channel 1178	43
Channel 1179	39
Channel 1180	55
Channel 1181	62
Channel 1182	57
Channel 1183	63
Channel 1184	66
Channel 1185	66
Channel 1186	60
Channel 1187	60
Channel 1188	58
Channel 1189	71
Channel 1190	53
Channel 1191	74
Channel 1192	58
Channel 1193	68
Channel 1194	57
Channel 1195	99
Channel 1196	58
Channel 1197	83
Channel 1198	79
Channel 1199	76
Channel 1200	85
Channel 1201	78
Channel 1202	74
Channel 1203	89
Channel 1204	93
Channel 1205	98
Channel 1206	106
Channel 1207	90
Channel 1208	81
Channel 1209	87
Channel 1210	105
Channel 1211	110
Channel 1212	100
Channel 1213	116
Channel 1214	97
Channel 1215	102
Channel 1216	120
Channel 1217	116
Channel 1218	103
Channel 1219	106
Channel 1220	115
Channel 1221	132
Channel 1222	115
Channel 1223	146
Channel 1224	124
Channel 1225	128
Channel 1226	154
Channel 1227	154
Channel 1228	150
Channel 1229	159
Channel 1230	155
Channel 1231	157
Channel 1232	143
Channel 1233	157
Channel 1234	158
Channel 1235	172
Channel 1236	175
Channel 1237	159
Channel 1238	194
Channel 1239	219
Channel 1240	209
Channel 1241	185
Channel 1242	212
Channel 1243	241
Channel 1244	184
Channel 1245	212
Channel 1246	250
Channel 1247	239
Channel 1248	283
Channel 1249	277
Channel 1250	300
Channel 1251	248
Channel 1252	260
Channel 1253	291
Channel 1254	277
Channel 1255	323
Channel 1256	334
Channel 1257	373
Channel 1258	352
Channel 1259	354
Channel 1260	358
Channel 1261	414
Channel 1262	436
Channel 1263	436
Channel 1264	421
Channel 1265	432
Channel 1266	445
Channel 1267	428
Channel 1268	479
Channel 1269	485
Channel 1270	489
Channel 1271	535
Channel 1272	554
Channel 1273	521
Channel 1274	537
Channel 1275	520
Channel 1276	554
Channel 1277	587
Channel 1278	573
Channel 1279	594
Channel 1280	570
Channel 1281	635
Channel 1282	594
Channel 1283	578
Channel 1284	589
Channel 1285	591
Channel 1286	639
Channel 1287	598
Channel 1288	556
Channel 1289	610
Channel 1290	648
Channel 1291	587
Channel 1292	597
Channel 1293	624
Channel 1294	624
Channel 1295	674
Channel 1296	612
Channel 1297	645
Channel 1298	646
Channel 1299	677
Channel 1300	615
Channel 1301	683
Channel 1302	664
Channel 1303	673
Channel 1304	666
Channel 1305	734
Channel 1306	762
Channel 1307	783
Channel 1308	794
Channel 1309	772
Channel 1310	787
Channel 1311	860
Channel 1312	821
Channel 1313	956
Channel 1314	984
Channel 1315	1005
Channel 1316	1011
Channel 1317	993
Channel 1318	1163
Channel 1319	1159
Channel 1320	1266
Channel 1321	1270
Channel 1322	1363
Channel 1323	1392
Channel 1324	1450
Channel 1325	1399
Channel 1326	1553
Channel 1327	1623
Channel 1328	1687
Channel 1329	1729
Channel 1330	1788
Channel 1331	1800
Channel 1332	1803
Channel 1333	1884
Channel 1334	1963
Channel 1335	2033
Channel 1336	2110
Channel 1337	2059
Channel 1338	2065
Channel 1339	2133
Channel 1340	2072
Channel 1341	2109
Channel 1342	2126
Channel 1343	2128
Channel 1344	2155
Channel 1345	2164
Channel 1346	2091
Channel 1347	2120
Channel 1348	2139
Channel 1349	2085
Channel 1350	2209
Channel 1351	2218
Channel 1352	2132
Channel 1353	2089
Channel 1354	2127
Channel 1355	2130
Channel 1356	2076
Channel 1357	2185
Channel 1358	2217
Channel 1359	2204
Channel 1360	2129
Channel 1361	2115
Channel 1362	2101
Channel 1363	2188
Channel 1364	2100
Channel 1365	2056
Channel 1366	2111
Channel 1367	2102
Channel 1368	2086
Channel 1369	1987
Channel 1370	1952
Channel 1371	1995
Channel 1372	1871
Channel 1373	1913
Channel 1374	1819
Channel 1375	1712
Channel 1376	1728
Channel 1377	1822
Channel 1378	1727
Channel 1379	1661
Channel 1380	1590
Channel 1381	1554
Channel 1382	1487
Channel 1383	1444
Channel 1384	1389
Channel 1385	1349
Channel 1386	1284
Channel 1387	1214
Channel 1388	1144
Channel 1389	1068
Channel 1390	998
Channel 1391	972
Channel 1392	957
Channel 1393	875
Channel 1394	830
Channel 1395	798
Channel 1396	746
Channel 1397	718
Channel 1398	681
Channel 1399	622
Channel 1400	638
Channel 1401	597
Channel 1402	606
Channel 1403	589
Channel 1404	610
Channel 1405	615
Channel 1406	658
Channel 1407	729
Channel 1408	733
Channel 1409	888
Channel 1410	912
Channel 1411	1034
Channel 1412	1007
Channel 1413	1077
Channel 1414	1188
Channel 1415	1269
Channel 1416	1258
Channel 1417	1453
Channel 1418	1341
Channel 1419	1451
Channel 1420	1450
Channel 1421	1382
Channel 1422	1395
Channel 1423	1344
Channel 1424	1348
Channel 1425	1310
Channel 1426	1168
Channel 1427	1123
Channel 1428	1034
Channel 1429	884
Channel 1430	851
Channel 1431	747
Channel 1432	681
Channel 1433	586
Channel 1434	484
Channel 1435	423
Channel 1436	381
Channel 1437	297
Channel 1438	281
Channel 1439	246
Channel 1440	219
Channel 1441	191
Channel 1442	194
Channel 1443	148
Channel 1444	138
Channel 1445	139
Channel 1446	141
Channel 1447	155
Channel 1448	129
Channel 1449	142
Channel 1450	131
Channel 1451	144
Channel 1452	144
Channel 1453	146
Channel 1454	157
Channel 1455	146
Channel 1456	161
Channel 1457	143
Channel 1458	140
Channel 1459	147
Channel 1460	158
Channel 1461	179
Channel 1462	171
Channel 1463	177
Channel 1464	197
Channel 1465	198
Channel 1466	191
Channel 1467	204
Channel 1468	198
Channel 1469	255
Channel 1470	235
Channel 1471	239
Channel 1472	275
Channel 1473	236
Channel 1474	276
Channel 1475	280
Channel 1476	276
Channel 1477	299
Channel 1478	304
Channel 1479	299
Channel 1480	339
Channel 1481	314
Channel 1482	317
Channel 1483	364
Channel 1484	357
Channel 1485	361
Channel 1486	362
Channel 1487	333
Channel 1488	388
Channel 1489	349
Channel 1490	338
Channel 1491	386
Channel 1492	405
Channel 1493	370
Channel 1494	376
Channel 1495	353
Channel 1496	356
Channel 1497	342
Channel 1498	348
Channel 1499	391
Channel 1500	375
Channel 1501	339
Channel 1502	344
Channel 1503	362
Channel 1504	348
Channel 1505	332
Channel 1506	338
Channel 1507	343
Channel 1508	372
Channel 1509	354
Channel 1510	361
Channel 1511	323
Channel 1512	354
Channel 1513	336
Channel 1514	335
Channel 1515	335
Channel 1516	364
Channel 1517	355
Channel 1518	308
Channel 1519	321
Channel 1520	366
Channel 1521	303
Channel 1522	327
Channel 1523	350
Channel 1524	330
Channel 1525	330
Channel 1526	332
Channel 1527	334
Channel 1528	330
Channel 1529	325
Channel 1530	318
Channel 1531	314
Channel 1532	325
Channel 1533	276
Channel 1534	288
Channel 1535	327
Channel 1536	279
Channel 1537	289
Channel 1538	269
Channel 1539	289
Channel 1540	259
Channel 1541	259
Channel 1542	257
Channel 1543	277
Channel 1544	250
Channel 1545	261
Channel 1546	237
Channel 1547	251
Channel 1548	216
Channel 1549	218
Channel 1550	226
Channel 1551	217
Channel 1552	206
Channel 1553	180
Channel 1554	216
Channel 1555	182
Channel 1556	165
Channel 1557	157
Channel 1558	166
Channel 1559	153
Channel 1560	162
Channel 1561	135
Channel 1562	146
Channel 1563	129
Channel 1564	132
Channel 1565	125
Channel 1566	122
Channel 1567	133
Channel 1568	113
Channel 1569	115
Channel 1570	119
Channel 1571	110
Channel 1572	107
Channel 1573	110
Channel 1574	117
Channel 1575	104
Channel 1576	136
Channel 1577	124
Channel 1578	134
Channel 1579	138
Channel 1580	139
Channel 1581	164
Channel 1582	187
Channel 1583	190
Channel 1584	237
Channel 1585	257
Channel 1586	255
Channel 1587	265
Channel 1588	303
Channel 1589	306
Channel 1590	330
Channel 1591	310
Channel 1592	327
Channel 1593	322
Channel 1594	354
Channel 1595	334
Channel 1596	282
Channel 1597	263
Channel 1598	274
Channel 1599	265
Channel 1600	211
Channel 1601	214
Channel 1602	155
Channel 1603	147
Channel 1604	143
Channel 1605	110
Channel 1606	91
Channel 1607	103
Channel 1608	88
Channel 1609	79
Channel 1610	67
Channel 1611	92
Channel 1612	66
Channel 1613	59
Channel 1614	72
Channel 1615	60
Channel 1616	62
Channel 1617	77
Channel 1618	79
Channel 1619	74
Channel 1620	71
Channel 1621	63
Channel 1622	73
Channel 1623	68
Channel 1624	62
Channel 1625	47
Channel 1626	63
Channel 1627	49
Channel 1628	40
Channel 1629	48
Channel 1630	32
Channel 1631	46
Channel 1632	36
Channel 1633	46
Channel 1634	28
Channel 1635	27
Channel 1636	33
Channel 1637	22
Channel 1638	25
Channel 1639	15
Channel 1640	17
Channel 1641	14
Channel 1642	14
Channel 1643	18
Channel 1644	19
Channel 1645	16
Channel 1646	18
Channel 1647	11
Channel 1648	17
Channel 1649	15
Channel 1650	14
Channel 1651	12
Channel 1652	15
Channel 1653	12
Channel 1654	10
Channel 1655	8
Channel 1656	13
Channel 1657	19
Channel 1658	18
Channel 1659	12
Channel 1660	16
Channel 1661	16
Channel 1662	10
Channel 1663	19
Channel 1664	8
Channel 1665	11
Channel 1666	16
Channel 1667	16
Channel 1668	20
Channel 1669	20
Channel 1670	20
Channel 1671	13
Channel 1672	12
Channel 1673	11
Channel 1674	15
Channel 1675	16
Channel 1676	9
Channel 1677	28
Channel 1678	21
Channel 1679	22
Channel 1680	19
Channel 1681	30
Channel 1682	25
Channel 1683	39
Channel 1684	37
Channel 1685	41
Channel 1686	48
Channel 1687	47
Channel 1688	76
Channel 1689	85
Channel 1690	90
Channel 1691	109
Channel 1692	145
Channel 1693	178
Channel 1694	207
Channel 1695	247
Channel 1696	276
Channel 1697	316
Channel 1698	367
Channel 1699	459
Channel 1700	443
Channel 1701	568
Channel 1702	555
Channel 1703	647
Channel 1704	720
Channel 1705	734
Channel 1706	830
Channel 1707	782
Channel 1708	933
Channel 1709	953
Channel 1710	1058
Channel 1711	1026
Channel 1712	1094
Channel 1713	1081
Channel 1714	1102
Channel 1715	1121
Channel 1716	1142
Channel 1717	1157
Channel 1718	1082
Channel 1719	1032
Channel 1720	994
Channel 1721	1015
Channel 1722	925
Channel 1723	837
Channel 1724	742
Channel 1725	676
Channel 1726	618
Channel 1727	562
Channel 1728	470
Channel 1729	402
Channel 1730	350
Channel 1731	290
Channel 1732	264
Channel 1733	204
Channel 1734	165
Channel 1735	151
Channel 1736	111
Channel 1737	75
Channel 1738	55
Channel 1739	71
Channel 1740	41
Channel 1741	42
Channel 1742	26
Channel 1743	25
Channel 1744	22
Channel 1745	23
Channel 1746	12
Channel 1747	9
Channel 1748	15
Channel 1749	13
Channel 1750	12
Channel 1751	20
Channel 1752	10
Channel 1753	16
Channel 1754	12
Channel 1755	9
Channel 1756	17
Channel 1757	12
Channel 1758	13
Channel 1759	17
Channel 1760	12
Channel 1761	14
Channel 1762	7
Channel 1763	16
Channel 1764	12
Channel 1765	10
Channel 1766	13
Channel 1767	11
Channel 1768	10
Channel 1769	9
Channel 1770	11
Channel 1771	9
Channel 1772	9
Channel 1773	17
Channel 1774	12
Channel 1775	7
Channel 1776	9
Channel 1777	13
Channel 1778	7
Channel 1779	14
Channel 1780	13
Channel 1781	10
Channel 1782	12
Channel 1783	13
Channel 1784	13
Channel 1785	16
Channel 1786	4
Channel 1787	17
Channel 1788	13
Channel 1789	10
Channel 1790	14
Channel 1791	12
Channel 1792	14
Channel 1793	13
Channel 1794	17
Channel 1795	8
Channel 1796	13
Channel 1797	12
Channel 1798	11
Channel 1799	12
Channel 1800	16
Channel 1801	15
Channel 1802	14
Channel 1803	14
Channel 1804	10
Channel 1805	17
Channel 1806	10
Channel 1807	18
Channel 1808	13
Channel 1809	8
Channel 1810	10
Channel 1811	8
Channel 1812	7
Channel 1813	13
Channel 1814	12
Channel 1815	14
Channel 1816	8
Channel 1817	11
Channel 1818	9
Channel 1819	7
Channel 1820	13
Channel 1821	16
Channel 1822	14
Channel 1823	12
Channel 1824	7
Channel 1825	11
Channel 1826	5
Channel 1827	9
Channel 1828	10
Channel 1829	10
Channel 1830	18
Channel 1831	13
Channel 1832	11
Channel 1833	12
Channel 1834	11
Channel 1835	10
Channel 1836	6
Channel 1837	13
Channel 1838	9
Channel 1839	6
Channel 1840	13
Channel 1841	10
Channel 1842	11
Channel 1843	17
Channel 1844	18
Channel 1845	18
Channel 1846	6
Channel 1847	7
Channel 1848	13
Channel 1849	11
Channel 1850	12
Channel 1851	11
Channel 1852	10
Channel 1853	9
Channel 1854	9
Channel 1855	16
Channel 1856	10
Channel 1857	7
Channel 1858	11
Channel 1859	13
Channel 1860	7
Channel 1861	16
Channel 1862	12
Channel 1863	23
Channel 1864	10
Channel 1865	15
Channel 1866	9
Channel 1867	11
Channel 1868	7
Channel 1869	14
Channel 1870	14
Channel 1871	14
Channel 1872	7
Channel 1873	9
Channel 1874	7
Channel 1875	7
Channel 1876	12
Channel 1877	16
Channel 1878	16
Channel 1879	10
Channel 1880	9
Channel 1881	17
Channel 1882	14
Channel 1883	10
Channel 1884	16
Channel 1885	10
Channel 1886	10
Channel 1887	13
Channel 1888	15
Channel 1889	11
Channel 1890	15
Channel 1891	14
Channel 1892	20
Channel 1893	14
Channel 1894	13
Channel 1895	11
Channel 1896	17
Channel 1897	18
Channel 1898	22
Channel 1899	12
Channel 1900	14
Channel 1901	18
Channel 1902	19
Channel 1903	20
Channel 1904	21
Channel 1905	30
Channel 1906	23
Channel 1907	29
Channel 1908	42
Channel 1909	46
Channel 1910	50
Channel 1911	54
Channel 1912	60
Channel 1913	79
Channel 1914	100
Channel 1915	97
Channel 1916	132
Channel 1917	137
Channel 1918	165
Channel 1919	182
Channel 1920	214
Channel 1921	207
Channel 1922	254
Channel 1923	271
Channel 1924	275
Channel 1925	322
Channel 1926	260
Channel 1927	297
Channel 1928	284
Channel 1929	295
Channel 1930	283
Channel 1931	275
Channel 1932	276
Channel 1933	279
Channel 1934	234
Channel 1935	233
Channel 1936	192
Channel 1937	188
Channel 1938	137
Channel 1939	171
Channel 1940	124
Channel 1941	107
Channel 1942	93
Channel 1943	95
Channel 1944	94
Channel 1945	58
Channel 1946	61
Channel 1947	50
Channel 1948	56
Channel 1949	32
Channel 1950	40
Channel 1951	39
Channel 1952	36
Channel 1953	36
Channel 1954	36
Channel 1955	44
Channel 1956	54
Channel 1957	50
Channel 1958	39
Channel 1959	52
Channel 1960	41
Channel 1961	47
Channel 1962	52
Channel 1963	35
Channel 1964	54
Channel 1965	57
Channel 1966	60
Channel 1967	50
Channel 1968	57
Channel 1969	63
Channel 1970	46
Channel 1971	42
Channel 1972	50
Channel 1973	42
Channel 1974	30
Channel 1975	39
Channel 1976	32
Channel 1977	31
Channel 1978	30
Channel 1979	23
Channel 1980	20
Channel 1981	19
Channel 1982	16
Channel 1983	17
Channel 1984	8
Channel 1985	7
Channel 1986	10
Channel 1987	8
Channel 1988	9
Channel 1989	13
Channel 1990	11
Channel 1991	10
Channel 1992	2
Channel 1993	9
Channel 1994	5
[truncated: 2,102 more rows]
