# Supplementary material for: A dataset of 112 ligands for the preconcentration of mercury, uranium, lanthanum and other pollutants and heavy metals in water
Source: Data Brief. 2020 Feb 4;29:105236. doi: 10.1016/j.dib.2020.105236 (PMC7033335; doi:10.1016/j.dib.2020.105236)
Supplement: Multimedia component 50_Ammonium pyrrolidinedithiocarbamate [file mmc50.txt]

0
0
0
0
0
0
0
0
0
0
0
0
2
14
88
274
1043
3373
9333
23688
54312
109364
200889
328489
475256
626215
742949
782165
740740
630423
481301
324259
198727
109046
53348
23231
9251
3144
923
293
91
21
8
10
10
9
3
3
2
6
4
1
6
6
2
5
2
1
4
3
2
1
2
3
3
3
1
0
1
2
2
2
0
0
0
1
1
25
47
46
52
53
50
58
63
39
35
53
45
45
41
54
52
45
42
60
39
49
43
45
42
47
55
53
46
38
41
44
49
49
40
45
52
54
39
44
45
54
42
38
55
42
46
43
41
32
34
50
32
38
33
30
33
39
24
26
30
39
29
34
32
31
29
38
27
32
37
33
31
24
30
30
13
30
31
22
26
28
19
29
32
27
29
22
29
30
12
10
34
23
33
21
30
25
26
22
21
26
35
33
20
32
26
22
28
37
32
34
34
32
36
36
34
22
34
25
35
27
18
19
27
30
32
26
36
51
42
58
57
78
97
96
73
90
73
68
86
75
74
83
80
85
54
67
52
42
47
43
48
42
36
27
30
21
23
34
32
22
28
29
27
34
33
26
43
41
58
61
82
102
107
137
160
179
203
251
241
284
382
435
498
543
637
695
659
613
593
522
439
336
274
207
159
118
96
89
62
79
82
78
99
93
82
90
83
79
49
48
34
32
32
26
17
20
14
15
9
13
16
15
7
15
12
7
16
20
17
17
17
14
23
31
33
39
61
66
98
99
124
157
160
208
167
161
165
161
146
102
83
74
53
36
22
22
18
25
14
22
22
19
22
32
28
22
26
32
26
29
40
31
33
33
17
29
19
15
18
9
5
19
9
13
8
6
12
9
12
14
6
4
10
16
15
6
11
13
10
11
12
8
9
8
8
12
14
12
11
13
13
11
9
9
14
5
15
14
9
12
15
8
12
6
8
14
10
13
6
5
9
10
15
8
4
12
8
3
15
8
11
9
11
13
10
9
10
5
15
14
8
10
4
15
6
12
8
4
6
12
12
7
14
13
10
7
10
10
20
15
16
20
19
22
37
39
56
59
79
88
62
84
75
80
87
60
60
34
40
29
23
18
8
15
13
15
7
13
5
11
8
7
3
13
13
11
7
9
15
7
6
11
21
16
13
13
32
36
23
23
28
39
21
38
30
23
26
26
22
14
24
15
15
17
15
13
11
10
12
18
16
10
26
27
16
26
26
40
46
59
66
95
133
161
164
226
269
290
299
317
302
329
305
283
273
213
180
149
99
87
66
44
27
23
10
15
17
9
7
11
13
17
9
9
8
6
11
10
13
15
10
9
9
13
18
9
13
14
24
13
15
17
24
15
47
22
43
56
48
66
71
60
68
57
50
58
60
50
43
23
34
38
22
19
29
19
15
13
24
10
16
14
29
24
32
41
56
71
91
100
117
168
166
184
189
196
206
212
204
177
180
143
129
103
68
59
48
45
28
14
17
8
13
13
18
7
6
17
9
15
11
10
14
15
14
14
9
18
17
19
14
18
22
22
25
33
40
38
56
37
44
47
53
44
40
56
36
50
30
39
40
36
38
34
38
35
48
56
49
46
40
45
50
38
44
30
30
21
21
21
13
26
12
16
10
24
23
28
19
26
40
39
55
53
60
72
74
74
80
82
75
77
59
56
40
46
40
33
24
27
23
9
17
19
17
14
15
15
15
24
17
9
22
20
11
9
12
12
13
16
14
9
9
11
11
19
13
14
6
15
13
6
13
14
9
12
21
10
10
11
14
15
15
8
11
14
16
12
13
15
15
22
14
14
15
13
14
19
18
25
21
25
17
22
24
17
25
17
29
26
25
13
22
18
16
12
25
18
16
22
17
9
15
19
11
15
11
13
9
7
11
14
11
15
11
22
17
16
9
10
13
9
9
9
10
10
8
8
15
10
19
15
9
12
10
12
14
14
15
10
11
16
12
17
13
19
19
15
13
11
13
18
22
15
12
16
20
14
14
13
13
15
15
17
16
21
15
13
20
18
15
16
13
12
15
8
10
14
15
22
8
15
12
11
12
11
15
16
14
19
14
11
12
20
14
12
13
13
10
20
13
15
11
14
8
15
16
12
13
20
20
19
14
15
9
14
15
16
15
14
16
14
17
25
12
18
17
21
13
16
24
18
25
18
28
19
15
8
24
16
22
25
16
14
18
14
23
11
29
14
14
17
15
18
15
18
16
9
10
22
14
15
29
20
16
20
17
18
28
21
14
24
19
14
19
11
26
18
20
16
20
14
20
15
13
16
15
15
20
14
19
24
12
24
20
24
20
18
20
17
10
17
21
14
22
16
14
20
11
12
26
16
17
19
24
16
26
27
16
21
16
20
23
22
26
27
25
33
22
29
13
31
23
22
17
18
31
14
14
21
23
24
16
19
15
26
7
21
14
13
24
16
18
27
18
24
15
21
18
25
14
19
10
20
21
19
20
20
17
15
19
14
23
20
26
20
15
27
17
17
16
25
26
22
26
25
34
24
20
18
18
13
27
28
25
30
20
27
28
25
30
23
25
26
24
21
21
29
30
22
23
16
22
13
24
33
31
30
22
24
23
27
21
26
27
24
35
31
29
31
22
26
29
35
34
26
30
34
25
33
33
31
28
43
29
35
27
40
50
34
38
40
32
37
41
35
41
37
37
52
32
55
40
45
39
46
40
55
49
41
46
39
58
41
66
44
67
64
51
69
60
55
63
67
55
56
62
82
64
58
73
58
69
67
79
66
89
77
89
94
91
84
84
86
97
99
96
99
98
98
114
106
113
113
141
103
106
123
131
129
131
137
145
147
153
162
152
190
158
186
179
176
209
195
196
182
210
226
230
249
239
266
279
273
275
284
317
314
305
325
328
368
378
374
383
421
411
429
410
460
461
476
524
448
484
522
478
505
547
529
570
503
555
544
554
512
590
533
614
563
548
564
554
528
607
564
566
594
559
572
584
578
596
573
571
689
655
689
673
663
705
758
753
776
843
879
938
996
1014
1030
1076
1126
1195
1237
1288
1358
1390
1430
1390
1495
1565
1596
1627
1655
1640
1654
1770
1786
1837
1761
1746
1797
1812
1776
1789
1736
1768
1793
1714
1769
1803
1765
1677
1750
1663
1666
1634
1613
1672
1651
1605
1570
1603
1511
1534
1557
1461
1537
1436
1393
1416
1509
1432
1335
1362
1334
1237
1287
1241
1179
1134
1121
1108
1041
1057
986
911
875
824
824
748
688
700
661
546
562
518
514
463
484
476
434
414
444
435
456
449
496
490
585
620
623
695
741
778
783
861
924
997
990
922
981
983
981
877
870
833
765
708
626
609
541
475
432
405
288
289
273
224
188
179
150
144
154
161
132
137
125
143
105
126
115
130
147
130
117
144
127
138
141
138
154
162
155
149
179
197
180
181
207
183
206
236
209
248
234
252
229
250
261
244
305
276
284
280
309
300
301
321
316
312
288
323
307
301
318
321
293
323
300
336
299
318
281
282
304
295
258
264
287
276
275
226
277
264
252
245
259
261
233
253
272
255
241
259
243
268
249
245
253
257
218
247
216
228
233
223
211
205
202
208
196
180
176
166
191
178
168
164
158
146
154
143
150
146
127
145
101
121
112
104
102
85
97
107
98
80
79
98
86
93
81
74
81
82
72
79
99
105
109
146
132
149
159
157
182
202
238
251
249
261
278
264
239
252
272
220
242
201
201
164
182
153
140
111
115
103
78
62
64
47
57
49
42
47
59
51
51
40
63
68
56
50
64
44
54
44
49
37
37
41
28
24
28
22
25
23
16
16
22
17
16
28
13
13
9
14
8
9
13
12
10
10
16
10
16
21
21
15
10
16
18
15
16
11
18
16
10
17
14
12
14
19
11
18
9
11
28
20
20
25
22
25
30
38
31
66
56
79
83
105
126
138
162
211
224
277
345
382
411
454
503
560
644
682
701
759
879
857
954
1016
1028
1102
1157
1124
1101
1147
1135
1067
1035
1000
934
915
829
776
732
618
563
478
418
368
296
265
195
191
142
87
77
59
59
47
34
31
35
23
24
15
9
13
10
12
11
10
8
12
10
18
6
13
13
11
20
12
10
7
13
10
13
12
9
9
15
13
11
10
8
12
9
8
10
11
9
15
16
12
14
14
11
23
15
16
9
9
15
15
6
13
9
17
8
9
6
5
16
9
14
19
9
5
9
12
7
6
18
9
10
7
7
9
12
15
12
16
9
8
9
11
6
10
9
10
17
9
10
12
7
13
9
16
11
13
14
15
10
7
12
10
12
6
17
11
13
18
12
11
14
5
11
16
13
9
15
8
16
12
10
11
13
18
16
11
5
14
12
14
12
14
11
18
10
10
11
14
15
11
7
13
13
11
10
16
16
14
15
7
15
15
20
14
21
10
20
23
18
19
23
29
29
35
43
55
51
80
77
90
108
121
133
140
169
195
224
245
232
294
264
280
281
282
296
307
291
282
279
242
241
219
200
173
157
99
122
84
99
74
63
44
54
64
39
22
39
40
40
38
41
37
36
51
46
50
41
45
61
44
50
59
52
45
57
56
54
40
42
38
52
30
33
24
17
23
17
11
13
16
12
9
10
5
11
3
4
6
4
2
4
5
5
4
7
6
1
5
3
7
3
7
4
3
12
5
8
4
3
2
7
10
5
5
4
7
17
5
9
6
7
2
6
3
4
6
10
4
10
2
8
4
3
9
3
6
3
15
5
5
11
5
1
5
4632
0
0
0
0
0
0
0
0
0
0
0
0
0
0
0
0
0
0
0
0
0
0
0
0
0
0
0
0
0
0
0
0
0
0
0
0
0
0
0
0
0
0
0
0
0
0
0
0
0
0
0
0
0
0
0
0
0
0
0
0
0
0
0
0
0
0
0
0
0
0
0
0
0
0
0
0
0
0
0
0
0
0
0
0
0
0
0
0
0
0
0
0
0
0
0
0
0
0
0
0
0
0
0
0
0
0
0
0
0
0
0
0
0
0
0
0
0
0
0
0
0
0
0
0
0
0
0
0
0
0
0
0
0
0
0
0
0
0
0
0
0
0
0
0
0
0
0
0
0
0
0
0
0
0
0
0
0
0
0
0
0
0
0
0
0
0
0
0
0
0
0
0
0
0
0
0
0
0
0
0
0
0
0
0
0
0
0
0
0
0
0
0
0
0
0
0
0
0
0
0
0
0
0
0
0
0
0
0
0
0
0
0
0
0
0
0
0
0
0
0
0
0
0
0
0
0
0
0
0
0
0
0
0
0
0
0
0
0
0
0
0
0
0
0
0
0
0
0
0
0
0
0
0
0
0
0
0
0
0
0
0
0
0
0
0
0
0
0
0
0
0
0
0
0
0
0
0
0
0
0
0
0
0
0
0
0
0
0
0
0
0
0
0
0
0
0
0
0
0
0
0
0
0
0
0
0
0
0
0
0
0
0
0
0
0
0
0
0
0
0
0
0
0
0
0
0
0
0
0
0
0
0
0
0
0
0
0
0
0
0
0
0
0
0
0
0
0
0
0
0
0
0
0
0
0
0
0
0
0
0
0
0
0
0
0
0
0
0
0
0
0
0
0
0
0
0
0
0
0
0
0
0
0
0
0
0
0
0
0
0
0
0
0
0
0
0
0
0
0
0
0
0
0
0
0
0
0
0
0
0
0
0
0
0
0
0
0
0
0
0
0
0
0
0
0
0
0
0
0
0
0
0
0
0
0
0
0
0
0
0
0
0
0
0
0
0
0
0
0
0
0
0
0
0
0
0
0
0
0
0
0
0
0
0
0
0
0
0
0
0
0
0
0
0
0
0
0
0
0
0
0
0
0
0
0
0
0
0
0
0
0
0
0
0
0
0
0
0
0
0
0
0
0
0
0
0
0
0
0
0
0
0
0
0
0
0
0
0
0
0
0
0
0
0
0
0
0
0
0
0
0
0
0
0
0
0
0
0
0
0
0
0
0
0
0
0
0
0
0
0
0
0
0
0
0
0
0
0
0
0
0
0
0
0
0
0
0
0
0
0
0
0
0
0
0
0
0
0
0
0
0
0
0
0
0
0
0
0
0
0
0
0
0
0
0
0
0
0
0
0
0
0
0
0
0
0
0
0
0
0
0
0
0
0
0
0
0
0
0
0
0
0
0
0
0
0
0
0
0
0
0
0
0
0
0
0
0
0
0
0
0
0
0
0
0
0
0
0
0
0
0
0
0
0
0
0
0
0
0
0
0
0
0
0
0
0
0
0
0
0
0
0
0
0
0
0
0
0
0
0
0
0
0
0
0
0
0
0
0
0
0
0
0
0
0
0
0
0
0
0
0
0
0
0
0
0
0
0
0
0
0
0
0
0
0
0
0
0
0
0
0
0
0
0
0
0
0
0
0
0
0
0
0
0
0
0
0
0
0
0
0
0
0
0
0
0
0
0
0
0
0
0
0
0
0
0
0
0
0
0
0
0
0
0
0
0
0
0
0
0
0
0
0
0
0
0
0
0
0
0
0
0
0
0
0
0
0
0
0
0
0
0
0
0
0
0
0
0
0
0
0
0
0
0
0
0
0
0
0
0
0
0
0
0
0
0
0
0
0
0
0
0
0
0
0
0
0
0
0
0
0
0
0
0
0
0
0
0
0
0
0
0
0
0
0
0
0
0
0
0
0
0
0
0
0
0
0
0
0
0
0
0
0
0
0
0
0
0
0
0
0
0
0
0
0
0
0
0
0
0
0
0
0
0
0
0
0
0
0
0
0
0
0
0
0
0
0
0
0
0
0
0
0
0
0
0
0
0
0
0
0
0
0
0
0
0
0
0
0
0
0
0
0
0
0
0
0
0
0
0
0
0
0
0
0
0
0
0
0
0
0
0
0
0
0
0
0
0
0
0
0
0
0
0
0
0
0
0
0
0
0
0
0
0
0
0
0
0
0
0
0
0
0
0
0
0
0
0
0
0
0
0
0
0
0
0
0
0
0
0
0
0
0
0
0
0
0
0
0
0
0
0
0
0
0
0
0
0
0
0
0
0
0
0
0
0
0
0
0
0
0
0
0
0
0
0
0
0
0
0
0
0
0
0
0
0
0
0
0
0
0
0
0
0
0
0
0
0
0
0
0
0
0
0
0
0
0
0
0
0
0
0
0
0
0
0
0
0
0
0
0
0
0
0
0
0
0
0
0
0
0
0
0
0
0
0
0
0
0
0
0
0
0
0
0
0
0
0
0
0
0
0
0
0
0
0
0
0
0
0
0
0
0
0
0
0
0
0
0
0
0
0
0
0
0
0
0
0
0
0
0
0
0
0
0
0
0
0
0
0
0
0
0
0
0
0
0
0
0
0
0
0
0
0
0
0
0
0
0
0
0
0
0
0
0
0
0
0
0
0
0
0
0
0
0
0
0
0
0
0
0
0
0
0
0
0
0
0
0
0
0
0
0
0
0
0
0
0
0
0
0
0
0
0
0
0
0
0
0
0
0
0
0
0
0
0
0
0
0
0
0
0
0
0
0
0
0
0
0
0
0
0
0
0
0
0
0
0
0
0
0
0
0
0
0
0
0
0
0
0
0
0
0
0
0
0
0
0
0
0
0
0
0
0
0
0
0
0
0
0
0
0
0
0
0
0
0
0
0
0
0
0
0
0
0
0
0
0
0
0
0
0
0
0
0
0
0
0
0
0
0
0
0
0
0
0
0
0
0
0
0
0
0
0
0
0
0
0
0
0
0
0
0
0
0
0
0
0
0
0
0
0
0
0
0
0
0
0
0
0
0
0
0
0
0
0
0
0
0
0
0
0
0
0
0
0
0
0
0
0
0
0
0
0
0
0
0
0
0
0
0
0
0
0
0
0
0
0
0
0
0
0
0
0
0
0
0
0
0
0
0
0
0
0
0
0
0
0
0
0
0
0
0
0
0
0
0
0
0
0
0
0
0
0
0
0
0
0
0
0
0
0
0
0
0
0
0
0
0
0
0
0
0
0
0
0
0
0
0
0
0
0
0
0
0
0
0
0
0
0
0
0
0
0
0
0
0
0
0
0
0
0
0
0
0
0
0
0
0
0
0
0
0
0
0
0
0
0
0
0
0
0
0
0
0
0
0
0
0
0
0
0
0
0
0
0
0
0
0
0
0
0
0
0
0
0
0
0
0
0
0
0
0
0
0
0
0
0
0
0
0
0
0
0
0
0
0
0
0
0
0
0
0
0
0
0
0
0
0
0
0
0
0
0
0
0
0
0
0
0
0
0
0
0
0
0
0
0
0
0
0
0
0
0
0
0
0
0
0
0
0
0
0
0
0
0
0
0
0
0
0
0
0
0
0
0
0
0
0
0
0
0
0
0
0
0
0
0
0
0
0
0
0
0
0
0
0
0
0
0
0
0
0
0
0
0
0
0
0
0
0
0
0
0
0
0
0
0
0
0
0
0
0
0
0
0
0
0
0
0
0
0
0
0
0
0
0
0
0
0
0
0
0
0
0
0
0
0
0
0
0
0
0
0
0
0
0
0
0
0
0
0
0
0
0
0
0
0
0
0
0
0
0
0
0
0
0
0
0
0
0
0
0
0
0
0
0
0
0
0
0
0
0
0
0
0
0
0
0
0
0
0
0
0
0
0
0
0
0
0
0
0
0
0
0
0
0
0
0
0
0
0
0
0
0
0
0
0
0
0
0
0
0
0
0
0
0
0
0
0
0
0
0
0
0
0
0
0
0
0
0
0
0
0
0
0
0
0
0
0
0
0
0
0
0
0
0
0
0
0
0
0
0
0
0
0
0
0
0
0
0
0
0
0
0
0
0
0
0
0
0
0
0
0
0
0
0
0
0
0
0
0
0
0
0
0
0
0
0
0
0
0
0
0
0
0
0
0
0
0
0
0
0
0
0
0
0
0
0
0
0
0
0
0
0
0
0
0
0
0
0
0
0
0
0
0
0
0
0
0
0
0
0
0
0
0
0
0
0
0
0
0
0
0
0
0
0
0
0
0
0
0
0
0
0
0
0
0
0
0
0
0
0
0
0
0
0
0
0
0
0
0
0
0
0
0
0
0
0
0
0
0
0
0
0
0
0
0
0
0
0
0
0
0
0
0
0
0
0
0
0
0
0
0
0
0
0
0
0
0
0
0
0
0
0
0
0
0
0
0
0
0
0
0
0
0
0
0
0
0
0
0
0
0
0
0
0
0
0
0
0
0
0
0
0
0
0
0
0
0
0
0
0
0
0
0
0
0
0
0
0
0
0
0
0
0
0
0
0
0
0
0
0
0
0
0
0
0
0
0
0
0
0
0
0
0
0
0
0
0
0
0
0
0
0
0
0
0
0
0
0
0
0
0
0
0
0
0
0
0
0
0
0
0
0
0
0
0
