# Supplementary material for: A dataset of 112 ligands for the preconcentration of mercury, uranium, lanthanum and other pollutants and heavy metals in water
Source: Data Brief. 2020 Feb 4;29:105236. doi: 10.1016/j.dib.2020.105236 (PMC7033335; doi:10.1016/j.dib.2020.105236)
Supplement: Multimedia component 51_Antipyrin [file mmc51.txt]

Kalib 1	-0.354346
Kalib 2	0.012554
Kalib 3	0.001788
Kalib 4	0.000419
Kalib Square	0.000000
Kalib Fano	0.010361
Channel 1	0
Channel 2	0
Channel 3	0
Channel 4	0
Channel 5	0
Channel 6	0
Channel 7	0
Channel 8	0
Channel 9	0
Channel 10	0
Channel 11	0
Channel 12	0
Channel 13	2
Channel 14	22
Channel 15	76
Channel 16	288
Channel 17	1041
Channel 18	3451
Channel 19	9567
Channel 20	24096
Channel 21	54332
Channel 22	110867
Channel 23	201158
Channel 24	328458
Channel 25	475810
Channel 26	622609
Channel 27	740399
Channel 28	779759
Channel 29	737320
Channel 30	628133
Channel 31	479190
Channel 32	324387
Channel 33	198612
Channel 34	109290
Channel 35	53445
Channel 36	23083
Channel 37	9203
Channel 38	3245
Channel 39	968
Channel 40	276
Channel 41	83
Channel 42	26
Channel 43	3
Channel 44	8
Channel 45	8
Channel 46	5
Channel 47	5
Channel 48	8
Channel 49	6
Channel 50	6
Channel 51	6
Channel 52	5
Channel 53	3
Channel 54	4
Channel 55	4
Channel 56	2
Channel 57	6
Channel 58	4
Channel 59	3
Channel 60	2
Channel 61	2
Channel 62	3
Channel 63	1
Channel 64	2
Channel 65	1
Channel 66	4
Channel 67	2
Channel 68	1
Channel 69	3
Channel 70	2
Channel 71	3
Channel 72	1
Channel 73	1
Channel 74	1
Channel 75	2
Channel 76	2
Channel 77	1
Channel 78	29
Channel 79	66
Channel 80	49
Channel 81	57
Channel 82	64
Channel 83	56
Channel 84	54
Channel 85	54
Channel 86	69
Channel 87	59
Channel 88	73
Channel 89	68
Channel 90	60
Channel 91	60
Channel 92	69
Channel 93	54
Channel 94	75
Channel 95	91
Channel 96	49
Channel 97	48
Channel 98	57
Channel 99	60
Channel 100	72
Channel 101	72
Channel 102	57
Channel 103	54
Channel 104	52
Channel 105	58
Channel 106	50
Channel 107	56
Channel 108	57
Channel 109	45
Channel 110	51
Channel 111	57
Channel 112	58
Channel 113	58
Channel 114	56
Channel 115	53
Channel 116	45
Channel 117	63
Channel 118	45
Channel 119	55
Channel 120	33
Channel 121	56
Channel 122	66
Channel 123	59
Channel 124	57
Channel 125	71
Channel 126	58
Channel 127	38
Channel 128	41
Channel 129	52
Channel 130	42
Channel 131	45
Channel 132	54
Channel 133	41
Channel 134	40
Channel 135	39
Channel 136	27
Channel 137	29
Channel 138	38
Channel 139	30
Channel 140	33
Channel 141	32
Channel 142	36
Channel 143	44
Channel 144	38
Channel 145	42
Channel 146	35
Channel 147	39
Channel 148	34
Channel 149	42
Channel 150	36
Channel 151	27
Channel 152	30
Channel 153	33
Channel 154	33
Channel 155	23
Channel 156	21
Channel 157	38
Channel 158	37
Channel 159	37
Channel 160	35
Channel 161	25
Channel 162	39
Channel 163	29
Channel 164	37
Channel 165	32
Channel 166	24
Channel 167	41
Channel 168	23
Channel 169	29
Channel 170	25
Channel 171	31
Channel 172	32
Channel 173	35
Channel 174	35
Channel 175	35
Channel 176	29
Channel 177	39
Channel 178	32
Channel 179	36
Channel 180	28
Channel 181	31
Channel 182	27
Channel 183	30
Channel 184	33
Channel 185	36
Channel 186	32
Channel 187	34
Channel 188	42
Channel 189	38
Channel 190	51
Channel 191	31
Channel 192	33
Channel 193	38
Channel 194	27
Channel 195	34
Channel 196	26
Channel 197	35
Channel 198	30
Channel 199	43
Channel 200	30
Channel 201	34
Channel 202	20
Channel 203	28
Channel 204	23
Channel 205	31
Channel 206	46
Channel 207	46
Channel 208	45
Channel 209	56
Channel 210	51
Channel 211	56
Channel 212	54
Channel 213	68
Channel 214	67
Channel 215	56
Channel 216	62
Channel 217	66
Channel 218	59
Channel 219	49
Channel 220	62
Channel 221	49
Channel 222	54
Channel 223	56
Channel 224	48
Channel 225	51
Channel 226	46
Channel 227	33
Channel 228	33
Channel 229	29
Channel 230	57
Channel 231	33
Channel 232	33
Channel 233	36
Channel 234	36
Channel 235	38
Channel 236	32
Channel 237	30
Channel 238	31
Channel 239	29
Channel 240	33
Channel 241	32
Channel 242	33
Channel 243	41
Channel 244	35
Channel 245	41
Channel 246	48
Channel 247	54
Channel 248	64
Channel 249	78
Channel 250	102
Channel 251	119
Channel 252	167
Channel 253	195
Channel 254	199
Channel 255	261
Channel 256	335
Channel 257	371
Channel 258	477
Channel 259	593
Channel 260	716
Channel 261	878
Channel 262	1018
Channel 263	1102
Channel 264	1172
Channel 265	1147
Channel 266	1138
Channel 267	1133
Channel 268	878
Channel 269	749
Channel 270	635
Channel 271	445
Channel 272	320
Channel 273	243
Channel 274	159
Channel 275	142
Channel 276	117
Channel 277	106
Channel 278	115
Channel 279	120
Channel 280	143
Channel 281	131
Channel 282	141
Channel 283	148
Channel 284	162
Channel 285	142
Channel 286	122
Channel 287	117
Channel 288	101
Channel 289	79
Channel 290	54
Channel 291	49
Channel 292	45
Channel 293	21
Channel 294	35
Channel 295	20
Channel 296	29
Channel 297	20
Channel 298	20
Channel 299	12
Channel 300	16
Channel 301	19
Channel 302	20
Channel 303	14
Channel 304	15
Channel 305	12
Channel 306	18
Channel 307	19
Channel 308	18
Channel 309	18
Channel 310	17
Channel 311	24
Channel 312	23
Channel 313	30
Channel 314	31
Channel 315	49
Channel 316	64
Channel 317	72
Channel 318	109
Channel 319	120
Channel 320	166
Channel 321	184
Channel 322	183
Channel 323	193
Channel 324	165
Channel 325	167
Channel 326	146
Channel 327	146
Channel 328	129
Channel 329	81
Channel 330	82
Channel 331	43
Channel 332	40
Channel 333	41
Channel 334	21
Channel 335	22
Channel 336	19
Channel 337	9
Channel 338	21
Channel 339	14
Channel 340	24
Channel 341	19
Channel 342	18
Channel 343	27
Channel 344	29
Channel 345	20
Channel 346	40
Channel 347	26
Channel 348	34
Channel 349	34
Channel 350	25
Channel 351	37
Channel 352	34
Channel 353	18
Channel 354	20
Channel 355	24
Channel 356	16
Channel 357	18
Channel 358	19
Channel 359	9
Channel 360	9
Channel 361	9
Channel 362	9
Channel 363	25
Channel 364	16
Channel 365	12
Channel 366	7
Channel 367	11
Channel 368	11
Channel 369	18
Channel 370	6
Channel 371	13
Channel 372	11
Channel 373	9
Channel 374	7
Channel 375	13
Channel 376	12
Channel 377	12
Channel 378	11
Channel 379	12
Channel 380	19
Channel 381	19
Channel 382	7
Channel 383	15
Channel 384	12
Channel 385	15
Channel 386	11
Channel 387	14
Channel 388	19
Channel 389	13
Channel 390	16
Channel 391	15
Channel 392	10
Channel 393	13
Channel 394	11
Channel 395	12
Channel 396	17
Channel 397	14
Channel 398	18
Channel 399	18
Channel 400	12
Channel 401	17
Channel 402	18
Channel 403	16
Channel 404	12
Channel 405	12
Channel 406	12
Channel 407	18
Channel 408	21
Channel 409	11
Channel 410	12
Channel 411	13
Channel 412	6
Channel 413	9
Channel 414	9
Channel 415	12
Channel 416	13
Channel 417	10
Channel 418	14
Channel 419	14
Channel 420	15
Channel 421	12
Channel 422	3
Channel 423	12
Channel 424	8
Channel 425	9
Channel 426	10
Channel 427	16
Channel 428	16
Channel 429	13
Channel 430	11
Channel 431	7
Channel 432	13
Channel 433	13
Channel 434	5
Channel 435	14
Channel 436	11
Channel 437	8
Channel 438	15
Channel 439	19
Channel 440	16
Channel 441	9
Channel 442	9
Channel 443	9
Channel 444	11
Channel 445	14
Channel 446	17
Channel 447	15
Channel 448	19
Channel 449	16
Channel 450	23
Channel 451	22
Channel 452	31
Channel 453	40
Channel 454	44
Channel 455	51
Channel 456	64
Channel 457	57
Channel 458	69
Channel 459	80
Channel 460	76
Channel 461	93
Channel 462	73
Channel 463	67
Channel 464	65
Channel 465	56
Channel 466	27
Channel 467	44
Channel 468	30
Channel 469	23
Channel 470	20
Channel 471	18
Channel 472	17
Channel 473	13
Channel 474	11
Channel 475	14
Channel 476	7
Channel 477	8
Channel 478	8
Channel 479	16
Channel 480	8
Channel 481	9
Channel 482	14
Channel 483	10
Channel 484	14
Channel 485	11
Channel 486	9
Channel 487	8
Channel 488	12
Channel 489	12
Channel 490	9
Channel 491	15
Channel 492	24
Channel 493	18
Channel 494	19
Channel 495	20
Channel 496	17
Channel 497	18
Channel 498	36
Channel 499	31
Channel 500	29
Channel 501	35
Channel 502	34
Channel 503	28
Channel 504	15
Channel 505	30
Channel 506	24
Channel 507	24
Channel 508	16
Channel 509	21
Channel 510	14
Channel 511	15
Channel 512	13
Channel 513	14
Channel 514	17
Channel 515	11
Channel 516	11
Channel 517	11
Channel 518	12
Channel 519	14
Channel 520	18
Channel 521	17
Channel 522	11
Channel 523	30
Channel 524	18
Channel 525	38
Channel 526	45
Channel 527	38
Channel 528	49
Channel 529	79
Channel 530	81
Channel 531	115
Channel 532	133
Channel 533	179
Channel 534	194
Channel 535	217
Channel 536	278
Channel 537	266
Channel 538	301
Channel 539	300
Channel 540	319
Channel 541	318
Channel 542	306
Channel 543	253
Channel 544	217
Channel 545	189
Channel 546	143
Channel 547	123
Channel 548	89
Channel 549	80
Channel 550	42
Channel 551	34
Channel 552	28
Channel 553	20
Channel 554	12
Channel 555	11
Channel 556	13
Channel 557	15
Channel 558	10
Channel 559	17
Channel 560	5
Channel 561	17
Channel 562	12
Channel 563	12
Channel 564	12
Channel 565	5
Channel 566	24
Channel 567	11
Channel 568	20
Channel 569	13
Channel 570	11
Channel 571	9
Channel 572	13
Channel 573	15
Channel 574	12
Channel 575	17
Channel 576	14
Channel 577	20
Channel 578	21
Channel 579	17
Channel 580	18
Channel 581	24
Channel 582	34
Channel 583	32
Channel 584	37
Channel 585	37
Channel 586	50
Channel 587	56
Channel 588	57
Channel 589	78
Channel 590	69
Channel 591	51
Channel 592	67
Channel 593	55
Channel 594	60
Channel 595	54
Channel 596	48
Channel 597	51
Channel 598	45
Channel 599	35
Channel 600	31
Channel 601	23
Channel 602	22
Channel 603	33
Channel 604	20
Channel 605	14
Channel 606	20
Channel 607	16
Channel 608	18
Channel 609	16
Channel 610	22
Channel 611	22
Channel 612	28
Channel 613	49
Channel 614	41
Channel 615	48
Channel 616	61
Channel 617	98
Channel 618	97
Channel 619	113
Channel 620	137
Channel 621	169
Channel 622	186
Channel 623	211
Channel 624	199
Channel 625	208
Channel 626	209
Channel 627	186
Channel 628	182
Channel 629	178
Channel 630	136
Channel 631	127
Channel 632	86
Channel 633	88
Channel 634	62
Channel 635	50
Channel 636	41
Channel 637	34
Channel 638	29
Channel 639	22
Channel 640	23
Channel 641	8
Channel 642	21
Channel 643	16
Channel 644	18
Channel 645	13
Channel 646	14
Channel 647	13
Channel 648	15
Channel 649	16
Channel 650	15
Channel 651	10
Channel 652	11
Channel 653	12
Channel 654	10
Channel 655	23
Channel 656	15
Channel 657	15
Channel 658	16
Channel 659	23
Channel 660	11
Channel 661	16
Channel 662	31
Channel 663	27
Channel 664	36
Channel 665	37
Channel 666	44
Channel 667	45
Channel 668	46
Channel 669	52
Channel 670	56
Channel 671	46
Channel 672	65
Channel 673	46
Channel 674	41
Channel 675	42
Channel 676	38
Channel 677	33
Channel 678	43
Channel 679	40
Channel 680	45
Channel 681	40
Channel 682	38
Channel 683	43
Channel 684	44
Channel 685	45
Channel 686	51
Channel 687	50
Channel 688	50
Channel 689	55
Channel 690	58
Channel 691	45
Channel 692	45
Channel 693	33
Channel 694	39
Channel 695	42
Channel 696	28
Channel 697	34
Channel 698	27
Channel 699	11
Channel 700	20
Channel 701	21
Channel 702	18
Channel 703	20
Channel 704	14
Channel 705	21
Channel 706	16
Channel 707	24
Channel 708	23
Channel 709	27
Channel 710	34
Channel 711	42
Channel 712	56
Channel 713	64
Channel 714	71
Channel 715	79
Channel 716	74
Channel 717	73
Channel 718	82
Channel 719	72
Channel 720	65
Channel 721	62
Channel 722	48
Channel 723	43
Channel 724	37
Channel 725	36
Channel 726	34
Channel 727	28
Channel 728	28
Channel 729	15
Channel 730	21
Channel 731	11
Channel 732	19
Channel 733	19
Channel 734	26
Channel 735	20
Channel 736	23
Channel 737	20
Channel 738	24
Channel 739	21
Channel 740	21
Channel 741	19
Channel 742	13
Channel 743	15
Channel 744	10
Channel 745	15
Channel 746	16
Channel 747	11
Channel 748	22
Channel 749	16
Channel 750	13
Channel 751	16
Channel 752	16
Channel 753	12
Channel 754	11
Channel 755	20
Channel 756	19
Channel 757	9
Channel 758	15
Channel 759	13
Channel 760	12
Channel 761	12
Channel 762	15
Channel 763	19
Channel 764	15
Channel 765	15
Channel 766	13
Channel 767	19
Channel 768	13
Channel 769	21
Channel 770	26
Channel 771	12
Channel 772	5
Channel 773	23
Channel 774	14
Channel 775	14
Channel 776	16
Channel 777	15
Channel 778	16
Channel 779	9
Channel 780	15
Channel 781	16
Channel 782	27
Channel 783	19
Channel 784	23
Channel 785	24
Channel 786	23
Channel 787	14
Channel 788	19
Channel 789	23
Channel 790	18
Channel 791	22
Channel 792	23
Channel 793	29
Channel 794	29
Channel 795	35
Channel 796	24
Channel 797	37
Channel 798	49
Channel 799	22
Channel 800	19
Channel 801	26
Channel 802	23
Channel 803	26
Channel 804	23
Channel 805	25
Channel 806	28
Channel 807	10
Channel 808	21
Channel 809	23
Channel 810	24
Channel 811	19
Channel 812	20
Channel 813	26
Channel 814	15
Channel 815	11
Channel 816	12
Channel 817	16
Channel 818	14
Channel 819	19
Channel 820	8
Channel 821	16
Channel 822	22
Channel 823	15
Channel 824	17
Channel 825	21
Channel 826	14
Channel 827	14
Channel 828	19
Channel 829	17
Channel 830	13
Channel 831	14
Channel 832	21
Channel 833	10
Channel 834	16
Channel 835	18
Channel 836	16
Channel 837	13
Channel 838	16
Channel 839	15
Channel 840	20
Channel 841	33
Channel 842	17
Channel 843	15
Channel 844	14
Channel 845	14
Channel 846	18
Channel 847	8
Channel 848	15
Channel 849	23
Channel 850	16
Channel 851	20
Channel 852	19
Channel 853	19
Channel 854	24
Channel 855	23
Channel 856	22
Channel 857	27
Channel 858	16
Channel 859	12
Channel 860	13
Channel 861	15
Channel 862	20
Channel 863	21
Channel 864	20
Channel 865	21
Channel 866	21
Channel 867	16
Channel 868	14
Channel 869	23
Channel 870	23
Channel 871	28
Channel 872	28
Channel 873	19
Channel 874	22
Channel 875	25
Channel 876	21
Channel 877	17
Channel 878	18
Channel 879	18
Channel 880	15
Channel 881	25
Channel 882	19
Channel 883	19
Channel 884	20
Channel 885	23
Channel 886	12
Channel 887	19
Channel 888	20
Channel 889	16
Channel 890	18
Channel 891	23
Channel 892	16
Channel 893	22
Channel 894	14
Channel 895	17
Channel 896	16
Channel 897	19
Channel 898	12
Channel 899	22
Channel 900	24
Channel 901	20
Channel 902	23
Channel 903	10
Channel 904	25
Channel 905	29
Channel 906	20
Channel 907	13
Channel 908	19
Channel 909	16
Channel 910	13
Channel 911	18
Channel 912	25
Channel 913	20
Channel 914	18
Channel 915	22
Channel 916	17
Channel 917	20
Channel 918	13
Channel 919	26
Channel 920	20
Channel 921	17
Channel 922	17
Channel 923	23
Channel 924	21
Channel 925	24
Channel 926	16
Channel 927	18
Channel 928	22
Channel 929	25
Channel 930	15
Channel 931	28
Channel 932	20
Channel 933	20
Channel 934	23
Channel 935	21
Channel 936	28
Channel 937	25
Channel 938	29
Channel 939	26
Channel 940	31
Channel 941	38
Channel 942	26
Channel 943	26
Channel 944	22
Channel 945	36
Channel 946	30
Channel 947	22
Channel 948	31
Channel 949	21
Channel 950	24
Channel 951	30
Channel 952	26
Channel 953	27
Channel 954	24
Channel 955	31
Channel 956	22
Channel 957	22
Channel 958	25
Channel 959	21
Channel 960	27
Channel 961	20
Channel 962	25
Channel 963	23
Channel 964	25
Channel 965	26
Channel 966	29
Channel 967	26
Channel 968	24
Channel 969	25
Channel 970	24
Channel 971	26
Channel 972	34
Channel 973	34
Channel 974	33
Channel 975	35
Channel 976	41
Channel 977	31
Channel 978	34
Channel 979	36
Channel 980	30
Channel 981	51
Channel 982	30
Channel 983	32
Channel 984	37
Channel 985	34
Channel 986	31
Channel 987	24
Channel 988	30
Channel 989	30
Channel 990	25
Channel 991	25
Channel 992	18
Channel 993	23
Channel 994	27
Channel 995	20
Channel 996	22
Channel 997	24
Channel 998	35
Channel 999	20
Channel 1000	21
Channel 1001	19
Channel 1002	33
Channel 1003	27
Channel 1004	27
Channel 1005	18
Channel 1006	26
Channel 1007	35
Channel 1008	22
Channel 1009	27
Channel 1010	16
Channel 1011	31
Channel 1012	16
Channel 1013	33
Channel 1014	17
Channel 1015	15
Channel 1016	24
Channel 1017	17
Channel 1018	26
Channel 1019	22
Channel 1020	29
Channel 1021	18
Channel 1022	26
Channel 1023	24
Channel 1024	29
Channel 1025	28
Channel 1026	27
Channel 1027	26
Channel 1028	24
Channel 1029	37
Channel 1030	29
Channel 1031	25
Channel 1032	40
Channel 1033	26
Channel 1034	38
Channel 1035	38
Channel 1036	32
Channel 1037	43
Channel 1038	41
Channel 1039	30
Channel 1040	31
Channel 1041	32
Channel 1042	34
Channel 1043	32
Channel 1044	19
Channel 1045	22
Channel 1046	23
Channel 1047	21
Channel 1048	26
Channel 1049	24
Channel 1050	26
Channel 1051	29
Channel 1052	28
Channel 1053	24
Channel 1054	27
Channel 1055	15
Channel 1056	22
Channel 1057	24
Channel 1058	27
Channel 1059	33
Channel 1060	23
Channel 1061	29
Channel 1062	25
Channel 1063	22
Channel 1064	32
Channel 1065	29
Channel 1066	26
Channel 1067	32
Channel 1068	16
Channel 1069	27
Channel 1070	26
Channel 1071	31
Channel 1072	22
Channel 1073	41
Channel 1074	29
Channel 1075	25
Channel 1076	25
Channel 1077	26
Channel 1078	29
Channel 1079	26
Channel 1080	29
Channel 1081	31
Channel 1082	32
Channel 1083	35
Channel 1084	31
Channel 1085	30
Channel 1086	28
Channel 1087	30
Channel 1088	27
Channel 1089	28
Channel 1090	27
Channel 1091	27
Channel 1092	26
Channel 1093	30
Channel 1094	31
Channel 1095	33
Channel 1096	26
Channel 1097	27
Channel 1098	28
Channel 1099	32
Channel 1100	41
Channel 1101	27
Channel 1102	34
Channel 1103	35
Channel 1104	36
Channel 1105	27
Channel 1106	40
Channel 1107	27
Channel 1108	34
Channel 1109	32
Channel 1110	25
Channel 1111	24
Channel 1112	35
Channel 1113	30
Channel 1114	33
Channel 1115	38
Channel 1116	39
Channel 1117	36
Channel 1118	29
Channel 1119	34
Channel 1120	32
Channel 1121	28
Channel 1122	41
Channel 1123	33
Channel 1124	31
Channel 1125	30
Channel 1126	40
Channel 1127	34
Channel 1128	36
Channel 1129	29
Channel 1130	31
Channel 1131	42
Channel 1132	35
Channel 1133	37
Channel 1134	32
Channel 1135	39
Channel 1136	29
Channel 1137	38
Channel 1138	27
Channel 1139	35
Channel 1140	52
Channel 1141	46
Channel 1142	52
Channel 1143	44
Channel 1144	33
Channel 1145	34
Channel 1146	43
Channel 1147	44
Channel 1148	38
Channel 1149	36
Channel 1150	44
Channel 1151	37
Channel 1152	49
Channel 1153	51
Channel 1154	50
Channel 1155	40
Channel 1156	39
Channel 1157	30
Channel 1158	52
Channel 1159	52
Channel 1160	52
Channel 1161	49
Channel 1162	50
Channel 1163	47
Channel 1164	47
Channel 1165	60
Channel 1166	47
Channel 1167	68
Channel 1168	60
Channel 1169	42
Channel 1170	63
Channel 1171	58
Channel 1172	48
Channel 1173	52
Channel 1174	49
Channel 1175	62
Channel 1176	52
Channel 1177	50
Channel 1178	53
Channel 1179	49
Channel 1180	61
Channel 1181	53
Channel 1182	57
Channel 1183	54
Channel 1184	59
Channel 1185	64
Channel 1186	61
Channel 1187	87
Channel 1188	73
Channel 1189	76
Channel 1190	73
Channel 1191	81
Channel 1192	55
Channel 1193	74
Channel 1194	77
Channel 1195	82
Channel 1196	81
Channel 1197	75
Channel 1198	115
Channel 1199	77
Channel 1200	86
Channel 1201	74
Channel 1202	88
Channel 1203	97
Channel 1204	102
Channel 1205	85
Channel 1206	111
Channel 1207	94
Channel 1208	99
Channel 1209	108
Channel 1210	105
Channel 1211	111
Channel 1212	111
Channel 1213	116
Channel 1214	114
Channel 1215	119
Channel 1216	139
Channel 1217	114
Channel 1218	129
Channel 1219	133
Channel 1220	144
Channel 1221	128
Channel 1222	129
Channel 1223	134
Channel 1224	142
Channel 1225	151
Channel 1226	156
Channel 1227	150
Channel 1228	150
Channel 1229	200
Channel 1230	173
Channel 1231	159
Channel 1232	195
Channel 1233	171
Channel 1234	190
Channel 1235	178
Channel 1236	190
Channel 1237	219
Channel 1238	181
Channel 1239	204
Channel 1240	217
Channel 1241	214
Channel 1242	212
Channel 1243	227
Channel 1244	216
Channel 1245	254
Channel 1246	266
Channel 1247	258
Channel 1248	271
Channel 1249	286
Channel 1250	301
Channel 1251	268
Channel 1252	289
Channel 1253	289
Channel 1254	357
Channel 1255	338
Channel 1256	334
Channel 1257	356
Channel 1258	378
Channel 1259	396
Channel 1260	422
Channel 1261	439
Channel 1262	434
Channel 1263	451
Channel 1264	455
Channel 1265	441
Channel 1266	467
Channel 1267	470
Channel 1268	494
Channel 1269	495
Channel 1270	523
Channel 1271	507
Channel 1272	555
Channel 1273	541
Channel 1274	554
Channel 1275	544
Channel 1276	585
Channel 1277	527
Channel 1278	592
Channel 1279	587
Channel 1280	627
Channel 1281	595
Channel 1282	630
Channel 1283	600
Channel 1284	621
Channel 1285	612
Channel 1286	673
Channel 1287	666
Channel 1288	695
Channel 1289	681
Channel 1290	701
Channel 1291	623
Channel 1292	633
Channel 1293	732
Channel 1294	709
Channel 1295	750
Channel 1296	678
Channel 1297	689
Channel 1298	743
Channel 1299	774
Channel 1300	741
Channel 1301	764
Channel 1302	751
Channel 1303	770
Channel 1304	809
Channel 1305	830
Channel 1306	828
Channel 1307	885
Channel 1308	909
Channel 1309	970
Channel 1310	977
Channel 1311	984
Channel 1312	1046
Channel 1313	1090
Channel 1314	1172
Channel 1315	1269
Channel 1316	1319
Channel 1317	1360
Channel 1318	1421
Channel 1319	1557
Channel 1320	1589
Channel 1321	1599
Channel 1322	1767
Channel 1323	1772
Channel 1324	1820
Channel 1325	1944
Channel 1326	2035
Channel 1327	2106
Channel 1328	2159
Channel 1329	2240
Channel 1330	2405
Channel 1331	2422
Channel 1332	2409
Channel 1333	2531
Channel 1334	2593
Channel 1335	2623
Channel 1336	2714
Channel 1337	2672
Channel 1338	2753
Channel 1339	2766
Channel 1340	2819
Channel 1341	2795
Channel 1342	2863
Channel 1343	2864
Channel 1344	2808
Channel 1345	2641
Channel 1346	2789
Channel 1347	2816
Channel 1348	2665
Channel 1349	2693
Channel 1350	2794
Channel 1351	2563
Channel 1352	2612
Channel 1353	2564
Channel 1354	2567
Channel 1355	2596
Channel 1356	2468
Channel 1357	2401
Channel 1358	2455
Channel 1359	2377
Channel 1360	2370
Channel 1361	2220
Channel 1362	2278
Channel 1363	2284
Channel 1364	2283
Channel 1365	2237
Channel 1366	2140
Channel 1367	2178
Channel 1368	2173
Channel 1369	2070
Channel 1370	1939
Channel 1371	2060
Channel 1372	1928
Channel 1373	1897
Channel 1374	1901
Channel 1375	1815
Channel 1376	1812
Channel 1377	1778
Channel 1378	1791
Channel 1379	1729
Channel 1380	1617
Channel 1381	1613
Channel 1382	1554
Channel 1383	1462
Channel 1384	1377
Channel 1385	1359
Channel 1386	1262
Channel 1387	1264
Channel 1388	1206
Channel 1389	1135
Channel 1390	1001
Channel 1391	993
Channel 1392	959
Channel 1393	880
Channel 1394	832
Channel 1395	753
Channel 1396	839
Channel 1397	682
Channel 1398	657
Channel 1399	634
Channel 1400	701
Channel 1401	628
Channel 1402	604
Channel 1403	666
Channel 1404	657
Channel 1405	624
Channel 1406	687
Channel 1407	736
Channel 1408	837
Channel 1409	874
Channel 1410	932
Channel 1411	941
Channel 1412	1065
Channel 1413	1123
Channel 1414	1239
Channel 1415	1279
Channel 1416	1383
Channel 1417	1358
Channel 1418	1453
Channel 1419	1461
Channel 1420	1506
Channel 1421	1522
Channel 1422	1530
Channel 1423	1475
Channel 1424	1413
Channel 1425	1354
Channel 1426	1295
Channel 1427	1131
Channel 1428	1075
Channel 1429	1011
Channel 1430	909
Channel 1431	790
Channel 1432	658
Channel 1433	615
Channel 1434	538
Channel 1435	482
Channel 1436	437
Channel 1437	377
Channel 1438	304
Channel 1439	244
Channel 1440	221
Channel 1441	198
Channel 1442	183
Channel 1443	185
Channel 1444	159
Channel 1445	147
Channel 1446	138
Channel 1447	157
Channel 1448	151
Channel 1449	146
Channel 1450	147
Channel 1451	169
Channel 1452	166
Channel 1453	146
Channel 1454	155
Channel 1455	182
Channel 1456	162
Channel 1457	192
Channel 1458	188
Channel 1459	178
Channel 1460	190
Channel 1461	196
Channel 1462	202
Channel 1463	216
Channel 1464	223
Channel 1465	214
Channel 1466	228
Channel 1467	259
Channel 1468	284
Channel 1469	277
Channel 1470	275
Channel 1471	290
Channel 1472	335
Channel 1473	326
Channel 1474	305
Channel 1475	284
Channel 1476	341
Channel 1477	407
Channel 1478	393
Channel 1479	389
Channel 1480	380
Channel 1481	409
Channel 1482	421
Channel 1483	404
Channel 1484	452
Channel 1485	450
Channel 1486	419
Channel 1487	484
Channel 1488	468
Channel 1489	469
Channel 1490	477
Channel 1491	482
Channel 1492	468
Channel 1493	489
Channel 1494	485
Channel 1495	454
Channel 1496	535
Channel 1497	511
Channel 1498	449
Channel 1499	468
Channel 1500	478
Channel 1501	438
Channel 1502	472
Channel 1503	466
Channel 1504	471
Channel 1505	454
Channel 1506	424
Channel 1507	426
Channel 1508	401
Channel 1509	425
Channel 1510	405
Channel 1511	411
Channel 1512	389
Channel 1513	407
Channel 1514	392
Channel 1515	370
Channel 1516	385
Channel 1517	408
Channel 1518	394
Channel 1519	373
Channel 1520	386
Channel 1521	372
Channel 1522	359
Channel 1523	326
Channel 1524	380
Channel 1525	355
Channel 1526	331
Channel 1527	344
Channel 1528	333
Channel 1529	347
Channel 1530	368
Channel 1531	339
Channel 1532	305
Channel 1533	328
Channel 1534	318
Channel 1535	319
Channel 1536	332
Channel 1537	300
Channel 1538	298
Channel 1539	295
Channel 1540	319
Channel 1541	274
Channel 1542	297
Channel 1543	275
Channel 1544	259
Channel 1545	234
Channel 1546	246
Channel 1547	229
Channel 1548	212
Channel 1549	229
Channel 1550	236
Channel 1551	215
Channel 1552	168
Channel 1553	201
Channel 1554	194
Channel 1555	198
Channel 1556	184
Channel 1557	164
Channel 1558	172
Channel 1559	165
Channel 1560	173
Channel 1561	127
Channel 1562	143
Channel 1563	131
Channel 1564	125
Channel 1565	127
Channel 1566	109
Channel 1567	129
Channel 1568	112
Channel 1569	97
Channel 1570	101
Channel 1571	119
Channel 1572	89
Channel 1573	111
Channel 1574	125
Channel 1575	110
Channel 1576	113
Channel 1577	117
Channel 1578	118
Channel 1579	141
Channel 1580	152
Channel 1581	191
Channel 1582	182
Channel 1583	219
Channel 1584	224
Channel 1585	253
Channel 1586	278
Channel 1587	314
Channel 1588	309
Channel 1589	323
Channel 1590	325
Channel 1591	320
Channel 1592	358
Channel 1593	356
Channel 1594	337
Channel 1595	322
Channel 1596	286
Channel 1597	316
Channel 1598	261
Channel 1599	271
Channel 1600	215
Channel 1601	204
Channel 1602	167
Channel 1603	151
Channel 1604	134
Channel 1605	137
Channel 1606	117
Channel 1607	109
Channel 1608	84
Channel 1609	66
Channel 1610	78
Channel 1611	76
Channel 1612	61
Channel 1613	65
Channel 1614	61
Channel 1615	66
Channel 1616	55
Channel 1617	64
Channel 1618	79
Channel 1619	72
Channel 1620	69
Channel 1621	70
Channel 1622	79
Channel 1623	68
Channel 1624	58
Channel 1625	64
Channel 1626	69
Channel 1627	52
Channel 1628	47
Channel 1629	51
Channel 1630	58
Channel 1631	46
Channel 1632	49
Channel 1633	35
Channel 1634	33
Channel 1635	21
Channel 1636	23
Channel 1637	21
Channel 1638	11
Channel 1639	26
Channel 1640	16
Channel 1641	16
Channel 1642	20
Channel 1643	20
Channel 1644	17
Channel 1645	16
Channel 1646	15
Channel 1647	10
Channel 1648	14
Channel 1649	16
Channel 1650	12
Channel 1651	13
Channel 1652	6
Channel 1653	10
Channel 1654	19
Channel 1655	13
Channel 1656	20
Channel 1657	10
Channel 1658	15
Channel 1659	13
Channel 1660	20
Channel 1661	14
Channel 1662	22
Channel 1663	21
Channel 1664	11
Channel 1665	16
Channel 1666	15
Channel 1667	22
Channel 1668	11
Channel 1669	14
Channel 1670	21
Channel 1671	22
Channel 1672	21
Channel 1673	21
Channel 1674	18
Channel 1675	15
Channel 1676	13
Channel 1677	18
Channel 1678	16
Channel 1679	22
Channel 1680	29
Channel 1681	20
Channel 1682	28
Channel 1683	31
Channel 1684	36
Channel 1685	47
Channel 1686	55
Channel 1687	42
Channel 1688	56
Channel 1689	82
Channel 1690	100
Channel 1691	119
Channel 1692	143
Channel 1693	191
Channel 1694	187
Channel 1695	278
Channel 1696	280
Channel 1697	324
Channel 1698	377
Channel 1699	467
Channel 1700	449
Channel 1701	501
Channel 1702	549
Channel 1703	644
Channel 1704	698
Channel 1705	770
Channel 1706	759
Channel 1707	851
Channel 1708	885
Channel 1709	921
Channel 1710	950
Channel 1711	951
Channel 1712	1112
Channel 1713	1070
Channel 1714	1103
Channel 1715	1074
Channel 1716	1084
Channel 1717	1066
Channel 1718	1111
Channel 1719	1095
Channel 1720	989
Channel 1721	984
Channel 1722	909
Channel 1723	836
Channel 1724	811
Channel 1725	721
Channel 1726	645
Channel 1727	561
Channel 1728	507
Channel 1729	402
Channel 1730	305
Channel 1731	312
Channel 1732	237
Channel 1733	209
Channel 1734	170
Channel 1735	128
Channel 1736	126
Channel 1737	86
Channel 1738	69
Channel 1739	61
Channel 1740	48
Channel 1741	34
Channel 1742	34
Channel 1743	14
Channel 1744	19
Channel 1745	16
Channel 1746	16
Channel 1747	15
Channel 1748	21
Channel 1749	11
Channel 1750	16
Channel 1751	9
Channel 1752	16
Channel 1753	12
Channel 1754	14
Channel 1755	10
Channel 1756	10
Channel 1757	14
Channel 1758	16
Channel 1759	16
Channel 1760	17
Channel 1761	20
Channel 1762	10
Channel 1763	11
Channel 1764	14
Channel 1765	15
Channel 1766	11
Channel 1767	12
Channel 1768	14
Channel 1769	12
Channel 1770	13
Channel 1771	10
Channel 1772	12
Channel 1773	7
Channel 1774	17
Channel 1775	11
Channel 1776	16
Channel 1777	9
Channel 1778	17
Channel 1779	8
Channel 1780	10
Channel 1781	5
Channel 1782	17
Channel 1783	15
Channel 1784	12
Channel 1785	13
Channel 1786	13
Channel 1787	12
Channel 1788	9
Channel 1789	14
Channel 1790	13
Channel 1791	11
Channel 1792	16
Channel 1793	9
Channel 1794	8
Channel 1795	13
Channel 1796	11
Channel 1797	15
Channel 1798	15
Channel 1799	10
Channel 1800	8
Channel 1801	16
Channel 1802	10
Channel 1803	11
Channel 1804	10
Channel 1805	12
Channel 1806	9
Channel 1807	11
Channel 1808	11
Channel 1809	13
Channel 1810	5
Channel 1811	12
Channel 1812	6
Channel 1813	5
Channel 1814	15
Channel 1815	16
Channel 1816	11
Channel 1817	8
Channel 1818	19
Channel 1819	16
Channel 1820	8
Channel 1821	10
Channel 1822	11
Channel 1823	9
Channel 1824	12
Channel 1825	9
Channel 1826	13
Channel 1827	14
Channel 1828	12
Channel 1829	11
Channel 1830	18
Channel 1831	16
Channel 1832	10
Channel 1833	12
Channel 1834	7
Channel 1835	5
Channel 1836	11
Channel 1837	15
Channel 1838	13
Channel 1839	9
Channel 1840	8
Channel 1841	13
Channel 1842	7
Channel 1843	17
Channel 1844	7
Channel 1845	16
Channel 1846	12
Channel 1847	6
Channel 1848	8
Channel 1849	12
Channel 1850	16
Channel 1851	18
Channel 1852	16
Channel 1853	12
Channel 1854	12
Channel 1855	14
Channel 1856	7
Channel 1857	14
Channel 1858	12
Channel 1859	10
Channel 1860	15
Channel 1861	11
Channel 1862	11
Channel 1863	13
Channel 1864	9
Channel 1865	16
Channel 1866	18
Channel 1867	9
Channel 1868	15
Channel 1869	15
Channel 1870	18
Channel 1871	16
Channel 1872	14
Channel 1873	13
Channel 1874	17
Channel 1875	15
Channel 1876	18
Channel 1877	13
Channel 1878	13
Channel 1879	12
Channel 1880	7
Channel 1881	12
Channel 1882	11
Channel 1883	13
Channel 1884	11
Channel 1885	17
Channel 1886	16
Channel 1887	13
Channel 1888	15
Channel 1889	13
Channel 1890	15
Channel 1891	12
Channel 1892	13
Channel 1893	20
Channel 1894	8
Channel 1895	19
Channel 1896	17
Channel 1897	12
Channel 1898	17
Channel 1899	8
Channel 1900	14
Channel 1901	16
Channel 1902	29
Channel 1903	24
Channel 1904	28
Channel 1905	30
Channel 1906	22
Channel 1907	36
Channel 1908	43
Channel 1909	40
Channel 1910	53
Channel 1911	51
Channel 1912	66
Channel 1913	72
Channel 1914	69
Channel 1915	102
Channel 1916	118
Channel 1917	146
Channel 1918	154
Channel 1919	175
Channel 1920	196
Channel 1921	221
Channel 1922	219
Channel 1923	232
Channel 1924	273
Channel 1925	259
Channel 1926	311
Channel 1927	294
Channel 1928	278
Channel 1929	279
Channel 1930	329
Channel 1931	301
Channel 1932	254
Channel 1933	259
Channel 1934	249
Channel 1935	225
Channel 1936	214
Channel 1937	208
Channel 1938	174
Channel 1939	176
Channel 1940	134
Channel 1941	112
Channel 1942	99
Channel 1943	82
Channel 1944	71
Channel 1945	55
Channel 1946	54
Channel 1947	62
Channel 1948	47
Channel 1949	49
Channel 1950	35
Channel 1951	39
Channel 1952	36
Channel 1953	38
Channel 1954	46
Channel 1955	39
Channel 1956	43
Channel 1957	32
Channel 1958	41
Channel 1959	45
Channel 1960	56
Channel 1961	48
Channel 1962	52
Channel 1963	68
Channel 1964	51
Channel 1965	69
Channel 1966	57
Channel 1967	57
Channel 1968	55
Channel 1969	62
Channel 1970	62
Channel 1971	49
Channel 1972	44
Channel 1973	41
Channel 1974	30
Channel 1975	47
Channel 1976	30
Channel 1977	26
Channel 1978	23
Channel 1979	33
Channel 1980	22
Channel 1981	23
Channel 1982	19
Channel 1983	11
Channel 1984	11
Channel 1985	7
Channel 1986	9
Channel 1987	13
Channel 1988	9
Channel 1989	9
Channel 1990	5
Channel 1991	4
Channel 1992	3
Channel 1993	5
Channel 1994	8
[truncated: 2,102 more rows]
