# Supplementary material for: A dataset of 112 ligands for the preconcentration of mercury, uranium, lanthanum and other pollutants and heavy metals in water
Source: Data Brief. 2020 Feb 4;29:105236. doi: 10.1016/j.dib.2020.105236 (PMC7033335; doi:10.1016/j.dib.2020.105236)
Supplement: Multimedia component 52_Barbituric acid [file mmc52.txt]

Kalib 1	-0.354346
Kalib 2	0.012554
Kalib 3	0.001788
Kalib 4	0.000419
Kalib Square	0.000000
Kalib Fano	0.010361
Channel 1	0
Channel 2	0
Channel 3	0
Channel 4	0
Channel 5	0
Channel 6	0
Channel 7	0
Channel 8	0
Channel 9	0
Channel 10	0
Channel 11	0
Channel 12	0
Channel 13	1
Channel 14	14
Channel 15	67
Channel 16	313
Channel 17	1064
Channel 18	3406
Channel 19	9813
Channel 20	23896
Channel 21	54750
Channel 22	109594
Channel 23	201492
Channel 24	327053
Channel 25	476515
Channel 26	624437
Channel 27	740268
Channel 28	780205
Channel 29	737803
Channel 30	628704
Channel 31	478337
Channel 32	324420
Channel 33	197283
Channel 34	108767
Channel 35	53180
Channel 36	22947
Channel 37	9066
Channel 38	3285
Channel 39	995
Channel 40	280
Channel 41	97
Channel 42	26
Channel 43	11
Channel 44	11
Channel 45	12
Channel 46	7
Channel 47	5
Channel 48	7
Channel 49	9
Channel 50	5
Channel 51	3
Channel 52	5
Channel 53	2
Channel 54	7
Channel 55	3
Channel 56	11
Channel 57	2
Channel 58	0
Channel 59	4
Channel 60	3
Channel 61	2
Channel 62	2
Channel 63	4
Channel 64	1
Channel 65	5
Channel 66	2
Channel 67	3
Channel 68	1
Channel 69	2
Channel 70	3
Channel 71	4
Channel 72	4
Channel 73	1
Channel 74	1
Channel 75	2
Channel 76	1
Channel 77	0
Channel 78	34
Channel 79	75
Channel 80	63
Channel 81	63
Channel 82	73
Channel 83	73
Channel 84	58
Channel 85	66
Channel 86	68
Channel 87	48
Channel 88	63
Channel 89	60
Channel 90	74
Channel 91	61
Channel 92	66
Channel 93	59
Channel 94	74
Channel 95	61
Channel 96	70
Channel 97	64
Channel 98	65
Channel 99	55
Channel 100	58
Channel 101	57
Channel 102	55
Channel 103	58
Channel 104	51
Channel 105	55
Channel 106	59
Channel 107	54
Channel 108	55
Channel 109	61
Channel 110	45
Channel 111	62
Channel 112	51
Channel 113	51
Channel 114	57
Channel 115	43
Channel 116	38
Channel 117	63
Channel 118	36
Channel 119	53
Channel 120	47
Channel 121	62
Channel 122	55
Channel 123	67
Channel 124	56
Channel 125	43
Channel 126	43
Channel 127	55
Channel 128	38
Channel 129	51
Channel 130	58
Channel 131	46
Channel 132	41
Channel 133	42
Channel 134	35
Channel 135	51
Channel 136	34
Channel 137	32
Channel 138	35
Channel 139	31
Channel 140	43
Channel 141	31
Channel 142	39
Channel 143	38
Channel 144	50
Channel 145	40
Channel 146	36
Channel 147	33
Channel 148	34
Channel 149	34
Channel 150	40
Channel 151	28
Channel 152	29
Channel 153	34
Channel 154	27
Channel 155	27
Channel 156	27
Channel 157	32
Channel 158	31
Channel 159	38
Channel 160	38
Channel 161	29
Channel 162	29
Channel 163	40
Channel 164	27
Channel 165	32
Channel 166	33
Channel 167	36
Channel 168	35
Channel 169	31
Channel 170	39
Channel 171	28
Channel 172	27
Channel 173	35
Channel 174	33
Channel 175	36
Channel 176	32
Channel 177	31
Channel 178	28
Channel 179	27
Channel 180	22
Channel 181	29
Channel 182	36
Channel 183	24
Channel 184	28
Channel 185	36
Channel 186	35
Channel 187	24
Channel 188	35
Channel 189	37
Channel 190	41
Channel 191	42
Channel 192	30
Channel 193	28
Channel 194	29
Channel 195	27
Channel 196	28
Channel 197	28
Channel 198	30
Channel 199	34
Channel 200	36
Channel 201	34
Channel 202	39
Channel 203	40
Channel 204	41
Channel 205	31
Channel 206	31
Channel 207	50
Channel 208	51
Channel 209	65
Channel 210	54
Channel 211	61
Channel 212	61
Channel 213	61
Channel 214	56
Channel 215	83
Channel 216	61
Channel 217	73
Channel 218	55
Channel 219	54
Channel 220	69
Channel 221	58
Channel 222	62
Channel 223	61
Channel 224	54
Channel 225	56
Channel 226	43
Channel 227	44
Channel 228	51
Channel 229	46
Channel 230	41
Channel 231	40
Channel 232	40
Channel 233	44
Channel 234	52
Channel 235	54
Channel 236	45
Channel 237	50
Channel 238	48
Channel 239	41
Channel 240	43
Channel 241	48
Channel 242	48
Channel 243	39
Channel 244	31
Channel 245	32
Channel 246	55
Channel 247	50
Channel 248	65
Channel 249	74
Channel 250	118
Channel 251	129
Channel 252	130
Channel 253	189
Channel 254	226
Channel 255	297
Channel 256	315
Channel 257	386
Channel 258	504
Channel 259	594
Channel 260	706
Channel 261	891
Channel 262	969
Channel 263	1166
Channel 264	1171
Channel 265	1152
Channel 266	1152
Channel 267	990
Channel 268	935
Channel 269	718
Channel 270	580
Channel 271	467
Channel 272	330
Channel 273	231
Channel 274	171
Channel 275	150
Channel 276	114
Channel 277	94
Channel 278	132
Channel 279	111
Channel 280	131
Channel 281	139
Channel 282	145
Channel 283	150
Channel 284	136
Channel 285	124
Channel 286	122
Channel 287	131
Channel 288	94
Channel 289	70
Channel 290	58
Channel 291	37
Channel 292	50
Channel 293	33
Channel 294	29
Channel 295	18
Channel 296	26
Channel 297	19
Channel 298	26
Channel 299	16
Channel 300	26
Channel 301	15
Channel 302	15
Channel 303	20
Channel 304	21
Channel 305	19
Channel 306	17
Channel 307	18
Channel 308	22
Channel 309	20
Channel 310	18
Channel 311	16
Channel 312	40
Channel 313	25
Channel 314	38
Channel 315	66
Channel 316	71
Channel 317	106
Channel 318	132
Channel 319	144
Channel 320	180
Channel 321	230
Channel 322	202
Channel 323	196
Channel 324	232
Channel 325	218
Channel 326	188
Channel 327	141
Channel 328	138
Channel 329	84
Channel 330	75
Channel 331	58
Channel 332	47
Channel 333	40
Channel 334	26
Channel 335	30
Channel 336	25
Channel 337	24
Channel 338	21
Channel 339	25
Channel 340	33
Channel 341	30
Channel 342	27
Channel 343	26
Channel 344	34
Channel 345	34
Channel 346	37
Channel 347	35
Channel 348	31
Channel 349	38
Channel 350	36
Channel 351	50
Channel 352	41
Channel 353	32
Channel 354	29
Channel 355	22
Channel 356	26
Channel 357	20
Channel 358	24
Channel 359	14
Channel 360	20
Channel 361	15
Channel 362	9
Channel 363	10
Channel 364	15
Channel 365	11
Channel 366	17
Channel 367	16
Channel 368	14
Channel 369	11
Channel 370	19
Channel 371	11
Channel 372	9
Channel 373	13
Channel 374	15
Channel 375	17
Channel 376	15
Channel 377	10
Channel 378	10
Channel 379	13
Channel 380	10
Channel 381	13
Channel 382	14
Channel 383	12
Channel 384	9
Channel 385	13
Channel 386	11
Channel 387	18
Channel 388	9
Channel 389	12
Channel 390	11
Channel 391	20
Channel 392	15
Channel 393	16
Channel 394	18
Channel 395	13
Channel 396	23
Channel 397	11
Channel 398	17
Channel 399	13
Channel 400	13
Channel 401	13
Channel 402	16
Channel 403	21
Channel 404	16
Channel 405	9
Channel 406	10
Channel 407	22
Channel 408	11
Channel 409	15
Channel 410	16
Channel 411	15
Channel 412	12
Channel 413	10
Channel 414	7
Channel 415	14
Channel 416	14
Channel 417	14
Channel 418	12
Channel 419	7
Channel 420	10
Channel 421	9
Channel 422	8
Channel 423	7
Channel 424	9
Channel 425	14
Channel 426	13
Channel 427	9
Channel 428	15
Channel 429	14
Channel 430	11
Channel 431	14
Channel 432	10
Channel 433	18
Channel 434	14
Channel 435	14
Channel 436	11
Channel 437	17
Channel 438	13
Channel 439	9
Channel 440	7
Channel 441	12
Channel 442	7
Channel 443	13
Channel 444	20
Channel 445	8
Channel 446	16
Channel 447	15
Channel 448	12
Channel 449	25
Channel 450	15
Channel 451	33
Channel 452	35
Channel 453	30
Channel 454	34
Channel 455	45
Channel 456	45
Channel 457	53
Channel 458	73
Channel 459	85
Channel 460	85
Channel 461	71
Channel 462	68
Channel 463	75
Channel 464	61
Channel 465	65
Channel 466	49
Channel 467	35
Channel 468	26
Channel 469	32
Channel 470	23
Channel 471	21
Channel 472	15
Channel 473	15
Channel 474	13
Channel 475	14
Channel 476	14
Channel 477	12
Channel 478	11
Channel 479	12
Channel 480	12
Channel 481	10
Channel 482	15
Channel 483	15
Channel 484	12
Channel 485	12
Channel 486	12
Channel 487	14
Channel 488	17
Channel 489	16
Channel 490	11
Channel 491	14
Channel 492	26
Channel 493	26
Channel 494	16
Channel 495	23
Channel 496	29
Channel 497	20
Channel 498	25
Channel 499	35
Channel 500	26
Channel 501	29
Channel 502	32
Channel 503	35
Channel 504	30
Channel 505	28
Channel 506	19
Channel 507	26
Channel 508	28
Channel 509	19
Channel 510	24
Channel 511	16
Channel 512	12
Channel 513	16
Channel 514	13
Channel 515	8
Channel 516	21
Channel 517	13
Channel 518	15
Channel 519	17
Channel 520	15
Channel 521	15
Channel 522	19
Channel 523	20
Channel 524	31
Channel 525	33
Channel 526	27
Channel 527	48
Channel 528	66
Channel 529	66
Channel 530	99
Channel 531	114
Channel 532	142
Channel 533	198
Channel 534	239
Channel 535	244
Channel 536	290
Channel 537	326
Channel 538	367
Channel 539	345
Channel 540	370
Channel 541	385
Channel 542	321
Channel 543	286
Channel 544	248
Channel 545	220
Channel 546	160
Channel 547	123
Channel 548	82
Channel 549	82
Channel 550	52
Channel 551	42
Channel 552	20
Channel 553	16
Channel 554	12
Channel 555	21
Channel 556	11
Channel 557	11
Channel 558	9
Channel 559	9
Channel 560	11
Channel 561	15
Channel 562	10
Channel 563	14
Channel 564	15
Channel 565	9
Channel 566	9
Channel 567	13
Channel 568	24
Channel 569	13
Channel 570	17
Channel 571	16
Channel 572	14
Channel 573	14
Channel 574	13
Channel 575	19
Channel 576	19
Channel 577	13
Channel 578	18
Channel 579	24
Channel 580	26
Channel 581	19
Channel 582	31
Channel 583	36
Channel 584	37
Channel 585	47
Channel 586	45
Channel 587	70
Channel 588	51
Channel 589	63
Channel 590	71
Channel 591	75
Channel 592	81
Channel 593	80
Channel 594	68
Channel 595	59
Channel 596	64
Channel 597	50
Channel 598	38
Channel 599	34
Channel 600	34
Channel 601	23
Channel 602	26
Channel 603	22
Channel 604	19
Channel 605	19
Channel 606	17
Channel 607	25
Channel 608	19
Channel 609	28
Channel 610	26
Channel 611	19
Channel 612	40
Channel 613	44
Channel 614	43
Channel 615	65
Channel 616	63
Channel 617	106
Channel 618	117
Channel 619	113
Channel 620	168
Channel 621	172
Channel 622	175
Channel 623	209
Channel 624	223
Channel 625	223
Channel 626	236
Channel 627	214
Channel 628	188
Channel 629	163
Channel 630	140
Channel 631	115
Channel 632	103
Channel 633	98
Channel 634	56
Channel 635	44
Channel 636	35
Channel 637	42
Channel 638	18
Channel 639	13
Channel 640	15
Channel 641	9
Channel 642	15
Channel 643	14
Channel 644	19
Channel 645	16
Channel 646	16
Channel 647	15
Channel 648	14
Channel 649	22
Channel 650	9
Channel 651	10
Channel 652	14
Channel 653	14
Channel 654	20
Channel 655	18
Channel 656	18
Channel 657	27
Channel 658	24
Channel 659	16
Channel 660	26
Channel 661	32
Channel 662	30
Channel 663	42
Channel 664	35
Channel 665	39
Channel 666	39
Channel 667	47
Channel 668	51
Channel 669	54
Channel 670	54
Channel 671	63
Channel 672	51
Channel 673	45
Channel 674	49
Channel 675	57
Channel 676	46
Channel 677	44
Channel 678	42
Channel 679	36
Channel 680	31
Channel 681	46
Channel 682	35
Channel 683	47
Channel 684	51
Channel 685	59
Channel 686	59
Channel 687	56
Channel 688	40
Channel 689	43
Channel 690	54
Channel 691	55
Channel 692	45
Channel 693	42
Channel 694	41
Channel 695	27
Channel 696	30
Channel 697	24
Channel 698	29
Channel 699	21
Channel 700	12
Channel 701	26
Channel 702	20
Channel 703	19
Channel 704	23
Channel 705	25
Channel 706	31
Channel 707	36
Channel 708	35
Channel 709	46
Channel 710	47
Channel 711	65
Channel 712	61
Channel 713	61
Channel 714	86
Channel 715	74
Channel 716	93
Channel 717	67
Channel 718	87
Channel 719	86
Channel 720	79
Channel 721	70
Channel 722	91
Channel 723	68
Channel 724	57
Channel 725	46
Channel 726	45
Channel 727	32
Channel 728	28
Channel 729	21
Channel 730	21
Channel 731	24
Channel 732	22
Channel 733	19
Channel 734	19
Channel 735	27
Channel 736	13
Channel 737	18
Channel 738	21
Channel 739	20
Channel 740	21
Channel 741	15
Channel 742	25
Channel 743	19
Channel 744	16
Channel 745	21
Channel 746	27
Channel 747	16
Channel 748	14
Channel 749	14
Channel 750	14
Channel 751	22
Channel 752	15
Channel 753	21
Channel 754	16
Channel 755	17
Channel 756	15
Channel 757	16
Channel 758	27
Channel 759	16
Channel 760	18
Channel 761	12
Channel 762	21
Channel 763	22
Channel 764	25
Channel 765	18
Channel 766	12
Channel 767	17
Channel 768	16
Channel 769	11
Channel 770	22
Channel 771	19
Channel 772	16
Channel 773	10
Channel 774	25
Channel 775	22
Channel 776	20
Channel 777	14
Channel 778	22
Channel 779	12
Channel 780	16
Channel 781	23
Channel 782	21
Channel 783	18
Channel 784	15
Channel 785	28
Channel 786	19
Channel 787	27
Channel 788	24
Channel 789	37
Channel 790	28
Channel 791	27
Channel 792	29
Channel 793	42
Channel 794	34
Channel 795	36
Channel 796	42
Channel 797	34
Channel 798	35
Channel 799	37
Channel 800	43
Channel 801	38
Channel 802	42
Channel 803	38
Channel 804	45
Channel 805	45
Channel 806	31
Channel 807	29
Channel 808	41
Channel 809	36
Channel 810	22
Channel 811	28
Channel 812	35
Channel 813	24
Channel 814	19
Channel 815	20
Channel 816	13
Channel 817	21
Channel 818	15
Channel 819	25
Channel 820	23
Channel 821	16
Channel 822	18
Channel 823	20
Channel 824	17
Channel 825	16
Channel 826	21
Channel 827	10
Channel 828	16
Channel 829	20
Channel 830	10
Channel 831	12
Channel 832	17
Channel 833	17
Channel 834	19
Channel 835	21
Channel 836	13
Channel 837	11
Channel 838	16
Channel 839	17
Channel 840	27
Channel 841	22
Channel 842	19
Channel 843	20
Channel 844	24
Channel 845	26
Channel 846	24
Channel 847	11
Channel 848	17
Channel 849	13
Channel 850	23
Channel 851	16
Channel 852	22
Channel 853	23
Channel 854	16
Channel 855	17
Channel 856	20
Channel 857	11
Channel 858	21
Channel 859	21
Channel 860	26
Channel 861	10
Channel 862	26
Channel 863	29
Channel 864	21
Channel 865	23
Channel 866	20
Channel 867	33
Channel 868	18
Channel 869	28
Channel 870	30
Channel 871	37
Channel 872	24
Channel 873	24
Channel 874	31
Channel 875	33
Channel 876	20
Channel 877	29
Channel 878	28
Channel 879	14
Channel 880	23
Channel 881	21
Channel 882	16
Channel 883	27
Channel 884	24
Channel 885	19
Channel 886	18
Channel 887	16
Channel 888	14
Channel 889	22
Channel 890	13
Channel 891	19
Channel 892	18
Channel 893	24
Channel 894	19
Channel 895	21
Channel 896	26
Channel 897	13
Channel 898	12
Channel 899	18
Channel 900	17
Channel 901	20
Channel 902	19
Channel 903	22
Channel 904	18
Channel 905	21
Channel 906	26
Channel 907	24
Channel 908	17
Channel 909	28
Channel 910	22
Channel 911	25
Channel 912	23
Channel 913	18
Channel 914	27
Channel 915	23
Channel 916	25
Channel 917	23
Channel 918	22
Channel 919	19
Channel 920	24
Channel 921	27
Channel 922	25
Channel 923	22
Channel 924	15
Channel 925	19
Channel 926	26
Channel 927	24
Channel 928	24
Channel 929	23
Channel 930	22
Channel 931	22
Channel 932	18
Channel 933	28
Channel 934	24
Channel 935	31
Channel 936	24
Channel 937	37
Channel 938	34
Channel 939	37
Channel 940	43
Channel 941	34
Channel 942	36
Channel 943	41
Channel 944	38
Channel 945	42
Channel 946	33
Channel 947	30
Channel 948	39
Channel 949	40
Channel 950	28
Channel 951	25
Channel 952	30
Channel 953	32
Channel 954	36
Channel 955	27
Channel 956	25
Channel 957	31
Channel 958	35
Channel 959	30
Channel 960	18
Channel 961	29
Channel 962	16
Channel 963	34
Channel 964	29
Channel 965	24
Channel 966	22
Channel 967	20
Channel 968	31
Channel 969	21
Channel 970	21
Channel 971	22
Channel 972	17
Channel 973	15
Channel 974	27
Channel 975	18
Channel 976	22
Channel 977	26
Channel 978	31
Channel 979	19
Channel 980	24
Channel 981	18
Channel 982	26
Channel 983	32
Channel 984	27
Channel 985	24
Channel 986	28
Channel 987	18
Channel 988	31
Channel 989	30
Channel 990	20
Channel 991	27
Channel 992	15
Channel 993	24
Channel 994	22
Channel 995	25
Channel 996	29
Channel 997	21
Channel 998	25
Channel 999	28
Channel 1000	24
Channel 1001	24
Channel 1002	25
Channel 1003	17
Channel 1004	31
Channel 1005	19
Channel 1006	25
Channel 1007	16
Channel 1008	16
Channel 1009	29
Channel 1010	28
Channel 1011	21
Channel 1012	30
Channel 1013	18
Channel 1014	18
Channel 1015	27
Channel 1016	18
Channel 1017	28
Channel 1018	20
Channel 1019	22
Channel 1020	17
Channel 1021	15
Channel 1022	20
Channel 1023	20
Channel 1024	23
Channel 1025	31
Channel 1026	33
Channel 1027	26
Channel 1028	34
Channel 1029	34
Channel 1030	29
Channel 1031	31
Channel 1032	32
Channel 1033	29
Channel 1034	27
Channel 1035	30
Channel 1036	40
Channel 1037	33
Channel 1038	25
Channel 1039	32
Channel 1040	37
Channel 1041	31
Channel 1042	34
Channel 1043	29
Channel 1044	24
Channel 1045	30
Channel 1046	27
Channel 1047	28
Channel 1048	27
Channel 1049	25
Channel 1050	28
Channel 1051	27
Channel 1052	24
Channel 1053	25
Channel 1054	19
Channel 1055	29
Channel 1056	34
Channel 1057	31
Channel 1058	35
Channel 1059	35
Channel 1060	25
Channel 1061	31
Channel 1062	34
Channel 1063	18
Channel 1064	27
Channel 1065	26
Channel 1066	31
Channel 1067	17
Channel 1068	20
Channel 1069	29
Channel 1070	24
Channel 1071	32
Channel 1072	18
Channel 1073	28
Channel 1074	32
Channel 1075	31
Channel 1076	24
Channel 1077	30
Channel 1078	27
Channel 1079	24
Channel 1080	39
Channel 1081	31
Channel 1082	39
Channel 1083	28
Channel 1084	36
Channel 1085	32
Channel 1086	31
Channel 1087	21
Channel 1088	32
Channel 1089	28
Channel 1090	33
Channel 1091	33
Channel 1092	34
Channel 1093	29
Channel 1094	30
Channel 1095	21
Channel 1096	35
Channel 1097	37
Channel 1098	39
Channel 1099	26
Channel 1100	40
Channel 1101	34
Channel 1102	26
Channel 1103	40
Channel 1104	34
Channel 1105	37
Channel 1106	36
Channel 1107	39
Channel 1108	38
Channel 1109	36
Channel 1110	36
Channel 1111	30
Channel 1112	30
Channel 1113	32
Channel 1114	27
Channel 1115	36
Channel 1116	33
Channel 1117	42
Channel 1118	32
Channel 1119	31
Channel 1120	39
Channel 1121	29
Channel 1122	30
Channel 1123	35
Channel 1124	36
Channel 1125	29
Channel 1126	32
Channel 1127	44
Channel 1128	39
Channel 1129	30
Channel 1130	35
Channel 1131	34
Channel 1132	44
Channel 1133	42
Channel 1134	44
Channel 1135	38
Channel 1136	31
Channel 1137	31
Channel 1138	27
Channel 1139	38
Channel 1140	37
Channel 1141	43
Channel 1142	34
Channel 1143	43
Channel 1144	25
Channel 1145	47
Channel 1146	42
Channel 1147	40
Channel 1148	42
Channel 1149	57
Channel 1150	47
Channel 1151	38
Channel 1152	44
Channel 1153	57
Channel 1154	39
Channel 1155	52
Channel 1156	46
Channel 1157	56
Channel 1158	61
Channel 1159	47
Channel 1160	46
Channel 1161	53
Channel 1162	43
Channel 1163	42
Channel 1164	54
Channel 1165	49
Channel 1166	59
Channel 1167	64
Channel 1168	57
Channel 1169	41
Channel 1170	56
Channel 1171	57
Channel 1172	46
Channel 1173	57
Channel 1174	52
Channel 1175	42
Channel 1176	54
Channel 1177	71
Channel 1178	58
Channel 1179	74
Channel 1180	60
Channel 1181	66
Channel 1182	55
Channel 1183	60
Channel 1184	62
Channel 1185	44
Channel 1186	86
Channel 1187	66
Channel 1188	73
Channel 1189	71
Channel 1190	68
Channel 1191	87
Channel 1192	65
Channel 1193	88
Channel 1194	87
Channel 1195	68
Channel 1196	83
Channel 1197	82
Channel 1198	93
Channel 1199	90
Channel 1200	98
Channel 1201	88
Channel 1202	110
Channel 1203	89
Channel 1204	110
Channel 1205	94
Channel 1206	98
Channel 1207	108
Channel 1208	89
Channel 1209	111
Channel 1210	106
Channel 1211	126
Channel 1212	114
Channel 1213	117
Channel 1214	127
Channel 1215	118
Channel 1216	135
Channel 1217	132
Channel 1218	117
Channel 1219	124
Channel 1220	130
Channel 1221	117
Channel 1222	141
Channel 1223	143
Channel 1224	136
Channel 1225	142
Channel 1226	146
Channel 1227	161
Channel 1228	143
Channel 1229	179
Channel 1230	199
Channel 1231	186
Channel 1232	163
Channel 1233	170
Channel 1234	176
Channel 1235	157
Channel 1236	195
Channel 1237	198
Channel 1238	203
Channel 1239	211
Channel 1240	189
Channel 1241	236
Channel 1242	213
Channel 1243	243
Channel 1244	227
Channel 1245	245
Channel 1246	252
Channel 1247	270
Channel 1248	248
Channel 1249	276
Channel 1250	257
Channel 1251	301
Channel 1252	331
Channel 1253	314
Channel 1254	306
Channel 1255	353
Channel 1256	343
Channel 1257	355
Channel 1258	412
Channel 1259	409
Channel 1260	418
Channel 1261	385
Channel 1262	482
Channel 1263	447
Channel 1264	474
Channel 1265	450
Channel 1266	475
Channel 1267	443
Channel 1268	527
Channel 1269	514
Channel 1270	541
Channel 1271	531
Channel 1272	539
Channel 1273	596
Channel 1274	574
Channel 1275	587
Channel 1276	520
Channel 1277	626
Channel 1278	579
Channel 1279	638
Channel 1280	643
Channel 1281	618
Channel 1282	642
Channel 1283	617
Channel 1284	660
Channel 1285	682
Channel 1286	679
Channel 1287	679
Channel 1288	675
Channel 1289	661
Channel 1290	720
Channel 1291	679
Channel 1292	734
Channel 1293	646
Channel 1294	692
Channel 1295	685
Channel 1296	666
Channel 1297	752
Channel 1298	749
Channel 1299	713
Channel 1300	707
Channel 1301	776
Channel 1302	780
Channel 1303	820
Channel 1304	803
Channel 1305	856
Channel 1306	844
Channel 1307	900
Channel 1308	877
Channel 1309	934
Channel 1310	1053
Channel 1311	1012
Channel 1312	1072
Channel 1313	1152
Channel 1314	1149
Channel 1315	1240
Channel 1316	1264
Channel 1317	1397
Channel 1318	1455
Channel 1319	1467
Channel 1320	1597
Channel 1321	1650
Channel 1322	1718
Channel 1323	1893
Channel 1324	1911
Channel 1325	1986
Channel 1326	2059
Channel 1327	2295
Channel 1328	2194
Channel 1329	2269
Channel 1330	2425
Channel 1331	2351
Channel 1332	2526
Channel 1333	2483
Channel 1334	2596
Channel 1335	2720
Channel 1336	2636
Channel 1337	2715
Channel 1338	2750
Channel 1339	2761
Channel 1340	2756
Channel 1341	2842
Channel 1342	2857
Channel 1343	2842
Channel 1344	2769
Channel 1345	2785
Channel 1346	2794
Channel 1347	2803
Channel 1348	2639
Channel 1349	2784
Channel 1350	2682
Channel 1351	2634
Channel 1352	2589
Channel 1353	2633
Channel 1354	2641
Channel 1355	2511
Channel 1356	2382
Channel 1357	2523
Channel 1358	2377
Channel 1359	2394
Channel 1360	2401
Channel 1361	2416
Channel 1362	2342
Channel 1363	2299
Channel 1364	2262
Channel 1365	2181
Channel 1366	2246
Channel 1367	2158
Channel 1368	2137
Channel 1369	2131
Channel 1370	2044
Channel 1371	2154
Channel 1372	2029
Channel 1373	1939
Channel 1374	1864
Channel 1375	1987
Channel 1376	1803
Channel 1377	1798
Channel 1378	1750
Channel 1379	1746
Channel 1380	1659
Channel 1381	1634
Channel 1382	1596
Channel 1383	1525
Channel 1384	1479
Channel 1385	1410
Channel 1386	1368
Channel 1387	1313
Channel 1388	1141
Channel 1389	1099
Channel 1390	1053
Channel 1391	1015
Channel 1392	980
Channel 1393	853
Channel 1394	887
Channel 1395	821
Channel 1396	762
Channel 1397	755
Channel 1398	733
Channel 1399	670
Channel 1400	631
Channel 1401	635
Channel 1402	661
Channel 1403	666
Channel 1404	702
Channel 1405	717
Channel 1406	787
Channel 1407	789
Channel 1408	740
Channel 1409	857
Channel 1410	975
Channel 1411	992
Channel 1412	1089
Channel 1413	1177
Channel 1414	1233
Channel 1415	1322
Channel 1416	1415
Channel 1417	1428
Channel 1418	1477
Channel 1419	1514
Channel 1420	1576
Channel 1421	1467
Channel 1422	1530
Channel 1423	1405
Channel 1424	1394
Channel 1425	1373
Channel 1426	1273
Channel 1427	1168
Channel 1428	1032
Channel 1429	980
Channel 1430	892
Channel 1431	779
Channel 1432	672
Channel 1433	595
Channel 1434	547
Channel 1435	464
Channel 1436	405
Channel 1437	348
Channel 1438	300
Channel 1439	247
Channel 1440	230
Channel 1441	221
Channel 1442	208
Channel 1443	193
Channel 1444	166
Channel 1445	172
Channel 1446	160
Channel 1447	154
Channel 1448	171
Channel 1449	150
Channel 1450	162
Channel 1451	167
Channel 1452	176
Channel 1453	160
Channel 1454	169
Channel 1455	163
Channel 1456	158
Channel 1457	197
Channel 1458	184
Channel 1459	195
Channel 1460	193
Channel 1461	179
Channel 1462	194
Channel 1463	224
Channel 1464	209
Channel 1465	247
Channel 1466	235
Channel 1467	260
Channel 1468	237
Channel 1469	258
Channel 1470	260
Channel 1471	281
Channel 1472	326
Channel 1473	330
Channel 1474	358
Channel 1475	378
Channel 1476	364
Channel 1477	386
Channel 1478	391
Channel 1479	384
Channel 1480	403
Channel 1481	427
Channel 1482	414
Channel 1483	419
Channel 1484	432
Channel 1485	455
Channel 1486	415
Channel 1487	473
Channel 1488	458
Channel 1489	464
Channel 1490	467
Channel 1491	519
Channel 1492	407
Channel 1493	470
Channel 1494	493
Channel 1495	489
Channel 1496	444
Channel 1497	474
Channel 1498	443
Channel 1499	443
Channel 1500	463
Channel 1501	449
Channel 1502	449
Channel 1503	427
Channel 1504	404
Channel 1505	438
Channel 1506	438
Channel 1507	462
Channel 1508	409
Channel 1509	425
Channel 1510	393
Channel 1511	434
Channel 1512	391
Channel 1513	418
Channel 1514	402
Channel 1515	412
Channel 1516	385
Channel 1517	401
Channel 1518	326
Channel 1519	379
Channel 1520	386
Channel 1521	352
Channel 1522	375
Channel 1523	335
Channel 1524	353
Channel 1525	355
Channel 1526	338
Channel 1527	334
Channel 1528	341
Channel 1529	326
Channel 1530	346
Channel 1531	345
Channel 1532	297
Channel 1533	311
Channel 1534	336
Channel 1535	323
Channel 1536	302
Channel 1537	290
Channel 1538	313
Channel 1539	264
Channel 1540	282
Channel 1541	290
Channel 1542	245
Channel 1543	281
Channel 1544	265
Channel 1545	253
Channel 1546	249
Channel 1547	238
Channel 1548	214
Channel 1549	213
Channel 1550	202
Channel 1551	222
Channel 1552	212
Channel 1553	195
Channel 1554	199
Channel 1555	203
Channel 1556	192
Channel 1557	171
Channel 1558	139
Channel 1559	153
Channel 1560	168
Channel 1561	158
Channel 1562	144
Channel 1563	125
Channel 1564	120
Channel 1565	131
Channel 1566	131
Channel 1567	107
Channel 1568	114
Channel 1569	84
Channel 1570	120
Channel 1571	121
Channel 1572	124
Channel 1573	116
Channel 1574	127
Channel 1575	123
Channel 1576	112
Channel 1577	120
Channel 1578	142
Channel 1579	132
Channel 1580	168
Channel 1581	174
Channel 1582	212
Channel 1583	197
Channel 1584	235
Channel 1585	261
Channel 1586	259
Channel 1587	279
Channel 1588	287
Channel 1589	314
Channel 1590	304
Channel 1591	341
Channel 1592	332
Channel 1593	360
Channel 1594	345
Channel 1595	306
Channel 1596	301
Channel 1597	307
Channel 1598	282
Channel 1599	234
Channel 1600	225
Channel 1601	194
Channel 1602	168
Channel 1603	166
Channel 1604	159
Channel 1605	138
Channel 1606	109
Channel 1607	97
Channel 1608	95
Channel 1609	82
Channel 1610	85
Channel 1611	67
Channel 1612	75
Channel 1613	66
Channel 1614	70
Channel 1615	81
Channel 1616	70
Channel 1617	79
Channel 1618	67
Channel 1619	64
Channel 1620	75
Channel 1621	73
Channel 1622	85
Channel 1623	70
Channel 1624	69
Channel 1625	65
Channel 1626	70
Channel 1627	47
Channel 1628	57
Channel 1629	50
Channel 1630	48
Channel 1631	41
Channel 1632	33
Channel 1633	22
Channel 1634	28
Channel 1635	26
Channel 1636	31
Channel 1637	21
Channel 1638	26
Channel 1639	18
Channel 1640	17
Channel 1641	12
Channel 1642	20
Channel 1643	14
Channel 1644	18
Channel 1645	13
Channel 1646	23
Channel 1647	10
Channel 1648	18
Channel 1649	9
Channel 1650	19
Channel 1651	8
Channel 1652	18
Channel 1653	12
Channel 1654	13
Channel 1655	22
Channel 1656	27
Channel 1657	11
Channel 1658	18
Channel 1659	12
Channel 1660	8
Channel 1661	16
Channel 1662	15
Channel 1663	14
Channel 1664	7
Channel 1665	18
Channel 1666	15
Channel 1667	16
Channel 1668	9
Channel 1669	21
Channel 1670	18
Channel 1671	15
Channel 1672	20
Channel 1673	24
Channel 1674	19
Channel 1675	20
Channel 1676	11
Channel 1677	20
Channel 1678	14
Channel 1679	16
Channel 1680	31
Channel 1681	29
Channel 1682	20
Channel 1683	22
Channel 1684	38
Channel 1685	40
Channel 1686	49
Channel 1687	76
Channel 1688	64
Channel 1689	92
Channel 1690	100
Channel 1691	133
Channel 1692	158
Channel 1693	179
Channel 1694	220
Channel 1695	252
Channel 1696	266
Channel 1697	327
Channel 1698	392
Channel 1699	467
Channel 1700	480
Channel 1701	577
Channel 1702	632
Channel 1703	688
Channel 1704	722
Channel 1705	783
Channel 1706	852
Channel 1707	923
Channel 1708	892
Channel 1709	1046
Channel 1710	1037
Channel 1711	1065
Channel 1712	1064
Channel 1713	1078
Channel 1714	1108
Channel 1715	1099
Channel 1716	1066
Channel 1717	1059
Channel 1718	1119
Channel 1719	1097
Channel 1720	1025
Channel 1721	955
Channel 1722	988
Channel 1723	831
Channel 1724	783
Channel 1725	713
Channel 1726	611
Channel 1727	543
Channel 1728	481
Channel 1729	420
Channel 1730	361
Channel 1731	308
Channel 1732	280
Channel 1733	215
Channel 1734	154
Channel 1735	137
Channel 1736	98
Channel 1737	78
Channel 1738	76
Channel 1739	53
Channel 1740	55
Channel 1741	44
Channel 1742	43
Channel 1743	23
Channel 1744	24
Channel 1745	24
Channel 1746	17
Channel 1747	12
Channel 1748	18
Channel 1749	17
Channel 1750	11
Channel 1751	17
Channel 1752	16
Channel 1753	13
Channel 1754	14
Channel 1755	15
Channel 1756	15
Channel 1757	8
Channel 1758	17
Channel 1759	14
Channel 1760	15
Channel 1761	12
Channel 1762	12
Channel 1763	15
Channel 1764	7
Channel 1765	13
Channel 1766	9
Channel 1767	12
Channel 1768	14
Channel 1769	11
Channel 1770	18
Channel 1771	12
Channel 1772	13
Channel 1773	5
Channel 1774	13
Channel 1775	5
Channel 1776	15
Channel 1777	17
Channel 1778	12
Channel 1779	15
Channel 1780	10
Channel 1781	10
Channel 1782	7
Channel 1783	16
Channel 1784	10
Channel 1785	9
Channel 1786	19
Channel 1787	15
Channel 1788	9
Channel 1789	13
Channel 1790	20
Channel 1791	15
Channel 1792	3
Channel 1793	10
Channel 1794	12
Channel 1795	14
Channel 1796	9
Channel 1797	11
Channel 1798	15
Channel 1799	16
Channel 1800	17
Channel 1801	10
Channel 1802	15
Channel 1803	10
Channel 1804	6
Channel 1805	7
Channel 1806	14
Channel 1807	9
Channel 1808	17
Channel 1809	3
Channel 1810	17
Channel 1811	13
Channel 1812	8
Channel 1813	15
Channel 1814	11
Channel 1815	10
Channel 1816	16
Channel 1817	10
Channel 1818	11
Channel 1819	2
Channel 1820	12
Channel 1821	9
Channel 1822	10
Channel 1823	15
Channel 1824	9
Channel 1825	10
Channel 1826	8
Channel 1827	9
Channel 1828	12
Channel 1829	17
Channel 1830	11
Channel 1831	11
Channel 1832	8
Channel 1833	10
Channel 1834	6
Channel 1835	7
Channel 1836	11
Channel 1837	7
Channel 1838	7
Channel 1839	12
Channel 1840	11
Channel 1841	10
Channel 1842	12
Channel 1843	16
Channel 1844	9
Channel 1845	10
Channel 1846	7
Channel 1847	13
Channel 1848	11
Channel 1849	11
Channel 1850	5
Channel 1851	8
Channel 1852	6
Channel 1853	8
Channel 1854	14
Channel 1855	12
Channel 1856	16
Channel 1857	11
Channel 1858	13
Channel 1859	12
Channel 1860	14
Channel 1861	16
Channel 1862	15
Channel 1863	17
Channel 1864	9
Channel 1865	11
Channel 1866	12
Channel 1867	12
Channel 1868	9
Channel 1869	12
Channel 1870	16
Channel 1871	11
Channel 1872	9
Channel 1873	12
Channel 1874	19
Channel 1875	10
Channel 1876	17
Channel 1877	10
Channel 1878	17
Channel 1879	12
Channel 1880	17
Channel 1881	19
Channel 1882	17
Channel 1883	18
Channel 1884	21
Channel 1885	10
Channel 1886	13
Channel 1887	16
Channel 1888	13
Channel 1889	17
Channel 1890	15
Channel 1891	12
Channel 1892	14
Channel 1893	21
Channel 1894	18
Channel 1895	10
Channel 1896	6
Channel 1897	10
Channel 1898	13
Channel 1899	13
Channel 1900	29
Channel 1901	19
Channel 1902	16
Channel 1903	27
Channel 1904	17
Channel 1905	27
Channel 1906	26
Channel 1907	35
Channel 1908	31
Channel 1909	43
Channel 1910	49
Channel 1911	57
Channel 1912	80
Channel 1913	61
Channel 1914	91
Channel 1915	118
Channel 1916	116
Channel 1917	171
Channel 1918	158
Channel 1919	169
Channel 1920	187
Channel 1921	223
Channel 1922	211
Channel 1923	253
Channel 1924	272
Channel 1925	278
Channel 1926	325
Channel 1927	307
Channel 1928	296
Channel 1929	314
Channel 1930	310
Channel 1931	319
Channel 1932	274
Channel 1933	266
Channel 1934	256
Channel 1935	208
Channel 1936	221
Channel 1937	199
Channel 1938	161
Channel 1939	151
Channel 1940	126
Channel 1941	140
Channel 1942	115
Channel 1943	96
Channel 1944	83
Channel 1945	61
Channel 1946	64
Channel 1947	40
Channel 1948	45
Channel 1949	48
Channel 1950	39
Channel 1951	35
Channel 1952	35
Channel 1953	37
Channel 1954	37
Channel 1955	33
Channel 1956	45
Channel 1957	34
Channel 1958	37
Channel 1959	44
Channel 1960	40
Channel 1961	50
Channel 1962	51
Channel 1963	54
Channel 1964	51
Channel 1965	57
Channel 1966	66
Channel 1967	63
Channel 1968	55
Channel 1969	58
Channel 1970	55
Channel 1971	44
Channel 1972	40
Channel 1973	39
Channel 1974	47
Channel 1975	41
Channel 1976	27
Channel 1977	37
Channel 1978	18
Channel 1979	38
Channel 1980	21
Channel 1981	21
Channel 1982	22
Channel 1983	11
Channel 1984	10
Channel 1985	14
Channel 1986	12
Channel 1987	9
Channel 1988	3
Channel 1989	7
Channel 1990	10
Channel 1991	8
Channel 1992	9
Channel 1993	9
Channel 1994	7
[truncated: 2,102 more rows]
