# Supplementary material for: A dataset of 112 ligands for the preconcentration of mercury, uranium, lanthanum and other pollutants and heavy metals in water
Source: Data Brief. 2020 Feb 4;29:105236. doi: 10.1016/j.dib.2020.105236 (PMC7033335; doi:10.1016/j.dib.2020.105236)
Supplement: Multimedia component 53_Bi_spl_cyclopentadienyl_spl_titanium dichloride [file mmc53.txt]

Kalib 1	-0.354346
Kalib 2	0.012554
Kalib 3	0.001788
Kalib 4	0.000419
Kalib Square	0.000000
Kalib Fano	0.010361
Channel 1	0
Channel 2	0
Channel 3	0
Channel 4	0
Channel 5	0
Channel 6	0
Channel 7	0
Channel 8	0
Channel 9	0
Channel 10	0
Channel 11	0
Channel 12	1
Channel 13	3
Channel 14	11
Channel 15	58
Channel 16	323
Channel 17	1044
Channel 18	3380
Channel 19	9611
Channel 20	23956
Channel 21	54662
Channel 22	110330
Channel 23	202270
Channel 24	327328
Channel 25	477019
Channel 26	624544
Channel 27	738275
Channel 28	779494
Channel 29	738177
Channel 30	626739
Channel 31	479652
Channel 32	323619
Channel 33	197478
Channel 34	108938
Channel 35	53047
Channel 36	23038
Channel 37	8975
Channel 38	3146
Channel 39	989
Channel 40	286
Channel 41	89
Channel 42	21
Channel 43	12
Channel 44	12
Channel 45	12
Channel 46	8
Channel 47	10
Channel 48	7
Channel 49	9
Channel 50	5
Channel 51	5
Channel 52	6
Channel 53	3
Channel 54	2
Channel 55	6
Channel 56	4
Channel 57	6
Channel 58	3
Channel 59	5
Channel 60	2
Channel 61	4
Channel 62	0
Channel 63	3
Channel 64	3
Channel 65	4
Channel 66	2
Channel 67	3
Channel 68	6
Channel 69	4
Channel 70	3
Channel 71	1
Channel 72	0
Channel 73	0
Channel 74	0
Channel 75	1
Channel 76	1
Channel 77	0
Channel 78	47
Channel 79	70
Channel 80	74
Channel 81	70
Channel 82	84
Channel 83	71
Channel 84	51
Channel 85	67
Channel 86	63
Channel 87	61
Channel 88	57
Channel 89	79
Channel 90	66
Channel 91	57
Channel 92	64
Channel 93	56
Channel 94	54
Channel 95	63
Channel 96	77
Channel 97	65
Channel 98	64
Channel 99	63
Channel 100	58
Channel 101	61
Channel 102	55
Channel 103	57
Channel 104	61
Channel 105	54
Channel 106	54
Channel 107	54
Channel 108	47
Channel 109	57
Channel 110	59
Channel 111	52
Channel 112	50
Channel 113	54
Channel 114	55
Channel 115	50
Channel 116	44
Channel 117	53
Channel 118	68
Channel 119	58
Channel 120	55
Channel 121	66
Channel 122	54
Channel 123	61
Channel 124	64
Channel 125	54
Channel 126	58
Channel 127	68
Channel 128	51
Channel 129	62
Channel 130	61
Channel 131	50
Channel 132	38
Channel 133	34
Channel 134	37
Channel 135	28
Channel 136	32
Channel 137	28
Channel 138	33
Channel 139	33
Channel 140	44
Channel 141	40
Channel 142	35
Channel 143	34
Channel 144	40
Channel 145	41
Channel 146	39
Channel 147	45
Channel 148	39
Channel 149	39
Channel 150	38
Channel 151	41
Channel 152	38
Channel 153	29
Channel 154	28
Channel 155	31
Channel 156	36
Channel 157	39
Channel 158	36
Channel 159	39
Channel 160	31
Channel 161	25
Channel 162	32
Channel 163	20
Channel 164	31
Channel 165	36
Channel 166	22
Channel 167	28
Channel 168	26
Channel 169	38
Channel 170	27
Channel 171	29
Channel 172	27
Channel 173	34
Channel 174	35
Channel 175	21
Channel 176	34
Channel 177	23
Channel 178	39
Channel 179	31
Channel 180	28
Channel 181	32
Channel 182	41
Channel 183	31
Channel 184	41
Channel 185	26
Channel 186	43
Channel 187	44
Channel 188	41
Channel 189	46
Channel 190	29
Channel 191	32
Channel 192	35
Channel 193	45
Channel 194	22
Channel 195	28
Channel 196	31
Channel 197	35
Channel 198	27
Channel 199	34
Channel 200	29
Channel 201	35
Channel 202	35
Channel 203	40
Channel 204	41
Channel 205	36
Channel 206	45
Channel 207	52
Channel 208	49
Channel 209	52
Channel 210	56
Channel 211	60
Channel 212	59
Channel 213	64
Channel 214	54
Channel 215	48
Channel 216	50
Channel 217	79
Channel 218	65
Channel 219	59
Channel 220	59
Channel 221	51
Channel 222	58
Channel 223	61
Channel 224	58
Channel 225	43
Channel 226	50
Channel 227	43
Channel 228	44
Channel 229	47
Channel 230	49
Channel 231	37
Channel 232	32
Channel 233	33
Channel 234	50
Channel 235	33
Channel 236	34
Channel 237	45
Channel 238	34
Channel 239	39
Channel 240	30
Channel 241	44
Channel 242	51
Channel 243	41
Channel 244	31
Channel 245	36
Channel 246	45
Channel 247	67
Channel 248	74
Channel 249	88
Channel 250	104
Channel 251	138
Channel 252	148
Channel 253	191
Channel 254	231
Channel 255	279
Channel 256	311
Channel 257	390
Channel 258	440
Channel 259	641
Channel 260	723
Channel 261	842
Channel 262	1029
Channel 263	1158
Channel 264	1235
Channel 265	1189
Channel 266	1079
Channel 267	1107
Channel 268	919
Channel 269	731
Channel 270	534
Channel 271	438
Channel 272	311
Channel 273	215
Channel 274	149
Channel 275	136
Channel 276	143
Channel 277	106
Channel 278	111
Channel 279	131
Channel 280	141
Channel 281	143
Channel 282	154
Channel 283	143
Channel 284	157
Channel 285	155
Channel 286	131
Channel 287	110
Channel 288	78
Channel 289	75
Channel 290	52
Channel 291	39
Channel 292	41
Channel 293	47
Channel 294	22
Channel 295	24
Channel 296	14
Channel 297	22
Channel 298	17
Channel 299	17
Channel 300	19
Channel 301	24
Channel 302	11
Channel 303	15
Channel 304	15
Channel 305	19
Channel 306	26
Channel 307	21
Channel 308	25
Channel 309	29
Channel 310	20
Channel 311	23
Channel 312	31
Channel 313	41
Channel 314	55
Channel 315	56
Channel 316	65
Channel 317	89
Channel 318	121
Channel 319	143
Channel 320	157
Channel 321	200
Channel 322	190
Channel 323	183
Channel 324	201
Channel 325	191
Channel 326	162
Channel 327	151
Channel 328	110
Channel 329	105
Channel 330	70
Channel 331	60
Channel 332	37
Channel 333	23
Channel 334	36
Channel 335	30
Channel 336	21
Channel 337	19
Channel 338	24
Channel 339	26
Channel 340	19
Channel 341	28
Channel 342	22
Channel 343	18
Channel 344	20
Channel 345	36
Channel 346	29
Channel 347	36
Channel 348	50
Channel 349	37
Channel 350	28
Channel 351	30
Channel 352	28
Channel 353	22
Channel 354	37
Channel 355	29
Channel 356	28
Channel 357	16
Channel 358	14
Channel 359	17
Channel 360	9
Channel 361	14
Channel 362	14
Channel 363	21
Channel 364	15
Channel 365	18
Channel 366	20
Channel 367	16
Channel 368	12
Channel 369	8
Channel 370	17
Channel 371	4
Channel 372	15
Channel 373	18
Channel 374	19
Channel 375	23
Channel 376	31
Channel 377	33
Channel 378	37
Channel 379	51
Channel 380	75
Channel 381	103
Channel 382	132
Channel 383	151
Channel 384	221
Channel 385	242
Channel 386	282
Channel 387	285
Channel 388	301
Channel 389	334
Channel 390	294
Channel 391	281
Channel 392	265
Channel 393	214
Channel 394	177
Channel 395	141
Channel 396	108
Channel 397	93
Channel 398	65
Channel 399	54
Channel 400	52
Channel 401	39
Channel 402	27
Channel 403	33
Channel 404	27
Channel 405	22
Channel 406	23
Channel 407	17
Channel 408	24
Channel 409	16
Channel 410	16
Channel 411	14
Channel 412	17
Channel 413	23
Channel 414	30
Channel 415	25
Channel 416	30
Channel 417	38
Channel 418	47
Channel 419	41
Channel 420	39
Channel 421	41
Channel 422	52
Channel 423	55
Channel 424	49
Channel 425	43
Channel 426	52
Channel 427	50
Channel 428	41
Channel 429	38
Channel 430	32
Channel 431	33
Channel 432	19
Channel 433	27
Channel 434	28
Channel 435	22
Channel 436	22
Channel 437	24
Channel 438	22
Channel 439	22
Channel 440	16
Channel 441	17
Channel 442	14
Channel 443	22
Channel 444	20
Channel 445	13
Channel 446	17
Channel 447	14
Channel 448	17
Channel 449	25
Channel 450	25
Channel 451	21
Channel 452	37
Channel 453	39
Channel 454	49
Channel 455	50
Channel 456	61
Channel 457	67
Channel 458	80
Channel 459	82
Channel 460	84
Channel 461	75
Channel 462	91
Channel 463	79
Channel 464	70
Channel 465	48
Channel 466	46
Channel 467	39
Channel 468	29
Channel 469	21
Channel 470	33
Channel 471	20
Channel 472	14
Channel 473	14
Channel 474	14
Channel 475	9
Channel 476	13
Channel 477	11
Channel 478	18
Channel 479	11
Channel 480	16
Channel 481	8
Channel 482	10
Channel 483	16
Channel 484	13
Channel 485	17
Channel 486	8
Channel 487	17
Channel 488	10
Channel 489	13
Channel 490	14
Channel 491	13
Channel 492	19
Channel 493	24
Channel 494	32
Channel 495	30
Channel 496	26
Channel 497	25
Channel 498	36
Channel 499	43
Channel 500	31
Channel 501	27
Channel 502	39
Channel 503	26
Channel 504	36
Channel 505	30
Channel 506	34
Channel 507	33
Channel 508	31
Channel 509	23
Channel 510	21
Channel 511	16
Channel 512	16
Channel 513	18
Channel 514	13
Channel 515	13
Channel 516	23
Channel 517	20
Channel 518	16
Channel 519	24
Channel 520	19
Channel 521	28
Channel 522	25
Channel 523	24
Channel 524	25
Channel 525	22
Channel 526	36
Channel 527	33
Channel 528	62
Channel 529	76
Channel 530	106
Channel 531	101
Channel 532	124
Channel 533	184
Channel 534	215
Channel 535	241
Channel 536	291
Channel 537	363
Channel 538	351
Channel 539	356
Channel 540	365
Channel 541	327
Channel 542	337
Channel 543	301
Channel 544	248
Channel 545	205
Channel 546	170
Channel 547	127
Channel 548	86
Channel 549	77
Channel 550	49
Channel 551	47
Channel 552	23
Channel 553	22
Channel 554	16
Channel 555	21
Channel 556	16
Channel 557	11
Channel 558	15
Channel 559	8
Channel 560	14
Channel 561	11
Channel 562	10
Channel 563	9
Channel 564	17
Channel 565	13
Channel 566	15
Channel 567	16
Channel 568	11
Channel 569	15
Channel 570	17
Channel 571	12
Channel 572	19
Channel 573	18
Channel 574	17
Channel 575	15
Channel 576	23
Channel 577	25
Channel 578	10
Channel 579	24
Channel 580	25
Channel 581	21
Channel 582	28
Channel 583	32
Channel 584	41
Channel 585	46
Channel 586	38
Channel 587	69
Channel 588	65
Channel 589	59
Channel 590	66
Channel 591	67
Channel 592	77
Channel 593	70
Channel 594	51
Channel 595	64
Channel 596	51
Channel 597	47
Channel 598	38
Channel 599	30
Channel 600	38
Channel 601	39
Channel 602	22
Channel 603	22
Channel 604	16
Channel 605	16
Channel 606	18
Channel 607	21
Channel 608	28
Channel 609	30
Channel 610	23
Channel 611	33
Channel 612	38
Channel 613	47
Channel 614	63
Channel 615	72
Channel 616	80
Channel 617	104
Channel 618	113
Channel 619	120
Channel 620	140
Channel 621	201
Channel 622	201
Channel 623	207
Channel 624	222
Channel 625	251
Channel 626	220
Channel 627	218
Channel 628	206
Channel 629	184
Channel 630	139
Channel 631	148
Channel 632	97
Channel 633	87
Channel 634	70
Channel 635	38
Channel 636	47
Channel 637	33
Channel 638	23
Channel 639	18
Channel 640	15
Channel 641	18
Channel 642	17
Channel 643	14
Channel 644	21
Channel 645	15
Channel 646	17
Channel 647	16
Channel 648	9
Channel 649	13
Channel 650	18
Channel 651	20
Channel 652	23
Channel 653	17
Channel 654	22
Channel 655	32
Channel 656	16
Channel 657	30
Channel 658	33
Channel 659	42
Channel 660	51
Channel 661	58
Channel 662	95
Channel 663	105
Channel 664	106
Channel 665	126
Channel 666	165
Channel 667	200
Channel 668	199
Channel 669	228
Channel 670	234
Channel 671	212
Channel 672	212
Channel 673	201
Channel 674	185
Channel 675	148
Channel 676	133
Channel 677	144
Channel 678	112
Channel 679	75
Channel 680	83
Channel 681	68
Channel 682	57
Channel 683	53
Channel 684	63
Channel 685	70
Channel 686	69
Channel 687	66
Channel 688	44
Channel 689	66
Channel 690	51
Channel 691	44
Channel 692	57
Channel 693	33
Channel 694	36
Channel 695	33
Channel 696	37
Channel 697	35
Channel 698	34
Channel 699	21
Channel 700	30
Channel 701	28
Channel 702	32
Channel 703	32
Channel 704	44
Channel 705	41
Channel 706	62
Channel 707	63
Channel 708	93
Channel 709	101
Channel 710	137
Channel 711	152
Channel 712	195
Channel 713	238
Channel 714	234
Channel 715	250
Channel 716	297
Channel 717	303
Channel 718	286
Channel 719	338
Channel 720	293
Channel 721	250
Channel 722	238
Channel 723	196
Channel 724	170
Channel 725	127
Channel 726	110
Channel 727	100
Channel 728	79
Channel 729	58
Channel 730	49
Channel 731	46
Channel 732	44
Channel 733	40
Channel 734	40
Channel 735	55
Channel 736	51
Channel 737	34
Channel 738	36
Channel 739	38
Channel 740	47
Channel 741	48
Channel 742	37
Channel 743	20
Channel 744	38
Channel 745	29
Channel 746	37
Channel 747	27
Channel 748	27
Channel 749	29
Channel 750	16
Channel 751	21
Channel 752	11
Channel 753	19
Channel 754	17
Channel 755	20
Channel 756	15
Channel 757	22
Channel 758	13
Channel 759	23
Channel 760	19
Channel 761	15
Channel 762	14
Channel 763	21
Channel 764	17
Channel 765	18
Channel 766	11
Channel 767	16
Channel 768	20
Channel 769	27
Channel 770	17
Channel 771	24
Channel 772	11
Channel 773	17
Channel 774	15
Channel 775	35
Channel 776	10
Channel 777	15
Channel 778	22
Channel 779	19
Channel 780	32
Channel 781	21
Channel 782	28
Channel 783	38
Channel 784	30
Channel 785	32
Channel 786	42
Channel 787	37
Channel 788	34
Channel 789	47
Channel 790	47
Channel 791	66
Channel 792	54
Channel 793	62
Channel 794	65
Channel 795	57
Channel 796	52
Channel 797	52
Channel 798	48
Channel 799	45
Channel 800	46
Channel 801	46
Channel 802	43
Channel 803	34
Channel 804	38
Channel 805	29
Channel 806	26
Channel 807	42
Channel 808	21
Channel 809	36
Channel 810	31
Channel 811	27
Channel 812	23
Channel 813	20
Channel 814	19
Channel 815	20
Channel 816	17
Channel 817	14
Channel 818	23
Channel 819	12
Channel 820	23
Channel 821	18
Channel 822	24
Channel 823	16
Channel 824	18
Channel 825	22
Channel 826	20
Channel 827	15
Channel 828	12
Channel 829	15
Channel 830	13
Channel 831	16
Channel 832	17
Channel 833	25
Channel 834	16
Channel 835	19
Channel 836	13
Channel 837	19
Channel 838	21
Channel 839	20
Channel 840	18
Channel 841	16
Channel 842	11
Channel 843	16
Channel 844	15
Channel 845	20
Channel 846	28
Channel 847	22
Channel 848	14
Channel 849	16
Channel 850	18
Channel 851	15
Channel 852	16
Channel 853	17
Channel 854	14
Channel 855	21
Channel 856	19
Channel 857	16
Channel 858	19
Channel 859	22
Channel 860	31
Channel 861	18
Channel 862	15
Channel 863	28
Channel 864	22
Channel 865	33
Channel 866	29
Channel 867	27
Channel 868	30
Channel 869	32
Channel 870	38
Channel 871	34
Channel 872	42
Channel 873	30
Channel 874	26
Channel 875	32
Channel 876	24
Channel 877	21
Channel 878	25
Channel 879	32
Channel 880	29
Channel 881	24
Channel 882	23
Channel 883	13
Channel 884	21
Channel 885	26
Channel 886	22
Channel 887	21
Channel 888	14
Channel 889	13
Channel 890	13
Channel 891	16
Channel 892	23
Channel 893	21
Channel 894	21
Channel 895	18
Channel 896	9
Channel 897	28
Channel 898	17
Channel 899	20
Channel 900	12
Channel 901	21
Channel 902	21
Channel 903	19
Channel 904	17
Channel 905	17
Channel 906	23
Channel 907	13
Channel 908	11
Channel 909	24
Channel 910	18
Channel 911	20
Channel 912	18
Channel 913	19
Channel 914	19
Channel 915	17
Channel 916	23
Channel 917	20
Channel 918	18
Channel 919	26
Channel 920	24
Channel 921	15
Channel 922	22
Channel 923	15
Channel 924	22
Channel 925	23
Channel 926	26
Channel 927	18
Channel 928	28
Channel 929	20
Channel 930	22
Channel 931	18
Channel 932	22
Channel 933	20
Channel 934	24
Channel 935	22
Channel 936	26
Channel 937	31
Channel 938	22
Channel 939	28
Channel 940	27
Channel 941	19
Channel 942	21
Channel 943	26
Channel 944	26
Channel 945	33
Channel 946	33
Channel 947	29
Channel 948	28
Channel 949	30
Channel 950	24
Channel 951	31
Channel 952	23
Channel 953	17
Channel 954	16
Channel 955	19
Channel 956	17
Channel 957	13
Channel 958	25
Channel 959	34
Channel 960	26
Channel 961	22
Channel 962	25
Channel 963	19
Channel 964	25
Channel 965	23
Channel 966	25
Channel 967	21
Channel 968	22
Channel 969	22
Channel 970	26
Channel 971	29
Channel 972	33
Channel 973	38
Channel 974	32
Channel 975	27
Channel 976	38
Channel 977	34
Channel 978	34
Channel 979	38
Channel 980	36
Channel 981	29
Channel 982	26
Channel 983	24
Channel 984	35
Channel 985	30
Channel 986	34
Channel 987	30
Channel 988	27
Channel 989	18
Channel 990	22
Channel 991	26
Channel 992	22
Channel 993	22
Channel 994	27
Channel 995	22
Channel 996	20
Channel 997	27
Channel 998	32
Channel 999	26
Channel 1000	29
Channel 1001	15
Channel 1002	29
Channel 1003	19
Channel 1004	23
Channel 1005	20
Channel 1006	13
Channel 1007	25
Channel 1008	30
Channel 1009	17
Channel 1010	23
Channel 1011	25
Channel 1012	24
Channel 1013	17
Channel 1014	28
Channel 1015	36
Channel 1016	36
Channel 1017	34
Channel 1018	29
Channel 1019	30
Channel 1020	21
Channel 1021	24
Channel 1022	18
Channel 1023	28
Channel 1024	30
Channel 1025	29
Channel 1026	32
Channel 1027	21
Channel 1028	28
Channel 1029	25
Channel 1030	41
Channel 1031	35
Channel 1032	40
Channel 1033	38
Channel 1034	36
Channel 1035	43
Channel 1036	47
Channel 1037	44
Channel 1038	44
Channel 1039	40
Channel 1040	41
Channel 1041	37
Channel 1042	41
Channel 1043	31
Channel 1044	38
Channel 1045	28
Channel 1046	28
Channel 1047	28
Channel 1048	28
Channel 1049	32
Channel 1050	31
Channel 1051	21
Channel 1052	25
Channel 1053	28
Channel 1054	25
Channel 1055	32
Channel 1056	25
Channel 1057	30
Channel 1058	24
Channel 1059	31
Channel 1060	23
Channel 1061	27
Channel 1062	24
Channel 1063	29
Channel 1064	23
Channel 1065	19
Channel 1066	30
Channel 1067	32
Channel 1068	41
Channel 1069	28
Channel 1070	29
Channel 1071	25
Channel 1072	21
Channel 1073	31
Channel 1074	28
Channel 1075	29
Channel 1076	25
Channel 1077	26
Channel 1078	27
Channel 1079	27
Channel 1080	31
Channel 1081	29
Channel 1082	26
Channel 1083	26
Channel 1084	25
Channel 1085	31
Channel 1086	33
Channel 1087	26
Channel 1088	28
Channel 1089	23
Channel 1090	33
Channel 1091	29
Channel 1092	36
Channel 1093	34
Channel 1094	28
Channel 1095	21
Channel 1096	25
Channel 1097	27
Channel 1098	31
Channel 1099	31
Channel 1100	28
Channel 1101	35
Channel 1102	31
Channel 1103	33
Channel 1104	41
Channel 1105	37
Channel 1106	44
Channel 1107	24
Channel 1108	34
Channel 1109	38
Channel 1110	35
Channel 1111	30
Channel 1112	32
Channel 1113	51
Channel 1114	33
Channel 1115	32
Channel 1116	38
Channel 1117	38
Channel 1118	48
Channel 1119	35
Channel 1120	42
Channel 1121	44
Channel 1122	24
Channel 1123	35
Channel 1124	34
Channel 1125	36
Channel 1126	36
Channel 1127	44
Channel 1128	44
Channel 1129	47
Channel 1130	42
Channel 1131	35
Channel 1132	35
Channel 1133	36
Channel 1134	39
Channel 1135	46
Channel 1136	36
Channel 1137	35
Channel 1138	36
Channel 1139	47
Channel 1140	57
Channel 1141	32
Channel 1142	50
Channel 1143	37
Channel 1144	49
Channel 1145	31
Channel 1146	44
Channel 1147	43
Channel 1148	56
Channel 1149	39
Channel 1150	31
Channel 1151	43
Channel 1152	44
Channel 1153	44
Channel 1154	46
Channel 1155	39
Channel 1156	42
Channel 1157	45
Channel 1158	51
Channel 1159	50
Channel 1160	56
Channel 1161	61
Channel 1162	52
Channel 1163	49
Channel 1164	53
Channel 1165	49
Channel 1166	59
Channel 1167	55
Channel 1168	49
Channel 1169	50
Channel 1170	54
Channel 1171	61
Channel 1172	46
Channel 1173	64
Channel 1174	69
Channel 1175	85
Channel 1176	58
Channel 1177	64
Channel 1178	51
Channel 1179	63
Channel 1180	55
Channel 1181	78
Channel 1182	65
Channel 1183	61
Channel 1184	75
Channel 1185	64
Channel 1186	72
Channel 1187	82
Channel 1188	79
Channel 1189	71
Channel 1190	65
Channel 1191	69
Channel 1192	72
Channel 1193	72
Channel 1194	69
Channel 1195	90
Channel 1196	94
Channel 1197	109
Channel 1198	81
Channel 1199	90
Channel 1200	92
Channel 1201	91
Channel 1202	97
Channel 1203	92
Channel 1204	104
Channel 1205	108
Channel 1206	97
Channel 1207	113
Channel 1208	96
Channel 1209	114
Channel 1210	104
Channel 1211	112
Channel 1212	126
Channel 1213	119
Channel 1214	125
Channel 1215	135
Channel 1216	116
Channel 1217	113
Channel 1218	125
Channel 1219	140
Channel 1220	149
Channel 1221	132
Channel 1222	138
Channel 1223	139
Channel 1224	132
Channel 1225	175
Channel 1226	159
Channel 1227	146
Channel 1228	181
Channel 1229	185
Channel 1230	150
Channel 1231	171
Channel 1232	166
Channel 1233	162
Channel 1234	162
Channel 1235	182
Channel 1236	211
Channel 1237	188
Channel 1238	196
Channel 1239	244
Channel 1240	209
Channel 1241	214
Channel 1242	234
Channel 1243	238
Channel 1244	235
Channel 1245	242
Channel 1246	254
Channel 1247	267
Channel 1248	294
Channel 1249	330
Channel 1250	296
Channel 1251	318
Channel 1252	349
Channel 1253	343
Channel 1254	339
Channel 1255	354
Channel 1256	345
Channel 1257	357
Channel 1258	409
Channel 1259	366
Channel 1260	416
Channel 1261	418
Channel 1262	429
Channel 1263	453
Channel 1264	511
Channel 1265	463
Channel 1266	440
Channel 1267	497
Channel 1268	518
Channel 1269	503
Channel 1270	505
Channel 1271	510
Channel 1272	540
Channel 1273	525
Channel 1274	596
Channel 1275	584
Channel 1276	588
Channel 1277	598
Channel 1278	621
Channel 1279	620
Channel 1280	634
Channel 1281	625
Channel 1282	627
Channel 1283	627
Channel 1284	648
Channel 1285	641
Channel 1286	633
Channel 1287	694
Channel 1288	652
Channel 1289	642
Channel 1290	689
Channel 1291	679
Channel 1292	694
Channel 1293	665
Channel 1294	713
Channel 1295	695
Channel 1296	733
Channel 1297	695
Channel 1298	771
Channel 1299	735
Channel 1300	746
Channel 1301	814
Channel 1302	779
Channel 1303	822
Channel 1304	803
Channel 1305	846
Channel 1306	860
Channel 1307	893
Channel 1308	979
Channel 1309	981
Channel 1310	970
Channel 1311	1041
Channel 1312	1044
Channel 1313	1093
Channel 1314	1130
Channel 1315	1247
Channel 1316	1319
Channel 1317	1356
Channel 1318	1463
Channel 1319	1534
Channel 1320	1640
Channel 1321	1641
Channel 1322	1729
Channel 1323	1951
Channel 1324	1862
Channel 1325	2051
Channel 1326	2056
Channel 1327	2267
Channel 1328	2341
Channel 1329	2203
Channel 1330	2400
Channel 1331	2442
Channel 1332	2440
Channel 1333	2565
Channel 1334	2641
Channel 1335	2671
Channel 1336	2711
Channel 1337	2763
Channel 1338	2758
Channel 1339	2851
Channel 1340	2914
Channel 1341	2863
Channel 1342	2792
Channel 1343	2797
Channel 1344	2800
Channel 1345	2791
Channel 1346	2843
Channel 1347	2820
Channel 1348	2722
Channel 1349	2753
Channel 1350	2681
Channel 1351	2655
Channel 1352	2709
Channel 1353	2703
Channel 1354	2663
Channel 1355	2519
Channel 1356	2500
Channel 1357	2501
Channel 1358	2548
Channel 1359	2450
Channel 1360	2398
Channel 1361	2312
Channel 1362	2358
Channel 1363	2250
Channel 1364	2329
Channel 1365	2297
Channel 1366	2190
Channel 1367	2206
Channel 1368	2091
Channel 1369	2194
Channel 1370	2140
Channel 1371	2078
Channel 1372	2023
Channel 1373	2005
Channel 1374	1965
Channel 1375	1858
Channel 1376	1922
Channel 1377	1790
Channel 1378	1786
Channel 1379	1756
Channel 1380	1675
Channel 1381	1603
Channel 1382	1541
Channel 1383	1539
Channel 1384	1429
Channel 1385	1383
Channel 1386	1356
Channel 1387	1330
Channel 1388	1240
Channel 1389	1165
Channel 1390	1098
Channel 1391	1021
Channel 1392	923
Channel 1393	913
Channel 1394	869
Channel 1395	817
Channel 1396	812
Channel 1397	742
Channel 1398	720
Channel 1399	697
Channel 1400	646
Channel 1401	647
Channel 1402	678
Channel 1403	662
Channel 1404	627
Channel 1405	703
Channel 1406	729
Channel 1407	798
Channel 1408	839
Channel 1409	908
Channel 1410	983
Channel 1411	1020
Channel 1412	1120
Channel 1413	1129
Channel 1414	1258
Channel 1415	1356
Channel 1416	1348
Channel 1417	1432
Channel 1418	1497
Channel 1419	1531
Channel 1420	1498
Channel 1421	1545
Channel 1422	1514
Channel 1423	1510
Channel 1424	1489
Channel 1425	1352
Channel 1426	1291
Channel 1427	1255
Channel 1428	1109
Channel 1429	1005
Channel 1430	899
Channel 1431	811
Channel 1432	712
Channel 1433	608
Channel 1434	520
Channel 1435	469
Channel 1436	402
Channel 1437	359
Channel 1438	291
Channel 1439	251
Channel 1440	236
Channel 1441	240
Channel 1442	213
Channel 1443	153
Channel 1444	153
Channel 1445	167
Channel 1446	163
Channel 1447	145
Channel 1448	158
Channel 1449	146
Channel 1450	151
Channel 1451	154
Channel 1452	171
Channel 1453	140
Channel 1454	151
Channel 1455	169
Channel 1456	192
Channel 1457	185
Channel 1458	193
Channel 1459	170
Channel 1460	181
Channel 1461	222
Channel 1462	205
Channel 1463	220
Channel 1464	209
Channel 1465	228
Channel 1466	245
Channel 1467	264
Channel 1468	264
Channel 1469	276
Channel 1470	280
Channel 1471	286
Channel 1472	318
Channel 1473	299
Channel 1474	303
Channel 1475	311
Channel 1476	334
Channel 1477	364
Channel 1478	359
Channel 1479	426
Channel 1480	422
Channel 1481	436
Channel 1482	419
Channel 1483	412
Channel 1484	461
Channel 1485	482
Channel 1486	426
Channel 1487	488
Channel 1488	492
Channel 1489	438
Channel 1490	496
Channel 1491	499
Channel 1492	454
Channel 1493	506
Channel 1494	454
Channel 1495	480
Channel 1496	461
Channel 1497	515
Channel 1498	428
Channel 1499	456
Channel 1500	469
Channel 1501	472
Channel 1502	459
Channel 1503	462
Channel 1504	448
Channel 1505	440
Channel 1506	410
Channel 1507	429
Channel 1508	462
Channel 1509	427
Channel 1510	384
Channel 1511	437
Channel 1512	441
Channel 1513	394
Channel 1514	417
Channel 1515	391
Channel 1516	396
Channel 1517	398
Channel 1518	359
Channel 1519	390
Channel 1520	375
Channel 1521	370
Channel 1522	355
Channel 1523	367
Channel 1524	369
Channel 1525	340
Channel 1526	391
Channel 1527	363
Channel 1528	343
Channel 1529	326
Channel 1530	319
Channel 1531	306
Channel 1532	335
Channel 1533	332
Channel 1534	339
Channel 1535	338
Channel 1536	301
Channel 1537	281
Channel 1538	295
Channel 1539	328
Channel 1540	253
Channel 1541	270
Channel 1542	275
Channel 1543	249
Channel 1544	282
Channel 1545	245
Channel 1546	213
Channel 1547	260
Channel 1548	227
Channel 1549	229
Channel 1550	232
Channel 1551	230
Channel 1552	227
Channel 1553	241
Channel 1554	188
Channel 1555	176
Channel 1556	195
Channel 1557	183
Channel 1558	173
Channel 1559	174
Channel 1560	168
Channel 1561	163
Channel 1562	153
Channel 1563	126
Channel 1564	133
Channel 1565	155
Channel 1566	136
Channel 1567	120
Channel 1568	120
Channel 1569	117
Channel 1570	115
Channel 1571	113
Channel 1572	93
Channel 1573	119
Channel 1574	115
Channel 1575	132
Channel 1576	103
Channel 1577	142
Channel 1578	117
Channel 1579	153
Channel 1580	147
Channel 1581	171
Channel 1582	197
Channel 1583	201
Channel 1584	223
Channel 1585	235
Channel 1586	258
Channel 1587	298
Channel 1588	302
Channel 1589	325
Channel 1590	325
Channel 1591	339
Channel 1592	326
Channel 1593	331
Channel 1594	351
Channel 1595	347
Channel 1596	299
Channel 1597	288
Channel 1598	263
Channel 1599	257
Channel 1600	228
Channel 1601	201
Channel 1602	191
Channel 1603	169
Channel 1604	169
Channel 1605	129
Channel 1606	93
Channel 1607	99
Channel 1608	86
Channel 1609	79
Channel 1610	65
Channel 1611	79
Channel 1612	72
Channel 1613	64
Channel 1614	55
Channel 1615	80
Channel 1616	48
Channel 1617	79
Channel 1618	68
Channel 1619	62
Channel 1620	71
Channel 1621	64
Channel 1622	75
Channel 1623	62
Channel 1624	70
Channel 1625	54
Channel 1626	45
Channel 1627	49
Channel 1628	41
Channel 1629	60
Channel 1630	43
Channel 1631	36
Channel 1632	30
Channel 1633	35
Channel 1634	23
Channel 1635	34
Channel 1636	9
Channel 1637	14
Channel 1638	16
Channel 1639	22
Channel 1640	20
Channel 1641	15
Channel 1642	23
Channel 1643	19
Channel 1644	9
Channel 1645	14
Channel 1646	20
Channel 1647	20
Channel 1648	9
Channel 1649	12
Channel 1650	14
Channel 1651	8
Channel 1652	12
Channel 1653	11
Channel 1654	15
Channel 1655	20
Channel 1656	10
Channel 1657	18
Channel 1658	17
Channel 1659	23
Channel 1660	14
Channel 1661	14
Channel 1662	8
Channel 1663	19
Channel 1664	17
Channel 1665	16
Channel 1666	17
Channel 1667	19
Channel 1668	15
Channel 1669	19
Channel 1670	17
Channel 1671	16
Channel 1672	21
Channel 1673	20
Channel 1674	23
Channel 1675	18
Channel 1676	18
Channel 1677	18
Channel 1678	15
Channel 1679	16
Channel 1680	25
Channel 1681	32
Channel 1682	25
Channel 1683	36
Channel 1684	34
Channel 1685	32
Channel 1686	39
Channel 1687	59
Channel 1688	65
Channel 1689	102
Channel 1690	103
Channel 1691	140
Channel 1692	135
Channel 1693	180
Channel 1694	217
Channel 1695	263
Channel 1696	293
Channel 1697	309
Channel 1698	398
Channel 1699	432
Channel 1700	488
Channel 1701	581
Channel 1702	571
Channel 1703	664
Channel 1704	677
Channel 1705	697
Channel 1706	832
Channel 1707	864
Channel 1708	911
Channel 1709	936
Channel 1710	989
Channel 1711	1081
Channel 1712	1049
Channel 1713	1127
Channel 1714	1133
Channel 1715	1146
Channel 1716	1116
Channel 1717	1140
Channel 1718	1091
Channel 1719	1094
Channel 1720	1036
Channel 1721	990
Channel 1722	897
Channel 1723	853
Channel 1724	739
Channel 1725	715
Channel 1726	620
Channel 1727	551
Channel 1728	479
Channel 1729	449
Channel 1730	345
Channel 1731	282
Channel 1732	240
Channel 1733	180
Channel 1734	173
Channel 1735	151
Channel 1736	115
Channel 1737	96
Channel 1738	65
Channel 1739	48
Channel 1740	50
Channel 1741	31
Channel 1742	31
Channel 1743	27
Channel 1744	22
Channel 1745	20
Channel 1746	16
Channel 1747	15
Channel 1748	10
Channel 1749	13
Channel 1750	13
Channel 1751	16
Channel 1752	12
Channel 1753	14
Channel 1754	12
Channel 1755	15
Channel 1756	7
Channel 1757	10
Channel 1758	14
Channel 1759	16
Channel 1760	10
Channel 1761	17
Channel 1762	12
Channel 1763	12
Channel 1764	7
Channel 1765	8
Channel 1766	11
Channel 1767	10
Channel 1768	14
Channel 1769	15
Channel 1770	13
Channel 1771	17
Channel 1772	12
Channel 1773	8
Channel 1774	14
Channel 1775	13
Channel 1776	11
Channel 1777	17
Channel 1778	9
Channel 1779	15
Channel 1780	15
Channel 1781	11
Channel 1782	15
Channel 1783	8
Channel 1784	15
Channel 1785	17
Channel 1786	15
Channel 1787	8
Channel 1788	6
Channel 1789	11
Channel 1790	14
Channel 1791	14
Channel 1792	13
Channel 1793	13
Channel 1794	12
Channel 1795	11
Channel 1796	6
Channel 1797	8
Channel 1798	14
Channel 1799	15
Channel 1800	15
Channel 1801	9
Channel 1802	15
Channel 1803	4
Channel 1804	12
Channel 1805	9
Channel 1806	15
Channel 1807	10
Channel 1808	13
Channel 1809	12
Channel 1810	11
Channel 1811	14
Channel 1812	12
Channel 1813	15
Channel 1814	14
Channel 1815	7
Channel 1816	13
Channel 1817	14
Channel 1818	14
Channel 1819	9
Channel 1820	12
Channel 1821	8
Channel 1822	14
Channel 1823	10
Channel 1824	8
Channel 1825	12
Channel 1826	10
Channel 1827	8
Channel 1828	7
Channel 1829	16
Channel 1830	14
Channel 1831	10
Channel 1832	4
Channel 1833	12
Channel 1834	17
Channel 1835	16
Channel 1836	12
Channel 1837	5
Channel 1838	13
Channel 1839	17
Channel 1840	9
Channel 1841	10
Channel 1842	15
Channel 1843	10
Channel 1844	12
Channel 1845	13
Channel 1846	17
Channel 1847	18
Channel 1848	16
Channel 1849	10
Channel 1850	12
Channel 1851	8
Channel 1852	12
Channel 1853	13
Channel 1854	9
Channel 1855	9
Channel 1856	16
Channel 1857	10
Channel 1858	10
Channel 1859	10
Channel 1860	18
Channel 1861	11
Channel 1862	10
Channel 1863	11
Channel 1864	14
Channel 1865	6
Channel 1866	16
Channel 1867	16
Channel 1868	16
Channel 1869	15
Channel 1870	14
Channel 1871	13
Channel 1872	16
Channel 1873	17
Channel 1874	11
Channel 1875	7
Channel 1876	11
Channel 1877	12
Channel 1878	11
Channel 1879	16
Channel 1880	5
Channel 1881	15
Channel 1882	17
Channel 1883	16
Channel 1884	10
Channel 1885	21
Channel 1886	14
Channel 1887	19
Channel 1888	9
Channel 1889	11
Channel 1890	20
Channel 1891	10
Channel 1892	16
Channel 1893	13
Channel 1894	10
Channel 1895	14
Channel 1896	16
Channel 1897	18
Channel 1898	17
Channel 1899	18
Channel 1900	13
Channel 1901	21
Channel 1902	20
Channel 1903	16
Channel 1904	34
Channel 1905	25
Channel 1906	24
Channel 1907	29
Channel 1908	37
Channel 1909	36
Channel 1910	53
Channel 1911	73
Channel 1912	60
Channel 1913	83
Channel 1914	75
Channel 1915	99
Channel 1916	125
Channel 1917	146
Channel 1918	167
Channel 1919	186
Channel 1920	172
Channel 1921	224
Channel 1922	206
Channel 1923	265
Channel 1924	253
Channel 1925	295
Channel 1926	288
Channel 1927	291
Channel 1928	311
Channel 1929	331
Channel 1930	299
Channel 1931	301
Channel 1932	282
Channel 1933	249
Channel 1934	212
Channel 1935	247
Channel 1936	206
Channel 1937	184
Channel 1938	160
Channel 1939	157
Channel 1940	137
Channel 1941	105
Channel 1942	89
Channel 1943	99
Channel 1944	61
Channel 1945	60
Channel 1946	49
Channel 1947	39
Channel 1948	36
Channel 1949	44
Channel 1950	29
Channel 1951	36
Channel 1952	44
Channel 1953	33
Channel 1954	26
Channel 1955	35
Channel 1956	52
Channel 1957	36
Channel 1958	42
Channel 1959	51
Channel 1960	51
Channel 1961	43
Channel 1962	54
Channel 1963	53
Channel 1964	65
Channel 1965	58
Channel 1966	42
Channel 1967	63
Channel 1968	64
Channel 1969	68
Channel 1970	56
Channel 1971	52
Channel 1972	55
Channel 1973	50
Channel 1974	46
Channel 1975	27
Channel 1976	36
Channel 1977	30
Channel 1978	31
Channel 1979	32
Channel 1980	21
Channel 1981	20
Channel 1982	24
Channel 1983	10
Channel 1984	9
Channel 1985	13
Channel 1986	10
Channel 1987	11
Channel 1988	9
Channel 1989	9
Channel 1990	5
Channel 1991	8
Channel 1992	5
Channel 1993	5
Channel 1994	7
[truncated: 2,102 more rows]
