# Supplementary material for: A dataset of 112 ligands for the preconcentration of mercury, uranium, lanthanum and other pollutants and heavy metals in water
Source: Data Brief. 2020 Feb 4;29:105236. doi: 10.1016/j.dib.2020.105236 (PMC7033335; doi:10.1016/j.dib.2020.105236)
Supplement: Multimedia component 54_Bi_spl_cyclopentadienyl_spl_zirconium dichloride [file mmc54.txt]

Kalib 1	-0.354346
Kalib 2	0.012554
Kalib 3	0.001788
Kalib 4	0.000419
Kalib Square	0.000000
Kalib Fano	0.010361
Channel 1	0
Channel 2	0
Channel 3	0
Channel 4	0
Channel 5	0
Channel 6	0
Channel 7	0
Channel 8	0
Channel 9	0
Channel 10	0
Channel 11	0
Channel 12	2
Channel 13	2
Channel 14	20
Channel 15	74
Channel 16	366
Channel 17	1063
Channel 18	3476
Channel 19	9560
Channel 20	24398
Channel 21	54865
Channel 22	110103
Channel 23	201797
Channel 24	328228
Channel 25	476134
Channel 26	623056
Channel 27	739604
Channel 28	780034
Channel 29	738620
Channel 30	628527
Channel 31	479159
Channel 32	325136
Channel 33	198892
Channel 34	110006
Channel 35	54005
Channel 36	23528
Channel 37	9252
Channel 38	3309
Channel 39	1042
Channel 40	268
Channel 41	91
Channel 42	18
Channel 43	13
Channel 44	8
Channel 45	6
Channel 46	8
Channel 47	8
Channel 48	9
Channel 49	3
Channel 50	6
Channel 51	5
Channel 52	7
Channel 53	4
Channel 54	8
Channel 55	4
Channel 56	4
Channel 57	4
Channel 58	4
Channel 59	4
Channel 60	4
Channel 61	2
Channel 62	4
Channel 63	3
Channel 64	3
Channel 65	2
Channel 66	1
Channel 67	5
Channel 68	4
Channel 69	2
Channel 70	0
Channel 71	3
Channel 72	3
Channel 73	1
Channel 74	0
Channel 75	2
Channel 76	0
Channel 77	2
Channel 78	34
Channel 79	61
Channel 80	71
Channel 81	69
Channel 82	65
Channel 83	73
Channel 84	64
Channel 85	56
Channel 86	50
Channel 87	55
Channel 88	61
Channel 89	49
Channel 90	57
Channel 91	66
Channel 92	53
Channel 93	62
Channel 94	59
Channel 95	62
Channel 96	66
Channel 97	63
Channel 98	59
Channel 99	43
Channel 100	65
Channel 101	53
Channel 102	56
Channel 103	62
Channel 104	59
Channel 105	47
Channel 106	62
Channel 107	53
Channel 108	42
Channel 109	58
Channel 110	42
Channel 111	55
Channel 112	47
Channel 113	65
Channel 114	61
Channel 115	47
Channel 116	50
Channel 117	54
Channel 118	75
Channel 119	50
Channel 120	53
Channel 121	45
Channel 122	46
Channel 123	57
Channel 124	47
Channel 125	43
Channel 126	75
Channel 127	51
Channel 128	64
Channel 129	35
Channel 130	58
Channel 131	45
Channel 132	47
Channel 133	39
Channel 134	40
Channel 135	37
Channel 136	51
Channel 137	26
Channel 138	37
Channel 139	38
Channel 140	47
Channel 141	28
Channel 142	33
Channel 143	33
Channel 144	35
Channel 145	41
Channel 146	36
Channel 147	29
Channel 148	31
Channel 149	32
Channel 150	28
Channel 151	30
Channel 152	29
Channel 153	27
Channel 154	39
Channel 155	42
Channel 156	31
Channel 157	28
Channel 158	38
Channel 159	30
Channel 160	38
Channel 161	33
Channel 162	25
Channel 163	30
Channel 164	24
Channel 165	35
Channel 166	34
Channel 167	36
Channel 168	37
Channel 169	29
Channel 170	34
Channel 171	28
Channel 172	29
Channel 173	36
Channel 174	43
Channel 175	31
Channel 176	35
Channel 177	29
Channel 178	31
Channel 179	28
Channel 180	35
Channel 181	30
Channel 182	32
Channel 183	29
Channel 184	45
Channel 185	45
Channel 186	41
Channel 187	44
Channel 188	50
Channel 189	59
Channel 190	66
Channel 191	64
Channel 192	63
Channel 193	54
Channel 194	72
Channel 195	63
Channel 196	54
Channel 197	58
Channel 198	52
Channel 199	47
Channel 200	58
Channel 201	47
Channel 202	44
Channel 203	51
Channel 204	45
Channel 205	38
Channel 206	48
Channel 207	43
Channel 208	63
Channel 209	46
Channel 210	66
Channel 211	71
Channel 212	69
Channel 213	65
Channel 214	63
Channel 215	70
Channel 216	66
Channel 217	71
Channel 218	57
Channel 219	60
Channel 220	53
Channel 221	61
Channel 222	47
Channel 223	56
Channel 224	53
Channel 225	49
Channel 226	54
Channel 227	40
Channel 228	54
Channel 229	38
Channel 230	40
Channel 231	39
Channel 232	44
Channel 233	36
Channel 234	40
Channel 235	38
Channel 236	34
Channel 237	38
Channel 238	39
Channel 239	34
Channel 240	39
Channel 241	41
Channel 242	36
Channel 243	38
Channel 244	34
Channel 245	34
Channel 246	40
Channel 247	56
Channel 248	79
Channel 249	82
Channel 250	86
Channel 251	113
Channel 252	152
Channel 253	188
Channel 254	208
Channel 255	309
Channel 256	279
Channel 257	399
Channel 258	444
Channel 259	593
Channel 260	682
Channel 261	949
Channel 262	1005
Channel 263	1153
Channel 264	1181
Channel 265	1211
Channel 266	1118
Channel 267	1049
Channel 268	886
Channel 269	764
Channel 270	562
Channel 271	458
Channel 272	317
Channel 273	255
Channel 274	148
Channel 275	131
Channel 276	127
Channel 277	99
Channel 278	102
Channel 279	117
Channel 280	146
Channel 281	155
Channel 282	153
Channel 283	152
Channel 284	147
Channel 285	155
Channel 286	121
Channel 287	102
Channel 288	93
Channel 289	70
Channel 290	60
Channel 291	45
Channel 292	38
Channel 293	31
Channel 294	26
Channel 295	19
Channel 296	24
Channel 297	27
Channel 298	14
Channel 299	19
Channel 300	26
Channel 301	19
Channel 302	20
Channel 303	22
Channel 304	15
Channel 305	17
Channel 306	19
Channel 307	22
Channel 308	11
Channel 309	19
Channel 310	26
Channel 311	23
Channel 312	31
Channel 313	46
Channel 314	45
Channel 315	57
Channel 316	72
Channel 317	92
Channel 318	133
Channel 319	149
Channel 320	186
Channel 321	195
Channel 322	196
Channel 323	225
Channel 324	192
Channel 325	171
Channel 326	180
Channel 327	168
Channel 328	110
Channel 329	92
Channel 330	74
Channel 331	53
Channel 332	54
Channel 333	33
Channel 334	32
Channel 335	30
Channel 336	27
Channel 337	26
Channel 338	18
Channel 339	17
Channel 340	19
Channel 341	14
Channel 342	23
Channel 343	27
Channel 344	45
Channel 345	30
Channel 346	43
Channel 347	37
Channel 348	36
Channel 349	44
Channel 350	42
Channel 351	39
Channel 352	39
Channel 353	17
Channel 354	28
Channel 355	20
Channel 356	13
Channel 357	14
Channel 358	12
Channel 359	14
Channel 360	14
Channel 361	9
Channel 362	16
Channel 363	16
Channel 364	13
Channel 365	14
Channel 366	8
Channel 367	14
Channel 368	13
Channel 369	8
Channel 370	16
Channel 371	13
Channel 372	8
Channel 373	10
Channel 374	13
Channel 375	15
Channel 376	16
Channel 377	6
Channel 378	13
Channel 379	15
Channel 380	12
Channel 381	14
Channel 382	12
Channel 383	10
Channel 384	17
Channel 385	17
Channel 386	18
Channel 387	14
Channel 388	10
Channel 389	15
Channel 390	11
Channel 391	12
Channel 392	19
Channel 393	15
Channel 394	21
Channel 395	21
Channel 396	12
Channel 397	15
Channel 398	12
Channel 399	8
Channel 400	23
Channel 401	18
Channel 402	13
Channel 403	17
Channel 404	10
Channel 405	15
Channel 406	10
Channel 407	14
Channel 408	13
Channel 409	13
Channel 410	20
Channel 411	8
Channel 412	6
Channel 413	9
Channel 414	12
Channel 415	12
Channel 416	6
Channel 417	12
Channel 418	12
Channel 419	9
Channel 420	15
Channel 421	12
Channel 422	13
Channel 423	14
Channel 424	11
Channel 425	17
Channel 426	14
Channel 427	14
Channel 428	12
Channel 429	13
Channel 430	9
Channel 431	19
Channel 432	18
Channel 433	13
Channel 434	10
Channel 435	18
Channel 436	12
Channel 437	18
Channel 438	5
Channel 439	13
Channel 440	10
Channel 441	14
Channel 442	15
Channel 443	10
Channel 444	20
Channel 445	15
Channel 446	17
Channel 447	18
Channel 448	20
Channel 449	18
Channel 450	14
Channel 451	23
Channel 452	26
Channel 453	39
Channel 454	40
Channel 455	43
Channel 456	57
Channel 457	66
Channel 458	61
Channel 459	68
Channel 460	76
Channel 461	91
Channel 462	85
Channel 463	68
Channel 464	66
Channel 465	56
Channel 466	54
Channel 467	40
Channel 468	22
Channel 469	23
Channel 470	12
Channel 471	24
Channel 472	21
Channel 473	15
Channel 474	13
Channel 475	15
Channel 476	17
Channel 477	9
Channel 478	19
Channel 479	15
Channel 480	6
Channel 481	11
Channel 482	11
Channel 483	10
Channel 484	9
Channel 485	13
Channel 486	14
Channel 487	14
Channel 488	9
Channel 489	8
Channel 490	17
Channel 491	17
Channel 492	15
Channel 493	18
Channel 494	22
Channel 495	20
Channel 496	15
Channel 497	26
Channel 498	19
Channel 499	30
Channel 500	25
Channel 501	34
Channel 502	31
Channel 503	15
Channel 504	27
Channel 505	30
Channel 506	25
Channel 507	37
Channel 508	21
Channel 509	26
Channel 510	21
Channel 511	31
Channel 512	19
Channel 513	16
Channel 514	10
Channel 515	15
Channel 516	9
Channel 517	20
Channel 518	16
Channel 519	15
Channel 520	14
Channel 521	12
Channel 522	20
Channel 523	16
Channel 524	24
Channel 525	33
Channel 526	27
Channel 527	37
Channel 528	63
Channel 529	71
Channel 530	76
Channel 531	103
Channel 532	148
Channel 533	190
Channel 534	210
Channel 535	231
Channel 536	272
Channel 537	299
Channel 538	330
Channel 539	323
Channel 540	348
Channel 541	293
Channel 542	277
Channel 543	282
Channel 544	221
Channel 545	211
Channel 546	155
Channel 547	107
Channel 548	100
Channel 549	81
Channel 550	45
Channel 551	29
Channel 552	28
Channel 553	18
Channel 554	15
Channel 555	17
Channel 556	16
Channel 557	22
Channel 558	6
Channel 559	13
Channel 560	15
Channel 561	11
Channel 562	10
Channel 563	10
Channel 564	11
Channel 565	12
Channel 566	14
Channel 567	4
Channel 568	11
Channel 569	11
Channel 570	8
Channel 571	14
Channel 572	17
Channel 573	19
Channel 574	15
Channel 575	12
Channel 576	12
Channel 577	13
Channel 578	15
Channel 579	15
Channel 580	21
Channel 581	20
Channel 582	23
Channel 583	36
Channel 584	38
Channel 585	41
Channel 586	47
Channel 587	52
Channel 588	59
Channel 589	75
Channel 590	75
Channel 591	81
Channel 592	77
Channel 593	69
Channel 594	59
Channel 595	61
Channel 596	58
Channel 597	42
Channel 598	33
Channel 599	30
Channel 600	31
Channel 601	16
Channel 602	26
Channel 603	20
Channel 604	30
Channel 605	27
Channel 606	22
Channel 607	20
Channel 608	21
Channel 609	16
Channel 610	24
Channel 611	26
Channel 612	28
Channel 613	42
Channel 614	55
Channel 615	47
Channel 616	73
Channel 617	87
Channel 618	91
Channel 619	131
Channel 620	154
Channel 621	178
Channel 622	168
Channel 623	229
Channel 624	219
Channel 625	209
Channel 626	179
Channel 627	193
Channel 628	192
Channel 629	182
Channel 630	156
Channel 631	135
Channel 632	107
Channel 633	69
Channel 634	74
Channel 635	50
Channel 636	47
Channel 637	33
Channel 638	27
Channel 639	8
Channel 640	17
Channel 641	19
Channel 642	9
Channel 643	11
Channel 644	11
Channel 645	6
Channel 646	17
Channel 647	10
Channel 648	13
Channel 649	12
Channel 650	14
Channel 651	17
Channel 652	18
Channel 653	15
Channel 654	7
Channel 655	12
Channel 656	18
Channel 657	14
Channel 658	20
Channel 659	26
Channel 660	28
Channel 661	31
Channel 662	39
Channel 663	38
Channel 664	44
Channel 665	47
Channel 666	47
Channel 667	62
Channel 668	52
Channel 669	68
Channel 670	71
Channel 671	69
Channel 672	75
Channel 673	65
Channel 674	56
Channel 675	52
Channel 676	44
Channel 677	42
Channel 678	55
Channel 679	38
Channel 680	45
Channel 681	52
Channel 682	49
Channel 683	46
Channel 684	49
Channel 685	50
Channel 686	55
Channel 687	62
Channel 688	62
Channel 689	42
Channel 690	56
Channel 691	37
Channel 692	28
Channel 693	42
Channel 694	35
Channel 695	32
Channel 696	30
Channel 697	27
Channel 698	24
Channel 699	19
Channel 700	21
Channel 701	19
Channel 702	20
Channel 703	16
Channel 704	24
Channel 705	21
Channel 706	30
Channel 707	31
Channel 708	36
Channel 709	40
Channel 710	38
Channel 711	66
Channel 712	63
Channel 713	76
Channel 714	69
Channel 715	89
Channel 716	69
Channel 717	62
Channel 718	97
Channel 719	69
Channel 720	61
Channel 721	82
Channel 722	74
Channel 723	52
Channel 724	57
Channel 725	43
Channel 726	34
Channel 727	44
Channel 728	25
Channel 729	28
Channel 730	18
Channel 731	22
Channel 732	16
Channel 733	13
Channel 734	11
Channel 735	16
Channel 736	22
Channel 737	22
Channel 738	19
Channel 739	21
Channel 740	22
Channel 741	25
Channel 742	23
Channel 743	18
Channel 744	27
Channel 745	19
Channel 746	14
Channel 747	21
Channel 748	26
Channel 749	10
Channel 750	20
Channel 751	19
Channel 752	17
Channel 753	18
Channel 754	17
Channel 755	20
Channel 756	12
Channel 757	14
Channel 758	17
Channel 759	14
Channel 760	12
Channel 761	15
Channel 762	14
Channel 763	14
Channel 764	18
Channel 765	25
Channel 766	28
Channel 767	15
Channel 768	20
Channel 769	12
Channel 770	16
Channel 771	15
Channel 772	12
Channel 773	15
Channel 774	18
Channel 775	16
Channel 776	21
Channel 777	13
Channel 778	11
Channel 779	9
Channel 780	7
Channel 781	14
Channel 782	20
Channel 783	24
Channel 784	34
Channel 785	24
Channel 786	18
Channel 787	31
Channel 788	17
Channel 789	30
Channel 790	29
Channel 791	14
Channel 792	26
Channel 793	28
Channel 794	19
Channel 795	33
Channel 796	34
Channel 797	37
Channel 798	34
Channel 799	28
Channel 800	30
Channel 801	29
Channel 802	33
Channel 803	35
Channel 804	31
Channel 805	29
Channel 806	32
Channel 807	26
Channel 808	28
Channel 809	25
Channel 810	18
Channel 811	22
Channel 812	16
Channel 813	21
Channel 814	31
Channel 815	10
Channel 816	14
Channel 817	19
Channel 818	10
Channel 819	19
Channel 820	19
Channel 821	21
Channel 822	16
Channel 823	20
Channel 824	15
Channel 825	13
Channel 826	14
Channel 827	14
Channel 828	19
Channel 829	13
Channel 830	19
Channel 831	16
Channel 832	16
Channel 833	20
Channel 834	27
Channel 835	22
Channel 836	18
Channel 837	19
Channel 838	15
Channel 839	20
Channel 840	15
Channel 841	23
Channel 842	16
Channel 843	15
Channel 844	19
Channel 845	13
Channel 846	16
Channel 847	22
Channel 848	14
Channel 849	14
Channel 850	17
Channel 851	17
Channel 852	17
Channel 853	15
Channel 854	14
Channel 855	14
Channel 856	12
Channel 857	12
Channel 858	13
Channel 859	17
Channel 860	18
Channel 861	28
Channel 862	11
Channel 863	16
Channel 864	24
Channel 865	16
Channel 866	14
Channel 867	20
Channel 868	24
Channel 869	24
Channel 870	29
Channel 871	20
Channel 872	26
Channel 873	20
Channel 874	13
Channel 875	30
Channel 876	27
Channel 877	18
Channel 878	21
Channel 879	20
Channel 880	13
Channel 881	18
Channel 882	18
Channel 883	23
Channel 884	11
Channel 885	21
Channel 886	21
Channel 887	28
Channel 888	18
Channel 889	19
Channel 890	15
Channel 891	10
Channel 892	19
Channel 893	21
Channel 894	22
Channel 895	20
Channel 896	20
Channel 897	18
Channel 898	23
Channel 899	19
Channel 900	16
Channel 901	13
Channel 902	20
Channel 903	19
Channel 904	17
Channel 905	13
Channel 906	17
Channel 907	19
Channel 908	12
Channel 909	15
Channel 910	14
Channel 911	21
Channel 912	21
Channel 913	20
Channel 914	18
Channel 915	22
Channel 916	24
Channel 917	18
Channel 918	12
Channel 919	19
Channel 920	25
Channel 921	14
Channel 922	12
Channel 923	17
Channel 924	20
Channel 925	18
Channel 926	23
Channel 927	18
Channel 928	20
Channel 929	14
Channel 930	26
Channel 931	19
Channel 932	19
Channel 933	18
Channel 934	24
Channel 935	21
Channel 936	22
Channel 937	31
Channel 938	26
Channel 939	31
Channel 940	24
Channel 941	25
Channel 942	35
Channel 943	33
Channel 944	27
Channel 945	33
Channel 946	21
Channel 947	33
Channel 948	32
Channel 949	31
Channel 950	28
Channel 951	27
Channel 952	17
Channel 953	29
Channel 954	24
Channel 955	16
Channel 956	23
Channel 957	24
Channel 958	16
Channel 959	27
Channel 960	23
Channel 961	28
Channel 962	25
Channel 963	28
Channel 964	21
Channel 965	15
Channel 966	17
Channel 967	20
Channel 968	31
Channel 969	17
Channel 970	20
Channel 971	27
Channel 972	34
Channel 973	22
Channel 974	25
Channel 975	26
Channel 976	25
Channel 977	30
Channel 978	24
Channel 979	20
Channel 980	23
Channel 981	45
Channel 982	29
Channel 983	25
Channel 984	31
Channel 985	21
Channel 986	28
Channel 987	29
Channel 988	21
Channel 989	28
Channel 990	10
Channel 991	24
Channel 992	29
Channel 993	22
Channel 994	16
Channel 995	19
Channel 996	29
Channel 997	30
Channel 998	24
Channel 999	24
Channel 1000	26
Channel 1001	19
Channel 1002	24
Channel 1003	20
Channel 1004	17
Channel 1005	26
Channel 1006	23
Channel 1007	6
Channel 1008	19
Channel 1009	25
Channel 1010	23
Channel 1011	27
Channel 1012	25
Channel 1013	22
Channel 1014	26
Channel 1015	27
Channel 1016	20
Channel 1017	16
Channel 1018	23
Channel 1019	25
Channel 1020	19
Channel 1021	25
Channel 1022	23
Channel 1023	21
Channel 1024	27
Channel 1025	25
Channel 1026	27
Channel 1027	25
Channel 1028	25
Channel 1029	21
Channel 1030	33
Channel 1031	30
Channel 1032	36
Channel 1033	32
Channel 1034	24
Channel 1035	24
Channel 1036	28
Channel 1037	38
Channel 1038	40
Channel 1039	32
Channel 1040	37
Channel 1041	34
Channel 1042	36
Channel 1043	24
Channel 1044	26
Channel 1045	19
Channel 1046	31
Channel 1047	22
Channel 1048	22
Channel 1049	24
Channel 1050	23
Channel 1051	29
Channel 1052	35
Channel 1053	17
Channel 1054	35
Channel 1055	24
Channel 1056	24
Channel 1057	19
Channel 1058	23
Channel 1059	21
Channel 1060	26
Channel 1061	22
Channel 1062	22
Channel 1063	26
Channel 1064	16
Channel 1065	26
Channel 1066	16
Channel 1067	19
Channel 1068	25
Channel 1069	21
Channel 1070	23
Channel 1071	26
Channel 1072	19
Channel 1073	30
Channel 1074	20
Channel 1075	18
Channel 1076	25
Channel 1077	25
Channel 1078	28
Channel 1079	32
Channel 1080	31
Channel 1081	37
Channel 1082	17
Channel 1083	25
Channel 1084	24
Channel 1085	31
Channel 1086	23
Channel 1087	30
Channel 1088	26
Channel 1089	27
Channel 1090	27
Channel 1091	19
Channel 1092	29
Channel 1093	30
Channel 1094	22
Channel 1095	31
Channel 1096	31
Channel 1097	39
Channel 1098	22
Channel 1099	26
Channel 1100	36
Channel 1101	28
Channel 1102	31
Channel 1103	28
Channel 1104	38
Channel 1105	27
Channel 1106	29
Channel 1107	29
Channel 1108	30
Channel 1109	29
Channel 1110	37
Channel 1111	29
Channel 1112	40
Channel 1113	37
Channel 1114	38
Channel 1115	30
Channel 1116	36
Channel 1117	44
Channel 1118	39
Channel 1119	37
Channel 1120	42
Channel 1121	38
Channel 1122	38
Channel 1123	51
Channel 1124	37
Channel 1125	42
Channel 1126	33
Channel 1127	32
Channel 1128	33
Channel 1129	26
Channel 1130	36
Channel 1131	41
Channel 1132	34
Channel 1133	36
Channel 1134	46
Channel 1135	38
Channel 1136	34
Channel 1137	28
Channel 1138	44
Channel 1139	41
Channel 1140	41
Channel 1141	34
Channel 1142	39
Channel 1143	32
Channel 1144	39
Channel 1145	41
Channel 1146	41
Channel 1147	46
Channel 1148	35
Channel 1149	41
Channel 1150	46
Channel 1151	23
Channel 1152	38
Channel 1153	42
Channel 1154	48
Channel 1155	41
Channel 1156	37
Channel 1157	35
Channel 1158	34
Channel 1159	37
Channel 1160	53
Channel 1161	47
Channel 1162	47
Channel 1163	56
Channel 1164	49
Channel 1165	54
Channel 1166	64
Channel 1167	49
Channel 1168	40
Channel 1169	53
Channel 1170	50
Channel 1171	66
Channel 1172	55
Channel 1173	53
Channel 1174	56
Channel 1175	69
Channel 1176	46
Channel 1177	61
Channel 1178	55
Channel 1179	43
Channel 1180	54
Channel 1181	60
Channel 1182	47
Channel 1183	53
Channel 1184	59
Channel 1185	53
Channel 1186	59
Channel 1187	64
Channel 1188	69
Channel 1189	75
Channel 1190	64
Channel 1191	69
Channel 1192	71
Channel 1193	78
Channel 1194	75
Channel 1195	67
Channel 1196	76
Channel 1197	80
Channel 1198	85
Channel 1199	83
Channel 1200	74
Channel 1201	84
Channel 1202	83
Channel 1203	82
Channel 1204	76
Channel 1205	110
Channel 1206	105
Channel 1207	106
Channel 1208	97
Channel 1209	99
Channel 1210	93
Channel 1211	97
Channel 1212	96
Channel 1213	112
Channel 1214	86
Channel 1215	107
Channel 1216	130
Channel 1217	125
Channel 1218	105
Channel 1219	130
Channel 1220	136
Channel 1221	120
Channel 1222	117
Channel 1223	124
Channel 1224	128
Channel 1225	137
Channel 1226	119
Channel 1227	136
Channel 1228	167
Channel 1229	176
Channel 1230	139
Channel 1231	163
Channel 1232	159
Channel 1233	157
Channel 1234	188
Channel 1235	166
Channel 1236	192
Channel 1237	192
Channel 1238	217
Channel 1239	222
Channel 1240	232
Channel 1241	205
Channel 1242	225
Channel 1243	245
Channel 1244	240
Channel 1245	249
Channel 1246	252
Channel 1247	237
Channel 1248	265
Channel 1249	275
Channel 1250	281
Channel 1251	301
Channel 1252	296
Channel 1253	315
Channel 1254	278
Channel 1255	316
Channel 1256	333
Channel 1257	309
Channel 1258	346
Channel 1259	411
Channel 1260	399
Channel 1261	375
Channel 1262	406
Channel 1263	420
Channel 1264	428
Channel 1265	445
Channel 1266	485
Channel 1267	527
Channel 1268	539
Channel 1269	574
Channel 1270	596
Channel 1271	591
Channel 1272	631
Channel 1273	605
Channel 1274	712
Channel 1275	765
Channel 1276	769
Channel 1277	799
Channel 1278	885
Channel 1279	947
Channel 1280	988
Channel 1281	983
Channel 1282	1049
Channel 1283	1025
Channel 1284	1016
Channel 1285	1079
Channel 1286	1049
Channel 1287	1023
Channel 1288	1001
Channel 1289	1039
Channel 1290	1027
Channel 1291	1000
Channel 1292	1011
Channel 1293	926
Channel 1294	872
Channel 1295	837
Channel 1296	864
Channel 1297	848
Channel 1298	774
Channel 1299	770
Channel 1300	805
Channel 1301	648
Channel 1302	812
Channel 1303	770
Channel 1304	794
Channel 1305	746
Channel 1306	813
Channel 1307	800
Channel 1308	766
Channel 1309	810
Channel 1310	829
Channel 1311	960
Channel 1312	934
Channel 1313	1000
Channel 1314	1000
Channel 1315	1076
Channel 1316	1049
Channel 1317	1185
Channel 1318	1132
Channel 1319	1262
Channel 1320	1308
Channel 1321	1375
Channel 1322	1480
Channel 1323	1490
Channel 1324	1568
Channel 1325	1624
Channel 1326	1599
Channel 1327	1770
Channel 1328	1805
Channel 1329	1904
Channel 1330	1948
Channel 1331	1957
Channel 1332	2108
Channel 1333	2120
Channel 1334	2049
Channel 1335	2204
Channel 1336	2100
Channel 1337	2197
Channel 1338	2243
Channel 1339	2243
Channel 1340	2290
Channel 1341	2330
Channel 1342	2241
Channel 1343	2267
Channel 1344	2331
Channel 1345	2375
Channel 1346	2378
Channel 1347	2377
Channel 1348	2281
Channel 1349	2235
Channel 1350	2267
Channel 1351	2323
Channel 1352	2317
Channel 1353	2202
Channel 1354	2160
Channel 1355	2272
Channel 1356	2243
Channel 1357	2178
Channel 1358	2176
Channel 1359	2202
Channel 1360	2127
Channel 1361	2102
Channel 1362	2245
Channel 1363	2126
Channel 1364	2159
Channel 1365	2075
Channel 1366	2127
Channel 1367	2079
Channel 1368	2072
Channel 1369	1962
Channel 1370	2001
Channel 1371	1988
Channel 1372	2025
Channel 1373	1949
Channel 1374	1886
Channel 1375	1790
Channel 1376	1810
Channel 1377	1673
Channel 1378	1724
Channel 1379	1667
Channel 1380	1594
Channel 1381	1601
Channel 1382	1575
Channel 1383	1425
Channel 1384	1386
Channel 1385	1357
Channel 1386	1264
Channel 1387	1256
Channel 1388	1134
Channel 1389	1084
Channel 1390	1095
Channel 1391	966
Channel 1392	934
Channel 1393	890
Channel 1394	833
Channel 1395	807
Channel 1396	676
Channel 1397	734
Channel 1398	648
Channel 1399	683
Channel 1400	604
Channel 1401	584
Channel 1402	592
Channel 1403	633
Channel 1404	593
Channel 1405	659
Channel 1406	665
Channel 1407	768
Channel 1408	733
Channel 1409	787
Channel 1410	833
Channel 1411	1001
Channel 1412	1028
Channel 1413	1088
Channel 1414	1168
Channel 1415	1265
Channel 1416	1337
Channel 1417	1369
Channel 1418	1354
Channel 1419	1329
Channel 1420	1491
Channel 1421	1519
Channel 1422	1429
Channel 1423	1531
Channel 1424	1393
Channel 1425	1345
Channel 1426	1284
Channel 1427	1185
Channel 1428	1084
Channel 1429	1001
Channel 1430	847
Channel 1431	789
Channel 1432	691
Channel 1433	669
Channel 1434	577
Channel 1435	483
Channel 1436	498
Channel 1437	387
Channel 1438	356
Channel 1439	302
Channel 1440	289
Channel 1441	283
Channel 1442	230
Channel 1443	210
Channel 1444	216
Channel 1445	163
Channel 1446	188
Channel 1447	180
Channel 1448	160
Channel 1449	178
Channel 1450	165
Channel 1451	155
Channel 1452	172
Channel 1453	176
Channel 1454	154
Channel 1455	163
Channel 1456	163
Channel 1457	147
Channel 1458	160
Channel 1459	177
Channel 1460	163
Channel 1461	176
Channel 1462	217
Channel 1463	186
Channel 1464	173
Channel 1465	201
Channel 1466	225
Channel 1467	212
Channel 1468	227
Channel 1469	276
Channel 1470	258
Channel 1471	270
Channel 1472	260
Channel 1473	284
Channel 1474	275
Channel 1475	294
Channel 1476	280
Channel 1477	317
Channel 1478	326
Channel 1479	306
Channel 1480	352
Channel 1481	328
Channel 1482	344
Channel 1483	320
Channel 1484	384
Channel 1485	407
Channel 1486	310
Channel 1487	358
Channel 1488	344
Channel 1489	402
Channel 1490	375
Channel 1491	376
Channel 1492	397
Channel 1493	360
Channel 1494	382
Channel 1495	418
Channel 1496	420
Channel 1497	408
Channel 1498	361
Channel 1499	390
Channel 1500	372
Channel 1501	382
Channel 1502	399
Channel 1503	368
Channel 1504	416
Channel 1505	376
Channel 1506	366
Channel 1507	363
Channel 1508	366
Channel 1509	403
Channel 1510	356
Channel 1511	358
Channel 1512	363
Channel 1513	363
Channel 1514	362
Channel 1515	354
Channel 1516	385
Channel 1517	328
Channel 1518	372
Channel 1519	353
Channel 1520	351
Channel 1521	336
Channel 1522	330
Channel 1523	335
Channel 1524	369
Channel 1525	342
Channel 1526	347
Channel 1527	322
Channel 1528	339
Channel 1529	319
Channel 1530	321
Channel 1531	329
Channel 1532	333
Channel 1533	338
Channel 1534	308
Channel 1535	294
Channel 1536	298
Channel 1537	268
Channel 1538	252
Channel 1539	273
Channel 1540	298
Channel 1541	294
Channel 1542	315
Channel 1543	279
Channel 1544	275
Channel 1545	243
Channel 1546	241
Channel 1547	229
Channel 1548	212
Channel 1549	218
Channel 1550	210
Channel 1551	219
Channel 1552	178
Channel 1553	181
Channel 1554	187
Channel 1555	192
Channel 1556	185
Channel 1557	152
Channel 1558	156
Channel 1559	156
Channel 1560	154
Channel 1561	149
Channel 1562	138
Channel 1563	142
Channel 1564	124
Channel 1565	129
Channel 1566	110
Channel 1567	113
Channel 1568	101
Channel 1569	91
Channel 1570	109
Channel 1571	98
Channel 1572	111
Channel 1573	119
Channel 1574	119
Channel 1575	94
Channel 1576	117
Channel 1577	109
Channel 1578	121
Channel 1579	142
Channel 1580	153
Channel 1581	173
Channel 1582	182
Channel 1583	209
Channel 1584	209
Channel 1585	247
Channel 1586	286
Channel 1587	267
Channel 1588	316
Channel 1589	297
Channel 1590	300
Channel 1591	337
Channel 1592	319
Channel 1593	308
Channel 1594	331
Channel 1595	301
Channel 1596	314
Channel 1597	306
Channel 1598	275
Channel 1599	245
Channel 1600	237
Channel 1601	211
Channel 1602	184
Channel 1603	146
Channel 1604	132
Channel 1605	142
Channel 1606	105
Channel 1607	115
Channel 1608	94
Channel 1609	102
Channel 1610	77
Channel 1611	71
Channel 1612	70
Channel 1613	78
Channel 1614	60
Channel 1615	63
Channel 1616	58
Channel 1617	62
Channel 1618	74
Channel 1619	60
Channel 1620	62
Channel 1621	74
Channel 1622	60
Channel 1623	72
Channel 1624	62
Channel 1625	63
Channel 1626	50
Channel 1627	46
Channel 1628	62
Channel 1629	44
Channel 1630	55
Channel 1631	38
Channel 1632	27
Channel 1633	36
Channel 1634	24
Channel 1635	20
Channel 1636	16
Channel 1637	34
Channel 1638	26
Channel 1639	18
Channel 1640	23
Channel 1641	13
Channel 1642	14
Channel 1643	11
Channel 1644	18
Channel 1645	8
Channel 1646	12
Channel 1647	14
Channel 1648	7
Channel 1649	14
Channel 1650	12
Channel 1651	17
Channel 1652	5
Channel 1653	17
Channel 1654	18
Channel 1655	18
Channel 1656	8
Channel 1657	9
Channel 1658	13
Channel 1659	16
Channel 1660	23
Channel 1661	6
Channel 1662	21
Channel 1663	13
Channel 1664	16
Channel 1665	9
Channel 1666	13
Channel 1667	15
Channel 1668	20
Channel 1669	9
Channel 1670	13
Channel 1671	22
Channel 1672	14
Channel 1673	17
Channel 1674	17
Channel 1675	15
Channel 1676	19
Channel 1677	15
Channel 1678	29
Channel 1679	19
Channel 1680	26
Channel 1681	20
Channel 1682	26
Channel 1683	31
Channel 1684	39
Channel 1685	43
Channel 1686	54
Channel 1687	77
Channel 1688	92
Channel 1689	96
Channel 1690	103
Channel 1691	132
Channel 1692	139
Channel 1693	154
Channel 1694	231
Channel 1695	241
Channel 1696	261
Channel 1697	315
Channel 1698	384
Channel 1699	410
Channel 1700	491
Channel 1701	553
Channel 1702	586
Channel 1703	643
Channel 1704	665
Channel 1705	715
Channel 1706	779
Channel 1707	852
Channel 1708	857
Channel 1709	916
Channel 1710	937
Channel 1711	1039
Channel 1712	1049
Channel 1713	1087
Channel 1714	1081
Channel 1715	1140
Channel 1716	1036
Channel 1717	1141
Channel 1718	1099
Channel 1719	996
Channel 1720	1002
Channel 1721	970
Channel 1722	911
Channel 1723	789
Channel 1724	767
Channel 1725	680
Channel 1726	652
Channel 1727	550
Channel 1728	491
Channel 1729	408
Channel 1730	359
Channel 1731	313
Channel 1732	243
Channel 1733	198
Channel 1734	170
Channel 1735	133
Channel 1736	96
Channel 1737	94
Channel 1738	78
Channel 1739	49
Channel 1740	49
Channel 1741	31
Channel 1742	25
Channel 1743	28
Channel 1744	25
Channel 1745	19
Channel 1746	14
Channel 1747	18
Channel 1748	7
Channel 1749	16
Channel 1750	12
Channel 1751	10
Channel 1752	14
Channel 1753	6
Channel 1754	16
Channel 1755	13
Channel 1756	19
Channel 1757	9
Channel 1758	21
Channel 1759	11
Channel 1760	19
Channel 1761	12
Channel 1762	14
Channel 1763	13
Channel 1764	14
Channel 1765	16
Channel 1766	15
Channel 1767	13
Channel 1768	9
Channel 1769	17
Channel 1770	15
Channel 1771	10
Channel 1772	10
Channel 1773	10
Channel 1774	16
Channel 1775	11
Channel 1776	10
Channel 1777	6
Channel 1778	13
Channel 1779	16
Channel 1780	12
Channel 1781	25
Channel 1782	15
Channel 1783	15
Channel 1784	15
Channel 1785	9
Channel 1786	13
Channel 1787	11
Channel 1788	10
Channel 1789	17
Channel 1790	10
Channel 1791	9
Channel 1792	11
Channel 1793	12
Channel 1794	11
Channel 1795	13
Channel 1796	9
Channel 1797	8
Channel 1798	10
Channel 1799	10
Channel 1800	11
Channel 1801	16
Channel 1802	17
Channel 1803	9
Channel 1804	10
Channel 1805	12
Channel 1806	11
Channel 1807	6
Channel 1808	11
Channel 1809	13
Channel 1810	12
Channel 1811	14
Channel 1812	12
Channel 1813	11
Channel 1814	15
Channel 1815	5
Channel 1816	14
Channel 1817	7
Channel 1818	4
Channel 1819	11
Channel 1820	13
Channel 1821	9
Channel 1822	12
Channel 1823	14
Channel 1824	10
Channel 1825	8
Channel 1826	7
Channel 1827	13
Channel 1828	12
Channel 1829	13
Channel 1830	4
Channel 1831	11
Channel 1832	9
Channel 1833	15
Channel 1834	12
Channel 1835	15
Channel 1836	14
Channel 1837	14
Channel 1838	14
Channel 1839	10
Channel 1840	7
Channel 1841	7
Channel 1842	11
Channel 1843	6
Channel 1844	12
Channel 1845	13
Channel 1846	17
Channel 1847	14
Channel 1848	6
Channel 1849	12
Channel 1850	17
Channel 1851	7
Channel 1852	22
Channel 1853	11
Channel 1854	12
Channel 1855	11
Channel 1856	19
Channel 1857	11
Channel 1858	14
Channel 1859	9
Channel 1860	12
Channel 1861	17
Channel 1862	12
Channel 1863	10
Channel 1864	10
Channel 1865	12
Channel 1866	15
Channel 1867	11
Channel 1868	19
Channel 1869	13
Channel 1870	11
Channel 1871	7
Channel 1872	13
Channel 1873	3
Channel 1874	16
Channel 1875	9
Channel 1876	18
Channel 1877	16
Channel 1878	17
Channel 1879	14
Channel 1880	9
Channel 1881	12
Channel 1882	13
Channel 1883	16
Channel 1884	19
Channel 1885	16
Channel 1886	6
Channel 1887	15
Channel 1888	13
Channel 1889	11
Channel 1890	12
Channel 1891	18
Channel 1892	18
Channel 1893	16
Channel 1894	18
Channel 1895	16
Channel 1896	10
Channel 1897	13
Channel 1898	15
Channel 1899	12
Channel 1900	18
Channel 1901	25
Channel 1902	27
Channel 1903	17
Channel 1904	24
Channel 1905	32
Channel 1906	24
Channel 1907	42
Channel 1908	37
Channel 1909	36
Channel 1910	45
Channel 1911	52
Channel 1912	81
Channel 1913	90
Channel 1914	87
Channel 1915	96
Channel 1916	131
Channel 1917	139
Channel 1918	157
Channel 1919	184
Channel 1920	186
Channel 1921	212
Channel 1922	243
Channel 1923	253
Channel 1924	261
Channel 1925	298
Channel 1926	271
Channel 1927	326
Channel 1928	291
Channel 1929	290
Channel 1930	319
Channel 1931	272
Channel 1932	247
Channel 1933	266
Channel 1934	257
Channel 1935	231
Channel 1936	205
Channel 1937	187
Channel 1938	184
Channel 1939	147
Channel 1940	133
Channel 1941	123
Channel 1942	103
Channel 1943	86
Channel 1944	64
Channel 1945	66
Channel 1946	57
Channel 1947	51
Channel 1948	47
Channel 1949	39
Channel 1950	43
Channel 1951	38
Channel 1952	33
Channel 1953	23
Channel 1954	38
Channel 1955	29
Channel 1956	30
Channel 1957	36
Channel 1958	43
Channel 1959	35
Channel 1960	35
Channel 1961	56
Channel 1962	71
Channel 1963	57
Channel 1964	50
Channel 1965	72
Channel 1966	56
Channel 1967	64
Channel 1968	52
Channel 1969	48
Channel 1970	51
Channel 1971	41
Channel 1972	49
Channel 1973	38
Channel 1974	37
Channel 1975	40
Channel 1976	33
Channel 1977	25
Channel 1978	28
Channel 1979	21
Channel 1980	34
Channel 1981	20
Channel 1982	19
Channel 1983	20
Channel 1984	14
Channel 1985	11
Channel 1986	15
Channel 1987	11
Channel 1988	6
Channel 1989	2
Channel 1990	5
Channel 1991	4
Channel 1992	7
Channel 1993	5
Channel 1994	5
[truncated: 2,102 more rows]
