# Supplementary material for: A dataset of 112 ligands for the preconcentration of mercury, uranium, lanthanum and other pollutants and heavy metals in water
Source: Data Brief. 2020 Feb 4;29:105236. doi: 10.1016/j.dib.2020.105236 (PMC7033335; doi:10.1016/j.dib.2020.105236)
Supplement: Multimedia component 55_Bismuthiol I [file mmc55.txt]

Kalib 1	-0.354346
Kalib 2	0.012554
Kalib 3	0.001788
Kalib 4	0.000419
Kalib Square	0.000000
Kalib Fano	0.010361
Channel 1	0
Channel 2	0
Channel 3	0
Channel 4	0
Channel 5	0
Channel 6	0
Channel 7	0
Channel 8	0
Channel 9	0
Channel 10	0
Channel 11	0
Channel 12	1
Channel 13	2
Channel 14	19
Channel 15	68
Channel 16	284
Channel 17	1019
Channel 18	3304
Channel 19	9407
Channel 20	23980
Channel 21	54215
Channel 22	109396
Channel 23	200646
Channel 24	327153
Channel 25	475860
Channel 26	623106
Channel 27	742495
Channel 28	782673
Channel 29	739090
Channel 30	627437
Channel 31	478113
Channel 32	323657
Channel 33	197047
Channel 34	108151
Channel 35	52728
Channel 36	22683
Channel 37	8874
Channel 38	3055
Channel 39	993
Channel 40	277
Channel 41	82
Channel 42	29
Channel 43	10
Channel 44	10
Channel 45	10
Channel 46	6
Channel 47	10
Channel 48	10
Channel 49	5
Channel 50	3
Channel 51	10
Channel 52	5
Channel 53	5
Channel 54	2
Channel 55	3
Channel 56	0
Channel 57	1
Channel 58	3
Channel 59	2
Channel 60	2
Channel 61	4
Channel 62	1
Channel 63	3
Channel 64	4
Channel 65	3
Channel 66	4
Channel 67	6
Channel 68	4
Channel 69	2
Channel 70	1
Channel 71	1
Channel 72	1
Channel 73	0
Channel 74	1
Channel 75	0
Channel 76	1
Channel 77	1
Channel 78	33
Channel 79	61
Channel 80	67
Channel 81	69
Channel 82	74
Channel 83	58
Channel 84	64
Channel 85	70
Channel 86	62
Channel 87	49
Channel 88	52
Channel 89	66
Channel 90	63
Channel 91	67
Channel 92	60
Channel 93	61
Channel 94	72
Channel 95	65
Channel 96	62
Channel 97	52
Channel 98	55
Channel 99	62
Channel 100	68
Channel 101	70
Channel 102	66
Channel 103	59
Channel 104	50
Channel 105	58
Channel 106	65
Channel 107	58
Channel 108	59
Channel 109	53
Channel 110	52
Channel 111	53
Channel 112	57
Channel 113	76
Channel 114	56
Channel 115	68
Channel 116	59
Channel 117	61
Channel 118	59
Channel 119	63
Channel 120	56
Channel 121	56
Channel 122	65
Channel 123	59
Channel 124	59
Channel 125	57
Channel 126	61
Channel 127	64
Channel 128	38
Channel 129	50
Channel 130	46
Channel 131	41
Channel 132	54
Channel 133	50
Channel 134	40
Channel 135	44
Channel 136	50
Channel 137	54
Channel 138	37
Channel 139	40
Channel 140	40
Channel 141	38
Channel 142	38
Channel 143	33
Channel 144	40
Channel 145	35
Channel 146	37
Channel 147	45
Channel 148	38
Channel 149	29
Channel 150	33
Channel 151	46
Channel 152	46
Channel 153	41
Channel 154	29
Channel 155	34
Channel 156	30
Channel 157	40
Channel 158	32
Channel 159	38
Channel 160	38
Channel 161	42
Channel 162	37
Channel 163	43
Channel 164	32
Channel 165	34
Channel 166	37
Channel 167	33
Channel 168	37
Channel 169	24
Channel 170	38
Channel 171	37
Channel 172	27
Channel 173	31
Channel 174	40
Channel 175	32
Channel 176	36
Channel 177	35
Channel 178	40
Channel 179	33
Channel 180	39
Channel 181	34
Channel 182	32
Channel 183	35
Channel 184	29
Channel 185	34
Channel 186	32
Channel 187	34
Channel 188	33
Channel 189	46
Channel 190	40
Channel 191	30
Channel 192	31
Channel 193	36
Channel 194	23
Channel 195	43
Channel 196	31
Channel 197	43
Channel 198	38
Channel 199	37
Channel 200	28
Channel 201	37
Channel 202	35
Channel 203	46
Channel 204	49
Channel 205	64
Channel 206	79
Channel 207	106
Channel 208	145
Channel 209	182
Channel 210	190
Channel 211	208
Channel 212	237
Channel 213	257
Channel 214	183
Channel 215	173
Channel 216	148
Channel 217	166
Channel 218	118
Channel 219	113
Channel 220	79
Channel 221	84
Channel 222	78
Channel 223	77
Channel 224	54
Channel 225	65
Channel 226	71
Channel 227	54
Channel 228	49
Channel 229	53
Channel 230	30
Channel 231	46
Channel 232	39
Channel 233	28
Channel 234	36
Channel 235	25
Channel 236	36
Channel 237	42
Channel 238	23
Channel 239	39
Channel 240	35
Channel 241	37
Channel 242	44
Channel 243	42
Channel 244	49
Channel 245	35
Channel 246	40
Channel 247	61
Channel 248	76
Channel 249	101
Channel 250	128
Channel 251	137
Channel 252	138
Channel 253	191
Channel 254	213
Channel 255	281
Channel 256	296
Channel 257	384
Channel 258	495
Channel 259	591
Channel 260	705
Channel 261	900
Channel 262	980
Channel 263	1118
Channel 264	1204
Channel 265	1219
Channel 266	1165
Channel 267	1080
Channel 268	872
Channel 269	717
Channel 270	603
Channel 271	428
Channel 272	285
Channel 273	234
Channel 274	169
Channel 275	153
Channel 276	109
Channel 277	103
Channel 278	119
Channel 279	109
Channel 280	127
Channel 281	149
Channel 282	162
Channel 283	165
Channel 284	136
Channel 285	156
Channel 286	144
Channel 287	120
Channel 288	86
Channel 289	63
Channel 290	58
Channel 291	44
Channel 292	35
Channel 293	27
Channel 294	18
Channel 295	25
Channel 296	21
Channel 297	28
Channel 298	15
Channel 299	11
Channel 300	22
Channel 301	18
Channel 302	17
Channel 303	14
Channel 304	11
Channel 305	16
Channel 306	17
Channel 307	15
Channel 308	19
Channel 309	16
Channel 310	23
Channel 311	27
Channel 312	33
Channel 313	33
Channel 314	39
Channel 315	51
Channel 316	90
Channel 317	69
Channel 318	107
Channel 319	104
Channel 320	158
Channel 321	173
Channel 322	175
Channel 323	192
Channel 324	182
Channel 325	155
Channel 326	172
Channel 327	121
Channel 328	120
Channel 329	89
Channel 330	65
Channel 331	56
Channel 332	42
Channel 333	38
Channel 334	25
Channel 335	23
Channel 336	24
Channel 337	20
Channel 338	22
Channel 339	31
Channel 340	20
Channel 341	19
Channel 342	36
Channel 343	28
Channel 344	27
Channel 345	28
Channel 346	29
Channel 347	33
Channel 348	30
Channel 349	39
Channel 350	41
Channel 351	30
Channel 352	41
Channel 353	30
Channel 354	17
Channel 355	17
Channel 356	25
Channel 357	17
Channel 358	20
Channel 359	13
Channel 360	15
Channel 361	11
Channel 362	17
Channel 363	12
Channel 364	15
Channel 365	12
Channel 366	9
Channel 367	18
Channel 368	15
Channel 369	18
Channel 370	9
Channel 371	12
Channel 372	12
Channel 373	8
Channel 374	14
Channel 375	7
Channel 376	11
Channel 377	12
Channel 378	28
Channel 379	19
Channel 380	14
Channel 381	10
Channel 382	7
Channel 383	15
Channel 384	10
Channel 385	17
Channel 386	10
Channel 387	12
Channel 388	18
Channel 389	9
Channel 390	14
Channel 391	24
Channel 392	19
Channel 393	11
Channel 394	23
Channel 395	16
Channel 396	20
Channel 397	24
Channel 398	14
Channel 399	16
Channel 400	13
Channel 401	18
Channel 402	18
Channel 403	15
Channel 404	11
Channel 405	12
Channel 406	13
Channel 407	17
Channel 408	13
Channel 409	9
Channel 410	13
Channel 411	14
Channel 412	11
Channel 413	9
Channel 414	14
Channel 415	17
Channel 416	15
Channel 417	15
Channel 418	10
Channel 419	14
Channel 420	11
Channel 421	14
Channel 422	14
Channel 423	9
Channel 424	7
Channel 425	10
Channel 426	18
Channel 427	15
Channel 428	13
Channel 429	12
Channel 430	14
Channel 431	19
Channel 432	8
Channel 433	12
Channel 434	14
Channel 435	9
Channel 436	14
Channel 437	13
Channel 438	18
Channel 439	9
Channel 440	13
Channel 441	11
Channel 442	16
Channel 443	14
Channel 444	13
Channel 445	15
Channel 446	15
Channel 447	18
Channel 448	15
Channel 449	22
Channel 450	21
Channel 451	23
Channel 452	33
Channel 453	41
Channel 454	46
Channel 455	46
Channel 456	43
Channel 457	67
Channel 458	71
Channel 459	65
Channel 460	87
Channel 461	73
Channel 462	73
Channel 463	59
Channel 464	58
Channel 465	54
Channel 466	55
Channel 467	31
Channel 468	30
Channel 469	29
Channel 470	25
Channel 471	20
Channel 472	19
Channel 473	19
Channel 474	11
Channel 475	9
Channel 476	10
Channel 477	8
Channel 478	8
Channel 479	15
Channel 480	15
Channel 481	15
Channel 482	12
Channel 483	8
Channel 484	12
Channel 485	8
Channel 486	10
Channel 487	13
Channel 488	12
Channel 489	12
Channel 490	19
Channel 491	18
Channel 492	18
Channel 493	17
Channel 494	22
Channel 495	17
Channel 496	18
Channel 497	28
Channel 498	29
Channel 499	20
Channel 500	28
Channel 501	48
Channel 502	35
Channel 503	27
Channel 504	32
Channel 505	32
Channel 506	24
Channel 507	22
Channel 508	13
Channel 509	18
Channel 510	11
Channel 511	14
Channel 512	15
Channel 513	10
Channel 514	16
Channel 515	18
Channel 516	13
Channel 517	20
Channel 518	20
Channel 519	21
Channel 520	18
Channel 521	18
Channel 522	25
Channel 523	19
Channel 524	27
Channel 525	28
Channel 526	25
Channel 527	40
Channel 528	54
Channel 529	65
Channel 530	95
Channel 531	99
Channel 532	140
Channel 533	153
Channel 534	188
Channel 535	249
Channel 536	261
Channel 537	275
Channel 538	351
Channel 539	362
Channel 540	302
Channel 541	304
Channel 542	296
Channel 543	240
Channel 544	228
Channel 545	180
Channel 546	119
Channel 547	117
Channel 548	94
Channel 549	71
Channel 550	56
Channel 551	35
Channel 552	38
Channel 553	35
Channel 554	25
Channel 555	15
Channel 556	12
Channel 557	12
Channel 558	17
Channel 559	16
Channel 560	18
Channel 561	9
Channel 562	12
Channel 563	13
Channel 564	14
Channel 565	9
Channel 566	13
Channel 567	16
Channel 568	21
Channel 569	16
Channel 570	6
Channel 571	6
Channel 572	11
Channel 573	12
Channel 574	24
Channel 575	24
Channel 576	19
Channel 577	15
Channel 578	21
Channel 579	13
Channel 580	22
Channel 581	29
Channel 582	32
Channel 583	37
Channel 584	38
Channel 585	50
Channel 586	52
Channel 587	50
Channel 588	65
Channel 589	68
Channel 590	51
Channel 591	59
Channel 592	72
Channel 593	70
Channel 594	56
Channel 595	66
Channel 596	44
Channel 597	56
Channel 598	42
Channel 599	36
Channel 600	27
Channel 601	37
Channel 602	20
Channel 603	21
Channel 604	20
Channel 605	19
Channel 606	18
Channel 607	22
Channel 608	25
Channel 609	20
Channel 610	26
Channel 611	30
Channel 612	33
Channel 613	30
Channel 614	42
Channel 615	48
Channel 616	65
Channel 617	84
Channel 618	96
Channel 619	141
Channel 620	117
Channel 621	153
Channel 622	184
Channel 623	175
Channel 624	242
Channel 625	211
Channel 626	209
Channel 627	184
Channel 628	174
Channel 629	172
Channel 630	131
Channel 631	136
Channel 632	83
Channel 633	77
Channel 634	65
Channel 635	48
Channel 636	44
Channel 637	29
Channel 638	18
Channel 639	19
Channel 640	16
Channel 641	14
Channel 642	20
Channel 643	24
Channel 644	16
Channel 645	16
Channel 646	16
Channel 647	12
Channel 648	20
Channel 649	15
Channel 650	19
Channel 651	18
Channel 652	20
Channel 653	31
Channel 654	27
Channel 655	25
Channel 656	34
Channel 657	33
Channel 658	40
Channel 659	56
Channel 660	61
Channel 661	82
Channel 662	103
Channel 663	129
Channel 664	144
Channel 665	204
Channel 666	224
Channel 667	231
Channel 668	273
Channel 669	279
Channel 670	312
Channel 671	273
Channel 672	304
Channel 673	266
Channel 674	257
Channel 675	221
Channel 676	176
Channel 677	146
Channel 678	130
Channel 679	117
Channel 680	84
Channel 681	87
Channel 682	87
Channel 683	69
Channel 684	51
Channel 685	52
Channel 686	63
Channel 687	57
Channel 688	45
Channel 689	52
Channel 690	59
Channel 691	53
Channel 692	47
Channel 693	39
Channel 694	37
Channel 695	33
Channel 696	33
Channel 697	24
Channel 698	21
Channel 699	33
Channel 700	26
Channel 701	26
Channel 702	33
Channel 703	32
Channel 704	38
Channel 705	33
Channel 706	38
Channel 707	53
Channel 708	51
Channel 709	96
Channel 710	124
Channel 711	137
Channel 712	151
Channel 713	148
Channel 714	191
Channel 715	201
Channel 716	214
Channel 717	210
Channel 718	203
Channel 719	204
Channel 720	189
Channel 721	198
Channel 722	153
Channel 723	131
Channel 724	143
Channel 725	101
Channel 726	89
Channel 727	66
Channel 728	67
Channel 729	47
Channel 730	46
Channel 731	40
Channel 732	41
Channel 733	46
Channel 734	45
Channel 735	41
Channel 736	41
Channel 737	50
Channel 738	58
Channel 739	52
Channel 740	49
Channel 741	43
Channel 742	50
Channel 743	50
Channel 744	40
Channel 745	37
Channel 746	32
Channel 747	29
Channel 748	26
Channel 749	24
Channel 750	22
Channel 751	22
Channel 752	17
Channel 753	17
Channel 754	21
Channel 755	21
Channel 756	15
Channel 757	13
Channel 758	12
Channel 759	13
Channel 760	17
Channel 761	8
Channel 762	17
Channel 763	14
Channel 764	18
Channel 765	20
Channel 766	14
Channel 767	20
Channel 768	17
Channel 769	19
Channel 770	18
Channel 771	19
Channel 772	18
Channel 773	18
Channel 774	18
Channel 775	19
Channel 776	24
Channel 777	14
Channel 778	18
Channel 779	21
Channel 780	17
Channel 781	26
Channel 782	18
Channel 783	18
Channel 784	27
Channel 785	25
Channel 786	30
Channel 787	48
Channel 788	37
Channel 789	31
Channel 790	54
Channel 791	47
Channel 792	40
Channel 793	54
Channel 794	64
Channel 795	43
Channel 796	45
Channel 797	39
Channel 798	40
Channel 799	38
Channel 800	38
Channel 801	44
Channel 802	37
Channel 803	36
Channel 804	40
Channel 805	49
Channel 806	31
Channel 807	31
Channel 808	27
Channel 809	36
Channel 810	19
Channel 811	27
Channel 812	25
Channel 813	21
Channel 814	25
Channel 815	14
Channel 816	21
Channel 817	16
Channel 818	18
Channel 819	12
Channel 820	18
Channel 821	17
Channel 822	21
Channel 823	24
Channel 824	20
Channel 825	12
Channel 826	22
Channel 827	26
Channel 828	20
Channel 829	14
Channel 830	26
Channel 831	22
Channel 832	22
Channel 833	14
Channel 834	18
Channel 835	18
Channel 836	23
Channel 837	12
Channel 838	31
Channel 839	18
Channel 840	16
Channel 841	11
Channel 842	18
Channel 843	18
Channel 844	17
Channel 845	24
Channel 846	20
Channel 847	23
Channel 848	16
Channel 849	20
Channel 850	13
Channel 851	20
Channel 852	20
Channel 853	10
Channel 854	16
Channel 855	19
Channel 856	20
Channel 857	22
Channel 858	17
Channel 859	15
Channel 860	27
Channel 861	20
Channel 862	24
Channel 863	19
Channel 864	20
Channel 865	18
Channel 866	23
Channel 867	38
Channel 868	21
Channel 869	18
Channel 870	20
Channel 871	25
Channel 872	23
Channel 873	21
Channel 874	27
Channel 875	17
Channel 876	28
Channel 877	33
Channel 878	24
Channel 879	17
Channel 880	18
Channel 881	19
Channel 882	17
Channel 883	15
Channel 884	20
Channel 885	19
Channel 886	15
Channel 887	19
Channel 888	16
Channel 889	17
Channel 890	17
Channel 891	21
Channel 892	23
Channel 893	13
Channel 894	18
Channel 895	14
Channel 896	19
Channel 897	19
Channel 898	22
Channel 899	24
Channel 900	17
Channel 901	18
Channel 902	21
Channel 903	18
Channel 904	17
Channel 905	27
Channel 906	21
Channel 907	24
Channel 908	20
Channel 909	23
Channel 910	24
Channel 911	22
Channel 912	24
Channel 913	19
Channel 914	21
Channel 915	30
Channel 916	25
Channel 917	20
Channel 918	23
Channel 919	19
Channel 920	17
Channel 921	15
Channel 922	32
Channel 923	13
Channel 924	21
Channel 925	22
Channel 926	20
Channel 927	27
Channel 928	21
Channel 929	29
Channel 930	25
Channel 931	22
Channel 932	17
Channel 933	24
Channel 934	23
Channel 935	31
Channel 936	31
Channel 937	32
Channel 938	30
Channel 939	32
Channel 940	35
Channel 941	35
Channel 942	33
Channel 943	33
Channel 944	27
Channel 945	34
Channel 946	23
Channel 947	33
Channel 948	27
Channel 949	39
Channel 950	28
Channel 951	18
Channel 952	17
Channel 953	34
Channel 954	35
Channel 955	26
Channel 956	17
Channel 957	26
Channel 958	25
Channel 959	23
Channel 960	19
Channel 961	31
Channel 962	24
Channel 963	28
Channel 964	24
Channel 965	30
Channel 966	17
Channel 967	33
Channel 968	26
Channel 969	34
Channel 970	23
Channel 971	15
Channel 972	25
Channel 973	18
Channel 974	27
Channel 975	34
Channel 976	36
Channel 977	28
Channel 978	28
Channel 979	32
Channel 980	35
Channel 981	30
Channel 982	36
Channel 983	38
Channel 984	30
Channel 985	20
Channel 986	29
Channel 987	24
Channel 988	18
Channel 989	22
Channel 990	31
Channel 991	30
Channel 992	26
Channel 993	26
Channel 994	22
Channel 995	23
Channel 996	27
Channel 997	19
Channel 998	21
Channel 999	30
Channel 1000	28
Channel 1001	21
Channel 1002	25
Channel 1003	27
Channel 1004	22
Channel 1005	21
Channel 1006	25
Channel 1007	31
Channel 1008	34
Channel 1009	17
Channel 1010	21
Channel 1011	30
Channel 1012	24
Channel 1013	26
Channel 1014	32
Channel 1015	24
Channel 1016	17
Channel 1017	21
Channel 1018	29
Channel 1019	17
Channel 1020	24
Channel 1021	25
Channel 1022	28
Channel 1023	24
Channel 1024	24
Channel 1025	24
Channel 1026	29
Channel 1027	33
Channel 1028	38
Channel 1029	30
Channel 1030	41
Channel 1031	30
Channel 1032	38
Channel 1033	35
Channel 1034	31
Channel 1035	29
Channel 1036	29
Channel 1037	38
Channel 1038	39
Channel 1039	37
Channel 1040	31
Channel 1041	44
Channel 1042	37
Channel 1043	24
Channel 1044	30
Channel 1045	25
Channel 1046	22
Channel 1047	34
Channel 1048	26
Channel 1049	27
Channel 1050	25
Channel 1051	26
Channel 1052	35
Channel 1053	30
Channel 1054	25
Channel 1055	23
Channel 1056	21
Channel 1057	28
Channel 1058	32
Channel 1059	25
Channel 1060	27
Channel 1061	32
Channel 1062	27
Channel 1063	27
Channel 1064	27
Channel 1065	24
Channel 1066	28
Channel 1067	18
Channel 1068	23
Channel 1069	26
Channel 1070	27
Channel 1071	35
Channel 1072	29
Channel 1073	34
Channel 1074	23
Channel 1075	25
Channel 1076	22
Channel 1077	36
Channel 1078	23
Channel 1079	20
Channel 1080	29
Channel 1081	33
Channel 1082	22
Channel 1083	35
Channel 1084	34
Channel 1085	19
Channel 1086	25
Channel 1087	33
Channel 1088	39
Channel 1089	32
Channel 1090	35
Channel 1091	23
Channel 1092	37
Channel 1093	31
Channel 1094	31
Channel 1095	40
Channel 1096	34
Channel 1097	38
Channel 1098	41
Channel 1099	37
Channel 1100	33
Channel 1101	35
Channel 1102	38
Channel 1103	32
Channel 1104	27
Channel 1105	37
Channel 1106	29
Channel 1107	18
Channel 1108	32
Channel 1109	28
Channel 1110	42
Channel 1111	30
Channel 1112	23
Channel 1113	35
Channel 1114	39
Channel 1115	31
Channel 1116	28
Channel 1117	31
Channel 1118	35
Channel 1119	28
Channel 1120	45
Channel 1121	27
Channel 1122	31
Channel 1123	29
Channel 1124	27
Channel 1125	41
Channel 1126	31
Channel 1127	37
Channel 1128	31
Channel 1129	33
Channel 1130	56
Channel 1131	38
Channel 1132	48
Channel 1133	33
Channel 1134	42
Channel 1135	40
Channel 1136	46
Channel 1137	35
Channel 1138	49
Channel 1139	38
Channel 1140	34
Channel 1141	33
Channel 1142	36
Channel 1143	45
Channel 1144	33
Channel 1145	39
Channel 1146	36
Channel 1147	67
Channel 1148	43
Channel 1149	53
Channel 1150	59
Channel 1151	47
Channel 1152	47
Channel 1153	40
Channel 1154	49
Channel 1155	39
Channel 1156	36
Channel 1157	51
Channel 1158	59
Channel 1159	35
Channel 1160	42
Channel 1161	53
Channel 1162	52
Channel 1163	56
Channel 1164	60
Channel 1165	60
Channel 1166	63
Channel 1167	58
Channel 1168	65
Channel 1169	65
Channel 1170	54
Channel 1171	50
Channel 1172	64
Channel 1173	55
Channel 1174	59
Channel 1175	70
Channel 1176	59
Channel 1177	47
Channel 1178	61
Channel 1179	66
Channel 1180	64
Channel 1181	57
Channel 1182	60
Channel 1183	75
Channel 1184	68
Channel 1185	76
Channel 1186	61
Channel 1187	73
Channel 1188	56
Channel 1189	87
Channel 1190	72
Channel 1191	81
Channel 1192	76
Channel 1193	84
Channel 1194	67
Channel 1195	96
Channel 1196	81
Channel 1197	81
Channel 1198	68
Channel 1199	93
Channel 1200	95
Channel 1201	97
Channel 1202	77
Channel 1203	93
Channel 1204	83
Channel 1205	110
Channel 1206	80
Channel 1207	95
Channel 1208	103
Channel 1209	107
Channel 1210	109
Channel 1211	121
Channel 1212	92
Channel 1213	118
Channel 1214	124
Channel 1215	135
Channel 1216	136
Channel 1217	109
Channel 1218	140
Channel 1219	126
Channel 1220	131
Channel 1221	134
Channel 1222	127
Channel 1223	134
Channel 1224	171
Channel 1225	160
Channel 1226	155
Channel 1227	165
Channel 1228	156
Channel 1229	170
Channel 1230	165
Channel 1231	192
Channel 1232	176
Channel 1233	185
Channel 1234	184
Channel 1235	188
Channel 1236	181
Channel 1237	211
Channel 1238	207
Channel 1239	227
Channel 1240	223
Channel 1241	199
Channel 1242	250
Channel 1243	244
Channel 1244	254
Channel 1245	263
Channel 1246	260
Channel 1247	269
Channel 1248	280
Channel 1249	284
Channel 1250	320
Channel 1251	338
Channel 1252	330
Channel 1253	319
Channel 1254	342
Channel 1255	359
Channel 1256	373
Channel 1257	382
Channel 1258	417
Channel 1259	371
Channel 1260	424
Channel 1261	421
Channel 1262	416
Channel 1263	459
Channel 1264	467
Channel 1265	463
Channel 1266	479
Channel 1267	475
Channel 1268	503
Channel 1269	540
Channel 1270	516
Channel 1271	498
Channel 1272	549
Channel 1273	555
Channel 1274	573
Channel 1275	621
Channel 1276	610
Channel 1277	621
Channel 1278	631
Channel 1279	601
Channel 1280	682
Channel 1281	638
Channel 1282	662
Channel 1283	651
Channel 1284	684
Channel 1285	714
Channel 1286	681
Channel 1287	687
Channel 1288	681
Channel 1289	735
Channel 1290	689
Channel 1291	781
Channel 1292	727
Channel 1293	701
Channel 1294	678
Channel 1295	715
Channel 1296	725
Channel 1297	730
Channel 1298	799
Channel 1299	740
Channel 1300	801
Channel 1301	811
Channel 1302	843
Channel 1303	788
Channel 1304	852
Channel 1305	880
Channel 1306	880
Channel 1307	921
Channel 1308	1001
Channel 1309	1038
Channel 1310	1070
Channel 1311	1136
Channel 1312	1136
Channel 1313	1161
Channel 1314	1293
Channel 1315	1278
Channel 1316	1397
Channel 1317	1517
Channel 1318	1522
Channel 1319	1643
Channel 1320	1631
Channel 1321	1699
Channel 1322	1812
Channel 1323	1856
Channel 1324	2051
Channel 1325	2156
Channel 1326	2218
Channel 1327	2311
Channel 1328	2315
Channel 1329	2461
Channel 1330	2521
Channel 1331	2501
Channel 1332	2624
Channel 1333	2756
Channel 1334	2724
Channel 1335	2842
Channel 1336	2830
Channel 1337	2835
Channel 1338	2882
Channel 1339	2955
Channel 1340	2876
Channel 1341	3047
Channel 1342	2892
Channel 1343	2914
Channel 1344	2962
Channel 1345	2830
Channel 1346	2982
Channel 1347	2892
Channel 1348	2910
Channel 1349	2832
Channel 1350	2819
Channel 1351	2780
Channel 1352	2767
Channel 1353	2671
Channel 1354	2709
Channel 1355	2505
Channel 1356	2587
Channel 1357	2570
Channel 1358	2556
Channel 1359	2426
Channel 1360	2635
Channel 1361	2467
Channel 1362	2463
Channel 1363	2391
Channel 1364	2377
Channel 1365	2268
Channel 1366	2310
Channel 1367	2152
Channel 1368	2258
Channel 1369	2251
Channel 1370	2194
Channel 1371	2163
Channel 1372	1976
Channel 1373	2018
Channel 1374	1906
Channel 1375	1934
Channel 1376	1944
Channel 1377	1752
Channel 1378	1851
Channel 1379	1752
Channel 1380	1712
Channel 1381	1625
Channel 1382	1642
Channel 1383	1539
Channel 1384	1471
Channel 1385	1436
Channel 1386	1352
Channel 1387	1270
Channel 1388	1237
Channel 1389	1106
Channel 1390	1138
Channel 1391	1052
Channel 1392	986
Channel 1393	898
Channel 1394	889
Channel 1395	811
Channel 1396	790
Channel 1397	754
Channel 1398	702
Channel 1399	689
Channel 1400	674
Channel 1401	655
Channel 1402	679
Channel 1403	710
Channel 1404	692
Channel 1405	680
Channel 1406	692
Channel 1407	788
Channel 1408	854
Channel 1409	964
Channel 1410	994
Channel 1411	1106
Channel 1412	1197
Channel 1413	1195
Channel 1414	1317
Channel 1415	1337
Channel 1416	1437
Channel 1417	1467
Channel 1418	1574
Channel 1419	1550
Channel 1420	1603
Channel 1421	1528
Channel 1422	1565
Channel 1423	1551
Channel 1424	1500
Channel 1425	1377
Channel 1426	1348
Channel 1427	1220
Channel 1428	1124
Channel 1429	1024
Channel 1430	944
Channel 1431	787
Channel 1432	694
Channel 1433	597
Channel 1434	561
Channel 1435	487
Channel 1436	435
Channel 1437	337
Channel 1438	281
Channel 1439	252
Channel 1440	243
Channel 1441	251
Channel 1442	186
Channel 1443	200
Channel 1444	166
Channel 1445	166
Channel 1446	163
Channel 1447	164
Channel 1448	157
Channel 1449	165
Channel 1450	158
Channel 1451	175
Channel 1452	160
Channel 1453	182
Channel 1454	179
Channel 1455	192
Channel 1456	194
Channel 1457	180
Channel 1458	207
Channel 1459	194
Channel 1460	213
Channel 1461	200
Channel 1462	242
Channel 1463	219
Channel 1464	206
Channel 1465	255
Channel 1466	235
Channel 1467	270
Channel 1468	275
Channel 1469	247
Channel 1470	316
Channel 1471	289
Channel 1472	367
Channel 1473	321
Channel 1474	331
Channel 1475	366
Channel 1476	340
Channel 1477	379
Channel 1478	390
Channel 1479	400
Channel 1480	386
Channel 1481	460
Channel 1482	495
Channel 1483	473
Channel 1484	490
Channel 1485	497
Channel 1486	486
Channel 1487	526
Channel 1488	484
Channel 1489	483
Channel 1490	475
Channel 1491	524
Channel 1492	510
Channel 1493	519
Channel 1494	495
Channel 1495	544
Channel 1496	520
Channel 1497	493
Channel 1498	517
Channel 1499	498
Channel 1500	468
Channel 1501	503
Channel 1502	473
Channel 1503	451
Channel 1504	462
Channel 1505	492
Channel 1506	467
Channel 1507	458
Channel 1508	463
Channel 1509	456
Channel 1510	431
Channel 1511	450
Channel 1512	408
Channel 1513	428
Channel 1514	398
Channel 1515	414
Channel 1516	424
Channel 1517	409
Channel 1518	409
Channel 1519	409
Channel 1520	374
Channel 1521	376
Channel 1522	395
Channel 1523	373
Channel 1524	418
Channel 1525	351
Channel 1526	393
Channel 1527	358
Channel 1528	363
Channel 1529	388
Channel 1530	355
Channel 1531	364
Channel 1532	335
Channel 1533	335
Channel 1534	308
Channel 1535	344
Channel 1536	334
Channel 1537	363
Channel 1538	311
Channel 1539	280
Channel 1540	323
Channel 1541	295
Channel 1542	239
Channel 1543	267
Channel 1544	251
Channel 1545	250
Channel 1546	259
Channel 1547	261
Channel 1548	260
Channel 1549	208
Channel 1550	238
Channel 1551	211
Channel 1552	206
Channel 1553	197
Channel 1554	197
Channel 1555	193
Channel 1556	181
Channel 1557	166
Channel 1558	175
Channel 1559	145
Channel 1560	148
Channel 1561	156
Channel 1562	152
Channel 1563	138
Channel 1564	137
Channel 1565	140
Channel 1566	121
Channel 1567	129
Channel 1568	122
Channel 1569	112
Channel 1570	115
Channel 1571	110
Channel 1572	133
Channel 1573	113
Channel 1574	116
Channel 1575	116
Channel 1576	132
Channel 1577	119
Channel 1578	153
Channel 1579	176
Channel 1580	188
Channel 1581	161
Channel 1582	222
Channel 1583	204
Channel 1584	239
Channel 1585	262
Channel 1586	260
Channel 1587	286
Channel 1588	317
Channel 1589	325
Channel 1590	311
Channel 1591	358
Channel 1592	342
Channel 1593	315
Channel 1594	332
Channel 1595	323
Channel 1596	334
Channel 1597	288
Channel 1598	293
Channel 1599	253
Channel 1600	259
Channel 1601	185
Channel 1602	189
Channel 1603	157
Channel 1604	149
Channel 1605	141
Channel 1606	109
Channel 1607	89
Channel 1608	96
Channel 1609	78
Channel 1610	91
Channel 1611	73
Channel 1612	65
Channel 1613	58
Channel 1614	69
Channel 1615	71
Channel 1616	68
Channel 1617	57
Channel 1618	66
Channel 1619	59
Channel 1620	72
Channel 1621	76
Channel 1622	91
Channel 1623	68
Channel 1624	66
Channel 1625	59
Channel 1626	45
Channel 1627	69
Channel 1628	54
Channel 1629	41
Channel 1630	36
Channel 1631	46
Channel 1632	35
Channel 1633	40
Channel 1634	24
Channel 1635	24
Channel 1636	20
Channel 1637	19
Channel 1638	20
Channel 1639	24
Channel 1640	18
Channel 1641	21
Channel 1642	20
Channel 1643	22
Channel 1644	11
Channel 1645	11
Channel 1646	16
Channel 1647	12
Channel 1648	17
Channel 1649	15
Channel 1650	16
Channel 1651	15
Channel 1652	13
Channel 1653	18
Channel 1654	12
Channel 1655	20
Channel 1656	19
Channel 1657	16
Channel 1658	19
Channel 1659	13
Channel 1660	22
Channel 1661	18
Channel 1662	16
Channel 1663	15
Channel 1664	12
Channel 1665	14
Channel 1666	11
Channel 1667	13
Channel 1668	17
Channel 1669	11
Channel 1670	12
Channel 1671	13
Channel 1672	17
Channel 1673	13
Channel 1674	20
Channel 1675	16
Channel 1676	15
Channel 1677	20
Channel 1678	24
Channel 1679	20
Channel 1680	23
Channel 1681	20
Channel 1682	27
Channel 1683	32
Channel 1684	40
Channel 1685	33
Channel 1686	51
Channel 1687	56
Channel 1688	69
Channel 1689	83
Channel 1690	111
Channel 1691	127
Channel 1692	144
Channel 1693	181
Channel 1694	225
Channel 1695	281
Channel 1696	291
Channel 1697	338
Channel 1698	391
Channel 1699	424
Channel 1700	476
Channel 1701	552
Channel 1702	581
Channel 1703	652
Channel 1704	674
Channel 1705	753
Channel 1706	791
Channel 1707	871
Channel 1708	930
Channel 1709	949
Channel 1710	1018
Channel 1711	1034
Channel 1712	1044
Channel 1713	1111
Channel 1714	1046
Channel 1715	1134
Channel 1716	1108
Channel 1717	1110
Channel 1718	1120
Channel 1719	1023
Channel 1720	991
Channel 1721	949
Channel 1722	937
Channel 1723	875
Channel 1724	751
Channel 1725	683
Channel 1726	603
Channel 1727	524
Channel 1728	455
Channel 1729	401
Channel 1730	339
Channel 1731	302
Channel 1732	243
Channel 1733	214
Channel 1734	155
Channel 1735	120
Channel 1736	87
Channel 1737	83
Channel 1738	69
Channel 1739	54
Channel 1740	51
Channel 1741	31
Channel 1742	24
Channel 1743	18
Channel 1744	23
Channel 1745	30
Channel 1746	19
Channel 1747	17
Channel 1748	14
Channel 1749	9
Channel 1750	12
Channel 1751	16
Channel 1752	15
Channel 1753	10
Channel 1754	14
Channel 1755	8
Channel 1756	14
Channel 1757	8
Channel 1758	14
Channel 1759	14
Channel 1760	12
Channel 1761	14
Channel 1762	10
Channel 1763	17
Channel 1764	13
Channel 1765	11
Channel 1766	9
Channel 1767	18
Channel 1768	24
Channel 1769	9
Channel 1770	16
Channel 1771	17
Channel 1772	11
Channel 1773	10
Channel 1774	13
Channel 1775	11
Channel 1776	11
Channel 1777	14
Channel 1778	15
Channel 1779	18
Channel 1780	9
Channel 1781	15
Channel 1782	12
Channel 1783	16
Channel 1784	8
Channel 1785	16
Channel 1786	6
Channel 1787	13
Channel 1788	9
Channel 1789	17
Channel 1790	10
Channel 1791	5
Channel 1792	12
Channel 1793	21
Channel 1794	9
Channel 1795	8
Channel 1796	6
Channel 1797	9
Channel 1798	13
Channel 1799	12
Channel 1800	6
Channel 1801	13
Channel 1802	13
Channel 1803	11
Channel 1804	13
Channel 1805	11
Channel 1806	12
Channel 1807	8
Channel 1808	11
Channel 1809	6
Channel 1810	9
Channel 1811	17
Channel 1812	7
Channel 1813	11
Channel 1814	12
Channel 1815	13
Channel 1816	13
Channel 1817	10
Channel 1818	12
Channel 1819	5
Channel 1820	12
Channel 1821	13
Channel 1822	7
Channel 1823	13
Channel 1824	11
Channel 1825	4
Channel 1826	12
Channel 1827	11
Channel 1828	12
Channel 1829	12
Channel 1830	9
Channel 1831	9
Channel 1832	12
Channel 1833	7
Channel 1834	9
Channel 1835	11
Channel 1836	9
Channel 1837	10
Channel 1838	21
Channel 1839	7
Channel 1840	16
Channel 1841	14
Channel 1842	8
Channel 1843	14
Channel 1844	10
Channel 1845	9
Channel 1846	10
Channel 1847	11
Channel 1848	18
Channel 1849	10
Channel 1850	12
Channel 1851	12
Channel 1852	13
Channel 1853	10
Channel 1854	10
Channel 1855	18
Channel 1856	16
Channel 1857	9
Channel 1858	11
Channel 1859	13
Channel 1860	11
Channel 1861	9
Channel 1862	9
Channel 1863	13
Channel 1864	14
Channel 1865	11
Channel 1866	14
Channel 1867	17
Channel 1868	11
Channel 1869	10
Channel 1870	8
Channel 1871	10
Channel 1872	18
Channel 1873	17
Channel 1874	11
Channel 1875	10
Channel 1876	17
Channel 1877	12
Channel 1878	12
Channel 1879	5
Channel 1880	13
Channel 1881	9
Channel 1882	17
Channel 1883	20
Channel 1884	5
Channel 1885	15
Channel 1886	27
Channel 1887	17
Channel 1888	14
Channel 1889	19
Channel 1890	21
Channel 1891	11
Channel 1892	23
Channel 1893	14
Channel 1894	12
Channel 1895	13
Channel 1896	16
Channel 1897	15
Channel 1898	18
Channel 1899	9
Channel 1900	23
Channel 1901	23
Channel 1902	13
Channel 1903	16
Channel 1904	24
Channel 1905	25
Channel 1906	33
Channel 1907	39
Channel 1908	34
Channel 1909	49
Channel 1910	50
Channel 1911	60
Channel 1912	64
Channel 1913	82
Channel 1914	102
Channel 1915	134
Channel 1916	139
Channel 1917	122
Channel 1918	165
Channel 1919	190
Channel 1920	201
Channel 1921	223
Channel 1922	250
Channel 1923	235
Channel 1924	292
Channel 1925	293
Channel 1926	286
Channel 1927	347
Channel 1928	291
Channel 1929	290
Channel 1930	298
Channel 1931	305
Channel 1932	294
Channel 1933	230
Channel 1934	266
Channel 1935	232
Channel 1936	200
Channel 1937	202
Channel 1938	164
Channel 1939	122
Channel 1940	137
Channel 1941	123
Channel 1942	88
Channel 1943	94
Channel 1944	76
Channel 1945	69
Channel 1946	43
Channel 1947	48
Channel 1948	45
Channel 1949	39
Channel 1950	50
Channel 1951	35
Channel 1952	34
Channel 1953	28
Channel 1954	31
Channel 1955	37
Channel 1956	42
Channel 1957	46
Channel 1958	51
Channel 1959	42
Channel 1960	39
Channel 1961	49
Channel 1962	64
Channel 1963	54
Channel 1964	55
Channel 1965	60
Channel 1966	64
Channel 1967	59
Channel 1968	48
Channel 1969	48
Channel 1970	54
Channel 1971	46
Channel 1972	43
Channel 1973	52
Channel 1974	44
Channel 1975	29
Channel 1976	37
Channel 1977	39
Channel 1978	38
Channel 1979	17
Channel 1980	19
Channel 1981	20
Channel 1982	13
Channel 1983	10
Channel 1984	8
Channel 1985	10
Channel 1986	13
Channel 1987	13
Channel 1988	5
Channel 1989	5
Channel 1990	8
Channel 1991	6
Channel 1992	6
Channel 1993	11
Channel 1994	5
[truncated: 2,102 more rows]
