# Supplementary material for: A dataset of 112 ligands for the preconcentration of mercury, uranium, lanthanum and other pollutants and heavy metals in water
Source: Data Brief. 2020 Feb 4;29:105236. doi: 10.1016/j.dib.2020.105236 (PMC7033335; doi:10.1016/j.dib.2020.105236)
Supplement: Multimedia component 56_N_spl_N-Diethyl-p-phenyl-enediamine sulfate salt [file mmc56.txt]

0
0
0
0
0
0
0
0
0
0
0
0
7
22
83
335
1122
3379
9724
24173
55459
110451
202352
328202
475888
623683
739693
778121
736383
628594
479086
324728
197910
109475
53331
23341
9285
3264
1113
241
94
21
14
8
14
10
7
12
2
3
14
5
6
6
3
7
5
1
3
1
1
5
4
4
0
5
2
4
1
2
0
2
1
2
2
1
1
28
86
56
51
68
85
60
60
44
49
66
67
59
66
64
57
61
67
70
67
71
47
58
57
52
79
36
52
58
51
52
47
52
53
72
48
46
48
58
58
51
42
61
58
54
54
49
56
52
43
54
59
56
40
48
42
39
41
39
34
24
30
31
34
29
33
29
34
43
29
44
38
36
31
48
38
38
22
30
40
26
30
32
31
32
32
39
31
37
27
33
29
33
34
33
29
32
29
38
23
27
25
32
31
37
31
35
28
32
29
41
46
17
31
32
35
28
29
37
27
31
31
29
24
31
35
37
41
42
45
41
52
60
63
63
52
70
80
69
54
52
52
52
64
58
50
48
67
43
50
47
53
42
38
27
44
32
33
35
32
39
36
27
39
27
36
33
47
53
47
83
92
112
116
145
184
190
291
315
385
471
607
775
870
984
1141
1245
1190
1171
1041
954
772
580
395
324
264
154
161
126
118
106
125
147
146
156
163
137
133
128
128
87
81
70
40
40
35
33
26
31
26
10
26
26
24
13
24
12
12
19
11
20
18
22
24
28
27
42
67
56
102
110
132
138
164
142
179
168
151
130
102
104
76
54
59
37
19
20
22
30
19
23
18
17
23
15
27
32
32
28
33
33
21
29
43
20
27
33
14
18
16
17
15
13
18
16
13
19
17
23
7
13
12
11
18
15
14
7
8
19
15
9
12
9
13
10
15
11
9
18
9
13
20
15
12
14
15
18
15
13
14
11
12
10
14
11
16
16
13
12
9
10
15
14
10
13
14
11
6
14
10
15
11
8
11
12
10
12
12
8
9
9
16
13
10
14
19
10
12
9
5
14
12
15
20
17
11
14
13
13
14
15
14
27
25
30
27
48
50
55
57
64
82
84
58
74
61
59
37
46
40
28
20
19
20
20
17
9
13
18
15
12
15
10
8
12
19
17
12
8
12
12
17
17
9
17
23
26
18
17
25
33
19
31
23
32
27
21
34
20
21
23
19
17
17
26
17
20
11
15
14
15
12
17
22
21
16
23
30
39
27
47
72
78
105
126
154
215
233
263
286
283
283
308
262
283
253
229
157
141
95
82
55
39
41
28
12
17
14
11
13
9
17
9
8
12
12
17
23
17
10
9
19
17
12
12
14
16
17
15
18
18
29
16
20
24
30
36
52
44
52
40
46
64
57
72
49
58
52
46
47
41
45
34
17
17
15
22
21
23
10
22
22
19
35
24
39
39
69
78
82
96
116
139
173
185
189
171
232
205
212
190
144
132
100
84
71
63
54
38
19
19
16
18
8
14
19
16
14
19
11
16
18
21
4
17
15
20
12
15
12
17
18
15
26
19
21
25
31
31
24
32
34
24
39
43
34
38
28
32
29
26
39
29
41
39
38
48
40
48
52
61
53
57
47
46
33
38
27
27
22
24
18
16
20
16
12
14
22
20
26
35
16
37
41
31
49
37
56
50
52
62
59
64
44
33
41
30
26
25
29
19
18
13
13
18
17
11
9
15
12
19
13
16
15
23
15
18
22
13
11
13
20
15
18
20
14
14
10
14
23
12
12
17
13
14
16
21
15
17
15
21
16
23
11
17
10
10
18
20
13
19
22
23
22
17
18
23
15
21
17
26
24
17
34
26
17
30
20
27
27
27
19
25
27
22
28
29
22
23
18
25
27
19
14
20
15
23
21
21
20
25
15
22
18
15
19
24
21
21
19
14
16
21
14
16
12
19
19
15
21
21
20
24
20
23
19
13
25
16
21
19
21
17
18
21
17
16
18
26
16
16
21
17
15
19
20
21
16
21
22
17
25
17
25
24
19
25
16
14
23
18
18
24
14
23
21
15
17
24
16
21
19
10
13
22
23
19
20
18
15
22
22
28
28
21
15
14
13
19
24
19
25
22
20
26
23
22
13
22
12
23
15
26
19
16
25
28
14
19
22
24
20
22
22
21
18
25
26
28
14
19
18
33
23
27
25
33
22
25
31
20
30
19
22
29
22
19
25
25
27
20
24
24
16
28
25
21
21
16
22
25
22
22
16
31
24
26
28
29
21
26
35
28
28
32
29
24
22
24
19
28
28
23
24
37
25
32
25
27
20
21
29
22
26
26
18
13
23
23
23
26
25
31
19
18
17
26
13
29
26
25
28
26
18
21
26
22
26
29
19
24
32
38
30
21
28
34
33
30
32
27
34
33
36
25
25
31
35
25
22
24
19
27
28
23
28
24
24
27
26
19
40
23
30
31
25
29
27
27
22
16
20
29
29
37
19
31
30
21
23
23
28
26
25
33
33
30
27
45
23
24
34
35
34
29
31
32
35
33
30
30
35
29
28
33
26
29
31
31
18
32
31
29
38
37
35
39
37
35
24
48
30
36
34
33
33
41
30
48
40
32
32
34
33
32
44
40
43
29
26
37
40
21
39
48
46
38
44
44
42
39
42
47
61
48
46
52
32
40
31
49
44
53
51
40
50
39
46
56
55
77
41
62
51
61
76
45
56
61
44
65
63
58
60
43
61
61
73
70
75
72
66
79
81
64
74
88
67
98
78
65
94
82
81
93
93
87
106
95
105
94
105
108
105
104
121
119
116
117
106
125
122
131
113
132
146
129
144
133
151
156
150
167
150
169
159
182
176
185
190
214
185
236
225
216
231
258
212
265
273
270
282
292
303
270
345
342
319
341
370
373
355
357
415
407
440
470
429
461
479
453
518
496
507
511
593
564
566
619
595
592
599
619
608
621
690
660
627
682
656
682
687
665
660
678
732
684
733
706
675
733
760
734
763
762
746
845
798
838
923
951
936
1026
1032
996
1154
1212
1222
1221
1341
1518
1555
1599
1687
1784
1794
1903
1939
2013
2156
2187
2229
2410
2381
2433
2603
2535
2563
2690
2709
2665
2835
2722
2811
2824
2774
2706
2787
2808
2700
2802
2671
2542
2636
2575
2524
2599
2509
2453
2466
2389
2396
2342
2312
2291
2220
2117
2159
2183
2191
2063
1996
2100
2035
1903
1917
1862
1878
1817
1720
1618
1604
1568
1536
1463
1408
1431
1306
1245
1188
1047
1035
982
934
934
820
790
791
741
734
695
629
624
652
614
570
640
648
708
759
805
868
991
957
1081
1145
1182
1296
1306
1438
1465
1502
1481
1506
1492
1419
1336
1333
1232
1110
990
937
841
754
657
551
500
436
344
322
317
234
228
201
170
193
159
166
163
165
156
149
152
171
158
147
156
178
167
172
196
169
174
217
171
212
226
255
245
237
236
260
269
275
310
302
316
372
357
369
390
409
376
387
410
420
444
451
457
444
465
434
453
489
491
535
472
479
462
483
450
457
477
450
485
442
419
435
466
428
439
419
398
391
395
398
406
376
369
387
396
361
384
339
372
360
346
323
352
354
325
358
313
339
336
317
319
317
320
286
269
306
277
259
295
247
255
252
245
261
226
237
193
217
209
190
172
175
187
159
161
141
169
131
149
118
140
133
116
123
112
95
107
107
115
104
107
136
120
120
133
142
179
176
195
197
229
244
283
286
323
303
320
334
334
301
333
307
283
261
259
252
207
186
174
160
149
115
121
97
86
73
76
68
71
68
69
69
73
69
65
67
67
53
75
68
65
69
52
56
44
54
40
31
44
38
28
22
25
13
22
22
12
18
12
11
21
14
13
14
12
10
11
14
9
19
10
19
24
13
22
19
9
20
20
16
9
13
18
9
19
17
16
13
12
20
26
14
22
17
21
37
33
26
22
33
37
36
50
67
68
93
112
118
181
192
224
265
300
338
386
461
464
585
598
651
729
722
886
882
960
1032
978
1060
1101
1132
1132
1078
1088
1053
1102
1071
1027
934
921
871
772
692
589
543
468
383
336
283
225
185
143
116
90
86
65
51
50
27
33
23
14
11
10
14
12
14
14
19
12
9
7
14
11
8
13
9
13
16
10
9
13
11
12
22
13
10
16
13
8
10
12
18
14
14
13
23
16
9
15
15
16
18
15
20
10
5
12
15
10
9
14
12
15
12
9
8
9
14
8
10
6
9
8
11
10
16
8
9
5
12
9
16
8
11
6
11
11
6
6
13
12
14
14
14
8
11
5
13
7
20
10
6
13
14
15
16
12
17
5
12
14
15
9
10
9
11
20
15
20
9
9
15
14
16
14
16
19
15
7
12
15
13
17
17
16
16
13
11
10
18
15
15
21
12
15
17
12
15
26
18
22
15
12
16
11
14
11
21
18
12
11
17
17
17
20
10
10
12
16
21
23
23
23
31
30
48
46
65
53
78
94
106
145
148
186
200
239
245
287
280
306
286
281
290
290
323
275
295
270
276
264
243
194
173
154
152
127
104
83
84
85
61
38
55
52
46
36
44
30
41
38
42
24
44
32
54
53
57
56
48
38
64
63
54
66
54
47
51
56
49
36
35
31
35
20
25
16
9
14
17
14
7
13
7
14
7
13
11
5
6
9
8
10
4
6
6
6
8
2
6
4
3
8
10
7
9
11
9
6
6
9
5
5
2
4
7
6
3
6
9
8
8
3
7
6
7
9
8
5
4
5
13
5
5
7
7
3
5
11
8
5
7
5
1
5076
0
0
0
0
0
0
0
0
0
0
0
0
0
0
0
0
0
0
0
0
0
0
0
0
0
0
0
0
0
0
0
0
0
0
0
0
0
0
0
0
0
0
0
0
0
0
0
0
0
0
0
0
0
0
0
0
0
0
0
0
0
0
0
0
0
0
0
0
0
0
0
0
0
0
0
0
0
0
0
0
0
0
0
0
0
0
0
0
0
0
0
0
0
0
0
0
0
0
0
0
0
0
0
0
0
0
0
0
0
0
0
0
0
0
0
0
0
0
0
0
0
0
0
0
0
0
0
0
0
0
0
0
0
0
0
0
0
0
0
0
0
0
0
0
0
0
0
0
0
0
0
0
0
0
0
0
0
0
0
0
0
0
0
0
0
0
0
0
0
0
0
0
0
0
0
0
0
0
0
0
0
0
0
0
0
0
0
0
0
0
0
0
0
0
0
0
0
0
0
0
0
0
0
0
0
0
0
0
0
0
0
0
0
0
0
0
0
0
0
0
0
0
0
0
0
0
0
0
0
0
0
0
0
0
0
0
0
0
0
0
0
0
0
0
0
0
0
0
0
0
0
0
0
0
0
0
0
0
0
0
0
0
0
0
0
0
0
0
0
0
0
0
0
0
0
0
0
0
0
0
0
0
0
0
0
0
0
0
0
0
0
0
0
0
0
0
0
0
0
0
0
0
0
0
0
0
0
0
0
0
0
0
0
0
0
0
0
0
0
0
0
0
0
0
0
0
0
0
0
0
0
0
0
0
0
0
0
0
0
0
0
0
0
0
0
0
0
0
0
0
0
0
0
0
0
0
0
0
0
0
0
0
0
0
0
0
0
0
0
0
0
0
0
0
0
0
0
0
0
0
0
0
0
0
0
0
0
0
0
0
0
0
0
0
0
0
0
0
0
0
0
0
0
0
0
0
0
0
0
0
0
0
0
0
0
0
0
0
0
0
0
0
0
0
0
0
0
0
0
0
0
0
0
0
0
0
0
0
0
0
0
0
0
0
0
0
0
0
0
0
0
0
0
0
0
0
0
0
0
0
0
0
0
0
0
0
0
0
0
0
0
0
0
0
0
0
0
0
0
0
0
0
0
0
0
0
0
0
0
0
0
0
0
0
0
0
0
0
0
0
0
0
0
0
0
0
0
0
0
0
0
0
0
0
0
0
0
0
0
0
0
0
0
0
0
0
0
0
0
0
0
0
0
0
0
0
0
0
0
0
0
0
0
0
0
0
0
0
0
0
0
0
0
0
0
0
0
0
0
0
0
0
0
0
0
0
0
0
0
0
0
0
0
0
0
0
0
0
0
0
0
0
0
0
0
0
0
0
0
0
0
0
0
0
0
0
0
0
0
0
0
0
0
0
0
0
0
0
0
0
0
0
0
0
0
0
0
0
0
0
0
0
0
0
0
0
0
0
0
0
0
0
0
0
0
0
0
0
0
0
0
0
0
0
0
0
0
0
0
0
0
0
0
0
0
0
0
0
0
0
0
0
0
0
0
0
0
0
0
0
0
0
0
0
0
0
0
0
0
0
0
0
0
0
0
0
0
0
0
0
0
0
0
0
0
0
0
0
0
0
0
0
0
0
0
0
0
0
0
0
0
0
0
0
0
0
0
0
0
0
0
0
0
0
0
0
0
0
0
0
0
0
0
0
0
0
0
0
0
0
0
0
0
0
0
0
0
0
0
0
0
0
0
0
0
0
0
0
0
0
0
0
0
0
0
0
0
0
0
0
0
0
0
0
0
0
0
0
0
0
0
0
0
0
0
0
0
0
0
0
0
0
0
0
0
0
0
0
0
0
0
0
0
0
0
0
0
0
0
0
0
0
0
0
0
0
0
0
0
0
0
0
0
0
0
0
0
0
0
0
0
0
0
0
0
0
0
0
0
0
0
0
0
0
0
0
0
0
0
0
0
0
0
0
0
0
0
0
0
0
0
0
0
0
0
0
0
0
0
0
0
0
0
0
0
0
0
0
0
0
0
0
0
0
0
0
0
0
0
0
0
0
0
0
0
0
0
0
0
0
0
0
0
0
0
0
0
0
0
0
0
0
0
0
0
0
0
0
0
0
0
0
0
0
0
0
0
0
0
0
0
0
0
0
0
0
0
0
0
0
0
0
0
0
0
0
0
0
0
0
0
0
0
0
0
0
0
0
0
0
0
0
0
0
0
0
0
0
0
0
0
0
0
0
0
0
0
0
0
0
0
0
0
0
0
0
0
0
0
0
0
0
0
0
0
0
0
0
0
0
0
0
0
0
0
0
0
0
0
0
0
0
0
0
0
0
0
0
0
0
0
0
0
0
0
0
0
0
0
0
0
0
0
0
0
0
0
0
0
0
0
0
0
0
0
0
0
0
0
0
0
0
0
0
0
0
0
0
0
0
0
0
0
0
0
0
0
0
0
0
0
0
0
0
0
0
0
0
0
0
0
0
0
0
0
0
0
0
0
0
0
0
0
0
0
0
0
0
0
0
0
0
0
0
0
0
0
0
0
0
0
0
0
0
0
0
0
0
0
0
0
0
0
0
0
0
0
0
0
0
0
0
0
0
0
0
0
0
0
0
0
0
0
0
0
0
0
0
0
0
0
0
0
0
0
0
0
0
0
0
0
0
0
0
0
0
0
0
0
0
0
0
0
0
0
0
0
0
0
0
0
0
0
0
0
0
0
0
0
0
0
0
0
0
0
0
0
0
0
0
0
0
0
0
0
0
0
0
0
0
0
0
0
0
0
0
0
0
0
0
0
0
0
0
0
0
0
0
0
0
0
0
0
0
0
0
0
0
0
0
0
0
0
0
0
0
0
0
0
0
0
0
0
0
0
0
0
0
0
0
0
0
0
0
0
0
0
0
0
0
0
0
0
0
0
0
0
0
0
0
0
0
0
0
0
0
0
0
0
0
0
0
0
0
0
0
0
0
0
0
0
0
0
0
0
0
0
0
0
0
0
0
0
0
0
0
0
0
0
0
0
0
0
0
0
0
0
0
0
0
0
0
0
0
0
0
0
0
0
0
0
0
0
0
0
0
0
0
0
0
0
0
0
0
0
0
0
0
0
0
0
0
0
0
0
0
0
0
0
0
0
0
0
0
0
0
0
0
0
0
0
0
0
0
0
0
0
0
0
0
0
0
0
0
0
0
0
0
0
0
0
0
0
0
0
0
0
0
0
0
0
0
0
0
0
0
0
0
0
0
0
0
0
0
0
0
0
0
0
0
0
0
0
0
0
0
0
0
0
0
0
0
0
0
0
0
0
0
0
0
0
0
0
0
0
0
0
0
0
0
0
0
0
0
0
0
0
0
0
0
0
0
0
0
0
0
0
0
0
0
0
0
0
0
0
0
0
0
0
0
0
0
0
0
0
0
0
0
0
0
0
0
0
0
0
0
0
0
0
0
0
0
0
0
0
0
0
0
0
0
0
0
0
0
0
0
0
0
0
0
0
0
0
0
0
0
0
0
0
0
0
0
0
0
0
0
0
0
0
0
0
0
0
0
0
0
0
0
0
0
0
0
0
0
0
0
0
0
0
0
0
0
0
0
0
0
0
0
0
0
0
0
0
0
0
0
0
0
0
0
0
0
0
0
0
0
0
0
0
0
0
0
0
0
0
0
0
0
0
0
0
0
0
0
0
0
0
0
0
0
0
0
0
0
0
0
0
0
0
0
0
0
0
0
0
0
0
0
0
0
0
0
0
0
0
0
0
0
0
0
0
0
0
0
0
0
0
0
0
0
0
0
0
0
0
0
0
0
0
0
0
0
0
0
0
0
0
0
0
0
0
0
0
0
0
0
0
0
0
0
0
0
0
0
0
0
0
0
0
0
0
0
0
0
0
0
0
0
0
0
0
0
0
0
0
0
0
0
0
0
0
0
0
0
0
0
0
0
0
0
0
0
0
0
0
0
0
0
0
0
0
0
0
0
0
0
0
0
0
0
0
0
0
0
0
0
0
0
0
0
0
0
0
0
0
0
0
0
0
0
0
0
0
0
0
0
0
0
0
0
0
0
0
0
0
0
0
0
0
0
0
0
0
0
0
0
0
0
0
0
0
0
0
0
0
0
0
0
0
0
0
0
0
0
0
0
0
0
0
0
0
0
0
0
0
0
0
0
0
0
0
0
0
0
0
0
0
0
0
0
0
0
0
0
0
0
0
0
0
0
0
0
0
0
0
0
0
0
0
0
0
0
0
0
0
0
0
0
0
0
0
0
0
0
0
0
0
0
0
0
0
0
0
0
0
0
0
0
0
0
0
0
0
0
0
0
0
0
0
0
0
0
0
0
0
0
0
0
0
0
0
0
0
0
0
0
0
0
0
0
0
0
0
0
0
0
0
0
0
0
0
0
0
0
0
0
0
0
0
0
0
0
0
0
0
0
0
0
0
0
0
0
0
0
0
0
0
0
0
0
0
0
0
0
0
0
0
0
0
0
0
0
0
0
0
0
0
0
0
0
0
0
0
0
0
0
0
0
0
0
0
0
0
0
0
0
0
0
0
0
0
0
0
0
0
0
0
0
0
0
0
0
0
0
0
0
0
0
0
0
0
0
0
0
0
0
0
0
0
0
0
0
0
0
0
0
0
0
0
0
0
0
0
0
0
0
0
0
