# Supplementary material for: A dataset of 112 ligands for the preconcentration of mercury, uranium, lanthanum and other pollutants and heavy metals in water
Source: Data Brief. 2020 Feb 4;29:105236. doi: 10.1016/j.dib.2020.105236 (PMC7033335; doi:10.1016/j.dib.2020.105236)
Supplement: Multimedia component 57_Calconcarbonsaure [file mmc57.txt]

Kalib 1	-0.354346
Kalib 2	0.012554
Kalib 3	0.001788
Kalib 4	0.000419
Kalib Square	0.000000
Kalib Fano	0.010361
Channel 1	0
Channel 2	0
Channel 3	0
Channel 4	0
Channel 5	0
Channel 6	0
Channel 7	0
Channel 8	0
Channel 9	0
Channel 10	0
Channel 11	1
Channel 12	0
Channel 13	2
Channel 14	13
Channel 15	67
Channel 16	256
Channel 17	920
Channel 18	3035
Channel 19	8755
Channel 20	22010
Channel 21	51871
Channel 22	105384
Channel 23	196483
Channel 24	324886
Channel 25	475556
Channel 26	627130
Channel 27	749292
Channel 28	793084
Channel 29	748155
Channel 30	636441
Channel 31	480727
Channel 32	324408
Channel 33	194544
Channel 34	106255
Channel 35	51113
Channel 36	21588
Channel 37	8283
Channel 38	2845
Channel 39	866
Channel 40	210
Channel 41	62
Channel 42	17
Channel 43	9
Channel 44	7
Channel 45	6
Channel 46	3
Channel 47	5
Channel 48	6
Channel 49	4
Channel 50	4
Channel 51	8
Channel 52	3
Channel 53	4
Channel 54	1
Channel 55	3
Channel 56	3
Channel 57	3
Channel 58	6
Channel 59	4
Channel 60	2
Channel 61	3
Channel 62	2
Channel 63	2
Channel 64	2
Channel 65	3
Channel 66	0
Channel 67	1
Channel 68	4
Channel 69	1
Channel 70	1
Channel 71	1
Channel 72	1
Channel 73	4
Channel 74	1
Channel 75	1
Channel 76	1
Channel 77	1
Channel 78	27
Channel 79	37
Channel 80	45
Channel 81	43
Channel 82	42
Channel 83	46
Channel 84	42
Channel 85	45
Channel 86	49
Channel 87	57
Channel 88	51
Channel 89	42
Channel 90	57
Channel 91	44
Channel 92	55
Channel 93	40
Channel 94	54
Channel 95	40
Channel 96	37
Channel 97	62
Channel 98	33
Channel 99	52
Channel 100	51
Channel 101	41
Channel 102	50
Channel 103	51
Channel 104	42
Channel 105	37
Channel 106	44
Channel 107	41
Channel 108	49
Channel 109	45
Channel 110	36
Channel 111	38
Channel 112	37
Channel 113	42
Channel 114	42
Channel 115	33
Channel 116	32
Channel 117	39
Channel 118	33
Channel 119	55
Channel 120	23
Channel 121	34
Channel 122	45
Channel 123	48
Channel 124	35
Channel 125	39
Channel 126	49
Channel 127	46
Channel 128	38
Channel 129	37
Channel 130	46
Channel 131	24
Channel 132	46
Channel 133	45
Channel 134	37
Channel 135	25
Channel 136	26
Channel 137	27
Channel 138	46
Channel 139	31
Channel 140	30
Channel 141	42
Channel 142	34
Channel 143	31
Channel 144	35
Channel 145	32
Channel 146	41
Channel 147	28
Channel 148	26
Channel 149	27
Channel 150	28
Channel 151	27
Channel 152	30
Channel 153	29
Channel 154	31
Channel 155	21
Channel 156	28
Channel 157	33
Channel 158	32
Channel 159	33
Channel 160	27
Channel 161	29
Channel 162	28
Channel 163	32
Channel 164	29
Channel 165	20
Channel 166	28
Channel 167	27
Channel 168	23
Channel 169	17
Channel 170	31
Channel 171	24
Channel 172	22
Channel 173	19
Channel 174	25
Channel 175	26
Channel 176	30
Channel 177	30
Channel 178	36
Channel 179	21
Channel 180	30
Channel 181	42
Channel 182	25
Channel 183	23
Channel 184	27
Channel 185	30
Channel 186	40
Channel 187	37
Channel 188	55
Channel 189	32
Channel 190	45
Channel 191	42
Channel 192	32
Channel 193	31
Channel 194	45
Channel 195	25
Channel 196	30
Channel 197	29
Channel 198	18
Channel 199	29
Channel 200	20
Channel 201	34
Channel 202	36
Channel 203	40
Channel 204	24
Channel 205	37
Channel 206	61
Channel 207	54
Channel 208	61
Channel 209	97
Channel 210	110
Channel 211	103
Channel 212	113
Channel 213	132
Channel 214	129
Channel 215	135
Channel 216	127
Channel 217	103
Channel 218	84
Channel 219	79
Channel 220	93
Channel 221	87
Channel 222	82
Channel 223	61
Channel 224	70
Channel 225	65
Channel 226	66
Channel 227	53
Channel 228	55
Channel 229	42
Channel 230	43
Channel 231	22
Channel 232	27
Channel 233	43
Channel 234	33
Channel 235	33
Channel 236	29
Channel 237	26
Channel 238	39
Channel 239	28
Channel 240	25
Channel 241	27
Channel 242	26
Channel 243	23
Channel 244	22
Channel 245	29
Channel 246	47
Channel 247	44
Channel 248	48
Channel 249	69
Channel 250	75
Channel 251	123
Channel 252	123
Channel 253	159
Channel 254	160
Channel 255	176
Channel 256	195
Channel 257	184
Channel 258	140
Channel 259	133
Channel 260	113
Channel 261	116
Channel 262	103
Channel 263	113
Channel 264	105
Channel 265	100
Channel 266	110
Channel 267	92
Channel 268	104
Channel 269	95
Channel 270	108
Channel 271	114
Channel 272	91
Channel 273	83
Channel 274	81
Channel 275	66
Channel 276	79
Channel 277	77
Channel 278	60
Channel 279	53
Channel 280	46
Channel 281	55
Channel 282	44
Channel 283	44
Channel 284	49
Channel 285	45
Channel 286	32
Channel 287	52
Channel 288	34
Channel 289	30
Channel 290	24
Channel 291	31
Channel 292	31
Channel 293	31
Channel 294	27
Channel 295	32
Channel 296	26
Channel 297	19
Channel 298	25
Channel 299	23
Channel 300	24
Channel 301	13
Channel 302	17
Channel 303	17
Channel 304	17
Channel 305	20
Channel 306	12
Channel 307	17
Channel 308	9
Channel 309	16
Channel 310	19
Channel 311	29
Channel 312	33
Channel 313	35
Channel 314	39
Channel 315	58
Channel 316	76
Channel 317	77
Channel 318	114
Channel 319	158
Channel 320	175
Channel 321	193
Channel 322	207
Channel 323	169
Channel 324	208
Channel 325	190
Channel 326	169
Channel 327	133
Channel 328	113
Channel 329	96
Channel 330	71
Channel 331	46
Channel 332	41
Channel 333	35
Channel 334	27
Channel 335	19
Channel 336	17
Channel 337	24
Channel 338	17
Channel 339	17
Channel 340	14
Channel 341	22
Channel 342	26
Channel 343	30
Channel 344	35
Channel 345	29
Channel 346	26
Channel 347	34
Channel 348	33
Channel 349	37
Channel 350	44
Channel 351	27
Channel 352	34
Channel 353	29
Channel 354	27
Channel 355	33
Channel 356	19
Channel 357	11
Channel 358	16
Channel 359	13
Channel 360	10
Channel 361	10
Channel 362	19
Channel 363	15
Channel 364	14
Channel 365	16
Channel 366	15
Channel 367	15
Channel 368	14
Channel 369	8
Channel 370	11
Channel 371	10
Channel 372	13
Channel 373	15
Channel 374	14
Channel 375	16
Channel 376	12
Channel 377	12
Channel 378	16
Channel 379	16
Channel 380	10
Channel 381	16
Channel 382	13
Channel 383	11
Channel 384	12
Channel 385	11
Channel 386	15
Channel 387	10
Channel 388	10
Channel 389	15
Channel 390	14
Channel 391	8
Channel 392	19
Channel 393	17
Channel 394	24
Channel 395	19
Channel 396	29
Channel 397	23
Channel 398	35
Channel 399	25
Channel 400	33
Channel 401	28
Channel 402	30
Channel 403	23
Channel 404	27
Channel 405	21
Channel 406	16
Channel 407	16
Channel 408	13
Channel 409	23
Channel 410	17
Channel 411	16
Channel 412	12
Channel 413	9
Channel 414	15
Channel 415	11
Channel 416	12
Channel 417	16
Channel 418	12
Channel 419	10
Channel 420	15
Channel 421	15
Channel 422	17
Channel 423	14
Channel 424	12
Channel 425	11
Channel 426	20
Channel 427	18
Channel 428	27
Channel 429	23
Channel 430	28
Channel 431	21
Channel 432	30
Channel 433	32
Channel 434	28
Channel 435	24
Channel 436	17
Channel 437	15
Channel 438	20
Channel 439	17
Channel 440	11
Channel 441	15
Channel 442	12
Channel 443	14
Channel 444	14
Channel 445	20
Channel 446	20
Channel 447	12
Channel 448	14
Channel 449	25
Channel 450	25
Channel 451	27
Channel 452	34
Channel 453	48
Channel 454	51
Channel 455	53
Channel 456	71
Channel 457	69
Channel 458	71
Channel 459	99
Channel 460	87
Channel 461	61
Channel 462	110
Channel 463	78
Channel 464	67
Channel 465	72
Channel 466	58
Channel 467	33
Channel 468	38
Channel 469	29
Channel 470	18
Channel 471	24
Channel 472	12
Channel 473	15
Channel 474	10
Channel 475	6
Channel 476	15
Channel 477	11
Channel 478	6
Channel 479	10
Channel 480	13
Channel 481	15
Channel 482	7
Channel 483	14
Channel 484	12
Channel 485	12
Channel 486	14
Channel 487	11
Channel 488	15
Channel 489	11
Channel 490	12
Channel 491	16
Channel 492	18
Channel 493	20
Channel 494	22
Channel 495	17
Channel 496	34
Channel 497	25
Channel 498	23
Channel 499	23
Channel 500	27
Channel 501	39
Channel 502	28
Channel 503	29
Channel 504	34
Channel 505	28
Channel 506	31
Channel 507	27
Channel 508	20
Channel 509	23
Channel 510	22
Channel 511	13
Channel 512	18
Channel 513	14
Channel 514	14
Channel 515	29
Channel 516	14
Channel 517	14
Channel 518	22
Channel 519	22
Channel 520	14
Channel 521	20
Channel 522	21
Channel 523	23
Channel 524	15
Channel 525	30
Channel 526	45
Channel 527	49
Channel 528	44
Channel 529	72
Channel 530	80
Channel 531	135
Channel 532	150
Channel 533	168
Channel 534	218
Channel 535	231
Channel 536	283
Channel 537	366
Channel 538	315
Channel 539	349
Channel 540	335
Channel 541	357
Channel 542	297
Channel 543	263
Channel 544	209
Channel 545	171
Channel 546	170
Channel 547	139
Channel 548	91
Channel 549	78
Channel 550	41
Channel 551	28
Channel 552	26
Channel 553	26
Channel 554	17
Channel 555	11
Channel 556	11
Channel 557	9
Channel 558	6
Channel 559	9
Channel 560	14
Channel 561	7
Channel 562	8
Channel 563	8
Channel 564	8
Channel 565	14
Channel 566	7
Channel 567	10
Channel 568	20
Channel 569	18
Channel 570	3
Channel 571	9
Channel 572	10
Channel 573	16
Channel 574	15
Channel 575	16
Channel 576	21
Channel 577	22
Channel 578	23
Channel 579	22
Channel 580	29
Channel 581	21
Channel 582	25
Channel 583	27
Channel 584	50
Channel 585	31
Channel 586	35
Channel 587	46
Channel 588	50
Channel 589	47
Channel 590	82
Channel 591	61
Channel 592	51
Channel 593	62
Channel 594	51
Channel 595	64
Channel 596	50
Channel 597	41
Channel 598	58
Channel 599	40
Channel 600	36
Channel 601	27
Channel 602	22
Channel 603	25
Channel 604	13
Channel 605	20
Channel 606	22
Channel 607	13
Channel 608	17
Channel 609	17
Channel 610	19
Channel 611	27
Channel 612	28
Channel 613	38
Channel 614	48
Channel 615	63
Channel 616	67
Channel 617	83
Channel 618	113
Channel 619	130
Channel 620	131
Channel 621	169
Channel 622	178
Channel 623	218
Channel 624	222
Channel 625	212
Channel 626	257
Channel 627	223
Channel 628	183
Channel 629	203
Channel 630	159
Channel 631	122
Channel 632	121
Channel 633	70
Channel 634	69
Channel 635	51
Channel 636	45
Channel 637	35
Channel 638	28
Channel 639	18
Channel 640	14
Channel 641	11
Channel 642	13
Channel 643	16
Channel 644	18
Channel 645	10
Channel 646	10
Channel 647	10
Channel 648	7
Channel 649	18
Channel 650	9
Channel 651	10
Channel 652	18
Channel 653	14
Channel 654	28
Channel 655	26
Channel 656	28
Channel 657	39
Channel 658	54
Channel 659	73
Channel 660	84
Channel 661	111
Channel 662	160
Channel 663	187
Channel 664	242
Channel 665	282
Channel 666	313
Channel 667	349
Channel 668	430
Channel 669	417
Channel 670	432
Channel 671	436
Channel 672	420
Channel 673	398
Channel 674	371
Channel 675	358
Channel 676	303
Channel 677	244
Channel 678	188
Channel 679	183
Channel 680	126
Channel 681	122
Channel 682	80
Channel 683	73
Channel 684	75
Channel 685	72
Channel 686	64
Channel 687	46
Channel 688	56
Channel 689	55
Channel 690	68
Channel 691	51
Channel 692	51
Channel 693	33
Channel 694	40
Channel 695	29
Channel 696	39
Channel 697	27
Channel 698	24
Channel 699	28
Channel 700	22
Channel 701	33
Channel 702	28
Channel 703	29
Channel 704	41
Channel 705	61
Channel 706	71
Channel 707	92
Channel 708	117
Channel 709	165
Channel 710	221
Channel 711	250
Channel 712	313
Channel 713	367
Channel 714	408
Channel 715	454
Channel 716	482
Channel 717	495
Channel 718	487
Channel 719	499
Channel 720	467
Channel 721	428
Channel 722	364
Channel 723	370
Channel 724	273
Channel 725	221
Channel 726	179
Channel 727	148
Channel 728	114
Channel 729	88
Channel 730	71
Channel 731	68
Channel 732	58
Channel 733	53
Channel 734	56
Channel 735	61
Channel 736	61
Channel 737	68
Channel 738	60
Channel 739	67
Channel 740	65
Channel 741	74
Channel 742	60
Channel 743	59
Channel 744	62
Channel 745	53
Channel 746	37
Channel 747	23
Channel 748	36
Channel 749	22
Channel 750	21
Channel 751	27
Channel 752	12
Channel 753	20
Channel 754	10
Channel 755	15
Channel 756	16
Channel 757	8
Channel 758	13
Channel 759	10
Channel 760	5
Channel 761	15
Channel 762	14
Channel 763	12
Channel 764	3
Channel 765	11
Channel 766	16
Channel 767	15
Channel 768	12
Channel 769	10
Channel 770	13
Channel 771	10
Channel 772	13
Channel 773	14
Channel 774	9
Channel 775	14
Channel 776	8
Channel 777	15
Channel 778	18
Channel 779	17
Channel 780	18
Channel 781	29
Channel 782	30
Channel 783	24
Channel 784	38
Channel 785	49
Channel 786	47
Channel 787	40
Channel 788	80
Channel 789	72
Channel 790	70
Channel 791	58
Channel 792	67
Channel 793	81
Channel 794	72
Channel 795	76
Channel 796	86
Channel 797	72
Channel 798	49
Channel 799	63
Channel 800	57
Channel 801	57
Channel 802	30
Channel 803	37
Channel 804	54
Channel 805	35
Channel 806	34
Channel 807	39
Channel 808	25
Channel 809	35
Channel 810	29
Channel 811	19
Channel 812	18
Channel 813	24
Channel 814	3
Channel 815	16
Channel 816	12
Channel 817	12
Channel 818	20
Channel 819	18
Channel 820	17
Channel 821	10
Channel 822	12
Channel 823	18
Channel 824	18
Channel 825	10
Channel 826	8
Channel 827	12
Channel 828	19
Channel 829	9
Channel 830	9
Channel 831	9
Channel 832	20
Channel 833	12
Channel 834	15
Channel 835	12
Channel 836	13
Channel 837	8
Channel 838	5
Channel 839	13
Channel 840	15
Channel 841	14
Channel 842	13
Channel 843	18
Channel 844	12
Channel 845	9
Channel 846	19
Channel 847	19
Channel 848	14
Channel 849	15
Channel 850	13
Channel 851	20
Channel 852	14
Channel 853	13
Channel 854	14
Channel 855	14
Channel 856	13
Channel 857	13
Channel 858	15
Channel 859	15
Channel 860	16
Channel 861	12
Channel 862	12
Channel 863	18
Channel 864	15
Channel 865	13
Channel 866	12
Channel 867	17
Channel 868	18
Channel 869	19
Channel 870	17
Channel 871	15
Channel 872	23
Channel 873	13
Channel 874	17
Channel 875	9
Channel 876	17
Channel 877	13
Channel 878	11
Channel 879	17
Channel 880	15
Channel 881	6
Channel 882	14
Channel 883	15
Channel 884	11
Channel 885	17
Channel 886	15
Channel 887	15
Channel 888	9
Channel 889	10
Channel 890	18
Channel 891	16
Channel 892	8
Channel 893	11
Channel 894	14
Channel 895	16
Channel 896	15
Channel 897	14
Channel 898	12
Channel 899	15
Channel 900	15
Channel 901	12
Channel 902	12
Channel 903	13
Channel 904	15
Channel 905	17
Channel 906	24
Channel 907	20
Channel 908	16
Channel 909	13
Channel 910	6
Channel 911	16
Channel 912	18
Channel 913	16
Channel 914	17
Channel 915	15
Channel 916	13
Channel 917	18
Channel 918	15
Channel 919	15
Channel 920	14
Channel 921	9
Channel 922	14
Channel 923	19
Channel 924	27
Channel 925	18
Channel 926	12
Channel 927	13
Channel 928	18
Channel 929	17
Channel 930	13
Channel 931	18
Channel 932	15
Channel 933	27
Channel 934	23
Channel 935	10
Channel 936	19
Channel 937	36
Channel 938	23
Channel 939	30
Channel 940	26
Channel 941	34
Channel 942	26
Channel 943	25
Channel 944	24
Channel 945	23
Channel 946	33
Channel 947	29
Channel 948	34
Channel 949	26
Channel 950	33
Channel 951	23
Channel 952	18
Channel 953	20
Channel 954	18
Channel 955	25
Channel 956	25
Channel 957	23
Channel 958	19
Channel 959	23
Channel 960	21
Channel 961	24
Channel 962	17
Channel 963	31
Channel 964	18
Channel 965	19
Channel 966	15
Channel 967	24
Channel 968	24
Channel 969	26
Channel 970	25
Channel 971	14
Channel 972	33
Channel 973	30
Channel 974	26
Channel 975	21
Channel 976	25
Channel 977	26
Channel 978	18
Channel 979	28
Channel 980	29
Channel 981	34
Channel 982	26
Channel 983	38
Channel 984	23
Channel 985	25
Channel 986	19
Channel 987	31
Channel 988	18
Channel 989	27
Channel 990	14
Channel 991	17
Channel 992	22
Channel 993	17
Channel 994	24
Channel 995	11
Channel 996	19
Channel 997	24
Channel 998	15
Channel 999	24
Channel 1000	16
Channel 1001	15
Channel 1002	20
Channel 1003	16
Channel 1004	12
Channel 1005	20
Channel 1006	17
Channel 1007	22
Channel 1008	14
Channel 1009	15
Channel 1010	12
Channel 1011	17
Channel 1012	15
Channel 1013	19
Channel 1014	18
Channel 1015	18
Channel 1016	12
Channel 1017	16
Channel 1018	17
Channel 1019	22
Channel 1020	19
Channel 1021	10
Channel 1022	18
Channel 1023	14
Channel 1024	17
Channel 1025	19
Channel 1026	16
Channel 1027	18
Channel 1028	18
Channel 1029	17
Channel 1030	13
Channel 1031	25
Channel 1032	24
Channel 1033	25
Channel 1034	25
Channel 1035	14
Channel 1036	17
Channel 1037	25
Channel 1038	17
Channel 1039	23
Channel 1040	24
Channel 1041	19
Channel 1042	9
Channel 1043	18
Channel 1044	20
Channel 1045	17
Channel 1046	16
Channel 1047	18
Channel 1048	19
Channel 1049	24
Channel 1050	16
Channel 1051	15
Channel 1052	15
Channel 1053	18
Channel 1054	16
Channel 1055	16
Channel 1056	15
Channel 1057	26
Channel 1058	13
Channel 1059	20
Channel 1060	20
Channel 1061	14
Channel 1062	21
Channel 1063	26
Channel 1064	22
Channel 1065	21
Channel 1066	17
Channel 1067	27
Channel 1068	24
Channel 1069	15
Channel 1070	20
Channel 1071	21
Channel 1072	19
Channel 1073	22
Channel 1074	18
Channel 1075	27
Channel 1076	19
Channel 1077	25
Channel 1078	29
Channel 1079	19
Channel 1080	19
Channel 1081	17
Channel 1082	24
Channel 1083	26
Channel 1084	23
Channel 1085	18
Channel 1086	26
Channel 1087	17
Channel 1088	22
Channel 1089	26
Channel 1090	14
Channel 1091	19
Channel 1092	14
Channel 1093	28
Channel 1094	24
Channel 1095	27
Channel 1096	34
Channel 1097	31
Channel 1098	30
Channel 1099	36
Channel 1100	39
Channel 1101	28
Channel 1102	48
Channel 1103	52
Channel 1104	51
Channel 1105	51
Channel 1106	46
Channel 1107	51
Channel 1108	59
Channel 1109	67
Channel 1110	71
Channel 1111	69
Channel 1112	77
Channel 1113	77
Channel 1114	78
Channel 1115	77
Channel 1116	105
Channel 1117	88
Channel 1118	72
Channel 1119	58
Channel 1120	78
Channel 1121	79
Channel 1122	53
Channel 1123	49
Channel 1124	53
Channel 1125	48
Channel 1126	44
Channel 1127	61
Channel 1128	39
Channel 1129	29
Channel 1130	37
Channel 1131	38
Channel 1132	28
Channel 1133	30
Channel 1134	32
Channel 1135	26
Channel 1136	32
Channel 1137	24
Channel 1138	23
Channel 1139	33
Channel 1140	36
Channel 1141	19
Channel 1142	24
Channel 1143	27
Channel 1144	26
Channel 1145	26
Channel 1146	36
Channel 1147	32
Channel 1148	31
Channel 1149	26
Channel 1150	28
Channel 1151	36
Channel 1152	30
Channel 1153	38
Channel 1154	28
Channel 1155	42
Channel 1156	26
Channel 1157	28
Channel 1158	42
Channel 1159	35
Channel 1160	46
Channel 1161	30
Channel 1162	39
Channel 1163	31
Channel 1164	36
Channel 1165	37
Channel 1166	36
Channel 1167	41
Channel 1168	40
Channel 1169	44
Channel 1170	34
Channel 1171	35
Channel 1172	34
Channel 1173	38
Channel 1174	39
Channel 1175	42
Channel 1176	38
Channel 1177	49
Channel 1178	26
Channel 1179	49
Channel 1180	51
Channel 1181	33
Channel 1182	54
Channel 1183	55
Channel 1184	53
Channel 1185	55
Channel 1186	61
Channel 1187	52
Channel 1188	49
Channel 1189	51
Channel 1190	51
Channel 1191	52
Channel 1192	61
Channel 1193	54
Channel 1194	66
Channel 1195	64
Channel 1196	67
Channel 1197	60
Channel 1198	53
Channel 1199	71
Channel 1200	55
Channel 1201	70
Channel 1202	65
Channel 1203	56
Channel 1204	72
Channel 1205	78
Channel 1206	62
Channel 1207	82
Channel 1208	75
Channel 1209	79
Channel 1210	95
Channel 1211	99
Channel 1212	102
Channel 1213	85
Channel 1214	90
Channel 1215	105
Channel 1216	103
Channel 1217	110
Channel 1218	99
Channel 1219	98
Channel 1220	101
Channel 1221	119
Channel 1222	107
Channel 1223	132
Channel 1224	138
Channel 1225	122
Channel 1226	139
Channel 1227	137
Channel 1228	122
Channel 1229	138
Channel 1230	131
Channel 1231	149
Channel 1232	159
Channel 1233	149
Channel 1234	147
Channel 1235	156
Channel 1236	161
Channel 1237	140
Channel 1238	159
Channel 1239	153
Channel 1240	189
Channel 1241	182
Channel 1242	199
Channel 1243	201
Channel 1244	200
Channel 1245	190
Channel 1246	204
Channel 1247	211
Channel 1248	248
Channel 1249	243
Channel 1250	237
Channel 1251	265
Channel 1252	272
Channel 1253	277
Channel 1254	267
Channel 1255	300
Channel 1256	305
Channel 1257	315
Channel 1258	358
Channel 1259	329
Channel 1260	349
Channel 1261	344
Channel 1262	358
Channel 1263	397
Channel 1264	414
Channel 1265	383
Channel 1266	399
Channel 1267	452
Channel 1268	447
Channel 1269	476
Channel 1270	455
Channel 1271	459
Channel 1272	427
Channel 1273	509
Channel 1274	436
Channel 1275	477
Channel 1276	488
Channel 1277	522
Channel 1278	505
Channel 1279	549
Channel 1280	566
Channel 1281	555
Channel 1282	541
Channel 1283	546
Channel 1284	543
Channel 1285	558
Channel 1286	573
Channel 1287	559
Channel 1288	570
Channel 1289	561
Channel 1290	572
Channel 1291	567
Channel 1292	568
Channel 1293	592
Channel 1294	581
Channel 1295	534
Channel 1296	575
Channel 1297	565
Channel 1298	616
Channel 1299	583
Channel 1300	603
Channel 1301	613
Channel 1302	553
Channel 1303	596
Channel 1304	653
Channel 1305	620
Channel 1306	637
Channel 1307	670
Channel 1308	671
Channel 1309	721
Channel 1310	723
Channel 1311	794
Channel 1312	782
Channel 1313	802
Channel 1314	824
Channel 1315	927
Channel 1316	917
Channel 1317	957
Channel 1318	1071
Channel 1319	1058
Channel 1320	1123
Channel 1321	1167
Channel 1322	1246
Channel 1323	1265
Channel 1324	1286
Channel 1325	1356
Channel 1326	1363
Channel 1327	1425
Channel 1328	1546
Channel 1329	1520
Channel 1330	1578
Channel 1331	1595
Channel 1332	1713
Channel 1333	1707
Channel 1334	1721
Channel 1335	1687
Channel 1336	1804
Channel 1337	1772
Channel 1338	1754
Channel 1339	1785
Channel 1340	1813
Channel 1341	1795
Channel 1342	1803
Channel 1343	1786
Channel 1344	1717
Channel 1345	1672
Channel 1346	1681
Channel 1347	1699
Channel 1348	1596
Channel 1349	1579
Channel 1350	1650
Channel 1351	1544
Channel 1352	1538
Channel 1353	1426
Channel 1354	1467
Channel 1355	1376
Channel 1356	1418
Channel 1357	1397
Channel 1358	1329
Channel 1359	1321
Channel 1360	1229
Channel 1361	1299
Channel 1362	1308
Channel 1363	1249
Channel 1364	1254
Channel 1365	1175
Channel 1366	1173
Channel 1367	1142
Channel 1368	1160
Channel 1369	1108
Channel 1370	1097
Channel 1371	1104
Channel 1372	1100
Channel 1373	996
Channel 1374	1041
Channel 1375	1006
Channel 1376	938
Channel 1377	940
Channel 1378	926
Channel 1379	867
Channel 1380	872
Channel 1381	851
Channel 1382	810
Channel 1383	793
Channel 1384	723
Channel 1385	756
Channel 1386	682
Channel 1387	668
Channel 1388	662
Channel 1389	597
Channel 1390	541
Channel 1391	537
Channel 1392	548
Channel 1393	518
Channel 1394	456
Channel 1395	423
Channel 1396	451
Channel 1397	374
Channel 1398	404
Channel 1399	356
Channel 1400	386
Channel 1401	348
Channel 1402	344
Channel 1403	364
Channel 1404	347
Channel 1405	325
Channel 1406	323
Channel 1407	410
Channel 1408	387
Channel 1409	437
Channel 1410	442
Channel 1411	497
Channel 1412	552
Channel 1413	516
Channel 1414	559
Channel 1415	561
Channel 1416	638
Channel 1417	635
Channel 1418	686
Channel 1419	699
Channel 1420	714
Channel 1421	635
Channel 1422	677
Channel 1423	667
Channel 1424	682
Channel 1425	641
Channel 1426	581
Channel 1427	597
Channel 1428	542
Channel 1429	520
Channel 1430	445
Channel 1431	420
Channel 1432	373
Channel 1433	341
Channel 1434	275
Channel 1435	291
Channel 1436	231
Channel 1437	231
Channel 1438	200
Channel 1439	180
Channel 1440	164
Channel 1441	139
Channel 1442	134
Channel 1443	140
Channel 1444	115
Channel 1445	148
Channel 1446	126
Channel 1447	100
Channel 1448	124
Channel 1449	122
Channel 1450	107
Channel 1451	132
Channel 1452	125
Channel 1453	125
Channel 1454	103
Channel 1455	133
Channel 1456	136
Channel 1457	132
Channel 1458	148
Channel 1459	135
Channel 1460	145
Channel 1461	135
Channel 1462	185
Channel 1463	146
Channel 1464	152
Channel 1465	170
Channel 1466	164
Channel 1467	195
Channel 1468	169
Channel 1469	206
Channel 1470	184
Channel 1471	240
Channel 1472	222
Channel 1473	224
Channel 1474	239
Channel 1475	240
Channel 1476	249
Channel 1477	246
Channel 1478	246
Channel 1479	276
Channel 1480	282
Channel 1481	295
Channel 1482	288
Channel 1483	293
Channel 1484	342
Channel 1485	300
Channel 1486	314
Channel 1487	328
Channel 1488	330
Channel 1489	329
Channel 1490	331
Channel 1491	340
Channel 1492	323
Channel 1493	323
Channel 1494	320
Channel 1495	292
Channel 1496	289
Channel 1497	280
Channel 1498	309
Channel 1499	332
Channel 1500	282
Channel 1501	297
Channel 1502	284
Channel 1503	305
Channel 1504	283
Channel 1505	269
Channel 1506	256
Channel 1507	298
Channel 1508	273
Channel 1509	257
Channel 1510	259
Channel 1511	233
Channel 1512	237
Channel 1513	217
Channel 1514	245
Channel 1515	215
Channel 1516	232
Channel 1517	218
Channel 1518	228
Channel 1519	201
Channel 1520	209
Channel 1521	184
Channel 1522	202
Channel 1523	205
Channel 1524	225
Channel 1525	205
Channel 1526	194
Channel 1527	188
Channel 1528	194
Channel 1529	208
Channel 1530	197
Channel 1531	198
Channel 1532	194
Channel 1533	180
Channel 1534	181
Channel 1535	185
Channel 1536	196
Channel 1537	157
Channel 1538	157
Channel 1539	157
Channel 1540	178
Channel 1541	155
Channel 1542	164
Channel 1543	132
Channel 1544	163
Channel 1545	129
Channel 1546	135
Channel 1547	152
Channel 1548	132
Channel 1549	106
Channel 1550	129
Channel 1551	114
Channel 1552	118
Channel 1553	113
Channel 1554	113
Channel 1555	86
Channel 1556	112
Channel 1557	91
Channel 1558	90
Channel 1559	92
Channel 1560	79
Channel 1561	65
Channel 1562	70
Channel 1563	86
Channel 1564	86
Channel 1565	64
Channel 1566	76
Channel 1567	73
Channel 1568	75
Channel 1569	58
Channel 1570	79
Channel 1571	66
Channel 1572	70
Channel 1573	71
Channel 1574	62
Channel 1575	77
Channel 1576	78
Channel 1577	70
Channel 1578	96
Channel 1579	89
Channel 1580	96
Channel 1581	115
Channel 1582	117
Channel 1583	125
Channel 1584	137
Channel 1585	154
Channel 1586	173
Channel 1587	178
Channel 1588	183
Channel 1589	208
Channel 1590	202
Channel 1591	228
Channel 1592	240
Channel 1593	242
Channel 1594	224
Channel 1595	209
Channel 1596	198
Channel 1597	202
Channel 1598	199
Channel 1599	185
Channel 1600	163
Channel 1601	143
Channel 1602	126
Channel 1603	121
Channel 1604	108
Channel 1605	104
Channel 1606	83
Channel 1607	64
Channel 1608	63
Channel 1609	57
Channel 1610	54
Channel 1611	42
Channel 1612	44
Channel 1613	51
Channel 1614	51
Channel 1615	54
Channel 1616	50
Channel 1617	53
Channel 1618	59
Channel 1619	45
Channel 1620	51
Channel 1621	59
Channel 1622	52
Channel 1623	56
Channel 1624	59
Channel 1625	54
Channel 1626	47
Channel 1627	40
Channel 1628	46
Channel 1629	31
Channel 1630	24
Channel 1631	30
Channel 1632	23
Channel 1633	21
Channel 1634	24
Channel 1635	19
Channel 1636	21
Channel 1637	20
Channel 1638	15
Channel 1639	12
Channel 1640	21
Channel 1641	24
Channel 1642	10
Channel 1643	25
Channel 1644	15
Channel 1645	16
Channel 1646	18
Channel 1647	21
Channel 1648	9
Channel 1649	8
Channel 1650	14
Channel 1651	17
Channel 1652	12
Channel 1653	18
Channel 1654	15
Channel 1655	16
Channel 1656	16
Channel 1657	11
Channel 1658	13
Channel 1659	14
Channel 1660	15
Channel 1661	6
Channel 1662	10
Channel 1663	13
Channel 1664	18
Channel 1665	11
Channel 1666	12
Channel 1667	17
Channel 1668	15
Channel 1669	8
Channel 1670	9
Channel 1671	13
Channel 1672	12
Channel 1673	16
Channel 1674	19
Channel 1675	19
Channel 1676	18
Channel 1677	20
Channel 1678	15
Channel 1679	17
Channel 1680	14
Channel 1681	19
Channel 1682	22
Channel 1683	22
Channel 1684	38
Channel 1685	43
Channel 1686	44
Channel 1687	47
Channel 1688	49
Channel 1689	82
Channel 1690	74
Channel 1691	123
Channel 1692	125
Channel 1693	175
Channel 1694	199
Channel 1695	240
Channel 1696	238
Channel 1697	304
Channel 1698	366
Channel 1699	374
Channel 1700	483
Channel 1701	534
Channel 1702	564
Channel 1703	620
Channel 1704	686
Channel 1705	711
Channel 1706	751
Channel 1707	846
Channel 1708	861
Channel 1709	915
Channel 1710	994
Channel 1711	1012
Channel 1712	977
Channel 1713	1081
Channel 1714	1106
Channel 1715	1142
Channel 1716	1092
Channel 1717	1085
Channel 1718	1164
Channel 1719	1071
Channel 1720	953
Channel 1721	950
Channel 1722	875
Channel 1723	836
Channel 1724	838
Channel 1725	713
Channel 1726	634
Channel 1727	583
Channel 1728	494
Channel 1729	407
Channel 1730	349
Channel 1731	316
Channel 1732	281
Channel 1733	207
Channel 1734	210
Channel 1735	155
Channel 1736	105
Channel 1737	96
Channel 1738	60
Channel 1739	50
Channel 1740	46
Channel 1741	38
Channel 1742	35
Channel 1743	22
Channel 1744	21
Channel 1745	19
Channel 1746	19
Channel 1747	21
Channel 1748	19
Channel 1749	14
Channel 1750	15
Channel 1751	13
Channel 1752	16
Channel 1753	8
Channel 1754	9
Channel 1755	8
Channel 1756	11
Channel 1757	11
Channel 1758	12
Channel 1759	8
Channel 1760	16
Channel 1761	12
Channel 1762	13
Channel 1763	10
Channel 1764	14
Channel 1765	15
Channel 1766	13
Channel 1767	7
Channel 1768	11
Channel 1769	15
Channel 1770	13
Channel 1771	8
Channel 1772	9
Channel 1773	16
Channel 1774	11
Channel 1775	14
Channel 1776	11
Channel 1777	11
Channel 1778	13
Channel 1779	17
Channel 1780	11
Channel 1781	14
Channel 1782	11
Channel 1783	19
Channel 1784	9
Channel 1785	11
Channel 1786	15
Channel 1787	11
Channel 1788	5
Channel 1789	13
Channel 1790	8
Channel 1791	9
Channel 1792	9
Channel 1793	12
Channel 1794	8
Channel 1795	6
Channel 1796	9
Channel 1797	16
Channel 1798	12
Channel 1799	8
Channel 1800	5
Channel 1801	13
Channel 1802	9
Channel 1803	9
Channel 1804	10
Channel 1805	13
Channel 1806	9
Channel 1807	6
Channel 1808	15
Channel 1809	9
Channel 1810	5
Channel 1811	10
Channel 1812	8
Channel 1813	12
Channel 1814	2
Channel 1815	13
Channel 1816	9
Channel 1817	7
Channel 1818	10
Channel 1819	10
Channel 1820	12
Channel 1821	14
Channel 1822	7
Channel 1823	12
Channel 1824	8
Channel 1825	9
Channel 1826	8
Channel 1827	7
Channel 1828	6
Channel 1829	12
Channel 1830	15
Channel 1831	9
Channel 1832	9
Channel 1833	4
Channel 1834	13
Channel 1835	12
Channel 1836	7
Channel 1837	7
Channel 1838	4
Channel 1839	17
Channel 1840	12
Channel 1841	12
Channel 1842	9
Channel 1843	7
Channel 1844	13
Channel 1845	10
Channel 1846	17
Channel 1847	12
Channel 1848	11
Channel 1849	15
Channel 1850	5
Channel 1851	15
Channel 1852	14
Channel 1853	14
Channel 1854	10
Channel 1855	9
Channel 1856	11
Channel 1857	8
Channel 1858	9
Channel 1859	10
Channel 1860	8
Channel 1861	7
Channel 1862	12
Channel 1863	14
Channel 1864	9
Channel 1865	12
Channel 1866	11
Channel 1867	12
Channel 1868	14
Channel 1869	13
Channel 1870	14
Channel 1871	16
Channel 1872	10
Channel 1873	18
Channel 1874	11
Channel 1875	9
Channel 1876	12
Channel 1877	14
Channel 1878	5
Channel 1879	15
Channel 1880	11
Channel 1881	10
Channel 1882	21
Channel 1883	18
Channel 1884	9
Channel 1885	12
Channel 1886	7
Channel 1887	14
Channel 1888	14
Channel 1889	17
Channel 1890	13
Channel 1891	15
Channel 1892	16
Channel 1893	7
Channel 1894	15
Channel 1895	16
Channel 1896	16
Channel 1897	13
Channel 1898	19
Channel 1899	22
Channel 1900	13
Channel 1901	20
Channel 1902	16
Channel 1903	19
Channel 1904	27
Channel 1905	22
Channel 1906	21
Channel 1907	27
Channel 1908	37
Channel 1909	41
Channel 1910	57
Channel 1911	54
Channel 1912	65
Channel 1913	86
Channel 1914	91
Channel 1915	104
Channel 1916	117
Channel 1917	160
Channel 1918	154
Channel 1919	166
Channel 1920	202
Channel 1921	191
Channel 1922	230
Channel 1923	250
Channel 1924	269
Channel 1925	282
Channel 1926	296
Channel 1927	294
Channel 1928	291
Channel 1929	299
Channel 1930	265
Channel 1931	326
Channel 1932	262
Channel 1933	288
Channel 1934	245
Channel 1935	233
Channel 1936	206
Channel 1937	181
Channel 1938	155
Channel 1939	176
Channel 1940	125
Channel 1941	106
Channel 1942	117
Channel 1943	75
Channel 1944	87
Channel 1945	71
Channel 1946	47
Channel 1947	50
Channel 1948	48
Channel 1949	29
Channel 1950	41
Channel 1951	45
Channel 1952	31
Channel 1953	29
Channel 1954	34
Channel 1955	35
Channel 1956	40
Channel 1957	34
Channel 1958	35
Channel 1959	48
Channel 1960	50
Channel 1961	50
Channel 1962	39
Channel 1963	69
Channel 1964	41
Channel 1965	32
Channel 1966	67
Channel 1967	45
Channel 1968	58
Channel 1969	56
Channel 1970	46
Channel 1971	57
Channel 1972	43
Channel 1973	35
Channel 1974	42
Channel 1975	41
Channel 1976	35
Channel 1977	39
Channel 1978	24
Channel 1979	26
Channel 1980	18
Channel 1981	16
Channel 1982	18
Channel 1983	14
Channel 1984	10
Channel 1985	22
Channel 1986	11
Channel 1987	3
Channel 1988	6
Channel 1989	6
Channel 1990	13
Channel 1991	10
Channel 1992	2
Channel 1993	3
Channel 1994	9
[truncated: 2,102 more rows]
