# Supplementary material for: A dataset of 112 ligands for the preconcentration of mercury, uranium, lanthanum and other pollutants and heavy metals in water
Source: Data Brief. 2020 Feb 4;29:105236. doi: 10.1016/j.dib.2020.105236 (PMC7033335; doi:10.1016/j.dib.2020.105236)
Supplement: Multimedia component 58_Cibracon Blue F3G-A [file mmc58.txt]

Kalib 1	-0.354346
Kalib 2	0.012554
Kalib 3	0.001788
Kalib 4	0.000419
Kalib Square	0.000000
Kalib Fano	0.010361
Channel 1	0
Channel 2	0
Channel 3	0
Channel 4	0
Channel 5	0
Channel 6	0
Channel 7	0
Channel 8	0
Channel 9	0
Channel 10	0
Channel 11	0
Channel 12	2
Channel 13	4
Channel 14	23
Channel 15	78
Channel 16	284
Channel 17	1078
Channel 18	3332
Channel 19	9513
Channel 20	23934
Channel 21	54786
Channel 22	110492
Channel 23	200675
Channel 24	327662
Channel 25	476051
Channel 26	624777
Channel 27	738825
Channel 28	780415
Channel 29	739162
Channel 30	628019
Channel 31	479663
Channel 32	324455
Channel 33	198234
Channel 34	109182
Channel 35	53727
Channel 36	23492
Channel 37	8875
Channel 38	3111
Channel 39	987
Channel 40	288
Channel 41	83
Channel 42	28
Channel 43	14
Channel 44	11
Channel 45	16
Channel 46	8
Channel 47	6
Channel 48	4
Channel 49	3
Channel 50	3
Channel 51	3
Channel 52	7
Channel 53	2
Channel 54	5
Channel 55	7
Channel 56	4
Channel 57	5
Channel 58	2
Channel 59	6
Channel 60	7
Channel 61	5
Channel 62	1
Channel 63	4
Channel 64	7
Channel 65	1
Channel 66	4
Channel 67	2
Channel 68	2
Channel 69	3
Channel 70	3
Channel 71	3
Channel 72	0
Channel 73	2
Channel 74	1
Channel 75	2
Channel 76	1
Channel 77	1
Channel 78	38
Channel 79	82
Channel 80	71
Channel 81	64
Channel 82	58
Channel 83	58
Channel 84	61
Channel 85	67
Channel 86	66
Channel 87	66
Channel 88	78
Channel 89	61
Channel 90	61
Channel 91	60
Channel 92	77
Channel 93	58
Channel 94	70
Channel 95	63
Channel 96	72
Channel 97	52
Channel 98	72
Channel 99	54
Channel 100	61
Channel 101	73
Channel 102	68
Channel 103	70
Channel 104	63
Channel 105	50
Channel 106	48
Channel 107	43
Channel 108	67
Channel 109	68
Channel 110	60
Channel 111	48
Channel 112	61
Channel 113	57
Channel 114	53
Channel 115	58
Channel 116	67
Channel 117	58
Channel 118	44
Channel 119	52
Channel 120	47
Channel 121	67
Channel 122	54
Channel 123	51
Channel 124	61
Channel 125	63
Channel 126	59
Channel 127	55
Channel 128	52
Channel 129	52
Channel 130	45
Channel 131	38
Channel 132	39
Channel 133	36
Channel 134	36
Channel 135	51
Channel 136	53
Channel 137	51
Channel 138	40
Channel 139	42
Channel 140	40
Channel 141	40
Channel 142	46
Channel 143	29
Channel 144	33
Channel 145	33
Channel 146	43
Channel 147	42
Channel 148	33
Channel 149	31
Channel 150	42
Channel 151	37
Channel 152	39
Channel 153	44
Channel 154	35
Channel 155	31
Channel 156	35
Channel 157	26
Channel 158	16
Channel 159	34
Channel 160	34
Channel 161	34
Channel 162	32
Channel 163	24
Channel 164	27
Channel 165	28
Channel 166	40
Channel 167	29
Channel 168	31
Channel 169	28
Channel 170	34
Channel 171	19
Channel 172	33
Channel 173	29
Channel 174	35
Channel 175	29
Channel 176	29
Channel 177	22
Channel 178	34
Channel 179	33
Channel 180	30
Channel 181	27
Channel 182	31
Channel 183	29
Channel 184	44
Channel 185	27
Channel 186	45
Channel 187	37
Channel 188	45
Channel 189	35
Channel 190	37
Channel 191	34
Channel 192	42
Channel 193	31
Channel 194	36
Channel 195	40
Channel 196	33
Channel 197	33
Channel 198	42
Channel 199	36
Channel 200	41
Channel 201	26
Channel 202	35
Channel 203	39
Channel 204	37
Channel 205	42
Channel 206	50
Channel 207	70
Channel 208	66
Channel 209	83
Channel 210	93
Channel 211	91
Channel 212	103
Channel 213	102
Channel 214	85
Channel 215	107
Channel 216	84
Channel 217	87
Channel 218	72
Channel 219	80
Channel 220	81
Channel 221	69
Channel 222	63
Channel 223	65
Channel 224	58
Channel 225	75
Channel 226	46
Channel 227	45
Channel 228	45
Channel 229	45
Channel 230	40
Channel 231	44
Channel 232	48
Channel 233	50
Channel 234	34
Channel 235	56
Channel 236	63
Channel 237	69
Channel 238	63
Channel 239	42
Channel 240	83
Channel 241	51
Channel 242	38
Channel 243	56
Channel 244	47
Channel 245	46
Channel 246	58
Channel 247	50
Channel 248	71
Channel 249	107
Channel 250	112
Channel 251	156
Channel 252	153
Channel 253	212
Channel 254	232
Channel 255	262
Channel 256	311
Channel 257	363
Channel 258	470
Channel 259	624
Channel 260	769
Channel 261	894
Channel 262	1013
Channel 263	1191
Channel 264	1218
Channel 265	1284
Channel 266	1059
Channel 267	1060
Channel 268	906
Channel 269	765
Channel 270	585
Channel 271	440
Channel 272	303
Channel 273	234
Channel 274	173
Channel 275	136
Channel 276	108
Channel 277	118
Channel 278	122
Channel 279	121
Channel 280	119
Channel 281	141
Channel 282	178
Channel 283	166
Channel 284	161
Channel 285	121
Channel 286	122
Channel 287	109
Channel 288	102
Channel 289	58
Channel 290	56
Channel 291	51
Channel 292	43
Channel 293	41
Channel 294	38
Channel 295	22
Channel 296	25
Channel 297	25
Channel 298	27
Channel 299	17
Channel 300	18
Channel 301	24
Channel 302	13
Channel 303	13
Channel 304	19
Channel 305	21
Channel 306	19
Channel 307	17
Channel 308	12
Channel 309	23
Channel 310	25
Channel 311	24
Channel 312	30
Channel 313	40
Channel 314	53
Channel 315	69
Channel 316	72
Channel 317	106
Channel 318	149
Channel 319	163
Channel 320	217
Channel 321	206
Channel 322	248
Channel 323	245
Channel 324	231
Channel 325	231
Channel 326	201
Channel 327	199
Channel 328	148
Channel 329	122
Channel 330	86
Channel 331	73
Channel 332	41
Channel 333	38
Channel 334	28
Channel 335	30
Channel 336	24
Channel 337	24
Channel 338	27
Channel 339	22
Channel 340	26
Channel 341	29
Channel 342	27
Channel 343	28
Channel 344	27
Channel 345	31
Channel 346	48
Channel 347	38
Channel 348	38
Channel 349	47
Channel 350	54
Channel 351	40
Channel 352	41
Channel 353	31
Channel 354	35
Channel 355	30
Channel 356	25
Channel 357	24
Channel 358	30
Channel 359	21
Channel 360	16
Channel 361	20
Channel 362	17
Channel 363	19
Channel 364	17
Channel 365	9
Channel 366	10
Channel 367	8
Channel 368	17
Channel 369	13
Channel 370	9
Channel 371	10
Channel 372	14
Channel 373	17
Channel 374	15
Channel 375	20
Channel 376	13
Channel 377	10
Channel 378	17
Channel 379	15
Channel 380	9
Channel 381	9
Channel 382	10
Channel 383	18
Channel 384	16
Channel 385	15
Channel 386	12
Channel 387	13
Channel 388	20
Channel 389	13
Channel 390	17
Channel 391	14
Channel 392	21
Channel 393	18
Channel 394	20
Channel 395	9
Channel 396	13
Channel 397	17
Channel 398	12
Channel 399	14
Channel 400	21
Channel 401	14
Channel 402	13
Channel 403	12
Channel 404	9
Channel 405	17
Channel 406	9
Channel 407	15
Channel 408	15
Channel 409	6
Channel 410	11
Channel 411	19
Channel 412	6
Channel 413	15
Channel 414	15
Channel 415	12
Channel 416	11
Channel 417	13
Channel 418	10
Channel 419	8
Channel 420	15
Channel 421	6
Channel 422	15
Channel 423	12
Channel 424	14
Channel 425	18
Channel 426	19
Channel 427	16
Channel 428	12
Channel 429	14
Channel 430	19
Channel 431	12
Channel 432	8
Channel 433	11
Channel 434	14
Channel 435	15
Channel 436	16
Channel 437	12
Channel 438	13
Channel 439	7
Channel 440	11
Channel 441	14
Channel 442	11
Channel 443	11
Channel 444	13
Channel 445	14
Channel 446	13
Channel 447	11
Channel 448	11
Channel 449	12
Channel 450	22
Channel 451	27
Channel 452	17
Channel 453	33
Channel 454	45
Channel 455	55
Channel 456	67
Channel 457	73
Channel 458	66
Channel 459	66
Channel 460	90
Channel 461	69
Channel 462	75
Channel 463	59
Channel 464	74
Channel 465	64
Channel 466	51
Channel 467	43
Channel 468	36
Channel 469	33
Channel 470	18
Channel 471	20
Channel 472	15
Channel 473	11
Channel 474	11
Channel 475	7
Channel 476	9
Channel 477	9
Channel 478	9
Channel 479	11
Channel 480	13
Channel 481	13
Channel 482	12
Channel 483	16
Channel 484	6
Channel 485	18
Channel 486	14
Channel 487	13
Channel 488	13
Channel 489	12
Channel 490	18
Channel 491	19
Channel 492	16
Channel 493	14
Channel 494	28
Channel 495	27
Channel 496	18
Channel 497	30
Channel 498	30
Channel 499	40
Channel 500	37
Channel 501	31
Channel 502	34
Channel 503	29
Channel 504	26
Channel 505	23
Channel 506	25
Channel 507	22
Channel 508	17
Channel 509	21
Channel 510	18
Channel 511	18
Channel 512	12
Channel 513	10
Channel 514	14
Channel 515	11
Channel 516	23
Channel 517	16
Channel 518	14
Channel 519	23
Channel 520	19
Channel 521	19
Channel 522	21
Channel 523	27
Channel 524	33
Channel 525	39
Channel 526	40
Channel 527	49
Channel 528	53
Channel 529	77
Channel 530	101
Channel 531	116
Channel 532	158
Channel 533	179
Channel 534	225
Channel 535	288
Channel 536	317
Channel 537	332
Channel 538	377
Channel 539	353
Channel 540	365
Channel 541	366
Channel 542	334
Channel 543	304
Channel 544	248
Channel 545	181
Channel 546	184
Channel 547	136
Channel 548	110
Channel 549	84
Channel 550	55
Channel 551	41
Channel 552	47
Channel 553	20
Channel 554	17
Channel 555	13
Channel 556	12
Channel 557	15
Channel 558	13
Channel 559	16
Channel 560	10
Channel 561	7
Channel 562	6
Channel 563	15
Channel 564	9
Channel 565	8
Channel 566	19
Channel 567	11
Channel 568	13
Channel 569	9
Channel 570	11
Channel 571	13
Channel 572	10
Channel 573	17
Channel 574	17
Channel 575	22
Channel 576	20
Channel 577	22
Channel 578	17
Channel 579	31
Channel 580	25
Channel 581	33
Channel 582	32
Channel 583	37
Channel 584	43
Channel 585	42
Channel 586	50
Channel 587	74
Channel 588	69
Channel 589	69
Channel 590	65
Channel 591	59
Channel 592	76
Channel 593	80
Channel 594	65
Channel 595	77
Channel 596	57
Channel 597	40
Channel 598	59
Channel 599	40
Channel 600	42
Channel 601	34
Channel 602	21
Channel 603	25
Channel 604	24
Channel 605	18
Channel 606	20
Channel 607	26
Channel 608	26
Channel 609	14
Channel 610	22
Channel 611	28
Channel 612	32
Channel 613	41
Channel 614	46
Channel 615	65
Channel 616	66
Channel 617	101
Channel 618	117
Channel 619	128
Channel 620	163
Channel 621	158
Channel 622	174
Channel 623	222
Channel 624	241
Channel 625	237
Channel 626	234
Channel 627	204
Channel 628	173
Channel 629	193
Channel 630	150
Channel 631	120
Channel 632	91
Channel 633	91
Channel 634	61
Channel 635	55
Channel 636	38
Channel 637	39
Channel 638	25
Channel 639	25
Channel 640	16
Channel 641	14
Channel 642	15
Channel 643	10
Channel 644	15
Channel 645	16
Channel 646	13
Channel 647	14
Channel 648	16
Channel 649	13
Channel 650	21
Channel 651	18
Channel 652	18
Channel 653	10
Channel 654	19
Channel 655	21
Channel 656	18
Channel 657	24
Channel 658	19
Channel 659	23
Channel 660	27
Channel 661	32
Channel 662	39
Channel 663	39
Channel 664	49
Channel 665	44
Channel 666	60
Channel 667	79
Channel 668	70
Channel 669	66
Channel 670	72
Channel 671	84
Channel 672	72
Channel 673	70
Channel 674	77
Channel 675	64
Channel 676	57
Channel 677	49
Channel 678	46
Channel 679	53
Channel 680	65
Channel 681	50
Channel 682	55
Channel 683	32
Channel 684	59
Channel 685	62
Channel 686	42
Channel 687	45
Channel 688	65
Channel 689	55
Channel 690	44
Channel 691	42
Channel 692	41
Channel 693	38
Channel 694	35
Channel 695	37
Channel 696	35
Channel 697	20
Channel 698	31
Channel 699	24
Channel 700	21
Channel 701	21
Channel 702	18
Channel 703	21
Channel 704	20
Channel 705	27
Channel 706	28
Channel 707	38
Channel 708	36
Channel 709	33
Channel 710	35
Channel 711	52
Channel 712	53
Channel 713	68
Channel 714	72
Channel 715	62
Channel 716	73
Channel 717	95
Channel 718	92
Channel 719	78
Channel 720	84
Channel 721	66
Channel 722	72
Channel 723	67
Channel 724	53
Channel 725	49
Channel 726	36
Channel 727	37
Channel 728	34
Channel 729	32
Channel 730	26
Channel 731	24
Channel 732	26
Channel 733	20
Channel 734	18
Channel 735	23
Channel 736	25
Channel 737	31
Channel 738	19
Channel 739	23
Channel 740	19
Channel 741	30
Channel 742	16
Channel 743	20
Channel 744	20
Channel 745	13
Channel 746	16
Channel 747	19
Channel 748	16
Channel 749	10
Channel 750	22
Channel 751	19
Channel 752	20
Channel 753	13
Channel 754	14
Channel 755	13
Channel 756	19
Channel 757	20
Channel 758	17
Channel 759	11
Channel 760	15
Channel 761	18
Channel 762	20
Channel 763	17
Channel 764	20
Channel 765	21
Channel 766	20
Channel 767	10
Channel 768	13
Channel 769	19
Channel 770	19
Channel 771	15
Channel 772	21
Channel 773	10
Channel 774	20
Channel 775	17
Channel 776	13
Channel 777	16
Channel 778	25
Channel 779	11
Channel 780	15
Channel 781	26
Channel 782	18
Channel 783	18
Channel 784	20
Channel 785	21
Channel 786	24
Channel 787	27
Channel 788	19
Channel 789	25
Channel 790	29
Channel 791	21
Channel 792	30
Channel 793	31
Channel 794	31
Channel 795	29
Channel 796	31
Channel 797	32
Channel 798	29
Channel 799	47
Channel 800	41
Channel 801	40
Channel 802	38
Channel 803	36
Channel 804	37
Channel 805	41
Channel 806	32
Channel 807	32
Channel 808	36
Channel 809	27
Channel 810	21
Channel 811	29
Channel 812	20
Channel 813	19
Channel 814	26
Channel 815	16
Channel 816	21
Channel 817	16
Channel 818	20
Channel 819	17
Channel 820	15
Channel 821	19
Channel 822	12
Channel 823	12
Channel 824	14
Channel 825	21
Channel 826	16
Channel 827	21
Channel 828	21
Channel 829	11
Channel 830	27
Channel 831	13
Channel 832	16
Channel 833	20
Channel 834	22
Channel 835	15
Channel 836	15
Channel 837	23
Channel 838	11
Channel 839	25
Channel 840	19
Channel 841	25
Channel 842	8
Channel 843	23
Channel 844	17
Channel 845	16
Channel 846	15
Channel 847	13
Channel 848	15
Channel 849	21
Channel 850	13
Channel 851	19
Channel 852	22
Channel 853	22
Channel 854	14
Channel 855	21
Channel 856	16
Channel 857	14
Channel 858	20
Channel 859	15
Channel 860	17
Channel 861	16
Channel 862	21
Channel 863	16
Channel 864	18
Channel 865	27
Channel 866	25
Channel 867	16
Channel 868	24
Channel 869	29
Channel 870	20
Channel 871	27
Channel 872	33
Channel 873	19
Channel 874	31
Channel 875	25
Channel 876	23
Channel 877	32
Channel 878	19
Channel 879	29
Channel 880	15
Channel 881	27
Channel 882	24
Channel 883	19
Channel 884	19
Channel 885	21
Channel 886	23
Channel 887	18
Channel 888	20
Channel 889	21
Channel 890	21
Channel 891	12
Channel 892	22
Channel 893	22
Channel 894	23
Channel 895	16
Channel 896	11
Channel 897	21
Channel 898	26
Channel 899	15
Channel 900	26
Channel 901	20
Channel 902	19
Channel 903	19
Channel 904	22
Channel 905	16
Channel 906	13
Channel 907	15
Channel 908	15
Channel 909	19
Channel 910	17
Channel 911	23
Channel 912	19
Channel 913	22
Channel 914	24
Channel 915	25
Channel 916	18
Channel 917	19
Channel 918	28
Channel 919	17
Channel 920	24
Channel 921	33
Channel 922	25
Channel 923	29
Channel 924	15
Channel 925	25
Channel 926	30
Channel 927	30
Channel 928	26
Channel 929	26
Channel 930	21
Channel 931	28
Channel 932	26
Channel 933	30
Channel 934	24
Channel 935	30
Channel 936	30
Channel 937	23
Channel 938	30
Channel 939	36
Channel 940	35
Channel 941	37
Channel 942	29
Channel 943	37
Channel 944	31
Channel 945	33
Channel 946	46
Channel 947	30
Channel 948	31
Channel 949	27
Channel 950	29
Channel 951	22
Channel 952	29
Channel 953	36
Channel 954	26
Channel 955	34
Channel 956	25
Channel 957	22
Channel 958	25
Channel 959	24
Channel 960	21
Channel 961	27
Channel 962	21
Channel 963	31
Channel 964	22
Channel 965	33
Channel 966	17
Channel 967	27
Channel 968	33
Channel 969	25
Channel 970	22
Channel 971	37
Channel 972	22
Channel 973	29
Channel 974	24
Channel 975	40
Channel 976	33
Channel 977	37
Channel 978	36
Channel 979	29
Channel 980	24
Channel 981	32
Channel 982	23
Channel 983	36
Channel 984	26
Channel 985	28
Channel 986	35
Channel 987	14
Channel 988	25
Channel 989	19
Channel 990	26
Channel 991	25
Channel 992	23
Channel 993	27
Channel 994	22
Channel 995	20
Channel 996	18
Channel 997	31
Channel 998	24
Channel 999	25
Channel 1000	25
Channel 1001	28
Channel 1002	26
Channel 1003	36
Channel 1004	23
Channel 1005	30
Channel 1006	25
Channel 1007	18
Channel 1008	24
Channel 1009	32
Channel 1010	25
Channel 1011	24
Channel 1012	21
Channel 1013	20
Channel 1014	18
Channel 1015	27
Channel 1016	20
Channel 1017	23
Channel 1018	23
Channel 1019	13
Channel 1020	20
Channel 1021	20
Channel 1022	28
Channel 1023	22
Channel 1024	23
Channel 1025	29
Channel 1026	24
Channel 1027	36
Channel 1028	26
Channel 1029	29
Channel 1030	40
Channel 1031	32
Channel 1032	31
Channel 1033	43
Channel 1034	28
Channel 1035	40
Channel 1036	39
Channel 1037	27
Channel 1038	34
Channel 1039	37
Channel 1040	39
Channel 1041	43
Channel 1042	42
Channel 1043	30
Channel 1044	19
Channel 1045	42
Channel 1046	29
Channel 1047	38
Channel 1048	23
Channel 1049	35
Channel 1050	35
Channel 1051	33
Channel 1052	20
Channel 1053	30
Channel 1054	32
Channel 1055	21
Channel 1056	22
Channel 1057	27
Channel 1058	19
Channel 1059	23
Channel 1060	23
Channel 1061	25
Channel 1062	29
Channel 1063	24
Channel 1064	42
Channel 1065	25
Channel 1066	33
Channel 1067	29
Channel 1068	24
Channel 1069	31
Channel 1070	24
Channel 1071	25
Channel 1072	12
Channel 1073	29
Channel 1074	35
Channel 1075	31
Channel 1076	34
Channel 1077	19
Channel 1078	30
Channel 1079	31
Channel 1080	26
Channel 1081	31
Channel 1082	31
Channel 1083	36
Channel 1084	27
Channel 1085	33
Channel 1086	32
Channel 1087	35
Channel 1088	21
Channel 1089	31
Channel 1090	26
Channel 1091	33
Channel 1092	31
Channel 1093	32
Channel 1094	31
Channel 1095	39
Channel 1096	33
Channel 1097	27
Channel 1098	36
Channel 1099	27
Channel 1100	28
Channel 1101	32
Channel 1102	39
Channel 1103	34
Channel 1104	40
Channel 1105	30
Channel 1106	41
Channel 1107	45
Channel 1108	32
Channel 1109	31
Channel 1110	32
Channel 1111	24
Channel 1112	27
Channel 1113	36
Channel 1114	42
Channel 1115	20
Channel 1116	36
Channel 1117	29
Channel 1118	27
Channel 1119	27
Channel 1120	43
Channel 1121	42
Channel 1122	25
Channel 1123	38
Channel 1124	35
Channel 1125	35
Channel 1126	32
Channel 1127	34
Channel 1128	30
Channel 1129	46
Channel 1130	42
Channel 1131	32
Channel 1132	41
Channel 1133	36
Channel 1134	37
Channel 1135	33
Channel 1136	58
Channel 1137	41
Channel 1138	40
Channel 1139	44
Channel 1140	38
Channel 1141	31
Channel 1142	31
Channel 1143	47
Channel 1144	45
Channel 1145	46
Channel 1146	43
Channel 1147	31
Channel 1148	49
Channel 1149	44
Channel 1150	47
Channel 1151	50
Channel 1152	53
Channel 1153	54
Channel 1154	46
Channel 1155	29
Channel 1156	49
Channel 1157	45
Channel 1158	57
Channel 1159	55
Channel 1160	65
Channel 1161	70
Channel 1162	60
Channel 1163	59
Channel 1164	64
Channel 1165	46
Channel 1166	50
Channel 1167	41
Channel 1168	57
Channel 1169	58
Channel 1170	60
Channel 1171	54
Channel 1172	64
Channel 1173	57
Channel 1174	60
Channel 1175	56
Channel 1176	65
Channel 1177	60
Channel 1178	65
Channel 1179	60
Channel 1180	65
Channel 1181	50
Channel 1182	54
Channel 1183	72
Channel 1184	75
Channel 1185	64
Channel 1186	70
Channel 1187	68
Channel 1188	78
Channel 1189	71
Channel 1190	77
Channel 1191	81
Channel 1192	64
Channel 1193	81
Channel 1194	93
Channel 1195	103
Channel 1196	93
Channel 1197	90
Channel 1198	91
Channel 1199	104
Channel 1200	83
Channel 1201	101
Channel 1202	92
Channel 1203	89
Channel 1204	93
Channel 1205	78
Channel 1206	97
Channel 1207	98
Channel 1208	118
Channel 1209	108
Channel 1210	130
Channel 1211	101
Channel 1212	139
Channel 1213	121
Channel 1214	106
Channel 1215	130
Channel 1216	128
Channel 1217	122
Channel 1218	120
Channel 1219	115
Channel 1220	123
Channel 1221	149
Channel 1222	130
Channel 1223	130
Channel 1224	162
Channel 1225	146
Channel 1226	153
Channel 1227	149
Channel 1228	186
Channel 1229	155
Channel 1230	164
Channel 1231	157
Channel 1232	182
Channel 1233	155
Channel 1234	170
Channel 1235	203
Channel 1236	188
Channel 1237	200
Channel 1238	181
Channel 1239	200
Channel 1240	238
Channel 1241	228
Channel 1242	224
Channel 1243	242
Channel 1244	268
Channel 1245	228
Channel 1246	266
Channel 1247	270
Channel 1248	274
Channel 1249	265
Channel 1250	302
Channel 1251	334
Channel 1252	321
Channel 1253	328
Channel 1254	331
Channel 1255	354
Channel 1256	370
Channel 1257	340
Channel 1258	348
Channel 1259	410
Channel 1260	425
Channel 1261	397
Channel 1262	391
Channel 1263	445
Channel 1264	425
Channel 1265	461
Channel 1266	461
Channel 1267	469
Channel 1268	495
Channel 1269	566
Channel 1270	516
Channel 1271	509
Channel 1272	525
Channel 1273	521
Channel 1274	546
Channel 1275	613
Channel 1276	574
Channel 1277	578
Channel 1278	632
Channel 1279	634
Channel 1280	645
Channel 1281	675
Channel 1282	655
Channel 1283	672
Channel 1284	646
Channel 1285	671
Channel 1286	716
Channel 1287	679
Channel 1288	646
Channel 1289	655
Channel 1290	750
Channel 1291	678
Channel 1292	685
Channel 1293	653
Channel 1294	699
Channel 1295	714
Channel 1296	735
Channel 1297	744
Channel 1298	729
Channel 1299	757
Channel 1300	795
Channel 1301	762
Channel 1302	749
Channel 1303	784
Channel 1304	831
Channel 1305	829
Channel 1306	878
Channel 1307	930
Channel 1308	894
Channel 1309	872
Channel 1310	1004
Channel 1311	1053
Channel 1312	1098
Channel 1313	1137
Channel 1314	1156
Channel 1315	1273
Channel 1316	1301
Channel 1317	1357
Channel 1318	1511
Channel 1319	1557
Channel 1320	1623
Channel 1321	1690
Channel 1322	1717
Channel 1323	1846
Channel 1324	1935
Channel 1325	1902
Channel 1326	1971
Channel 1327	2163
Channel 1328	2161
Channel 1329	2292
Channel 1330	2335
Channel 1331	2433
Channel 1332	2470
Channel 1333	2504
Channel 1334	2697
Channel 1335	2686
Channel 1336	2743
Channel 1337	2718
Channel 1338	2756
Channel 1339	2708
Channel 1340	2770
Channel 1341	2808
Channel 1342	2866
Channel 1343	2868
Channel 1344	2754
Channel 1345	2676
Channel 1346	2936
Channel 1347	2711
Channel 1348	2647
Channel 1349	2671
Channel 1350	2668
Channel 1351	2756
Channel 1352	2596
Channel 1353	2663
Channel 1354	2602
Channel 1355	2618
Channel 1356	2548
Channel 1357	2421
Channel 1358	2371
Channel 1359	2484
Channel 1360	2495
Channel 1361	2328
Channel 1362	2379
Channel 1363	2281
Channel 1364	2298
Channel 1365	2390
Channel 1366	2219
Channel 1367	2239
Channel 1368	2176
Channel 1369	2101
Channel 1370	2162
Channel 1371	2190
Channel 1372	2093
Channel 1373	2038
Channel 1374	2008
Channel 1375	1985
Channel 1376	1885
Channel 1377	1885
Channel 1378	1916
Channel 1379	1723
Channel 1380	1814
Channel 1381	1708
Channel 1382	1637
Channel 1383	1619
Channel 1384	1504
Channel 1385	1434
Channel 1386	1359
Channel 1387	1348
Channel 1388	1243
Channel 1389	1196
Channel 1390	1117
Channel 1391	1050
Channel 1392	938
Channel 1393	916
Channel 1394	922
Channel 1395	870
Channel 1396	767
Channel 1397	794
Channel 1398	699
Channel 1399	735
Channel 1400	704
Channel 1401	643
Channel 1402	637
Channel 1403	672
Channel 1404	688
Channel 1405	698
Channel 1406	686
Channel 1407	797
Channel 1408	872
Channel 1409	860
Channel 1410	969
Channel 1411	997
Channel 1412	1055
Channel 1413	1177
Channel 1414	1278
Channel 1415	1342
Channel 1416	1348
Channel 1417	1443
Channel 1418	1510
Channel 1419	1509
Channel 1420	1597
Channel 1421	1549
Channel 1422	1507
Channel 1423	1519
Channel 1424	1458
Channel 1425	1382
Channel 1426	1264
Channel 1427	1206
Channel 1428	1116
Channel 1429	1007
Channel 1430	864
Channel 1431	790
Channel 1432	702
Channel 1433	613
Channel 1434	556
Channel 1435	491
Channel 1436	378
Channel 1437	353
Channel 1438	278
Channel 1439	253
Channel 1440	260
Channel 1441	217
Channel 1442	201
Channel 1443	181
Channel 1444	153
Channel 1445	181
Channel 1446	142
Channel 1447	189
Channel 1448	147
Channel 1449	154
Channel 1450	157
Channel 1451	149
Channel 1452	139
Channel 1453	166
Channel 1454	195
Channel 1455	174
Channel 1456	168
Channel 1457	170
Channel 1458	172
Channel 1459	168
Channel 1460	184
Channel 1461	181
Channel 1462	202
Channel 1463	235
Channel 1464	221
Channel 1465	202
Channel 1466	230
Channel 1467	252
Channel 1468	268
Channel 1469	285
Channel 1470	295
Channel 1471	266
Channel 1472	302
Channel 1473	287
Channel 1474	319
Channel 1475	346
Channel 1476	364
Channel 1477	382
Channel 1478	350
Channel 1479	381
Channel 1480	377
Channel 1481	404
Channel 1482	428
Channel 1483	428
Channel 1484	421
Channel 1485	449
Channel 1486	425
Channel 1487	461
Channel 1488	455
Channel 1489	481
Channel 1490	487
Channel 1491	493
Channel 1492	465
Channel 1493	512
Channel 1494	481
Channel 1495	504
Channel 1496	505
Channel 1497	480
Channel 1498	478
Channel 1499	483
Channel 1500	495
Channel 1501	457
Channel 1502	478
Channel 1503	466
Channel 1504	462
Channel 1505	435
Channel 1506	452
Channel 1507	443
Channel 1508	452
Channel 1509	449
Channel 1510	415
Channel 1511	390
Channel 1512	422
Channel 1513	395
Channel 1514	414
Channel 1515	419
Channel 1516	383
Channel 1517	412
Channel 1518	426
Channel 1519	380
Channel 1520	393
Channel 1521	404
Channel 1522	378
Channel 1523	342
Channel 1524	371
Channel 1525	373
Channel 1526	335
Channel 1527	369
Channel 1528	364
Channel 1529	347
Channel 1530	348
Channel 1531	344
Channel 1532	344
Channel 1533	354
Channel 1534	329
Channel 1535	340
Channel 1536	337
Channel 1537	293
Channel 1538	297
Channel 1539	304
Channel 1540	315
Channel 1541	287
Channel 1542	268
Channel 1543	298
Channel 1544	281
Channel 1545	257
Channel 1546	257
Channel 1547	243
Channel 1548	227
Channel 1549	233
Channel 1550	222
Channel 1551	228
Channel 1552	195
Channel 1553	208
Channel 1554	184
Channel 1555	173
Channel 1556	190
Channel 1557	181
Channel 1558	198
Channel 1559	155
Channel 1560	190
Channel 1561	157
Channel 1562	128
Channel 1563	134
Channel 1564	123
Channel 1565	136
Channel 1566	142
Channel 1567	126
Channel 1568	104
Channel 1569	117
Channel 1570	127
Channel 1571	99
Channel 1572	98
Channel 1573	99
Channel 1574	123
Channel 1575	105
Channel 1576	123
Channel 1577	128
Channel 1578	147
Channel 1579	151
Channel 1580	170
Channel 1581	183
Channel 1582	188
Channel 1583	231
Channel 1584	252
Channel 1585	238
Channel 1586	251
Channel 1587	268
Channel 1588	327
Channel 1589	342
Channel 1590	349
Channel 1591	312
Channel 1592	356
Channel 1593	358
Channel 1594	357
Channel 1595	319
Channel 1596	301
Channel 1597	287
Channel 1598	264
Channel 1599	246
Channel 1600	206
Channel 1601	231
Channel 1602	180
Channel 1603	152
Channel 1604	143
Channel 1605	128
Channel 1606	109
Channel 1607	117
Channel 1608	96
Channel 1609	84
Channel 1610	83
Channel 1611	66
Channel 1612	63
Channel 1613	82
Channel 1614	61
Channel 1615	67
Channel 1616	58
Channel 1617	61
Channel 1618	66
Channel 1619	66
Channel 1620	68
Channel 1621	66
Channel 1622	75
Channel 1623	62
Channel 1624	59
Channel 1625	69
Channel 1626	55
Channel 1627	54
Channel 1628	56
Channel 1629	55
Channel 1630	44
Channel 1631	32
Channel 1632	34
Channel 1633	35
Channel 1634	31
Channel 1635	23
Channel 1636	21
Channel 1637	16
Channel 1638	19
Channel 1639	20
Channel 1640	15
Channel 1641	15
Channel 1642	19
Channel 1643	22
Channel 1644	14
Channel 1645	12
Channel 1646	18
Channel 1647	11
Channel 1648	15
Channel 1649	13
Channel 1650	13
Channel 1651	13
Channel 1652	10
Channel 1653	20
Channel 1654	22
Channel 1655	8
Channel 1656	11
Channel 1657	18
Channel 1658	20
Channel 1659	19
Channel 1660	15
Channel 1661	11
Channel 1662	21
Channel 1663	8
Channel 1664	20
Channel 1665	19
Channel 1666	14
Channel 1667	17
Channel 1668	15
Channel 1669	14
Channel 1670	7
Channel 1671	21
Channel 1672	21
Channel 1673	20
Channel 1674	19
Channel 1675	9
Channel 1676	17
Channel 1677	20
Channel 1678	19
Channel 1679	23
Channel 1680	19
Channel 1681	19
Channel 1682	15
Channel 1683	35
Channel 1684	41
Channel 1685	52
Channel 1686	39
Channel 1687	57
Channel 1688	63
Channel 1689	71
Channel 1690	103
Channel 1691	126
Channel 1692	145
Channel 1693	168
Channel 1694	204
Channel 1695	230
Channel 1696	308
Channel 1697	359
Channel 1698	383
Channel 1699	423
Channel 1700	497
Channel 1701	535
Channel 1702	580
Channel 1703	660
Channel 1704	677
Channel 1705	741
Channel 1706	769
Channel 1707	815
Channel 1708	889
Channel 1709	946
Channel 1710	953
Channel 1711	1051
Channel 1712	1073
Channel 1713	1124
Channel 1714	1099
Channel 1715	1158
Channel 1716	1130
Channel 1717	1142
Channel 1718	1133
Channel 1719	1072
Channel 1720	980
Channel 1721	933
Channel 1722	887
Channel 1723	824
Channel 1724	818
Channel 1725	734
Channel 1726	650
Channel 1727	555
Channel 1728	474
Channel 1729	397
Channel 1730	357
Channel 1731	295
Channel 1732	279
Channel 1733	207
Channel 1734	184
Channel 1735	133
Channel 1736	103
Channel 1737	84
Channel 1738	57
Channel 1739	44
Channel 1740	41
Channel 1741	32
Channel 1742	29
Channel 1743	24
Channel 1744	20
Channel 1745	10
Channel 1746	12
Channel 1747	19
Channel 1748	10
Channel 1749	16
Channel 1750	27
Channel 1751	13
Channel 1752	18
Channel 1753	12
Channel 1754	12
Channel 1755	19
Channel 1756	13
Channel 1757	9
Channel 1758	17
Channel 1759	12
Channel 1760	16
Channel 1761	13
Channel 1762	15
Channel 1763	16
Channel 1764	17
Channel 1765	10
Channel 1766	14
Channel 1767	11
Channel 1768	16
Channel 1769	17
Channel 1770	4
Channel 1771	15
Channel 1772	7
Channel 1773	7
Channel 1774	12
Channel 1775	16
Channel 1776	18
Channel 1777	7
Channel 1778	7
Channel 1779	10
Channel 1780	8
Channel 1781	8
Channel 1782	17
Channel 1783	10
Channel 1784	18
Channel 1785	8
Channel 1786	10
Channel 1787	21
Channel 1788	13
Channel 1789	16
Channel 1790	11
Channel 1791	8
Channel 1792	12
Channel 1793	10
Channel 1794	4
Channel 1795	10
Channel 1796	10
Channel 1797	11
Channel 1798	8
Channel 1799	12
Channel 1800	8
Channel 1801	11
Channel 1802	5
Channel 1803	6
Channel 1804	14
Channel 1805	15
Channel 1806	11
Channel 1807	11
Channel 1808	19
Channel 1809	7
Channel 1810	9
Channel 1811	15
Channel 1812	10
Channel 1813	12
Channel 1814	11
Channel 1815	6
Channel 1816	11
Channel 1817	8
Channel 1818	10
Channel 1819	13
Channel 1820	11
Channel 1821	9
Channel 1822	9
Channel 1823	11
Channel 1824	13
Channel 1825	6
Channel 1826	8
Channel 1827	7
Channel 1828	7
Channel 1829	17
Channel 1830	8
Channel 1831	6
Channel 1832	10
Channel 1833	8
Channel 1834	10
Channel 1835	9
Channel 1836	12
Channel 1837	10
Channel 1838	10
Channel 1839	13
Channel 1840	10
Channel 1841	13
Channel 1842	11
Channel 1843	10
Channel 1844	18
Channel 1845	7
Channel 1846	11
Channel 1847	9
Channel 1848	11
Channel 1849	10
Channel 1850	15
Channel 1851	15
Channel 1852	11
Channel 1853	9
Channel 1854	11
Channel 1855	14
Channel 1856	13
Channel 1857	16
Channel 1858	10
Channel 1859	16
Channel 1860	12
Channel 1861	17
Channel 1862	19
Channel 1863	13
Channel 1864	12
Channel 1865	11
Channel 1866	11
Channel 1867	12
Channel 1868	11
Channel 1869	10
Channel 1870	12
Channel 1871	13
Channel 1872	14
Channel 1873	15
Channel 1874	12
Channel 1875	18
Channel 1876	12
Channel 1877	8
Channel 1878	18
Channel 1879	9
Channel 1880	15
Channel 1881	17
Channel 1882	17
Channel 1883	11
Channel 1884	13
Channel 1885	19
Channel 1886	15
Channel 1887	11
Channel 1888	12
Channel 1889	19
Channel 1890	8
Channel 1891	10
Channel 1892	19
Channel 1893	10
Channel 1894	22
Channel 1895	18
Channel 1896	16
Channel 1897	14
Channel 1898	14
Channel 1899	16
Channel 1900	17
Channel 1901	19
Channel 1902	19
Channel 1903	18
Channel 1904	21
Channel 1905	25
Channel 1906	25
Channel 1907	25
Channel 1908	47
Channel 1909	36
Channel 1910	43
Channel 1911	59
Channel 1912	71
Channel 1913	83
Channel 1914	106
Channel 1915	108
Channel 1916	127
Channel 1917	130
Channel 1918	148
Channel 1919	199
Channel 1920	188
Channel 1921	240
Channel 1922	228
Channel 1923	270
Channel 1924	272
Channel 1925	268
Channel 1926	296
Channel 1927	247
Channel 1928	289
Channel 1929	328
Channel 1930	303
Channel 1931	318
Channel 1932	252
Channel 1933	241
Channel 1934	274
Channel 1935	223
Channel 1936	219
Channel 1937	220
Channel 1938	177
Channel 1939	173
Channel 1940	118
Channel 1941	118
Channel 1942	104
Channel 1943	93
Channel 1944	70
Channel 1945	59
Channel 1946	59
Channel 1947	50
Channel 1948	47
Channel 1949	36
Channel 1950	32
Channel 1951	34
Channel 1952	31
Channel 1953	30
Channel 1954	28
Channel 1955	41
Channel 1956	36
Channel 1957	47
Channel 1958	41
Channel 1959	39
Channel 1960	46
Channel 1961	52
Channel 1962	37
Channel 1963	51
Channel 1964	59
Channel 1965	55
Channel 1966	48
Channel 1967	67
Channel 1968	68
Channel 1969	57
Channel 1970	46
Channel 1971	43
Channel 1972	38
Channel 1973	45
Channel 1974	43
Channel 1975	38
Channel 1976	39
Channel 1977	35
Channel 1978	31
Channel 1979	36
Channel 1980	25
Channel 1981	19
Channel 1982	15
Channel 1983	19
Channel 1984	13
Channel 1985	8
Channel 1986	13
Channel 1987	13
Channel 1988	8
Channel 1989	11
Channel 1990	4
Channel 1991	6
Channel 1992	5
Channel 1993	16
Channel 1994	8
[truncated: 2,102 more rows]
