# Supplementary material for: A dataset of 112 ligands for the preconcentration of mercury, uranium, lanthanum and other pollutants and heavy metals in water
Source: Data Brief. 2020 Feb 4;29:105236. doi: 10.1016/j.dib.2020.105236 (PMC7033335; doi:10.1016/j.dib.2020.105236)
Supplement: Multimedia component 59_Cytidine_spl_ cell culture [file mmc59.txt]

Kalib 1	-0.354346
Kalib 2	0.012554
Kalib 3	0.001788
Kalib 4	0.000419
Kalib Square	0.000000
Kalib Fano	0.010361
Channel 1	0
Channel 2	0
Channel 3	0
Channel 4	0
Channel 5	0
Channel 6	0
Channel 7	0
Channel 8	0
Channel 9	0
Channel 10	0
Channel 11	0
Channel 12	1
Channel 13	8
Channel 14	22
Channel 15	74
Channel 16	339
Channel 17	1037
Channel 18	3530
Channel 19	9449
Channel 20	24112
Channel 21	54738
Channel 22	110854
Channel 23	201091
Channel 24	327747
Channel 25	475234
Channel 26	624848
Channel 27	739695
Channel 28	778353
Channel 29	736988
Channel 30	628738
Channel 31	479650
Channel 32	324252
Channel 33	198646
Channel 34	109146
Channel 35	53438
Channel 36	23237
Channel 37	9208
Channel 38	3225
Channel 39	1009
Channel 40	284
Channel 41	80
Channel 42	26
Channel 43	12
Channel 44	5
Channel 45	10
Channel 46	13
Channel 47	8
Channel 48	9
Channel 49	8
Channel 50	4
Channel 51	7
Channel 52	4
Channel 53	9
Channel 54	4
Channel 55	5
Channel 56	4
Channel 57	1
Channel 58	3
Channel 59	4
Channel 60	7
Channel 61	3
Channel 62	0
Channel 63	4
Channel 64	3
Channel 65	2
Channel 66	2
Channel 67	1
Channel 68	1
Channel 69	3
Channel 70	0
Channel 71	1
Channel 72	2
Channel 73	4
Channel 74	0
Channel 75	0
Channel 76	3
Channel 77	5
Channel 78	41
Channel 79	61
Channel 80	56
Channel 81	80
Channel 82	86
Channel 83	65
Channel 84	54
Channel 85	41
Channel 86	56
Channel 87	68
Channel 88	68
Channel 89	62
Channel 90	59
Channel 91	72
Channel 92	68
Channel 93	57
Channel 94	56
Channel 95	59
Channel 96	56
Channel 97	54
Channel 98	68
Channel 99	67
Channel 100	64
Channel 101	68
Channel 102	64
Channel 103	78
Channel 104	72
Channel 105	56
Channel 106	61
Channel 107	59
Channel 108	54
Channel 109	54
Channel 110	61
Channel 111	50
Channel 112	40
Channel 113	57
Channel 114	50
Channel 115	36
Channel 116	73
Channel 117	55
Channel 118	53
Channel 119	57
Channel 120	53
Channel 121	47
Channel 122	59
Channel 123	55
Channel 124	59
Channel 125	54
Channel 126	63
Channel 127	52
Channel 128	52
Channel 129	47
Channel 130	39
Channel 131	40
Channel 132	41
Channel 133	39
Channel 134	44
Channel 135	39
Channel 136	32
Channel 137	47
Channel 138	32
Channel 139	35
Channel 140	32
Channel 141	34
Channel 142	41
Channel 143	27
Channel 144	34
Channel 145	43
Channel 146	46
Channel 147	35
Channel 148	47
Channel 149	39
Channel 150	37
Channel 151	30
Channel 152	36
Channel 153	32
Channel 154	32
Channel 155	30
Channel 156	32
Channel 157	35
Channel 158	40
Channel 159	29
Channel 160	31
Channel 161	29
Channel 162	25
Channel 163	27
Channel 164	32
Channel 165	27
Channel 166	33
Channel 167	29
Channel 168	36
Channel 169	42
Channel 170	31
Channel 171	41
Channel 172	31
Channel 173	32
Channel 174	27
Channel 175	30
Channel 176	26
Channel 177	25
Channel 178	33
Channel 179	33
Channel 180	30
Channel 181	39
Channel 182	36
Channel 183	29
Channel 184	26
Channel 185	38
Channel 186	35
Channel 187	29
Channel 188	33
Channel 189	41
Channel 190	42
Channel 191	27
Channel 192	36
Channel 193	31
Channel 194	23
Channel 195	31
Channel 196	32
Channel 197	20
Channel 198	42
Channel 199	27
Channel 200	41
Channel 201	28
Channel 202	22
Channel 203	24
Channel 204	27
Channel 205	40
Channel 206	38
Channel 207	51
Channel 208	45
Channel 209	59
Channel 210	65
Channel 211	46
Channel 212	66
Channel 213	53
Channel 214	62
Channel 215	56
Channel 216	45
Channel 217	47
Channel 218	59
Channel 219	64
Channel 220	41
Channel 221	55
Channel 222	53
Channel 223	49
Channel 224	38
Channel 225	39
Channel 226	44
Channel 227	49
Channel 228	42
Channel 229	42
Channel 230	33
Channel 231	30
Channel 232	43
Channel 233	33
Channel 234	41
Channel 235	31
Channel 236	27
Channel 237	38
Channel 238	40
Channel 239	34
Channel 240	35
Channel 241	41
Channel 242	45
Channel 243	27
Channel 244	46
Channel 245	47
Channel 246	36
Channel 247	60
Channel 248	72
Channel 249	80
Channel 250	115
Channel 251	135
Channel 252	186
Channel 253	180
Channel 254	215
Channel 255	290
Channel 256	346
Channel 257	367
Channel 258	482
Channel 259	616
Channel 260	729
Channel 261	877
Channel 262	1008
Channel 263	1141
Channel 264	1197
Channel 265	1129
Channel 266	1164
Channel 267	1057
Channel 268	966
Channel 269	738
Channel 270	591
Channel 271	440
Channel 272	334
Channel 273	226
Channel 274	206
Channel 275	164
Channel 276	116
Channel 277	122
Channel 278	128
Channel 279	127
Channel 280	124
Channel 281	134
Channel 282	160
Channel 283	178
Channel 284	158
Channel 285	133
Channel 286	136
Channel 287	109
Channel 288	64
Channel 289	65
Channel 290	59
Channel 291	53
Channel 292	32
Channel 293	30
Channel 294	26
Channel 295	21
Channel 296	17
Channel 297	19
Channel 298	17
Channel 299	19
Channel 300	18
Channel 301	20
Channel 302	19
Channel 303	25
Channel 304	16
Channel 305	9
Channel 306	16
Channel 307	19
Channel 308	30
Channel 309	24
Channel 310	19
Channel 311	27
Channel 312	26
Channel 313	33
Channel 314	52
Channel 315	50
Channel 316	88
Channel 317	94
Channel 318	123
Channel 319	133
Channel 320	189
Channel 321	176
Channel 322	211
Channel 323	207
Channel 324	201
Channel 325	217
Channel 326	191
Channel 327	148
Channel 328	96
Channel 329	112
Channel 330	89
Channel 331	55
Channel 332	24
Channel 333	33
Channel 334	23
Channel 335	25
Channel 336	24
Channel 337	19
Channel 338	24
Channel 339	23
Channel 340	27
Channel 341	29
Channel 342	26
Channel 343	34
Channel 344	41
Channel 345	31
Channel 346	29
Channel 347	45
Channel 348	34
Channel 349	43
Channel 350	50
Channel 351	44
Channel 352	32
Channel 353	25
Channel 354	30
Channel 355	24
Channel 356	24
Channel 357	22
Channel 358	19
Channel 359	9
Channel 360	17
Channel 361	14
Channel 362	20
Channel 363	13
Channel 364	10
Channel 365	19
Channel 366	23
Channel 367	15
Channel 368	18
Channel 369	12
Channel 370	7
Channel 371	16
Channel 372	14
Channel 373	15
Channel 374	12
Channel 375	12
Channel 376	11
Channel 377	15
Channel 378	16
Channel 379	10
Channel 380	17
Channel 381	15
Channel 382	18
Channel 383	13
Channel 384	16
Channel 385	15
Channel 386	10
Channel 387	13
Channel 388	14
Channel 389	8
Channel 390	18
Channel 391	17
Channel 392	20
Channel 393	14
Channel 394	11
Channel 395	15
Channel 396	20
Channel 397	16
Channel 398	13
Channel 399	12
Channel 400	8
Channel 401	16
Channel 402	8
Channel 403	12
Channel 404	13
Channel 405	17
Channel 406	19
Channel 407	15
Channel 408	12
Channel 409	14
Channel 410	11
Channel 411	8
Channel 412	9
Channel 413	9
Channel 414	9
Channel 415	14
Channel 416	7
Channel 417	12
Channel 418	10
Channel 419	13
Channel 420	11
Channel 421	13
Channel 422	17
Channel 423	12
Channel 424	10
Channel 425	13
Channel 426	17
Channel 427	8
Channel 428	15
Channel 429	11
Channel 430	7
Channel 431	12
Channel 432	12
Channel 433	14
Channel 434	11
Channel 435	19
Channel 436	10
Channel 437	8
Channel 438	13
Channel 439	18
Channel 440	12
Channel 441	11
Channel 442	17
Channel 443	17
Channel 444	11
Channel 445	6
Channel 446	26
Channel 447	17
Channel 448	15
Channel 449	14
Channel 450	16
Channel 451	16
Channel 452	25
Channel 453	35
Channel 454	39
Channel 455	50
Channel 456	46
Channel 457	58
Channel 458	68
Channel 459	93
Channel 460	84
Channel 461	88
Channel 462	71
Channel 463	64
Channel 464	57
Channel 465	50
Channel 466	37
Channel 467	33
Channel 468	33
Channel 469	23
Channel 470	25
Channel 471	16
Channel 472	19
Channel 473	14
Channel 474	17
Channel 475	12
Channel 476	8
Channel 477	12
Channel 478	10
Channel 479	15
Channel 480	18
Channel 481	10
Channel 482	11
Channel 483	9
Channel 484	18
Channel 485	15
Channel 486	6
Channel 487	16
Channel 488	18
Channel 489	18
Channel 490	15
Channel 491	23
Channel 492	23
Channel 493	23
Channel 494	26
Channel 495	14
Channel 496	24
Channel 497	23
Channel 498	22
Channel 499	33
Channel 500	35
Channel 501	26
Channel 502	32
Channel 503	46
Channel 504	33
Channel 505	28
Channel 506	37
Channel 507	23
Channel 508	22
Channel 509	23
Channel 510	20
Channel 511	17
Channel 512	18
Channel 513	23
Channel 514	17
Channel 515	21
Channel 516	10
Channel 517	13
Channel 518	13
Channel 519	20
Channel 520	11
Channel 521	19
Channel 522	30
Channel 523	21
Channel 524	29
Channel 525	23
Channel 526	33
Channel 527	48
Channel 528	65
Channel 529	71
Channel 530	95
Channel 531	139
Channel 532	140
Channel 533	189
Channel 534	208
Channel 535	246
Channel 536	288
Channel 537	291
Channel 538	335
Channel 539	338
Channel 540	349
Channel 541	308
Channel 542	289
Channel 543	258
Channel 544	206
Channel 545	211
Channel 546	145
Channel 547	124
Channel 548	104
Channel 549	59
Channel 550	64
Channel 551	40
Channel 552	33
Channel 553	22
Channel 554	26
Channel 555	13
Channel 556	15
Channel 557	10
Channel 558	13
Channel 559	8
Channel 560	16
Channel 561	10
Channel 562	18
Channel 563	15
Channel 564	18
Channel 565	12
Channel 566	9
Channel 567	16
Channel 568	12
Channel 569	13
Channel 570	7
Channel 571	22
Channel 572	10
Channel 573	18
Channel 574	16
Channel 575	13
Channel 576	16
Channel 577	17
Channel 578	24
Channel 579	30
Channel 580	25
Channel 581	23
Channel 582	34
Channel 583	30
Channel 584	46
Channel 585	47
Channel 586	51
Channel 587	68
Channel 588	54
Channel 589	63
Channel 590	81
Channel 591	70
Channel 592	88
Channel 593	70
Channel 594	63
Channel 595	60
Channel 596	53
Channel 597	50
Channel 598	52
Channel 599	34
Channel 600	24
Channel 601	20
Channel 602	20
Channel 603	19
Channel 604	23
Channel 605	12
Channel 606	18
Channel 607	15
Channel 608	23
Channel 609	19
Channel 610	19
Channel 611	32
Channel 612	37
Channel 613	35
Channel 614	40
Channel 615	55
Channel 616	70
Channel 617	85
Channel 618	103
Channel 619	119
Channel 620	127
Channel 621	172
Channel 622	187
Channel 623	181
Channel 624	211
Channel 625	188
Channel 626	178
Channel 627	206
Channel 628	192
Channel 629	176
Channel 630	147
Channel 631	108
Channel 632	102
Channel 633	85
Channel 634	78
Channel 635	33
Channel 636	48
Channel 637	17
Channel 638	23
Channel 639	21
Channel 640	17
Channel 641	16
Channel 642	13
Channel 643	7
Channel 644	17
Channel 645	13
Channel 646	12
Channel 647	15
Channel 648	13
Channel 649	17
Channel 650	15
Channel 651	11
Channel 652	13
Channel 653	16
Channel 654	19
Channel 655	12
Channel 656	11
Channel 657	25
Channel 658	12
Channel 659	15
Channel 660	16
Channel 661	23
Channel 662	25
Channel 663	31
Channel 664	28
Channel 665	39
Channel 666	27
Channel 667	42
Channel 668	33
Channel 669	42
Channel 670	41
Channel 671	50
Channel 672	53
Channel 673	38
Channel 674	44
Channel 675	38
Channel 676	30
Channel 677	39
Channel 678	32
Channel 679	40
Channel 680	46
Channel 681	37
Channel 682	36
Channel 683	31
Channel 684	31
Channel 685	53
Channel 686	43
Channel 687	71
Channel 688	52
Channel 689	66
Channel 690	55
Channel 691	50
Channel 692	49
Channel 693	50
Channel 694	35
Channel 695	26
Channel 696	27
Channel 697	25
Channel 698	20
Channel 699	19
Channel 700	15
Channel 701	21
Channel 702	14
Channel 703	23
Channel 704	21
Channel 705	18
Channel 706	27
Channel 707	38
Channel 708	31
Channel 709	27
Channel 710	41
Channel 711	36
Channel 712	68
Channel 713	72
Channel 714	62
Channel 715	78
Channel 716	83
Channel 717	77
Channel 718	88
Channel 719	85
Channel 720	66
Channel 721	75
Channel 722	59
Channel 723	64
Channel 724	49
Channel 725	42
Channel 726	36
Channel 727	31
Channel 728	24
Channel 729	21
Channel 730	24
Channel 731	15
Channel 732	17
Channel 733	17
Channel 734	9
Channel 735	10
Channel 736	17
Channel 737	17
Channel 738	22
Channel 739	17
Channel 740	16
Channel 741	21
Channel 742	22
Channel 743	11
Channel 744	20
Channel 745	22
Channel 746	13
Channel 747	15
Channel 748	15
Channel 749	20
Channel 750	14
Channel 751	14
Channel 752	6
Channel 753	15
Channel 754	16
Channel 755	15
Channel 756	17
Channel 757	10
Channel 758	9
Channel 759	11
Channel 760	22
Channel 761	16
Channel 762	16
Channel 763	17
Channel 764	15
Channel 765	23
Channel 766	7
Channel 767	15
Channel 768	17
Channel 769	17
Channel 770	14
Channel 771	14
Channel 772	13
Channel 773	24
Channel 774	19
Channel 775	12
Channel 776	10
Channel 777	18
Channel 778	20
Channel 779	19
Channel 780	15
Channel 781	16
Channel 782	22
Channel 783	28
Channel 784	14
Channel 785	16
Channel 786	20
Channel 787	28
Channel 788	25
Channel 789	20
Channel 790	23
Channel 791	25
Channel 792	30
Channel 793	23
Channel 794	27
Channel 795	29
Channel 796	26
Channel 797	37
Channel 798	35
Channel 799	26
Channel 800	24
Channel 801	40
Channel 802	29
Channel 803	30
Channel 804	36
Channel 805	25
Channel 806	21
Channel 807	21
Channel 808	27
Channel 809	23
Channel 810	25
Channel 811	24
Channel 812	13
Channel 813	27
Channel 814	24
Channel 815	17
Channel 816	13
Channel 817	23
Channel 818	20
Channel 819	16
Channel 820	21
Channel 821	15
Channel 822	12
Channel 823	16
Channel 824	12
Channel 825	23
Channel 826	20
Channel 827	15
Channel 828	24
Channel 829	21
Channel 830	17
Channel 831	19
Channel 832	18
Channel 833	19
Channel 834	17
Channel 835	25
Channel 836	15
Channel 837	17
Channel 838	16
Channel 839	19
Channel 840	16
Channel 841	19
Channel 842	16
Channel 843	14
Channel 844	18
Channel 845	14
Channel 846	17
Channel 847	16
Channel 848	14
Channel 849	18
Channel 850	16
Channel 851	16
Channel 852	21
Channel 853	28
Channel 854	26
Channel 855	16
Channel 856	18
Channel 857	16
Channel 858	12
Channel 859	23
Channel 860	12
Channel 861	18
Channel 862	26
Channel 863	26
Channel 864	20
Channel 865	20
Channel 866	14
Channel 867	26
Channel 868	29
Channel 869	25
Channel 870	19
Channel 871	26
Channel 872	21
Channel 873	24
Channel 874	27
Channel 875	21
Channel 876	18
Channel 877	28
Channel 878	12
Channel 879	29
Channel 880	22
Channel 881	19
Channel 882	25
Channel 883	25
Channel 884	12
Channel 885	15
Channel 886	19
Channel 887	22
Channel 888	16
Channel 889	11
Channel 890	24
Channel 891	21
Channel 892	11
Channel 893	15
Channel 894	18
Channel 895	13
Channel 896	24
Channel 897	21
Channel 898	19
Channel 899	16
Channel 900	16
Channel 901	25
Channel 902	20
Channel 903	16
Channel 904	21
Channel 905	23
Channel 906	19
Channel 907	22
Channel 908	25
Channel 909	18
Channel 910	31
Channel 911	22
Channel 912	17
Channel 913	18
Channel 914	26
Channel 915	20
Channel 916	17
Channel 917	19
Channel 918	17
Channel 919	14
Channel 920	18
Channel 921	20
Channel 922	13
Channel 923	20
Channel 924	29
Channel 925	16
Channel 926	17
Channel 927	15
Channel 928	25
Channel 929	20
Channel 930	29
Channel 931	28
Channel 932	29
Channel 933	20
Channel 934	21
Channel 935	22
Channel 936	26
Channel 937	30
Channel 938	28
Channel 939	26
Channel 940	23
Channel 941	27
Channel 942	32
Channel 943	32
Channel 944	30
Channel 945	25
Channel 946	30
Channel 947	26
Channel 948	39
Channel 949	25
Channel 950	24
Channel 951	29
Channel 952	27
Channel 953	28
Channel 954	24
Channel 955	24
Channel 956	25
Channel 957	26
Channel 958	26
Channel 959	19
Channel 960	19
Channel 961	25
Channel 962	25
Channel 963	27
Channel 964	24
Channel 965	25
Channel 966	24
Channel 967	23
Channel 968	23
Channel 969	25
Channel 970	30
Channel 971	30
Channel 972	22
Channel 973	25
Channel 974	37
Channel 975	28
Channel 976	23
Channel 977	19
Channel 978	24
Channel 979	30
Channel 980	33
Channel 981	26
Channel 982	19
Channel 983	19
Channel 984	27
Channel 985	26
Channel 986	19
Channel 987	22
Channel 988	24
Channel 989	20
Channel 990	17
Channel 991	22
Channel 992	16
Channel 993	27
Channel 994	23
Channel 995	31
Channel 996	30
Channel 997	15
Channel 998	23
Channel 999	24
Channel 1000	19
Channel 1001	17
Channel 1002	26
Channel 1003	22
Channel 1004	21
Channel 1005	31
Channel 1006	24
Channel 1007	24
Channel 1008	23
Channel 1009	25
Channel 1010	27
Channel 1011	16
Channel 1012	25
Channel 1013	20
Channel 1014	18
Channel 1015	23
Channel 1016	31
Channel 1017	23
Channel 1018	24
Channel 1019	19
Channel 1020	27
Channel 1021	22
Channel 1022	35
Channel 1023	13
Channel 1024	20
Channel 1025	21
Channel 1026	30
Channel 1027	30
Channel 1028	28
Channel 1029	24
Channel 1030	41
Channel 1031	17
Channel 1032	44
Channel 1033	26
Channel 1034	48
Channel 1035	32
Channel 1036	29
Channel 1037	43
Channel 1038	35
Channel 1039	40
Channel 1040	48
Channel 1041	40
Channel 1042	28
Channel 1043	13
Channel 1044	34
Channel 1045	21
Channel 1046	26
Channel 1047	25
Channel 1048	31
Channel 1049	23
Channel 1050	21
Channel 1051	20
Channel 1052	37
Channel 1053	28
Channel 1054	38
Channel 1055	12
Channel 1056	27
Channel 1057	29
Channel 1058	20
Channel 1059	28
Channel 1060	27
Channel 1061	20
Channel 1062	27
Channel 1063	24
Channel 1064	23
Channel 1065	30
Channel 1066	30
Channel 1067	38
Channel 1068	31
Channel 1069	24
Channel 1070	21
Channel 1071	30
Channel 1072	22
Channel 1073	30
Channel 1074	28
Channel 1075	31
Channel 1076	21
Channel 1077	33
Channel 1078	24
Channel 1079	23
Channel 1080	22
Channel 1081	33
Channel 1082	25
Channel 1083	25
Channel 1084	40
Channel 1085	26
Channel 1086	31
Channel 1087	29
Channel 1088	33
Channel 1089	32
Channel 1090	29
Channel 1091	30
Channel 1092	29
Channel 1093	26
Channel 1094	27
Channel 1095	42
Channel 1096	34
Channel 1097	24
Channel 1098	23
Channel 1099	31
Channel 1100	31
Channel 1101	36
Channel 1102	30
Channel 1103	42
Channel 1104	41
Channel 1105	26
Channel 1106	38
Channel 1107	28
Channel 1108	31
Channel 1109	32
Channel 1110	39
Channel 1111	30
Channel 1112	32
Channel 1113	30
Channel 1114	26
Channel 1115	37
Channel 1116	38
Channel 1117	33
Channel 1118	30
Channel 1119	27
Channel 1120	40
Channel 1121	38
Channel 1122	40
Channel 1123	43
Channel 1124	46
Channel 1125	43
Channel 1126	31
Channel 1127	43
Channel 1128	37
Channel 1129	27
Channel 1130	34
Channel 1131	36
Channel 1132	28
Channel 1133	32
Channel 1134	43
Channel 1135	34
Channel 1136	34
Channel 1137	46
Channel 1138	24
Channel 1139	52
Channel 1140	43
Channel 1141	38
Channel 1142	42
Channel 1143	34
Channel 1144	44
Channel 1145	56
Channel 1146	51
Channel 1147	45
Channel 1148	52
Channel 1149	28
Channel 1150	42
Channel 1151	45
Channel 1152	55
Channel 1153	45
Channel 1154	50
Channel 1155	53
Channel 1156	53
Channel 1157	36
Channel 1158	45
Channel 1159	48
Channel 1160	50
Channel 1161	51
Channel 1162	56
Channel 1163	60
Channel 1164	58
Channel 1165	50
Channel 1166	47
Channel 1167	54
Channel 1168	45
Channel 1169	48
Channel 1170	56
Channel 1171	54
Channel 1172	66
Channel 1173	57
Channel 1174	60
Channel 1175	53
Channel 1176	56
Channel 1177	48
Channel 1178	64
Channel 1179	66
Channel 1180	59
Channel 1181	57
Channel 1182	52
Channel 1183	61
Channel 1184	62
Channel 1185	65
Channel 1186	71
Channel 1187	63
Channel 1188	64
Channel 1189	70
Channel 1190	88
Channel 1191	66
Channel 1192	65
Channel 1193	73
Channel 1194	77
Channel 1195	74
Channel 1196	86
Channel 1197	76
Channel 1198	66
Channel 1199	77
Channel 1200	86
Channel 1201	98
Channel 1202	88
Channel 1203	100
Channel 1204	94
Channel 1205	88
Channel 1206	78
Channel 1207	103
Channel 1208	107
Channel 1209	103
Channel 1210	108
Channel 1211	132
Channel 1212	116
Channel 1213	124
Channel 1214	120
Channel 1215	120
Channel 1216	111
Channel 1217	120
Channel 1218	102
Channel 1219	135
Channel 1220	152
Channel 1221	137
Channel 1222	150
Channel 1223	131
Channel 1224	149
Channel 1225	155
Channel 1226	147
Channel 1227	151
Channel 1228	151
Channel 1229	172
Channel 1230	159
Channel 1231	189
Channel 1232	161
Channel 1233	142
Channel 1234	189
Channel 1235	172
Channel 1236	198
Channel 1237	188
Channel 1238	214
Channel 1239	194
Channel 1240	225
Channel 1241	201
Channel 1242	262
Channel 1243	234
Channel 1244	252
Channel 1245	267
Channel 1246	283
Channel 1247	240
Channel 1248	270
Channel 1249	267
Channel 1250	290
Channel 1251	285
Channel 1252	317
Channel 1253	305
Channel 1254	317
Channel 1255	336
Channel 1256	374
Channel 1257	345
Channel 1258	373
Channel 1259	397
Channel 1260	373
Channel 1261	423
Channel 1262	402
Channel 1263	459
Channel 1264	477
Channel 1265	457
Channel 1266	505
Channel 1267	520
Channel 1268	463
Channel 1269	532
Channel 1270	498
Channel 1271	549
Channel 1272	540
Channel 1273	561
Channel 1274	544
Channel 1275	541
Channel 1276	614
Channel 1277	620
Channel 1278	608
Channel 1279	637
Channel 1280	594
Channel 1281	621
Channel 1282	656
Channel 1283	657
Channel 1284	600
Channel 1285	666
Channel 1286	679
Channel 1287	671
Channel 1288	696
Channel 1289	668
Channel 1290	704
Channel 1291	675
Channel 1292	711
Channel 1293	772
Channel 1294	693
Channel 1295	687
Channel 1296	722
Channel 1297	713
Channel 1298	708
Channel 1299	681
Channel 1300	720
Channel 1301	781
Channel 1302	771
Channel 1303	769
Channel 1304	782
Channel 1305	816
Channel 1306	869
Channel 1307	858
Channel 1308	911
Channel 1309	982
Channel 1310	1003
Channel 1311	1084
Channel 1312	1035
Channel 1313	1170
Channel 1314	1163
Channel 1315	1277
Channel 1316	1309
Channel 1317	1359
Channel 1318	1422
Channel 1319	1577
Channel 1320	1607
Channel 1321	1596
Channel 1322	1725
Channel 1323	1841
Channel 1324	1906
Channel 1325	1894
Channel 1326	2055
Channel 1327	2108
Channel 1328	2230
Channel 1329	2258
Channel 1330	2370
Channel 1331	2475
Channel 1332	2427
Channel 1333	2461
Channel 1334	2593
Channel 1335	2690
Channel 1336	2753
Channel 1337	2696
Channel 1338	2715
Channel 1339	2879
Channel 1340	2737
Channel 1341	2775
Channel 1342	2809
Channel 1343	2711
Channel 1344	2815
Channel 1345	2727
Channel 1346	2829
Channel 1347	2750
Channel 1348	2671
Channel 1349	2629
Channel 1350	2702
Channel 1351	2584
Channel 1352	2576
Channel 1353	2526
Channel 1354	2542
Channel 1355	2448
Channel 1356	2468
Channel 1357	2394
Channel 1358	2395
Channel 1359	2420
Channel 1360	2337
Channel 1361	2298
Channel 1362	2343
Channel 1363	2258
Channel 1364	2206
Channel 1365	2188
Channel 1366	2196
Channel 1367	2161
Channel 1368	2082
Channel 1369	2073
Channel 1370	2016
Channel 1371	2056
Channel 1372	2066
Channel 1373	1871
Channel 1374	1849
Channel 1375	1876
Channel 1376	1780
Channel 1377	1782
Channel 1378	1758
Channel 1379	1719
Channel 1380	1619
Channel 1381	1546
Channel 1382	1504
Channel 1383	1458
Channel 1384	1354
Channel 1385	1386
Channel 1386	1300
Channel 1387	1275
Channel 1388	1157
Channel 1389	1084
Channel 1390	1050
Channel 1391	941
Channel 1392	939
Channel 1393	885
Channel 1394	831
Channel 1395	823
Channel 1396	745
Channel 1397	694
Channel 1398	662
Channel 1399	607
Channel 1400	584
Channel 1401	627
Channel 1402	679
Channel 1403	660
Channel 1404	644
Channel 1405	680
Channel 1406	657
Channel 1407	691
Channel 1408	801
Channel 1409	824
Channel 1410	897
Channel 1411	976
Channel 1412	1086
Channel 1413	1144
Channel 1414	1258
Channel 1415	1331
Channel 1416	1389
Channel 1417	1401
Channel 1418	1401
Channel 1419	1529
Channel 1420	1549
Channel 1421	1504
Channel 1422	1521
Channel 1423	1409
Channel 1424	1460
Channel 1425	1253
Channel 1426	1305
Channel 1427	1085
Channel 1428	1055
Channel 1429	1019
Channel 1430	876
Channel 1431	836
Channel 1432	718
Channel 1433	586
Channel 1434	529
Channel 1435	467
Channel 1436	373
Channel 1437	376
Channel 1438	275
Channel 1439	253
Channel 1440	233
Channel 1441	207
Channel 1442	180
Channel 1443	185
Channel 1444	178
Channel 1445	172
Channel 1446	159
Channel 1447	157
Channel 1448	145
Channel 1449	165
Channel 1450	148
Channel 1451	142
Channel 1452	146
Channel 1453	148
Channel 1454	155
Channel 1455	146
Channel 1456	158
Channel 1457	169
Channel 1458	185
Channel 1459	191
Channel 1460	179
Channel 1461	217
Channel 1462	211
Channel 1463	205
Channel 1464	212
Channel 1465	216
Channel 1466	268
Channel 1467	225
Channel 1468	229
Channel 1469	290
Channel 1470	308
Channel 1471	313
Channel 1472	308
Channel 1473	331
Channel 1474	339
Channel 1475	360
Channel 1476	341
Channel 1477	387
Channel 1478	396
Channel 1479	405
Channel 1480	390
Channel 1481	408
Channel 1482	417
Channel 1483	415
Channel 1484	463
Channel 1485	446
Channel 1486	417
Channel 1487	429
Channel 1488	465
Channel 1489	474
Channel 1490	453
Channel 1491	462
Channel 1492	497
Channel 1493	462
Channel 1494	440
Channel 1495	461
Channel 1496	519
Channel 1497	462
Channel 1498	484
Channel 1499	476
Channel 1500	474
Channel 1501	440
Channel 1502	442
Channel 1503	420
Channel 1504	425
Channel 1505	441
Channel 1506	438
Channel 1507	421
Channel 1508	418
Channel 1509	444
Channel 1510	420
Channel 1511	391
Channel 1512	415
Channel 1513	390
Channel 1514	391
Channel 1515	381
Channel 1516	422
Channel 1517	385
Channel 1518	376
Channel 1519	370
Channel 1520	366
Channel 1521	352
Channel 1522	359
Channel 1523	389
Channel 1524	366
Channel 1525	361
Channel 1526	338
Channel 1527	372
Channel 1528	334
Channel 1529	320
Channel 1530	322
Channel 1531	322
Channel 1532	298
Channel 1533	314
Channel 1534	306
Channel 1535	315
Channel 1536	316
Channel 1537	291
Channel 1538	262
Channel 1539	285
Channel 1540	283
Channel 1541	287
Channel 1542	260
Channel 1543	271
Channel 1544	267
Channel 1545	262
Channel 1546	253
Channel 1547	239
Channel 1548	225
Channel 1549	209
Channel 1550	215
Channel 1551	196
Channel 1552	192
Channel 1553	219
Channel 1554	193
Channel 1555	184
Channel 1556	168
Channel 1557	175
Channel 1558	175
Channel 1559	157
Channel 1560	159
Channel 1561	147
Channel 1562	123
Channel 1563	129
Channel 1564	116
Channel 1565	117
Channel 1566	133
Channel 1567	111
Channel 1568	128
Channel 1569	104
Channel 1570	126
Channel 1571	87
Channel 1572	93
Channel 1573	127
Channel 1574	121
Channel 1575	117
Channel 1576	140
Channel 1577	107
Channel 1578	134
Channel 1579	159
Channel 1580	159
Channel 1581	164
Channel 1582	197
Channel 1583	214
Channel 1584	216
Channel 1585	220
Channel 1586	259
Channel 1587	251
Channel 1588	297
Channel 1589	327
Channel 1590	318
Channel 1591	317
Channel 1592	339
Channel 1593	318
Channel 1594	311
Channel 1595	295
Channel 1596	289
Channel 1597	270
Channel 1598	241
Channel 1599	258
Channel 1600	221
Channel 1601	209
Channel 1602	170
Channel 1603	160
Channel 1604	140
Channel 1605	118
Channel 1606	102
Channel 1607	108
Channel 1608	75
Channel 1609	62
Channel 1610	71
Channel 1611	85
Channel 1612	79
Channel 1613	84
Channel 1614	83
Channel 1615	69
Channel 1616	46
Channel 1617	70
Channel 1618	75
Channel 1619	64
Channel 1620	65
Channel 1621	67
Channel 1622	66
Channel 1623	69
Channel 1624	59
Channel 1625	65
Channel 1626	51
Channel 1627	69
Channel 1628	59
Channel 1629	42
Channel 1630	46
Channel 1631	37
Channel 1632	41
Channel 1633	32
Channel 1634	30
Channel 1635	24
Channel 1636	29
Channel 1637	22
Channel 1638	23
Channel 1639	19
Channel 1640	17
Channel 1641	18
Channel 1642	16
Channel 1643	6
Channel 1644	16
Channel 1645	10
Channel 1646	22
Channel 1647	22
Channel 1648	20
Channel 1649	16
Channel 1650	15
Channel 1651	15
Channel 1652	17
Channel 1653	9
Channel 1654	17
Channel 1655	15
Channel 1656	14
Channel 1657	16
Channel 1658	10
Channel 1659	13
Channel 1660	18
Channel 1661	18
Channel 1662	12
Channel 1663	14
Channel 1664	10
Channel 1665	16
Channel 1666	16
Channel 1667	16
Channel 1668	6
Channel 1669	13
Channel 1670	18
Channel 1671	16
Channel 1672	20
Channel 1673	14
Channel 1674	14
Channel 1675	9
Channel 1676	24
Channel 1677	31
Channel 1678	22
Channel 1679	25
Channel 1680	18
Channel 1681	34
Channel 1682	30
Channel 1683	39
Channel 1684	41
Channel 1685	42
Channel 1686	49
Channel 1687	67
Channel 1688	60
Channel 1689	89
Channel 1690	106
Channel 1691	127
Channel 1692	160
Channel 1693	190
Channel 1694	221
Channel 1695	272
Channel 1696	266
Channel 1697	322
Channel 1698	380
Channel 1699	447
Channel 1700	454
Channel 1701	505
Channel 1702	620
Channel 1703	597
Channel 1704	710
Channel 1705	749
Channel 1706	796
Channel 1707	865
Channel 1708	885
Channel 1709	950
Channel 1710	993
Channel 1711	1029
Channel 1712	1056
Channel 1713	1111
Channel 1714	1110
Channel 1715	1104
Channel 1716	1079
Channel 1717	1103
Channel 1718	1116
Channel 1719	1034
Channel 1720	980
Channel 1721	955
Channel 1722	946
Channel 1723	790
Channel 1724	774
Channel 1725	661
Channel 1726	634
Channel 1727	516
Channel 1728	481
Channel 1729	451
Channel 1730	340
Channel 1731	311
Channel 1732	240
Channel 1733	166
Channel 1734	157
Channel 1735	125
Channel 1736	115
Channel 1737	88
Channel 1738	76
Channel 1739	61
Channel 1740	40
Channel 1741	34
Channel 1742	27
Channel 1743	27
Channel 1744	16
Channel 1745	19
Channel 1746	22
Channel 1747	18
Channel 1748	10
Channel 1749	11
Channel 1750	13
Channel 1751	16
Channel 1752	10
Channel 1753	23
Channel 1754	12
Channel 1755	8
Channel 1756	10
Channel 1757	14
Channel 1758	10
Channel 1759	13
Channel 1760	15
Channel 1761	17
Channel 1762	9
Channel 1763	7
Channel 1764	10
Channel 1765	10
Channel 1766	4
Channel 1767	7
Channel 1768	14
Channel 1769	10
Channel 1770	8
Channel 1771	7
Channel 1772	14
Channel 1773	13
Channel 1774	10
Channel 1775	6
Channel 1776	7
Channel 1777	14
Channel 1778	13
Channel 1779	16
Channel 1780	7
Channel 1781	14
Channel 1782	13
Channel 1783	12
Channel 1784	14
Channel 1785	10
Channel 1786	16
Channel 1787	11
Channel 1788	11
Channel 1789	9
Channel 1790	16
Channel 1791	14
Channel 1792	11
Channel 1793	14
Channel 1794	16
Channel 1795	14
Channel 1796	8
Channel 1797	7
Channel 1798	10
Channel 1799	11
Channel 1800	14
Channel 1801	13
Channel 1802	14
Channel 1803	7
Channel 1804	11
Channel 1805	11
Channel 1806	14
Channel 1807	16
Channel 1808	13
Channel 1809	16
Channel 1810	20
Channel 1811	11
Channel 1812	12
Channel 1813	12
Channel 1814	10
Channel 1815	11
Channel 1816	6
Channel 1817	7
Channel 1818	7
Channel 1819	13
Channel 1820	12
Channel 1821	9
Channel 1822	10
Channel 1823	17
Channel 1824	7
Channel 1825	9
Channel 1826	9
Channel 1827	9
Channel 1828	13
Channel 1829	7
Channel 1830	8
Channel 1831	9
Channel 1832	13
Channel 1833	11
Channel 1834	16
Channel 1835	12
Channel 1836	8
Channel 1837	13
Channel 1838	5
Channel 1839	7
Channel 1840	9
Channel 1841	18
Channel 1842	10
Channel 1843	11
Channel 1844	13
Channel 1845	13
Channel 1846	16
Channel 1847	15
Channel 1848	10
Channel 1849	11
Channel 1850	12
Channel 1851	12
Channel 1852	12
Channel 1853	10
Channel 1854	15
Channel 1855	17
Channel 1856	13
Channel 1857	15
Channel 1858	11
Channel 1859	10
Channel 1860	13
Channel 1861	14
Channel 1862	9
Channel 1863	18
Channel 1864	15
Channel 1865	12
Channel 1866	10
Channel 1867	12
Channel 1868	12
Channel 1869	16
Channel 1870	15
Channel 1871	12
Channel 1872	18
Channel 1873	20
Channel 1874	15
Channel 1875	15
Channel 1876	11
Channel 1877	14
Channel 1878	12
Channel 1879	16
Channel 1880	16
Channel 1881	13
Channel 1882	10
Channel 1883	19
Channel 1884	11
Channel 1885	17
Channel 1886	17
Channel 1887	10
Channel 1888	16
Channel 1889	19
Channel 1890	23
Channel 1891	12
Channel 1892	10
Channel 1893	11
Channel 1894	13
Channel 1895	21
Channel 1896	20
Channel 1897	15
Channel 1898	23
Channel 1899	16
Channel 1900	15
Channel 1901	13
Channel 1902	14
Channel 1903	23
Channel 1904	21
Channel 1905	27
Channel 1906	27
Channel 1907	36
Channel 1908	55
Channel 1909	40
Channel 1910	47
Channel 1911	57
Channel 1912	50
Channel 1913	81
Channel 1914	109
Channel 1915	96
Channel 1916	127
Channel 1917	138
Channel 1918	183
Channel 1919	181
Channel 1920	207
Channel 1921	236
Channel 1922	231
Channel 1923	248
Channel 1924	270
Channel 1925	287
Channel 1926	295
Channel 1927	327
Channel 1928	307
Channel 1929	307
Channel 1930	306
Channel 1931	324
Channel 1932	285
Channel 1933	280
Channel 1934	237
Channel 1935	241
Channel 1936	247
Channel 1937	195
Channel 1938	178
Channel 1939	146
Channel 1940	125
Channel 1941	121
Channel 1942	100
Channel 1943	85
Channel 1944	71
Channel 1945	66
Channel 1946	56
Channel 1947	50
Channel 1948	40
Channel 1949	33
Channel 1950	30
Channel 1951	38
Channel 1952	27
Channel 1953	36
Channel 1954	31
Channel 1955	37
Channel 1956	32
Channel 1957	35
Channel 1958	34
Channel 1959	51
Channel 1960	51
Channel 1961	38
Channel 1962	51
Channel 1963	66
Channel 1964	59
Channel 1965	50
Channel 1966	66
Channel 1967	51
Channel 1968	61
Channel 1969	49
Channel 1970	53
Channel 1971	60
Channel 1972	54
Channel 1973	46
Channel 1974	35
Channel 1975	36
Channel 1976	37
Channel 1977	28
Channel 1978	26
Channel 1979	13
Channel 1980	26
Channel 1981	21
Channel 1982	18
Channel 1983	19
Channel 1984	9
Channel 1985	11
Channel 1986	16
Channel 1987	7
Channel 1988	10
Channel 1989	13
Channel 1990	8
Channel 1991	10
Channel 1992	6
Channel 1993	6
Channel 1994	3
[truncated: 2,102 more rows]
