# Supplementary material for: A dataset of 112 ligands for the preconcentration of mercury, uranium, lanthanum and other pollutants and heavy metals in water
Source: Data Brief. 2020 Feb 4;29:105236. doi: 10.1016/j.dib.2020.105236 (PMC7033335; doi:10.1016/j.dib.2020.105236)
Supplement: Multimedia component 60_di- Ammonium hydrogen citrate [file mmc60.txt]

Kalib 1	-0.354346
Kalib 2	0.012554
Kalib 3	0.001788
Kalib 4	0.000419
Kalib Square	0.000000
Kalib Fano	0.010361
Channel 1	0
Channel 2	0
Channel 3	0
Channel 4	0
Channel 5	0
Channel 6	0
Channel 7	0
Channel 8	0
Channel 9	0
Channel 10	0
Channel 11	0
Channel 12	1
Channel 13	4
Channel 14	20
Channel 15	83
Channel 16	296
Channel 17	1157
Channel 18	3494
Channel 19	9759
Channel 20	24358
Channel 21	55330
Channel 22	111503
Channel 23	202691
Channel 24	328257
Channel 25	475405
Channel 26	624624
Channel 27	738710
Channel 28	777834
Channel 29	740162
Channel 30	629767
Channel 31	480926
Channel 32	326731
Channel 33	200454
Channel 34	111222
Channel 35	54267
Channel 36	23585
Channel 37	9315
Channel 38	3273
Channel 39	1023
Channel 40	297
Channel 41	80
Channel 42	28
Channel 43	10
Channel 44	6
Channel 45	4
Channel 46	5
Channel 47	3
Channel 48	4
Channel 49	8
Channel 50	3
Channel 51	4
Channel 52	7
Channel 53	4
Channel 54	0
Channel 55	1
Channel 56	3
Channel 57	1
Channel 58	4
Channel 59	5
Channel 60	2
Channel 61	1
Channel 62	3
Channel 63	3
Channel 64	0
Channel 65	1
Channel 66	0
Channel 67	5
Channel 68	1
Channel 69	5
Channel 70	2
Channel 71	2
Channel 72	1
Channel 73	1
Channel 74	1
Channel 75	0
Channel 76	0
Channel 77	0
Channel 78	27
Channel 79	36
Channel 80	32
Channel 81	47
Channel 82	31
Channel 83	43
Channel 84	39
Channel 85	42
Channel 86	48
Channel 87	37
Channel 88	50
Channel 89	32
Channel 90	38
Channel 91	36
Channel 92	37
Channel 93	37
Channel 94	37
Channel 95	33
Channel 96	32
Channel 97	33
Channel 98	38
Channel 99	34
Channel 100	45
Channel 101	31
Channel 102	37
Channel 103	50
Channel 104	42
Channel 105	41
Channel 106	39
Channel 107	39
Channel 108	27
Channel 109	31
Channel 110	32
Channel 111	43
Channel 112	37
Channel 113	30
Channel 114	45
Channel 115	31
Channel 116	33
Channel 117	34
Channel 118	29
Channel 119	35
Channel 120	41
Channel 121	49
Channel 122	43
Channel 123	38
Channel 124	50
Channel 125	47
Channel 126	44
Channel 127	42
Channel 128	43
Channel 129	35
Channel 130	42
Channel 131	32
Channel 132	37
Channel 133	26
Channel 134	29
Channel 135	27
Channel 136	20
Channel 137	33
Channel 138	34
Channel 139	28
Channel 140	25
Channel 141	19
Channel 142	26
Channel 143	27
Channel 144	25
Channel 145	32
Channel 146	26
Channel 147	25
Channel 148	29
Channel 149	23
Channel 150	24
Channel 151	32
Channel 152	18
Channel 153	22
Channel 154	21
Channel 155	21
Channel 156	22
Channel 157	22
Channel 158	24
Channel 159	20
Channel 160	27
Channel 161	20
Channel 162	20
Channel 163	20
Channel 164	26
Channel 165	17
Channel 166	18
Channel 167	27
Channel 168	17
Channel 169	19
Channel 170	23
Channel 171	37
Channel 172	16
Channel 173	14
Channel 174	20
Channel 175	15
Channel 176	28
Channel 177	22
Channel 178	15
Channel 179	24
Channel 180	23
Channel 181	21
Channel 182	18
Channel 183	27
Channel 184	31
Channel 185	21
Channel 186	23
Channel 187	22
Channel 188	34
Channel 189	26
Channel 190	36
Channel 191	24
Channel 192	26
Channel 193	21
Channel 194	28
Channel 195	23
Channel 196	23
Channel 197	16
Channel 198	26
Channel 199	17
Channel 200	21
Channel 201	27
Channel 202	18
Channel 203	29
Channel 204	22
Channel 205	32
Channel 206	27
Channel 207	34
Channel 208	33
Channel 209	39
Channel 210	53
Channel 211	51
Channel 212	57
Channel 213	56
Channel 214	59
Channel 215	52
Channel 216	60
Channel 217	55
Channel 218	56
Channel 219	43
Channel 220	63
Channel 221	56
Channel 222	50
Channel 223	38
Channel 224	43
Channel 225	52
Channel 226	52
Channel 227	43
Channel 228	46
Channel 229	37
Channel 230	38
Channel 231	27
Channel 232	38
Channel 233	29
Channel 234	39
Channel 235	30
Channel 236	40
Channel 237	41
Channel 238	41
Channel 239	35
Channel 240	28
Channel 241	41
Channel 242	30
Channel 243	41
Channel 244	30
Channel 245	43
Channel 246	42
Channel 247	45
Channel 248	56
Channel 249	77
Channel 250	90
Channel 251	115
Channel 252	136
Channel 253	163
Channel 254	197
Channel 255	262
Channel 256	314
Channel 257	379
Channel 258	467
Channel 259	601
Channel 260	726
Channel 261	859
Channel 262	1024
Channel 263	1070
Channel 264	1135
Channel 265	1163
Channel 266	1135
Channel 267	1136
Channel 268	915
Channel 269	716
Channel 270	568
Channel 271	428
Channel 272	322
Channel 273	223
Channel 274	183
Channel 275	127
Channel 276	106
Channel 277	110
Channel 278	103
Channel 279	105
Channel 280	134
Channel 281	139
Channel 282	167
Channel 283	142
Channel 284	130
Channel 285	137
Channel 286	104
Channel 287	111
Channel 288	78
Channel 289	68
Channel 290	51
Channel 291	41
Channel 292	26
Channel 293	20
Channel 294	17
Channel 295	20
Channel 296	16
Channel 297	13
Channel 298	15
Channel 299	10
Channel 300	14
Channel 301	17
Channel 302	9
Channel 303	14
Channel 304	10
Channel 305	8
Channel 306	17
Channel 307	12
Channel 308	11
Channel 309	14
Channel 310	18
Channel 311	26
Channel 312	26
Channel 313	28
Channel 314	39
Channel 315	53
Channel 316	62
Channel 317	97
Channel 318	90
Channel 319	135
Channel 320	163
Channel 321	165
Channel 322	166
Channel 323	211
Channel 324	185
Channel 325	149
Channel 326	158
Channel 327	142
Channel 328	134
Channel 329	80
Channel 330	69
Channel 331	61
Channel 332	38
Channel 333	20
Channel 334	14
Channel 335	21
Channel 336	18
Channel 337	16
Channel 338	12
Channel 339	15
Channel 340	11
Channel 341	15
Channel 342	24
Channel 343	12
Channel 344	23
Channel 345	25
Channel 346	32
Channel 347	29
Channel 348	28
Channel 349	29
Channel 350	32
Channel 351	40
Channel 352	24
Channel 353	18
Channel 354	24
Channel 355	18
Channel 356	16
Channel 357	16
Channel 358	8
Channel 359	6
Channel 360	19
Channel 361	4
Channel 362	8
Channel 363	8
Channel 364	6
Channel 365	6
Channel 366	3
Channel 367	11
Channel 368	8
Channel 369	13
Channel 370	13
Channel 371	8
Channel 372	12
Channel 373	10
Channel 374	10
Channel 375	7
Channel 376	9
Channel 377	5
Channel 378	2
Channel 379	8
Channel 380	6
Channel 381	3
Channel 382	7
Channel 383	13
Channel 384	9
Channel 385	5
Channel 386	12
Channel 387	6
Channel 388	11
Channel 389	11
Channel 390	7
Channel 391	10
Channel 392	10
Channel 393	8
Channel 394	7
Channel 395	19
Channel 396	13
Channel 397	12
Channel 398	16
Channel 399	15
Channel 400	13
Channel 401	16
Channel 402	9
Channel 403	9
Channel 404	13
Channel 405	12
Channel 406	15
Channel 407	3
Channel 408	9
Channel 409	6
Channel 410	10
Channel 411	7
Channel 412	7
Channel 413	8
Channel 414	7
Channel 415	7
Channel 416	8
Channel 417	10
Channel 418	6
Channel 419	7
Channel 420	6
Channel 421	9
Channel 422	6
Channel 423	10
Channel 424	10
Channel 425	6
Channel 426	8
Channel 427	9
Channel 428	13
Channel 429	21
Channel 430	11
Channel 431	14
Channel 432	5
Channel 433	12
Channel 434	9
Channel 435	9
Channel 436	14
Channel 437	13
Channel 438	8
Channel 439	10
Channel 440	5
Channel 441	7
Channel 442	8
Channel 443	20
Channel 444	18
Channel 445	11
Channel 446	8
Channel 447	13
Channel 448	12
Channel 449	24
Channel 450	25
Channel 451	30
Channel 452	43
Channel 453	63
Channel 454	72
Channel 455	82
Channel 456	95
Channel 457	101
Channel 458	119
Channel 459	164
Channel 460	175
Channel 461	149
Channel 462	123
Channel 463	141
Channel 464	135
Channel 465	84
Channel 466	97
Channel 467	75
Channel 468	53
Channel 469	44
Channel 470	35
Channel 471	22
Channel 472	16
Channel 473	17
Channel 474	5
Channel 475	14
Channel 476	6
Channel 477	8
Channel 478	8
Channel 479	6
Channel 480	14
Channel 481	9
Channel 482	8
Channel 483	8
Channel 484	4
Channel 485	4
Channel 486	11
Channel 487	10
Channel 488	10
Channel 489	15
Channel 490	15
Channel 491	8
Channel 492	16
Channel 493	27
Channel 494	26
Channel 495	26
Channel 496	36
Channel 497	32
Channel 498	47
Channel 499	46
Channel 500	46
Channel 501	58
Channel 502	42
Channel 503	48
Channel 504	39
Channel 505	29
Channel 506	30
Channel 507	28
Channel 508	27
Channel 509	17
Channel 510	20
Channel 511	14
Channel 512	9
Channel 513	13
Channel 514	18
Channel 515	18
Channel 516	16
Channel 517	12
Channel 518	2
Channel 519	11
Channel 520	12
Channel 521	22
Channel 522	10
Channel 523	13
Channel 524	26
Channel 525	28
Channel 526	40
Channel 527	59
Channel 528	60
Channel 529	85
Channel 530	90
Channel 531	164
Channel 532	191
Channel 533	242
Channel 534	309
Channel 535	346
Channel 536	366
Channel 537	461
Channel 538	518
Channel 539	519
Channel 540	502
Channel 541	471
Channel 542	422
Channel 543	413
Channel 544	309
Channel 545	278
Channel 546	226
Channel 547	176
Channel 548	146
Channel 549	99
Channel 550	80
Channel 551	50
Channel 552	23
Channel 553	27
Channel 554	17
Channel 555	12
Channel 556	7
Channel 557	10
Channel 558	10
Channel 559	13
Channel 560	9
Channel 561	4
Channel 562	10
Channel 563	4
Channel 564	8
Channel 565	8
Channel 566	12
Channel 567	12
Channel 568	11
Channel 569	11
Channel 570	9
Channel 571	6
Channel 572	7
Channel 573	16
Channel 574	6
Channel 575	13
Channel 576	15
Channel 577	12
Channel 578	19
Channel 579	14
Channel 580	29
Channel 581	23
Channel 582	35
Channel 583	34
Channel 584	45
Channel 585	48
Channel 586	49
Channel 587	60
Channel 588	83
Channel 589	71
Channel 590	81
Channel 591	95
Channel 592	79
Channel 593	77
Channel 594	63
Channel 595	83
Channel 596	58
Channel 597	49
Channel 598	41
Channel 599	35
Channel 600	38
Channel 601	28
Channel 602	21
Channel 603	15
Channel 604	18
Channel 605	24
Channel 606	17
Channel 607	16
Channel 608	19
Channel 609	13
Channel 610	16
Channel 611	24
Channel 612	27
Channel 613	45
Channel 614	50
Channel 615	53
Channel 616	70
Channel 617	101
Channel 618	140
Channel 619	142
Channel 620	197
Channel 621	217
Channel 622	226
Channel 623	260
Channel 624	279
Channel 625	269
Channel 626	260
Channel 627	243
Channel 628	244
Channel 629	179
Channel 630	179
Channel 631	153
Channel 632	124
Channel 633	112
Channel 634	72
Channel 635	56
Channel 636	40
Channel 637	39
Channel 638	19
Channel 639	25
Channel 640	19
Channel 641	11
Channel 642	8
Channel 643	8
Channel 644	11
Channel 645	7
Channel 646	7
Channel 647	10
Channel 648	11
Channel 649	9
Channel 650	10
Channel 651	10
Channel 652	10
Channel 653	6
Channel 654	13
Channel 655	9
Channel 656	10
Channel 657	10
Channel 658	12
Channel 659	14
Channel 660	18
Channel 661	17
Channel 662	18
Channel 663	20
Channel 664	35
Channel 665	28
Channel 666	34
Channel 667	42
Channel 668	43
Channel 669	48
Channel 670	42
Channel 671	47
Channel 672	50
Channel 673	37
Channel 674	48
Channel 675	33
Channel 676	41
Channel 677	30
Channel 678	38
Channel 679	29
Channel 680	30
Channel 681	34
Channel 682	47
Channel 683	41
Channel 684	38
Channel 685	54
Channel 686	50
Channel 687	61
Channel 688	62
Channel 689	63
Channel 690	55
Channel 691	53
Channel 692	35
Channel 693	45
Channel 694	49
Channel 695	24
Channel 696	26
Channel 697	14
Channel 698	19
Channel 699	15
Channel 700	15
Channel 701	14
Channel 702	12
Channel 703	9
Channel 704	12
Channel 705	15
Channel 706	11
Channel 707	22
Channel 708	23
Channel 709	31
Channel 710	35
Channel 711	53
Channel 712	48
Channel 713	50
Channel 714	52
Channel 715	70
Channel 716	72
Channel 717	62
Channel 718	63
Channel 719	53
Channel 720	54
Channel 721	51
Channel 722	61
Channel 723	42
Channel 724	42
Channel 725	38
Channel 726	33
Channel 727	21
Channel 728	16
Channel 729	21
Channel 730	15
Channel 731	14
Channel 732	9
Channel 733	6
Channel 734	11
Channel 735	16
Channel 736	8
Channel 737	13
Channel 738	16
Channel 739	11
Channel 740	13
Channel 741	11
Channel 742	7
Channel 743	18
Channel 744	12
Channel 745	11
Channel 746	21
Channel 747	8
Channel 748	8
Channel 749	13
Channel 750	8
Channel 751	9
Channel 752	11
Channel 753	8
Channel 754	8
Channel 755	12
Channel 756	8
Channel 757	5
Channel 758	11
Channel 759	13
Channel 760	11
Channel 761	6
Channel 762	9
Channel 763	11
Channel 764	13
Channel 765	6
Channel 766	12
Channel 767	13
Channel 768	8
Channel 769	9
Channel 770	11
Channel 771	5
Channel 772	8
Channel 773	13
Channel 774	12
Channel 775	10
Channel 776	14
Channel 777	9
Channel 778	5
Channel 779	13
Channel 780	10
Channel 781	15
Channel 782	9
Channel 783	10
Channel 784	20
Channel 785	12
Channel 786	18
Channel 787	20
Channel 788	18
Channel 789	11
Channel 790	23
Channel 791	16
Channel 792	18
Channel 793	13
Channel 794	14
Channel 795	25
Channel 796	24
Channel 797	22
Channel 798	27
Channel 799	27
Channel 800	21
Channel 801	24
Channel 802	30
Channel 803	26
Channel 804	23
Channel 805	15
Channel 806	24
Channel 807	21
Channel 808	17
Channel 809	29
Channel 810	18
Channel 811	17
Channel 812	16
Channel 813	14
Channel 814	8
Channel 815	8
Channel 816	9
Channel 817	7
Channel 818	12
Channel 819	8
Channel 820	7
Channel 821	14
Channel 822	5
Channel 823	5
Channel 824	8
Channel 825	7
Channel 826	6
Channel 827	9
Channel 828	18
Channel 829	12
Channel 830	7
Channel 831	13
Channel 832	11
Channel 833	8
Channel 834	7
Channel 835	13
Channel 836	9
Channel 837	4
Channel 838	16
Channel 839	12
Channel 840	12
Channel 841	9
Channel 842	11
Channel 843	7
Channel 844	5
Channel 845	11
Channel 846	4
Channel 847	8
Channel 848	10
Channel 849	9
Channel 850	10
Channel 851	12
Channel 852	16
Channel 853	10
Channel 854	10
Channel 855	15
Channel 856	11
Channel 857	18
Channel 858	23
Channel 859	16
Channel 860	8
Channel 861	14
Channel 862	17
Channel 863	12
Channel 864	18
Channel 865	29
Channel 866	18
Channel 867	22
Channel 868	20
Channel 869	16
Channel 870	30
Channel 871	26
Channel 872	20
Channel 873	23
Channel 874	24
Channel 875	21
Channel 876	25
Channel 877	19
Channel 878	20
Channel 879	17
Channel 880	11
Channel 881	11
Channel 882	15
Channel 883	11
Channel 884	15
Channel 885	7
Channel 886	10
Channel 887	10
Channel 888	10
Channel 889	11
Channel 890	7
Channel 891	14
Channel 892	9
Channel 893	14
Channel 894	7
Channel 895	10
Channel 896	11
Channel 897	13
Channel 898	17
Channel 899	11
Channel 900	10
Channel 901	5
Channel 902	13
Channel 903	10
Channel 904	11
Channel 905	11
Channel 906	14
Channel 907	11
Channel 908	12
Channel 909	13
Channel 910	15
Channel 911	8
Channel 912	7
Channel 913	11
Channel 914	10
Channel 915	6
Channel 916	9
Channel 917	12
Channel 918	13
Channel 919	9
Channel 920	6
Channel 921	19
Channel 922	12
Channel 923	11
Channel 924	10
Channel 925	16
Channel 926	4
Channel 927	17
Channel 928	17
Channel 929	11
Channel 930	13
Channel 931	25
Channel 932	11
Channel 933	12
Channel 934	21
Channel 935	18
Channel 936	24
Channel 937	14
Channel 938	35
Channel 939	21
Channel 940	11
Channel 941	19
Channel 942	23
Channel 943	15
Channel 944	17
Channel 945	17
Channel 946	18
Channel 947	15
Channel 948	20
Channel 949	26
Channel 950	16
Channel 951	15
Channel 952	17
Channel 953	15
Channel 954	13
Channel 955	9
Channel 956	14
Channel 957	15
Channel 958	19
Channel 959	15
Channel 960	18
Channel 961	14
Channel 962	16
Channel 963	10
Channel 964	14
Channel 965	13
Channel 966	21
Channel 967	15
Channel 968	9
Channel 969	11
Channel 970	15
Channel 971	10
Channel 972	15
Channel 973	21
Channel 974	19
Channel 975	8
Channel 976	21
Channel 977	10
Channel 978	11
Channel 979	19
Channel 980	22
Channel 981	24
Channel 982	17
Channel 983	6
Channel 984	17
Channel 985	12
Channel 986	14
Channel 987	14
Channel 988	11
Channel 989	12
Channel 990	14
Channel 991	9
Channel 992	17
Channel 993	10
Channel 994	12
Channel 995	13
Channel 996	14
Channel 997	7
Channel 998	12
Channel 999	7
Channel 1000	14
Channel 1001	7
Channel 1002	13
Channel 1003	10
Channel 1004	8
Channel 1005	13
Channel 1006	14
Channel 1007	12
Channel 1008	15
Channel 1009	11
Channel 1010	10
Channel 1011	11
Channel 1012	15
Channel 1013	12
Channel 1014	9
Channel 1015	18
Channel 1016	23
Channel 1017	13
Channel 1018	18
Channel 1019	15
Channel 1020	17
Channel 1021	16
Channel 1022	13
Channel 1023	17
Channel 1024	18
Channel 1025	13
Channel 1026	18
Channel 1027	18
Channel 1028	17
Channel 1029	20
Channel 1030	29
Channel 1031	28
Channel 1032	24
Channel 1033	21
Channel 1034	21
Channel 1035	22
Channel 1036	25
Channel 1037	30
Channel 1038	19
Channel 1039	35
Channel 1040	21
Channel 1041	30
Channel 1042	19
Channel 1043	24
Channel 1044	27
Channel 1045	24
Channel 1046	17
Channel 1047	16
Channel 1048	26
Channel 1049	17
Channel 1050	11
Channel 1051	4
Channel 1052	17
Channel 1053	14
Channel 1054	12
Channel 1055	4
Channel 1056	14
Channel 1057	9
Channel 1058	13
Channel 1059	10
Channel 1060	16
Channel 1061	20
Channel 1062	16
Channel 1063	18
Channel 1064	17
Channel 1065	16
Channel 1066	14
Channel 1067	14
Channel 1068	17
Channel 1069	19
Channel 1070	13
Channel 1071	21
Channel 1072	15
Channel 1073	14
Channel 1074	17
Channel 1075	19
Channel 1076	15
Channel 1077	13
Channel 1078	22
Channel 1079	16
Channel 1080	19
Channel 1081	14
Channel 1082	14
Channel 1083	16
Channel 1084	18
Channel 1085	17
Channel 1086	19
Channel 1087	15
Channel 1088	18
Channel 1089	12
Channel 1090	13
Channel 1091	14
Channel 1092	18
Channel 1093	13
Channel 1094	20
Channel 1095	24
Channel 1096	12
Channel 1097	24
Channel 1098	21
Channel 1099	14
Channel 1100	14
Channel 1101	13
Channel 1102	16
Channel 1103	17
Channel 1104	22
Channel 1105	22
Channel 1106	26
Channel 1107	25
Channel 1108	20
Channel 1109	20
Channel 1110	29
Channel 1111	14
Channel 1112	22
Channel 1113	18
Channel 1114	21
Channel 1115	31
Channel 1116	22
Channel 1117	16
Channel 1118	24
Channel 1119	22
Channel 1120	20
Channel 1121	16
Channel 1122	32
Channel 1123	15
Channel 1124	17
Channel 1125	19
Channel 1126	24
Channel 1127	17
Channel 1128	18
Channel 1129	19
Channel 1130	17
Channel 1131	20
Channel 1132	31
Channel 1133	14
Channel 1134	15
Channel 1135	23
Channel 1136	21
Channel 1137	36
Channel 1138	30
Channel 1139	26
Channel 1140	17
Channel 1141	20
Channel 1142	28
Channel 1143	26
Channel 1144	34
Channel 1145	21
Channel 1146	14
Channel 1147	24
Channel 1148	20
Channel 1149	26
Channel 1150	21
Channel 1151	28
Channel 1152	25
Channel 1153	24
Channel 1154	32
Channel 1155	30
Channel 1156	25
Channel 1157	31
Channel 1158	36
Channel 1159	22
Channel 1160	26
Channel 1161	30
Channel 1162	33
Channel 1163	32
Channel 1164	27
Channel 1165	21
Channel 1166	28
Channel 1167	32
Channel 1168	26
Channel 1169	37
Channel 1170	25
Channel 1171	32
Channel 1172	34
Channel 1173	26
Channel 1174	29
Channel 1175	36
Channel 1176	29
Channel 1177	27
Channel 1178	32
Channel 1179	24
Channel 1180	32
Channel 1181	45
Channel 1182	29
Channel 1183	52
Channel 1184	40
Channel 1185	32
Channel 1186	43
Channel 1187	34
Channel 1188	37
Channel 1189	46
Channel 1190	36
Channel 1191	48
Channel 1192	44
Channel 1193	47
Channel 1194	37
Channel 1195	53
Channel 1196	47
Channel 1197	49
Channel 1198	46
Channel 1199	51
Channel 1200	41
Channel 1201	48
Channel 1202	49
Channel 1203	56
Channel 1204	65
Channel 1205	50
Channel 1206	49
Channel 1207	56
Channel 1208	73
Channel 1209	66
Channel 1210	60
Channel 1211	62
Channel 1212	66
Channel 1213	61
Channel 1214	81
Channel 1215	69
Channel 1216	68
Channel 1217	69
Channel 1218	79
Channel 1219	70
Channel 1220	82
Channel 1221	86
Channel 1222	70
Channel 1223	84
Channel 1224	80
Channel 1225	104
Channel 1226	88
Channel 1227	92
Channel 1228	83
Channel 1229	88
Channel 1230	108
Channel 1231	100
Channel 1232	87
Channel 1233	118
Channel 1234	121
Channel 1235	117
Channel 1236	101
Channel 1237	136
Channel 1238	112
Channel 1239	145
Channel 1240	115
Channel 1241	137
Channel 1242	148
Channel 1243	123
Channel 1244	154
Channel 1245	153
Channel 1246	155
Channel 1247	163
Channel 1248	158
Channel 1249	197
Channel 1250	188
Channel 1251	211
Channel 1252	211
Channel 1253	176
Channel 1254	186
Channel 1255	187
Channel 1256	214
Channel 1257	243
Channel 1258	250
Channel 1259	231
Channel 1260	282
Channel 1261	261
Channel 1262	265
Channel 1263	285
Channel 1264	282
Channel 1265	289
Channel 1266	281
Channel 1267	289
Channel 1268	302
Channel 1269	332
Channel 1270	268
Channel 1271	307
Channel 1272	327
Channel 1273	326
Channel 1274	300
Channel 1275	330
Channel 1276	371
Channel 1277	360
Channel 1278	359
Channel 1279	329
Channel 1280	346
Channel 1281	363
Channel 1282	366
Channel 1283	325
Channel 1284	322
Channel 1285	349
Channel 1286	342
Channel 1287	355
Channel 1288	399
Channel 1289	363
Channel 1290	379
Channel 1291	358
Channel 1292	335
Channel 1293	343
Channel 1294	344
Channel 1295	330
Channel 1296	311
Channel 1297	350
Channel 1298	355
Channel 1299	346
Channel 1300	308
Channel 1301	345
Channel 1302	343
Channel 1303	311
Channel 1304	326
Channel 1305	338
Channel 1306	384
Channel 1307	389
Channel 1308	347
Channel 1309	378
Channel 1310	371
Channel 1311	381
Channel 1312	392
Channel 1313	413
Channel 1314	409
Channel 1315	418
Channel 1316	433
Channel 1317	432
Channel 1318	466
Channel 1319	491
Channel 1320	564
Channel 1321	522
Channel 1322	534
Channel 1323	603
Channel 1324	603
Channel 1325	644
Channel 1326	608
Channel 1327	663
Channel 1328	720
Channel 1329	716
Channel 1330	777
Channel 1331	794
Channel 1332	807
Channel 1333	833
Channel 1334	867
Channel 1335	898
Channel 1336	951
Channel 1337	891
Channel 1338	1072
Channel 1339	1053
Channel 1340	1078
Channel 1341	1106
Channel 1342	1140
Channel 1343	1175
Channel 1344	1169
Channel 1345	1171
Channel 1346	1196
Channel 1347	1284
Channel 1348	1312
Channel 1349	1334
Channel 1350	1445
Channel 1351	1394
Channel 1352	1520
Channel 1353	1474
Channel 1354	1495
Channel 1355	1587
Channel 1356	1537
Channel 1357	1636
Channel 1358	1567
Channel 1359	1672
Channel 1360	1737
Channel 1361	1656
Channel 1362	1741
Channel 1363	1857
Channel 1364	1762
Channel 1365	1726
Channel 1366	1805
Channel 1367	1807
Channel 1368	1766
Channel 1369	1867
Channel 1370	1852
Channel 1371	1792
Channel 1372	1739
Channel 1373	1752
Channel 1374	1689
Channel 1375	1700
Channel 1376	1652
Channel 1377	1580
Channel 1378	1608
Channel 1379	1542
Channel 1380	1508
Channel 1381	1475
Channel 1382	1364
Channel 1383	1338
Channel 1384	1353
Channel 1385	1264
Channel 1386	1193
Channel 1387	1132
Channel 1388	1085
Channel 1389	994
Channel 1390	952
Channel 1391	962
Channel 1392	929
Channel 1393	896
Channel 1394	785
Channel 1395	682
Channel 1396	690
Channel 1397	652
Channel 1398	572
Channel 1399	634
Channel 1400	543
Channel 1401	552
Channel 1402	548
Channel 1403	527
Channel 1404	536
Channel 1405	561
Channel 1406	595
Channel 1407	653
Channel 1408	651
Channel 1409	699
Channel 1410	730
Channel 1411	826
Channel 1412	901
Channel 1413	925
Channel 1414	999
Channel 1415	1084
Channel 1416	1106
Channel 1417	1084
Channel 1418	1208
Channel 1419	1268
Channel 1420	1149
Channel 1421	1134
Channel 1422	1263
Channel 1423	1164
Channel 1424	1063
Channel 1425	1048
Channel 1426	1019
Channel 1427	970
Channel 1428	844
Channel 1429	777
Channel 1430	672
Channel 1431	597
Channel 1432	538
Channel 1433	501
Channel 1434	381
Channel 1435	339
Channel 1436	295
Channel 1437	234
Channel 1438	179
Channel 1439	163
Channel 1440	167
Channel 1441	117
Channel 1442	122
Channel 1443	119
Channel 1444	80
Channel 1445	74
Channel 1446	79
Channel 1447	82
Channel 1448	90
Channel 1449	82
Channel 1450	69
Channel 1451	74
Channel 1452	84
Channel 1453	60
Channel 1454	72
Channel 1455	73
Channel 1456	57
Channel 1457	80
Channel 1458	72
Channel 1459	97
Channel 1460	70
Channel 1461	81
Channel 1462	74
Channel 1463	80
Channel 1464	75
Channel 1465	73
Channel 1466	96
Channel 1467	97
Channel 1468	102
Channel 1469	94
Channel 1470	94
Channel 1471	96
Channel 1472	101
Channel 1473	96
Channel 1474	110
Channel 1475	109
Channel 1476	119
Channel 1477	106
Channel 1478	134
Channel 1479	114
Channel 1480	125
Channel 1481	112
Channel 1482	127
Channel 1483	134
Channel 1484	146
Channel 1485	125
Channel 1486	165
Channel 1487	156
Channel 1488	163
Channel 1489	160
Channel 1490	159
Channel 1491	159
Channel 1492	171
Channel 1493	184
Channel 1494	168
Channel 1495	199
Channel 1496	191
Channel 1497	208
Channel 1498	192
Channel 1499	216
Channel 1500	225
Channel 1501	192
Channel 1502	198
Channel 1503	202
Channel 1504	207
Channel 1505	235
Channel 1506	243
Channel 1507	207
Channel 1508	212
Channel 1509	219
Channel 1510	232
Channel 1511	229
Channel 1512	241
Channel 1513	238
Channel 1514	231
Channel 1515	263
Channel 1516	283
Channel 1517	282
Channel 1518	258
Channel 1519	266
Channel 1520	264
Channel 1521	265
Channel 1522	249
Channel 1523	279
Channel 1524	285
Channel 1525	279
Channel 1526	289
Channel 1527	264
Channel 1528	299
Channel 1529	289
Channel 1530	297
Channel 1531	286
Channel 1532	288
Channel 1533	269
Channel 1534	287
Channel 1535	271
Channel 1536	284
Channel 1537	272
Channel 1538	229
Channel 1539	283
Channel 1540	260
Channel 1541	244
Channel 1542	232
Channel 1543	242
Channel 1544	235
Channel 1545	198
Channel 1546	216
Channel 1547	255
Channel 1548	202
Channel 1549	212
Channel 1550	191
Channel 1551	190
Channel 1552	191
Channel 1553	167
Channel 1554	180
Channel 1555	166
Channel 1556	168
Channel 1557	159
Channel 1558	149
Channel 1559	149
Channel 1560	135
Channel 1561	134
Channel 1562	117
Channel 1563	119
Channel 1564	98
Channel 1565	94
Channel 1566	104
Channel 1567	96
Channel 1568	105
Channel 1569	105
Channel 1570	81
Channel 1571	90
Channel 1572	107
Channel 1573	120
Channel 1574	104
Channel 1575	101
Channel 1576	102
Channel 1577	100
Channel 1578	134
Channel 1579	139
Channel 1580	141
Channel 1581	130
Channel 1582	147
Channel 1583	215
Channel 1584	203
Channel 1585	206
Channel 1586	214
Channel 1587	243
Channel 1588	259
Channel 1589	300
Channel 1590	318
Channel 1591	307
Channel 1592	284
Channel 1593	277
Channel 1594	299
Channel 1595	261
Channel 1596	244
Channel 1597	252
Channel 1598	230
Channel 1599	228
Channel 1600	201
Channel 1601	173
Channel 1602	131
Channel 1603	142
Channel 1604	132
Channel 1605	117
Channel 1606	81
Channel 1607	100
Channel 1608	55
Channel 1609	60
Channel 1610	60
Channel 1611	57
Channel 1612	59
Channel 1613	46
Channel 1614	52
Channel 1615	62
Channel 1616	62
Channel 1617	59
Channel 1618	59
Channel 1619	49
Channel 1620	65
Channel 1621	58
Channel 1622	77
Channel 1623	52
Channel 1624	61
Channel 1625	61
Channel 1626	64
Channel 1627	51
Channel 1628	35
Channel 1629	31
Channel 1630	35
Channel 1631	37
Channel 1632	21
Channel 1633	26
Channel 1634	29
Channel 1635	35
Channel 1636	14
Channel 1637	25
Channel 1638	7
Channel 1639	18
Channel 1640	12
Channel 1641	10
Channel 1642	14
Channel 1643	17
Channel 1644	14
Channel 1645	13
Channel 1646	12
Channel 1647	11
Channel 1648	9
Channel 1649	12
Channel 1650	8
Channel 1651	9
Channel 1652	11
Channel 1653	12
Channel 1654	16
Channel 1655	12
Channel 1656	13
Channel 1657	11
Channel 1658	13
Channel 1659	13
Channel 1660	13
Channel 1661	11
Channel 1662	9
Channel 1663	18
Channel 1664	8
Channel 1665	14
Channel 1666	12
Channel 1667	7
Channel 1668	12
Channel 1669	17
Channel 1670	20
Channel 1671	16
Channel 1672	13
Channel 1673	16
Channel 1674	9
Channel 1675	9
Channel 1676	13
Channel 1677	18
Channel 1678	17
Channel 1679	16
Channel 1680	17
Channel 1681	22
Channel 1682	26
Channel 1683	29
Channel 1684	25
Channel 1685	41
Channel 1686	34
Channel 1687	55
Channel 1688	68
Channel 1689	78
Channel 1690	94
Channel 1691	144
Channel 1692	153
Channel 1693	159
Channel 1694	211
Channel 1695	252
Channel 1696	262
Channel 1697	315
Channel 1698	393
Channel 1699	433
Channel 1700	484
Channel 1701	520
Channel 1702	592
Channel 1703	698
Channel 1704	666
Channel 1705	722
Channel 1706	811
Channel 1707	876
Channel 1708	898
Channel 1709	932
Channel 1710	991
Channel 1711	1006
Channel 1712	1059
Channel 1713	1052
Channel 1714	1118
Channel 1715	1068
Channel 1716	1121
Channel 1717	1104
Channel 1718	1143
Channel 1719	1029
Channel 1720	1010
Channel 1721	968
Channel 1722	884
Channel 1723	854
Channel 1724	759
Channel 1725	744
Channel 1726	616
Channel 1727	570
Channel 1728	495
Channel 1729	438
Channel 1730	347
Channel 1731	301
Channel 1732	249
Channel 1733	217
Channel 1734	143
Channel 1735	137
Channel 1736	104
Channel 1737	74
Channel 1738	56
Channel 1739	52
Channel 1740	42
Channel 1741	37
Channel 1742	24
Channel 1743	28
Channel 1744	16
Channel 1745	19
Channel 1746	12
Channel 1747	11
Channel 1748	15
Channel 1749	13
Channel 1750	9
Channel 1751	7
Channel 1752	6
Channel 1753	9
Channel 1754	9
Channel 1755	7
Channel 1756	10
Channel 1757	8
Channel 1758	7
Channel 1759	6
Channel 1760	13
Channel 1761	7
Channel 1762	15
Channel 1763	11
Channel 1764	14
Channel 1765	6
Channel 1766	8
Channel 1767	11
Channel 1768	14
Channel 1769	4
Channel 1770	10
Channel 1771	8
Channel 1772	14
Channel 1773	8
Channel 1774	8
Channel 1775	7
Channel 1776	13
Channel 1777	7
Channel 1778	9
Channel 1779	10
Channel 1780	11
Channel 1781	8
Channel 1782	11
Channel 1783	12
Channel 1784	9
Channel 1785	7
Channel 1786	7
Channel 1787	6
Channel 1788	14
Channel 1789	7
Channel 1790	11
Channel 1791	12
Channel 1792	10
Channel 1793	9
Channel 1794	11
Channel 1795	8
Channel 1796	8
Channel 1797	7
Channel 1798	7
Channel 1799	12
Channel 1800	9
Channel 1801	10
Channel 1802	5
Channel 1803	8
Channel 1804	6
Channel 1805	10
Channel 1806	9
Channel 1807	6
Channel 1808	9
Channel 1809	7
Channel 1810	9
Channel 1811	5
Channel 1812	6
Channel 1813	3
Channel 1814	7
Channel 1815	8
Channel 1816	5
Channel 1817	10
Channel 1818	6
Channel 1819	4
Channel 1820	10
Channel 1821	12
Channel 1822	10
Channel 1823	6
Channel 1824	14
Channel 1825	9
Channel 1826	6
Channel 1827	12
Channel 1828	10
Channel 1829	8
Channel 1830	6
Channel 1831	16
Channel 1832	11
Channel 1833	13
Channel 1834	9
Channel 1835	8
Channel 1836	11
Channel 1837	5
Channel 1838	10
Channel 1839	11
Channel 1840	7
Channel 1841	15
Channel 1842	14
Channel 1843	8
Channel 1844	9
Channel 1845	7
Channel 1846	9
Channel 1847	15
Channel 1848	12
Channel 1849	8
Channel 1850	15
Channel 1851	6
Channel 1852	9
Channel 1853	10
Channel 1854	14
Channel 1855	15
Channel 1856	11
Channel 1857	11
Channel 1858	11
Channel 1859	11
Channel 1860	13
Channel 1861	11
Channel 1862	12
Channel 1863	4
Channel 1864	16
Channel 1865	7
Channel 1866	9
Channel 1867	18
Channel 1868	10
Channel 1869	12
Channel 1870	14
Channel 1871	13
Channel 1872	10
Channel 1873	11
Channel 1874	17
Channel 1875	8
Channel 1876	10
Channel 1877	13
Channel 1878	8
Channel 1879	18
Channel 1880	14
Channel 1881	11
Channel 1882	11
Channel 1883	7
Channel 1884	16
Channel 1885	10
Channel 1886	8
Channel 1887	14
Channel 1888	7
Channel 1889	11
Channel 1890	18
Channel 1891	5
Channel 1892	16
Channel 1893	10
Channel 1894	15
Channel 1895	7
Channel 1896	16
Channel 1897	13
Channel 1898	13
Channel 1899	18
Channel 1900	10
Channel 1901	21
Channel 1902	21
Channel 1903	17
Channel 1904	26
Channel 1905	24
Channel 1906	26
Channel 1907	38
Channel 1908	36
Channel 1909	28
Channel 1910	44
Channel 1911	42
Channel 1912	62
Channel 1913	82
Channel 1914	82
Channel 1915	112
Channel 1916	120
Channel 1917	136
Channel 1918	154
Channel 1919	182
Channel 1920	205
Channel 1921	198
Channel 1922	212
Channel 1923	232
Channel 1924	277
Channel 1925	280
Channel 1926	280
Channel 1927	299
Channel 1928	307
Channel 1929	284
Channel 1930	323
Channel 1931	296
Channel 1932	288
Channel 1933	251
Channel 1934	248
Channel 1935	235
Channel 1936	192
Channel 1937	177
Channel 1938	182
Channel 1939	140
Channel 1940	121
Channel 1941	120
Channel 1942	99
Channel 1943	94
Channel 1944	66
Channel 1945	60
Channel 1946	66
Channel 1947	47
Channel 1948	39
Channel 1949	33
Channel 1950	34
Channel 1951	30
Channel 1952	31
Channel 1953	41
Channel 1954	26
Channel 1955	26
Channel 1956	36
Channel 1957	39
Channel 1958	38
Channel 1959	48
Channel 1960	43
Channel 1961	49
Channel 1962	45
Channel 1963	50
Channel 1964	50
Channel 1965	63
Channel 1966	58
Channel 1967	45
Channel 1968	56
Channel 1969	56
Channel 1970	50
Channel 1971	44
Channel 1972	41
Channel 1973	47
Channel 1974	29
Channel 1975	32
Channel 1976	31
Channel 1977	32
Channel 1978	25
Channel 1979	28
Channel 1980	19
Channel 1981	15
Channel 1982	10
Channel 1983	13
Channel 1984	8
Channel 1985	15
Channel 1986	10
Channel 1987	6
Channel 1988	8
Channel 1989	3
Channel 1990	1
Channel 1991	5
Channel 1992	3
Channel 1993	3
Channel 1994	4
[truncated: 2,102 more rows]
