# Supplementary material for: A dataset of 112 ligands for the preconcentration of mercury, uranium, lanthanum and other pollutants and heavy metals in water
Source: Data Brief. 2020 Feb 4;29:105236. doi: 10.1016/j.dib.2020.105236 (PMC7033335; doi:10.1016/j.dib.2020.105236)
Supplement: Multimedia component 61_Dibenzoylmethane [file mmc61.txt]

Kalib 1	-0.354346
Kalib 2	0.012554
Kalib 3	0.001788
Kalib 4	0.000419
Kalib Square	0.000000
Kalib Fano	0.010361
Channel 1	0
Channel 2	0
Channel 3	0
Channel 4	0
Channel 5	0
Channel 6	0
Channel 7	0
Channel 8	0
Channel 9	0
Channel 10	0
Channel 11	0
Channel 12	1
Channel 13	3
Channel 14	25
Channel 15	70
Channel 16	311
Channel 17	1083
Channel 18	3389
Channel 19	9545
Channel 20	24211
Channel 21	54676
Channel 22	111001
Channel 23	202070
Channel 24	327905
Channel 25	474147
Channel 26	625467
Channel 27	740561
Channel 28	778097
Channel 29	736697
Channel 30	627709
Channel 31	478519
Channel 32	323907
Channel 33	197622
Channel 34	109059
Channel 35	53208
Channel 36	23251
Channel 37	9063
Channel 38	3259
Channel 39	1073
Channel 40	269
Channel 41	85
Channel 42	30
Channel 43	8
Channel 44	9
Channel 45	9
Channel 46	5
Channel 47	7
Channel 48	6
Channel 49	2
Channel 50	4
Channel 51	5
Channel 52	9
Channel 53	4
Channel 54	9
Channel 55	6
Channel 56	2
Channel 57	3
Channel 58	3
Channel 59	5
Channel 60	3
Channel 61	3
Channel 62	0
Channel 63	3
Channel 64	4
Channel 65	2
Channel 66	2
Channel 67	3
Channel 68	3
Channel 69	1
Channel 70	1
Channel 71	2
Channel 72	0
Channel 73	4
Channel 74	2
Channel 75	3
Channel 76	3
Channel 77	2
Channel 78	39
Channel 79	56
Channel 80	56
Channel 81	52
Channel 82	61
Channel 83	74
Channel 84	42
Channel 85	51
Channel 86	70
Channel 87	55
Channel 88	53
Channel 89	79
Channel 90	79
Channel 91	62
Channel 92	65
Channel 93	63
Channel 94	61
Channel 95	61
Channel 96	78
Channel 97	65
Channel 98	54
Channel 99	52
Channel 100	65
Channel 101	60
Channel 102	62
Channel 103	48
Channel 104	65
Channel 105	56
Channel 106	61
Channel 107	59
Channel 108	58
Channel 109	57
Channel 110	47
Channel 111	48
Channel 112	47
Channel 113	56
Channel 114	48
Channel 115	62
Channel 116	55
Channel 117	51
Channel 118	53
Channel 119	42
Channel 120	64
Channel 121	57
Channel 122	40
Channel 123	69
Channel 124	65
Channel 125	53
Channel 126	67
Channel 127	63
Channel 128	51
Channel 129	48
Channel 130	42
Channel 131	36
Channel 132	44
Channel 133	46
Channel 134	44
Channel 135	41
Channel 136	38
Channel 137	34
Channel 138	36
Channel 139	45
Channel 140	28
Channel 141	50
Channel 142	45
Channel 143	40
Channel 144	31
Channel 145	42
Channel 146	27
Channel 147	28
Channel 148	44
Channel 149	32
Channel 150	36
Channel 151	32
Channel 152	31
Channel 153	31
Channel 154	28
Channel 155	35
Channel 156	31
Channel 157	32
Channel 158	28
Channel 159	32
Channel 160	28
Channel 161	27
Channel 162	43
Channel 163	19
Channel 164	31
Channel 165	28
Channel 166	37
Channel 167	28
Channel 168	26
Channel 169	29
Channel 170	38
Channel 171	29
Channel 172	39
Channel 173	27
Channel 174	29
Channel 175	34
Channel 176	35
Channel 177	28
Channel 178	30
Channel 179	35
Channel 180	23
Channel 181	32
Channel 182	25
Channel 183	37
Channel 184	31
Channel 185	35
Channel 186	32
Channel 187	39
Channel 188	38
Channel 189	31
Channel 190	34
Channel 191	35
Channel 192	27
Channel 193	30
Channel 194	24
Channel 195	22
Channel 196	34
Channel 197	37
Channel 198	21
Channel 199	28
Channel 200	26
Channel 201	30
Channel 202	39
Channel 203	40
Channel 204	38
Channel 205	30
Channel 206	39
Channel 207	43
Channel 208	52
Channel 209	55
Channel 210	55
Channel 211	68
Channel 212	69
Channel 213	61
Channel 214	77
Channel 215	57
Channel 216	62
Channel 217	74
Channel 218	68
Channel 219	51
Channel 220	55
Channel 221	62
Channel 222	45
Channel 223	49
Channel 224	51
Channel 225	52
Channel 226	38
Channel 227	50
Channel 228	43
Channel 229	45
Channel 230	60
Channel 231	46
Channel 232	35
Channel 233	36
Channel 234	35
Channel 235	37
Channel 236	24
Channel 237	29
Channel 238	39
Channel 239	41
Channel 240	34
Channel 241	32
Channel 242	30
Channel 243	32
Channel 244	40
Channel 245	40
Channel 246	56
Channel 247	59
Channel 248	58
Channel 249	105
Channel 250	113
Channel 251	139
Channel 252	157
Channel 253	196
Channel 254	205
Channel 255	233
Channel 256	293
Channel 257	382
Channel 258	510
Channel 259	610
Channel 260	699
Channel 261	796
Channel 262	1021
Channel 263	1123
Channel 264	1200
Channel 265	1277
Channel 266	1164
Channel 267	1001
Channel 268	905
Channel 269	750
Channel 270	548
Channel 271	455
Channel 272	335
Channel 273	251
Channel 274	176
Channel 275	125
Channel 276	108
Channel 277	122
Channel 278	113
Channel 279	134
Channel 280	138
Channel 281	124
Channel 282	173
Channel 283	146
Channel 284	147
Channel 285	142
Channel 286	110
Channel 287	95
Channel 288	87
Channel 289	68
Channel 290	58
Channel 291	34
Channel 292	39
Channel 293	35
Channel 294	18
Channel 295	29
Channel 296	22
Channel 297	25
Channel 298	32
Channel 299	19
Channel 300	17
Channel 301	13
Channel 302	21
Channel 303	25
Channel 304	17
Channel 305	12
Channel 306	14
Channel 307	17
Channel 308	14
Channel 309	20
Channel 310	20
Channel 311	20
Channel 312	27
Channel 313	40
Channel 314	48
Channel 315	56
Channel 316	84
Channel 317	101
Channel 318	136
Channel 319	148
Channel 320	156
Channel 321	180
Channel 322	220
Channel 323	208
Channel 324	202
Channel 325	199
Channel 326	179
Channel 327	161
Channel 328	106
Channel 329	84
Channel 330	78
Channel 331	59
Channel 332	42
Channel 333	29
Channel 334	28
Channel 335	24
Channel 336	18
Channel 337	21
Channel 338	18
Channel 339	17
Channel 340	16
Channel 341	25
Channel 342	16
Channel 343	29
Channel 344	37
Channel 345	28
Channel 346	24
Channel 347	36
Channel 348	32
Channel 349	46
Channel 350	38
Channel 351	42
Channel 352	25
Channel 353	23
Channel 354	22
Channel 355	26
Channel 356	20
Channel 357	19
Channel 358	16
Channel 359	16
Channel 360	9
Channel 361	13
Channel 362	17
Channel 363	12
Channel 364	12
Channel 365	7
Channel 366	12
Channel 367	7
Channel 368	11
Channel 369	10
Channel 370	17
Channel 371	10
Channel 372	11
Channel 373	17
Channel 374	17
Channel 375	9
Channel 376	13
Channel 377	13
Channel 378	12
Channel 379	16
Channel 380	12
Channel 381	11
Channel 382	14
Channel 383	19
Channel 384	19
Channel 385	16
Channel 386	17
Channel 387	18
Channel 388	12
Channel 389	20
Channel 390	22
Channel 391	15
Channel 392	14
Channel 393	23
Channel 394	15
Channel 395	22
Channel 396	21
Channel 397	15
Channel 398	17
Channel 399	25
Channel 400	22
Channel 401	19
Channel 402	19
Channel 403	15
Channel 404	18
Channel 405	16
Channel 406	21
Channel 407	15
Channel 408	16
Channel 409	11
Channel 410	25
Channel 411	13
Channel 412	14
Channel 413	10
Channel 414	18
Channel 415	14
Channel 416	16
Channel 417	10
Channel 418	11
Channel 419	11
Channel 420	9
Channel 421	10
Channel 422	14
Channel 423	15
Channel 424	15
Channel 425	16
Channel 426	11
Channel 427	13
Channel 428	13
Channel 429	19
Channel 430	16
Channel 431	17
Channel 432	17
Channel 433	16
Channel 434	19
Channel 435	15
Channel 436	15
Channel 437	9
Channel 438	9
Channel 439	17
Channel 440	10
Channel 441	13
Channel 442	12
Channel 443	17
Channel 444	12
Channel 445	15
Channel 446	14
Channel 447	9
Channel 448	17
Channel 449	19
Channel 450	20
Channel 451	28
Channel 452	36
Channel 453	29
Channel 454	43
Channel 455	45
Channel 456	62
Channel 457	79
Channel 458	78
Channel 459	72
Channel 460	103
Channel 461	78
Channel 462	81
Channel 463	71
Channel 464	82
Channel 465	48
Channel 466	58
Channel 467	37
Channel 468	31
Channel 469	22
Channel 470	23
Channel 471	14
Channel 472	24
Channel 473	13
Channel 474	13
Channel 475	9
Channel 476	11
Channel 477	20
Channel 478	5
Channel 479	12
Channel 480	10
Channel 481	6
Channel 482	6
Channel 483	13
Channel 484	14
Channel 485	20
Channel 486	19
Channel 487	20
Channel 488	11
Channel 489	12
Channel 490	14
Channel 491	18
Channel 492	14
Channel 493	21
Channel 494	17
Channel 495	27
Channel 496	21
Channel 497	31
Channel 498	21
Channel 499	32
Channel 500	35
Channel 501	34
Channel 502	36
Channel 503	37
Channel 504	35
Channel 505	41
Channel 506	26
Channel 507	20
Channel 508	23
Channel 509	20
Channel 510	16
Channel 511	25
Channel 512	27
Channel 513	12
Channel 514	21
Channel 515	16
Channel 516	13
Channel 517	13
Channel 518	16
Channel 519	28
Channel 520	21
Channel 521	17
Channel 522	24
Channel 523	34
Channel 524	30
Channel 525	28
Channel 526	43
Channel 527	45
Channel 528	46
Channel 529	85
Channel 530	95
Channel 531	132
Channel 532	182
Channel 533	215
Channel 534	220
Channel 535	310
Channel 536	336
Channel 537	360
Channel 538	415
Channel 539	397
Channel 540	395
Channel 541	388
Channel 542	339
Channel 543	326
Channel 544	252
Channel 545	206
Channel 546	182
Channel 547	131
Channel 548	107
Channel 549	75
Channel 550	48
Channel 551	34
Channel 552	35
Channel 553	28
Channel 554	17
Channel 555	18
Channel 556	15
Channel 557	8
Channel 558	18
Channel 559	12
Channel 560	11
Channel 561	19
Channel 562	12
Channel 563	9
Channel 564	9
Channel 565	8
Channel 566	20
Channel 567	18
Channel 568	16
Channel 569	10
Channel 570	16
Channel 571	11
Channel 572	9
Channel 573	16
Channel 574	22
Channel 575	20
Channel 576	19
Channel 577	21
Channel 578	20
Channel 579	17
Channel 580	20
Channel 581	24
Channel 582	31
Channel 583	36
Channel 584	37
Channel 585	65
Channel 586	58
Channel 587	63
Channel 588	71
Channel 589	78
Channel 590	84
Channel 591	76
Channel 592	76
Channel 593	83
Channel 594	73
Channel 595	65
Channel 596	61
Channel 597	60
Channel 598	59
Channel 599	37
Channel 600	30
Channel 601	26
Channel 602	16
Channel 603	29
Channel 604	24
Channel 605	21
Channel 606	19
Channel 607	19
Channel 608	22
Channel 609	24
Channel 610	25
Channel 611	28
Channel 612	34
Channel 613	32
Channel 614	38
Channel 615	56
Channel 616	62
Channel 617	79
Channel 618	105
Channel 619	140
Channel 620	180
Channel 621	182
Channel 622	205
Channel 623	208
Channel 624	221
Channel 625	203
Channel 626	202
Channel 627	204
Channel 628	193
Channel 629	189
Channel 630	144
Channel 631	137
Channel 632	100
Channel 633	77
Channel 634	84
Channel 635	60
Channel 636	45
Channel 637	40
Channel 638	28
Channel 639	25
Channel 640	23
Channel 641	27
Channel 642	19
Channel 643	19
Channel 644	16
Channel 645	18
Channel 646	15
Channel 647	15
Channel 648	28
Channel 649	13
Channel 650	18
Channel 651	17
Channel 652	22
Channel 653	30
Channel 654	31
Channel 655	43
Channel 656	46
Channel 657	81
Channel 658	117
Channel 659	122
Channel 660	194
Channel 661	254
Channel 662	292
Channel 663	381
Channel 664	489
Channel 665	595
Channel 666	608
Channel 667	776
Channel 668	840
Channel 669	891
Channel 670	904
Channel 671	963
Channel 672	960
Channel 673	814
Channel 674	795
Channel 675	680
Channel 676	529
Channel 677	498
Channel 678	407
Channel 679	312
Channel 680	254
Channel 681	196
Channel 682	154
Channel 683	123
Channel 684	96
Channel 685	81
Channel 686	80
Channel 687	72
Channel 688	62
Channel 689	70
Channel 690	54
Channel 691	49
Channel 692	51
Channel 693	49
Channel 694	40
Channel 695	36
Channel 696	25
Channel 697	36
Channel 698	30
Channel 699	19
Channel 700	21
Channel 701	21
Channel 702	22
Channel 703	17
Channel 704	24
Channel 705	33
Channel 706	27
Channel 707	51
Channel 708	45
Channel 709	49
Channel 710	52
Channel 711	65
Channel 712	72
Channel 713	77
Channel 714	79
Channel 715	98
Channel 716	111
Channel 717	114
Channel 718	115
Channel 719	121
Channel 720	125
Channel 721	85
Channel 722	82
Channel 723	81
Channel 724	78
Channel 725	62
Channel 726	47
Channel 727	49
Channel 728	58
Channel 729	50
Channel 730	62
Channel 731	72
Channel 732	72
Channel 733	78
Channel 734	87
Channel 735	114
Channel 736	104
Channel 737	107
Channel 738	125
Channel 739	140
Channel 740	149
Channel 741	134
Channel 742	96
Channel 743	119
Channel 744	123
Channel 745	74
Channel 746	73
Channel 747	79
Channel 748	50
Channel 749	43
Channel 750	41
Channel 751	20
Channel 752	22
Channel 753	21
Channel 754	18
Channel 755	8
Channel 756	22
Channel 757	15
Channel 758	10
Channel 759	19
Channel 760	15
Channel 761	7
Channel 762	19
Channel 763	11
Channel 764	19
Channel 765	10
Channel 766	17
Channel 767	10
Channel 768	15
Channel 769	14
Channel 770	14
Channel 771	20
Channel 772	19
Channel 773	12
Channel 774	15
Channel 775	16
Channel 776	21
Channel 777	18
Channel 778	13
Channel 779	19
Channel 780	18
Channel 781	25
Channel 782	18
Channel 783	21
Channel 784	23
Channel 785	29
Channel 786	28
Channel 787	20
Channel 788	28
Channel 789	22
Channel 790	41
Channel 791	32
Channel 792	22
Channel 793	28
Channel 794	36
Channel 795	33
Channel 796	30
Channel 797	40
Channel 798	38
Channel 799	30
Channel 800	46
Channel 801	36
Channel 802	36
Channel 803	39
Channel 804	46
Channel 805	41
Channel 806	37
Channel 807	29
Channel 808	29
Channel 809	34
Channel 810	36
Channel 811	31
Channel 812	9
Channel 813	29
Channel 814	21
Channel 815	14
Channel 816	21
Channel 817	19
Channel 818	20
Channel 819	16
Channel 820	17
Channel 821	23
Channel 822	13
Channel 823	15
Channel 824	17
Channel 825	20
Channel 826	15
Channel 827	21
Channel 828	13
Channel 829	18
Channel 830	16
Channel 831	15
Channel 832	23
Channel 833	11
Channel 834	14
Channel 835	19
Channel 836	18
Channel 837	27
Channel 838	14
Channel 839	21
Channel 840	14
Channel 841	18
Channel 842	18
Channel 843	18
Channel 844	21
Channel 845	18
Channel 846	17
Channel 847	15
Channel 848	20
Channel 849	12
Channel 850	21
Channel 851	18
Channel 852	14
Channel 853	18
Channel 854	18
Channel 855	17
Channel 856	11
Channel 857	15
Channel 858	13
Channel 859	25
Channel 860	17
Channel 861	29
Channel 862	26
Channel 863	15
Channel 864	21
Channel 865	22
Channel 866	27
Channel 867	32
Channel 868	24
Channel 869	33
Channel 870	25
Channel 871	29
Channel 872	25
Channel 873	24
Channel 874	14
Channel 875	29
Channel 876	19
Channel 877	21
Channel 878	23
Channel 879	18
Channel 880	16
Channel 881	20
Channel 882	14
Channel 883	18
Channel 884	20
Channel 885	25
Channel 886	16
Channel 887	20
Channel 888	20
Channel 889	21
Channel 890	11
Channel 891	13
Channel 892	13
Channel 893	27
Channel 894	19
Channel 895	15
Channel 896	27
Channel 897	21
Channel 898	21
Channel 899	27
Channel 900	22
Channel 901	26
Channel 902	22
Channel 903	19
Channel 904	24
Channel 905	20
Channel 906	13
Channel 907	24
Channel 908	19
Channel 909	19
Channel 910	21
Channel 911	23
Channel 912	22
Channel 913	15
Channel 914	26
Channel 915	20
Channel 916	25
Channel 917	23
Channel 918	22
Channel 919	27
Channel 920	21
Channel 921	22
Channel 922	22
Channel 923	19
Channel 924	24
Channel 925	18
Channel 926	23
Channel 927	22
Channel 928	15
Channel 929	24
Channel 930	26
Channel 931	20
Channel 932	27
Channel 933	22
Channel 934	24
Channel 935	18
Channel 936	20
Channel 937	26
Channel 938	28
Channel 939	32
Channel 940	29
Channel 941	31
Channel 942	27
Channel 943	25
Channel 944	25
Channel 945	31
Channel 946	25
Channel 947	28
Channel 948	31
Channel 949	30
Channel 950	34
Channel 951	31
Channel 952	31
Channel 953	23
Channel 954	35
Channel 955	29
Channel 956	25
Channel 957	19
Channel 958	22
Channel 959	26
Channel 960	28
Channel 961	25
Channel 962	25
Channel 963	23
Channel 964	16
Channel 965	27
Channel 966	21
Channel 967	17
Channel 968	19
Channel 969	31
Channel 970	22
Channel 971	21
Channel 972	30
Channel 973	22
Channel 974	26
Channel 975	32
Channel 976	24
Channel 977	38
Channel 978	27
Channel 979	31
Channel 980	23
Channel 981	34
Channel 982	18
Channel 983	33
Channel 984	34
Channel 985	26
Channel 986	22
Channel 987	31
Channel 988	12
Channel 989	17
Channel 990	28
Channel 991	23
Channel 992	24
Channel 993	18
Channel 994	22
Channel 995	26
Channel 996	16
Channel 997	17
Channel 998	20
Channel 999	24
Channel 1000	25
Channel 1001	28
Channel 1002	24
Channel 1003	17
Channel 1004	26
Channel 1005	23
Channel 1006	25
Channel 1007	22
Channel 1008	21
Channel 1009	18
Channel 1010	22
Channel 1011	26
Channel 1012	27
Channel 1013	27
Channel 1014	23
Channel 1015	29
Channel 1016	20
Channel 1017	18
Channel 1018	20
Channel 1019	18
Channel 1020	21
Channel 1021	22
Channel 1022	21
Channel 1023	26
Channel 1024	38
Channel 1025	22
Channel 1026	27
Channel 1027	25
Channel 1028	30
Channel 1029	27
Channel 1030	28
Channel 1031	34
Channel 1032	36
Channel 1033	32
Channel 1034	34
Channel 1035	41
Channel 1036	36
Channel 1037	40
Channel 1038	34
Channel 1039	41
Channel 1040	35
Channel 1041	28
Channel 1042	37
Channel 1043	29
Channel 1044	24
Channel 1045	28
Channel 1046	28
Channel 1047	27
Channel 1048	34
Channel 1049	26
Channel 1050	23
Channel 1051	27
Channel 1052	29
Channel 1053	32
Channel 1054	23
Channel 1055	25
Channel 1056	24
Channel 1057	23
Channel 1058	23
Channel 1059	22
Channel 1060	24
Channel 1061	34
Channel 1062	31
Channel 1063	17
Channel 1064	24
Channel 1065	23
Channel 1066	30
Channel 1067	21
Channel 1068	23
Channel 1069	27
Channel 1070	20
Channel 1071	27
Channel 1072	28
Channel 1073	24
Channel 1074	24
Channel 1075	28
Channel 1076	22
Channel 1077	33
Channel 1078	25
Channel 1079	29
Channel 1080	28
Channel 1081	31
Channel 1082	37
Channel 1083	27
Channel 1084	29
Channel 1085	33
Channel 1086	34
Channel 1087	30
Channel 1088	31
Channel 1089	35
Channel 1090	29
Channel 1091	42
Channel 1092	27
Channel 1093	31
Channel 1094	34
Channel 1095	28
Channel 1096	32
Channel 1097	33
Channel 1098	31
Channel 1099	31
Channel 1100	27
Channel 1101	29
Channel 1102	33
Channel 1103	30
Channel 1104	28
Channel 1105	43
Channel 1106	37
Channel 1107	35
Channel 1108	32
Channel 1109	33
Channel 1110	32
Channel 1111	29
Channel 1112	34
Channel 1113	38
Channel 1114	27
Channel 1115	41
Channel 1116	43
Channel 1117	44
Channel 1118	30
Channel 1119	36
Channel 1120	35
Channel 1121	37
Channel 1122	47
Channel 1123	30
Channel 1124	28
Channel 1125	41
Channel 1126	33
Channel 1127	32
Channel 1128	35
Channel 1129	51
Channel 1130	35
Channel 1131	29
Channel 1132	39
Channel 1133	31
Channel 1134	44
Channel 1135	30
Channel 1136	27
Channel 1137	43
Channel 1138	32
Channel 1139	38
Channel 1140	36
Channel 1141	40
Channel 1142	34
Channel 1143	33
Channel 1144	43
Channel 1145	47
Channel 1146	40
Channel 1147	48
Channel 1148	54
Channel 1149	36
Channel 1150	52
Channel 1151	45
Channel 1152	45
Channel 1153	54
Channel 1154	48
Channel 1155	46
Channel 1156	58
Channel 1157	40
Channel 1158	45
Channel 1159	42
Channel 1160	55
Channel 1161	52
Channel 1162	42
Channel 1163	62
Channel 1164	57
Channel 1165	64
Channel 1166	57
Channel 1167	59
Channel 1168	58
Channel 1169	57
Channel 1170	53
Channel 1171	57
Channel 1172	67
Channel 1173	54
Channel 1174	53
Channel 1175	51
Channel 1176	62
Channel 1177	66
Channel 1178	51
Channel 1179	53
Channel 1180	62
Channel 1181	49
Channel 1182	60
Channel 1183	56
Channel 1184	89
Channel 1185	81
Channel 1186	73
Channel 1187	49
Channel 1188	67
Channel 1189	87
Channel 1190	62
Channel 1191	76
Channel 1192	79
Channel 1193	77
Channel 1194	73
Channel 1195	75
Channel 1196	67
Channel 1197	95
Channel 1198	84
Channel 1199	87
Channel 1200	107
Channel 1201	87
Channel 1202	91
Channel 1203	71
Channel 1204	98
Channel 1205	87
Channel 1206	87
Channel 1207	115
Channel 1208	105
Channel 1209	98
Channel 1210	100
Channel 1211	113
Channel 1212	110
Channel 1213	129
Channel 1214	105
Channel 1215	120
Channel 1216	134
Channel 1217	136
Channel 1218	128
Channel 1219	134
Channel 1220	123
Channel 1221	135
Channel 1222	129
Channel 1223	135
Channel 1224	142
Channel 1225	129
Channel 1226	149
Channel 1227	158
Channel 1228	137
Channel 1229	169
Channel 1230	149
Channel 1231	154
Channel 1232	184
Channel 1233	174
Channel 1234	161
Channel 1235	206
Channel 1236	175
Channel 1237	188
Channel 1238	203
Channel 1239	220
Channel 1240	209
Channel 1241	235
Channel 1242	217
Channel 1243	229
Channel 1244	253
Channel 1245	256
Channel 1246	251
Channel 1247	286
Channel 1248	251
Channel 1249	271
Channel 1250	304
Channel 1251	301
Channel 1252	318
Channel 1253	325
Channel 1254	346
Channel 1255	346
Channel 1256	345
Channel 1257	360
Channel 1258	376
Channel 1259	339
Channel 1260	371
Channel 1261	415
Channel 1262	426
Channel 1263	428
Channel 1264	480
Channel 1265	473
Channel 1266	455
Channel 1267	456
Channel 1268	485
Channel 1269	570
Channel 1270	501
Channel 1271	526
Channel 1272	562
Channel 1273	591
Channel 1274	558
Channel 1275	590
Channel 1276	549
Channel 1277	568
Channel 1278	652
Channel 1279	632
Channel 1280	656
Channel 1281	658
Channel 1282	602
Channel 1283	640
Channel 1284	685
Channel 1285	661
Channel 1286	629
Channel 1287	675
Channel 1288	677
Channel 1289	674
Channel 1290	659
Channel 1291	642
Channel 1292	683
Channel 1293	690
Channel 1294	662
Channel 1295	724
Channel 1296	707
Channel 1297	697
Channel 1298	664
Channel 1299	747
Channel 1300	799
Channel 1301	796
Channel 1302	730
Channel 1303	807
Channel 1304	805
Channel 1305	797
Channel 1306	792
Channel 1307	858
Channel 1308	921
Channel 1309	939
Channel 1310	964
Channel 1311	1074
Channel 1312	1057
Channel 1313	1055
Channel 1314	1113
Channel 1315	1295
Channel 1316	1279
Channel 1317	1335
Channel 1318	1402
Channel 1319	1527
Channel 1320	1634
Channel 1321	1551
Channel 1322	1728
Channel 1323	1766
Channel 1324	1855
Channel 1325	1934
Channel 1326	2033
Channel 1327	2051
Channel 1328	2209
Channel 1329	2316
Channel 1330	2251
Channel 1331	2407
Channel 1332	2404
Channel 1333	2536
Channel 1334	2516
Channel 1335	2558
Channel 1336	2675
Channel 1337	2689
Channel 1338	2860
Channel 1339	2691
Channel 1340	2699
Channel 1341	2703
Channel 1342	2726
Channel 1343	2823
Channel 1344	2776
Channel 1345	2736
Channel 1346	2840
Channel 1347	2726
Channel 1348	2751
Channel 1349	2711
Channel 1350	2679
Channel 1351	2660
Channel 1352	2545
Channel 1353	2620
Channel 1354	2534
Channel 1355	2532
Channel 1356	2586
Channel 1357	2420
Channel 1358	2391
Channel 1359	2440
Channel 1360	2403
Channel 1361	2316
Channel 1362	2275
Channel 1363	2254
Channel 1364	2328
Channel 1365	2243
Channel 1366	2215
Channel 1367	2209
Channel 1368	2202
Channel 1369	2193
Channel 1370	2039
Channel 1371	2061
Channel 1372	2036
Channel 1373	2005
Channel 1374	1976
Channel 1375	1937
Channel 1376	1874
Channel 1377	1858
Channel 1378	1821
Channel 1379	1810
Channel 1380	1666
Channel 1381	1613
Channel 1382	1543
Channel 1383	1475
Channel 1384	1462
Channel 1385	1401
Channel 1386	1290
Channel 1387	1274
Channel 1388	1280
Channel 1389	1135
Channel 1390	1063
Channel 1391	1035
Channel 1392	952
Channel 1393	938
Channel 1394	854
Channel 1395	801
Channel 1396	728
Channel 1397	761
Channel 1398	738
Channel 1399	722
Channel 1400	621
Channel 1401	647
Channel 1402	647
Channel 1403	640
Channel 1404	680
Channel 1405	654
Channel 1406	648
Channel 1407	768
Channel 1408	848
Channel 1409	831
Channel 1410	955
Channel 1411	1022
Channel 1412	1091
Channel 1413	1148
Channel 1414	1232
Channel 1415	1369
Channel 1416	1447
Channel 1417	1426
Channel 1418	1416
Channel 1419	1454
Channel 1420	1527
Channel 1421	1593
Channel 1422	1505
Channel 1423	1469
Channel 1424	1432
Channel 1425	1382
Channel 1426	1300
Channel 1427	1226
Channel 1428	1079
Channel 1429	1011
Channel 1430	938
Channel 1431	804
Channel 1432	724
Channel 1433	620
Channel 1434	520
Channel 1435	504
Channel 1436	383
Channel 1437	329
Channel 1438	319
Channel 1439	272
Channel 1440	274
Channel 1441	202
Channel 1442	198
Channel 1443	175
Channel 1444	167
Channel 1445	148
Channel 1446	151
Channel 1447	157
Channel 1448	130
Channel 1449	150
Channel 1450	175
Channel 1451	142
Channel 1452	145
Channel 1453	170
Channel 1454	176
Channel 1455	174
Channel 1456	162
Channel 1457	163
Channel 1458	180
Channel 1459	188
Channel 1460	186
Channel 1461	182
Channel 1462	224
Channel 1463	196
Channel 1464	201
Channel 1465	207
Channel 1466	236
Channel 1467	257
Channel 1468	274
Channel 1469	309
Channel 1470	293
Channel 1471	291
Channel 1472	315
Channel 1473	326
Channel 1474	349
Channel 1475	335
Channel 1476	330
Channel 1477	402
Channel 1478	361
Channel 1479	370
Channel 1480	368
Channel 1481	410
Channel 1482	430
Channel 1483	427
Channel 1484	454
Channel 1485	440
Channel 1486	466
Channel 1487	436
Channel 1488	470
Channel 1489	450
Channel 1490	463
Channel 1491	481
Channel 1492	452
Channel 1493	458
Channel 1494	472
Channel 1495	477
Channel 1496	482
Channel 1497	470
Channel 1498	434
Channel 1499	451
Channel 1500	510
Channel 1501	487
Channel 1502	485
Channel 1503	500
Channel 1504	466
Channel 1505	432
Channel 1506	420
Channel 1507	446
Channel 1508	476
Channel 1509	411
Channel 1510	430
Channel 1511	412
Channel 1512	389
Channel 1513	396
Channel 1514	362
Channel 1515	405
Channel 1516	400
Channel 1517	383
Channel 1518	388
Channel 1519	387
Channel 1520	377
Channel 1521	348
Channel 1522	374
Channel 1523	363
Channel 1524	359
Channel 1525	361
Channel 1526	380
Channel 1527	399
Channel 1528	334
Channel 1529	349
Channel 1530	295
Channel 1531	314
Channel 1532	346
Channel 1533	291
Channel 1534	332
Channel 1535	302
Channel 1536	333
Channel 1537	302
Channel 1538	329
Channel 1539	314
Channel 1540	276
Channel 1541	314
Channel 1542	274
Channel 1543	272
Channel 1544	273
Channel 1545	270
Channel 1546	244
Channel 1547	238
Channel 1548	238
Channel 1549	194
Channel 1550	239
Channel 1551	219
Channel 1552	206
Channel 1553	194
Channel 1554	197
Channel 1555	193
Channel 1556	199
Channel 1557	175
Channel 1558	171
Channel 1559	132
Channel 1560	133
Channel 1561	159
Channel 1562	137
Channel 1563	134
Channel 1564	142
Channel 1565	162
Channel 1566	131
Channel 1567	120
Channel 1568	105
Channel 1569	115
Channel 1570	93
Channel 1571	117
Channel 1572	110
Channel 1573	109
Channel 1574	128
Channel 1575	127
Channel 1576	123
Channel 1577	116
Channel 1578	132
Channel 1579	145
Channel 1580	162
Channel 1581	163
Channel 1582	210
Channel 1583	204
Channel 1584	242
Channel 1585	267
Channel 1586	277
Channel 1587	311
Channel 1588	320
Channel 1589	299
Channel 1590	328
Channel 1591	330
Channel 1592	332
Channel 1593	323
Channel 1594	357
Channel 1595	366
Channel 1596	297
Channel 1597	311
Channel 1598	288
Channel 1599	278
Channel 1600	223
Channel 1601	227
Channel 1602	175
Channel 1603	166
Channel 1604	154
Channel 1605	127
Channel 1606	126
Channel 1607	113
Channel 1608	80
Channel 1609	80
Channel 1610	65
Channel 1611	74
Channel 1612	57
Channel 1613	67
Channel 1614	82
Channel 1615	70
Channel 1616	65
Channel 1617	58
Channel 1618	67
Channel 1619	58
Channel 1620	64
Channel 1621	78
Channel 1622	59
Channel 1623	61
Channel 1624	77
Channel 1625	64
Channel 1626	52
Channel 1627	65
Channel 1628	52
Channel 1629	52
Channel 1630	46
Channel 1631	45
Channel 1632	36
Channel 1633	39
Channel 1634	29
Channel 1635	23
Channel 1636	18
Channel 1637	27
Channel 1638	22
Channel 1639	18
Channel 1640	13
Channel 1641	14
Channel 1642	16
Channel 1643	17
Channel 1644	16
Channel 1645	19
Channel 1646	18
Channel 1647	13
Channel 1648	14
Channel 1649	14
Channel 1650	23
Channel 1651	13
Channel 1652	22
Channel 1653	14
Channel 1654	17
Channel 1655	18
Channel 1656	15
Channel 1657	15
Channel 1658	16
Channel 1659	11
Channel 1660	17
Channel 1661	16
Channel 1662	13
Channel 1663	18
Channel 1664	18
Channel 1665	28
Channel 1666	14
Channel 1667	17
Channel 1668	20
Channel 1669	12
Channel 1670	16
Channel 1671	26
Channel 1672	15
Channel 1673	13
Channel 1674	15
Channel 1675	23
Channel 1676	23
Channel 1677	20
Channel 1678	22
Channel 1679	22
Channel 1680	15
Channel 1681	22
Channel 1682	28
Channel 1683	35
Channel 1684	36
Channel 1685	48
Channel 1686	62
Channel 1687	64
Channel 1688	57
Channel 1689	91
Channel 1690	107
Channel 1691	109
Channel 1692	146
Channel 1693	176
Channel 1694	180
Channel 1695	249
Channel 1696	271
Channel 1697	327
Channel 1698	376
Channel 1699	405
Channel 1700	509
Channel 1701	533
Channel 1702	602
Channel 1703	630
Channel 1704	690
Channel 1705	806
Channel 1706	799
Channel 1707	912
Channel 1708	892
Channel 1709	947
Channel 1710	1012
Channel 1711	985
Channel 1712	1141
Channel 1713	1056
Channel 1714	1111
Channel 1715	1195
Channel 1716	1041
Channel 1717	1065
Channel 1718	1061
Channel 1719	1042
Channel 1720	1038
Channel 1721	1052
Channel 1722	907
Channel 1723	830
Channel 1724	744
Channel 1725	736
Channel 1726	622
Channel 1727	540
Channel 1728	527
Channel 1729	403
Channel 1730	379
Channel 1731	292
Channel 1732	263
Channel 1733	194
Channel 1734	153
Channel 1735	137
Channel 1736	120
Channel 1737	86
Channel 1738	74
Channel 1739	57
Channel 1740	53
Channel 1741	39
Channel 1742	31
Channel 1743	22
Channel 1744	21
Channel 1745	26
Channel 1746	17
Channel 1747	12
Channel 1748	18
Channel 1749	12
Channel 1750	19
Channel 1751	16
Channel 1752	8
Channel 1753	14
Channel 1754	16
Channel 1755	11
Channel 1756	11
Channel 1757	9
Channel 1758	4
Channel 1759	10
Channel 1760	11
Channel 1761	11
Channel 1762	12
Channel 1763	11
Channel 1764	11
Channel 1765	17
Channel 1766	15
Channel 1767	9
Channel 1768	16
Channel 1769	13
Channel 1770	18
Channel 1771	11
Channel 1772	11
Channel 1773	12
Channel 1774	13
Channel 1775	16
Channel 1776	8
Channel 1777	15
Channel 1778	14
Channel 1779	11
Channel 1780	14
Channel 1781	16
Channel 1782	16
Channel 1783	14
Channel 1784	12
Channel 1785	11
Channel 1786	15
Channel 1787	17
Channel 1788	13
Channel 1789	12
Channel 1790	21
Channel 1791	8
Channel 1792	15
Channel 1793	13
Channel 1794	17
Channel 1795	17
Channel 1796	16
Channel 1797	8
Channel 1798	10
Channel 1799	13
Channel 1800	11
Channel 1801	9
Channel 1802	9
Channel 1803	7
Channel 1804	15
Channel 1805	8
Channel 1806	9
Channel 1807	11
Channel 1808	7
Channel 1809	13
Channel 1810	11
Channel 1811	7
Channel 1812	8
Channel 1813	6
Channel 1814	10
Channel 1815	12
Channel 1816	10
Channel 1817	9
Channel 1818	11
Channel 1819	13
Channel 1820	11
Channel 1821	9
Channel 1822	13
Channel 1823	10
Channel 1824	8
Channel 1825	11
Channel 1826	12
Channel 1827	13
Channel 1828	16
Channel 1829	12
Channel 1830	11
Channel 1831	13
Channel 1832	18
Channel 1833	8
Channel 1834	9
Channel 1835	7
Channel 1836	10
Channel 1837	14
Channel 1838	14
Channel 1839	10
Channel 1840	15
Channel 1841	13
Channel 1842	11
Channel 1843	12
Channel 1844	12
Channel 1845	12
Channel 1846	11
Channel 1847	15
Channel 1848	18
Channel 1849	13
Channel 1850	18
Channel 1851	14
Channel 1852	8
Channel 1853	15
Channel 1854	17
Channel 1855	17
Channel 1856	18
Channel 1857	9
Channel 1858	13
Channel 1859	19
Channel 1860	16
Channel 1861	14
Channel 1862	13
Channel 1863	9
Channel 1864	14
Channel 1865	8
Channel 1866	12
Channel 1867	14
Channel 1868	11
Channel 1869	23
Channel 1870	15
Channel 1871	10
Channel 1872	12
Channel 1873	16
Channel 1874	15
Channel 1875	15
Channel 1876	14
Channel 1877	11
Channel 1878	9
Channel 1879	24
Channel 1880	11
Channel 1881	9
Channel 1882	11
Channel 1883	19
Channel 1884	30
Channel 1885	19
Channel 1886	11
Channel 1887	19
Channel 1888	13
Channel 1889	17
Channel 1890	17
Channel 1891	17
Channel 1892	16
Channel 1893	13
Channel 1894	17
Channel 1895	20
Channel 1896	18
Channel 1897	11
Channel 1898	19
Channel 1899	20
Channel 1900	17
Channel 1901	31
Channel 1902	19
Channel 1903	31
Channel 1904	18
Channel 1905	20
Channel 1906	28
Channel 1907	30
Channel 1908	40
Channel 1909	50
Channel 1910	51
Channel 1911	60
Channel 1912	65
Channel 1913	92
Channel 1914	88
Channel 1915	95
Channel 1916	119
Channel 1917	125
Channel 1918	173
Channel 1919	182
Channel 1920	212
Channel 1921	201
Channel 1922	249
Channel 1923	260
Channel 1924	290
Channel 1925	301
Channel 1926	305
Channel 1927	305
Channel 1928	276
Channel 1929	291
Channel 1930	306
Channel 1931	307
Channel 1932	265
Channel 1933	263
Channel 1934	243
Channel 1935	248
Channel 1936	207
Channel 1937	214
Channel 1938	176
Channel 1939	144
Channel 1940	133
Channel 1941	129
Channel 1942	104
Channel 1943	100
Channel 1944	74
Channel 1945	68
Channel 1946	58
Channel 1947	41
Channel 1948	37
Channel 1949	46
Channel 1950	34
Channel 1951	41
Channel 1952	39
Channel 1953	35
Channel 1954	40
Channel 1955	38
Channel 1956	45
Channel 1957	43
Channel 1958	52
Channel 1959	50
Channel 1960	46
Channel 1961	50
Channel 1962	54
Channel 1963	58
Channel 1964	50
Channel 1965	44
Channel 1966	46
Channel 1967	49
Channel 1968	46
Channel 1969	54
Channel 1970	50
Channel 1971	50
Channel 1972	46
Channel 1973	38
Channel 1974	57
Channel 1975	44
Channel 1976	30
Channel 1977	27
Channel 1978	37
Channel 1979	32
Channel 1980	26
Channel 1981	21
Channel 1982	17
Channel 1983	14
Channel 1984	8
Channel 1985	11
Channel 1986	7
Channel 1987	14
Channel 1988	12
Channel 1989	14
Channel 1990	6
Channel 1991	4
Channel 1992	8
Channel 1993	7
Channel 1994	5
[truncated: 2,102 more rows]
