# Supplementary material for: A dataset of 112 ligands for the preconcentration of mercury, uranium, lanthanum and other pollutants and heavy metals in water
Source: Data Brief. 2020 Feb 4;29:105236. doi: 10.1016/j.dib.2020.105236 (PMC7033335; doi:10.1016/j.dib.2020.105236)
Supplement: Multimedia component 62_Dimethylglyoxim [file mmc62.txt]

0
0
0
0
0
0
0
0
0
0
0
0
2
13
76
326
1056
3481
9742
24355
55338
110686
201959
327802
475808
623345
740491
777916
737546
628170
478426
325354
198427
109796
53448
23198
9272
3205
1010
277
75
36
6
11
17
12
4
6
6
6
11
2
3
7
3
3
1
7
3
4
3
3
3
4
7
2
1
0
2
5
0
1
0
2
0
3
3
31
65
64
67
79
54
71
57
63
73
59
69
64
73
54
69
68
84
77
55
62
67
61
59
64
59
51
51
52
72
55
49
47
56
49
56
58
52
50
57
43
46
64
48
65
61
66
55
64
65
56
61
53
44
41
32
26
38
37
37
44
43
35
39
40
46
44
38
28
31
37
30
29
36
25
34
37
27
36
25
39
28
38
30
33
32
34
28
26
31
33
27
28
30
26
25
42
28
26
41
31
37
32
36
40
25
31
32
44
32
34
23
43
34
31
38
35
28
33
37
33
19
31
36
30
26
40
25
37
42
42
47
50
44
65
56
63
55
70
60
51
67
47
62
46
60
50
34
56
37
33
45
31
31
50
20
25
35
34
35
32
37
36
43
30
31
37
54
46
57
73
82
103
127
156
178
242
285
289
380
486
619
689
872
1003
1136
1178
1259
1067
1093
936
717
577
472
324
257
167
122
117
120
126
115
141
144
162
151
143
136
117
110
81
64
55
52
41
41
29
31
21
23
26
19
23
11
15
20
13
17
19
19
24
11
26
20
35
30
39
54
80
77
112
154
128
160
182
173
178
156
152
122
113
81
73
31
37
31
24
20
18
24
13
24
21
21
24
19
26
23
44
45
32
37
28
33
33
31
26
21
18
15
13
16
12
13
16
10
23
18
22
5
10
11
14
10
13
15
18
15
12
15
13
14
14
14
10
16
8
16
15
13
16
10
14
18
18
15
12
16
12
12
11
11
16
12
17
11
12
15
15
12
12
11
12
15
8
13
8
13
14
13
16
12
13
7
16
20
14
11
9
9
21
11
16
13
15
22
14
12
13
11
14
2
10
10
11
3
14
9
9
8
21
16
19
22
20
32
40
45
59
59
85
74
82
66
94
79
63
77
38
35
34
29
25
17
18
24
12
11
11
9
8
9
14
12
5
14
17
14
14
12
7
10
17
18
16
15
20
12
21
19
29
30
39
39
30
24
26
24
33
26
27
16
19
30
24
25
13
15
16
24
13
14
26
27
19
18
31
36
44
52
61
68
105
126
139
189
193
256
300
336
362
374
357
326
295
268
222
185
139
105
94
77
48
33
24
25
21
13
13
16
6
9
15
9
15
14
17
12
17
8
11
12
15
18
14
9
16
16
22
21
10
24
22
19
19
30
37
40
41
45
67
53
72
72
75
75
73
61
56
44
41
43
31
31
27
20
14
26
13
16
17
14
21
33
32
39
47
65
82
100
121
129
153
196
195
222
234
193
226
203
203
168
158
108
110
98
65
44
37
31
21
18
20
21
15
13
12
18
15
11
14
14
10
8
18
17
15
21
18
22
15
18
11
23
24
19
24
37
30
31
25
39
46
41
30
27
28
26
26
24
34
21
43
38
42
44
47
46
47
62
68
80
48
48
49
53
53
42
24
21
21
15
16
17
16
20
22
24
25
27
22
32
41
52
60
42
42
62
81
71
54
67
71
62
69
39
47
34
33
32
26
23
29
17
15
18
18
16
28
16
19
19
19
15
20
17
15
16
19
13
13
14
23
13
10
16
10
12
14
15
21
20
19
11
18
10
17
11
18
20
19
11
21
20
24
14
13
14
19
21
19
12
18
14
17
16
30
17
18
13
15
24
23
20
24
31
13
15
14
26
30
26
25
32
26
22
13
23
29
26
26
18
20
13
14
21
12
18
26
25
18
21
19
15
11
13
15
18
18
15
14
21
25
17
14
19
22
15
17
20
16
18
16
17
12
22
17
16
21
15
15
20
18
17
16
16
16
18
20
27
18
19
20
20
22
19
22
18
18
19
19
17
19
21
19
16
27
8
20
24
24
16
23
20
19
21
26
15
20
17
20
23
30
20
17
22
20
22
20
19
17
21
12
27
26
16
21
28
18
18
34
27
19
19
30
18
21
12
23
21
18
17
27
26
20
22
18
15
23
30
27
18
19
24
21
20
24
22
23
22
24
29
26
23
24
22
22
24
17
27
28
24
33
30
13
25
18
19
20
19
22
26
23
25
30
27
24
18
18
26
15
21
20
14
16
19
26
22
20
26
42
25
25
25
25
26
24
23
27
20
19
25
30
41
26
28
25
17
24
27
19
20
21
18
16
20
33
20
19
22
20
24
10
18
23
25
18
29
25
21
24
24
27
24
18
24
30
20
26
32
35
23
21
31
28
31
35
26
38
35
30
39
39
29
29
30
35
36
26
23
27
29
17
25
32
20
24
36
36
34
31
25
34
30
26
29
22
13
28
21
21
27
27
40
21
27
28
27
28
24
26
31
30
35
26
34
27
26
41
26
40
34
29
23
35
37
37
32
28
34
37
34
35
37
42
42
41
36
40
29
26
29
31
32
41
33
29
23
37
29
43
36
36
31
35
38
30
40
50
27
34
43
30
24
28
46
33
42
37
33
40
52
37
40
47
45
52
49
52
37
41
40
53
58
58
50
43
45
44
42
46
44
60
57
44
56
40
50
59
45
39
45
62
46
56
55
56
51
60
50
72
64
51
67
65
66
73
85
64
85
58
64
85
96
71
81
76
77
93
95
87
99
77
71
101
81
96
91
93
94
90
92
105
102
116
114
130
129
133
110
137
124
136
132
133
128
154
122
152
180
173
182
165
175
176
181
175
201
196
219
217
220
208
212
254
253
209
282
286
262
259
285
293
307
266
346
310
367
384
379
398
400
397
414
435
458
449
482
481
499
521
551
508
554
554
603
542
569
585
620
654
641
605
627
634
620
668
711
640
665
680
717
671
657
699
708
722
694
735
740
736
787
758
761
760
803
831
891
873
904
930
985
1003
1037
1093
1115
1186
1346
1320
1388
1441
1549
1681
1697
1800
1930
1951
2086
2069
2270
2297
2375
2389
2501
2556
2538
2674
2581
2760
2677
2848
2842
2858
2814
2775
2888
2817
2803
2840
2867
2806
2784
2726
2660
2628
2607
2599
2508
2555
2515
2406
2381
2325
2350
2362
2288
2330
2260
2201
2192
2099
2181
2192
2028
1936
1906
1877
1869
1857
1796
1681
1683
1606
1588
1545
1557
1384
1311
1271
1188
1138
1082
1011
1021
941
913
847
820
711
737
636
688
653
573
626
670
678
670
708
786
822
842
939
1040
1143
1155
1266
1348
1371
1444
1497
1502
1552
1528
1588
1528
1451
1386
1274
1136
1076
1032
867
784
674
554
542
497
389
358
240
298
242
251
208
170
187
143
177
176
168
183
174
151
161
182
165
164
173
194
187
220
221
201
213
225
213
232
224
260
257
269
295
306
322
361
312
336
357
408
396
416
386
399
418
479
468
470
445
459
478
504
488
450
488
474
453
469
484
479
481
448
489
470
433
474
409
448
456
420
428
425
408
396
436
386
401
387
412
343
391
376
366
404
343
354
370
332
353
349
345
349
311
318
319
297
373
318
308
303
324
291
273
274
289
258
280
253
258
218
238
239
229
193
202
189
214
168
161
177
166
168
179
136
154
139
129
121
137
126
115
123
103
124
109
100
99
102
130
118
137
166
167
188
231
225
249
260
246
303
266
315
342
360
352
352
322
342
306
284
253
239
219
202
182
138
120
106
109
80
86
79
74
71
69
61
75
78
75
70
74
81
64
69
81
70
76
47
70
49
43
45
52
41
40
34
29
33
29
18
22
16
17
20
13
13
14
18
15
22
15
16
12
8
17
11
12
24
12
14
11
10
9
13
19
16
18
17
22
17
9
12
19
14
11
27
22
25
14
12
15
22
24
25
35
38
44
34
44
56
72
81
90
141
172
181
245
278
314
340
387
461
502
562
604
706
710
804
836
872
941
970
1063
1103
1101
1120
1069
1145
1151
1063
1133
1071
958
966
888
792
745
686
599
566
491
378
323
296
245
185
155
138
90
80
75
51
44
34
30
34
20
18
26
15
14
10
19
9
16
19
14
19
15
13
13
10
10
9
18
15
21
15
13
11
14
6
6
16
14
14
14
11
11
14
12
13
14
11
15
13
11
19
7
10
9
9
8
13
6
16
7
8
19
11
12
13
11
10
10
10
11
13
12
13
14
8
8
11
15
12
9
13
12
9
10
15
6
12
12
13
13
6
10
7
8
8
17
12
7
10
11
10
7
11
12
7
14
15
16
16
11
13
11
12
12
9
13
17
9
11
15
11
14
11
12
20
10
14
19
12
18
19
13
13
11
8
15
20
15
14
13
21
11
12
17
14
12
13
16
15
7
15
16
15
22
12
16
13
19
17
11
9
10
17
15
23
22
13
13
24
26
40
25
30
37
41
42
67
74
80
107
131
119
139
154
173
206
218
244
269
301
280
293
290
299
315
296
288
279
266
253
233
198
178
168
151
156
108
97
79
64
66
47
45
47
38
45
27
19
35
43
38
44
33
45
55
34
54
46
53
54
62
61
42
62
62
63
57
50
46
53
43
40
39
26
32
27
20
18
11
13
12
10
13
9
12
9
4
5
7
10
10
6
7
4
6
7
10
5
6
7
6
8
4
7
5
5
2
6
5
9
8
5
4
7
12
7
5
6
8
1
8
4
7
6
10
8
6
10
6
7
10
10
4
5
6
4
6
9
9
6
6
11
13
5108
0
0
0
0
0
0
0
0
0
0
0
0
0
0
0
0
0
0
0
0
0
0
0
0
0
0
0
0
0
0
0
0
0
0
0
0
0
0
0
0
0
0
0
0
0
0
0
0
0
0
0
0
0
0
0
0
0
0
0
0
0
0
0
0
0
0
0
0
0
0
0
0
0
0
0
0
0
0
0
0
0
0
0
0
0
0
0
0
0
0
0
0
0
0
0
0
0
0
0
0
0
0
0
0
0
0
0
0
0
0
0
0
0
0
0
0
0
0
0
0
0
0
0
0
0
0
0
0
0
0
0
0
0
0
0
0
0
0
0
0
0
0
0
0
0
0
0
0
0
0
0
0
0
0
0
0
0
0
0
0
0
0
0
0
0
0
0
0
0
0
0
0
0
0
0
0
0
0
0
0
0
0
0
0
0
0
0
0
0
0
0
0
0
0
0
0
0
0
0
0
0
0
0
0
0
0
0
0
0
0
0
0
0
0
0
0
0
0
0
0
0
0
0
0
0
0
0
0
0
0
0
0
0
0
0
0
0
0
0
0
0
0
0
0
0
0
0
0
0
0
0
0
0
0
0
0
0
0
0
0
0
0
0
0
0
0
0
0
0
0
0
0
0
0
0
0
0
0
0
0
0
0
0
0
0
0
0
0
0
0
0
0
0
0
0
0
0
0
0
0
0
0
0
0
0
0
0
0
0
0
0
0
0
0
0
0
0
0
0
0
0
0
0
0
0
0
0
0
0
0
0
0
0
0
0
0
0
0
0
0
0
0
0
0
0
0
0
0
0
0
0
0
0
0
0
0
0
0
0
0
0
0
0
0
0
0
0
0
0
0
0
0
0
0
0
0
0
0
0
0
0
0
0
0
0
0
0
0
0
0
0
0
0
0
0
0
0
0
0
0
0
0
0
0
0
0
0
0
0
0
0
0
0
0
0
0
0
0
0
0
0
0
0
0
0
0
0
0
0
0
0
0
0
0
0
0
0
0
0
0
0
0
0
0
0
0
0
0
0
0
0
0
0
0
0
0
0
0
0
0
0
0
0
0
0
0
0
0
0
0
0
0
0
0
0
0
0
0
0
0
0
0
0
0
0
0
0
0
0
0
0
0
0
0
0
0
0
0
0
0
0
0
0
0
0
0
0
0
0
0
0
0
0
0
0
0
0
0
0
0
0
0
0
0
0
0
0
0
0
0
0
0
0
0
0
0
0
0
0
0
0
0
0
0
0
0
0
0
0
0
0
0
0
0
0
0
0
0
0
0
0
0
0
0
0
0
0
0
0
0
0
0
0
0
0
0
0
0
0
0
0
0
0
0
0
0
0
0
0
0
0
0
0
0
0
0
0
0
0
0
0
0
0
0
0
0
0
0
0
0
0
0
0
0
0
0
0
0
0
0
0
0
0
0
0
0
0
0
0
0
0
0
0
0
0
0
0
0
0
0
0
0
0
0
0
0
0
0
0
0
0
0
0
0
0
0
0
0
0
0
0
0
0
0
0
0
0
0
0
0
0
0
0
0
0
0
0
0
0
0
0
0
0
0
0
0
0
0
0
0
0
0
0
0
0
0
0
0
0
0
0
0
0
0
0
0
0
0
0
0
0
0
0
0
0
0
0
0
0
0
0
0
0
0
0
0
0
0
0
0
0
0
0
0
0
0
0
0
0
0
0
0
0
0
0
0
0
0
0
0
0
0
0
0
0
0
0
0
0
0
0
0
0
0
0
0
0
0
0
0
0
0
0
0
0
0
0
0
0
0
0
0
0
0
0
0
0
0
0
0
0
0
0
0
0
0
0
0
0
0
0
0
0
0
0
0
0
0
0
0
0
0
0
0
0
0
0
0
0
0
0
0
0
0
0
0
0
0
0
0
0
0
0
0
0
0
0
0
0
0
0
0
0
0
0
0
0
0
0
0
0
0
0
0
0
0
0
0
0
0
0
0
0
0
0
0
0
0
0
0
0
0
0
0
0
0
0
0
0
0
0
0
0
0
0
0
0
0
0
0
0
0
0
0
0
0
0
0
0
0
0
0
0
0
0
0
0
0
0
0
0
0
0
0
0
0
0
0
0
0
0
0
0
0
0
0
0
0
0
0
0
0
0
0
0
0
0
0
0
0
0
0
0
0
0
0
0
0
0
0
0
0
0
0
0
0
0
0
0
0
0
0
0
0
0
0
0
0
0
0
0
0
0
0
0
0
0
0
0
0
0
0
0
0
0
0
0
0
0
0
0
0
0
0
0
0
0
0
0
0
0
0
0
0
0
0
0
0
0
0
0
0
0
0
0
0
0
0
0
0
0
0
0
0
0
0
0
0
0
0
0
0
0
0
0
0
0
0
0
0
0
0
0
0
0
0
0
0
0
0
0
0
0
0
0
0
0
0
0
0
0
0
0
0
0
0
0
0
0
0
0
0
0
0
0
0
0
0
0
0
0
0
0
0
0
0
0
0
0
0
0
0
0
0
0
0
0
0
0
0
0
0
0
0
0
0
0
0
0
0
0
0
0
0
0
0
0
0
0
0
0
0
0
0
0
0
0
0
0
0
0
0
0
0
0
0
0
0
0
0
0
0
0
0
0
0
0
0
0
0
0
0
0
0
0
0
0
0
0
0
0
0
0
0
0
0
0
0
0
0
0
0
0
0
0
0
0
0
0
0
0
0
0
0
0
0
0
0
0
0
0
0
0
0
0
0
0
0
0
0
0
0
0
0
0
0
0
0
0
0
0
0
0
0
0
0
0
0
0
0
0
0
0
0
0
0
0
0
0
0
0
0
0
0
0
0
0
0
0
0
0
0
0
0
0
0
0
0
0
0
0
0
0
0
0
0
0
0
0
0
0
0
0
0
0
0
0
0
0
0
0
0
0
0
0
0
0
0
0
0
0
0
0
0
0
0
0
0
0
0
0
0
0
0
0
0
0
0
0
0
0
0
0
0
0
0
0
0
0
0
0
0
0
0
0
0
0
0
0
0
0
0
0
0
0
0
0
0
0
0
0
0
0
0
0
0
0
0
0
0
0
0
0
0
0
0
0
0
0
0
0
0
0
0
0
0
0
0
0
0
0
0
0
0
0
0
0
0
0
0
0
0
0
0
0
0
0
0
0
0
0
0
0
0
0
0
0
0
0
0
0
0
0
0
0
0
0
0
0
0
0
0
0
0
0
0
0
0
0
0
0
0
0
0
0
0
0
0
0
0
0
0
0
0
0
0
0
0
0
0
0
0
0
0
0
0
0
0
0
0
0
0
0
0
0
0
0
0
0
0
0
0
0
0
0
0
0
0
0
0
0
0
0
0
0
0
0
0
0
0
0
0
0
0
0
0
0
0
0
0
0
0
0
0
0
0
0
0
0
0
0
0
0
0
0
0
0
0
0
0
0
0
0
0
0
0
0
0
0
0
0
0
0
0
0
0
0
0
0
0
0
0
0
0
0
0
0
0
0
0
0
0
0
0
0
0
0
0
0
0
0
0
0
0
0
0
0
0
0
0
0
0
0
0
0
0
0
0
0
0
0
0
0
0
0
0
0
0
0
0
0
0
0
0
0
0
0
0
0
0
0
0
0
0
0
0
0
0
0
0
0
0
0
0
0
0
0
0
0
0
0
0
0
0
0
0
0
0
0
0
0
0
0
0
0
0
0
0
0
0
0
0
0
0
0
0
0
0
0
0
0
0
0
0
0
0
0
0
0
0
0
0
0
0
0
0
0
0
0
0
0
0
0
0
0
0
0
0
0
0
0
0
0
0
0
0
0
0
0
0
0
0
0
0
0
0
0
0
0
0
0
0
0
0
0
0
0
0
0
0
0
0
0
0
0
0
0
0
0
0
0
0
0
0
0
0
0
0
0
0
0
0
0
0
0
0
0
0
0
0
0
0
0
0
0
0
0
0
0
0
0
0
0
0
0
0
0
0
0
0
0
0
0
0
0
0
0
0
0
0
0
0
0
0
0
0
0
0
0
0
0
0
0
0
0
0
0
0
0
0
0
0
0
0
0
0
0
0
0
0
0
0
0
0
0
0
0
0
0
0
0
0
0
0
0
0
0
0
0
0
0
0
0
0
0
0
0
0
0
0
0
0
0
0
0
0
0
0
0
0
0
0
0
0
0
0
0
0
0
0
0
0
0
0
0
0
0
0
0
0
0
0
0
0
0
0
0
0
0
0
0
0
0
0
0
0
0
0
0
0
0
0
0
0
0
0
0
0
0
0
0
0
0
0
0
0
0
0
0
0
0
0
0
0
0
0
0
0
0
0
0
0
0
0
0
0
0
0
0
0
0
0
0
0
0
0
0
0
0
0
0
0
0
0
0
0
0
0
0
0
0
0
0
0
0
0
0
0
0
0
0
0
0
0
0
0
0
0
0
0
0
0
0
0
0
0
0
0
0
0
0
0
0
0
0
0
0
0
0
0
0
0
0
0
0
0
0
0
0
0
0
0
0
0
0
0
0
0
0
0
0
0
0
0
0
0
0
0
0
0
0
0
0
0
0
0
0
0
0
0
0
0
0
0
0
0
0
0
0
0
0
0
0
0
0
0
0
0
0
0
0
0
0
0
0
0
0
0
0
0
0
0
0
0
0
0
0
0
0
0
0
0
0
0
0
0
0
0
