# Supplementary material for: A dataset of 112 ligands for the preconcentration of mercury, uranium, lanthanum and other pollutants and heavy metals in water
Source: Data Brief. 2020 Feb 4;29:105236. doi: 10.1016/j.dib.2020.105236 (PMC7033335; doi:10.1016/j.dib.2020.105236)
Supplement: Multimedia component 63_4-Methy Catechol [file mmc63.txt]

Kalib 1	-0.354346
Kalib 2	0.012554
Kalib 3	0.001788
Kalib 4	0.000419
Kalib Square	0.000000
Kalib Fano	0.010361
Channel 1	0
Channel 2	0
Channel 3	0
Channel 4	0
Channel 5	0
Channel 6	0
Channel 7	0
Channel 8	0
Channel 9	0
Channel 10	0
Channel 11	0
Channel 12	0
Channel 13	6
Channel 14	9
Channel 15	67
Channel 16	268
Channel 17	1017
Channel 18	3339
Channel 19	9493
Channel 20	23551
Channel 21	54180
Channel 22	109672
Channel 23	200630
Channel 24	327239
Channel 25	474530
Channel 26	623481
Channel 27	740361
Channel 28	781887
Channel 29	739589
Channel 30	629006
Channel 31	479844
Channel 32	324218
Channel 33	197777
Channel 34	108568
Channel 35	53116
Channel 36	22811
Channel 37	9218
Channel 38	3130
Channel 39	982
Channel 40	269
Channel 41	67
Channel 42	27
Channel 43	15
Channel 44	6
Channel 45	3
Channel 46	11
Channel 47	10
Channel 48	5
Channel 49	7
Channel 50	5
Channel 51	10
Channel 52	3
Channel 53	5
Channel 54	3
Channel 55	4
Channel 56	6
Channel 57	4
Channel 58	6
Channel 59	0
Channel 60	2
Channel 61	3
Channel 62	1
Channel 63	3
Channel 64	4
Channel 65	2
Channel 66	2
Channel 67	4
Channel 68	6
Channel 69	2
Channel 70	1
Channel 71	2
Channel 72	1
Channel 73	1
Channel 74	2
Channel 75	4
Channel 76	2
Channel 77	2
Channel 78	36
Channel 79	67
Channel 80	68
Channel 81	71
Channel 82	71
Channel 83	64
Channel 84	60
Channel 85	73
Channel 86	68
Channel 87	77
Channel 88	67
Channel 89	59
Channel 90	64
Channel 91	58
Channel 92	70
Channel 93	62
Channel 94	64
Channel 95	60
Channel 96	71
Channel 97	51
Channel 98	61
Channel 99	56
Channel 100	65
Channel 101	68
Channel 102	51
Channel 103	73
Channel 104	57
Channel 105	68
Channel 106	48
Channel 107	53
Channel 108	56
Channel 109	55
Channel 110	55
Channel 111	58
Channel 112	42
Channel 113	59
Channel 114	51
Channel 115	53
Channel 116	45
Channel 117	53
Channel 118	67
Channel 119	64
Channel 120	52
Channel 121	58
Channel 122	57
Channel 123	68
Channel 124	61
Channel 125	64
Channel 126	67
Channel 127	60
Channel 128	61
Channel 129	47
Channel 130	55
Channel 131	50
Channel 132	28
Channel 133	48
Channel 134	41
Channel 135	31
Channel 136	33
Channel 137	41
Channel 138	34
Channel 139	29
Channel 140	40
Channel 141	36
Channel 142	36
Channel 143	46
Channel 144	31
Channel 145	38
Channel 146	38
Channel 147	43
Channel 148	34
Channel 149	36
Channel 150	40
Channel 151	40
Channel 152	39
Channel 153	35
Channel 154	36
Channel 155	33
Channel 156	37
Channel 157	40
Channel 158	38
Channel 159	26
Channel 160	34
Channel 161	32
Channel 162	31
Channel 163	40
Channel 164	40
Channel 165	31
Channel 166	34
Channel 167	28
Channel 168	33
Channel 169	38
Channel 170	35
Channel 171	29
Channel 172	24
Channel 173	45
Channel 174	30
Channel 175	29
Channel 176	35
Channel 177	19
Channel 178	31
Channel 179	32
Channel 180	21
Channel 181	32
Channel 182	35
Channel 183	27
Channel 184	39
Channel 185	35
Channel 186	43
Channel 187	39
Channel 188	34
Channel 189	30
Channel 190	33
Channel 191	34
Channel 192	38
Channel 193	30
Channel 194	34
Channel 195	29
Channel 196	18
Channel 197	19
Channel 198	39
Channel 199	29
Channel 200	27
Channel 201	34
Channel 202	30
Channel 203	25
Channel 204	31
Channel 205	40
Channel 206	45
Channel 207	41
Channel 208	46
Channel 209	52
Channel 210	51
Channel 211	75
Channel 212	65
Channel 213	57
Channel 214	66
Channel 215	76
Channel 216	51
Channel 217	58
Channel 218	52
Channel 219	47
Channel 220	63
Channel 221	54
Channel 222	57
Channel 223	47
Channel 224	46
Channel 225	53
Channel 226	38
Channel 227	42
Channel 228	51
Channel 229	41
Channel 230	46
Channel 231	37
Channel 232	36
Channel 233	35
Channel 234	26
Channel 235	37
Channel 236	32
Channel 237	36
Channel 238	36
Channel 239	35
Channel 240	28
Channel 241	35
Channel 242	29
Channel 243	37
Channel 244	38
Channel 245	47
Channel 246	62
Channel 247	50
Channel 248	64
Channel 249	91
Channel 250	103
Channel 251	144
Channel 252	141
Channel 253	169
Channel 254	225
Channel 255	280
Channel 256	305
Channel 257	410
Channel 258	510
Channel 259	622
Channel 260	734
Channel 261	916
Channel 262	1020
Channel 263	1120
Channel 264	1209
Channel 265	1269
Channel 266	1166
Channel 267	1083
Channel 268	905
Channel 269	756
Channel 270	587
Channel 271	453
Channel 272	305
Channel 273	267
Channel 274	194
Channel 275	150
Channel 276	116
Channel 277	107
Channel 278	145
Channel 279	115
Channel 280	116
Channel 281	178
Channel 282	157
Channel 283	161
Channel 284	162
Channel 285	132
Channel 286	107
Channel 287	123
Channel 288	106
Channel 289	86
Channel 290	50
Channel 291	50
Channel 292	46
Channel 293	43
Channel 294	27
Channel 295	31
Channel 296	21
Channel 297	21
Channel 298	11
Channel 299	17
Channel 300	11
Channel 301	15
Channel 302	16
Channel 303	15
Channel 304	21
Channel 305	13
Channel 306	20
Channel 307	15
Channel 308	23
Channel 309	20
Channel 310	23
Channel 311	26
Channel 312	40
Channel 313	29
Channel 314	46
Channel 315	48
Channel 316	75
Channel 317	87
Channel 318	130
Channel 319	110
Channel 320	144
Channel 321	146
Channel 322	185
Channel 323	182
Channel 324	181
Channel 325	151
Channel 326	158
Channel 327	112
Channel 328	104
Channel 329	87
Channel 330	78
Channel 331	58
Channel 332	38
Channel 333	26
Channel 334	26
Channel 335	13
Channel 336	23
Channel 337	17
Channel 338	26
Channel 339	24
Channel 340	26
Channel 341	20
Channel 342	28
Channel 343	20
Channel 344	24
Channel 345	25
Channel 346	31
Channel 347	35
Channel 348	42
Channel 349	30
Channel 350	40
Channel 351	37
Channel 352	23
Channel 353	28
Channel 354	13
Channel 355	20
Channel 356	27
Channel 357	18
Channel 358	9
Channel 359	14
Channel 360	26
Channel 361	17
Channel 362	8
Channel 363	13
Channel 364	9
Channel 365	11
Channel 366	12
Channel 367	14
Channel 368	16
Channel 369	16
Channel 370	16
Channel 371	19
Channel 372	18
Channel 373	10
Channel 374	13
Channel 375	21
Channel 376	14
Channel 377	11
Channel 378	10
Channel 379	16
Channel 380	15
Channel 381	9
Channel 382	22
Channel 383	15
Channel 384	15
Channel 385	14
Channel 386	12
Channel 387	11
Channel 388	13
Channel 389	9
Channel 390	11
Channel 391	20
Channel 392	16
Channel 393	7
Channel 394	19
Channel 395	14
Channel 396	13
Channel 397	10
Channel 398	9
Channel 399	23
Channel 400	15
Channel 401	19
Channel 402	10
Channel 403	19
Channel 404	22
Channel 405	9
Channel 406	17
Channel 407	10
Channel 408	21
Channel 409	17
Channel 410	15
Channel 411	15
Channel 412	13
Channel 413	13
Channel 414	8
Channel 415	13
Channel 416	17
Channel 417	11
Channel 418	10
Channel 419	13
Channel 420	16
Channel 421	16
Channel 422	9
Channel 423	15
Channel 424	15
Channel 425	12
Channel 426	14
Channel 427	12
Channel 428	17
Channel 429	12
Channel 430	13
Channel 431	8
Channel 432	12
Channel 433	11
Channel 434	13
Channel 435	12
Channel 436	15
Channel 437	12
Channel 438	13
Channel 439	13
Channel 440	19
Channel 441	18
Channel 442	10
Channel 443	13
Channel 444	14
Channel 445	10
Channel 446	12
Channel 447	17
Channel 448	16
Channel 449	21
Channel 450	17
Channel 451	20
Channel 452	32
Channel 453	33
Channel 454	49
Channel 455	44
Channel 456	59
Channel 457	63
Channel 458	63
Channel 459	71
Channel 460	68
Channel 461	70
Channel 462	69
Channel 463	82
Channel 464	61
Channel 465	74
Channel 466	57
Channel 467	47
Channel 468	45
Channel 469	36
Channel 470	22
Channel 471	23
Channel 472	23
Channel 473	14
Channel 474	15
Channel 475	10
Channel 476	12
Channel 477	10
Channel 478	15
Channel 479	10
Channel 480	12
Channel 481	7
Channel 482	7
Channel 483	12
Channel 484	12
Channel 485	13
Channel 486	13
Channel 487	10
Channel 488	11
Channel 489	24
Channel 490	10
Channel 491	14
Channel 492	14
Channel 493	16
Channel 494	17
Channel 495	16
Channel 496	25
Channel 497	41
Channel 498	16
Channel 499	32
Channel 500	27
Channel 501	32
Channel 502	38
Channel 503	23
Channel 504	31
Channel 505	19
Channel 506	29
Channel 507	23
Channel 508	17
Channel 509	20
Channel 510	16
Channel 511	20
Channel 512	23
Channel 513	18
Channel 514	17
Channel 515	12
Channel 516	26
Channel 517	19
Channel 518	14
Channel 519	17
Channel 520	18
Channel 521	18
Channel 522	22
Channel 523	24
Channel 524	31
Channel 525	24
Channel 526	29
Channel 527	48
Channel 528	62
Channel 529	55
Channel 530	67
Channel 531	112
Channel 532	152
Channel 533	171
Channel 534	192
Channel 535	251
Channel 536	300
Channel 537	282
Channel 538	316
Channel 539	328
Channel 540	307
Channel 541	362
Channel 542	303
Channel 543	251
Channel 544	228
Channel 545	178
Channel 546	126
Channel 547	101
Channel 548	107
Channel 549	73
Channel 550	46
Channel 551	45
Channel 552	35
Channel 553	25
Channel 554	11
Channel 555	20
Channel 556	18
Channel 557	10
Channel 558	13
Channel 559	9
Channel 560	16
Channel 561	15
Channel 562	12
Channel 563	18
Channel 564	9
Channel 565	17
Channel 566	12
Channel 567	16
Channel 568	9
Channel 569	8
Channel 570	10
Channel 571	17
Channel 572	13
Channel 573	12
Channel 574	21
Channel 575	18
Channel 576	27
Channel 577	13
Channel 578	14
Channel 579	23
Channel 580	22
Channel 581	26
Channel 582	38
Channel 583	42
Channel 584	39
Channel 585	50
Channel 586	55
Channel 587	61
Channel 588	67
Channel 589	67
Channel 590	70
Channel 591	68
Channel 592	64
Channel 593	68
Channel 594	55
Channel 595	59
Channel 596	42
Channel 597	55
Channel 598	41
Channel 599	35
Channel 600	23
Channel 601	28
Channel 602	30
Channel 603	21
Channel 604	20
Channel 605	16
Channel 606	12
Channel 607	25
Channel 608	22
Channel 609	18
Channel 610	20
Channel 611	25
Channel 612	31
Channel 613	41
Channel 614	48
Channel 615	42
Channel 616	69
Channel 617	64
Channel 618	101
Channel 619	125
Channel 620	140
Channel 621	155
Channel 622	164
Channel 623	211
Channel 624	214
Channel 625	237
Channel 626	227
Channel 627	194
Channel 628	165
Channel 629	163
Channel 630	141
Channel 631	129
Channel 632	100
Channel 633	80
Channel 634	62
Channel 635	43
Channel 636	35
Channel 637	36
Channel 638	28
Channel 639	16
Channel 640	18
Channel 641	13
Channel 642	17
Channel 643	13
Channel 644	10
Channel 645	10
Channel 646	21
Channel 647	15
Channel 648	19
Channel 649	8
Channel 650	18
Channel 651	15
Channel 652	16
Channel 653	22
Channel 654	14
Channel 655	26
Channel 656	14
Channel 657	19
Channel 658	34
Channel 659	17
Channel 660	33
Channel 661	35
Channel 662	61
Channel 663	65
Channel 664	66
Channel 665	95
Channel 666	99
Channel 667	105
Channel 668	126
Channel 669	142
Channel 670	104
Channel 671	115
Channel 672	133
Channel 673	123
Channel 674	134
Channel 675	108
Channel 676	84
Channel 677	75
Channel 678	71
Channel 679	65
Channel 680	49
Channel 681	38
Channel 682	52
Channel 683	52
Channel 684	53
Channel 685	53
Channel 686	67
Channel 687	56
Channel 688	62
Channel 689	55
Channel 690	51
Channel 691	58
Channel 692	48
Channel 693	50
Channel 694	53
Channel 695	44
Channel 696	28
Channel 697	25
Channel 698	19
Channel 699	18
Channel 700	21
Channel 701	22
Channel 702	16
Channel 703	21
Channel 704	26
Channel 705	22
Channel 706	32
Channel 707	43
Channel 708	42
Channel 709	60
Channel 710	75
Channel 711	75
Channel 712	88
Channel 713	106
Channel 714	124
Channel 715	126
Channel 716	138
Channel 717	135
Channel 718	140
Channel 719	145
Channel 720	126
Channel 721	123
Channel 722	103
Channel 723	91
Channel 724	83
Channel 725	63
Channel 726	60
Channel 727	53
Channel 728	44
Channel 729	29
Channel 730	35
Channel 731	25
Channel 732	31
Channel 733	39
Channel 734	32
Channel 735	29
Channel 736	37
Channel 737	36
Channel 738	24
Channel 739	16
Channel 740	25
Channel 741	33
Channel 742	28
Channel 743	36
Channel 744	25
Channel 745	17
Channel 746	24
Channel 747	21
Channel 748	24
Channel 749	12
Channel 750	25
Channel 751	22
Channel 752	17
Channel 753	19
Channel 754	18
Channel 755	15
Channel 756	20
Channel 757	18
Channel 758	14
Channel 759	13
Channel 760	20
Channel 761	21
Channel 762	19
Channel 763	20
Channel 764	12
Channel 765	21
Channel 766	19
Channel 767	25
Channel 768	10
Channel 769	17
Channel 770	17
Channel 771	16
Channel 772	20
Channel 773	26
Channel 774	24
Channel 775	15
Channel 776	22
Channel 777	12
Channel 778	12
Channel 779	24
Channel 780	19
Channel 781	17
Channel 782	17
Channel 783	23
Channel 784	12
Channel 785	25
Channel 786	26
Channel 787	26
Channel 788	35
Channel 789	27
Channel 790	30
Channel 791	41
Channel 792	43
Channel 793	28
Channel 794	32
Channel 795	42
Channel 796	33
Channel 797	36
Channel 798	27
Channel 799	33
Channel 800	37
Channel 801	24
Channel 802	34
Channel 803	26
Channel 804	31
Channel 805	33
Channel 806	24
Channel 807	26
Channel 808	28
Channel 809	22
Channel 810	23
Channel 811	18
Channel 812	24
Channel 813	25
Channel 814	20
Channel 815	19
Channel 816	19
Channel 817	20
Channel 818	14
Channel 819	19
Channel 820	17
Channel 821	12
Channel 822	24
Channel 823	19
Channel 824	26
Channel 825	20
Channel 826	16
Channel 827	19
Channel 828	14
Channel 829	14
Channel 830	15
Channel 831	15
Channel 832	13
Channel 833	15
Channel 834	15
Channel 835	11
Channel 836	20
Channel 837	18
Channel 838	18
Channel 839	13
Channel 840	12
Channel 841	20
Channel 842	9
Channel 843	21
Channel 844	23
Channel 845	18
Channel 846	23
Channel 847	15
Channel 848	15
Channel 849	19
Channel 850	19
Channel 851	12
Channel 852	24
Channel 853	25
Channel 854	16
Channel 855	15
Channel 856	21
Channel 857	21
Channel 858	20
Channel 859	17
Channel 860	21
Channel 861	31
Channel 862	19
Channel 863	26
Channel 864	16
Channel 865	20
Channel 866	25
Channel 867	17
Channel 868	19
Channel 869	21
Channel 870	22
Channel 871	23
Channel 872	23
Channel 873	16
Channel 874	21
Channel 875	30
Channel 876	26
Channel 877	17
Channel 878	26
Channel 879	17
Channel 880	20
Channel 881	23
Channel 882	14
Channel 883	14
Channel 884	15
Channel 885	17
Channel 886	22
Channel 887	20
Channel 888	19
Channel 889	24
Channel 890	27
Channel 891	26
Channel 892	19
Channel 893	17
Channel 894	21
Channel 895	21
Channel 896	21
Channel 897	18
Channel 898	14
Channel 899	21
Channel 900	21
Channel 901	25
Channel 902	11
Channel 903	23
Channel 904	23
Channel 905	14
Channel 906	22
Channel 907	23
Channel 908	18
Channel 909	23
Channel 910	15
Channel 911	23
Channel 912	20
Channel 913	18
Channel 914	23
Channel 915	24
Channel 916	18
Channel 917	20
Channel 918	28
Channel 919	20
Channel 920	19
Channel 921	22
Channel 922	23
Channel 923	23
Channel 924	22
Channel 925	16
Channel 926	14
Channel 927	16
Channel 928	20
Channel 929	17
Channel 930	30
Channel 931	32
Channel 932	16
Channel 933	20
Channel 934	33
Channel 935	23
Channel 936	23
Channel 937	29
Channel 938	36
Channel 939	16
Channel 940	26
Channel 941	30
Channel 942	35
Channel 943	35
Channel 944	32
Channel 945	27
Channel 946	26
Channel 947	23
Channel 948	26
Channel 949	25
Channel 950	33
Channel 951	27
Channel 952	26
Channel 953	24
Channel 954	25
Channel 955	22
Channel 956	28
Channel 957	28
Channel 958	15
Channel 959	17
Channel 960	18
Channel 961	25
Channel 962	28
Channel 963	28
Channel 964	23
Channel 965	29
Channel 966	23
Channel 967	26
Channel 968	30
Channel 969	26
Channel 970	18
Channel 971	30
Channel 972	26
Channel 973	22
Channel 974	33
Channel 975	29
Channel 976	24
Channel 977	23
Channel 978	33
Channel 979	34
Channel 980	38
Channel 981	32
Channel 982	21
Channel 983	18
Channel 984	21
Channel 985	27
Channel 986	27
Channel 987	29
Channel 988	36
Channel 989	24
Channel 990	23
Channel 991	19
Channel 992	28
Channel 993	20
Channel 994	21
Channel 995	26
Channel 996	21
Channel 997	35
Channel 998	22
Channel 999	35
Channel 1000	19
Channel 1001	20
Channel 1002	23
Channel 1003	24
Channel 1004	18
Channel 1005	19
Channel 1006	31
Channel 1007	33
Channel 1008	26
Channel 1009	21
Channel 1010	13
Channel 1011	32
Channel 1012	29
Channel 1013	28
Channel 1014	19
Channel 1015	28
Channel 1016	20
Channel 1017	17
Channel 1018	22
Channel 1019	39
Channel 1020	32
Channel 1021	17
Channel 1022	25
Channel 1023	22
Channel 1024	29
Channel 1025	30
Channel 1026	26
Channel 1027	23
Channel 1028	23
Channel 1029	27
Channel 1030	39
Channel 1031	33
Channel 1032	38
Channel 1033	35
Channel 1034	40
Channel 1035	32
Channel 1036	43
Channel 1037	31
Channel 1038	31
Channel 1039	32
Channel 1040	31
Channel 1041	27
Channel 1042	30
Channel 1043	27
Channel 1044	32
Channel 1045	22
Channel 1046	33
Channel 1047	32
Channel 1048	26
Channel 1049	42
Channel 1050	29
Channel 1051	31
Channel 1052	24
Channel 1053	21
Channel 1054	27
Channel 1055	19
Channel 1056	32
Channel 1057	22
Channel 1058	25
Channel 1059	41
Channel 1060	29
Channel 1061	21
Channel 1062	33
Channel 1063	17
Channel 1064	19
Channel 1065	26
Channel 1066	29
Channel 1067	29
Channel 1068	34
Channel 1069	18
Channel 1070	26
Channel 1071	29
Channel 1072	23
Channel 1073	30
Channel 1074	25
Channel 1075	32
Channel 1076	33
Channel 1077	29
Channel 1078	24
Channel 1079	30
Channel 1080	35
Channel 1081	35
Channel 1082	35
Channel 1083	27
Channel 1084	30
Channel 1085	34
Channel 1086	19
Channel 1087	30
Channel 1088	24
Channel 1089	31
Channel 1090	27
Channel 1091	37
Channel 1092	34
Channel 1093	27
Channel 1094	30
Channel 1095	35
Channel 1096	31
Channel 1097	31
Channel 1098	28
Channel 1099	41
Channel 1100	41
Channel 1101	36
Channel 1102	35
Channel 1103	31
Channel 1104	40
Channel 1105	35
Channel 1106	37
Channel 1107	36
Channel 1108	47
Channel 1109	40
Channel 1110	34
Channel 1111	38
Channel 1112	60
Channel 1113	44
Channel 1114	62
Channel 1115	53
Channel 1116	35
Channel 1117	40
Channel 1118	48
Channel 1119	39
Channel 1120	33
Channel 1121	45
Channel 1122	40
Channel 1123	43
Channel 1124	40
Channel 1125	42
Channel 1126	50
Channel 1127	40
Channel 1128	38
Channel 1129	43
Channel 1130	26
Channel 1131	45
Channel 1132	41
Channel 1133	40
Channel 1134	52
Channel 1135	30
Channel 1136	49
Channel 1137	35
Channel 1138	42
Channel 1139	41
Channel 1140	44
Channel 1141	38
Channel 1142	42
Channel 1143	30
Channel 1144	48
Channel 1145	42
Channel 1146	41
Channel 1147	44
Channel 1148	50
Channel 1149	41
Channel 1150	31
Channel 1151	54
Channel 1152	49
Channel 1153	44
Channel 1154	54
Channel 1155	47
Channel 1156	49
Channel 1157	51
Channel 1158	49
Channel 1159	49
Channel 1160	52
Channel 1161	46
Channel 1162	50
Channel 1163	59
Channel 1164	46
Channel 1165	61
Channel 1166	50
Channel 1167	58
Channel 1168	52
Channel 1169	54
Channel 1170	51
Channel 1171	60
Channel 1172	46
Channel 1173	48
Channel 1174	68
Channel 1175	47
Channel 1176	68
Channel 1177	44
Channel 1178	63
Channel 1179	54
Channel 1180	53
Channel 1181	60
Channel 1182	64
Channel 1183	69
Channel 1184	83
Channel 1185	46
Channel 1186	56
Channel 1187	53
Channel 1188	46
Channel 1189	69
Channel 1190	88
Channel 1191	78
Channel 1192	77
Channel 1193	62
Channel 1194	88
Channel 1195	73
Channel 1196	76
Channel 1197	68
Channel 1198	88
Channel 1199	88
Channel 1200	94
Channel 1201	85
Channel 1202	96
Channel 1203	74
Channel 1204	101
Channel 1205	106
Channel 1206	99
Channel 1207	110
Channel 1208	120
Channel 1209	112
Channel 1210	94
Channel 1211	133
Channel 1212	108
Channel 1213	108
Channel 1214	140
Channel 1215	130
Channel 1216	129
Channel 1217	130
Channel 1218	118
Channel 1219	157
Channel 1220	125
Channel 1221	146
Channel 1222	152
Channel 1223	147
Channel 1224	154
Channel 1225	159
Channel 1226	169
Channel 1227	155
Channel 1228	160
Channel 1229	163
Channel 1230	164
Channel 1231	179
Channel 1232	186
Channel 1233	176
Channel 1234	204
Channel 1235	195
Channel 1236	196
Channel 1237	199
Channel 1238	189
Channel 1239	189
Channel 1240	219
Channel 1241	212
Channel 1242	221
Channel 1243	228
Channel 1244	251
Channel 1245	228
Channel 1246	263
Channel 1247	283
Channel 1248	296
Channel 1249	279
Channel 1250	299
Channel 1251	304
Channel 1252	328
Channel 1253	334
Channel 1254	343
Channel 1255	338
Channel 1256	359
Channel 1257	370
Channel 1258	389
Channel 1259	417
Channel 1260	375
Channel 1261	426
Channel 1262	423
Channel 1263	462
Channel 1264	469
Channel 1265	498
Channel 1266	520
Channel 1267	512
Channel 1268	493
Channel 1269	497
Channel 1270	510
Channel 1271	557
Channel 1272	535
Channel 1273	579
Channel 1274	573
Channel 1275	556
Channel 1276	564
Channel 1277	617
Channel 1278	625
Channel 1279	611
Channel 1280	650
Channel 1281	667
Channel 1282	663
Channel 1283	690
Channel 1284	637
Channel 1285	666
Channel 1286	634
Channel 1287	637
Channel 1288	677
Channel 1289	676
Channel 1290	722
Channel 1291	707
Channel 1292	701
Channel 1293	722
Channel 1294	717
Channel 1295	683
Channel 1296	763
Channel 1297	735
Channel 1298	779
Channel 1299	743
Channel 1300	810
Channel 1301	765
Channel 1302	811
Channel 1303	786
Channel 1304	857
Channel 1305	829
Channel 1306	857
Channel 1307	904
Channel 1308	926
Channel 1309	946
Channel 1310	1023
Channel 1311	1075
Channel 1312	1097
Channel 1313	1110
Channel 1314	1186
Channel 1315	1266
Channel 1316	1275
Channel 1317	1328
Channel 1318	1453
Channel 1319	1553
Channel 1320	1508
Channel 1321	1592
Channel 1322	1795
Channel 1323	1848
Channel 1324	1950
Channel 1325	1948
Channel 1326	2107
Channel 1327	2192
Channel 1328	2270
Channel 1329	2233
Channel 1330	2354
Channel 1331	2403
Channel 1332	2429
Channel 1333	2549
Channel 1334	2624
Channel 1335	2689
Channel 1336	2580
Channel 1337	2688
Channel 1338	2812
Channel 1339	2798
Channel 1340	2850
Channel 1341	2867
Channel 1342	2683
Channel 1343	2780
Channel 1344	2846
Channel 1345	2756
Channel 1346	2732
Channel 1347	2815
Channel 1348	2713
Channel 1349	2703
Channel 1350	2743
Channel 1351	2619
Channel 1352	2686
Channel 1353	2575
Channel 1354	2582
Channel 1355	2574
Channel 1356	2543
Channel 1357	2502
Channel 1358	2506
Channel 1359	2398
Channel 1360	2478
Channel 1361	2363
Channel 1362	2442
Channel 1363	2328
Channel 1364	2248
Channel 1365	2229
Channel 1366	2222
Channel 1367	2169
Channel 1368	2171
Channel 1369	2073
Channel 1370	2040
Channel 1371	2014
Channel 1372	2050
Channel 1373	2014
Channel 1374	1918
Channel 1375	1891
Channel 1376	1923
Channel 1377	1776
Channel 1378	1754
Channel 1379	1660
Channel 1380	1729
Channel 1381	1634
Channel 1382	1593
Channel 1383	1426
Channel 1384	1412
Channel 1385	1320
Channel 1386	1267
Channel 1387	1321
Channel 1388	1173
Channel 1389	1048
Channel 1390	1065
Channel 1391	980
Channel 1392	955
Channel 1393	894
Channel 1394	871
Channel 1395	772
Channel 1396	773
Channel 1397	723
Channel 1398	676
Channel 1399	701
Channel 1400	638
Channel 1401	604
Channel 1402	642
Channel 1403	620
Channel 1404	648
Channel 1405	644
Channel 1406	704
Channel 1407	750
Channel 1408	836
Channel 1409	859
Channel 1410	931
Channel 1411	1041
Channel 1412	1085
Channel 1413	1210
Channel 1414	1286
Channel 1415	1325
Channel 1416	1443
Channel 1417	1397
Channel 1418	1480
Channel 1419	1480
Channel 1420	1512
Channel 1421	1490
Channel 1422	1497
Channel 1423	1483
Channel 1424	1411
Channel 1425	1319
Channel 1426	1351
Channel 1427	1153
Channel 1428	1020
Channel 1429	991
Channel 1430	903
Channel 1431	806
Channel 1432	659
Channel 1433	634
Channel 1434	500
Channel 1435	467
Channel 1436	388
Channel 1437	331
Channel 1438	293
Channel 1439	275
Channel 1440	251
Channel 1441	223
Channel 1442	189
Channel 1443	208
Channel 1444	177
Channel 1445	167
Channel 1446	169
Channel 1447	153
Channel 1448	174
Channel 1449	127
Channel 1450	162
Channel 1451	146
Channel 1452	174
Channel 1453	168
Channel 1454	180
Channel 1455	175
Channel 1456	158
Channel 1457	198
Channel 1458	177
Channel 1459	212
Channel 1460	194
Channel 1461	202
Channel 1462	187
Channel 1463	209
Channel 1464	207
Channel 1465	244
Channel 1466	260
Channel 1467	269
Channel 1468	268
Channel 1469	319
Channel 1470	301
Channel 1471	271
Channel 1472	313
Channel 1473	345
Channel 1474	337
Channel 1475	357
Channel 1476	351
Channel 1477	385
Channel 1478	376
Channel 1479	418
Channel 1480	397
Channel 1481	416
Channel 1482	391
Channel 1483	468
Channel 1484	432
Channel 1485	446
Channel 1486	457
Channel 1487	500
Channel 1488	457
Channel 1489	471
Channel 1490	478
Channel 1491	473
Channel 1492	464
Channel 1493	496
Channel 1494	479
Channel 1495	519
Channel 1496	526
Channel 1497	487
Channel 1498	444
Channel 1499	463
Channel 1500	486
Channel 1501	516
Channel 1502	463
Channel 1503	449
Channel 1504	480
Channel 1505	414
Channel 1506	467
Channel 1507	373
Channel 1508	433
Channel 1509	422
Channel 1510	389
Channel 1511	439
Channel 1512	424
Channel 1513	388
Channel 1514	396
Channel 1515	394
Channel 1516	399
Channel 1517	387
Channel 1518	362
Channel 1519	374
Channel 1520	388
Channel 1521	380
Channel 1522	352
Channel 1523	366
Channel 1524	369
Channel 1525	376
Channel 1526	368
Channel 1527	345
Channel 1528	349
Channel 1529	335
Channel 1530	344
Channel 1531	339
Channel 1532	316
Channel 1533	333
Channel 1534	326
Channel 1535	303
Channel 1536	291
Channel 1537	299
Channel 1538	333
Channel 1539	292
Channel 1540	288
Channel 1541	264
Channel 1542	281
Channel 1543	274
Channel 1544	255
Channel 1545	252
Channel 1546	256
Channel 1547	239
Channel 1548	232
Channel 1549	230
Channel 1550	209
Channel 1551	188
Channel 1552	201
Channel 1553	181
Channel 1554	185
Channel 1555	159
Channel 1556	194
Channel 1557	199
Channel 1558	178
Channel 1559	136
Channel 1560	146
Channel 1561	137
Channel 1562	135
Channel 1563	128
Channel 1564	123
Channel 1565	105
Channel 1566	129
Channel 1567	99
Channel 1568	108
Channel 1569	118
Channel 1570	105
Channel 1571	106
Channel 1572	99
Channel 1573	118
Channel 1574	100
Channel 1575	98
Channel 1576	125
Channel 1577	120
Channel 1578	132
Channel 1579	142
Channel 1580	163
Channel 1581	195
Channel 1582	169
Channel 1583	206
Channel 1584	216
Channel 1585	257
Channel 1586	258
Channel 1587	308
Channel 1588	333
Channel 1589	345
Channel 1590	314
Channel 1591	316
Channel 1592	352
Channel 1593	331
Channel 1594	306
Channel 1595	311
Channel 1596	328
Channel 1597	271
Channel 1598	245
Channel 1599	229
Channel 1600	230
Channel 1601	214
Channel 1602	170
Channel 1603	151
Channel 1604	141
Channel 1605	123
Channel 1606	117
Channel 1607	105
Channel 1608	91
Channel 1609	86
Channel 1610	86
Channel 1611	74
Channel 1612	69
Channel 1613	74
Channel 1614	57
Channel 1615	65
Channel 1616	72
Channel 1617	69
Channel 1618	73
Channel 1619	64
Channel 1620	81
Channel 1621	76
Channel 1622	73
Channel 1623	65
Channel 1624	67
Channel 1625	74
Channel 1626	63
Channel 1627	57
Channel 1628	39
Channel 1629	41
Channel 1630	43
Channel 1631	45
Channel 1632	20
Channel 1633	29
Channel 1634	28
Channel 1635	26
Channel 1636	20
Channel 1637	26
Channel 1638	23
Channel 1639	19
Channel 1640	18
Channel 1641	28
Channel 1642	11
Channel 1643	22
Channel 1644	13
Channel 1645	20
Channel 1646	9
Channel 1647	11
Channel 1648	18
Channel 1649	26
Channel 1650	15
Channel 1651	15
Channel 1652	11
Channel 1653	9
Channel 1654	16
Channel 1655	15
Channel 1656	15
Channel 1657	11
Channel 1658	17
Channel 1659	16
Channel 1660	14
Channel 1661	10
Channel 1662	9
Channel 1663	17
Channel 1664	9
Channel 1665	17
Channel 1666	25
Channel 1667	27
Channel 1668	11
Channel 1669	13
Channel 1670	8
Channel 1671	17
Channel 1672	18
Channel 1673	29
Channel 1674	17
Channel 1675	17
Channel 1676	16
Channel 1677	26
Channel 1678	16
Channel 1679	16
Channel 1680	16
Channel 1681	25
Channel 1682	29
Channel 1683	30
Channel 1684	32
Channel 1685	55
Channel 1686	54
Channel 1687	55
Channel 1688	74
Channel 1689	91
Channel 1690	107
Channel 1691	122
Channel 1692	172
Channel 1693	173
Channel 1694	192
Channel 1695	223
Channel 1696	277
Channel 1697	317
Channel 1698	368
Channel 1699	416
Channel 1700	477
Channel 1701	547
Channel 1702	593
Channel 1703	636
Channel 1704	702
Channel 1705	729
Channel 1706	742
Channel 1707	887
Channel 1708	881
Channel 1709	935
Channel 1710	952
Channel 1711	1028
Channel 1712	1030
Channel 1713	1087
Channel 1714	1146
Channel 1715	1119
Channel 1716	1123
Channel 1717	1150
Channel 1718	1165
Channel 1719	1013
Channel 1720	1015
Channel 1721	998
Channel 1722	966
Channel 1723	847
Channel 1724	781
Channel 1725	708
Channel 1726	602
Channel 1727	560
Channel 1728	451
Channel 1729	421
Channel 1730	339
Channel 1731	312
Channel 1732	255
Channel 1733	211
Channel 1734	167
Channel 1735	133
Channel 1736	136
Channel 1737	84
Channel 1738	59
Channel 1739	66
Channel 1740	38
Channel 1741	35
Channel 1742	25
Channel 1743	25
Channel 1744	23
Channel 1745	14
Channel 1746	21
Channel 1747	16
Channel 1748	11
Channel 1749	12
Channel 1750	14
Channel 1751	21
Channel 1752	14
Channel 1753	14
Channel 1754	10
Channel 1755	12
Channel 1756	17
Channel 1757	20
Channel 1758	12
Channel 1759	16
Channel 1760	12
Channel 1761	9
Channel 1762	7
Channel 1763	16
Channel 1764	21
Channel 1765	16
Channel 1766	9
Channel 1767	12
Channel 1768	8
Channel 1769	14
Channel 1770	12
Channel 1771	13
Channel 1772	22
Channel 1773	9
Channel 1774	14
Channel 1775	18
Channel 1776	15
Channel 1777	13
Channel 1778	16
Channel 1779	11
Channel 1780	16
Channel 1781	14
Channel 1782	6
Channel 1783	12
Channel 1784	7
Channel 1785	14
Channel 1786	12
Channel 1787	7
Channel 1788	12
Channel 1789	10
Channel 1790	11
Channel 1791	16
Channel 1792	13
Channel 1793	17
Channel 1794	17
Channel 1795	12
Channel 1796	4
Channel 1797	12
Channel 1798	11
Channel 1799	8
Channel 1800	13
Channel 1801	14
Channel 1802	10
Channel 1803	12
Channel 1804	13
Channel 1805	13
Channel 1806	11
Channel 1807	12
Channel 1808	7
Channel 1809	11
Channel 1810	12
Channel 1811	10
Channel 1812	17
Channel 1813	11
Channel 1814	21
Channel 1815	15
Channel 1816	12
Channel 1817	11
Channel 1818	22
Channel 1819	14
Channel 1820	8
Channel 1821	16
Channel 1822	15
Channel 1823	14
Channel 1824	12
Channel 1825	10
Channel 1826	10
Channel 1827	10
Channel 1828	8
Channel 1829	5
Channel 1830	15
Channel 1831	10
Channel 1832	12
Channel 1833	11
Channel 1834	12
Channel 1835	8
Channel 1836	15
Channel 1837	11
Channel 1838	14
Channel 1839	8
Channel 1840	15
Channel 1841	11
Channel 1842	15
Channel 1843	8
Channel 1844	10
Channel 1845	18
Channel 1846	16
Channel 1847	6
Channel 1848	22
Channel 1849	16
Channel 1850	8
Channel 1851	13
Channel 1852	15
Channel 1853	15
Channel 1854	6
Channel 1855	14
Channel 1856	13
Channel 1857	11
Channel 1858	11
Channel 1859	6
Channel 1860	12
Channel 1861	10
Channel 1862	8
Channel 1863	8
Channel 1864	12
Channel 1865	15
Channel 1866	12
Channel 1867	11
Channel 1868	18
Channel 1869	12
Channel 1870	16
Channel 1871	16
Channel 1872	15
Channel 1873	16
Channel 1874	16
Channel 1875	13
Channel 1876	17
Channel 1877	14
Channel 1878	20
Channel 1879	10
Channel 1880	18
Channel 1881	15
Channel 1882	13
Channel 1883	10
Channel 1884	15
Channel 1885	14
Channel 1886	16
Channel 1887	20
Channel 1888	16
Channel 1889	13
Channel 1890	17
Channel 1891	9
Channel 1892	12
Channel 1893	16
Channel 1894	12
Channel 1895	13
Channel 1896	16
Channel 1897	16
Channel 1898	14
Channel 1899	25
Channel 1900	18
Channel 1901	20
Channel 1902	23
Channel 1903	19
Channel 1904	26
Channel 1905	24
Channel 1906	37
Channel 1907	26
Channel 1908	36
Channel 1909	35
Channel 1910	46
Channel 1911	59
Channel 1912	65
Channel 1913	87
Channel 1914	87
Channel 1915	100
Channel 1916	134
Channel 1917	134
Channel 1918	176
Channel 1919	172
Channel 1920	187
Channel 1921	187
Channel 1922	208
Channel 1923	264
Channel 1924	263
Channel 1925	294
Channel 1926	266
Channel 1927	297
Channel 1928	294
Channel 1929	318
Channel 1930	265
Channel 1931	307
Channel 1932	267
Channel 1933	244
Channel 1934	239
Channel 1935	212
Channel 1936	202
Channel 1937	173
Channel 1938	178
Channel 1939	161
Channel 1940	122
Channel 1941	118
Channel 1942	108
Channel 1943	84
Channel 1944	65
Channel 1945	71
Channel 1946	49
Channel 1947	45
Channel 1948	41
Channel 1949	38
Channel 1950	36
Channel 1951	31
Channel 1952	26
Channel 1953	43
Channel 1954	32
Channel 1955	34
Channel 1956	38
Channel 1957	39
Channel 1958	52
Channel 1959	40
Channel 1960	41
Channel 1961	55
Channel 1962	47
Channel 1963	52
Channel 1964	49
Channel 1965	55
Channel 1966	46
Channel 1967	48
Channel 1968	57
Channel 1969	60
Channel 1970	37
Channel 1971	41
Channel 1972	49
Channel 1973	45
Channel 1974	34
Channel 1975	44
Channel 1976	41
Channel 1977	23
Channel 1978	19
Channel 1979	24
Channel 1980	29
Channel 1981	14
Channel 1982	22
Channel 1983	17
Channel 1984	10
Channel 1985	11
Channel 1986	11
Channel 1987	6
Channel 1988	8
Channel 1989	7
Channel 1990	9
Channel 1991	7
Channel 1992	6
Channel 1993	5
Channel 1994	5
[truncated: 2,102 more rows]
