# Supplementary material for: A dataset of 112 ligands for the preconcentration of mercury, uranium, lanthanum and other pollutants and heavy metals in water
Source: Data Brief. 2020 Feb 4;29:105236. doi: 10.1016/j.dib.2020.105236 (PMC7033335; doi:10.1016/j.dib.2020.105236)
Supplement: Multimedia component 64_Diphenylcarbazone [file mmc64.txt]

0
0
0
0
0
0
0
0
0
0
1
0
2
13
72
303
1008
3214
9096
22932
52683
107735
197482
324110
473752
624864
741516
783925
743717
632780
481953
326243
198328
108116
52815
22512
8898
2964
951
267
69
22
9
12
8
15
6
9
8
7
5
5
9
9
4
1
1
3
5
5
1
1
2
1
1
1
1
1
1
0
0
6
3
1
2
4
3
43
89
66
66
64
65
54
72
48
69
66
65
67
58
63
71
64
67
64
54
53
75
69
61
62
56
45
50
51
61
54
60
59
44
73
46
53
62
46
50
45
44
50
60
69
53
57
55
59
50
60
61
42
42
39
37
36
45
59
34
39
39
38
42
40
40
36
35
50
35
42
42
33
27
27
54
31
33
33
34
32
25
35
39
44
38
22
28
32
41
28
38
29
38
27
32
33
36
39
20
35
33
23
33
41
44
46
26
37
33
34
37
40
37
48
39
35
40
37
27
31
24
22
21
23
40
33
28
44
47
52
57
57
48
62
67
61
69
80
53
60
54
40
48
59
56
42
53
57
35
61
43
45
38
45
32
26
37
34
32
37
24
41
31
39
37
39
42
61
58
65
78
98
132
157
201
219
261
307
394
477
597
739
848
996
1161
1224
1237
1152
1090
966
825
638
443
341
221
188
138
109
102
119
127
136
145
162
184
135
146
136
103
98
71
48
55
42
27
30
30
18
17
18
21
15
17
22
29
12
19
17
16
19
25
15
19
30
34
50
60
71
98
105
137
154
160
172
170
204
173
174
142
110
100
68
54
38
30
29
19
18
16
17
19
28
26
24
25
20
27
35
35
24
35
44
38
36
23
27
22
13
18
8
10
11
18
9
10
6
12
8
8
18
16
7
14
9
13
12
15
11
7
14
19
18
13
18
12
10
16
15
16
18
9
12
9
10
19
15
17
17
8
10
11
9
12
20
11
19
9
14
14
11
15
8
14
14
14
13
14
14
18
11
17
10
13
14
9
17
15
16
12
10
12
14
8
11
8
14
16
10
9
10
6
15
16
16
13
16
14
16
14
15
15
25
24
29
37
48
42
54
76
71
68
82
76
72
90
65
60
33
44
29
27
24
22
24
12
17
17
12
8
12
15
14
19
5
22
11
10
7
14
10
11
17
19
27
15
22
28
28
20
23
32
32
25
27
26
30
30
32
30
17
23
21
11
16
21
16
25
13
16
12
21
14
16
25
25
30
27
41
38
60
70
80
124
129
167
182
229
292
340
330
341
330
330
269
239
235
207
190
122
107
71
51
53
30
27
16
10
16
11
11
14
14
13
6
13
15
11
15
12
17
11
15
16
10
14
14
17
19
18
18
22
33
34
34
35
48
39
44
59
61
59
70
60
68
69
77
78
49
45
35
55
25
30
31
25
18
22
21
21
19
20
16
25
33
41
52
57
83
68
88
128
152
199
200
214
228
223
230
188
215
186
159
122
111
98
47
55
43
36
37
18
25
15
17
9
15
13
9
11
10
15
15
13
18
12
22
13
17
22
17
22
18
22
25
27
29
21
22
18
34
30
27
32
37
34
31
34
30
38
36
30
38
30
45
54
46
49
61
62
62
70
55
58
63
43
39
29
36
26
29
27
13
21
16
20
19
17
24
29
36
29
45
41
61
46
59
63
74
53
85
60
40
50
56
53
44
35
33
32
24
25
18
17
16
12
20
20
21
17
17
20
20
13
23
18
8
19
13
16
10
20
23
20
13
17
17
12
25
24
18
17
16
12
17
16
12
15
24
17
18
21
14
23
16
15
9
24
14
18
22
20
20
19
15
26
16
14
17
19
24
15
19
32
27
31
28
27
27
32
31
25
23
28
28
33
26
34
34
20
31
28
35
24
22
20
21
25
16
16
16
10
15
13
18
25
17
20
16
21
16
8
12
20
24
21
10
18
17
23
16
19
23
19
18
22
20
16
16
16
19
18
17
19
21
17
16
19
15
22
20
30
26
17
16
26
20
19
20
18
23
19
16
12
14
17
17
10
26
17
23
12
14
13
21
19
18
20
20
16
20
17
19
22
30
22
14
23
23
27
15
23
15
20
28
22
22
27
23
23
24
24
29
25
15
23
16
26
22
30
23
12
21
26
21
20
27
15
24
26
18
27
22
26
22
36
25
29
31
24
25
30
42
22
31
36
29
30
29
27
28
36
20
30
33
34
39
17
22
20
21
18
26
19
21
26
19
11
23
21
20
20
22
25
25
28
33
27
26
21
23
29
30
20
33
27
22
20
20
14
27
24
31
26
28
26
24
24
20
23
14
21
21
12
29
23
32
17
25
25
27
31
34
17
26
20
17
25
16
21
30
24
29
22
27
27
18
25
17
32
36
26
22
26
24
21
25
30
28
38
30
36
26
29
32
43
19
35
34
24
31
23
24
22
28
29
29
31
21
30
29
15
25
26
25
18
22
25
20
25
25
27
29
26
31
30
38
24
21
32
22
24
21
16
24
35
26
35
31
32
37
25
29
25
28
36
40
37
30
34
28
28
35
24
31
22
28
36
28
39
38
34
36
33
29
31
35
31
31
37
38
30
34
31
40
29
31
39
38
35
41
36
50
28
38
46
28
27
45
38
28
51
43
31
60
47
31
31
42
49
31
43
39
36
42
51
53
53
50
45
46
37
52
50
58
52
34
40
60
51
48
44
65
65
53
56
64
60
49
68
47
57
64
64
57
53
70
76
71
74
75
56
81
75
77
80
74
85
79
95
99
79
67
92
95
94
97
105
103
101
102
129
107
110
122
99
135
132
135
131
121
118
137
148
127
153
152
147
162
132
158
148
173
166
157
184
173
194
193
187
194
225
204
198
252
239
215
219
234
267
280
278
293
302
329
369
326
351
361
391
384
362
397
379
427
427
434
424
457
530
517
502
511
547
567
574
581
603
597
572
558
685
592
625
649
652
595
641
686
698
686
679
659
677
652
668
694
697
692
682
716
740
706
800
812
782
824
837
806
886
899
941
998
1032
1035
1079
1162
1238
1212
1414
1349
1511
1574
1557
1721
1815
1839
1967
1968
2015
2178
2235
2319
2394
2369
2589
2486
2662
2637
2686
2743
2714
2728
2731
2795
2789
2792
2838
2718
2814
2731
2649
2703
2672
2598
2683
2520
2542
2479
2436
2377
2492
2443
2381
2318
2368
2258
2202
2220
2151
2197
2159
2061
2066
2007
1929
1948
1904
1917
1842
1776
1716
1624
1649
1527
1529
1423
1406
1317
1288
1216
1154
1066
1083
1029
996
901
858
794
716
685
646
721
625
611
679
631
635
695
773
802
836
882
1011
1058
1160
1222
1321
1331
1401
1539
1448
1498
1552
1560
1534
1407
1363
1327
1229
1206
1056
946
844
703
639
541
476
402
351
351
246
244
229
216
187
156
161
179
143
143
134
148
121
162
148
143
167
175
151
169
175
183
207
214
206
240
231
247
232
240
259
326
258
288
319
304
354
332
384
351
371
396
415
425
420
425
413
421
431
480
456
439
451
469
522
447
478
481
448
472
460
459
460
457
478
447
495
444
418
409
441
411
386
397
398
387
410
391
368
378
389
386
372
361
360
343
355
356
332
332
383
341
325
341
309
319
320
334
311
296
275
278
304
305
279
260
267
268
256
233
213
222
221
221
200
195
165
170
181
176
163
159
152
143
116
141
127
125
117
109
104
131
126
116
88
110
124
113
132
118
145
161
165
177
209
231
254
242
283
302
319
346
316
389
340
369
335
309
283
286
258
225
205
208
157
181
127
104
102
107
98
78
62
73
67
65
69
58
65
76
79
70
74
63
80
61
54
56
63
46
55
44
43
49
29
26
39
34
22
24
19
13
25
14
13
18
17
12
11
10
16
10
18
17
17
20
23
17
15
16
12
19
18
15
17
13
14
12
14
17
16
10
23
15
15
19
16
18
15
15
31
16
26
27
24
30
46
28
55
58
74
84
110
136
167
215
252
273
318
367
392
453
480
564
621
671
755
792
857
868
936
965
966
1038
1075
1135
1163
1084
1116
1116
1063
1038
1038
908
831
799
736
666
595
484
427
397
299
240
240
181
156
117
92
76
60
41
41
33
23
23
24
20
14
16
10
16
12
18
15
14
10
12
10
9
7
15
10
9
15
6
10
12
8
9
17
12
14
10
27
10
12
15
11
17
10
14
15
12
15
20
13
14
11
8
12
16
8
13
13
15
12
11
10
15
12
9
12
16
15
10
12
19
16
16
12
14
16
12
13
12
8
8
9
12
14
14
13
6
12
16
12
11
9
16
11
14
11
12
3
13
8
9
14
16
10
12
14
7
10
8
7
7
13
14
9
15
7
12
7
14
14
17
7
12
18
25
14
9
17
14
14
16
12
13
19
15
15
13
15
13
20
11
14
15
15
18
15
13
16
10
15
14
14
21
21
24
15
17
18
15
13
20
22
13
19
23
21
22
19
17
19
25
29
28
51
41
59
70
76
85
109
115
140
151
160
209
271
243
237
266
289
276
300
279
323
306
288
287
290
243
243
247
203
209
174
129
103
102
87
94
64
59
57
48
39
39
38
31
38
29
32
43
44
46
42
39
46
54
49
49
58
50
52
65
63
53
41
50
41
47
42
45
22
15
24
28
22
25
20
18
17
9
6
10
8
6
7
7
5
5
5
9
5
6
13
12
4
6
2
9
3
5
8
5
7
6
5
7
2
3
2
15
2
2
7
7
12
2
6
4
9
9
8
6
5
6
6
6
10
7
6
5
6
9
10
3
11
8
7
6
9
3
9
5429
0
0
0
0
0
0
0
0
0
0
0
0
0
0
0
0
0
0
0
0
0
0
0
0
0
0
0
0
0
0
0
0
0
0
0
0
0
0
0
0
0
0
0
0
0
0
0
0
0
0
0
0
0
0
0
0
0
0
0
0
0
0
0
0
0
0
0
0
0
0
0
0
0
0
0
0
0
0
0
0
0
0
0
0
0
0
0
0
0
0
0
0
0
0
0
0
0
0
0
0
0
0
0
0
0
0
0
0
0
0
0
0
0
0
0
0
0
0
0
0
0
0
0
0
0
0
0
0
0
0
0
0
0
0
0
0
0
0
0
0
0
0
0
0
0
0
0
0
0
0
0
0
0
0
0
0
0
0
0
0
0
0
0
0
0
0
0
0
0
0
0
0
0
0
0
0
0
0
0
0
0
0
0
0
0
0
0
0
0
0
0
0
0
0
0
0
0
0
0
0
0
0
0
0
0
0
0
0
0
0
0
0
0
0
0
0
0
0
0
0
0
0
0
0
0
0
0
0
0
0
0
0
0
0
0
0
0
0
0
0
0
0
0
0
0
0
0
0
0
0
0
0
0
0
0
0
0
0
0
0
0
0
0
0
0
0
0
0
0
0
0
0
0
0
0
0
0
0
0
0
0
0
0
0
0
0
0
0
0
0
0
0
0
0
0
0
0
0
0
0
0
0
0
0
0
0
0
0
0
0
0
0
0
0
0
0
0
0
0
0
0
0
0
0
0
0
0
0
0
0
0
0
0
0
0
0
0
0
0
0
0
0
0
0
0
0
0
0
0
0
0
0
0
0
0
0
0
0
0
0
0
0
0
0
0
0
0
0
0
0
0
0
0
0
0
0
0
0
0
0
0
0
0
0
0
0
0
0
0
0
0
0
0
0
0
0
0
0
0
0
0
0
0
0
0
0
0
0
0
0
0
0
0
0
0
0
0
0
0
0
0
0
0
0
0
0
0
0
0
0
0
0
0
0
0
0
0
0
0
0
0
0
0
0
0
0
0
0
0
0
0
0
0
0
0
0
0
0
0
0
0
0
0
0
0
0
0
0
0
0
0
0
0
0
0
0
0
0
0
0
0
0
0
0
0
0
0
0
0
0
0
0
0
0
0
0
0
0
0
0
0
0
0
0
0
0
0
0
0
0
0
0
0
0
0
0
0
0
0
0
0
0
0
0
0
0
0
0
0
0
0
0
0
0
0
0
0
0
0
0
0
0
0
0
0
0
0
0
0
0
0
0
0
0
0
0
0
0
0
0
0
0
0
0
0
0
0
0
0
0
0
0
0
0
0
0
0
0
0
0
0
0
0
0
0
0
0
0
0
0
0
0
0
0
0
0
0
0
0
0
0
0
0
0
0
0
0
0
0
0
0
0
0
0
0
0
0
0
0
0
0
0
0
0
0
0
0
0
0
0
0
0
0
0
0
0
0
0
0
0
0
0
0
0
0
0
0
0
0
0
0
0
0
0
0
0
0
0
0
0
0
0
0
0
0
0
0
0
0
0
0
0
0
0
0
0
0
0
0
0
0
0
0
0
0
0
0
0
0
0
0
0
0
0
0
0
0
0
0
0
0
0
0
0
0
0
0
0
0
0
0
0
0
0
0
0
0
0
0
0
0
0
0
0
0
0
0
0
0
0
0
0
0
0
0
0
0
0
0
0
0
0
0
0
0
0
0
0
0
0
0
0
0
0
0
0
0
0
0
0
0
0
0
0
0
0
0
0
0
0
0
0
0
0
0
0
0
0
0
0
0
0
0
0
0
0
0
0
0
0
0
0
0
0
0
0
0
0
0
0
0
0
0
0
0
0
0
0
0
0
0
0
0
0
0
0
0
0
0
0
0
0
0
0
0
0
0
0
0
0
0
0
0
0
0
0
0
0
0
0
0
0
0
0
0
0
0
0
0
0
0
0
0
0
0
0
0
0
0
0
0
0
0
0
0
0
0
0
0
0
0
0
0
0
0
0
0
0
0
0
0
0
0
0
0
0
0
0
0
0
0
0
0
0
0
0
0
0
0
0
0
0
0
0
0
0
0
0
0
0
0
0
0
0
0
0
0
0
0
0
0
0
0
0
0
0
0
0
0
0
0
0
0
0
0
0
0
0
0
0
0
0
0
0
0
0
0
0
0
0
0
0
0
0
0
0
0
0
0
0
0
0
0
0
0
0
0
0
0
0
0
0
0
0
0
0
0
0
0
0
0
0
0
0
0
0
0
0
0
0
0
0
0
0
0
0
0
0
0
0
0
0
0
0
0
0
0
0
0
0
0
0
0
0
0
0
0
0
0
0
0
0
0
0
0
0
0
0
0
0
0
0
0
0
0
0
0
0
0
0
0
0
0
0
0
0
0
0
0
0
0
0
0
0
0
0
0
0
0
0
0
0
0
0
0
0
0
0
0
0
0
0
0
0
0
0
0
0
0
0
0
0
0
0
0
0
0
0
0
0
0
0
0
0
0
0
0
0
0
0
0
0
0
0
0
0
0
0
0
0
0
0
0
0
0
0
0
0
0
0
0
0
0
0
0
0
0
0
0
0
0
0
0
0
0
0
0
0
0
0
0
0
0
0
0
0
0
0
0
0
0
0
0
0
0
0
0
0
0
0
0
0
0
0
0
0
0
0
0
0
0
0
0
0
0
0
0
0
0
0
0
0
0
0
0
0
0
0
0
0
0
0
0
0
0
0
0
0
0
0
0
0
0
0
0
0
0
0
0
0
0
0
0
0
0
0
0
0
0
0
0
0
0
0
0
0
0
0
0
0
0
0
0
0
0
0
0
0
0
0
0
0
0
0
0
0
0
0
0
0
0
0
0
0
0
0
0
0
0
0
0
0
0
0
0
0
0
0
0
0
0
0
0
0
0
0
0
0
0
0
0
0
0
0
0
0
0
0
0
0
0
0
0
0
0
0
0
0
0
0
0
0
0
0
0
0
0
0
0
0
0
0
0
0
0
0
0
0
0
0
0
0
0
0
0
0
0
0
0
0
0
0
0
0
0
0
0
0
0
0
0
0
0
0
0
0
0
0
0
0
0
0
0
0
0
0
0
0
0
0
0
0
0
0
0
0
0
0
0
0
0
0
0
0
0
0
0
0
0
0
0
0
0
0
0
0
0
0
0
0
0
0
0
0
0
0
0
0
0
0
0
0
0
0
0
0
0
0
0
0
0
0
0
0
0
0
0
0
0
0
0
0
0
0
0
0
0
0
0
0
0
0
0
0
0
0
0
0
0
0
0
0
0
0
0
0
0
0
0
0
0
0
0
0
0
0
0
0
0
0
0
0
0
0
0
0
0
0
0
0
0
0
0
0
0
0
0
0
0
0
0
0
0
0
0
0
0
0
0
0
0
0
0
0
0
0
0
0
0
0
0
0
0
0
0
0
0
0
0
0
0
0
0
0
0
0
0
0
0
0
0
0
0
0
0
0
0
0
0
0
0
0
0
0
0
0
0
0
0
0
0
0
0
0
0
0
0
0
0
0
0
0
0
0
0
0
0
0
0
0
0
0
0
0
0
0
0
0
0
0
0
0
0
0
0
0
0
0
0
0
0
0
0
0
0
0
0
0
0
0
0
0
0
0
0
0
0
0
0
0
0
0
0
0
0
0
0
0
0
0
0
0
0
0
0
0
0
0
0
0
0
0
0
0
0
0
0
0
0
0
0
0
0
0
0
0
0
0
0
0
0
0
0
0
0
0
0
0
0
0
0
0
0
0
0
0
0
0
0
0
0
0
0
0
0
0
0
0
0
0
0
0
0
0
0
0
0
0
0
0
0
0
0
0
0
0
0
0
0
0
0
0
0
0
0
0
0
0
0
0
0
0
0
0
0
0
0
0
0
0
0
0
0
0
0
0
0
0
0
0
0
0
0
0
0
0
0
0
0
0
0
0
0
0
0
0
0
0
0
0
0
0
0
0
0
0
0
0
0
0
0
0
0
0
0
0
0
0
0
0
0
0
0
0
0
0
0
0
0
0
0
0
0
0
0
0
0
0
0
0
0
0
0
0
0
0
0
0
0
0
0
0
0
0
0
0
0
0
0
0
0
0
0
0
0
0
0
0
0
0
0
0
0
0
0
0
0
0
0
0
0
0
0
0
0
0
0
0
0
0
0
0
0
0
0
0
0
0
0
0
0
0
0
0
0
0
0
0
0
0
0
0
0
0
0
0
0
0
0
0
0
0
0
0
0
0
0
0
0
0
0
0
0
0
0
0
0
0
0
0
0
0
0
0
0
0
0
0
0
0
0
0
0
0
0
0
0
0
0
0
0
0
0
0
0
0
0
0
0
0
0
0
0
0
0
0
0
0
0
0
0
0
0
0
0
0
0
0
0
0
0
0
0
0
0
0
0
0
0
0
0
0
0
0
0
0
0
0
0
0
0
0
0
0
0
0
0
0
0
0
0
0
0
0
0
0
0
0
0
0
0
0
0
0
0
0
0
0
0
0
0
0
0
0
0
0
0
0
0
0
0
0
0
0
0
0
0
0
0
0
0
0
0
0
0
0
0
0
0
0
0
0
0
0
0
0
0
0
0
0
0
0
0
0
0
0
0
0
0
0
0
0
0
0
0
0
0
0
0
0
0
0
0
0
0
0
0
0
