# Supplementary material for: A dataset of 112 ligands for the preconcentration of mercury, uranium, lanthanum and other pollutants and heavy metals in water
Source: Data Brief. 2020 Feb 4;29:105236. doi: 10.1016/j.dib.2020.105236 (PMC7033335; doi:10.1016/j.dib.2020.105236)
Supplement: Multimedia component 65_Dithiooxamid [file mmc65.txt]

Kalib 1	-0.354346
Kalib 2	0.012554
Kalib 3	0.001788
Kalib 4	0.000419
Kalib Square	0.000000
Kalib Fano	0.010361
Channel 1	0
Channel 2	0
Channel 3	0
Channel 4	0
Channel 5	0
Channel 6	0
Channel 7	0
Channel 8	0
Channel 9	0
Channel 10	0
Channel 11	0
Channel 12	1
Channel 13	3
Channel 14	14
Channel 15	94
Channel 16	311
Channel 17	1108
Channel 18	3346
Channel 19	9615
Channel 20	24280
Channel 21	54751
Channel 22	110523
Channel 23	201650
Channel 24	327778
Channel 25	475526
Channel 26	624350
Channel 27	740585
Channel 28	778476
Channel 29	737798
Channel 30	627747
Channel 31	478464
Channel 32	324080
Channel 33	198304
Channel 34	109506
Channel 35	53358
Channel 36	23389
Channel 37	9085
Channel 38	3065
Channel 39	1013
Channel 40	297
Channel 41	86
Channel 42	23
Channel 43	18
Channel 44	7
Channel 45	9
Channel 46	3
Channel 47	7
Channel 48	8
Channel 49	6
Channel 50	4
Channel 51	5
Channel 52	4
Channel 53	6
Channel 54	3
Channel 55	5
Channel 56	3
Channel 57	4
Channel 58	5
Channel 59	9
Channel 60	5
Channel 61	4
Channel 62	3
Channel 63	2
Channel 64	2
Channel 65	3
Channel 66	4
Channel 67	2
Channel 68	2
Channel 69	1
Channel 70	2
Channel 71	3
Channel 72	0
Channel 73	1
Channel 74	2
Channel 75	2
Channel 76	0
Channel 77	0
Channel 78	43
Channel 79	54
Channel 80	68
Channel 81	74
Channel 82	68
Channel 83	72
Channel 84	71
Channel 85	60
Channel 86	68
Channel 87	58
Channel 88	66
Channel 89	64
Channel 90	70
Channel 91	72
Channel 92	78
Channel 93	63
Channel 94	56
Channel 95	50
Channel 96	61
Channel 97	56
Channel 98	63
Channel 99	70
Channel 100	60
Channel 101	52
Channel 102	66
Channel 103	70
Channel 104	66
Channel 105	67
Channel 106	68
Channel 107	52
Channel 108	53
Channel 109	37
Channel 110	49
Channel 111	59
Channel 112	50
Channel 113	56
Channel 114	53
Channel 115	53
Channel 116	49
Channel 117	38
Channel 118	52
Channel 119	39
Channel 120	39
Channel 121	53
Channel 122	58
Channel 123	56
Channel 124	63
Channel 125	45
Channel 126	53
Channel 127	64
Channel 128	62
Channel 129	46
Channel 130	43
Channel 131	52
Channel 132	46
Channel 133	40
Channel 134	34
Channel 135	51
Channel 136	37
Channel 137	33
Channel 138	28
Channel 139	40
Channel 140	31
Channel 141	41
Channel 142	41
Channel 143	52
Channel 144	45
Channel 145	42
Channel 146	37
Channel 147	28
Channel 148	38
Channel 149	34
Channel 150	20
Channel 151	31
Channel 152	45
Channel 153	31
Channel 154	26
Channel 155	30
Channel 156	24
Channel 157	29
Channel 158	34
Channel 159	38
Channel 160	42
Channel 161	33
Channel 162	31
Channel 163	37
Channel 164	27
Channel 165	34
Channel 166	33
Channel 167	45
Channel 168	20
Channel 169	32
Channel 170	22
Channel 171	24
Channel 172	25
Channel 173	21
Channel 174	30
Channel 175	29
Channel 176	29
Channel 177	34
Channel 178	24
Channel 179	26
Channel 180	21
Channel 181	34
Channel 182	33
Channel 183	26
Channel 184	34
Channel 185	30
Channel 186	32
Channel 187	37
Channel 188	48
Channel 189	40
Channel 190	31
Channel 191	30
Channel 192	28
Channel 193	41
Channel 194	32
Channel 195	28
Channel 196	28
Channel 197	24
Channel 198	30
Channel 199	28
Channel 200	22
Channel 201	39
Channel 202	28
Channel 203	29
Channel 204	36
Channel 205	44
Channel 206	27
Channel 207	43
Channel 208	49
Channel 209	66
Channel 210	45
Channel 211	75
Channel 212	70
Channel 213	75
Channel 214	61
Channel 215	67
Channel 216	60
Channel 217	65
Channel 218	57
Channel 219	67
Channel 220	60
Channel 221	52
Channel 222	53
Channel 223	55
Channel 224	39
Channel 225	42
Channel 226	42
Channel 227	45
Channel 228	38
Channel 229	37
Channel 230	46
Channel 231	40
Channel 232	49
Channel 233	43
Channel 234	34
Channel 235	36
Channel 236	34
Channel 237	31
Channel 238	27
Channel 239	38
Channel 240	31
Channel 241	43
Channel 242	32
Channel 243	34
Channel 244	36
Channel 245	36
Channel 246	39
Channel 247	56
Channel 248	76
Channel 249	76
Channel 250	116
Channel 251	123
Channel 252	148
Channel 253	176
Channel 254	208
Channel 255	256
Channel 256	336
Channel 257	379
Channel 258	479
Channel 259	654
Channel 260	720
Channel 261	868
Channel 262	1070
Channel 263	1098
Channel 264	1218
Channel 265	1176
Channel 266	1212
Channel 267	1049
Channel 268	916
Channel 269	768
Channel 270	585
Channel 271	448
Channel 272	304
Channel 273	238
Channel 274	170
Channel 275	152
Channel 276	134
Channel 277	106
Channel 278	97
Channel 279	124
Channel 280	147
Channel 281	141
Channel 282	143
Channel 283	118
Channel 284	160
Channel 285	145
Channel 286	106
Channel 287	109
Channel 288	98
Channel 289	61
Channel 290	59
Channel 291	49
Channel 292	35
Channel 293	26
Channel 294	28
Channel 295	25
Channel 296	24
Channel 297	25
Channel 298	13
Channel 299	12
Channel 300	20
Channel 301	15
Channel 302	18
Channel 303	16
Channel 304	16
Channel 305	17
Channel 306	20
Channel 307	25
Channel 308	18
Channel 309	20
Channel 310	20
Channel 311	17
Channel 312	31
Channel 313	36
Channel 314	42
Channel 315	47
Channel 316	71
Channel 317	80
Channel 318	119
Channel 319	121
Channel 320	132
Channel 321	155
Channel 322	207
Channel 323	159
Channel 324	164
Channel 325	158
Channel 326	128
Channel 327	126
Channel 328	92
Channel 329	99
Channel 330	72
Channel 331	59
Channel 332	37
Channel 333	33
Channel 334	18
Channel 335	19
Channel 336	14
Channel 337	23
Channel 338	15
Channel 339	22
Channel 340	19
Channel 341	20
Channel 342	23
Channel 343	25
Channel 344	34
Channel 345	22
Channel 346	33
Channel 347	29
Channel 348	42
Channel 349	33
Channel 350	29
Channel 351	33
Channel 352	29
Channel 353	32
Channel 354	22
Channel 355	26
Channel 356	16
Channel 357	34
Channel 358	18
Channel 359	14
Channel 360	14
Channel 361	14
Channel 362	3
Channel 363	14
Channel 364	21
Channel 365	10
Channel 366	9
Channel 367	14
Channel 368	16
Channel 369	12
Channel 370	10
Channel 371	13
Channel 372	12
Channel 373	8
Channel 374	17
Channel 375	16
Channel 376	8
Channel 377	10
Channel 378	14
Channel 379	11
Channel 380	11
Channel 381	8
Channel 382	12
Channel 383	13
Channel 384	11
Channel 385	15
Channel 386	18
Channel 387	18
Channel 388	17
Channel 389	10
Channel 390	19
Channel 391	8
Channel 392	14
Channel 393	11
Channel 394	22
Channel 395	14
Channel 396	17
Channel 397	20
Channel 398	22
Channel 399	15
Channel 400	14
Channel 401	16
Channel 402	15
Channel 403	16
Channel 404	21
Channel 405	12
Channel 406	12
Channel 407	7
Channel 408	10
Channel 409	7
Channel 410	18
Channel 411	12
Channel 412	17
Channel 413	9
Channel 414	12
Channel 415	15
Channel 416	11
Channel 417	13
Channel 418	12
Channel 419	17
Channel 420	7
Channel 421	12
Channel 422	15
Channel 423	19
Channel 424	16
Channel 425	12
Channel 426	9
Channel 427	16
Channel 428	14
Channel 429	17
Channel 430	12
Channel 431	12
Channel 432	11
Channel 433	11
Channel 434	17
Channel 435	20
Channel 436	7
Channel 437	18
Channel 438	17
Channel 439	13
Channel 440	7
Channel 441	13
Channel 442	14
Channel 443	19
Channel 444	14
Channel 445	12
Channel 446	16
Channel 447	10
Channel 448	20
Channel 449	15
Channel 450	21
Channel 451	16
Channel 452	28
Channel 453	26
Channel 454	39
Channel 455	45
Channel 456	50
Channel 457	58
Channel 458	86
Channel 459	62
Channel 460	81
Channel 461	56
Channel 462	82
Channel 463	89
Channel 464	70
Channel 465	61
Channel 466	43
Channel 467	40
Channel 468	30
Channel 469	27
Channel 470	21
Channel 471	11
Channel 472	20
Channel 473	13
Channel 474	10
Channel 475	16
Channel 476	7
Channel 477	15
Channel 478	14
Channel 479	7
Channel 480	14
Channel 481	12
Channel 482	6
Channel 483	15
Channel 484	8
Channel 485	15
Channel 486	16
Channel 487	8
Channel 488	13
Channel 489	20
Channel 490	12
Channel 491	12
Channel 492	18
Channel 493	15
Channel 494	22
Channel 495	24
Channel 496	20
Channel 497	21
Channel 498	32
Channel 499	30
Channel 500	37
Channel 501	29
Channel 502	35
Channel 503	38
Channel 504	38
Channel 505	27
Channel 506	11
Channel 507	18
Channel 508	21
Channel 509	21
Channel 510	21
Channel 511	13
Channel 512	23
Channel 513	16
Channel 514	22
Channel 515	15
Channel 516	7
Channel 517	11
Channel 518	18
Channel 519	15
Channel 520	12
Channel 521	18
Channel 522	20
Channel 523	20
Channel 524	31
Channel 525	31
Channel 526	30
Channel 527	45
Channel 528	48
Channel 529	65
Channel 530	82
Channel 531	107
Channel 532	128
Channel 533	156
Channel 534	201
Channel 535	251
Channel 536	262
Channel 537	289
Channel 538	299
Channel 539	345
Channel 540	325
Channel 541	331
Channel 542	315
Channel 543	289
Channel 544	229
Channel 545	207
Channel 546	164
Channel 547	112
Channel 548	83
Channel 549	70
Channel 550	50
Channel 551	29
Channel 552	41
Channel 553	18
Channel 554	23
Channel 555	13
Channel 556	14
Channel 557	12
Channel 558	12
Channel 559	13
Channel 560	16
Channel 561	9
Channel 562	12
Channel 563	17
Channel 564	15
Channel 565	16
Channel 566	12
Channel 567	13
Channel 568	18
Channel 569	9
Channel 570	15
Channel 571	20
Channel 572	14
Channel 573	18
Channel 574	16
Channel 575	13
Channel 576	11
Channel 577	13
Channel 578	14
Channel 579	21
Channel 580	25
Channel 581	26
Channel 582	39
Channel 583	47
Channel 584	44
Channel 585	44
Channel 586	61
Channel 587	56
Channel 588	74
Channel 589	74
Channel 590	63
Channel 591	55
Channel 592	72
Channel 593	75
Channel 594	61
Channel 595	62
Channel 596	44
Channel 597	58
Channel 598	53
Channel 599	35
Channel 600	32
Channel 601	25
Channel 602	18
Channel 603	12
Channel 604	17
Channel 605	20
Channel 606	18
Channel 607	19
Channel 608	17
Channel 609	27
Channel 610	24
Channel 611	28
Channel 612	21
Channel 613	44
Channel 614	45
Channel 615	54
Channel 616	65
Channel 617	84
Channel 618	102
Channel 619	117
Channel 620	149
Channel 621	183
Channel 622	189
Channel 623	221
Channel 624	211
Channel 625	212
Channel 626	218
Channel 627	205
Channel 628	199
Channel 629	189
Channel 630	138
Channel 631	136
Channel 632	113
Channel 633	85
Channel 634	59
Channel 635	55
Channel 636	50
Channel 637	34
Channel 638	24
Channel 639	24
Channel 640	13
Channel 641	14
Channel 642	15
Channel 643	15
Channel 644	18
Channel 645	10
Channel 646	15
Channel 647	15
Channel 648	23
Channel 649	10
Channel 650	15
Channel 651	11
Channel 652	8
Channel 653	10
Channel 654	20
Channel 655	13
Channel 656	9
Channel 657	30
Channel 658	14
Channel 659	23
Channel 660	25
Channel 661	35
Channel 662	31
Channel 663	51
Channel 664	57
Channel 665	70
Channel 666	86
Channel 667	73
Channel 668	84
Channel 669	109
Channel 670	95
Channel 671	96
Channel 672	99
Channel 673	99
Channel 674	96
Channel 675	74
Channel 676	62
Channel 677	66
Channel 678	57
Channel 679	53
Channel 680	44
Channel 681	50
Channel 682	36
Channel 683	50
Channel 684	48
Channel 685	51
Channel 686	48
Channel 687	70
Channel 688	59
Channel 689	46
Channel 690	55
Channel 691	53
Channel 692	39
Channel 693	46
Channel 694	48
Channel 695	30
Channel 696	35
Channel 697	27
Channel 698	29
Channel 699	28
Channel 700	20
Channel 701	18
Channel 702	22
Channel 703	20
Channel 704	18
Channel 705	17
Channel 706	29
Channel 707	36
Channel 708	43
Channel 709	50
Channel 710	46
Channel 711	62
Channel 712	87
Channel 713	92
Channel 714	87
Channel 715	103
Channel 716	105
Channel 717	106
Channel 718	101
Channel 719	127
Channel 720	102
Channel 721	93
Channel 722	102
Channel 723	68
Channel 724	67
Channel 725	58
Channel 726	53
Channel 727	42
Channel 728	31
Channel 729	24
Channel 730	21
Channel 731	28
Channel 732	25
Channel 733	20
Channel 734	25
Channel 735	18
Channel 736	25
Channel 737	30
Channel 738	31
Channel 739	18
Channel 740	25
Channel 741	24
Channel 742	21
Channel 743	22
Channel 744	22
Channel 745	23
Channel 746	21
Channel 747	16
Channel 748	22
Channel 749	17
Channel 750	17
Channel 751	21
Channel 752	15
Channel 753	16
Channel 754	10
Channel 755	18
Channel 756	18
Channel 757	11
Channel 758	15
Channel 759	15
Channel 760	19
Channel 761	22
Channel 762	12
Channel 763	17
Channel 764	15
Channel 765	19
Channel 766	16
Channel 767	22
Channel 768	19
Channel 769	16
Channel 770	14
Channel 771	16
Channel 772	12
Channel 773	16
Channel 774	22
Channel 775	20
Channel 776	17
Channel 777	21
Channel 778	18
Channel 779	22
Channel 780	18
Channel 781	21
Channel 782	15
Channel 783	21
Channel 784	23
Channel 785	20
Channel 786	21
Channel 787	22
Channel 788	21
Channel 789	27
Channel 790	30
Channel 791	39
Channel 792	37
Channel 793	34
Channel 794	27
Channel 795	39
Channel 796	34
Channel 797	30
Channel 798	26
Channel 799	27
Channel 800	38
Channel 801	29
Channel 802	22
Channel 803	27
Channel 804	29
Channel 805	25
Channel 806	33
Channel 807	26
Channel 808	19
Channel 809	29
Channel 810	22
Channel 811	23
Channel 812	24
Channel 813	19
Channel 814	14
Channel 815	12
Channel 816	21
Channel 817	15
Channel 818	12
Channel 819	13
Channel 820	13
Channel 821	15
Channel 822	21
Channel 823	21
Channel 824	18
Channel 825	18
Channel 826	13
Channel 827	23
Channel 828	5
Channel 829	25
Channel 830	21
Channel 831	19
Channel 832	17
Channel 833	19
Channel 834	24
Channel 835	20
Channel 836	16
Channel 837	7
Channel 838	13
Channel 839	14
Channel 840	14
Channel 841	22
Channel 842	16
Channel 843	18
Channel 844	16
Channel 845	20
Channel 846	15
Channel 847	22
Channel 848	23
Channel 849	22
Channel 850	20
Channel 851	23
Channel 852	14
Channel 853	16
Channel 854	19
Channel 855	22
Channel 856	16
Channel 857	24
Channel 858	21
Channel 859	15
Channel 860	24
Channel 861	19
Channel 862	16
Channel 863	19
Channel 864	19
Channel 865	25
Channel 866	17
Channel 867	14
Channel 868	17
Channel 869	17
Channel 870	21
Channel 871	23
Channel 872	23
Channel 873	25
Channel 874	21
Channel 875	16
Channel 876	22
Channel 877	24
Channel 878	15
Channel 879	9
Channel 880	16
Channel 881	20
Channel 882	21
Channel 883	21
Channel 884	21
Channel 885	22
Channel 886	16
Channel 887	23
Channel 888	19
Channel 889	26
Channel 890	28
Channel 891	18
Channel 892	25
Channel 893	18
Channel 894	22
Channel 895	22
Channel 896	15
Channel 897	24
Channel 898	16
Channel 899	18
Channel 900	16
Channel 901	22
Channel 902	23
Channel 903	19
Channel 904	9
Channel 905	13
Channel 906	21
Channel 907	19
Channel 908	20
Channel 909	20
Channel 910	23
Channel 911	21
Channel 912	20
Channel 913	26
Channel 914	25
Channel 915	20
Channel 916	11
Channel 917	24
Channel 918	15
Channel 919	28
Channel 920	23
Channel 921	16
Channel 922	31
Channel 923	19
Channel 924	24
Channel 925	20
Channel 926	23
Channel 927	17
Channel 928	26
Channel 929	25
Channel 930	20
Channel 931	24
Channel 932	20
Channel 933	31
Channel 934	15
Channel 935	17
Channel 936	20
Channel 937	27
Channel 938	29
Channel 939	32
Channel 940	19
Channel 941	22
Channel 942	24
Channel 943	25
Channel 944	20
Channel 945	30
Channel 946	24
Channel 947	26
Channel 948	29
Channel 949	23
Channel 950	24
Channel 951	27
Channel 952	17
Channel 953	24
Channel 954	15
Channel 955	29
Channel 956	20
Channel 957	22
Channel 958	25
Channel 959	24
Channel 960	25
Channel 961	26
Channel 962	30
Channel 963	22
Channel 964	20
Channel 965	21
Channel 966	14
Channel 967	17
Channel 968	27
Channel 969	20
Channel 970	23
Channel 971	22
Channel 972	24
Channel 973	27
Channel 974	32
Channel 975	28
Channel 976	24
Channel 977	38
Channel 978	37
Channel 979	32
Channel 980	32
Channel 981	22
Channel 982	24
Channel 983	30
Channel 984	25
Channel 985	23
Channel 986	27
Channel 987	21
Channel 988	24
Channel 989	20
Channel 990	23
Channel 991	21
Channel 992	25
Channel 993	24
Channel 994	18
Channel 995	32
Channel 996	28
Channel 997	22
Channel 998	34
Channel 999	36
Channel 1000	24
Channel 1001	21
Channel 1002	20
Channel 1003	27
Channel 1004	20
Channel 1005	22
Channel 1006	26
Channel 1007	29
Channel 1008	22
Channel 1009	21
Channel 1010	22
Channel 1011	19
Channel 1012	12
Channel 1013	22
Channel 1014	29
Channel 1015	14
Channel 1016	31
Channel 1017	25
Channel 1018	23
Channel 1019	14
Channel 1020	20
Channel 1021	28
Channel 1022	27
Channel 1023	24
Channel 1024	22
Channel 1025	26
Channel 1026	23
Channel 1027	31
Channel 1028	24
Channel 1029	30
Channel 1030	27
Channel 1031	30
Channel 1032	26
Channel 1033	34
Channel 1034	38
Channel 1035	36
Channel 1036	37
Channel 1037	33
Channel 1038	39
Channel 1039	29
Channel 1040	30
Channel 1041	29
Channel 1042	27
Channel 1043	33
Channel 1044	27
Channel 1045	25
Channel 1046	30
Channel 1047	31
Channel 1048	22
Channel 1049	20
Channel 1050	31
Channel 1051	25
Channel 1052	26
Channel 1053	28
Channel 1054	28
Channel 1055	25
Channel 1056	29
Channel 1057	22
Channel 1058	23
Channel 1059	19
Channel 1060	28
Channel 1061	26
Channel 1062	27
Channel 1063	21
Channel 1064	29
Channel 1065	29
Channel 1066	27
Channel 1067	27
Channel 1068	23
Channel 1069	24
Channel 1070	32
Channel 1071	27
Channel 1072	24
Channel 1073	20
Channel 1074	28
Channel 1075	22
Channel 1076	23
Channel 1077	30
Channel 1078	16
Channel 1079	33
Channel 1080	28
Channel 1081	28
Channel 1082	24
Channel 1083	29
Channel 1084	25
Channel 1085	39
Channel 1086	17
Channel 1087	21
Channel 1088	37
Channel 1089	32
Channel 1090	33
Channel 1091	27
Channel 1092	30
Channel 1093	30
Channel 1094	23
Channel 1095	26
Channel 1096	31
Channel 1097	36
Channel 1098	26
Channel 1099	26
Channel 1100	28
Channel 1101	32
Channel 1102	26
Channel 1103	31
Channel 1104	34
Channel 1105	30
Channel 1106	36
Channel 1107	37
Channel 1108	27
Channel 1109	34
Channel 1110	33
Channel 1111	44
Channel 1112	41
Channel 1113	41
Channel 1114	28
Channel 1115	35
Channel 1116	40
Channel 1117	29
Channel 1118	31
Channel 1119	34
Channel 1120	43
Channel 1121	37
Channel 1122	31
Channel 1123	28
Channel 1124	32
Channel 1125	41
Channel 1126	39
Channel 1127	42
Channel 1128	39
Channel 1129	50
Channel 1130	44
Channel 1131	42
Channel 1132	41
Channel 1133	31
Channel 1134	33
Channel 1135	36
Channel 1136	42
Channel 1137	41
Channel 1138	49
Channel 1139	41
Channel 1140	47
Channel 1141	39
Channel 1142	38
Channel 1143	49
Channel 1144	46
Channel 1145	48
Channel 1146	45
Channel 1147	49
Channel 1148	39
Channel 1149	44
Channel 1150	39
Channel 1151	43
Channel 1152	51
Channel 1153	36
Channel 1154	47
Channel 1155	53
Channel 1156	56
Channel 1157	36
Channel 1158	34
Channel 1159	45
Channel 1160	50
Channel 1161	52
Channel 1162	56
Channel 1163	62
Channel 1164	33
Channel 1165	37
Channel 1166	49
Channel 1167	54
Channel 1168	49
Channel 1169	49
Channel 1170	55
Channel 1171	58
Channel 1172	56
Channel 1173	69
Channel 1174	65
Channel 1175	53
Channel 1176	58
Channel 1177	67
Channel 1178	67
Channel 1179	70
Channel 1180	59
Channel 1181	50
Channel 1182	61
Channel 1183	59
Channel 1184	47
Channel 1185	61
Channel 1186	52
Channel 1187	67
Channel 1188	77
Channel 1189	79
Channel 1190	73
Channel 1191	69
Channel 1192	75
Channel 1193	77
Channel 1194	69
Channel 1195	82
Channel 1196	58
Channel 1197	79
Channel 1198	86
Channel 1199	87
Channel 1200	84
Channel 1201	79
Channel 1202	79
Channel 1203	101
Channel 1204	100
Channel 1205	105
Channel 1206	94
Channel 1207	101
Channel 1208	96
Channel 1209	110
Channel 1210	111
Channel 1211	112
Channel 1212	100
Channel 1213	112
Channel 1214	122
Channel 1215	112
Channel 1216	111
Channel 1217	127
Channel 1218	134
Channel 1219	123
Channel 1220	134
Channel 1221	135
Channel 1222	152
Channel 1223	111
Channel 1224	155
Channel 1225	157
Channel 1226	158
Channel 1227	158
Channel 1228	143
Channel 1229	171
Channel 1230	176
Channel 1231	194
Channel 1232	176
Channel 1233	158
Channel 1234	197
Channel 1235	182
Channel 1236	192
Channel 1237	179
Channel 1238	161
Channel 1239	214
Channel 1240	243
Channel 1241	215
Channel 1242	195
Channel 1243	217
Channel 1244	226
Channel 1245	254
Channel 1246	259
Channel 1247	260
Channel 1248	296
Channel 1249	275
Channel 1250	292
Channel 1251	301
Channel 1252	314
Channel 1253	324
Channel 1254	304
Channel 1255	322
Channel 1256	338
Channel 1257	359
Channel 1258	356
Channel 1259	387
Channel 1260	433
Channel 1261	405
Channel 1262	418
Channel 1263	435
Channel 1264	469
Channel 1265	491
Channel 1266	461
Channel 1267	478
Channel 1268	537
Channel 1269	516
Channel 1270	485
Channel 1271	515
Channel 1272	521
Channel 1273	527
Channel 1274	540
Channel 1275	561
Channel 1276	603
Channel 1277	608
Channel 1278	575
Channel 1279	606
Channel 1280	616
Channel 1281	596
Channel 1282	620
Channel 1283	618
Channel 1284	626
Channel 1285	665
Channel 1286	611
Channel 1287	708
Channel 1288	727
Channel 1289	680
Channel 1290	669
Channel 1291	651
Channel 1292	679
Channel 1293	667
Channel 1294	722
Channel 1295	691
Channel 1296	703
Channel 1297	688
Channel 1298	713
Channel 1299	762
Channel 1300	769
Channel 1301	745
Channel 1302	751
Channel 1303	842
Channel 1304	789
Channel 1305	821
Channel 1306	834
Channel 1307	896
Channel 1308	877
Channel 1309	962
Channel 1310	994
Channel 1311	1059
Channel 1312	1092
Channel 1313	1121
Channel 1314	1246
Channel 1315	1220
Channel 1316	1291
Channel 1317	1326
Channel 1318	1470
Channel 1319	1481
Channel 1320	1608
Channel 1321	1656
Channel 1322	1743
Channel 1323	1844
Channel 1324	1869
Channel 1325	2022
Channel 1326	2051
Channel 1327	2149
Channel 1328	2222
Channel 1329	2368
Channel 1330	2437
Channel 1331	2481
Channel 1332	2468
Channel 1333	2571
Channel 1334	2590
Channel 1335	2744
Channel 1336	2712
Channel 1337	2706
Channel 1338	2757
Channel 1339	2735
Channel 1340	2737
Channel 1341	2797
Channel 1342	2726
Channel 1343	2806
Channel 1344	2704
Channel 1345	2814
Channel 1346	2853
Channel 1347	2823
Channel 1348	2790
Channel 1349	2815
Channel 1350	2769
Channel 1351	2664
Channel 1352	2623
Channel 1353	2651
Channel 1354	2622
Channel 1355	2507
Channel 1356	2496
Channel 1357	2495
Channel 1358	2447
Channel 1359	2461
Channel 1360	2375
Channel 1361	2398
Channel 1362	2389
Channel 1363	2296
Channel 1364	2225
Channel 1365	2171
Channel 1366	2241
Channel 1367	2145
Channel 1368	2132
Channel 1369	2065
Channel 1370	2015
Channel 1371	2067
Channel 1372	1935
Channel 1373	1906
Channel 1374	1891
Channel 1375	1844
Channel 1376	1754
Channel 1377	1821
Channel 1378	1726
Channel 1379	1739
Channel 1380	1584
Channel 1381	1576
Channel 1382	1563
Channel 1383	1460
Channel 1384	1353
Channel 1385	1392
Channel 1386	1274
Channel 1387	1222
Channel 1388	1145
Channel 1389	1072
Channel 1390	1027
Channel 1391	973
Channel 1392	943
Channel 1393	879
Channel 1394	809
Channel 1395	800
Channel 1396	720
Channel 1397	723
Channel 1398	644
Channel 1399	642
Channel 1400	679
Channel 1401	617
Channel 1402	649
Channel 1403	597
Channel 1404	628
Channel 1405	663
Channel 1406	759
Channel 1407	740
Channel 1408	821
Channel 1409	847
Channel 1410	879
Channel 1411	924
Channel 1412	1102
Channel 1413	1158
Channel 1414	1240
Channel 1415	1346
Channel 1416	1348
Channel 1417	1400
Channel 1418	1474
Channel 1419	1462
Channel 1420	1510
Channel 1421	1481
Channel 1422	1512
Channel 1423	1461
Channel 1424	1427
Channel 1425	1318
Channel 1426	1297
Channel 1427	1182
Channel 1428	1062
Channel 1429	981
Channel 1430	875
Channel 1431	784
Channel 1432	723
Channel 1433	630
Channel 1434	558
Channel 1435	478
Channel 1436	398
Channel 1437	331
Channel 1438	295
Channel 1439	251
Channel 1440	250
Channel 1441	204
Channel 1442	187
Channel 1443	194
Channel 1444	162
Channel 1445	164
Channel 1446	157
Channel 1447	150
Channel 1448	153
Channel 1449	149
Channel 1450	142
Channel 1451	158
Channel 1452	132
Channel 1453	179
Channel 1454	146
Channel 1455	166
Channel 1456	195
Channel 1457	180
Channel 1458	162
Channel 1459	175
Channel 1460	180
Channel 1461	221
Channel 1462	219
Channel 1463	193
Channel 1464	250
Channel 1465	257
Channel 1466	249
Channel 1467	259
Channel 1468	232
Channel 1469	281
Channel 1470	292
Channel 1471	311
Channel 1472	280
Channel 1473	351
Channel 1474	339
Channel 1475	328
Channel 1476	365
Channel 1477	377
Channel 1478	351
Channel 1479	404
Channel 1480	409
Channel 1481	413
Channel 1482	383
Channel 1483	462
Channel 1484	457
Channel 1485	451
Channel 1486	447
Channel 1487	445
Channel 1488	496
Channel 1489	467
Channel 1490	454
Channel 1491	468
Channel 1492	509
Channel 1493	523
Channel 1494	501
Channel 1495	466
Channel 1496	505
Channel 1497	483
Channel 1498	491
Channel 1499	459
Channel 1500	482
Channel 1501	510
Channel 1502	463
Channel 1503	462
Channel 1504	438
Channel 1505	440
Channel 1506	405
Channel 1507	401
Channel 1508	437
Channel 1509	423
Channel 1510	416
Channel 1511	400
Channel 1512	420
Channel 1513	387
Channel 1514	394
Channel 1515	382
Channel 1516	357
Channel 1517	354
Channel 1518	354
Channel 1519	387
Channel 1520	364
Channel 1521	358
Channel 1522	332
Channel 1523	354
Channel 1524	370
Channel 1525	375
Channel 1526	358
Channel 1527	368
Channel 1528	344
Channel 1529	325
Channel 1530	345
Channel 1531	304
Channel 1532	344
Channel 1533	325
Channel 1534	327
Channel 1535	318
Channel 1536	326
Channel 1537	313
Channel 1538	321
Channel 1539	276
Channel 1540	288
Channel 1541	276
Channel 1542	306
Channel 1543	254
Channel 1544	265
Channel 1545	259
Channel 1546	242
Channel 1547	238
Channel 1548	214
Channel 1549	231
Channel 1550	253
Channel 1551	216
Channel 1552	196
Channel 1553	183
Channel 1554	171
Channel 1555	171
Channel 1556	158
Channel 1557	163
Channel 1558	189
Channel 1559	135
Channel 1560	140
Channel 1561	140
Channel 1562	146
Channel 1563	131
Channel 1564	146
Channel 1565	118
Channel 1566	119
Channel 1567	117
Channel 1568	108
Channel 1569	125
Channel 1570	108
Channel 1571	112
Channel 1572	103
Channel 1573	101
Channel 1574	121
Channel 1575	130
Channel 1576	109
Channel 1577	121
Channel 1578	139
Channel 1579	148
Channel 1580	167
Channel 1581	172
Channel 1582	203
Channel 1583	228
Channel 1584	207
Channel 1585	243
Channel 1586	251
Channel 1587	268
Channel 1588	297
Channel 1589	356
Channel 1590	323
Channel 1591	320
Channel 1592	323
Channel 1593	293
Channel 1594	338
Channel 1595	330
Channel 1596	312
Channel 1597	292
Channel 1598	239
Channel 1599	267
Channel 1600	251
Channel 1601	211
Channel 1602	179
Channel 1603	188
Channel 1604	141
Channel 1605	120
Channel 1606	117
Channel 1607	90
Channel 1608	88
Channel 1609	89
Channel 1610	77
Channel 1611	71
Channel 1612	66
Channel 1613	77
Channel 1614	55
Channel 1615	53
Channel 1616	57
Channel 1617	57
Channel 1618	64
Channel 1619	72
Channel 1620	63
Channel 1621	76
Channel 1622	70
Channel 1623	56
Channel 1624	63
Channel 1625	58
Channel 1626	59
Channel 1627	54
Channel 1628	51
Channel 1629	40
Channel 1630	38
Channel 1631	40
Channel 1632	49
Channel 1633	36
Channel 1634	34
Channel 1635	29
Channel 1636	28
Channel 1637	17
Channel 1638	24
Channel 1639	14
Channel 1640	20
Channel 1641	18
Channel 1642	23
Channel 1643	16
Channel 1644	15
Channel 1645	18
Channel 1646	15
Channel 1647	21
Channel 1648	13
Channel 1649	21
Channel 1650	15
Channel 1651	7
Channel 1652	17
Channel 1653	12
Channel 1654	14
Channel 1655	18
Channel 1656	13
Channel 1657	11
Channel 1658	20
Channel 1659	11
Channel 1660	12
Channel 1661	20
Channel 1662	17
Channel 1663	15
Channel 1664	11
Channel 1665	16
Channel 1666	17
Channel 1667	20
Channel 1668	21
Channel 1669	21
Channel 1670	25
Channel 1671	16
Channel 1672	27
Channel 1673	22
Channel 1674	17
Channel 1675	17
Channel 1676	22
Channel 1677	20
Channel 1678	16
Channel 1679	26
Channel 1680	26
Channel 1681	18
Channel 1682	24
Channel 1683	25
Channel 1684	39
Channel 1685	38
Channel 1686	48
Channel 1687	62
Channel 1688	66
Channel 1689	83
Channel 1690	111
Channel 1691	117
Channel 1692	157
Channel 1693	180
Channel 1694	229
Channel 1695	247
Channel 1696	303
Channel 1697	308
Channel 1698	414
Channel 1699	424
Channel 1700	474
Channel 1701	532
Channel 1702	627
Channel 1703	633
Channel 1704	712
Channel 1705	767
Channel 1706	802
Channel 1707	843
Channel 1708	921
Channel 1709	936
Channel 1710	956
Channel 1711	1022
Channel 1712	1079
Channel 1713	1079
Channel 1714	1111
Channel 1715	1164
Channel 1716	1081
Channel 1717	1109
Channel 1718	1105
Channel 1719	1037
Channel 1720	1048
Channel 1721	972
Channel 1722	950
Channel 1723	869
Channel 1724	737
Channel 1725	734
Channel 1726	587
Channel 1727	600
Channel 1728	492
Channel 1729	421
Channel 1730	334
Channel 1731	335
Channel 1732	242
Channel 1733	175
Channel 1734	163
Channel 1735	111
Channel 1736	92
Channel 1737	76
Channel 1738	72
Channel 1739	49
Channel 1740	50
Channel 1741	39
Channel 1742	23
Channel 1743	35
Channel 1744	17
Channel 1745	24
Channel 1746	21
Channel 1747	14
Channel 1748	18
Channel 1749	14
Channel 1750	18
Channel 1751	8
Channel 1752	10
Channel 1753	12
Channel 1754	15
Channel 1755	13
Channel 1756	12
Channel 1757	19
Channel 1758	14
Channel 1759	11
Channel 1760	7
Channel 1761	19
Channel 1762	17
Channel 1763	18
Channel 1764	10
Channel 1765	9
Channel 1766	11
Channel 1767	22
Channel 1768	15
Channel 1769	11
Channel 1770	13
Channel 1771	9
Channel 1772	16
Channel 1773	17
Channel 1774	17
Channel 1775	12
Channel 1776	10
Channel 1777	9
Channel 1778	17
Channel 1779	12
Channel 1780	20
Channel 1781	12
Channel 1782	14
Channel 1783	15
Channel 1784	15
Channel 1785	13
Channel 1786	16
Channel 1787	10
Channel 1788	11
Channel 1789	14
Channel 1790	16
Channel 1791	7
Channel 1792	13
Channel 1793	15
Channel 1794	11
Channel 1795	9
Channel 1796	14
Channel 1797	11
Channel 1798	11
Channel 1799	9
Channel 1800	17
Channel 1801	8
Channel 1802	10
Channel 1803	15
Channel 1804	9
Channel 1805	9
Channel 1806	11
Channel 1807	13
Channel 1808	9
Channel 1809	8
Channel 1810	13
Channel 1811	10
Channel 1812	12
Channel 1813	13
Channel 1814	8
Channel 1815	15
Channel 1816	6
Channel 1817	13
Channel 1818	14
Channel 1819	10
Channel 1820	6
Channel 1821	6
Channel 1822	10
Channel 1823	7
Channel 1824	11
Channel 1825	16
Channel 1826	10
Channel 1827	11
Channel 1828	16
Channel 1829	7
Channel 1830	9
Channel 1831	9
Channel 1832	8
Channel 1833	9
Channel 1834	14
Channel 1835	19
Channel 1836	10
Channel 1837	8
Channel 1838	14
Channel 1839	6
Channel 1840	12
Channel 1841	12
Channel 1842	12
Channel 1843	17
Channel 1844	10
Channel 1845	13
Channel 1846	6
Channel 1847	16
Channel 1848	18
Channel 1849	9
Channel 1850	17
Channel 1851	14
Channel 1852	12
Channel 1853	9
Channel 1854	11
Channel 1855	12
Channel 1856	8
Channel 1857	14
Channel 1858	14
Channel 1859	12
Channel 1860	17
Channel 1861	7
Channel 1862	12
Channel 1863	10
Channel 1864	8
Channel 1865	16
Channel 1866	10
Channel 1867	10
Channel 1868	7
Channel 1869	7
Channel 1870	16
Channel 1871	10
Channel 1872	16
Channel 1873	14
Channel 1874	12
Channel 1875	13
Channel 1876	14
Channel 1877	12
Channel 1878	16
Channel 1879	15
Channel 1880	11
Channel 1881	18
Channel 1882	10
Channel 1883	11
Channel 1884	16
Channel 1885	21
Channel 1886	3
Channel 1887	15
Channel 1888	16
Channel 1889	9
Channel 1890	19
Channel 1891	14
Channel 1892	9
Channel 1893	15
Channel 1894	17
Channel 1895	22
Channel 1896	9
Channel 1897	12
Channel 1898	22
Channel 1899	15
Channel 1900	20
Channel 1901	18
Channel 1902	25
Channel 1903	15
Channel 1904	24
Channel 1905	39
Channel 1906	25
Channel 1907	39
Channel 1908	32
Channel 1909	34
Channel 1910	46
Channel 1911	66
Channel 1912	58
Channel 1913	89
Channel 1914	102
Channel 1915	95
Channel 1916	132
Channel 1917	148
Channel 1918	142
Channel 1919	181
Channel 1920	228
Channel 1921	208
Channel 1922	231
Channel 1923	275
Channel 1924	271
Channel 1925	274
Channel 1926	325
Channel 1927	323
Channel 1928	310
Channel 1929	296
Channel 1930	320
Channel 1931	300
Channel 1932	284
Channel 1933	256
Channel 1934	235
Channel 1935	234
Channel 1936	233
Channel 1937	190
Channel 1938	159
Channel 1939	167
Channel 1940	130
Channel 1941	122
Channel 1942	115
Channel 1943	81
Channel 1944	72
Channel 1945	63
Channel 1946	74
Channel 1947	59
Channel 1948	62
Channel 1949	39
Channel 1950	37
Channel 1951	34
Channel 1952	32
Channel 1953	33
Channel 1954	33
Channel 1955	31
Channel 1956	37
Channel 1957	26
Channel 1958	39
Channel 1959	40
Channel 1960	42
Channel 1961	57
Channel 1962	52
Channel 1963	57
Channel 1964	58
Channel 1965	75
Channel 1966	57
Channel 1967	54
Channel 1968	65
Channel 1969	60
Channel 1970	48
Channel 1971	64
Channel 1972	43
Channel 1973	37
Channel 1974	43
Channel 1975	42
Channel 1976	37
Channel 1977	37
Channel 1978	17
Channel 1979	26
Channel 1980	23
Channel 1981	22
Channel 1982	14
Channel 1983	15
Channel 1984	11
Channel 1985	7
Channel 1986	12
Channel 1987	12
Channel 1988	9
Channel 1989	8
Channel 1990	7
Channel 1991	5
Channel 1992	6
Channel 1993	8
Channel 1994	4
[truncated: 2,102 more rows]
