# Supplementary material for: A dataset of 112 ligands for the preconcentration of mercury, uranium, lanthanum and other pollutants and heavy metals in water
Source: Data Brief. 2020 Feb 4;29:105236. doi: 10.1016/j.dib.2020.105236 (PMC7033335; doi:10.1016/j.dib.2020.105236)
Supplement: Multimedia component 66_Dithizone [file mmc66.txt]

Kalib 1	-0.354346
Kalib 2	0.012554
Kalib 3	0.001788
Kalib 4	0.000419
Kalib Square	0.000000
Kalib Fano	0.010361
Channel 1	0
Channel 2	0
Channel 3	0
Channel 4	0
Channel 5	0
Channel 6	0
Channel 7	0
Channel 8	0
Channel 9	0
Channel 10	0
Channel 11	0
Channel 12	1
Channel 13	8
Channel 14	16
Channel 15	70
Channel 16	340
Channel 17	1157
Channel 18	3516
Channel 19	9800
Channel 20	24559
Channel 21	55407
Channel 22	111546
Channel 23	202853
Channel 24	327652
Channel 25	475399
Channel 26	621709
Channel 27	735700
Channel 28	774291
Channel 29	733480
Channel 30	627372
Channel 31	478310
Channel 32	325731
Channel 33	200510
Channel 34	111011
Channel 35	54823
Channel 36	23782
Channel 37	9642
Channel 38	3300
Channel 39	1087
Channel 40	308
Channel 41	90
Channel 42	28
Channel 43	10
Channel 44	14
Channel 45	6
Channel 46	5
Channel 47	5
Channel 48	4
Channel 49	12
Channel 50	8
Channel 51	9
Channel 52	8
Channel 53	4
Channel 54	7
Channel 55	3
Channel 56	4
Channel 57	4
Channel 58	2
Channel 59	6
Channel 60	5
Channel 61	4
Channel 62	7
Channel 63	3
Channel 64	2
Channel 65	3
Channel 66	5
Channel 67	1
Channel 68	5
Channel 69	2
Channel 70	3
Channel 71	4
Channel 72	3
Channel 73	1
Channel 74	4
Channel 75	1
Channel 76	1
Channel 77	1
Channel 78	44
Channel 79	69
Channel 80	64
Channel 81	72
Channel 82	73
Channel 83	71
Channel 84	66
Channel 85	75
Channel 86	76
Channel 87	82
Channel 88	69
Channel 89	84
Channel 90	55
Channel 91	71
Channel 92	72
Channel 93	63
Channel 94	65
Channel 95	56
Channel 96	59
Channel 97	60
Channel 98	60
Channel 99	71
Channel 100	55
Channel 101	72
Channel 102	51
Channel 103	57
Channel 104	58
Channel 105	63
Channel 106	41
Channel 107	49
Channel 108	53
Channel 109	44
Channel 110	61
Channel 111	45
Channel 112	65
Channel 113	51
Channel 114	62
Channel 115	59
Channel 116	62
Channel 117	61
Channel 118	55
Channel 119	55
Channel 120	61
Channel 121	57
Channel 122	61
Channel 123	59
Channel 124	75
Channel 125	64
Channel 126	72
Channel 127	62
Channel 128	56
Channel 129	61
Channel 130	55
Channel 131	41
Channel 132	53
Channel 133	50
Channel 134	43
Channel 135	36
Channel 136	35
Channel 137	31
Channel 138	44
Channel 139	40
Channel 140	46
Channel 141	42
Channel 142	28
Channel 143	41
Channel 144	40
Channel 145	32
Channel 146	34
Channel 147	29
Channel 148	32
Channel 149	27
Channel 150	37
Channel 151	39
Channel 152	32
Channel 153	30
Channel 154	33
Channel 155	35
Channel 156	33
Channel 157	32
Channel 158	29
Channel 159	25
Channel 160	23
Channel 161	24
Channel 162	39
Channel 163	35
Channel 164	39
Channel 165	27
Channel 166	29
Channel 167	27
Channel 168	23
Channel 169	34
Channel 170	36
Channel 171	27
Channel 172	33
Channel 173	21
Channel 174	36
Channel 175	29
Channel 176	35
Channel 177	36
Channel 178	33
Channel 179	35
Channel 180	30
Channel 181	31
Channel 182	35
Channel 183	33
Channel 184	34
Channel 185	34
Channel 186	36
Channel 187	35
Channel 188	33
Channel 189	55
Channel 190	30
Channel 191	29
Channel 192	37
Channel 193	36
Channel 194	29
Channel 195	23
Channel 196	29
Channel 197	28
Channel 198	30
Channel 199	34
Channel 200	36
Channel 201	31
Channel 202	32
Channel 203	37
Channel 204	43
Channel 205	46
Channel 206	51
Channel 207	60
Channel 208	78
Channel 209	102
Channel 210	94
Channel 211	111
Channel 212	130
Channel 213	113
Channel 214	100
Channel 215	83
Channel 216	101
Channel 217	84
Channel 218	75
Channel 219	61
Channel 220	46
Channel 221	58
Channel 222	56
Channel 223	69
Channel 224	42
Channel 225	53
Channel 226	40
Channel 227	53
Channel 228	37
Channel 229	43
Channel 230	37
Channel 231	43
Channel 232	37
Channel 233	52
Channel 234	37
Channel 235	46
Channel 236	40
Channel 237	41
Channel 238	35
Channel 239	33
Channel 240	32
Channel 241	41
Channel 242	33
Channel 243	31
Channel 244	48
Channel 245	51
Channel 246	45
Channel 247	59
Channel 248	67
Channel 249	84
Channel 250	100
Channel 251	122
Channel 252	142
Channel 253	198
Channel 254	196
Channel 255	285
Channel 256	336
Channel 257	422
Channel 258	487
Channel 259	610
Channel 260	738
Channel 261	875
Channel 262	988
Channel 263	1137
Channel 264	1191
Channel 265	1179
Channel 266	1154
Channel 267	1093
Channel 268	930
Channel 269	708
Channel 270	573
Channel 271	435
Channel 272	346
Channel 273	248
Channel 274	168
Channel 275	152
Channel 276	116
Channel 277	138
Channel 278	112
Channel 279	123
Channel 280	144
Channel 281	148
Channel 282	168
Channel 283	145
Channel 284	163
Channel 285	126
Channel 286	136
Channel 287	91
Channel 288	103
Channel 289	75
Channel 290	67
Channel 291	43
Channel 292	45
Channel 293	23
Channel 294	33
Channel 295	12
Channel 296	25
Channel 297	12
Channel 298	17
Channel 299	25
Channel 300	25
Channel 301	20
Channel 302	10
Channel 303	15
Channel 304	15
Channel 305	19
Channel 306	21
Channel 307	22
Channel 308	13
Channel 309	22
Channel 310	27
Channel 311	22
Channel 312	32
Channel 313	37
Channel 314	44
Channel 315	50
Channel 316	81
Channel 317	92
Channel 318	119
Channel 319	161
Channel 320	144
Channel 321	165
Channel 322	196
Channel 323	203
Channel 324	219
Channel 325	181
Channel 326	165
Channel 327	151
Channel 328	124
Channel 329	87
Channel 330	66
Channel 331	50
Channel 332	42
Channel 333	34
Channel 334	24
Channel 335	29
Channel 336	17
Channel 337	17
Channel 338	12
Channel 339	18
Channel 340	23
Channel 341	20
Channel 342	35
Channel 343	31
Channel 344	40
Channel 345	37
Channel 346	34
Channel 347	34
Channel 348	37
Channel 349	37
Channel 350	46
Channel 351	35
Channel 352	34
Channel 353	36
Channel 354	28
Channel 355	27
Channel 356	20
Channel 357	16
Channel 358	17
Channel 359	14
Channel 360	18
Channel 361	17
Channel 362	8
Channel 363	11
Channel 364	16
Channel 365	9
Channel 366	15
Channel 367	7
Channel 368	10
Channel 369	13
Channel 370	11
Channel 371	11
Channel 372	13
Channel 373	15
Channel 374	21
Channel 375	15
Channel 376	11
Channel 377	13
Channel 378	17
Channel 379	10
Channel 380	9
Channel 381	11
Channel 382	13
Channel 383	11
Channel 384	13
Channel 385	15
Channel 386	18
Channel 387	12
Channel 388	13
Channel 389	10
Channel 390	9
Channel 391	15
Channel 392	20
Channel 393	22
Channel 394	17
Channel 395	22
Channel 396	21
Channel 397	23
Channel 398	24
Channel 399	19
Channel 400	14
Channel 401	17
Channel 402	24
Channel 403	15
Channel 404	15
Channel 405	16
Channel 406	10
Channel 407	7
Channel 408	16
Channel 409	9
Channel 410	10
Channel 411	14
Channel 412	10
Channel 413	18
Channel 414	10
Channel 415	17
Channel 416	11
Channel 417	11
Channel 418	12
Channel 419	10
Channel 420	7
Channel 421	16
Channel 422	16
Channel 423	16
Channel 424	9
Channel 425	20
Channel 426	16
Channel 427	15
Channel 428	15
Channel 429	17
Channel 430	9
Channel 431	15
Channel 432	19
Channel 433	8
Channel 434	14
Channel 435	25
Channel 436	12
Channel 437	14
Channel 438	20
Channel 439	14
Channel 440	11
Channel 441	12
Channel 442	20
Channel 443	18
Channel 444	19
Channel 445	12
Channel 446	17
Channel 447	14
Channel 448	14
Channel 449	18
Channel 450	29
Channel 451	30
Channel 452	25
Channel 453	40
Channel 454	46
Channel 455	51
Channel 456	56
Channel 457	74
Channel 458	73
Channel 459	76
Channel 460	73
Channel 461	76
Channel 462	91
Channel 463	82
Channel 464	71
Channel 465	55
Channel 466	44
Channel 467	41
Channel 468	47
Channel 469	30
Channel 470	21
Channel 471	21
Channel 472	16
Channel 473	11
Channel 474	9
Channel 475	13
Channel 476	14
Channel 477	8
Channel 478	12
Channel 479	16
Channel 480	17
Channel 481	10
Channel 482	10
Channel 483	14
Channel 484	13
Channel 485	10
Channel 486	13
Channel 487	13
Channel 488	15
Channel 489	19
Channel 490	17
Channel 491	22
Channel 492	17
Channel 493	18
Channel 494	24
Channel 495	27
Channel 496	25
Channel 497	39
Channel 498	21
Channel 499	25
Channel 500	29
Channel 501	36
Channel 502	33
Channel 503	43
Channel 504	26
Channel 505	25
Channel 506	37
Channel 507	22
Channel 508	26
Channel 509	23
Channel 510	18
Channel 511	17
Channel 512	21
Channel 513	18
Channel 514	13
Channel 515	14
Channel 516	20
Channel 517	18
Channel 518	18
Channel 519	12
Channel 520	10
Channel 521	19
Channel 522	23
Channel 523	27
Channel 524	28
Channel 525	36
Channel 526	50
Channel 527	46
Channel 528	54
Channel 529	57
Channel 530	98
Channel 531	113
Channel 532	149
Channel 533	215
Channel 534	215
Channel 535	270
Channel 536	313
Channel 537	330
Channel 538	322
Channel 539	351
Channel 540	337
Channel 541	308
Channel 542	280
Channel 543	278
Channel 544	215
Channel 545	171
Channel 546	169
Channel 547	117
Channel 548	105
Channel 549	76
Channel 550	43
Channel 551	39
Channel 552	20
Channel 553	28
Channel 554	17
Channel 555	15
Channel 556	14
Channel 557	15
Channel 558	17
Channel 559	14
Channel 560	16
Channel 561	12
Channel 562	18
Channel 563	14
Channel 564	4
Channel 565	14
Channel 566	18
Channel 567	13
Channel 568	14
Channel 569	19
Channel 570	20
Channel 571	13
Channel 572	21
Channel 573	21
Channel 574	19
Channel 575	23
Channel 576	21
Channel 577	25
Channel 578	23
Channel 579	23
Channel 580	30
Channel 581	36
Channel 582	24
Channel 583	40
Channel 584	39
Channel 585	58
Channel 586	52
Channel 587	52
Channel 588	61
Channel 589	71
Channel 590	66
Channel 591	46
Channel 592	66
Channel 593	69
Channel 594	53
Channel 595	61
Channel 596	60
Channel 597	53
Channel 598	41
Channel 599	32
Channel 600	35
Channel 601	26
Channel 602	21
Channel 603	19
Channel 604	25
Channel 605	27
Channel 606	19
Channel 607	10
Channel 608	24
Channel 609	22
Channel 610	21
Channel 611	22
Channel 612	36
Channel 613	43
Channel 614	47
Channel 615	49
Channel 616	76
Channel 617	89
Channel 618	131
Channel 619	139
Channel 620	174
Channel 621	164
Channel 622	214
Channel 623	211
Channel 624	183
Channel 625	230
Channel 626	225
Channel 627	220
Channel 628	190
Channel 629	205
Channel 630	174
Channel 631	137
Channel 632	116
Channel 633	101
Channel 634	61
Channel 635	54
Channel 636	45
Channel 637	44
Channel 638	31
Channel 639	21
Channel 640	23
Channel 641	12
Channel 642	18
Channel 643	18
Channel 644	21
Channel 645	19
Channel 646	21
Channel 647	12
Channel 648	18
Channel 649	22
Channel 650	13
Channel 651	30
Channel 652	27
Channel 653	28
Channel 654	39
Channel 655	49
Channel 656	53
Channel 657	61
Channel 658	88
Channel 659	122
Channel 660	155
Channel 661	222
Channel 662	275
Channel 663	345
Channel 664	440
Channel 665	500
Channel 666	576
Channel 667	655
Channel 668	725
Channel 669	749
Channel 670	795
Channel 671	777
Channel 672	715
Channel 673	724
Channel 674	629
Channel 675	558
Channel 676	474
Channel 677	426
Channel 678	307
Channel 679	297
Channel 680	233
Channel 681	161
Channel 682	126
Channel 683	101
Channel 684	104
Channel 685	94
Channel 686	65
Channel 687	66
Channel 688	60
Channel 689	73
Channel 690	68
Channel 691	59
Channel 692	65
Channel 693	64
Channel 694	70
Channel 695	35
Channel 696	36
Channel 697	33
Channel 698	46
Channel 699	38
Channel 700	41
Channel 701	53
Channel 702	67
Channel 703	89
Channel 704	86
Channel 705	171
Channel 706	185
Channel 707	288
Channel 708	370
Channel 709	486
Channel 710	572
Channel 711	763
Channel 712	883
Channel 713	997
Channel 714	1137
Channel 715	1242
Channel 716	1336
Channel 717	1365
Channel 718	1356
Channel 719	1330
Channel 720	1243
Channel 721	1166
Channel 722	1056
Channel 723	882
Channel 724	715
Channel 725	618
Channel 726	475
Channel 727	415
Channel 728	255
Channel 729	226
Channel 730	193
Channel 731	147
Channel 732	116
Channel 733	119
Channel 734	105
Channel 735	110
Channel 736	109
Channel 737	105
Channel 738	109
Channel 739	130
Channel 740	105
Channel 741	126
Channel 742	119
Channel 743	115
Channel 744	91
Channel 745	85
Channel 746	71
Channel 747	52
Channel 748	55
Channel 749	42
Channel 750	35
Channel 751	44
Channel 752	31
Channel 753	19
Channel 754	23
Channel 755	20
Channel 756	15
Channel 757	16
Channel 758	19
Channel 759	19
Channel 760	22
Channel 761	30
Channel 762	25
Channel 763	26
Channel 764	19
Channel 765	22
Channel 766	20
Channel 767	16
Channel 768	19
Channel 769	15
Channel 770	26
Channel 771	32
Channel 772	18
Channel 773	18
Channel 774	25
Channel 775	29
Channel 776	32
Channel 777	29
Channel 778	29
Channel 779	33
Channel 780	31
Channel 781	60
Channel 782	70
Channel 783	72
Channel 784	76
Channel 785	99
Channel 786	118
Channel 787	131
Channel 788	158
Channel 789	145
Channel 790	212
Channel 791	178
Channel 792	200
Channel 793	187
Channel 794	206
Channel 795	159
Channel 796	157
Channel 797	148
Channel 798	143
Channel 799	130
Channel 800	106
Channel 801	106
Channel 802	84
Channel 803	55
Channel 804	51
Channel 805	71
Channel 806	45
Channel 807	33
Channel 808	42
Channel 809	31
Channel 810	24
Channel 811	23
Channel 812	31
Channel 813	20
Channel 814	26
Channel 815	26
Channel 816	17
Channel 817	20
Channel 818	17
Channel 819	21
Channel 820	16
Channel 821	20
Channel 822	21
Channel 823	18
Channel 824	25
Channel 825	19
Channel 826	21
Channel 827	17
Channel 828	17
Channel 829	19
Channel 830	20
Channel 831	26
Channel 832	22
Channel 833	12
Channel 834	21
Channel 835	19
Channel 836	10
Channel 837	16
Channel 838	19
Channel 839	21
Channel 840	14
Channel 841	17
Channel 842	18
Channel 843	25
Channel 844	19
Channel 845	27
Channel 846	16
Channel 847	15
Channel 848	19
Channel 849	15
Channel 850	25
Channel 851	21
Channel 852	31
Channel 853	14
Channel 854	22
Channel 855	19
Channel 856	15
Channel 857	20
Channel 858	27
Channel 859	17
Channel 860	18
Channel 861	18
Channel 862	29
Channel 863	21
Channel 864	16
Channel 865	28
Channel 866	26
Channel 867	35
Channel 868	29
Channel 869	28
Channel 870	29
Channel 871	27
Channel 872	28
Channel 873	33
Channel 874	18
Channel 875	28
Channel 876	26
Channel 877	26
Channel 878	20
Channel 879	22
Channel 880	26
Channel 881	26
Channel 882	18
Channel 883	20
Channel 884	16
Channel 885	15
Channel 886	17
Channel 887	13
Channel 888	10
Channel 889	20
Channel 890	9
Channel 891	17
Channel 892	20
Channel 893	25
Channel 894	16
Channel 895	19
Channel 896	17
Channel 897	26
Channel 898	23
Channel 899	20
Channel 900	30
Channel 901	27
Channel 902	24
Channel 903	23
Channel 904	20
Channel 905	18
Channel 906	20
Channel 907	22
Channel 908	20
Channel 909	25
Channel 910	20
Channel 911	25
Channel 912	24
Channel 913	21
Channel 914	26
Channel 915	20
Channel 916	23
Channel 917	19
Channel 918	18
Channel 919	18
Channel 920	34
Channel 921	25
Channel 922	28
Channel 923	17
Channel 924	22
Channel 925	19
Channel 926	24
Channel 927	17
Channel 928	16
Channel 929	28
Channel 930	24
Channel 931	27
Channel 932	25
Channel 933	27
Channel 934	22
Channel 935	29
Channel 936	33
Channel 937	31
Channel 938	27
Channel 939	23
Channel 940	30
Channel 941	30
Channel 942	31
Channel 943	36
Channel 944	20
Channel 945	41
Channel 946	28
Channel 947	33
Channel 948	32
Channel 949	26
Channel 950	22
Channel 951	26
Channel 952	30
Channel 953	24
Channel 954	23
Channel 955	31
Channel 956	20
Channel 957	21
Channel 958	16
Channel 959	31
Channel 960	20
Channel 961	22
Channel 962	29
Channel 963	30
Channel 964	23
Channel 965	23
Channel 966	24
Channel 967	25
Channel 968	26
Channel 969	18
Channel 970	20
Channel 971	35
Channel 972	22
Channel 973	34
Channel 974	30
Channel 975	38
Channel 976	25
Channel 977	27
Channel 978	35
Channel 979	30
Channel 980	22
Channel 981	21
Channel 982	29
Channel 983	21
Channel 984	25
Channel 985	26
Channel 986	26
Channel 987	35
Channel 988	17
Channel 989	33
Channel 990	29
Channel 991	29
Channel 992	22
Channel 993	29
Channel 994	35
Channel 995	28
Channel 996	23
Channel 997	23
Channel 998	27
Channel 999	22
Channel 1000	18
Channel 1001	19
Channel 1002	19
Channel 1003	37
Channel 1004	24
Channel 1005	19
Channel 1006	15
Channel 1007	29
Channel 1008	29
Channel 1009	27
Channel 1010	26
Channel 1011	19
Channel 1012	26
Channel 1013	28
Channel 1014	18
Channel 1015	23
Channel 1016	33
Channel 1017	19
Channel 1018	25
Channel 1019	21
Channel 1020	29
Channel 1021	24
Channel 1022	23
Channel 1023	24
Channel 1024	21
Channel 1025	33
Channel 1026	32
Channel 1027	33
Channel 1028	32
Channel 1029	38
Channel 1030	47
Channel 1031	33
Channel 1032	37
Channel 1033	31
Channel 1034	31
Channel 1035	34
Channel 1036	32
Channel 1037	27
Channel 1038	35
Channel 1039	40
Channel 1040	33
Channel 1041	36
Channel 1042	36
Channel 1043	37
Channel 1044	31
Channel 1045	28
Channel 1046	21
Channel 1047	25
Channel 1048	28
Channel 1049	28
Channel 1050	34
Channel 1051	25
Channel 1052	24
Channel 1053	23
Channel 1054	32
Channel 1055	31
Channel 1056	37
Channel 1057	26
Channel 1058	24
Channel 1059	18
Channel 1060	27
Channel 1061	22
Channel 1062	25
Channel 1063	45
Channel 1064	22
Channel 1065	16
Channel 1066	19
Channel 1067	20
Channel 1068	23
Channel 1069	25
Channel 1070	27
Channel 1071	29
Channel 1072	40
Channel 1073	27
Channel 1074	32
Channel 1075	25
Channel 1076	19
Channel 1077	26
Channel 1078	25
Channel 1079	27
Channel 1080	30
Channel 1081	23
Channel 1082	30
Channel 1083	33
Channel 1084	28
Channel 1085	24
Channel 1086	27
Channel 1087	45
Channel 1088	27
Channel 1089	40
Channel 1090	29
Channel 1091	30
Channel 1092	22
Channel 1093	38
Channel 1094	29
Channel 1095	33
Channel 1096	34
Channel 1097	29
Channel 1098	28
Channel 1099	31
Channel 1100	25
Channel 1101	19
Channel 1102	34
Channel 1103	33
Channel 1104	33
Channel 1105	33
Channel 1106	32
Channel 1107	40
Channel 1108	44
Channel 1109	43
Channel 1110	38
Channel 1111	35
Channel 1112	29
Channel 1113	31
Channel 1114	35
Channel 1115	37
Channel 1116	39
Channel 1117	32
Channel 1118	41
Channel 1119	24
Channel 1120	35
Channel 1121	34
Channel 1122	51
Channel 1123	32
Channel 1124	40
Channel 1125	34
Channel 1126	36
Channel 1127	39
Channel 1128	43
Channel 1129	34
Channel 1130	32
Channel 1131	38
Channel 1132	44
Channel 1133	39
Channel 1134	27
Channel 1135	34
Channel 1136	37
Channel 1137	44
Channel 1138	42
Channel 1139	42
Channel 1140	44
Channel 1141	41
Channel 1142	45
Channel 1143	49
Channel 1144	57
Channel 1145	40
Channel 1146	43
Channel 1147	41
Channel 1148	48
Channel 1149	44
Channel 1150	44
Channel 1151	39
Channel 1152	53
Channel 1153	48
Channel 1154	43
Channel 1155	45
Channel 1156	51
Channel 1157	46
Channel 1158	45
Channel 1159	53
Channel 1160	43
Channel 1161	51
Channel 1162	59
Channel 1163	51
Channel 1164	60
Channel 1165	54
Channel 1166	49
Channel 1167	45
Channel 1168	52
Channel 1169	70
Channel 1170	70
Channel 1171	62
Channel 1172	62
Channel 1173	60
Channel 1174	46
Channel 1175	85
Channel 1176	65
Channel 1177	60
Channel 1178	70
Channel 1179	69
Channel 1180	57
Channel 1181	63
Channel 1182	67
Channel 1183	50
Channel 1184	56
Channel 1185	81
Channel 1186	83
Channel 1187	73
Channel 1188	75
Channel 1189	71
Channel 1190	63
Channel 1191	79
Channel 1192	86
Channel 1193	77
Channel 1194	74
Channel 1195	62
Channel 1196	86
Channel 1197	89
Channel 1198	83
Channel 1199	76
Channel 1200	84
Channel 1201	105
Channel 1202	87
Channel 1203	110
Channel 1204	89
Channel 1205	88
Channel 1206	116
Channel 1207	110
Channel 1208	104
Channel 1209	109
Channel 1210	114
Channel 1211	118
Channel 1212	131
Channel 1213	99
Channel 1214	124
Channel 1215	134
Channel 1216	133
Channel 1217	125
Channel 1218	139
Channel 1219	123
Channel 1220	136
Channel 1221	132
Channel 1222	132
Channel 1223	138
Channel 1224	136
Channel 1225	148
Channel 1226	135
Channel 1227	144
Channel 1228	151
Channel 1229	160
Channel 1230	182
Channel 1231	159
Channel 1232	146
Channel 1233	203
Channel 1234	184
Channel 1235	188
Channel 1236	184
Channel 1237	209
Channel 1238	209
Channel 1239	183
Channel 1240	210
Channel 1241	218
Channel 1242	185
Channel 1243	196
Channel 1244	219
Channel 1245	251
Channel 1246	257
Channel 1247	258
Channel 1248	260
Channel 1249	284
Channel 1250	283
Channel 1251	297
Channel 1252	302
Channel 1253	351
Channel 1254	318
Channel 1255	344
Channel 1256	380
Channel 1257	375
Channel 1258	384
Channel 1259	364
Channel 1260	351
Channel 1261	421
Channel 1262	427
Channel 1263	398
Channel 1264	443
Channel 1265	463
Channel 1266	464
Channel 1267	504
Channel 1268	496
Channel 1269	538
Channel 1270	550
Channel 1271	544
Channel 1272	508
Channel 1273	552
Channel 1274	558
Channel 1275	584
Channel 1276	597
Channel 1277	602
Channel 1278	609
Channel 1279	607
Channel 1280	602
Channel 1281	652
Channel 1282	661
Channel 1283	692
Channel 1284	656
Channel 1285	650
Channel 1286	688
Channel 1287	630
Channel 1288	674
Channel 1289	643
Channel 1290	703
Channel 1291	670
Channel 1292	651
Channel 1293	712
Channel 1294	698
Channel 1295	732
Channel 1296	671
Channel 1297	774
Channel 1298	716
Channel 1299	729
Channel 1300	739
Channel 1301	779
Channel 1302	793
Channel 1303	758
Channel 1304	879
Channel 1305	831
Channel 1306	905
Channel 1307	907
Channel 1308	952
Channel 1309	913
Channel 1310	1053
Channel 1311	1040
Channel 1312	1121
Channel 1313	1165
Channel 1314	1212
Channel 1315	1257
Channel 1316	1360
Channel 1317	1383
Channel 1318	1495
Channel 1319	1626
Channel 1320	1664
Channel 1321	1710
Channel 1322	1810
Channel 1323	1851
Channel 1324	1960
Channel 1325	1989
Channel 1326	2041
Channel 1327	2147
Channel 1328	2155
Channel 1329	2351
Channel 1330	2391
Channel 1331	2438
Channel 1332	2509
Channel 1333	2630
Channel 1334	2652
Channel 1335	2766
Channel 1336	2723
Channel 1337	2735
Channel 1338	2794
Channel 1339	2888
Channel 1340	2809
Channel 1341	2784
Channel 1342	2945
Channel 1343	2835
Channel 1344	2891
Channel 1345	2780
Channel 1346	2925
Channel 1347	2749
Channel 1348	2736
Channel 1349	2794
Channel 1350	2696
Channel 1351	2699
Channel 1352	2640
Channel 1353	2612
Channel 1354	2635
Channel 1355	2612
Channel 1356	2658
Channel 1357	2476
Channel 1358	2571
Channel 1359	2521
Channel 1360	2469
Channel 1361	2351
Channel 1362	2380
Channel 1363	2308
Channel 1364	2343
Channel 1365	2261
Channel 1366	2137
Channel 1367	2303
Channel 1368	2207
Channel 1369	2177
Channel 1370	2081
Channel 1371	2089
Channel 1372	2094
Channel 1373	2042
Channel 1374	2079
Channel 1375	2072
Channel 1376	1910
Channel 1377	1858
Channel 1378	1803
Channel 1379	1804
Channel 1380	1728
Channel 1381	1609
Channel 1382	1555
Channel 1383	1482
Channel 1384	1453
Channel 1385	1418
Channel 1386	1366
Channel 1387	1232
Channel 1388	1282
Channel 1389	1183
Channel 1390	1069
Channel 1391	1101
Channel 1392	994
Channel 1393	974
Channel 1394	874
Channel 1395	814
Channel 1396	781
Channel 1397	742
Channel 1398	735
Channel 1399	672
Channel 1400	682
Channel 1401	682
Channel 1402	648
Channel 1403	684
Channel 1404	678
Channel 1405	709
Channel 1406	743
Channel 1407	817
Channel 1408	847
Channel 1409	865
Channel 1410	906
Channel 1411	1000
Channel 1412	1065
Channel 1413	1197
Channel 1414	1312
Channel 1415	1324
Channel 1416	1393
Channel 1417	1478
Channel 1418	1532
Channel 1419	1547
Channel 1420	1564
Channel 1421	1628
Channel 1422	1547
Channel 1423	1458
Channel 1424	1364
Channel 1425	1415
Channel 1426	1320
Channel 1427	1170
Channel 1428	1141
Channel 1429	974
Channel 1430	891
Channel 1431	874
Channel 1432	719
Channel 1433	605
Channel 1434	499
Channel 1435	492
Channel 1436	411
Channel 1437	363
Channel 1438	256
Channel 1439	281
Channel 1440	226
Channel 1441	215
Channel 1442	201
Channel 1443	186
Channel 1444	157
Channel 1445	163
Channel 1446	139
Channel 1447	159
Channel 1448	173
Channel 1449	150
Channel 1450	151
Channel 1451	155
Channel 1452	152
Channel 1453	175
Channel 1454	171
Channel 1455	155
Channel 1456	171
Channel 1457	186
Channel 1458	170
Channel 1459	190
Channel 1460	206
Channel 1461	187
Channel 1462	205
Channel 1463	238
Channel 1464	219
Channel 1465	251
Channel 1466	230
Channel 1467	286
Channel 1468	276
Channel 1469	324
Channel 1470	269
Channel 1471	299
Channel 1472	311
Channel 1473	347
Channel 1474	320
Channel 1475	352
Channel 1476	405
Channel 1477	367
Channel 1478	388
Channel 1479	405
Channel 1480	386
Channel 1481	413
Channel 1482	404
Channel 1483	466
Channel 1484	464
Channel 1485	458
Channel 1486	483
Channel 1487	447
Channel 1488	449
Channel 1489	465
Channel 1490	510
Channel 1491	474
Channel 1492	490
Channel 1493	465
Channel 1494	517
Channel 1495	480
Channel 1496	488
Channel 1497	478
Channel 1498	484
Channel 1499	477
Channel 1500	457
Channel 1501	465
Channel 1502	447
Channel 1503	437
Channel 1504	472
Channel 1505	412
Channel 1506	447
Channel 1507	411
Channel 1508	441
Channel 1509	458
Channel 1510	441
Channel 1511	418
Channel 1512	456
Channel 1513	404
Channel 1514	456
Channel 1515	447
Channel 1516	389
Channel 1517	359
Channel 1518	366
Channel 1519	419
Channel 1520	401
Channel 1521	374
Channel 1522	384
Channel 1523	367
Channel 1524	395
Channel 1525	377
Channel 1526	362
Channel 1527	378
Channel 1528	338
Channel 1529	338
Channel 1530	361
Channel 1531	343
Channel 1532	366
Channel 1533	336
Channel 1534	342
Channel 1535	282
Channel 1536	313
Channel 1537	262
Channel 1538	301
Channel 1539	318
Channel 1540	275
Channel 1541	287
Channel 1542	279
Channel 1543	262
Channel 1544	261
Channel 1545	282
Channel 1546	241
Channel 1547	240
Channel 1548	221
Channel 1549	261
Channel 1550	212
Channel 1551	241
Channel 1552	239
Channel 1553	204
Channel 1554	212
Channel 1555	172
Channel 1556	197
Channel 1557	190
Channel 1558	161
Channel 1559	141
Channel 1560	172
Channel 1561	176
Channel 1562	149
Channel 1563	160
Channel 1564	127
Channel 1565	116
Channel 1566	131
Channel 1567	126
Channel 1568	109
Channel 1569	114
Channel 1570	117
Channel 1571	117
Channel 1572	118
Channel 1573	107
Channel 1574	99
Channel 1575	110
Channel 1576	138
Channel 1577	139
Channel 1578	110
Channel 1579	146
Channel 1580	165
Channel 1581	182
Channel 1582	204
Channel 1583	224
Channel 1584	237
Channel 1585	231
Channel 1586	270
Channel 1587	308
Channel 1588	273
Channel 1589	312
Channel 1590	331
Channel 1591	332
Channel 1592	345
Channel 1593	311
Channel 1594	358
Channel 1595	325
Channel 1596	324
Channel 1597	303
Channel 1598	258
Channel 1599	261
Channel 1600	218
Channel 1601	230
Channel 1602	197
Channel 1603	168
Channel 1604	138
Channel 1605	144
Channel 1606	121
Channel 1607	105
Channel 1608	95
Channel 1609	77
Channel 1610	82
Channel 1611	70
Channel 1612	71
Channel 1613	61
Channel 1614	63
Channel 1615	80
Channel 1616	64
Channel 1617	70
Channel 1618	52
Channel 1619	77
Channel 1620	76
Channel 1621	80
Channel 1622	82
Channel 1623	68
Channel 1624	64
Channel 1625	51
Channel 1626	65
Channel 1627	52
Channel 1628	53
Channel 1629	51
Channel 1630	46
Channel 1631	39
Channel 1632	36
Channel 1633	40
Channel 1634	28
Channel 1635	24
Channel 1636	27
Channel 1637	20
Channel 1638	23
Channel 1639	23
Channel 1640	19
Channel 1641	12
Channel 1642	19
Channel 1643	14
Channel 1644	20
Channel 1645	24
Channel 1646	14
Channel 1647	14
Channel 1648	17
Channel 1649	20
Channel 1650	15
Channel 1651	21
Channel 1652	12
Channel 1653	14
Channel 1654	19
Channel 1655	10
Channel 1656	13
Channel 1657	12
Channel 1658	16
Channel 1659	15
Channel 1660	11
Channel 1661	12
Channel 1662	15
Channel 1663	19
Channel 1664	15
Channel 1665	17
Channel 1666	10
Channel 1667	18
Channel 1668	13
Channel 1669	14
Channel 1670	21
Channel 1671	17
Channel 1672	13
Channel 1673	27
Channel 1674	20
Channel 1675	21
Channel 1676	12
Channel 1677	21
Channel 1678	22
Channel 1679	20
Channel 1680	22
Channel 1681	21
Channel 1682	21
Channel 1683	28
Channel 1684	37
Channel 1685	53
Channel 1686	34
Channel 1687	63
Channel 1688	69
Channel 1689	64
Channel 1690	92
Channel 1691	118
Channel 1692	136
Channel 1693	164
Channel 1694	197
Channel 1695	252
Channel 1696	278
Channel 1697	347
Channel 1698	402
Channel 1699	406
Channel 1700	467
Channel 1701	538
Channel 1702	603
Channel 1703	647
Channel 1704	657
Channel 1705	764
Channel 1706	832
Channel 1707	866
Channel 1708	928
Channel 1709	937
Channel 1710	1009
Channel 1711	976
Channel 1712	1074
Channel 1713	1069
Channel 1714	1072
Channel 1715	1122
Channel 1716	1123
Channel 1717	1073
Channel 1718	1093
Channel 1719	1112
Channel 1720	995
Channel 1721	1027
Channel 1722	898
Channel 1723	835
Channel 1724	827
Channel 1725	759
Channel 1726	605
Channel 1727	546
Channel 1728	468
Channel 1729	410
Channel 1730	344
Channel 1731	293
Channel 1732	257
Channel 1733	226
Channel 1734	157
Channel 1735	152
Channel 1736	93
Channel 1737	91
Channel 1738	58
Channel 1739	60
Channel 1740	43
Channel 1741	32
Channel 1742	34
Channel 1743	26
Channel 1744	19
Channel 1745	14
Channel 1746	14
Channel 1747	16
Channel 1748	13
Channel 1749	18
Channel 1750	14
Channel 1751	15
Channel 1752	9
Channel 1753	10
Channel 1754	13
Channel 1755	14
Channel 1756	10
Channel 1757	17
Channel 1758	7
Channel 1759	13
Channel 1760	10
Channel 1761	15
Channel 1762	13
Channel 1763	8
Channel 1764	18
Channel 1765	12
Channel 1766	14
Channel 1767	10
Channel 1768	16
Channel 1769	15
Channel 1770	8
Channel 1771	8
Channel 1772	30
Channel 1773	14
Channel 1774	10
Channel 1775	11
Channel 1776	12
Channel 1777	12
Channel 1778	14
Channel 1779	6
Channel 1780	7
Channel 1781	13
Channel 1782	18
Channel 1783	12
Channel 1784	16
Channel 1785	18
Channel 1786	14
Channel 1787	13
Channel 1788	17
Channel 1789	13
Channel 1790	11
Channel 1791	13
Channel 1792	13
Channel 1793	9
Channel 1794	9
Channel 1795	11
Channel 1796	8
Channel 1797	16
Channel 1798	13
Channel 1799	10
Channel 1800	6
Channel 1801	15
Channel 1802	11
Channel 1803	13
Channel 1804	5
Channel 1805	11
Channel 1806	15
Channel 1807	8
Channel 1808	18
Channel 1809	12
Channel 1810	9
Channel 1811	8
Channel 1812	10
Channel 1813	11
Channel 1814	11
Channel 1815	15
Channel 1816	10
Channel 1817	13
Channel 1818	13
Channel 1819	14
Channel 1820	9
Channel 1821	8
Channel 1822	7
Channel 1823	7
Channel 1824	14
Channel 1825	10
Channel 1826	20
Channel 1827	11
Channel 1828	12
Channel 1829	11
Channel 1830	5
Channel 1831	9
Channel 1832	12
Channel 1833	8
Channel 1834	11
Channel 1835	11
Channel 1836	12
Channel 1837	8
Channel 1838	15
Channel 1839	14
Channel 1840	13
Channel 1841	13
Channel 1842	6
Channel 1843	18
Channel 1844	18
Channel 1845	15
Channel 1846	15
Channel 1847	8
Channel 1848	10
Channel 1849	14
Channel 1850	10
Channel 1851	9
Channel 1852	9
Channel 1853	15
Channel 1854	9
Channel 1855	21
Channel 1856	19
Channel 1857	11
Channel 1858	19
Channel 1859	13
Channel 1860	3
Channel 1861	9
Channel 1862	11
Channel 1863	14
Channel 1864	19
Channel 1865	10
Channel 1866	13
Channel 1867	9
Channel 1868	21
Channel 1869	19
Channel 1870	17
Channel 1871	12
Channel 1872	11
Channel 1873	16
Channel 1874	14
Channel 1875	12
Channel 1876	17
Channel 1877	16
Channel 1878	21
Channel 1879	9
Channel 1880	17
Channel 1881	18
Channel 1882	14
Channel 1883	12
Channel 1884	11
Channel 1885	11
Channel 1886	16
Channel 1887	16
Channel 1888	8
Channel 1889	9
Channel 1890	13
Channel 1891	18
Channel 1892	11
Channel 1893	10
Channel 1894	16
Channel 1895	12
Channel 1896	25
Channel 1897	15
Channel 1898	20
Channel 1899	9
Channel 1900	19
Channel 1901	20
Channel 1902	20
Channel 1903	16
Channel 1904	32
Channel 1905	12
Channel 1906	28
Channel 1907	31
Channel 1908	47
Channel 1909	40
Channel 1910	55
Channel 1911	69
Channel 1912	68
Channel 1913	70
Channel 1914	85
Channel 1915	129
Channel 1916	119
Channel 1917	138
Channel 1918	153
Channel 1919	196
Channel 1920	217
Channel 1921	213
Channel 1922	207
Channel 1923	253
Channel 1924	281
Channel 1925	247
Channel 1926	336
Channel 1927	310
Channel 1928	341
Channel 1929	305
Channel 1930	301
Channel 1931	276
Channel 1932	267
Channel 1933	271
Channel 1934	241
Channel 1935	240
Channel 1936	207
Channel 1937	197
Channel 1938	175
Channel 1939	155
Channel 1940	136
Channel 1941	125
Channel 1942	118
Channel 1943	91
Channel 1944	79
Channel 1945	64
Channel 1946	60
Channel 1947	45
Channel 1948	47
Channel 1949	48
Channel 1950	37
Channel 1951	47
Channel 1952	42
Channel 1953	39
Channel 1954	37
Channel 1955	39
Channel 1956	38
Channel 1957	38
Channel 1958	36
Channel 1959	54
Channel 1960	34
Channel 1961	61
Channel 1962	40
Channel 1963	50
Channel 1964	52
Channel 1965	58
Channel 1966	55
Channel 1967	56
Channel 1968	62
Channel 1969	52
Channel 1970	58
Channel 1971	55
Channel 1972	51
Channel 1973	38
Channel 1974	37
Channel 1975	40
Channel 1976	47
Channel 1977	24
Channel 1978	26
Channel 1979	26
Channel 1980	22
Channel 1981	32
Channel 1982	13
Channel 1983	21
Channel 1984	20
Channel 1985	11
Channel 1986	9
Channel 1987	10
Channel 1988	7
Channel 1989	4
Channel 1990	8
Channel 1991	9
Channel 1992	6
Channel 1993	8
Channel 1994	13
[truncated: 2,102 more rows]
