# Supplementary material for: A dataset of 112 ligands for the preconcentration of mercury, uranium, lanthanum and other pollutants and heavy metals in water
Source: Data Brief. 2020 Feb 4;29:105236. doi: 10.1016/j.dib.2020.105236 (PMC7033335; doi:10.1016/j.dib.2020.105236)
Supplement: Multimedia component 67_Epichlorohydron [file mmc67.txt]

Kalib 1	-0.354346
Kalib 2	0.012554
Kalib 3	0.001788
Kalib 4	0.000419
Kalib Square	0.000000
Kalib Fano	0.010361
Channel 1	0
Channel 2	0
Channel 3	0
Channel 4	0
Channel 5	0
Channel 6	0
Channel 7	0
Channel 8	0
Channel 9	0
Channel 10	0
Channel 11	0
Channel 12	3
Channel 13	4
Channel 14	21
Channel 15	81
Channel 16	308
Channel 17	1079
Channel 18	3463
Channel 19	9598
Channel 20	24011
Channel 21	54854
Channel 22	110198
Channel 23	202046
Channel 24	327746
Channel 25	476093
Channel 26	624427
Channel 27	740051
Channel 28	781021
Channel 29	739171
Channel 30	631265
Channel 31	480006
Channel 32	325452
Channel 33	199932
Channel 34	109769
Channel 35	53707
Channel 36	23460
Channel 37	9214
Channel 38	3230
Channel 39	1005
Channel 40	279
Channel 41	76
Channel 42	27
Channel 43	2
Channel 44	5
Channel 45	3
Channel 46	5
Channel 47	6
Channel 48	5
Channel 49	5
Channel 50	7
Channel 51	7
Channel 52	0
Channel 53	2
Channel 54	3
Channel 55	2
Channel 56	4
Channel 57	5
Channel 58	4
Channel 59	0
Channel 60	3
Channel 61	2
Channel 62	0
Channel 63	1
Channel 64	4
Channel 65	1
Channel 66	1
Channel 67	2
Channel 68	3
Channel 69	4
Channel 70	1
Channel 71	0
Channel 72	2
Channel 73	1
Channel 74	0
Channel 75	0
Channel 76	1
Channel 77	0
Channel 78	25
Channel 79	50
Channel 80	51
Channel 81	62
Channel 82	61
Channel 83	44
Channel 84	41
Channel 85	52
Channel 86	54
Channel 87	49
Channel 88	49
Channel 89	46
Channel 90	47
Channel 91	51
Channel 92	44
Channel 93	50
Channel 94	45
Channel 95	53
Channel 96	48
Channel 97	50
Channel 98	39
Channel 99	45
Channel 100	49
Channel 101	44
Channel 102	58
Channel 103	47
Channel 104	52
Channel 105	49
Channel 106	48
Channel 107	37
Channel 108	45
Channel 109	42
Channel 110	44
Channel 111	50
Channel 112	55
Channel 113	52
Channel 114	51
Channel 115	45
Channel 116	44
Channel 117	41
Channel 118	50
Channel 119	44
Channel 120	50
Channel 121	44
Channel 122	57
Channel 123	44
Channel 124	45
Channel 125	47
Channel 126	54
Channel 127	56
Channel 128	48
Channel 129	42
Channel 130	42
Channel 131	45
Channel 132	42
Channel 133	35
Channel 134	34
Channel 135	28
Channel 136	31
Channel 137	24
Channel 138	21
Channel 139	26
Channel 140	25
Channel 141	20
Channel 142	23
Channel 143	28
Channel 144	39
Channel 145	29
Channel 146	32
Channel 147	32
Channel 148	30
Channel 149	30
Channel 150	25
Channel 151	32
Channel 152	23
Channel 153	22
Channel 154	24
Channel 155	33
Channel 156	24
Channel 157	27
Channel 158	47
Channel 159	22
Channel 160	28
Channel 161	18
Channel 162	27
Channel 163	27
Channel 164	24
Channel 165	28
Channel 166	31
Channel 167	26
Channel 168	20
Channel 169	33
Channel 170	25
Channel 171	21
Channel 172	24
Channel 173	22
Channel 174	23
Channel 175	27
Channel 176	20
Channel 177	24
Channel 178	22
Channel 179	28
Channel 180	18
Channel 181	36
Channel 182	32
Channel 183	38
Channel 184	35
Channel 185	33
Channel 186	33
Channel 187	35
Channel 188	37
Channel 189	30
Channel 190	35
Channel 191	24
Channel 192	33
Channel 193	33
Channel 194	28
Channel 195	34
Channel 196	27
Channel 197	23
Channel 198	18
Channel 199	17
Channel 200	28
Channel 201	31
Channel 202	27
Channel 203	35
Channel 204	24
Channel 205	33
Channel 206	31
Channel 207	31
Channel 208	49
Channel 209	50
Channel 210	44
Channel 211	63
Channel 212	57
Channel 213	62
Channel 214	60
Channel 215	61
Channel 216	56
Channel 217	50
Channel 218	57
Channel 219	50
Channel 220	77
Channel 221	48
Channel 222	36
Channel 223	47
Channel 224	47
Channel 225	48
Channel 226	50
Channel 227	39
Channel 228	36
Channel 229	38
Channel 230	40
Channel 231	34
Channel 232	34
Channel 233	31
Channel 234	37
Channel 235	29
Channel 236	19
Channel 237	31
Channel 238	25
Channel 239	38
Channel 240	25
Channel 241	32
Channel 242	39
Channel 243	26
Channel 244	32
Channel 245	34
Channel 246	48
Channel 247	40
Channel 248	63
Channel 249	74
Channel 250	91
Channel 251	112
Channel 252	162
Channel 253	188
Channel 254	208
Channel 255	217
Channel 256	268
Channel 257	372
Channel 258	457
Channel 259	598
Channel 260	756
Channel 261	907
Channel 262	1020
Channel 263	1109
Channel 264	1197
Channel 265	1125
Channel 266	1079
Channel 267	1077
Channel 268	883
Channel 269	778
Channel 270	599
Channel 271	433
Channel 272	294
Channel 273	249
Channel 274	153
Channel 275	107
Channel 276	95
Channel 277	119
Channel 278	107
Channel 279	123
Channel 280	140
Channel 281	138
Channel 282	138
Channel 283	167
Channel 284	152
Channel 285	142
Channel 286	131
Channel 287	113
Channel 288	81
Channel 289	60
Channel 290	58
Channel 291	41
Channel 292	48
Channel 293	35
Channel 294	25
Channel 295	25
Channel 296	18
Channel 297	20
Channel 298	13
Channel 299	14
Channel 300	20
Channel 301	20
Channel 302	14
Channel 303	14
Channel 304	9
Channel 305	13
Channel 306	15
Channel 307	14
Channel 308	8
Channel 309	19
Channel 310	13
Channel 311	24
Channel 312	26
Channel 313	32
Channel 314	42
Channel 315	47
Channel 316	58
Channel 317	70
Channel 318	103
Channel 319	129
Channel 320	140
Channel 321	174
Channel 322	168
Channel 323	161
Channel 324	161
Channel 325	169
Channel 326	159
Channel 327	133
Channel 328	102
Channel 329	86
Channel 330	85
Channel 331	47
Channel 332	29
Channel 333	34
Channel 334	21
Channel 335	15
Channel 336	19
Channel 337	17
Channel 338	20
Channel 339	26
Channel 340	19
Channel 341	21
Channel 342	20
Channel 343	16
Channel 344	26
Channel 345	21
Channel 346	27
Channel 347	24
Channel 348	26
Channel 349	33
Channel 350	29
Channel 351	31
Channel 352	26
Channel 353	25
Channel 354	26
Channel 355	20
Channel 356	22
Channel 357	15
Channel 358	14
Channel 359	10
Channel 360	11
Channel 361	13
Channel 362	9
Channel 363	10
Channel 364	7
Channel 365	13
Channel 366	7
Channel 367	7
Channel 368	8
Channel 369	11
Channel 370	7
Channel 371	10
Channel 372	16
Channel 373	9
Channel 374	12
Channel 375	9
Channel 376	4
Channel 377	9
Channel 378	9
Channel 379	10
Channel 380	10
Channel 381	13
Channel 382	11
Channel 383	14
Channel 384	13
Channel 385	9
Channel 386	9
Channel 387	13
Channel 388	9
Channel 389	18
Channel 390	8
Channel 391	10
Channel 392	9
Channel 393	14
Channel 394	6
Channel 395	16
Channel 396	11
Channel 397	8
Channel 398	11
Channel 399	10
Channel 400	5
Channel 401	13
Channel 402	12
Channel 403	6
Channel 404	6
Channel 405	13
Channel 406	16
Channel 407	9
Channel 408	13
Channel 409	9
Channel 410	17
Channel 411	5
Channel 412	5
Channel 413	13
Channel 414	9
Channel 415	9
Channel 416	7
Channel 417	12
Channel 418	9
Channel 419	6
Channel 420	14
Channel 421	9
Channel 422	4
Channel 423	14
Channel 424	12
Channel 425	13
Channel 426	10
Channel 427	11
Channel 428	14
Channel 429	7
Channel 430	8
Channel 431	10
Channel 432	6
Channel 433	12
Channel 434	3
Channel 435	8
Channel 436	10
Channel 437	9
Channel 438	8
Channel 439	11
Channel 440	9
Channel 441	7
Channel 442	8
Channel 443	13
Channel 444	11
Channel 445	20
Channel 446	10
Channel 447	17
Channel 448	11
Channel 449	10
Channel 450	18
Channel 451	21
Channel 452	27
Channel 453	40
Channel 454	47
Channel 455	43
Channel 456	51
Channel 457	75
Channel 458	94
Channel 459	86
Channel 460	92
Channel 461	91
Channel 462	86
Channel 463	76
Channel 464	64
Channel 465	58
Channel 466	54
Channel 467	33
Channel 468	28
Channel 469	25
Channel 470	17
Channel 471	10
Channel 472	12
Channel 473	12
Channel 474	12
Channel 475	9
Channel 476	11
Channel 477	11
Channel 478	10
Channel 479	9
Channel 480	10
Channel 481	10
Channel 482	10
Channel 483	14
Channel 484	6
Channel 485	7
Channel 486	11
Channel 487	8
Channel 488	4
Channel 489	14
Channel 490	10
Channel 491	13
Channel 492	16
Channel 493	14
Channel 494	25
Channel 495	20
Channel 496	21
Channel 497	13
Channel 498	35
Channel 499	27
Channel 500	33
Channel 501	26
Channel 502	38
Channel 503	33
Channel 504	33
Channel 505	18
Channel 506	28
Channel 507	22
Channel 508	21
Channel 509	13
Channel 510	13
Channel 511	15
Channel 512	11
Channel 513	13
Channel 514	10
Channel 515	13
Channel 516	15
Channel 517	19
Channel 518	18
Channel 519	19
Channel 520	12
Channel 521	9
Channel 522	20
Channel 523	19
Channel 524	29
Channel 525	32
Channel 526	32
Channel 527	35
Channel 528	61
Channel 529	61
Channel 530	86
Channel 531	126
Channel 532	142
Channel 533	180
Channel 534	245
Channel 535	259
Channel 536	290
Channel 537	369
Channel 538	347
Channel 539	375
Channel 540	354
Channel 541	345
Channel 542	327
Channel 543	297
Channel 544	242
Channel 545	191
Channel 546	148
Channel 547	131
Channel 548	93
Channel 549	83
Channel 550	51
Channel 551	30
Channel 552	44
Channel 553	20
Channel 554	9
Channel 555	17
Channel 556	15
Channel 557	6
Channel 558	8
Channel 559	9
Channel 560	10
Channel 561	9
Channel 562	13
Channel 563	9
Channel 564	10
Channel 565	10
Channel 566	8
Channel 567	14
Channel 568	13
Channel 569	10
Channel 570	15
Channel 571	11
Channel 572	14
Channel 573	15
Channel 574	14
Channel 575	13
Channel 576	15
Channel 577	15
Channel 578	18
Channel 579	20
Channel 580	16
Channel 581	23
Channel 582	28
Channel 583	29
Channel 584	38
Channel 585	46
Channel 586	39
Channel 587	56
Channel 588	55
Channel 589	60
Channel 590	64
Channel 591	73
Channel 592	68
Channel 593	64
Channel 594	68
Channel 595	47
Channel 596	59
Channel 597	49
Channel 598	39
Channel 599	36
Channel 600	32
Channel 601	20
Channel 602	20
Channel 603	24
Channel 604	15
Channel 605	13
Channel 606	15
Channel 607	15
Channel 608	16
Channel 609	18
Channel 610	25
Channel 611	27
Channel 612	29
Channel 613	25
Channel 614	61
Channel 615	63
Channel 616	68
Channel 617	91
Channel 618	95
Channel 619	123
Channel 620	189
Channel 621	175
Channel 622	208
Channel 623	219
Channel 624	222
Channel 625	246
Channel 626	217
Channel 627	201
Channel 628	215
Channel 629	199
Channel 630	157
Channel 631	138
Channel 632	109
Channel 633	77
Channel 634	54
Channel 635	58
Channel 636	42
Channel 637	34
Channel 638	18
Channel 639	19
Channel 640	15
Channel 641	11
Channel 642	6
Channel 643	12
Channel 644	14
Channel 645	10
Channel 646	15
Channel 647	10
Channel 648	12
Channel 649	14
Channel 650	10
Channel 651	16
Channel 652	18
Channel 653	7
Channel 654	7
Channel 655	10
Channel 656	7
Channel 657	11
Channel 658	18
Channel 659	10
Channel 660	14
Channel 661	18
Channel 662	23
Channel 663	18
Channel 664	20
Channel 665	34
Channel 666	27
Channel 667	29
Channel 668	22
Channel 669	31
Channel 670	38
Channel 671	40
Channel 672	34
Channel 673	33
Channel 674	28
Channel 675	26
Channel 676	27
Channel 677	37
Channel 678	40
Channel 679	26
Channel 680	27
Channel 681	34
Channel 682	45
Channel 683	38
Channel 684	51
Channel 685	55
Channel 686	61
Channel 687	56
Channel 688	46
Channel 689	63
Channel 690	53
Channel 691	54
Channel 692	43
Channel 693	37
Channel 694	32
Channel 695	37
Channel 696	28
Channel 697	33
Channel 698	20
Channel 699	28
Channel 700	20
Channel 701	13
Channel 702	13
Channel 703	15
Channel 704	15
Channel 705	20
Channel 706	20
Channel 707	28
Channel 708	25
Channel 709	41
Channel 710	34
Channel 711	53
Channel 712	55
Channel 713	52
Channel 714	64
Channel 715	65
Channel 716	74
Channel 717	74
Channel 718	65
Channel 719	80
Channel 720	67
Channel 721	58
Channel 722	64
Channel 723	57
Channel 724	34
Channel 725	44
Channel 726	35
Channel 727	34
Channel 728	25
Channel 729	18
Channel 730	20
Channel 731	21
Channel 732	16
Channel 733	13
Channel 734	14
Channel 735	14
Channel 736	11
Channel 737	21
Channel 738	17
Channel 739	19
Channel 740	16
Channel 741	14
Channel 742	15
Channel 743	24
Channel 744	8
Channel 745	14
Channel 746	13
Channel 747	18
Channel 748	8
Channel 749	12
Channel 750	9
Channel 751	7
Channel 752	16
Channel 753	15
Channel 754	10
Channel 755	12
Channel 756	11
Channel 757	14
Channel 758	9
Channel 759	14
Channel 760	15
Channel 761	6
Channel 762	8
Channel 763	9
Channel 764	14
Channel 765	13
Channel 766	7
Channel 767	9
Channel 768	11
Channel 769	10
Channel 770	14
Channel 771	12
Channel 772	10
Channel 773	10
Channel 774	13
Channel 775	13
Channel 776	15
Channel 777	12
Channel 778	9
Channel 779	19
Channel 780	15
Channel 781	16
Channel 782	17
Channel 783	8
Channel 784	8
Channel 785	18
Channel 786	17
Channel 787	30
Channel 788	18
Channel 789	30
Channel 790	14
Channel 791	25
Channel 792	26
Channel 793	17
Channel 794	22
Channel 795	21
Channel 796	17
Channel 797	21
Channel 798	18
Channel 799	14
Channel 800	26
Channel 801	17
Channel 802	22
Channel 803	24
Channel 804	17
Channel 805	22
Channel 806	20
Channel 807	25
Channel 808	23
Channel 809	28
Channel 810	22
Channel 811	10
Channel 812	19
Channel 813	18
Channel 814	16
Channel 815	14
Channel 816	10
Channel 817	20
Channel 818	17
Channel 819	10
Channel 820	13
Channel 821	17
Channel 822	12
Channel 823	11
Channel 824	10
Channel 825	18
Channel 826	15
Channel 827	12
Channel 828	15
Channel 829	12
Channel 830	14
Channel 831	16
Channel 832	11
Channel 833	12
Channel 834	14
Channel 835	14
Channel 836	13
Channel 837	10
Channel 838	15
Channel 839	15
Channel 840	16
Channel 841	11
Channel 842	17
Channel 843	18
Channel 844	10
Channel 845	21
Channel 846	7
Channel 847	26
Channel 848	8
Channel 849	11
Channel 850	17
Channel 851	8
Channel 852	21
Channel 853	16
Channel 854	18
Channel 855	11
Channel 856	11
Channel 857	10
Channel 858	12
Channel 859	11
Channel 860	16
Channel 861	14
Channel 862	13
Channel 863	16
Channel 864	12
Channel 865	19
Channel 866	23
Channel 867	11
Channel 868	14
Channel 869	21
Channel 870	20
Channel 871	20
Channel 872	11
Channel 873	11
Channel 874	13
Channel 875	16
Channel 876	13
Channel 877	11
Channel 878	12
Channel 879	13
Channel 880	11
Channel 881	11
Channel 882	16
Channel 883	12
Channel 884	18
Channel 885	18
Channel 886	10
Channel 887	13
Channel 888	11
Channel 889	13
Channel 890	19
Channel 891	10
Channel 892	9
Channel 893	10
Channel 894	17
Channel 895	12
Channel 896	11
Channel 897	16
Channel 898	14
Channel 899	14
Channel 900	12
Channel 901	15
Channel 902	14
Channel 903	17
Channel 904	17
Channel 905	21
Channel 906	21
Channel 907	15
Channel 908	16
Channel 909	21
Channel 910	21
Channel 911	19
Channel 912	17
Channel 913	16
Channel 914	20
Channel 915	14
Channel 916	14
Channel 917	11
Channel 918	15
Channel 919	12
Channel 920	12
Channel 921	13
Channel 922	16
Channel 923	15
Channel 924	17
Channel 925	23
Channel 926	18
Channel 927	14
Channel 928	12
Channel 929	13
Channel 930	14
Channel 931	20
Channel 932	22
Channel 933	19
Channel 934	15
Channel 935	19
Channel 936	11
Channel 937	17
Channel 938	11
Channel 939	14
Channel 940	29
Channel 941	24
Channel 942	20
Channel 943	24
Channel 944	23
Channel 945	23
Channel 946	18
Channel 947	22
Channel 948	18
Channel 949	22
Channel 950	20
Channel 951	11
Channel 952	13
Channel 953	16
Channel 954	19
Channel 955	21
Channel 956	21
Channel 957	23
Channel 958	17
Channel 959	16
Channel 960	19
Channel 961	18
Channel 962	14
Channel 963	22
Channel 964	18
Channel 965	14
Channel 966	10
Channel 967	16
Channel 968	19
Channel 969	23
Channel 970	14
Channel 971	22
Channel 972	18
Channel 973	18
Channel 974	21
Channel 975	20
Channel 976	26
Channel 977	18
Channel 978	21
Channel 979	19
Channel 980	19
Channel 981	20
Channel 982	13
Channel 983	16
Channel 984	26
Channel 985	20
Channel 986	22
Channel 987	16
Channel 988	13
Channel 989	20
Channel 990	17
Channel 991	23
Channel 992	11
Channel 993	15
Channel 994	17
Channel 995	13
Channel 996	20
Channel 997	16
Channel 998	16
Channel 999	13
Channel 1000	19
Channel 1001	20
Channel 1002	12
Channel 1003	17
Channel 1004	3
Channel 1005	20
Channel 1006	15
Channel 1007	21
Channel 1008	19
Channel 1009	12
Channel 1010	10
Channel 1011	22
Channel 1012	18
Channel 1013	17
Channel 1014	17
Channel 1015	14
Channel 1016	18
Channel 1017	23
Channel 1018	21
Channel 1019	21
Channel 1020	14
Channel 1021	27
Channel 1022	23
Channel 1023	20
Channel 1024	23
Channel 1025	23
Channel 1026	25
Channel 1027	20
Channel 1028	18
Channel 1029	19
Channel 1030	29
Channel 1031	19
Channel 1032	20
Channel 1033	26
Channel 1034	22
Channel 1035	28
Channel 1036	26
Channel 1037	32
Channel 1038	27
Channel 1039	30
Channel 1040	32
Channel 1041	25
Channel 1042	32
Channel 1043	19
Channel 1044	21
Channel 1045	22
Channel 1046	32
Channel 1047	21
Channel 1048	15
Channel 1049	20
Channel 1050	21
Channel 1051	26
Channel 1052	24
Channel 1053	16
Channel 1054	20
Channel 1055	23
Channel 1056	16
Channel 1057	13
Channel 1058	18
Channel 1059	20
Channel 1060	23
Channel 1061	21
Channel 1062	19
Channel 1063	24
Channel 1064	18
Channel 1065	25
Channel 1066	14
Channel 1067	23
Channel 1068	12
Channel 1069	19
Channel 1070	24
Channel 1071	19
Channel 1072	26
Channel 1073	23
Channel 1074	26
Channel 1075	31
Channel 1076	15
Channel 1077	10
Channel 1078	18
Channel 1079	13
Channel 1080	13
Channel 1081	23
Channel 1082	23
Channel 1083	23
Channel 1084	25
Channel 1085	22
Channel 1086	20
Channel 1087	30
Channel 1088	16
Channel 1089	27
Channel 1090	13
Channel 1091	24
Channel 1092	23
Channel 1093	26
Channel 1094	14
Channel 1095	10
Channel 1096	36
Channel 1097	24
Channel 1098	22
Channel 1099	27
Channel 1100	19
Channel 1101	29
Channel 1102	28
Channel 1103	26
Channel 1104	28
Channel 1105	22
Channel 1106	17
Channel 1107	18
Channel 1108	23
Channel 1109	27
Channel 1110	28
Channel 1111	21
Channel 1112	27
Channel 1113	26
Channel 1114	23
Channel 1115	24
Channel 1116	23
Channel 1117	24
Channel 1118	29
Channel 1119	26
Channel 1120	18
Channel 1121	24
Channel 1122	23
Channel 1123	33
Channel 1124	23
Channel 1125	22
Channel 1126	24
Channel 1127	29
Channel 1128	29
Channel 1129	21
Channel 1130	28
Channel 1131	26
Channel 1132	23
Channel 1133	29
Channel 1134	26
Channel 1135	29
Channel 1136	35
Channel 1137	37
Channel 1138	37
Channel 1139	18
Channel 1140	31
Channel 1141	26
Channel 1142	29
Channel 1143	29
Channel 1144	33
Channel 1145	35
Channel 1146	35
Channel 1147	39
Channel 1148	27
Channel 1149	33
Channel 1150	37
Channel 1151	29
Channel 1152	39
Channel 1153	37
Channel 1154	33
Channel 1155	36
Channel 1156	41
Channel 1157	25
Channel 1158	42
Channel 1159	38
Channel 1160	36
Channel 1161	44
Channel 1162	35
Channel 1163	38
Channel 1164	32
Channel 1165	22
Channel 1166	46
Channel 1167	57
Channel 1168	36
Channel 1169	29
Channel 1170	37
Channel 1171	38
Channel 1172	31
Channel 1173	33
Channel 1174	49
Channel 1175	48
Channel 1176	37
Channel 1177	37
Channel 1178	51
Channel 1179	52
Channel 1180	50
Channel 1181	65
Channel 1182	44
Channel 1183	50
Channel 1184	43
Channel 1185	60
Channel 1186	58
Channel 1187	50
Channel 1188	54
Channel 1189	49
Channel 1190	64
Channel 1191	75
Channel 1192	62
Channel 1193	67
Channel 1194	63
Channel 1195	57
Channel 1196	61
Channel 1197	64
Channel 1198	66
Channel 1199	74
Channel 1200	69
Channel 1201	70
Channel 1202	64
Channel 1203	70
Channel 1204	72
Channel 1205	74
Channel 1206	83
Channel 1207	56
Channel 1208	93
Channel 1209	77
Channel 1210	80
Channel 1211	73
Channel 1212	97
Channel 1213	99
Channel 1214	91
Channel 1215	92
Channel 1216	101
Channel 1217	89
Channel 1218	82
Channel 1219	95
Channel 1220	96
Channel 1221	115
Channel 1222	119
Channel 1223	91
Channel 1224	96
Channel 1225	108
Channel 1226	125
Channel 1227	121
Channel 1228	117
Channel 1229	124
Channel 1230	126
Channel 1231	125
Channel 1232	133
Channel 1233	126
Channel 1234	145
Channel 1235	151
Channel 1236	141
Channel 1237	140
Channel 1238	183
Channel 1239	146
Channel 1240	168
Channel 1241	154
Channel 1242	175
Channel 1243	157
Channel 1244	202
Channel 1245	217
Channel 1246	202
Channel 1247	214
Channel 1248	211
Channel 1249	221
Channel 1250	220
Channel 1251	251
Channel 1252	267
Channel 1253	268
Channel 1254	268
Channel 1255	268
Channel 1256	285
Channel 1257	281
Channel 1258	283
Channel 1259	325
Channel 1260	330
Channel 1261	346
Channel 1262	348
Channel 1263	356
Channel 1264	326
Channel 1265	328
Channel 1266	397
Channel 1267	427
Channel 1268	439
Channel 1269	395
Channel 1270	402
Channel 1271	404
Channel 1272	394
Channel 1273	431
Channel 1274	424
Channel 1275	423
Channel 1276	433
Channel 1277	405
Channel 1278	454
Channel 1279	460
Channel 1280	465
Channel 1281	494
Channel 1282	500
Channel 1283	465
Channel 1284	448
Channel 1285	475
Channel 1286	500
Channel 1287	494
Channel 1288	473
Channel 1289	501
Channel 1290	482
Channel 1291	498
Channel 1292	484
Channel 1293	542
Channel 1294	487
Channel 1295	524
Channel 1296	531
Channel 1297	549
Channel 1298	489
Channel 1299	515
Channel 1300	593
Channel 1301	581
Channel 1302	543
Channel 1303	563
Channel 1304	607
Channel 1305	583
Channel 1306	587
Channel 1307	609
Channel 1308	619
Channel 1309	661
Channel 1310	639
Channel 1311	697
Channel 1312	738
Channel 1313	751
Channel 1314	777
Channel 1315	818
Channel 1316	868
Channel 1317	906
Channel 1318	919
Channel 1319	1017
Channel 1320	966
Channel 1321	1040
Channel 1322	1161
Channel 1323	1082
Channel 1324	1131
Channel 1325	1291
Channel 1326	1361
Channel 1327	1334
Channel 1328	1363
Channel 1329	1452
Channel 1330	1524
Channel 1331	1543
Channel 1332	1519
Channel 1333	1645
Channel 1334	1674
Channel 1335	1639
Channel 1336	1700
Channel 1337	1683
Channel 1338	1799
Channel 1339	1837
Channel 1340	1815
Channel 1341	1797
Channel 1342	1806
Channel 1343	1845
Channel 1344	1980
Channel 1345	1940
Channel 1346	1957
Channel 1347	1881
Channel 1348	1910
Channel 1349	1920
Channel 1350	1942
Channel 1351	1965
Channel 1352	1959
Channel 1353	1973
Channel 1354	1899
Channel 1355	1965
Channel 1356	1909
Channel 1357	1936
Channel 1358	2009
Channel 1359	1949
Channel 1360	2004
Channel 1361	1959
Channel 1362	1909
Channel 1363	1939
Channel 1364	1897
Channel 1365	1981
Channel 1366	1958
Channel 1367	1948
Channel 1368	1923
Channel 1369	1852
Channel 1370	1810
Channel 1371	1882
Channel 1372	1753
Channel 1373	1782
Channel 1374	1807
Channel 1375	1656
Channel 1376	1764
Channel 1377	1704
Channel 1378	1688
Channel 1379	1646
Channel 1380	1558
Channel 1381	1544
Channel 1382	1512
Channel 1383	1415
Channel 1384	1368
Channel 1385	1256
Channel 1386	1248
Channel 1387	1184
Channel 1388	1093
Channel 1389	1123
Channel 1390	945
Channel 1391	970
Channel 1392	892
Channel 1393	830
Channel 1394	811
Channel 1395	757
Channel 1396	657
Channel 1397	692
Channel 1398	672
Channel 1399	617
Channel 1400	591
Channel 1401	517
Channel 1402	531
Channel 1403	545
Channel 1404	568
Channel 1405	615
Channel 1406	659
Channel 1407	668
Channel 1408	666
Channel 1409	768
Channel 1410	822
Channel 1411	890
Channel 1412	943
Channel 1413	1027
Channel 1414	1107
Channel 1415	1131
Channel 1416	1181
Channel 1417	1271
Channel 1418	1330
Channel 1419	1276
Channel 1420	1375
Channel 1421	1395
Channel 1422	1402
Channel 1423	1247
Channel 1424	1205
Channel 1425	1129
Channel 1426	1112
Channel 1427	1111
Channel 1428	988
Channel 1429	875
Channel 1430	799
Channel 1431	683
Channel 1432	599
Channel 1433	503
Channel 1434	498
Channel 1435	377
Channel 1436	349
Channel 1437	274
Channel 1438	267
Channel 1439	219
Channel 1440	196
Channel 1441	159
Channel 1442	133
Channel 1443	137
Channel 1444	131
Channel 1445	117
Channel 1446	121
Channel 1447	108
Channel 1448	88
Channel 1449	108
Channel 1450	107
Channel 1451	119
Channel 1452	110
Channel 1453	112
Channel 1454	117
Channel 1455	113
Channel 1456	106
Channel 1457	133
Channel 1458	132
Channel 1459	127
Channel 1460	140
Channel 1461	140
Channel 1462	140
Channel 1463	166
Channel 1464	146
Channel 1465	156
Channel 1466	177
Channel 1467	163
Channel 1468	174
Channel 1469	172
Channel 1470	173
Channel 1471	184
Channel 1472	212
Channel 1473	214
Channel 1474	206
Channel 1475	233
Channel 1476	218
Channel 1477	230
Channel 1478	262
Channel 1479	261
Channel 1480	266
Channel 1481	264
Channel 1482	269
Channel 1483	258
Channel 1484	265
Channel 1485	283
Channel 1486	264
Channel 1487	277
Channel 1488	313
Channel 1489	337
Channel 1490	298
Channel 1491	328
Channel 1492	333
Channel 1493	302
Channel 1494	282
Channel 1495	314
Channel 1496	275
Channel 1497	325
Channel 1498	310
Channel 1499	288
Channel 1500	291
Channel 1501	295
Channel 1502	291
Channel 1503	304
Channel 1504	345
Channel 1505	308
Channel 1506	290
Channel 1507	335
Channel 1508	300
Channel 1509	314
Channel 1510	294
Channel 1511	269
Channel 1512	308
Channel 1513	312
Channel 1514	301
Channel 1515	308
Channel 1516	294
Channel 1517	331
Channel 1518	307
Channel 1519	327
Channel 1520	343
Channel 1521	265
Channel 1522	307
Channel 1523	321
Channel 1524	300
Channel 1525	293
Channel 1526	304
Channel 1527	294
Channel 1528	330
Channel 1529	306
Channel 1530	273
Channel 1531	334
Channel 1532	274
Channel 1533	324
Channel 1534	286
Channel 1535	277
Channel 1536	306
Channel 1537	274
Channel 1538	316
Channel 1539	293
Channel 1540	256
Channel 1541	265
Channel 1542	233
Channel 1543	249
Channel 1544	240
Channel 1545	238
Channel 1546	218
Channel 1547	238
Channel 1548	194
Channel 1549	179
Channel 1550	183
Channel 1551	204
Channel 1552	185
Channel 1553	203
Channel 1554	176
Channel 1555	172
Channel 1556	164
Channel 1557	167
Channel 1558	138
Channel 1559	131
Channel 1560	150
Channel 1561	121
Channel 1562	133
Channel 1563	112
Channel 1564	122
Channel 1565	117
Channel 1566	118
Channel 1567	94
Channel 1568	116
Channel 1569	106
Channel 1570	98
Channel 1571	104
Channel 1572	96
Channel 1573	117
Channel 1574	101
Channel 1575	123
Channel 1576	117
Channel 1577	107
Channel 1578	133
Channel 1579	123
Channel 1580	155
Channel 1581	168
Channel 1582	171
Channel 1583	207
Channel 1584	195
Channel 1585	230
Channel 1586	265
Channel 1587	275
Channel 1588	278
Channel 1589	277
Channel 1590	293
Channel 1591	339
Channel 1592	311
Channel 1593	298
Channel 1594	348
Channel 1595	276
Channel 1596	298
Channel 1597	281
Channel 1598	266
Channel 1599	220
Channel 1600	235
Channel 1601	184
Channel 1602	149
Channel 1603	141
Channel 1604	128
Channel 1605	124
Channel 1606	138
Channel 1607	90
Channel 1608	83
Channel 1609	82
Channel 1610	58
Channel 1611	67
Channel 1612	67
Channel 1613	65
Channel 1614	42
Channel 1615	66
Channel 1616	62
Channel 1617	73
Channel 1618	44
Channel 1619	67
Channel 1620	78
Channel 1621	79
Channel 1622	60
Channel 1623	51
Channel 1624	62
Channel 1625	50
Channel 1626	66
Channel 1627	48
Channel 1628	49
Channel 1629	44
Channel 1630	54
Channel 1631	33
Channel 1632	33
Channel 1633	26
Channel 1634	28
Channel 1635	23
Channel 1636	20
Channel 1637	20
Channel 1638	18
Channel 1639	13
Channel 1640	18
Channel 1641	14
Channel 1642	14
Channel 1643	19
Channel 1644	14
Channel 1645	12
Channel 1646	13
Channel 1647	14
Channel 1648	11
Channel 1649	13
Channel 1650	10
Channel 1651	9
Channel 1652	22
Channel 1653	19
Channel 1654	19
Channel 1655	11
Channel 1656	25
Channel 1657	19
Channel 1658	10
Channel 1659	16
Channel 1660	17
Channel 1661	18
Channel 1662	7
Channel 1663	11
Channel 1664	12
Channel 1665	17
Channel 1666	12
Channel 1667	13
Channel 1668	14
Channel 1669	19
Channel 1670	16
Channel 1671	11
Channel 1672	12
Channel 1673	11
Channel 1674	19
Channel 1675	14
Channel 1676	13
Channel 1677	18
Channel 1678	25
Channel 1679	26
Channel 1680	25
Channel 1681	23
Channel 1682	21
Channel 1683	29
Channel 1684	15
Channel 1685	40
Channel 1686	49
Channel 1687	65
Channel 1688	62
Channel 1689	73
Channel 1690	100
Channel 1691	123
Channel 1692	157
Channel 1693	175
Channel 1694	195
Channel 1695	259
Channel 1696	286
Channel 1697	292
Channel 1698	364
Channel 1699	399
Channel 1700	461
Channel 1701	532
Channel 1702	569
Channel 1703	653
Channel 1704	635
Channel 1705	746
Channel 1706	729
Channel 1707	826
Channel 1708	908
Channel 1709	932
Channel 1710	919
Channel 1711	1028
Channel 1712	1014
Channel 1713	1083
Channel 1714	1063
Channel 1715	1118
Channel 1716	1108
Channel 1717	1103
Channel 1718	1031
Channel 1719	1052
Channel 1720	978
Channel 1721	951
Channel 1722	896
Channel 1723	871
Channel 1724	829
Channel 1725	640
Channel 1726	578
Channel 1727	553
Channel 1728	423
Channel 1729	438
Channel 1730	408
Channel 1731	313
Channel 1732	259
Channel 1733	209
Channel 1734	173
Channel 1735	127
Channel 1736	104
Channel 1737	82
Channel 1738	82
Channel 1739	43
Channel 1740	46
Channel 1741	30
Channel 1742	22
Channel 1743	25
Channel 1744	21
Channel 1745	12
Channel 1746	11
Channel 1747	9
Channel 1748	12
Channel 1749	7
Channel 1750	13
Channel 1751	6
Channel 1752	11
Channel 1753	5
Channel 1754	12
Channel 1755	12
Channel 1756	7
Channel 1757	9
Channel 1758	6
Channel 1759	9
Channel 1760	12
Channel 1761	7
Channel 1762	10
Channel 1763	12
Channel 1764	6
Channel 1765	11
Channel 1766	14
Channel 1767	15
Channel 1768	13
Channel 1769	6
Channel 1770	8
Channel 1771	10
Channel 1772	10
Channel 1773	12
Channel 1774	6
Channel 1775	9
Channel 1776	11
Channel 1777	13
Channel 1778	7
Channel 1779	14
Channel 1780	14
Channel 1781	6
Channel 1782	10
Channel 1783	14
Channel 1784	7
Channel 1785	13
Channel 1786	9
Channel 1787	6
Channel 1788	9
Channel 1789	6
Channel 1790	13
Channel 1791	13
Channel 1792	10
Channel 1793	12
Channel 1794	7
Channel 1795	7
Channel 1796	10
Channel 1797	13
Channel 1798	7
Channel 1799	14
Channel 1800	10
Channel 1801	4
Channel 1802	13
Channel 1803	6
Channel 1804	7
Channel 1805	9
Channel 1806	16
Channel 1807	8
Channel 1808	6
Channel 1809	5
Channel 1810	3
Channel 1811	7
Channel 1812	4
Channel 1813	9
Channel 1814	7
Channel 1815	13
Channel 1816	11
Channel 1817	11
Channel 1818	9
Channel 1819	13
Channel 1820	4
Channel 1821	8
Channel 1822	9
Channel 1823	10
Channel 1824	4
Channel 1825	3
Channel 1826	8
Channel 1827	7
Channel 1828	5
Channel 1829	8
Channel 1830	8
Channel 1831	10
Channel 1832	10
Channel 1833	12
Channel 1834	8
Channel 1835	8
Channel 1836	6
Channel 1837	12
Channel 1838	9
Channel 1839	13
Channel 1840	15
Channel 1841	12
Channel 1842	9
Channel 1843	11
Channel 1844	12
Channel 1845	7
Channel 1846	9
Channel 1847	16
Channel 1848	11
Channel 1849	11
Channel 1850	12
Channel 1851	11
Channel 1852	10
Channel 1853	19
Channel 1854	9
Channel 1855	6
Channel 1856	12
Channel 1857	12
Channel 1858	10
Channel 1859	12
Channel 1860	12
Channel 1861	10
Channel 1862	14
Channel 1863	11
Channel 1864	14
Channel 1865	12
Channel 1866	16
Channel 1867	11
Channel 1868	9
Channel 1869	10
Channel 1870	20
Channel 1871	10
Channel 1872	9
Channel 1873	12
Channel 1874	13
Channel 1875	11
Channel 1876	13
Channel 1877	13
Channel 1878	9
Channel 1879	8
Channel 1880	14
Channel 1881	9
Channel 1882	9
Channel 1883	18
Channel 1884	19
Channel 1885	16
Channel 1886	11
Channel 1887	15
Channel 1888	17
Channel 1889	16
Channel 1890	11
Channel 1891	13
Channel 1892	19
Channel 1893	16
Channel 1894	9
Channel 1895	16
Channel 1896	11
Channel 1897	7
Channel 1898	15
Channel 1899	18
Channel 1900	14
Channel 1901	15
Channel 1902	14
Channel 1903	19
Channel 1904	32
Channel 1905	26
Channel 1906	30
Channel 1907	33
Channel 1908	44
Channel 1909	41
Channel 1910	46
Channel 1911	45
Channel 1912	69
Channel 1913	71
Channel 1914	108
Channel 1915	115
Channel 1916	123
Channel 1917	137
Channel 1918	148
Channel 1919	159
Channel 1920	187
Channel 1921	223
Channel 1922	235
Channel 1923	242
Channel 1924	258
Channel 1925	274
Channel 1926	281
Channel 1927	305
Channel 1928	290
Channel 1929	278
Channel 1930	304
Channel 1931	253
Channel 1932	261
Channel 1933	245
Channel 1934	236
Channel 1935	218
Channel 1936	206
Channel 1937	180
Channel 1938	156
Channel 1939	161
Channel 1940	130
Channel 1941	127
Channel 1942	95
Channel 1943	65
Channel 1944	82
Channel 1945	69
Channel 1946	44
Channel 1947	49
Channel 1948	43
Channel 1949	37
Channel 1950	30
Channel 1951	35
Channel 1952	42
Channel 1953	40
Channel 1954	34
Channel 1955	21
Channel 1956	40
Channel 1957	33
Channel 1958	37
Channel 1959	50
Channel 1960	48
Channel 1961	35
Channel 1962	52
Channel 1963	51
Channel 1964	58
Channel 1965	38
Channel 1966	46
Channel 1967	43
Channel 1968	50
Channel 1969	51
Channel 1970	36
Channel 1971	50
Channel 1972	51
Channel 1973	35
Channel 1974	46
Channel 1975	27
Channel 1976	48
Channel 1977	31
Channel 1978	33
Channel 1979	20
Channel 1980	18
Channel 1981	23
Channel 1982	16
Channel 1983	15
Channel 1984	19
Channel 1985	6
Channel 1986	10
Channel 1987	6
Channel 1988	10
Channel 1989	6
Channel 1990	9
Channel 1991	6
Channel 1992	9
Channel 1993	9
Channel 1994	1
[truncated: 2,102 more rows]
