# Supplementary material for: A dataset of 112 ligands for the preconcentration of mercury, uranium, lanthanum and other pollutants and heavy metals in water
Source: Data Brief. 2020 Feb 4;29:105236. doi: 10.1016/j.dib.2020.105236 (PMC7033335; doi:10.1016/j.dib.2020.105236)
Supplement: Multimedia component 68_Fluorescein Sodium [file mmc68.txt]

Kalib 1	-0.354346
Kalib 2	0.012554
Kalib 3	0.001788
Kalib 4	0.000419
Kalib Square	0.000000
Kalib Fano	0.010361
Channel 1	0
Channel 2	0
Channel 3	0
Channel 4	0
Channel 5	0
Channel 6	0
Channel 7	0
Channel 8	0
Channel 9	0
Channel 10	0
Channel 11	0
Channel 12	2
Channel 13	2
Channel 14	14
Channel 15	77
Channel 16	298
Channel 17	1058
Channel 18	3249
Channel 19	9607
Channel 20	24098
Channel 21	54422
Channel 22	110241
Channel 23	201178
Channel 24	328189
Channel 25	476604
Channel 26	625606
Channel 27	739716
Channel 28	781493
Channel 29	738786
Channel 30	630489
Channel 31	479083
Channel 32	323443
Channel 33	197072
Channel 34	108485
Channel 35	53081
Channel 36	23155
Channel 37	9046
Channel 38	3170
Channel 39	963
Channel 40	290
Channel 41	89
Channel 42	29
Channel 43	14
Channel 44	3
Channel 45	9
Channel 46	3
Channel 47	5
Channel 48	7
Channel 49	6
Channel 50	6
Channel 51	4
Channel 52	2
Channel 53	7
Channel 54	5
Channel 55	3
Channel 56	4
Channel 57	4
Channel 58	4
Channel 59	3
Channel 60	0
Channel 61	3
Channel 62	3
Channel 63	1
Channel 64	2
Channel 65	0
Channel 66	1
Channel 67	2
Channel 68	1
Channel 69	2
Channel 70	2
Channel 71	1
Channel 72	3
Channel 73	5
Channel 74	2
Channel 75	1
Channel 76	0
Channel 77	2
Channel 78	43
Channel 79	68
Channel 80	58
Channel 81	67
Channel 82	82
Channel 83	68
Channel 84	59
Channel 85	48
Channel 86	58
Channel 87	57
Channel 88	64
Channel 89	61
Channel 90	60
Channel 91	77
Channel 92	54
Channel 93	67
Channel 94	69
Channel 95	43
Channel 96	71
Channel 97	63
Channel 98	64
Channel 99	53
Channel 100	55
Channel 101	70
Channel 102	62
Channel 103	56
Channel 104	53
Channel 105	48
Channel 106	59
Channel 107	61
Channel 108	48
Channel 109	58
Channel 110	40
Channel 111	48
Channel 112	59
Channel 113	56
Channel 114	40
Channel 115	58
Channel 116	63
Channel 117	52
Channel 118	28
Channel 119	41
Channel 120	50
Channel 121	57
Channel 122	62
Channel 123	53
Channel 124	54
Channel 125	56
Channel 126	43
Channel 127	55
Channel 128	56
Channel 129	44
Channel 130	41
Channel 131	57
Channel 132	32
Channel 133	48
Channel 134	42
Channel 135	39
Channel 136	40
Channel 137	36
Channel 138	38
Channel 139	38
Channel 140	42
Channel 141	25
Channel 142	36
Channel 143	32
Channel 144	35
Channel 145	40
Channel 146	29
Channel 147	42
Channel 148	29
Channel 149	46
Channel 150	25
Channel 151	38
Channel 152	23
Channel 153	33
Channel 154	28
Channel 155	35
Channel 156	23
Channel 157	36
Channel 158	40
Channel 159	29
Channel 160	27
Channel 161	31
Channel 162	29
Channel 163	28
Channel 164	44
Channel 165	32
Channel 166	28
Channel 167	26
Channel 168	39
Channel 169	27
Channel 170	30
Channel 171	22
Channel 172	31
Channel 173	38
Channel 174	29
Channel 175	28
Channel 176	24
Channel 177	32
Channel 178	36
Channel 179	22
Channel 180	25
Channel 181	31
Channel 182	41
Channel 183	37
Channel 184	39
Channel 185	37
Channel 186	37
Channel 187	40
Channel 188	28
Channel 189	39
Channel 190	25
Channel 191	43
Channel 192	30
Channel 193	44
Channel 194	32
Channel 195	19
Channel 196	28
Channel 197	24
Channel 198	22
Channel 199	20
Channel 200	28
Channel 201	33
Channel 202	25
Channel 203	33
Channel 204	30
Channel 205	32
Channel 206	28
Channel 207	48
Channel 208	50
Channel 209	44
Channel 210	39
Channel 211	68
Channel 212	65
Channel 213	64
Channel 214	44
Channel 215	59
Channel 216	56
Channel 217	61
Channel 218	42
Channel 219	75
Channel 220	46
Channel 221	41
Channel 222	61
Channel 223	60
Channel 224	55
Channel 225	46
Channel 226	38
Channel 227	52
Channel 228	44
Channel 229	46
Channel 230	42
Channel 231	40
Channel 232	38
Channel 233	33
Channel 234	23
Channel 235	34
Channel 236	42
Channel 237	30
Channel 238	34
Channel 239	33
Channel 240	27
Channel 241	29
Channel 242	32
Channel 243	33
Channel 244	43
Channel 245	47
Channel 246	38
Channel 247	39
Channel 248	66
Channel 249	81
Channel 250	102
Channel 251	138
Channel 252	156
Channel 253	178
Channel 254	216
Channel 255	261
Channel 256	329
Channel 257	371
Channel 258	479
Channel 259	629
Channel 260	714
Channel 261	890
Channel 262	1009
Channel 263	1199
Channel 264	1205
Channel 265	1195
Channel 266	1168
Channel 267	1069
Channel 268	941
Channel 269	759
Channel 270	604
Channel 271	423
Channel 272	326
Channel 273	222
Channel 274	191
Channel 275	129
Channel 276	94
Channel 277	109
Channel 278	102
Channel 279	126
Channel 280	125
Channel 281	138
Channel 282	143
Channel 283	151
Channel 284	132
Channel 285	134
Channel 286	103
Channel 287	107
Channel 288	80
Channel 289	68
Channel 290	62
Channel 291	41
Channel 292	38
Channel 293	35
Channel 294	34
Channel 295	17
Channel 296	23
Channel 297	18
Channel 298	17
Channel 299	15
Channel 300	12
Channel 301	19
Channel 302	16
Channel 303	8
Channel 304	18
Channel 305	17
Channel 306	16
Channel 307	16
Channel 308	18
Channel 309	23
Channel 310	18
Channel 311	29
Channel 312	33
Channel 313	42
Channel 314	38
Channel 315	73
Channel 316	72
Channel 317	107
Channel 318	116
Channel 319	171
Channel 320	182
Channel 321	195
Channel 322	223
Channel 323	215
Channel 324	193
Channel 325	212
Channel 326	195
Channel 327	164
Channel 328	141
Channel 329	91
Channel 330	84
Channel 331	66
Channel 332	38
Channel 333	41
Channel 334	31
Channel 335	23
Channel 336	24
Channel 337	19
Channel 338	20
Channel 339	21
Channel 340	22
Channel 341	32
Channel 342	25
Channel 343	31
Channel 344	32
Channel 345	22
Channel 346	38
Channel 347	31
Channel 348	41
Channel 349	40
Channel 350	33
Channel 351	39
Channel 352	35
Channel 353	42
Channel 354	42
Channel 355	22
Channel 356	23
Channel 357	21
Channel 358	15
Channel 359	19
Channel 360	9
Channel 361	10
Channel 362	14
Channel 363	11
Channel 364	10
Channel 365	7
Channel 366	5
Channel 367	16
Channel 368	14
Channel 369	7
Channel 370	15
Channel 371	14
Channel 372	8
Channel 373	12
Channel 374	11
Channel 375	9
Channel 376	9
Channel 377	6
Channel 378	14
Channel 379	17
Channel 380	8
Channel 381	6
Channel 382	11
Channel 383	15
Channel 384	11
Channel 385	14
Channel 386	4
Channel 387	14
Channel 388	14
Channel 389	7
Channel 390	16
Channel 391	14
Channel 392	10
Channel 393	10
Channel 394	10
Channel 395	24
Channel 396	18
Channel 397	12
Channel 398	13
Channel 399	16
Channel 400	18
Channel 401	21
Channel 402	12
Channel 403	17
Channel 404	16
Channel 405	14
Channel 406	10
Channel 407	15
Channel 408	10
Channel 409	9
Channel 410	17
Channel 411	13
Channel 412	7
Channel 413	8
Channel 414	11
Channel 415	13
Channel 416	5
Channel 417	9
Channel 418	11
Channel 419	13
Channel 420	10
Channel 421	10
Channel 422	12
Channel 423	6
Channel 424	24
Channel 425	12
Channel 426	15
Channel 427	5
Channel 428	10
Channel 429	9
Channel 430	7
Channel 431	19
Channel 432	13
Channel 433	15
Channel 434	10
Channel 435	17
Channel 436	13
Channel 437	8
Channel 438	14
Channel 439	16
Channel 440	8
Channel 441	10
Channel 442	12
Channel 443	13
Channel 444	12
Channel 445	15
Channel 446	14
Channel 447	7
Channel 448	13
Channel 449	26
Channel 450	27
Channel 451	20
Channel 452	31
Channel 453	34
Channel 454	40
Channel 455	51
Channel 456	64
Channel 457	57
Channel 458	70
Channel 459	78
Channel 460	77
Channel 461	86
Channel 462	67
Channel 463	77
Channel 464	64
Channel 465	49
Channel 466	53
Channel 467	46
Channel 468	31
Channel 469	28
Channel 470	26
Channel 471	15
Channel 472	15
Channel 473	20
Channel 474	9
Channel 475	8
Channel 476	12
Channel 477	12
Channel 478	8
Channel 479	11
Channel 480	10
Channel 481	8
Channel 482	12
Channel 483	8
Channel 484	14
Channel 485	16
Channel 486	8
Channel 487	11
Channel 488	10
Channel 489	12
Channel 490	13
Channel 491	24
Channel 492	21
Channel 493	20
Channel 494	26
Channel 495	25
Channel 496	19
Channel 497	23
Channel 498	34
Channel 499	36
Channel 500	33
Channel 501	29
Channel 502	39
Channel 503	30
Channel 504	28
Channel 505	29
Channel 506	29
Channel 507	23
Channel 508	25
Channel 509	18
Channel 510	22
Channel 511	11
Channel 512	20
Channel 513	12
Channel 514	19
Channel 515	12
Channel 516	8
Channel 517	16
Channel 518	15
Channel 519	8
Channel 520	17
Channel 521	15
Channel 522	18
Channel 523	25
Channel 524	25
Channel 525	30
Channel 526	34
Channel 527	50
Channel 528	48
Channel 529	73
Channel 530	88
Channel 531	119
Channel 532	159
Channel 533	187
Channel 534	207
Channel 535	251
Channel 536	323
Channel 537	330
Channel 538	360
Channel 539	354
Channel 540	330
Channel 541	280
Channel 542	304
Channel 543	267
Channel 544	238
Channel 545	208
Channel 546	174
Channel 547	148
Channel 548	102
Channel 549	75
Channel 550	49
Channel 551	51
Channel 552	37
Channel 553	19
Channel 554	16
Channel 555	17
Channel 556	13
Channel 557	13
Channel 558	12
Channel 559	12
Channel 560	11
Channel 561	12
Channel 562	10
Channel 563	10
Channel 564	15
Channel 565	4
Channel 566	17
Channel 567	10
Channel 568	10
Channel 569	21
Channel 570	16
Channel 571	11
Channel 572	16
Channel 573	15
Channel 574	10
Channel 575	15
Channel 576	13
Channel 577	17
Channel 578	17
Channel 579	22
Channel 580	22
Channel 581	27
Channel 582	32
Channel 583	34
Channel 584	38
Channel 585	42
Channel 586	50
Channel 587	51
Channel 588	76
Channel 589	68
Channel 590	64
Channel 591	64
Channel 592	71
Channel 593	92
Channel 594	70
Channel 595	65
Channel 596	58
Channel 597	58
Channel 598	53
Channel 599	37
Channel 600	36
Channel 601	35
Channel 602	17
Channel 603	19
Channel 604	16
Channel 605	28
Channel 606	21
Channel 607	18
Channel 608	20
Channel 609	25
Channel 610	16
Channel 611	21
Channel 612	30
Channel 613	37
Channel 614	43
Channel 615	58
Channel 616	63
Channel 617	72
Channel 618	98
Channel 619	125
Channel 620	130
Channel 621	162
Channel 622	206
Channel 623	190
Channel 624	211
Channel 625	231
Channel 626	225
Channel 627	210
Channel 628	187
Channel 629	180
Channel 630	165
Channel 631	128
Channel 632	85
Channel 633	85
Channel 634	86
Channel 635	53
Channel 636	50
Channel 637	28
Channel 638	24
Channel 639	20
Channel 640	23
Channel 641	15
Channel 642	12
Channel 643	8
Channel 644	7
Channel 645	17
Channel 646	12
Channel 647	9
Channel 648	14
Channel 649	14
Channel 650	13
Channel 651	19
Channel 652	19
Channel 653	18
Channel 654	17
Channel 655	15
Channel 656	19
Channel 657	20
Channel 658	21
Channel 659	21
Channel 660	23
Channel 661	34
Channel 662	44
Channel 663	38
Channel 664	35
Channel 665	61
Channel 666	48
Channel 667	51
Channel 668	63
Channel 669	50
Channel 670	47
Channel 671	69
Channel 672	78
Channel 673	55
Channel 674	58
Channel 675	60
Channel 676	54
Channel 677	46
Channel 678	50
Channel 679	34
Channel 680	43
Channel 681	35
Channel 682	48
Channel 683	62
Channel 684	57
Channel 685	44
Channel 686	39
Channel 687	62
Channel 688	49
Channel 689	58
Channel 690	37
Channel 691	44
Channel 692	46
Channel 693	45
Channel 694	35
Channel 695	27
Channel 696	34
Channel 697	37
Channel 698	19
Channel 699	16
Channel 700	14
Channel 701	24
Channel 702	17
Channel 703	18
Channel 704	16
Channel 705	18
Channel 706	27
Channel 707	24
Channel 708	37
Channel 709	48
Channel 710	40
Channel 711	57
Channel 712	66
Channel 713	63
Channel 714	62
Channel 715	66
Channel 716	81
Channel 717	84
Channel 718	68
Channel 719	84
Channel 720	81
Channel 721	77
Channel 722	68
Channel 723	56
Channel 724	47
Channel 725	60
Channel 726	35
Channel 727	39
Channel 728	25
Channel 729	26
Channel 730	27
Channel 731	29
Channel 732	24
Channel 733	19
Channel 734	18
Channel 735	21
Channel 736	17
Channel 737	29
Channel 738	18
Channel 739	20
Channel 740	24
Channel 741	16
Channel 742	22
Channel 743	19
Channel 744	28
Channel 745	21
Channel 746	17
Channel 747	23
Channel 748	15
Channel 749	17
Channel 750	23
Channel 751	20
Channel 752	12
Channel 753	10
Channel 754	21
Channel 755	16
Channel 756	22
Channel 757	15
Channel 758	13
Channel 759	14
Channel 760	10
Channel 761	11
Channel 762	18
Channel 763	22
Channel 764	15
Channel 765	13
Channel 766	10
Channel 767	18
Channel 768	13
Channel 769	14
Channel 770	13
Channel 771	13
Channel 772	12
Channel 773	19
Channel 774	16
Channel 775	19
Channel 776	16
Channel 777	17
Channel 778	14
Channel 779	19
Channel 780	12
Channel 781	23
Channel 782	8
Channel 783	17
Channel 784	24
Channel 785	20
Channel 786	31
Channel 787	24
Channel 788	29
Channel 789	17
Channel 790	36
Channel 791	24
Channel 792	31
Channel 793	31
Channel 794	26
Channel 795	31
Channel 796	32
Channel 797	30
Channel 798	23
Channel 799	41
Channel 800	40
Channel 801	31
Channel 802	38
Channel 803	40
Channel 804	29
Channel 805	39
Channel 806	31
Channel 807	21
Channel 808	27
Channel 809	16
Channel 810	16
Channel 811	19
Channel 812	20
Channel 813	15
Channel 814	13
Channel 815	18
Channel 816	21
Channel 817	24
Channel 818	15
Channel 819	20
Channel 820	11
Channel 821	17
Channel 822	17
Channel 823	17
Channel 824	13
Channel 825	13
Channel 826	14
Channel 827	17
Channel 828	24
Channel 829	19
Channel 830	17
Channel 831	27
Channel 832	15
Channel 833	13
Channel 834	22
Channel 835	17
Channel 836	15
Channel 837	14
Channel 838	18
Channel 839	14
Channel 840	15
Channel 841	12
Channel 842	17
Channel 843	14
Channel 844	24
Channel 845	15
Channel 846	19
Channel 847	23
Channel 848	19
Channel 849	22
Channel 850	12
Channel 851	20
Channel 852	17
Channel 853	23
Channel 854	19
Channel 855	21
Channel 856	14
Channel 857	20
Channel 858	17
Channel 859	15
Channel 860	17
Channel 861	18
Channel 862	19
Channel 863	20
Channel 864	21
Channel 865	20
Channel 866	33
Channel 867	32
Channel 868	25
Channel 869	28
Channel 870	24
Channel 871	24
Channel 872	28
Channel 873	26
Channel 874	25
Channel 875	27
Channel 876	27
Channel 877	21
Channel 878	18
Channel 879	19
Channel 880	9
Channel 881	23
Channel 882	20
Channel 883	24
Channel 884	20
Channel 885	15
Channel 886	23
Channel 887	15
Channel 888	19
Channel 889	19
Channel 890	18
Channel 891	15
Channel 892	28
Channel 893	13
Channel 894	26
Channel 895	14
Channel 896	20
Channel 897	19
Channel 898	18
Channel 899	21
Channel 900	20
Channel 901	19
Channel 902	19
Channel 903	20
Channel 904	26
Channel 905	17
Channel 906	23
Channel 907	14
Channel 908	18
Channel 909	28
Channel 910	9
Channel 911	22
Channel 912	19
Channel 913	19
Channel 914	22
Channel 915	22
Channel 916	18
Channel 917	12
Channel 918	18
Channel 919	22
Channel 920	24
Channel 921	21
Channel 922	22
Channel 923	16
Channel 924	18
Channel 925	20
Channel 926	20
Channel 927	20
Channel 928	18
Channel 929	18
Channel 930	21
Channel 931	23
Channel 932	18
Channel 933	20
Channel 934	15
Channel 935	23
Channel 936	29
Channel 937	22
Channel 938	30
Channel 939	21
Channel 940	35
Channel 941	29
Channel 942	27
Channel 943	31
Channel 944	27
Channel 945	24
Channel 946	31
Channel 947	28
Channel 948	39
Channel 949	28
Channel 950	35
Channel 951	24
Channel 952	20
Channel 953	30
Channel 954	23
Channel 955	25
Channel 956	22
Channel 957	25
Channel 958	24
Channel 959	30
Channel 960	20
Channel 961	20
Channel 962	32
Channel 963	30
Channel 964	23
Channel 965	14
Channel 966	15
Channel 967	20
Channel 968	23
Channel 969	20
Channel 970	22
Channel 971	16
Channel 972	30
Channel 973	29
Channel 974	29
Channel 975	30
Channel 976	26
Channel 977	28
Channel 978	19
Channel 979	27
Channel 980	32
Channel 981	36
Channel 982	31
Channel 983	23
Channel 984	24
Channel 985	28
Channel 986	25
Channel 987	24
Channel 988	27
Channel 989	18
Channel 990	22
Channel 991	32
Channel 992	23
Channel 993	24
Channel 994	18
Channel 995	36
Channel 996	22
Channel 997	20
Channel 998	30
Channel 999	27
Channel 1000	23
Channel 1001	25
Channel 1002	13
Channel 1003	20
Channel 1004	19
Channel 1005	26
Channel 1006	19
Channel 1007	25
Channel 1008	20
Channel 1009	22
Channel 1010	27
Channel 1011	26
Channel 1012	16
Channel 1013	13
Channel 1014	21
Channel 1015	23
Channel 1016	30
Channel 1017	25
Channel 1018	22
Channel 1019	29
Channel 1020	25
Channel 1021	27
Channel 1022	28
Channel 1023	27
Channel 1024	20
Channel 1025	23
Channel 1026	36
Channel 1027	27
Channel 1028	27
Channel 1029	16
Channel 1030	32
Channel 1031	31
Channel 1032	27
Channel 1033	32
Channel 1034	36
Channel 1035	43
Channel 1036	36
Channel 1037	45
Channel 1038	27
Channel 1039	28
Channel 1040	36
Channel 1041	24
Channel 1042	31
Channel 1043	22
Channel 1044	31
Channel 1045	31
Channel 1046	29
Channel 1047	32
Channel 1048	32
Channel 1049	29
Channel 1050	28
Channel 1051	27
Channel 1052	20
Channel 1053	29
Channel 1054	22
Channel 1055	28
Channel 1056	19
Channel 1057	26
Channel 1058	17
Channel 1059	32
Channel 1060	15
Channel 1061	17
Channel 1062	24
Channel 1063	27
Channel 1064	19
Channel 1065	21
Channel 1066	39
Channel 1067	25
Channel 1068	19
Channel 1069	20
Channel 1070	28
Channel 1071	23
Channel 1072	27
Channel 1073	34
Channel 1074	21
Channel 1075	19
Channel 1076	18
Channel 1077	24
Channel 1078	26
Channel 1079	24
Channel 1080	20
Channel 1081	26
Channel 1082	22
Channel 1083	29
Channel 1084	29
Channel 1085	22
Channel 1086	28
Channel 1087	26
Channel 1088	21
Channel 1089	34
Channel 1090	33
Channel 1091	23
Channel 1092	26
Channel 1093	39
Channel 1094	35
Channel 1095	38
Channel 1096	36
Channel 1097	25
Channel 1098	32
Channel 1099	27
Channel 1100	29
Channel 1101	33
Channel 1102	25
Channel 1103	25
Channel 1104	33
Channel 1105	32
Channel 1106	38
Channel 1107	30
Channel 1108	34
Channel 1109	34
Channel 1110	34
Channel 1111	31
Channel 1112	27
Channel 1113	27
Channel 1114	25
Channel 1115	36
Channel 1116	41
Channel 1117	28
Channel 1118	28
Channel 1119	29
Channel 1120	33
Channel 1121	33
Channel 1122	31
Channel 1123	38
Channel 1124	34
Channel 1125	39
Channel 1126	32
Channel 1127	34
Channel 1128	39
Channel 1129	29
Channel 1130	34
Channel 1131	29
Channel 1132	37
Channel 1133	26
Channel 1134	49
Channel 1135	27
Channel 1136	38
Channel 1137	30
Channel 1138	39
Channel 1139	37
Channel 1140	43
Channel 1141	52
Channel 1142	49
Channel 1143	37
Channel 1144	41
Channel 1145	40
Channel 1146	68
Channel 1147	50
Channel 1148	52
Channel 1149	48
Channel 1150	42
Channel 1151	44
Channel 1152	40
Channel 1153	36
Channel 1154	48
Channel 1155	48
Channel 1156	54
Channel 1157	54
Channel 1158	56
Channel 1159	53
Channel 1160	58
Channel 1161	59
Channel 1162	47
Channel 1163	45
Channel 1164	50
Channel 1165	46
Channel 1166	52
Channel 1167	54
Channel 1168	72
Channel 1169	59
Channel 1170	72
Channel 1171	46
Channel 1172	47
Channel 1173	59
Channel 1174	49
Channel 1175	52
Channel 1176	57
Channel 1177	50
Channel 1178	66
Channel 1179	62
Channel 1180	61
Channel 1181	56
Channel 1182	60
Channel 1183	76
Channel 1184	75
Channel 1185	82
Channel 1186	69
Channel 1187	63
Channel 1188	68
Channel 1189	83
Channel 1190	67
Channel 1191	54
Channel 1192	77
Channel 1193	68
Channel 1194	90
Channel 1195	78
Channel 1196	67
Channel 1197	100
Channel 1198	93
Channel 1199	93
Channel 1200	89
Channel 1201	90
Channel 1202	85
Channel 1203	68
Channel 1204	100
Channel 1205	79
Channel 1206	95
Channel 1207	103
Channel 1208	95
Channel 1209	83
Channel 1210	112
Channel 1211	96
Channel 1212	96
Channel 1213	118
Channel 1214	128
Channel 1215	113
Channel 1216	123
Channel 1217	111
Channel 1218	127
Channel 1219	150
Channel 1220	127
Channel 1221	151
Channel 1222	142
Channel 1223	159
Channel 1224	124
Channel 1225	139
Channel 1226	150
Channel 1227	149
Channel 1228	155
Channel 1229	156
Channel 1230	151
Channel 1231	157
Channel 1232	169
Channel 1233	170
Channel 1234	172
Channel 1235	153
Channel 1236	184
Channel 1237	182
Channel 1238	192
Channel 1239	194
Channel 1240	225
Channel 1241	241
Channel 1242	231
Channel 1243	232
Channel 1244	272
Channel 1245	253
Channel 1246	257
Channel 1247	245
Channel 1248	288
Channel 1249	278
Channel 1250	277
Channel 1251	293
Channel 1252	294
Channel 1253	313
Channel 1254	343
Channel 1255	344
Channel 1256	364
Channel 1257	366
Channel 1258	391
Channel 1259	372
Channel 1260	361
Channel 1261	376
Channel 1262	406
Channel 1263	422
Channel 1264	435
Channel 1265	466
Channel 1266	412
Channel 1267	491
Channel 1268	440
Channel 1269	516
Channel 1270	543
Channel 1271	537
Channel 1272	517
Channel 1273	543
Channel 1274	554
Channel 1275	609
Channel 1276	533
Channel 1277	567
Channel 1278	610
Channel 1279	650
Channel 1280	580
Channel 1281	626
Channel 1282	626
Channel 1283	633
Channel 1284	637
Channel 1285	616
Channel 1286	662
Channel 1287	689
Channel 1288	659
Channel 1289	680
Channel 1290	674
Channel 1291	673
Channel 1292	668
Channel 1293	661
Channel 1294	645
Channel 1295	701
Channel 1296	714
Channel 1297	735
Channel 1298	746
Channel 1299	721
Channel 1300	713
Channel 1301	745
Channel 1302	769
Channel 1303	755
Channel 1304	779
Channel 1305	808
Channel 1306	850
Channel 1307	894
Channel 1308	845
Channel 1309	918
Channel 1310	979
Channel 1311	1034
Channel 1312	1041
Channel 1313	1028
Channel 1314	1195
Channel 1315	1253
Channel 1316	1222
Channel 1317	1360
Channel 1318	1395
Channel 1319	1498
Channel 1320	1527
Channel 1321	1544
Channel 1322	1765
Channel 1323	1698
Channel 1324	1884
Channel 1325	2003
Channel 1326	2015
Channel 1327	2086
Channel 1328	2258
Channel 1329	2172
Channel 1330	2245
Channel 1331	2447
Channel 1332	2420
Channel 1333	2476
Channel 1334	2513
Channel 1335	2555
Channel 1336	2697
Channel 1337	2562
Channel 1338	2579
Channel 1339	2829
Channel 1340	2697
Channel 1341	2783
Channel 1342	2654
Channel 1343	2757
Channel 1344	2791
Channel 1345	2764
Channel 1346	2791
Channel 1347	2639
Channel 1348	2705
Channel 1349	2631
Channel 1350	2676
Channel 1351	2770
Channel 1352	2526
Channel 1353	2457
Channel 1354	2571
Channel 1355	2518
Channel 1356	2379
Channel 1357	2478
Channel 1358	2360
Channel 1359	2391
Channel 1360	2405
Channel 1361	2293
Channel 1362	2294
Channel 1363	2287
Channel 1364	2227
Channel 1365	2252
Channel 1366	2158
Channel 1367	2222
Channel 1368	2130
Channel 1369	2111
Channel 1370	2067
Channel 1371	2014
Channel 1372	1984
Channel 1373	1876
Channel 1374	1927
Channel 1375	1755
Channel 1376	1751
Channel 1377	1740
Channel 1378	1751
Channel 1379	1756
Channel 1380	1590
Channel 1381	1493
Channel 1382	1492
Channel 1383	1429
Channel 1384	1381
Channel 1385	1317
Channel 1386	1260
Channel 1387	1200
Channel 1388	1163
Channel 1389	1120
Channel 1390	1052
Channel 1391	1038
Channel 1392	975
Channel 1393	901
Channel 1394	814
Channel 1395	757
Channel 1396	756
Channel 1397	693
Channel 1398	690
Channel 1399	677
Channel 1400	630
Channel 1401	663
Channel 1402	621
Channel 1403	682
Channel 1404	643
Channel 1405	613
Channel 1406	670
Channel 1407	753
Channel 1408	795
Channel 1409	857
Channel 1410	844
Channel 1411	1045
Channel 1412	1028
Channel 1413	1133
Channel 1414	1232
Channel 1415	1284
Channel 1416	1333
Channel 1417	1368
Channel 1418	1420
Channel 1419	1504
Channel 1420	1494
Channel 1421	1457
Channel 1422	1453
Channel 1423	1469
Channel 1424	1436
Channel 1425	1334
Channel 1426	1254
Channel 1427	1166
Channel 1428	1121
Channel 1429	1001
Channel 1430	894
Channel 1431	802
Channel 1432	693
Channel 1433	600
Channel 1434	505
Channel 1435	497
Channel 1436	403
Channel 1437	366
Channel 1438	304
Channel 1439	257
Channel 1440	237
Channel 1441	196
Channel 1442	175
Channel 1443	180
Channel 1444	159
Channel 1445	143
Channel 1446	146
Channel 1447	165
Channel 1448	148
Channel 1449	169
Channel 1450	167
Channel 1451	135
Channel 1452	136
Channel 1453	151
Channel 1454	160
Channel 1455	199
Channel 1456	150
Channel 1457	187
Channel 1458	166
Channel 1459	204
Channel 1460	200
Channel 1461	210
Channel 1462	181
Channel 1463	214
Channel 1464	198
Channel 1465	208
Channel 1466	211
Channel 1467	245
Channel 1468	273
Channel 1469	268
Channel 1470	276
Channel 1471	289
Channel 1472	287
Channel 1473	356
Channel 1474	312
Channel 1475	318
Channel 1476	339
Channel 1477	358
Channel 1478	360
Channel 1479	358
Channel 1480	399
Channel 1481	408
Channel 1482	413
Channel 1483	438
Channel 1484	412
Channel 1485	461
Channel 1486	451
Channel 1487	446
Channel 1488	458
Channel 1489	432
Channel 1490	452
Channel 1491	454
Channel 1492	445
Channel 1493	473
Channel 1494	491
Channel 1495	428
Channel 1496	442
Channel 1497	446
Channel 1498	460
Channel 1499	467
Channel 1500	471
Channel 1501	451
Channel 1502	428
Channel 1503	442
Channel 1504	412
Channel 1505	445
Channel 1506	411
Channel 1507	397
Channel 1508	431
Channel 1509	402
Channel 1510	381
Channel 1511	378
Channel 1512	380
Channel 1513	400
Channel 1514	410
Channel 1515	399
Channel 1516	408
Channel 1517	393
Channel 1518	342
Channel 1519	348
Channel 1520	394
Channel 1521	352
Channel 1522	383
Channel 1523	332
Channel 1524	358
Channel 1525	376
Channel 1526	356
Channel 1527	356
Channel 1528	345
Channel 1529	337
Channel 1530	331
Channel 1531	341
Channel 1532	308
Channel 1533	313
Channel 1534	308
Channel 1535	304
Channel 1536	343
Channel 1537	351
Channel 1538	275
Channel 1539	289
Channel 1540	259
Channel 1541	258
Channel 1542	260
Channel 1543	268
Channel 1544	240
Channel 1545	245
Channel 1546	242
Channel 1547	207
Channel 1548	216
Channel 1549	224
Channel 1550	201
Channel 1551	242
Channel 1552	179
Channel 1553	199
Channel 1554	185
Channel 1555	181
Channel 1556	160
Channel 1557	184
Channel 1558	180
Channel 1559	182
Channel 1560	164
Channel 1561	159
Channel 1562	150
Channel 1563	133
Channel 1564	122
Channel 1565	127
Channel 1566	107
Channel 1567	113
Channel 1568	111
Channel 1569	109
Channel 1570	92
Channel 1571	116
Channel 1572	100
Channel 1573	112
Channel 1574	93
Channel 1575	120
Channel 1576	125
Channel 1577	126
Channel 1578	132
Channel 1579	158
Channel 1580	172
Channel 1581	168
Channel 1582	174
Channel 1583	204
Channel 1584	224
Channel 1585	227
Channel 1586	270
Channel 1587	288
Channel 1588	283
Channel 1589	298
Channel 1590	323
Channel 1591	322
Channel 1592	327
Channel 1593	306
Channel 1594	329
Channel 1595	322
Channel 1596	300
Channel 1597	284
Channel 1598	277
Channel 1599	236
Channel 1600	232
Channel 1601	184
Channel 1602	199
Channel 1603	174
Channel 1604	138
Channel 1605	115
Channel 1606	105
Channel 1607	102
Channel 1608	97
Channel 1609	77
Channel 1610	63
Channel 1611	64
Channel 1612	80
Channel 1613	57
Channel 1614	62
Channel 1615	66
Channel 1616	62
Channel 1617	68
Channel 1618	88
Channel 1619	73
Channel 1620	81
Channel 1621	67
Channel 1622	82
Channel 1623	69
Channel 1624	73
Channel 1625	59
Channel 1626	60
Channel 1627	52
Channel 1628	53
Channel 1629	51
Channel 1630	45
Channel 1631	36
Channel 1632	34
Channel 1633	26
Channel 1634	29
Channel 1635	24
Channel 1636	21
Channel 1637	18
Channel 1638	14
Channel 1639	18
Channel 1640	20
Channel 1641	15
Channel 1642	20
Channel 1643	13
Channel 1644	12
Channel 1645	14
Channel 1646	13
Channel 1647	7
Channel 1648	9
Channel 1649	17
Channel 1650	12
Channel 1651	12
Channel 1652	15
Channel 1653	22
Channel 1654	19
Channel 1655	9
Channel 1656	12
Channel 1657	13
Channel 1658	21
Channel 1659	11
Channel 1660	16
Channel 1661	15
Channel 1662	25
Channel 1663	14
Channel 1664	19
Channel 1665	13
Channel 1666	14
Channel 1667	14
Channel 1668	11
Channel 1669	15
Channel 1670	14
Channel 1671	25
Channel 1672	16
Channel 1673	9
Channel 1674	16
Channel 1675	18
Channel 1676	10
Channel 1677	18
Channel 1678	18
Channel 1679	22
Channel 1680	19
Channel 1681	24
Channel 1682	24
Channel 1683	44
Channel 1684	33
Channel 1685	50
Channel 1686	28
Channel 1687	59
Channel 1688	73
Channel 1689	69
Channel 1690	100
Channel 1691	140
Channel 1692	146
Channel 1693	169
Channel 1694	207
Channel 1695	233
Channel 1696	265
Channel 1697	347
Channel 1698	409
Channel 1699	436
Channel 1700	457
Channel 1701	538
Channel 1702	562
Channel 1703	624
Channel 1704	677
Channel 1705	786
Channel 1706	785
Channel 1707	843
Channel 1708	877
Channel 1709	958
Channel 1710	1009
Channel 1711	1052
Channel 1712	1041
Channel 1713	1098
Channel 1714	1143
Channel 1715	1120
Channel 1716	1146
Channel 1717	1153
Channel 1718	1090
Channel 1719	1096
Channel 1720	1006
Channel 1721	989
Channel 1722	905
Channel 1723	873
Channel 1724	748
Channel 1725	695
Channel 1726	581
Channel 1727	557
Channel 1728	467
Channel 1729	375
Channel 1730	369
Channel 1731	299
Channel 1732	258
Channel 1733	210
Channel 1734	151
Channel 1735	120
Channel 1736	88
Channel 1737	98
Channel 1738	67
Channel 1739	50
Channel 1740	42
Channel 1741	31
Channel 1742	23
Channel 1743	26
Channel 1744	14
Channel 1745	11
Channel 1746	15
Channel 1747	10
Channel 1748	16
Channel 1749	18
Channel 1750	5
Channel 1751	15
Channel 1752	9
Channel 1753	12
Channel 1754	11
Channel 1755	14
Channel 1756	18
Channel 1757	17
Channel 1758	12
Channel 1759	13
Channel 1760	5
Channel 1761	7
Channel 1762	9
Channel 1763	11
Channel 1764	13
Channel 1765	8
Channel 1766	14
Channel 1767	8
Channel 1768	13
Channel 1769	11
Channel 1770	13
Channel 1771	15
Channel 1772	13
Channel 1773	10
Channel 1774	12
Channel 1775	14
Channel 1776	7
Channel 1777	8
Channel 1778	18
Channel 1779	11
Channel 1780	4
Channel 1781	11
Channel 1782	10
Channel 1783	13
Channel 1784	10
Channel 1785	9
Channel 1786	12
Channel 1787	16
Channel 1788	15
Channel 1789	18
Channel 1790	9
Channel 1791	12
Channel 1792	17
Channel 1793	14
Channel 1794	15
Channel 1795	15
Channel 1796	16
Channel 1797	17
Channel 1798	8
Channel 1799	12
Channel 1800	12
Channel 1801	15
Channel 1802	9
Channel 1803	11
Channel 1804	7
Channel 1805	10
Channel 1806	13
Channel 1807	11
Channel 1808	10
Channel 1809	11
Channel 1810	9
Channel 1811	8
Channel 1812	7
Channel 1813	13
Channel 1814	9
Channel 1815	9
Channel 1816	11
Channel 1817	10
Channel 1818	10
Channel 1819	9
Channel 1820	10
Channel 1821	16
Channel 1822	11
Channel 1823	5
Channel 1824	4
Channel 1825	8
Channel 1826	9
Channel 1827	10
Channel 1828	15
Channel 1829	8
Channel 1830	14
Channel 1831	8
Channel 1832	8
Channel 1833	12
Channel 1834	15
Channel 1835	10
Channel 1836	14
Channel 1837	10
Channel 1838	17
Channel 1839	12
Channel 1840	15
Channel 1841	12
Channel 1842	10
Channel 1843	11
Channel 1844	10
Channel 1845	11
Channel 1846	9
Channel 1847	10
Channel 1848	13
Channel 1849	16
Channel 1850	14
Channel 1851	17
Channel 1852	13
Channel 1853	9
Channel 1854	15
Channel 1855	11
Channel 1856	12
Channel 1857	18
Channel 1858	18
Channel 1859	13
Channel 1860	14
Channel 1861	19
Channel 1862	12
Channel 1863	9
Channel 1864	18
Channel 1865	12
Channel 1866	16
Channel 1867	7
Channel 1868	13
Channel 1869	18
Channel 1870	19
Channel 1871	12
Channel 1872	17
Channel 1873	9
Channel 1874	8
Channel 1875	11
Channel 1876	10
Channel 1877	10
Channel 1878	14
Channel 1879	12
Channel 1880	17
Channel 1881	14
Channel 1882	17
Channel 1883	14
Channel 1884	12
Channel 1885	13
Channel 1886	16
Channel 1887	13
Channel 1888	13
Channel 1889	13
Channel 1890	15
Channel 1891	13
Channel 1892	16
Channel 1893	18
Channel 1894	20
Channel 1895	20
Channel 1896	12
Channel 1897	11
Channel 1898	17
Channel 1899	16
Channel 1900	23
Channel 1901	15
Channel 1902	16
Channel 1903	27
Channel 1904	15
Channel 1905	23
Channel 1906	38
Channel 1907	26
Channel 1908	46
Channel 1909	47
Channel 1910	48
Channel 1911	65
Channel 1912	63
Channel 1913	84
Channel 1914	97
Channel 1915	118
Channel 1916	129
Channel 1917	132
Channel 1918	166
Channel 1919	182
Channel 1920	205
Channel 1921	210
Channel 1922	240
Channel 1923	259
Channel 1924	275
Channel 1925	294
Channel 1926	299
Channel 1927	283
Channel 1928	336
Channel 1929	290
Channel 1930	302
Channel 1931	302
Channel 1932	262
Channel 1933	271
Channel 1934	270
Channel 1935	232
Channel 1936	218
Channel 1937	160
Channel 1938	162
Channel 1939	139
Channel 1940	120
Channel 1941	133
Channel 1942	113
Channel 1943	76
Channel 1944	76
Channel 1945	83
Channel 1946	64
Channel 1947	58
Channel 1948	48
Channel 1949	47
Channel 1950	43
Channel 1951	31
Channel 1952	30
Channel 1953	34
Channel 1954	30
Channel 1955	43
Channel 1956	34
Channel 1957	39
Channel 1958	39
Channel 1959	43
Channel 1960	49
Channel 1961	49
Channel 1962	47
Channel 1963	52
Channel 1964	64
Channel 1965	61
Channel 1966	49
Channel 1967	53
Channel 1968	81
Channel 1969	49
Channel 1970	54
Channel 1971	47
Channel 1972	43
Channel 1973	37
Channel 1974	46
Channel 1975	34
Channel 1976	43
Channel 1977	38
Channel 1978	25
Channel 1979	40
Channel 1980	18
Channel 1981	19
Channel 1982	19
Channel 1983	13
Channel 1984	8
Channel 1985	11
Channel 1986	13
Channel 1987	11
Channel 1988	3
Channel 1989	10
Channel 1990	9
Channel 1991	6
Channel 1992	0
Channel 1993	5
Channel 1994	4
[truncated: 2,102 more rows]
