# Supplementary material for: A dataset of 112 ligands for the preconcentration of mercury, uranium, lanthanum and other pollutants and heavy metals in water
Source: Data Brief. 2020 Feb 4;29:105236. doi: 10.1016/j.dib.2020.105236 (PMC7033335; doi:10.1016/j.dib.2020.105236)
Supplement: Multimedia component 69_Gluconic acid potassium salt_spl_ sodium salt [file mmc69.txt]

Kalib 1	-0.354346
Kalib 2	0.012554
Kalib 3	0.001788
Kalib 4	0.000419
Kalib Square	0.000000
Kalib Fano	0.010361
Channel 1	0
Channel 2	0
Channel 3	0
Channel 4	0
Channel 5	0
Channel 6	0
Channel 7	0
Channel 8	0
Channel 9	0
Channel 10	0
Channel 11	0
Channel 12	0
Channel 13	2
Channel 14	26
Channel 15	84
Channel 16	308
Channel 17	1145
Channel 18	3387
Channel 19	9914
Channel 20	24547
Channel 21	56087
Channel 22	111393
Channel 23	203354
Channel 24	329433
Channel 25	477139
Channel 26	623115
Channel 27	740065
Channel 28	777938
Channel 29	736487
Channel 30	628526
Channel 31	479193
Channel 32	326301
Channel 33	198779
Channel 34	110136
Channel 35	54390
Channel 36	23377
Channel 37	9353
Channel 38	3273
Channel 39	1046
Channel 40	288
Channel 41	73
Channel 42	21
Channel 43	8
Channel 44	7
Channel 45	9
Channel 46	5
Channel 47	4
Channel 48	3
Channel 49	3
Channel 50	4
Channel 51	3
Channel 52	6
Channel 53	5
Channel 54	4
Channel 55	5
Channel 56	4
Channel 57	4
Channel 58	1
Channel 59	2
Channel 60	3
Channel 61	3
Channel 62	4
Channel 63	3
Channel 64	2
Channel 65	4
Channel 66	6
Channel 67	3
Channel 68	2
Channel 69	2
Channel 70	1
Channel 71	1
Channel 72	1
Channel 73	0
Channel 74	2
Channel 75	1
Channel 76	3
Channel 77	0
Channel 78	49
Channel 79	56
Channel 80	57
Channel 81	43
Channel 82	60
Channel 83	59
Channel 84	59
Channel 85	50
Channel 86	60
Channel 87	65
Channel 88	51
Channel 89	47
Channel 90	52
Channel 91	58
Channel 92	56
Channel 93	60
Channel 94	43
Channel 95	51
Channel 96	43
Channel 97	60
Channel 98	39
Channel 99	40
Channel 100	52
Channel 101	50
Channel 102	49
Channel 103	48
Channel 104	64
Channel 105	53
Channel 106	51
Channel 107	57
Channel 108	41
Channel 109	50
Channel 110	57
Channel 111	45
Channel 112	54
Channel 113	48
Channel 114	55
Channel 115	51
Channel 116	39
Channel 117	55
Channel 118	48
Channel 119	47
Channel 120	52
Channel 121	46
Channel 122	49
Channel 123	53
Channel 124	51
Channel 125	68
Channel 126	48
Channel 127	55
Channel 128	47
Channel 129	35
Channel 130	41
Channel 131	41
Channel 132	30
Channel 133	48
Channel 134	28
Channel 135	39
Channel 136	24
Channel 137	34
Channel 138	27
Channel 139	31
Channel 140	38
Channel 141	28
Channel 142	33
Channel 143	36
Channel 144	32
Channel 145	28
Channel 146	33
Channel 147	38
Channel 148	24
Channel 149	23
Channel 150	32
Channel 151	31
Channel 152	24
Channel 153	32
Channel 154	33
Channel 155	38
Channel 156	33
Channel 157	22
Channel 158	32
Channel 159	40
Channel 160	30
Channel 161	31
Channel 162	25
Channel 163	36
Channel 164	38
Channel 165	21
Channel 166	32
Channel 167	28
Channel 168	24
Channel 169	34
Channel 170	29
Channel 171	23
Channel 172	23
Channel 173	25
Channel 174	31
Channel 175	33
Channel 176	21
Channel 177	25
Channel 178	31
Channel 179	24
Channel 180	23
Channel 181	38
Channel 182	30
Channel 183	30
Channel 184	31
Channel 185	38
Channel 186	29
Channel 187	41
Channel 188	41
Channel 189	27
Channel 190	33
Channel 191	40
Channel 192	34
Channel 193	25
Channel 194	26
Channel 195	33
Channel 196	33
Channel 197	18
Channel 198	32
Channel 199	16
Channel 200	20
Channel 201	25
Channel 202	26
Channel 203	32
Channel 204	26
Channel 205	40
Channel 206	36
Channel 207	38
Channel 208	39
Channel 209	43
Channel 210	61
Channel 211	77
Channel 212	64
Channel 213	50
Channel 214	63
Channel 215	61
Channel 216	48
Channel 217	59
Channel 218	59
Channel 219	62
Channel 220	59
Channel 221	66
Channel 222	47
Channel 223	54
Channel 224	52
Channel 225	54
Channel 226	39
Channel 227	44
Channel 228	43
Channel 229	48
Channel 230	44
Channel 231	25
Channel 232	36
Channel 233	30
Channel 234	34
Channel 235	34
Channel 236	16
Channel 237	27
Channel 238	39
Channel 239	33
Channel 240	32
Channel 241	31
Channel 242	26
Channel 243	38
Channel 244	41
Channel 245	35
Channel 246	42
Channel 247	57
Channel 248	59
Channel 249	71
Channel 250	96
Channel 251	130
Channel 252	151
Channel 253	172
Channel 254	225
Channel 255	261
Channel 256	332
Channel 257	385
Channel 258	493
Channel 259	576
Channel 260	743
Channel 261	890
Channel 262	939
Channel 263	1168
Channel 264	1225
Channel 265	1146
Channel 266	1126
Channel 267	1034
Channel 268	891
Channel 269	727
Channel 270	561
Channel 271	445
Channel 272	311
Channel 273	224
Channel 274	172
Channel 275	133
Channel 276	108
Channel 277	95
Channel 278	115
Channel 279	123
Channel 280	133
Channel 281	134
Channel 282	158
Channel 283	133
Channel 284	145
Channel 285	132
Channel 286	120
Channel 287	101
Channel 288	83
Channel 289	71
Channel 290	61
Channel 291	37
Channel 292	40
Channel 293	20
Channel 294	31
Channel 295	8
Channel 296	12
Channel 297	19
Channel 298	18
Channel 299	19
Channel 300	11
Channel 301	16
Channel 302	14
Channel 303	7
Channel 304	20
Channel 305	10
Channel 306	12
Channel 307	17
Channel 308	19
Channel 309	25
Channel 310	17
Channel 311	12
Channel 312	27
Channel 313	40
Channel 314	51
Channel 315	46
Channel 316	56
Channel 317	66
Channel 318	105
Channel 319	117
Channel 320	163
Channel 321	163
Channel 322	151
Channel 323	160
Channel 324	153
Channel 325	159
Channel 326	121
Channel 327	128
Channel 328	110
Channel 329	62
Channel 330	51
Channel 331	43
Channel 332	39
Channel 333	29
Channel 334	21
Channel 335	19
Channel 336	20
Channel 337	23
Channel 338	11
Channel 339	12
Channel 340	16
Channel 341	20
Channel 342	17
Channel 343	23
Channel 344	21
Channel 345	24
Channel 346	26
Channel 347	30
Channel 348	28
Channel 349	30
Channel 350	25
Channel 351	41
Channel 352	28
Channel 353	28
Channel 354	18
Channel 355	25
Channel 356	24
Channel 357	7
Channel 358	12
Channel 359	13
Channel 360	9
Channel 361	7
Channel 362	14
Channel 363	14
Channel 364	12
Channel 365	11
Channel 366	11
Channel 367	11
Channel 368	12
Channel 369	9
Channel 370	14
Channel 371	18
Channel 372	13
Channel 373	7
Channel 374	12
Channel 375	10
Channel 376	14
Channel 377	9
Channel 378	11
Channel 379	7
Channel 380	12
Channel 381	8
Channel 382	8
Channel 383	7
Channel 384	10
Channel 385	20
Channel 386	13
Channel 387	12
Channel 388	11
Channel 389	12
Channel 390	12
Channel 391	7
Channel 392	16
Channel 393	15
Channel 394	18
Channel 395	13
Channel 396	14
Channel 397	14
Channel 398	13
Channel 399	11
Channel 400	17
Channel 401	13
Channel 402	4
Channel 403	13
Channel 404	12
Channel 405	11
Channel 406	10
Channel 407	12
Channel 408	9
Channel 409	9
Channel 410	10
Channel 411	9
Channel 412	8
Channel 413	9
Channel 414	9
Channel 415	9
Channel 416	10
Channel 417	11
Channel 418	14
Channel 419	15
Channel 420	13
Channel 421	11
Channel 422	6
Channel 423	7
Channel 424	12
Channel 425	11
Channel 426	16
Channel 427	8
Channel 428	11
Channel 429	12
Channel 430	21
Channel 431	10
Channel 432	10
Channel 433	13
Channel 434	13
Channel 435	17
Channel 436	9
Channel 437	9
Channel 438	12
Channel 439	10
Channel 440	7
Channel 441	9
Channel 442	14
Channel 443	7
Channel 444	14
Channel 445	11
Channel 446	14
Channel 447	14
Channel 448	10
Channel 449	22
Channel 450	15
Channel 451	17
Channel 452	23
Channel 453	33
Channel 454	45
Channel 455	40
Channel 456	54
Channel 457	66
Channel 458	83
Channel 459	76
Channel 460	64
Channel 461	83
Channel 462	75
Channel 463	58
Channel 464	60
Channel 465	57
Channel 466	48
Channel 467	30
Channel 468	24
Channel 469	22
Channel 470	20
Channel 471	14
Channel 472	15
Channel 473	17
Channel 474	16
Channel 475	9
Channel 476	11
Channel 477	11
Channel 478	6
Channel 479	4
Channel 480	8
Channel 481	14
Channel 482	14
Channel 483	11
Channel 484	9
Channel 485	6
Channel 486	14
Channel 487	11
Channel 488	7
Channel 489	6
Channel 490	22
Channel 491	9
Channel 492	16
Channel 493	12
Channel 494	21
Channel 495	16
Channel 496	19
Channel 497	26
Channel 498	25
Channel 499	37
Channel 500	33
Channel 501	18
Channel 502	38
Channel 503	27
Channel 504	31
Channel 505	19
Channel 506	31
Channel 507	30
Channel 508	23
Channel 509	15
Channel 510	22
Channel 511	17
Channel 512	12
Channel 513	17
Channel 514	19
Channel 515	13
Channel 516	9
Channel 517	10
Channel 518	16
Channel 519	6
Channel 520	10
Channel 521	21
Channel 522	21
Channel 523	19
Channel 524	30
Channel 525	23
Channel 526	32
Channel 527	48
Channel 528	57
Channel 529	73
Channel 530	101
Channel 531	111
Channel 532	128
Channel 533	157
Channel 534	205
Channel 535	241
Channel 536	245
Channel 537	293
Channel 538	352
Channel 539	308
Channel 540	304
Channel 541	299
Channel 542	273
Channel 543	244
Channel 544	224
Channel 545	171
Channel 546	152
Channel 547	134
Channel 548	91
Channel 549	64
Channel 550	44
Channel 551	31
Channel 552	21
Channel 553	21
Channel 554	19
Channel 555	13
Channel 556	8
Channel 557	15
Channel 558	11
Channel 559	10
Channel 560	11
Channel 561	11
Channel 562	6
Channel 563	5
Channel 564	9
Channel 565	10
Channel 566	13
Channel 567	8
Channel 568	6
Channel 569	4
Channel 570	10
Channel 571	7
Channel 572	19
Channel 573	7
Channel 574	19
Channel 575	11
Channel 576	22
Channel 577	17
Channel 578	13
Channel 579	23
Channel 580	25
Channel 581	29
Channel 582	18
Channel 583	31
Channel 584	30
Channel 585	41
Channel 586	51
Channel 587	45
Channel 588	56
Channel 589	64
Channel 590	54
Channel 591	82
Channel 592	58
Channel 593	64
Channel 594	62
Channel 595	68
Channel 596	43
Channel 597	41
Channel 598	33
Channel 599	34
Channel 600	39
Channel 601	31
Channel 602	31
Channel 603	22
Channel 604	14
Channel 605	19
Channel 606	16
Channel 607	17
Channel 608	14
Channel 609	13
Channel 610	28
Channel 611	19
Channel 612	22
Channel 613	34
Channel 614	49
Channel 615	55
Channel 616	51
Channel 617	98
Channel 618	119
Channel 619	132
Channel 620	147
Channel 621	156
Channel 622	186
Channel 623	198
Channel 624	188
Channel 625	199
Channel 626	195
Channel 627	189
Channel 628	175
Channel 629	154
Channel 630	137
Channel 631	119
Channel 632	99
Channel 633	81
Channel 634	55
Channel 635	45
Channel 636	40
Channel 637	39
Channel 638	19
Channel 639	14
Channel 640	12
Channel 641	17
Channel 642	12
Channel 643	13
Channel 644	13
Channel 645	17
Channel 646	10
Channel 647	13
Channel 648	19
Channel 649	13
Channel 650	11
Channel 651	13
Channel 652	10
Channel 653	19
Channel 654	13
Channel 655	12
Channel 656	8
Channel 657	20
Channel 658	10
Channel 659	27
Channel 660	19
Channel 661	18
Channel 662	28
Channel 663	25
Channel 664	30
Channel 665	26
Channel 666	23
Channel 667	25
Channel 668	27
Channel 669	42
Channel 670	45
Channel 671	32
Channel 672	30
Channel 673	22
Channel 674	28
Channel 675	15
Channel 676	24
Channel 677	17
Channel 678	43
Channel 679	40
Channel 680	36
Channel 681	26
Channel 682	44
Channel 683	35
Channel 684	49
Channel 685	57
Channel 686	48
Channel 687	58
Channel 688	56
Channel 689	51
Channel 690	57
Channel 691	39
Channel 692	48
Channel 693	43
Channel 694	34
Channel 695	29
Channel 696	27
Channel 697	25
Channel 698	22
Channel 699	20
Channel 700	16
Channel 701	16
Channel 702	20
Channel 703	20
Channel 704	10
Channel 705	16
Channel 706	24
Channel 707	19
Channel 708	21
Channel 709	34
Channel 710	29
Channel 711	37
Channel 712	46
Channel 713	52
Channel 714	52
Channel 715	56
Channel 716	63
Channel 717	53
Channel 718	58
Channel 719	56
Channel 720	56
Channel 721	54
Channel 722	40
Channel 723	43
Channel 724	28
Channel 725	27
Channel 726	16
Channel 727	29
Channel 728	27
Channel 729	13
Channel 730	16
Channel 731	17
Channel 732	10
Channel 733	16
Channel 734	17
Channel 735	11
Channel 736	11
Channel 737	18
Channel 738	9
Channel 739	22
Channel 740	12
Channel 741	15
Channel 742	13
Channel 743	16
Channel 744	13
Channel 745	9
Channel 746	12
Channel 747	15
Channel 748	8
Channel 749	9
Channel 750	13
Channel 751	14
Channel 752	18
Channel 753	16
Channel 754	18
Channel 755	6
Channel 756	9
Channel 757	14
Channel 758	10
Channel 759	17
Channel 760	16
Channel 761	18
Channel 762	19
Channel 763	10
Channel 764	12
Channel 765	19
Channel 766	15
Channel 767	15
Channel 768	17
Channel 769	14
Channel 770	11
Channel 771	16
Channel 772	11
Channel 773	12
Channel 774	13
Channel 775	16
Channel 776	6
Channel 777	20
Channel 778	10
Channel 779	14
Channel 780	8
Channel 781	10
Channel 782	14
Channel 783	18
Channel 784	23
Channel 785	21
Channel 786	19
Channel 787	19
Channel 788	10
Channel 789	20
Channel 790	22
Channel 791	21
Channel 792	19
Channel 793	18
Channel 794	20
Channel 795	30
Channel 796	21
Channel 797	31
Channel 798	29
Channel 799	18
Channel 800	22
Channel 801	24
Channel 802	20
Channel 803	24
Channel 804	26
Channel 805	18
Channel 806	28
Channel 807	28
Channel 808	22
Channel 809	18
Channel 810	17
Channel 811	20
Channel 812	22
Channel 813	16
Channel 814	20
Channel 815	17
Channel 816	17
Channel 817	11
Channel 818	16
Channel 819	11
Channel 820	12
Channel 821	15
Channel 822	19
Channel 823	14
Channel 824	12
Channel 825	13
Channel 826	13
Channel 827	15
Channel 828	12
Channel 829	6
Channel 830	13
Channel 831	16
Channel 832	14
Channel 833	15
Channel 834	15
Channel 835	14
Channel 836	14
Channel 837	16
Channel 838	11
Channel 839	14
Channel 840	12
Channel 841	14
Channel 842	21
Channel 843	15
Channel 844	12
Channel 845	16
Channel 846	18
Channel 847	18
Channel 848	15
Channel 849	12
Channel 850	28
Channel 851	18
Channel 852	16
Channel 853	18
Channel 854	14
Channel 855	23
Channel 856	20
Channel 857	15
Channel 858	16
Channel 859	16
Channel 860	16
Channel 861	15
Channel 862	20
Channel 863	21
Channel 864	11
Channel 865	19
Channel 866	29
Channel 867	16
Channel 868	11
Channel 869	15
Channel 870	21
Channel 871	27
Channel 872	15
Channel 873	14
Channel 874	18
Channel 875	25
Channel 876	20
Channel 877	12
Channel 878	20
Channel 879	19
Channel 880	20
Channel 881	17
Channel 882	14
Channel 883	19
Channel 884	20
Channel 885	14
Channel 886	12
Channel 887	16
Channel 888	15
Channel 889	15
Channel 890	12
Channel 891	10
Channel 892	18
Channel 893	14
Channel 894	19
Channel 895	11
Channel 896	24
Channel 897	23
Channel 898	10
Channel 899	16
Channel 900	21
Channel 901	17
Channel 902	18
Channel 903	16
Channel 904	20
Channel 905	19
Channel 906	17
Channel 907	23
Channel 908	17
Channel 909	14
Channel 910	20
Channel 911	20
Channel 912	14
Channel 913	13
Channel 914	16
Channel 915	19
Channel 916	17
Channel 917	14
Channel 918	10
Channel 919	19
Channel 920	14
Channel 921	13
Channel 922	22
Channel 923	21
Channel 924	19
Channel 925	19
Channel 926	17
Channel 927	17
Channel 928	21
Channel 929	17
Channel 930	18
Channel 931	17
Channel 932	21
Channel 933	19
Channel 934	21
Channel 935	31
Channel 936	19
Channel 937	30
Channel 938	27
Channel 939	21
Channel 940	18
Channel 941	17
Channel 942	22
Channel 943	18
Channel 944	22
Channel 945	30
Channel 946	24
Channel 947	20
Channel 948	17
Channel 949	16
Channel 950	24
Channel 951	19
Channel 952	21
Channel 953	17
Channel 954	24
Channel 955	28
Channel 956	22
Channel 957	23
Channel 958	17
Channel 959	20
Channel 960	22
Channel 961	24
Channel 962	28
Channel 963	10
Channel 964	13
Channel 965	16
Channel 966	18
Channel 967	16
Channel 968	16
Channel 969	17
Channel 970	22
Channel 971	29
Channel 972	25
Channel 973	18
Channel 974	18
Channel 975	25
Channel 976	18
Channel 977	17
Channel 978	24
Channel 979	25
Channel 980	32
Channel 981	24
Channel 982	25
Channel 983	29
Channel 984	20
Channel 985	22
Channel 986	18
Channel 987	20
Channel 988	27
Channel 989	18
Channel 990	21
Channel 991	23
Channel 992	20
Channel 993	19
Channel 994	21
Channel 995	19
Channel 996	16
Channel 997	15
Channel 998	25
Channel 999	21
Channel 1000	15
Channel 1001	25
Channel 1002	19
Channel 1003	20
Channel 1004	15
Channel 1005	18
Channel 1006	18
Channel 1007	18
Channel 1008	20
Channel 1009	12
Channel 1010	17
Channel 1011	8
Channel 1012	18
Channel 1013	19
Channel 1014	14
Channel 1015	17
Channel 1016	15
Channel 1017	18
Channel 1018	19
Channel 1019	27
Channel 1020	16
Channel 1021	17
Channel 1022	24
Channel 1023	26
Channel 1024	23
Channel 1025	14
Channel 1026	23
Channel 1027	21
Channel 1028	19
Channel 1029	24
Channel 1030	21
Channel 1031	24
Channel 1032	36
Channel 1033	24
Channel 1034	21
Channel 1035	23
Channel 1036	29
Channel 1037	29
Channel 1038	17
Channel 1039	18
Channel 1040	30
Channel 1041	31
Channel 1042	22
Channel 1043	16
Channel 1044	33
Channel 1045	24
Channel 1046	18
Channel 1047	31
Channel 1048	24
Channel 1049	25
Channel 1050	19
Channel 1051	31
Channel 1052	28
Channel 1053	24
Channel 1054	11
Channel 1055	24
Channel 1056	20
Channel 1057	15
Channel 1058	19
Channel 1059	20
Channel 1060	19
Channel 1061	26
Channel 1062	27
Channel 1063	26
Channel 1064	17
Channel 1065	13
Channel 1066	18
Channel 1067	21
Channel 1068	24
Channel 1069	20
Channel 1070	13
Channel 1071	22
Channel 1072	25
Channel 1073	18
Channel 1074	27
Channel 1075	20
Channel 1076	22
Channel 1077	22
Channel 1078	22
Channel 1079	31
Channel 1080	23
Channel 1081	26
Channel 1082	30
Channel 1083	20
Channel 1084	18
Channel 1085	23
Channel 1086	31
Channel 1087	28
Channel 1088	24
Channel 1089	19
Channel 1090	24
Channel 1091	30
Channel 1092	22
Channel 1093	22
Channel 1094	38
Channel 1095	27
Channel 1096	28
Channel 1097	25
Channel 1098	26
Channel 1099	26
Channel 1100	27
Channel 1101	30
Channel 1102	23
Channel 1103	25
Channel 1104	21
Channel 1105	27
Channel 1106	21
Channel 1107	16
Channel 1108	21
Channel 1109	23
Channel 1110	20
Channel 1111	23
Channel 1112	41
Channel 1113	39
Channel 1114	37
Channel 1115	34
Channel 1116	33
Channel 1117	26
Channel 1118	25
Channel 1119	36
Channel 1120	26
Channel 1121	24
Channel 1122	26
Channel 1123	22
Channel 1124	36
Channel 1125	22
Channel 1126	36
Channel 1127	25
Channel 1128	36
Channel 1129	31
Channel 1130	39
Channel 1131	28
Channel 1132	28
Channel 1133	33
Channel 1134	34
Channel 1135	28
Channel 1136	36
Channel 1137	31
Channel 1138	40
Channel 1139	36
Channel 1140	42
Channel 1141	27
Channel 1142	34
Channel 1143	19
Channel 1144	42
Channel 1145	39
Channel 1146	39
Channel 1147	38
Channel 1148	32
Channel 1149	34
Channel 1150	30
Channel 1151	31
Channel 1152	43
Channel 1153	53
Channel 1154	43
Channel 1155	44
Channel 1156	39
Channel 1157	34
Channel 1158	36
Channel 1159	36
Channel 1160	52
Channel 1161	48
Channel 1162	40
Channel 1163	48
Channel 1164	47
Channel 1165	49
Channel 1166	44
Channel 1167	50
Channel 1168	47
Channel 1169	43
Channel 1170	52
Channel 1171	46
Channel 1172	39
Channel 1173	33
Channel 1174	51
Channel 1175	57
Channel 1176	51
Channel 1177	59
Channel 1178	55
Channel 1179	65
Channel 1180	47
Channel 1181	57
Channel 1182	67
Channel 1183	55
Channel 1184	62
Channel 1185	65
Channel 1186	53
Channel 1187	63
Channel 1188	66
Channel 1189	64
Channel 1190	77
Channel 1191	56
Channel 1192	63
Channel 1193	70
Channel 1194	56
Channel 1195	54
Channel 1196	65
Channel 1197	61
Channel 1198	60
Channel 1199	75
Channel 1200	80
Channel 1201	72
Channel 1202	70
Channel 1203	94
Channel 1204	80
Channel 1205	78
Channel 1206	67
Channel 1207	90
Channel 1208	82
Channel 1209	85
Channel 1210	86
Channel 1211	90
Channel 1212	101
Channel 1213	94
Channel 1214	92
Channel 1215	102
Channel 1216	97
Channel 1217	110
Channel 1218	95
Channel 1219	105
Channel 1220	113
Channel 1221	116
Channel 1222	124
Channel 1223	125
Channel 1224	112
Channel 1225	148
Channel 1226	139
Channel 1227	142
Channel 1228	138
Channel 1229	128
Channel 1230	166
Channel 1231	153
Channel 1232	163
Channel 1233	207
Channel 1234	155
Channel 1235	166
Channel 1236	163
Channel 1237	172
Channel 1238	183
Channel 1239	187
Channel 1240	181
Channel 1241	194
Channel 1242	223
Channel 1243	209
Channel 1244	220
Channel 1245	228
Channel 1246	229
Channel 1247	229
Channel 1248	266
Channel 1249	274
Channel 1250	262
Channel 1251	281
Channel 1252	297
Channel 1253	267
Channel 1254	300
Channel 1255	313
Channel 1256	296
Channel 1257	341
Channel 1258	350
Channel 1259	394
Channel 1260	380
Channel 1261	422
Channel 1262	432
Channel 1263	373
Channel 1264	402
Channel 1265	406
Channel 1266	434
Channel 1267	460
Channel 1268	452
Channel 1269	439
Channel 1270	495
Channel 1271	485
Channel 1272	536
Channel 1273	547
Channel 1274	491
Channel 1275	490
Channel 1276	524
Channel 1277	534
Channel 1278	547
Channel 1279	557
Channel 1280	523
Channel 1281	577
Channel 1282	533
Channel 1283	589
Channel 1284	546
Channel 1285	595
Channel 1286	601
Channel 1287	590
Channel 1288	569
Channel 1289	594
Channel 1290	633
Channel 1291	621
Channel 1292	649
Channel 1293	618
Channel 1294	625
Channel 1295	558
Channel 1296	606
Channel 1297	631
Channel 1298	655
Channel 1299	610
Channel 1300	630
Channel 1301	643
Channel 1302	659
Channel 1303	676
Channel 1304	695
Channel 1305	696
Channel 1306	702
Channel 1307	691
Channel 1308	785
Channel 1309	807
Channel 1310	773
Channel 1311	865
Channel 1312	835
Channel 1313	933
Channel 1314	963
Channel 1315	949
Channel 1316	994
Channel 1317	1099
Channel 1318	1131
Channel 1319	1195
Channel 1320	1264
Channel 1321	1308
Channel 1322	1289
Channel 1323	1348
Channel 1324	1368
Channel 1325	1468
Channel 1326	1531
Channel 1327	1560
Channel 1328	1670
Channel 1329	1713
Channel 1330	1725
Channel 1331	1780
Channel 1332	1828
Channel 1333	1845
Channel 1334	1843
Channel 1335	1938
Channel 1336	2001
Channel 1337	1972
Channel 1338	1941
Channel 1339	1995
Channel 1340	2021
Channel 1341	2126
Channel 1342	2043
Channel 1343	2039
Channel 1344	2154
Channel 1345	2104
Channel 1346	2217
Channel 1347	2137
Channel 1348	2048
Channel 1349	2132
Channel 1350	2092
Channel 1351	2071
Channel 1352	2026
Channel 1353	2076
Channel 1354	2095
Channel 1355	2045
Channel 1356	2092
Channel 1357	1982
Channel 1358	2016
Channel 1359	2032
Channel 1360	2041
Channel 1361	1989
Channel 1362	1938
Channel 1363	2089
Channel 1364	1990
Channel 1365	2015
Channel 1366	1976
Channel 1367	2032
Channel 1368	1991
Channel 1369	1920
Channel 1370	1975
Channel 1371	1881
Channel 1372	1796
Channel 1373	1884
Channel 1374	1750
Channel 1375	1811
Channel 1376	1703
Channel 1377	1660
Channel 1378	1666
Channel 1379	1581
Channel 1380	1448
Channel 1381	1557
Channel 1382	1396
Channel 1383	1337
Channel 1384	1313
Channel 1385	1193
Channel 1386	1260
Channel 1387	1193
Channel 1388	1113
Channel 1389	1059
Channel 1390	934
Channel 1391	983
Channel 1392	888
Channel 1393	834
Channel 1394	778
Channel 1395	728
Channel 1396	725
Channel 1397	659
Channel 1398	659
Channel 1399	608
Channel 1400	623
Channel 1401	570
Channel 1402	592
Channel 1403	626
Channel 1404	616
Channel 1405	661
Channel 1406	675
Channel 1407	683
Channel 1408	759
Channel 1409	828
Channel 1410	843
Channel 1411	912
Channel 1412	1030
Channel 1413	1083
Channel 1414	1152
Channel 1415	1216
Channel 1416	1316
Channel 1417	1353
Channel 1418	1321
Channel 1419	1314
Channel 1420	1401
Channel 1421	1383
Channel 1422	1340
Channel 1423	1290
Channel 1424	1275
Channel 1425	1246
Channel 1426	1185
Channel 1427	1129
Channel 1428	977
Channel 1429	861
Channel 1430	752
Channel 1431	693
Channel 1432	607
Channel 1433	530
Channel 1434	438
Channel 1435	406
Channel 1436	332
Channel 1437	300
Channel 1438	211
Channel 1439	216
Channel 1440	207
Channel 1441	174
Channel 1442	166
Channel 1443	156
Channel 1444	143
Channel 1445	135
Channel 1446	158
Channel 1447	133
Channel 1448	131
Channel 1449	132
Channel 1450	137
Channel 1451	156
Channel 1452	131
Channel 1453	123
Channel 1454	135
Channel 1455	126
Channel 1456	139
Channel 1457	153
Channel 1458	158
Channel 1459	155
Channel 1460	162
Channel 1461	166
Channel 1462	179
Channel 1463	164
Channel 1464	190
Channel 1465	183
Channel 1466	183
Channel 1467	213
Channel 1468	205
Channel 1469	209
Channel 1470	232
Channel 1471	239
Channel 1472	238
Channel 1473	274
Channel 1474	243
Channel 1475	279
Channel 1476	243
Channel 1477	278
Channel 1478	300
Channel 1479	271
Channel 1480	294
Channel 1481	292
Channel 1482	307
Channel 1483	302
Channel 1484	294
Channel 1485	375
Channel 1486	319
Channel 1487	351
Channel 1488	344
Channel 1489	346
Channel 1490	307
Channel 1491	366
Channel 1492	327
Channel 1493	370
Channel 1494	313
Channel 1495	377
Channel 1496	356
Channel 1497	338
Channel 1498	363
Channel 1499	329
Channel 1500	328
Channel 1501	352
Channel 1502	365
Channel 1503	340
Channel 1504	345
Channel 1505	353
Channel 1506	381
Channel 1507	318
Channel 1508	352
Channel 1509	356
Channel 1510	344
Channel 1511	324
Channel 1512	342
Channel 1513	336
Channel 1514	341
Channel 1515	337
Channel 1516	301
Channel 1517	337
Channel 1518	331
Channel 1519	297
Channel 1520	321
Channel 1521	303
Channel 1522	320
Channel 1523	323
Channel 1524	339
Channel 1525	323
Channel 1526	307
Channel 1527	324
Channel 1528	303
Channel 1529	278
Channel 1530	283
Channel 1531	283
Channel 1532	297
Channel 1533	309
Channel 1534	303
Channel 1535	318
Channel 1536	310
Channel 1537	245
Channel 1538	260
Channel 1539	267
Channel 1540	280
Channel 1541	261
Channel 1542	267
Channel 1543	267
Channel 1544	220
Channel 1545	208
Channel 1546	211
Channel 1547	222
Channel 1548	241
Channel 1549	196
Channel 1550	206
Channel 1551	213
Channel 1552	184
Channel 1553	188
Channel 1554	196
Channel 1555	172
Channel 1556	198
Channel 1557	140
Channel 1558	167
Channel 1559	150
Channel 1560	139
Channel 1561	136
Channel 1562	135
Channel 1563	138
Channel 1564	104
Channel 1565	115
Channel 1566	99
Channel 1567	100
Channel 1568	114
Channel 1569	103
Channel 1570	101
Channel 1571	98
Channel 1572	93
Channel 1573	97
Channel 1574	101
Channel 1575	116
Channel 1576	106
Channel 1577	122
Channel 1578	119
Channel 1579	171
Channel 1580	150
Channel 1581	173
Channel 1582	167
Channel 1583	185
Channel 1584	223
Channel 1585	261
Channel 1586	249
Channel 1587	272
Channel 1588	278
Channel 1589	317
Channel 1590	305
Channel 1591	317
Channel 1592	328
Channel 1593	310
Channel 1594	273
Channel 1595	280
Channel 1596	297
Channel 1597	267
Channel 1598	237
Channel 1599	226
Channel 1600	213
Channel 1601	188
Channel 1602	163
Channel 1603	128
Channel 1604	148
Channel 1605	110
Channel 1606	102
Channel 1607	76
Channel 1608	96
Channel 1609	89
Channel 1610	73
Channel 1611	67
Channel 1612	74
Channel 1613	52
Channel 1614	65
Channel 1615	72
Channel 1616	78
Channel 1617	61
Channel 1618	62
Channel 1619	82
Channel 1620	63
Channel 1621	78
Channel 1622	71
Channel 1623	61
Channel 1624	48
Channel 1625	61
Channel 1626	51
Channel 1627	56
Channel 1628	49
Channel 1629	46
Channel 1630	33
Channel 1631	41
Channel 1632	30
Channel 1633	29
Channel 1634	18
Channel 1635	26
Channel 1636	20
Channel 1637	19
Channel 1638	17
Channel 1639	14
Channel 1640	20
Channel 1641	17
Channel 1642	25
Channel 1643	12
Channel 1644	12
Channel 1645	5
Channel 1646	12
Channel 1647	14
Channel 1648	16
Channel 1649	15
Channel 1650	18
Channel 1651	14
Channel 1652	10
Channel 1653	17
Channel 1654	20
Channel 1655	15
Channel 1656	18
Channel 1657	15
Channel 1658	9
Channel 1659	15
Channel 1660	15
Channel 1661	14
Channel 1662	12
Channel 1663	16
Channel 1664	17
Channel 1665	19
Channel 1666	15
Channel 1667	14
Channel 1668	10
Channel 1669	18
Channel 1670	16
Channel 1671	13
Channel 1672	14
Channel 1673	19
Channel 1674	21
Channel 1675	18
Channel 1676	10
Channel 1677	14
Channel 1678	22
Channel 1679	22
Channel 1680	28
Channel 1681	23
Channel 1682	28
Channel 1683	42
Channel 1684	37
Channel 1685	37
Channel 1686	37
Channel 1687	69
Channel 1688	72
Channel 1689	82
Channel 1690	127
Channel 1691	132
Channel 1692	176
Channel 1693	173
Channel 1694	206
Channel 1695	274
Channel 1696	304
Channel 1697	369
Channel 1698	365
Channel 1699	450
Channel 1700	491
Channel 1701	581
Channel 1702	599
Channel 1703	658
Channel 1704	747
Channel 1705	747
Channel 1706	820
Channel 1707	861
Channel 1708	970
Channel 1709	954
Channel 1710	1001
Channel 1711	1088
Channel 1712	1044
Channel 1713	1070
Channel 1714	1094
Channel 1715	1118
Channel 1716	1146
Channel 1717	1092
Channel 1718	1106
Channel 1719	1024
Channel 1720	978
Channel 1721	948
Channel 1722	866
Channel 1723	797
Channel 1724	751
Channel 1725	653
Channel 1726	600
Channel 1727	550
Channel 1728	478
Channel 1729	390
Channel 1730	324
Channel 1731	270
Channel 1732	218
Channel 1733	182
Channel 1734	140
Channel 1735	124
Channel 1736	87
Channel 1737	95
Channel 1738	73
Channel 1739	54
Channel 1740	39
Channel 1741	25
Channel 1742	31
Channel 1743	21
Channel 1744	20
Channel 1745	17
Channel 1746	21
Channel 1747	14
Channel 1748	12
Channel 1749	16
Channel 1750	16
Channel 1751	17
Channel 1752	16
Channel 1753	8
Channel 1754	16
Channel 1755	12
Channel 1756	15
Channel 1757	12
Channel 1758	10
Channel 1759	10
Channel 1760	15
Channel 1761	19
Channel 1762	11
Channel 1763	14
Channel 1764	16
Channel 1765	9
Channel 1766	5
Channel 1767	12
Channel 1768	12
Channel 1769	13
Channel 1770	13
Channel 1771	14
Channel 1772	17
Channel 1773	7
Channel 1774	14
Channel 1775	9
Channel 1776	11
Channel 1777	11
Channel 1778	11
Channel 1779	20
Channel 1780	10
Channel 1781	9
Channel 1782	11
Channel 1783	10
Channel 1784	11
Channel 1785	14
Channel 1786	8
Channel 1787	10
Channel 1788	9
Channel 1789	7
Channel 1790	13
Channel 1791	14
Channel 1792	18
Channel 1793	13
Channel 1794	17
Channel 1795	13
Channel 1796	7
Channel 1797	10
Channel 1798	9
Channel 1799	13
Channel 1800	10
Channel 1801	12
Channel 1802	15
Channel 1803	12
Channel 1804	7
Channel 1805	10
Channel 1806	11
Channel 1807	11
Channel 1808	12
Channel 1809	12
Channel 1810	12
Channel 1811	14
Channel 1812	10
Channel 1813	13
Channel 1814	14
Channel 1815	8
Channel 1816	13
Channel 1817	8
Channel 1818	15
Channel 1819	12
Channel 1820	14
Channel 1821	10
Channel 1822	11
Channel 1823	11
Channel 1824	11
Channel 1825	11
Channel 1826	12
Channel 1827	14
Channel 1828	11
Channel 1829	11
Channel 1830	6
Channel 1831	10
Channel 1832	17
Channel 1833	11
Channel 1834	8
Channel 1835	13
Channel 1836	14
Channel 1837	10
Channel 1838	14
Channel 1839	10
Channel 1840	18
Channel 1841	11
Channel 1842	8
Channel 1843	18
Channel 1844	8
Channel 1845	12
Channel 1846	12
Channel 1847	14
Channel 1848	13
Channel 1849	19
Channel 1850	14
Channel 1851	10
Channel 1852	18
Channel 1853	14
Channel 1854	17
Channel 1855	13
Channel 1856	9
Channel 1857	11
Channel 1858	10
Channel 1859	14
Channel 1860	10
Channel 1861	16
Channel 1862	13
Channel 1863	11
Channel 1864	11
Channel 1865	10
Channel 1866	9
Channel 1867	20
Channel 1868	14
Channel 1869	18
Channel 1870	13
Channel 1871	6
Channel 1872	9
Channel 1873	16
Channel 1874	6
Channel 1875	12
Channel 1876	9
Channel 1877	13
Channel 1878	12
Channel 1879	13
Channel 1880	12
Channel 1881	19
Channel 1882	13
Channel 1883	9
Channel 1884	12
Channel 1885	10
Channel 1886	17
Channel 1887	14
Channel 1888	14
Channel 1889	8
Channel 1890	14
Channel 1891	17
Channel 1892	10
Channel 1893	12
Channel 1894	19
Channel 1895	16
Channel 1896	11
Channel 1897	15
Channel 1898	9
Channel 1899	19
Channel 1900	24
Channel 1901	20
Channel 1902	16
Channel 1903	21
Channel 1904	27
Channel 1905	26
Channel 1906	36
Channel 1907	31
Channel 1908	39
Channel 1909	38
Channel 1910	50
Channel 1911	60
Channel 1912	57
Channel 1913	83
Channel 1914	107
Channel 1915	138
Channel 1916	143
Channel 1917	148
Channel 1918	159
Channel 1919	167
Channel 1920	221
Channel 1921	237
Channel 1922	229
Channel 1923	248
Channel 1924	281
Channel 1925	291
Channel 1926	285
Channel 1927	283
Channel 1928	321
Channel 1929	314
Channel 1930	266
Channel 1931	270
Channel 1932	257
Channel 1933	238
Channel 1934	226
Channel 1935	217
Channel 1936	226
Channel 1937	196
Channel 1938	166
Channel 1939	145
Channel 1940	133
Channel 1941	101
Channel 1942	81
Channel 1943	72
Channel 1944	65
Channel 1945	68
Channel 1946	46
Channel 1947	55
Channel 1948	46
Channel 1949	34
Channel 1950	31
Channel 1951	30
Channel 1952	42
Channel 1953	35
Channel 1954	43
Channel 1955	32
Channel 1956	43
Channel 1957	41
Channel 1958	53
Channel 1959	52
Channel 1960	47
Channel 1961	48
Channel 1962	39
Channel 1963	39
Channel 1964	49
Channel 1965	53
Channel 1966	43
Channel 1967	46
Channel 1968	39
Channel 1969	65
Channel 1970	54
Channel 1971	60
Channel 1972	49
Channel 1973	35
Channel 1974	40
Channel 1975	39
Channel 1976	38
Channel 1977	39
Channel 1978	31
Channel 1979	25
Channel 1980	22
Channel 1981	17
Channel 1982	17
Channel 1983	18
Channel 1984	16
Channel 1985	11
Channel 1986	10
Channel 1987	12
Channel 1988	4
Channel 1989	10
Channel 1990	6
Channel 1991	3
Channel 1992	1
Channel 1993	5
Channel 1994	10
[truncated: 2,102 more rows]
