# Supplementary material for: A dataset of 112 ligands for the preconcentration of mercury, uranium, lanthanum and other pollutants and heavy metals in water
Source: Data Brief. 2020 Feb 4;29:105236. doi: 10.1016/j.dib.2020.105236 (PMC7033335; doi:10.1016/j.dib.2020.105236)
Supplement: Multimedia component 70_HEDTA [file mmc70.txt]

Kalib 1	-0.354346
Kalib 2	0.012554
Kalib 3	0.001788
Kalib 4	0.000419
Kalib Square	0.000000
Kalib Fano	0.010361
Channel 1	0
Channel 2	0
Channel 3	0
Channel 4	0
Channel 5	0
Channel 6	0
Channel 7	0
Channel 8	0
Channel 9	0
Channel 10	0
Channel 11	0
Channel 12	3
Channel 13	3
Channel 14	22
Channel 15	96
Channel 16	323
Channel 17	1084
Channel 18	3486
Channel 19	10100
Channel 20	24713
Channel 21	55763
Channel 22	111726
Channel 23	202194
Channel 24	328832
Channel 25	475075
Channel 26	620790
Channel 27	735832
Channel 28	775333
Channel 29	734288
Channel 30	628153
Channel 31	479387
Channel 32	328030
Channel 33	201278
Channel 34	111547
Channel 35	55135
Channel 36	24152
Channel 37	9701
Channel 38	3345
Channel 39	1071
Channel 40	310
Channel 41	96
Channel 42	32
Channel 43	15
Channel 44	4
Channel 45	3
Channel 46	4
Channel 47	6
Channel 48	5
Channel 49	7
Channel 50	8
Channel 51	6
Channel 52	8
Channel 53	6
Channel 54	2
Channel 55	10
Channel 56	2
Channel 57	5
Channel 58	3
Channel 59	5
Channel 60	1
Channel 61	6
Channel 62	1
Channel 63	6
Channel 64	2
Channel 65	2
Channel 66	2
Channel 67	3
Channel 68	1
Channel 69	3
Channel 70	3
Channel 71	1
Channel 72	1
Channel 73	3
Channel 74	1
Channel 75	1
Channel 76	1
Channel 77	0
Channel 78	50
Channel 79	59
Channel 80	57
Channel 81	61
Channel 82	72
Channel 83	64
Channel 84	57
Channel 85	72
Channel 86	69
Channel 87	68
Channel 88	63
Channel 89	68
Channel 90	59
Channel 91	61
Channel 92	60
Channel 93	71
Channel 94	82
Channel 95	53
Channel 96	54
Channel 97	72
Channel 98	73
Channel 99	74
Channel 100	66
Channel 101	64
Channel 102	63
Channel 103	59
Channel 104	60
Channel 105	72
Channel 106	60
Channel 107	57
Channel 108	51
Channel 109	45
Channel 110	54
Channel 111	46
Channel 112	61
Channel 113	56
Channel 114	44
Channel 115	60
Channel 116	51
Channel 117	52
Channel 118	49
Channel 119	68
Channel 120	61
Channel 121	68
Channel 122	55
Channel 123	61
Channel 124	45
Channel 125	63
Channel 126	67
Channel 127	59
Channel 128	55
Channel 129	73
Channel 130	54
Channel 131	43
Channel 132	48
Channel 133	38
Channel 134	44
Channel 135	50
Channel 136	38
Channel 137	37
Channel 138	39
Channel 139	46
Channel 140	50
Channel 141	25
Channel 142	41
Channel 143	35
Channel 144	43
Channel 145	36
Channel 146	37
Channel 147	50
Channel 148	35
Channel 149	40
Channel 150	30
Channel 151	34
Channel 152	26
Channel 153	33
Channel 154	34
Channel 155	30
Channel 156	33
Channel 157	32
Channel 158	25
Channel 159	33
Channel 160	37
Channel 161	29
Channel 162	34
Channel 163	30
Channel 164	30
Channel 165	28
Channel 166	28
Channel 167	34
Channel 168	25
Channel 169	27
Channel 170	26
Channel 171	27
Channel 172	28
Channel 173	41
Channel 174	28
Channel 175	32
Channel 176	28
Channel 177	39
Channel 178	24
Channel 179	30
Channel 180	36
Channel 181	44
Channel 182	33
Channel 183	37
Channel 184	21
Channel 185	26
Channel 186	33
Channel 187	34
Channel 188	44
Channel 189	36
Channel 190	41
Channel 191	35
Channel 192	28
Channel 193	18
Channel 194	20
Channel 195	37
Channel 196	29
Channel 197	27
Channel 198	34
Channel 199	36
Channel 200	24
Channel 201	30
Channel 202	28
Channel 203	33
Channel 204	40
Channel 205	40
Channel 206	32
Channel 207	52
Channel 208	54
Channel 209	59
Channel 210	48
Channel 211	64
Channel 212	58
Channel 213	70
Channel 214	61
Channel 215	62
Channel 216	68
Channel 217	60
Channel 218	56
Channel 219	56
Channel 220	52
Channel 221	53
Channel 222	60
Channel 223	49
Channel 224	55
Channel 225	50
Channel 226	45
Channel 227	50
Channel 228	43
Channel 229	43
Channel 230	41
Channel 231	28
Channel 232	40
Channel 233	39
Channel 234	37
Channel 235	46
Channel 236	31
Channel 237	28
Channel 238	33
Channel 239	37
Channel 240	39
Channel 241	38
Channel 242	33
Channel 243	31
Channel 244	37
Channel 245	35
Channel 246	37
Channel 247	57
Channel 248	57
Channel 249	95
Channel 250	103
Channel 251	107
Channel 252	174
Channel 253	166
Channel 254	211
Channel 255	275
Channel 256	318
Channel 257	362
Channel 258	486
Channel 259	616
Channel 260	738
Channel 261	813
Channel 262	1027
Channel 263	1145
Channel 264	1220
Channel 265	1193
Channel 266	1179
Channel 267	1053
Channel 268	947
Channel 269	732
Channel 270	580
Channel 271	427
Channel 272	337
Channel 273	243
Channel 274	155
Channel 275	121
Channel 276	113
Channel 277	97
Channel 278	109
Channel 279	120
Channel 280	137
Channel 281	151
Channel 282	149
Channel 283	149
Channel 284	165
Channel 285	127
Channel 286	118
Channel 287	107
Channel 288	85
Channel 289	68
Channel 290	63
Channel 291	45
Channel 292	33
Channel 293	36
Channel 294	33
Channel 295	37
Channel 296	17
Channel 297	16
Channel 298	17
Channel 299	11
Channel 300	18
Channel 301	15
Channel 302	16
Channel 303	23
Channel 304	14
Channel 305	20
Channel 306	18
Channel 307	24
Channel 308	17
Channel 309	19
Channel 310	22
Channel 311	22
Channel 312	44
Channel 313	33
Channel 314	44
Channel 315	51
Channel 316	77
Channel 317	75
Channel 318	106
Channel 319	115
Channel 320	164
Channel 321	162
Channel 322	176
Channel 323	190
Channel 324	199
Channel 325	177
Channel 326	157
Channel 327	135
Channel 328	117
Channel 329	96
Channel 330	76
Channel 331	57
Channel 332	42
Channel 333	36
Channel 334	34
Channel 335	20
Channel 336	22
Channel 337	29
Channel 338	20
Channel 339	22
Channel 340	34
Channel 341	26
Channel 342	27
Channel 343	27
Channel 344	23
Channel 345	33
Channel 346	27
Channel 347	30
Channel 348	41
Channel 349	35
Channel 350	30
Channel 351	27
Channel 352	30
Channel 353	27
Channel 354	24
Channel 355	18
Channel 356	23
Channel 357	17
Channel 358	26
Channel 359	11
Channel 360	13
Channel 361	14
Channel 362	19
Channel 363	11
Channel 364	12
Channel 365	11
Channel 366	12
Channel 367	13
Channel 368	11
Channel 369	7
Channel 370	16
Channel 371	14
Channel 372	12
Channel 373	8
Channel 374	7
Channel 375	14
Channel 376	10
Channel 377	7
Channel 378	8
Channel 379	13
Channel 380	16
Channel 381	12
Channel 382	14
Channel 383	15
Channel 384	10
Channel 385	9
Channel 386	16
Channel 387	12
Channel 388	15
Channel 389	15
Channel 390	19
Channel 391	21
Channel 392	11
Channel 393	12
Channel 394	9
Channel 395	15
Channel 396	18
Channel 397	18
Channel 398	20
Channel 399	21
Channel 400	17
Channel 401	15
Channel 402	11
Channel 403	15
Channel 404	7
Channel 405	13
Channel 406	11
Channel 407	11
Channel 408	9
Channel 409	10
Channel 410	14
Channel 411	12
Channel 412	13
Channel 413	11
Channel 414	8
Channel 415	15
Channel 416	10
Channel 417	17
Channel 418	8
Channel 419	11
Channel 420	16
Channel 421	15
Channel 422	9
Channel 423	11
Channel 424	11
Channel 425	9
Channel 426	10
Channel 427	9
Channel 428	12
Channel 429	9
Channel 430	11
Channel 431	16
Channel 432	13
Channel 433	12
Channel 434	15
Channel 435	12
Channel 436	21
Channel 437	6
Channel 438	13
Channel 439	11
Channel 440	14
Channel 441	10
Channel 442	15
Channel 443	11
Channel 444	9
Channel 445	16
Channel 446	10
Channel 447	21
Channel 448	12
Channel 449	11
Channel 450	17
Channel 451	19
Channel 452	27
Channel 453	31
Channel 454	32
Channel 455	42
Channel 456	58
Channel 457	46
Channel 458	71
Channel 459	68
Channel 460	85
Channel 461	88
Channel 462	68
Channel 463	57
Channel 464	52
Channel 465	47
Channel 466	44
Channel 467	32
Channel 468	37
Channel 469	24
Channel 470	21
Channel 471	16
Channel 472	10
Channel 473	17
Channel 474	13
Channel 475	9
Channel 476	11
Channel 477	9
Channel 478	11
Channel 479	8
Channel 480	17
Channel 481	12
Channel 482	8
Channel 483	12
Channel 484	9
Channel 485	9
Channel 486	12
Channel 487	12
Channel 488	11
Channel 489	14
Channel 490	20
Channel 491	12
Channel 492	10
Channel 493	22
Channel 494	23
Channel 495	22
Channel 496	23
Channel 497	25
Channel 498	29
Channel 499	25
Channel 500	31
Channel 501	29
Channel 502	29
Channel 503	33
Channel 504	24
Channel 505	24
Channel 506	14
Channel 507	35
Channel 508	17
Channel 509	16
Channel 510	20
Channel 511	21
Channel 512	17
Channel 513	13
Channel 514	20
Channel 515	21
Channel 516	13
Channel 517	13
Channel 518	21
Channel 519	9
Channel 520	15
Channel 521	22
Channel 522	23
Channel 523	18
Channel 524	31
Channel 525	29
Channel 526	29
Channel 527	39
Channel 528	60
Channel 529	55
Channel 530	109
Channel 531	107
Channel 532	158
Channel 533	187
Channel 534	209
Channel 535	244
Channel 536	289
Channel 537	346
Channel 538	285
Channel 539	348
Channel 540	375
Channel 541	342
Channel 542	287
Channel 543	262
Channel 544	253
Channel 545	201
Channel 546	159
Channel 547	123
Channel 548	85
Channel 549	75
Channel 550	66
Channel 551	44
Channel 552	19
Channel 553	18
Channel 554	29
Channel 555	13
Channel 556	16
Channel 557	10
Channel 558	10
Channel 559	17
Channel 560	13
Channel 561	17
Channel 562	11
Channel 563	7
Channel 564	11
Channel 565	12
Channel 566	14
Channel 567	15
Channel 568	9
Channel 569	22
Channel 570	14
Channel 571	16
Channel 572	13
Channel 573	16
Channel 574	12
Channel 575	14
Channel 576	15
Channel 577	17
Channel 578	29
Channel 579	20
Channel 580	17
Channel 581	16
Channel 582	14
Channel 583	34
Channel 584	46
Channel 585	44
Channel 586	52
Channel 587	56
Channel 588	64
Channel 589	71
Channel 590	68
Channel 591	60
Channel 592	89
Channel 593	60
Channel 594	55
Channel 595	67
Channel 596	54
Channel 597	49
Channel 598	43
Channel 599	27
Channel 600	34
Channel 601	26
Channel 602	25
Channel 603	21
Channel 604	15
Channel 605	22
Channel 606	14
Channel 607	18
Channel 608	14
Channel 609	31
Channel 610	21
Channel 611	28
Channel 612	30
Channel 613	28
Channel 614	50
Channel 615	58
Channel 616	69
Channel 617	95
Channel 618	101
Channel 619	121
Channel 620	155
Channel 621	196
Channel 622	194
Channel 623	201
Channel 624	214
Channel 625	243
Channel 626	224
Channel 627	197
Channel 628	208
Channel 629	173
Channel 630	171
Channel 631	120
Channel 632	101
Channel 633	82
Channel 634	71
Channel 635	53
Channel 636	38
Channel 637	33
Channel 638	14
Channel 639	16
Channel 640	17
Channel 641	11
Channel 642	17
Channel 643	14
Channel 644	12
Channel 645	14
Channel 646	16
Channel 647	7
Channel 648	16
Channel 649	16
Channel 650	12
Channel 651	8
Channel 652	19
Channel 653	10
Channel 654	19
Channel 655	14
Channel 656	17
Channel 657	22
Channel 658	20
Channel 659	16
Channel 660	23
Channel 661	36
Channel 662	20
Channel 663	22
Channel 664	28
Channel 665	25
Channel 666	25
Channel 667	40
Channel 668	35
Channel 669	37
Channel 670	30
Channel 671	45
Channel 672	39
Channel 673	34
Channel 674	42
Channel 675	33
Channel 676	48
Channel 677	48
Channel 678	30
Channel 679	34
Channel 680	41
Channel 681	40
Channel 682	48
Channel 683	45
Channel 684	52
Channel 685	55
Channel 686	61
Channel 687	50
Channel 688	58
Channel 689	58
Channel 690	55
Channel 691	56
Channel 692	35
Channel 693	35
Channel 694	41
Channel 695	25
Channel 696	35
Channel 697	32
Channel 698	21
Channel 699	22
Channel 700	28
Channel 701	11
Channel 702	15
Channel 703	20
Channel 704	22
Channel 705	25
Channel 706	25
Channel 707	31
Channel 708	39
Channel 709	43
Channel 710	62
Channel 711	62
Channel 712	59
Channel 713	72
Channel 714	76
Channel 715	76
Channel 716	71
Channel 717	87
Channel 718	92
Channel 719	92
Channel 720	94
Channel 721	66
Channel 722	74
Channel 723	52
Channel 724	72
Channel 725	61
Channel 726	37
Channel 727	23
Channel 728	34
Channel 729	17
Channel 730	20
Channel 731	24
Channel 732	19
Channel 733	16
Channel 734	22
Channel 735	22
Channel 736	21
Channel 737	18
Channel 738	23
Channel 739	16
Channel 740	11
Channel 741	17
Channel 742	12
Channel 743	16
Channel 744	13
Channel 745	17
Channel 746	23
Channel 747	16
Channel 748	26
Channel 749	18
Channel 750	10
Channel 751	16
Channel 752	12
Channel 753	18
Channel 754	23
Channel 755	18
Channel 756	16
Channel 757	18
Channel 758	17
Channel 759	12
Channel 760	24
Channel 761	12
Channel 762	20
Channel 763	13
Channel 764	16
Channel 765	19
Channel 766	21
Channel 767	19
Channel 768	20
Channel 769	24
Channel 770	19
Channel 771	14
Channel 772	11
Channel 773	18
Channel 774	17
Channel 775	23
Channel 776	19
Channel 777	17
Channel 778	16
Channel 779	22
Channel 780	24
Channel 781	10
Channel 782	19
Channel 783	14
Channel 784	12
Channel 785	23
Channel 786	23
Channel 787	26
Channel 788	32
Channel 789	23
Channel 790	26
Channel 791	28
Channel 792	20
Channel 793	28
Channel 794	30
Channel 795	37
Channel 796	32
Channel 797	34
Channel 798	29
Channel 799	25
Channel 800	34
Channel 801	24
Channel 802	30
Channel 803	26
Channel 804	29
Channel 805	29
Channel 806	27
Channel 807	25
Channel 808	26
Channel 809	30
Channel 810	27
Channel 811	23
Channel 812	21
Channel 813	23
Channel 814	26
Channel 815	26
Channel 816	15
Channel 817	23
Channel 818	24
Channel 819	20
Channel 820	18
Channel 821	16
Channel 822	17
Channel 823	11
Channel 824	13
Channel 825	19
Channel 826	14
Channel 827	23
Channel 828	19
Channel 829	25
Channel 830	24
Channel 831	17
Channel 832	13
Channel 833	14
Channel 834	10
Channel 835	12
Channel 836	13
Channel 837	12
Channel 838	21
Channel 839	14
Channel 840	20
Channel 841	13
Channel 842	20
Channel 843	23
Channel 844	17
Channel 845	11
Channel 846	16
Channel 847	17
Channel 848	20
Channel 849	25
Channel 850	16
Channel 851	19
Channel 852	17
Channel 853	21
Channel 854	14
Channel 855	16
Channel 856	20
Channel 857	24
Channel 858	24
Channel 859	15
Channel 860	13
Channel 861	21
Channel 862	22
Channel 863	20
Channel 864	22
Channel 865	19
Channel 866	21
Channel 867	26
Channel 868	23
Channel 869	37
Channel 870	28
Channel 871	22
Channel 872	30
Channel 873	19
Channel 874	18
Channel 875	19
Channel 876	29
Channel 877	22
Channel 878	19
Channel 879	21
Channel 880	27
Channel 881	16
Channel 882	20
Channel 883	17
Channel 884	20
Channel 885	17
Channel 886	19
Channel 887	30
Channel 888	23
Channel 889	23
Channel 890	20
Channel 891	21
Channel 892	18
Channel 893	22
Channel 894	17
Channel 895	19
Channel 896	20
Channel 897	15
Channel 898	32
Channel 899	17
Channel 900	15
Channel 901	19
Channel 902	15
Channel 903	27
Channel 904	17
Channel 905	22
Channel 906	25
Channel 907	24
Channel 908	15
Channel 909	16
Channel 910	15
Channel 911	18
Channel 912	20
Channel 913	28
Channel 914	34
Channel 915	26
Channel 916	29
Channel 917	28
Channel 918	22
Channel 919	22
Channel 920	17
Channel 921	18
Channel 922	26
Channel 923	19
Channel 924	24
Channel 925	29
Channel 926	24
Channel 927	14
Channel 928	13
Channel 929	26
Channel 930	29
Channel 931	30
Channel 932	28
Channel 933	26
Channel 934	22
Channel 935	22
Channel 936	30
Channel 937	19
Channel 938	31
Channel 939	18
Channel 940	36
Channel 941	24
Channel 942	32
Channel 943	23
Channel 944	32
Channel 945	29
Channel 946	26
Channel 947	23
Channel 948	34
Channel 949	25
Channel 950	23
Channel 951	30
Channel 952	23
Channel 953	32
Channel 954	22
Channel 955	21
Channel 956	31
Channel 957	27
Channel 958	19
Channel 959	22
Channel 960	23
Channel 961	22
Channel 962	16
Channel 963	17
Channel 964	24
Channel 965	19
Channel 966	31
Channel 967	18
Channel 968	31
Channel 969	22
Channel 970	25
Channel 971	28
Channel 972	29
Channel 973	30
Channel 974	36
Channel 975	27
Channel 976	31
Channel 977	30
Channel 978	30
Channel 979	30
Channel 980	21
Channel 981	39
Channel 982	13
Channel 983	39
Channel 984	35
Channel 985	25
Channel 986	26
Channel 987	21
Channel 988	22
Channel 989	18
Channel 990	22
Channel 991	24
Channel 992	12
Channel 993	34
Channel 994	14
Channel 995	21
Channel 996	18
Channel 997	18
Channel 998	30
Channel 999	25
Channel 1000	18
Channel 1001	29
Channel 1002	27
Channel 1003	27
Channel 1004	22
Channel 1005	21
Channel 1006	23
Channel 1007	28
Channel 1008	18
Channel 1009	26
Channel 1010	25
Channel 1011	24
Channel 1012	20
Channel 1013	21
Channel 1014	30
Channel 1015	13
Channel 1016	27
Channel 1017	20
Channel 1018	24
Channel 1019	20
Channel 1020	23
Channel 1021	28
Channel 1022	21
Channel 1023	25
Channel 1024	28
Channel 1025	29
Channel 1026	32
Channel 1027	24
Channel 1028	25
Channel 1029	28
Channel 1030	26
Channel 1031	31
Channel 1032	36
Channel 1033	31
Channel 1034	43
Channel 1035	18
Channel 1036	41
Channel 1037	30
Channel 1038	33
Channel 1039	31
Channel 1040	36
Channel 1041	28
Channel 1042	55
Channel 1043	17
Channel 1044	35
Channel 1045	38
Channel 1046	30
Channel 1047	25
Channel 1048	30
Channel 1049	40
Channel 1050	24
Channel 1051	26
Channel 1052	30
Channel 1053	30
Channel 1054	17
Channel 1055	24
Channel 1056	18
Channel 1057	28
Channel 1058	22
Channel 1059	28
Channel 1060	24
Channel 1061	20
Channel 1062	22
Channel 1063	25
Channel 1064	22
Channel 1065	25
Channel 1066	23
Channel 1067	25
Channel 1068	28
Channel 1069	17
Channel 1070	20
Channel 1071	24
Channel 1072	26
Channel 1073	28
Channel 1074	28
Channel 1075	31
Channel 1076	23
Channel 1077	20
Channel 1078	26
Channel 1079	33
Channel 1080	28
Channel 1081	26
Channel 1082	26
Channel 1083	33
Channel 1084	29
Channel 1085	38
Channel 1086	36
Channel 1087	41
Channel 1088	28
Channel 1089	30
Channel 1090	33
Channel 1091	39
Channel 1092	38
Channel 1093	28
Channel 1094	32
Channel 1095	21
Channel 1096	35
Channel 1097	36
Channel 1098	28
Channel 1099	39
Channel 1100	30
Channel 1101	33
Channel 1102	23
Channel 1103	44
Channel 1104	29
Channel 1105	33
Channel 1106	41
Channel 1107	42
Channel 1108	36
Channel 1109	31
Channel 1110	32
Channel 1111	38
Channel 1112	35
Channel 1113	32
Channel 1114	24
Channel 1115	43
Channel 1116	39
Channel 1117	29
Channel 1118	39
Channel 1119	38
Channel 1120	38
Channel 1121	39
Channel 1122	39
Channel 1123	42
Channel 1124	45
Channel 1125	49
Channel 1126	39
Channel 1127	25
Channel 1128	33
Channel 1129	39
Channel 1130	36
Channel 1131	37
Channel 1132	32
Channel 1133	33
Channel 1134	29
Channel 1135	33
Channel 1136	37
Channel 1137	49
Channel 1138	41
Channel 1139	39
Channel 1140	46
Channel 1141	53
Channel 1142	48
Channel 1143	45
Channel 1144	38
Channel 1145	37
Channel 1146	40
Channel 1147	38
Channel 1148	45
Channel 1149	43
Channel 1150	52
Channel 1151	38
Channel 1152	38
Channel 1153	38
Channel 1154	57
Channel 1155	56
Channel 1156	57
Channel 1157	51
Channel 1158	47
Channel 1159	53
Channel 1160	47
Channel 1161	41
Channel 1162	59
Channel 1163	64
Channel 1164	57
Channel 1165	47
Channel 1166	52
Channel 1167	46
Channel 1168	53
Channel 1169	51
Channel 1170	58
Channel 1171	63
Channel 1172	62
Channel 1173	54
Channel 1174	62
Channel 1175	54
Channel 1176	58
Channel 1177	70
Channel 1178	48
Channel 1179	73
Channel 1180	56
Channel 1181	62
Channel 1182	65
Channel 1183	74
Channel 1184	70
Channel 1185	85
Channel 1186	69
Channel 1187	79
Channel 1188	62
Channel 1189	83
Channel 1190	69
Channel 1191	90
Channel 1192	72
Channel 1193	86
Channel 1194	82
Channel 1195	90
Channel 1196	97
Channel 1197	83
Channel 1198	84
Channel 1199	95
Channel 1200	84
Channel 1201	93
Channel 1202	99
Channel 1203	88
Channel 1204	106
Channel 1205	98
Channel 1206	108
Channel 1207	103
Channel 1208	97
Channel 1209	117
Channel 1210	106
Channel 1211	111
Channel 1212	131
Channel 1213	115
Channel 1214	127
Channel 1215	116
Channel 1216	102
Channel 1217	132
Channel 1218	134
Channel 1219	122
Channel 1220	130
Channel 1221	167
Channel 1222	123
Channel 1223	156
Channel 1224	148
Channel 1225	160
Channel 1226	139
Channel 1227	151
Channel 1228	166
Channel 1229	148
Channel 1230	175
Channel 1231	171
Channel 1232	192
Channel 1233	170
Channel 1234	183
Channel 1235	173
Channel 1236	207
Channel 1237	221
Channel 1238	205
Channel 1239	217
Channel 1240	237
Channel 1241	242
Channel 1242	221
Channel 1243	237
Channel 1244	300
Channel 1245	267
Channel 1246	274
Channel 1247	258
Channel 1248	255
Channel 1249	309
Channel 1250	290
Channel 1251	308
Channel 1252	327
Channel 1253	311
Channel 1254	337
Channel 1255	372
Channel 1256	367
Channel 1257	357
Channel 1258	386
Channel 1259	400
Channel 1260	396
Channel 1261	460
Channel 1262	483
Channel 1263	450
Channel 1264	442
Channel 1265	497
Channel 1266	479
Channel 1267	484
Channel 1268	500
Channel 1269	514
Channel 1270	530
Channel 1271	594
Channel 1272	535
Channel 1273	583
Channel 1274	596
Channel 1275	626
Channel 1276	652
Channel 1277	591
Channel 1278	613
Channel 1279	655
Channel 1280	679
Channel 1281	670
Channel 1282	670
Channel 1283	646
Channel 1284	664
Channel 1285	639
Channel 1286	676
Channel 1287	676
Channel 1288	697
Channel 1289	668
Channel 1290	722
Channel 1291	705
Channel 1292	685
Channel 1293	705
Channel 1294	696
Channel 1295	784
Channel 1296	736
Channel 1297	754
Channel 1298	803
Channel 1299	808
Channel 1300	795
Channel 1301	804
Channel 1302	760
Channel 1303	901
Channel 1304	854
Channel 1305	857
Channel 1306	920
Channel 1307	996
Channel 1308	962
Channel 1309	996
Channel 1310	1007
Channel 1311	1114
Channel 1312	1161
Channel 1313	1166
Channel 1314	1270
Channel 1315	1345
Channel 1316	1383
Channel 1317	1433
Channel 1318	1527
Channel 1319	1661
Channel 1320	1636
Channel 1321	1823
Channel 1322	1834
Channel 1323	2004
Channel 1324	1941
Channel 1325	2117
Channel 1326	2187
Channel 1327	2271
Channel 1328	2401
Channel 1329	2386
Channel 1330	2501
Channel 1331	2619
Channel 1332	2687
Channel 1333	2713
Channel 1334	2627
Channel 1335	2740
Channel 1336	2924
Channel 1337	2863
Channel 1338	2895
Channel 1339	2901
Channel 1340	2867
Channel 1341	3000
Channel 1342	2927
Channel 1343	2927
Channel 1344	2978
Channel 1345	3018
Channel 1346	2933
Channel 1347	2955
Channel 1348	2872
Channel 1349	2869
Channel 1350	2913
Channel 1351	2809
Channel 1352	2832
Channel 1353	2615
Channel 1354	2667
Channel 1355	2621
Channel 1356	2643
Channel 1357	2584
Channel 1358	2565
Channel 1359	2552
Channel 1360	2511
Channel 1361	2409
Channel 1362	2391
Channel 1363	2335
Channel 1364	2284
Channel 1365	2287
Channel 1366	2246
Channel 1367	2325
Channel 1368	2179
Channel 1369	2183
Channel 1370	2146
Channel 1371	2047
Channel 1372	2018
Channel 1373	2050
Channel 1374	1989
Channel 1375	1980
Channel 1376	1966
Channel 1377	1761
Channel 1378	1835
Channel 1379	1780
Channel 1380	1676
Channel 1381	1611
Channel 1382	1542
Channel 1383	1528
Channel 1384	1494
Channel 1385	1436
Channel 1386	1327
Channel 1387	1271
Channel 1388	1202
Channel 1389	1166
Channel 1390	1073
Channel 1391	1013
Channel 1392	1021
Channel 1393	901
Channel 1394	907
Channel 1395	823
Channel 1396	768
Channel 1397	685
Channel 1398	646
Channel 1399	649
Channel 1400	634
Channel 1401	668
Channel 1402	668
Channel 1403	701
Channel 1404	658
Channel 1405	727
Channel 1406	761
Channel 1407	789
Channel 1408	761
Channel 1409	931
Channel 1410	1020
Channel 1411	1018
Channel 1412	1171
Channel 1413	1230
Channel 1414	1315
Channel 1415	1383
Channel 1416	1452
Channel 1417	1475
Channel 1418	1532
Channel 1419	1625
Channel 1420	1532
Channel 1421	1639
Channel 1422	1542
Channel 1423	1535
Channel 1424	1488
Channel 1425	1434
Channel 1426	1312
Channel 1427	1191
Channel 1428	1184
Channel 1429	1059
Channel 1430	943
Channel 1431	813
Channel 1432	763
Channel 1433	620
Channel 1434	551
Channel 1435	465
Channel 1436	434
Channel 1437	325
Channel 1438	329
Channel 1439	274
Channel 1440	253
Channel 1441	233
Channel 1442	181
Channel 1443	199
Channel 1444	181
Channel 1445	194
Channel 1446	152
Channel 1447	162
Channel 1448	168
Channel 1449	173
Channel 1450	169
Channel 1451	165
Channel 1452	156
Channel 1453	169
Channel 1454	179
Channel 1455	172
Channel 1456	191
Channel 1457	178
Channel 1458	181
Channel 1459	198
Channel 1460	203
Channel 1461	216
Channel 1462	192
Channel 1463	246
Channel 1464	241
Channel 1465	234
Channel 1466	260
Channel 1467	259
Channel 1468	278
Channel 1469	301
Channel 1470	273
Channel 1471	345
Channel 1472	370
Channel 1473	348
Channel 1474	375
Channel 1475	376
Channel 1476	388
Channel 1477	419
Channel 1478	410
Channel 1479	430
Channel 1480	416
Channel 1481	416
Channel 1482	471
Channel 1483	463
Channel 1484	439
Channel 1485	448
Channel 1486	489
Channel 1487	509
Channel 1488	474
Channel 1489	463
Channel 1490	464
Channel 1491	471
Channel 1492	539
Channel 1493	514
Channel 1494	484
Channel 1495	517
Channel 1496	516
Channel 1497	464
Channel 1498	506
Channel 1499	486
Channel 1500	509
Channel 1501	509
Channel 1502	462
Channel 1503	472
Channel 1504	506
Channel 1505	452
Channel 1506	472
Channel 1507	445
Channel 1508	442
Channel 1509	413
Channel 1510	461
Channel 1511	444
Channel 1512	426
Channel 1513	371
Channel 1514	444
Channel 1515	418
Channel 1516	390
Channel 1517	467
Channel 1518	393
Channel 1519	386
Channel 1520	359
Channel 1521	401
Channel 1522	394
Channel 1523	386
Channel 1524	364
Channel 1525	384
Channel 1526	335
Channel 1527	381
Channel 1528	379
Channel 1529	347
Channel 1530	390
Channel 1531	344
Channel 1532	310
Channel 1533	329
Channel 1534	348
Channel 1535	303
Channel 1536	345
Channel 1537	288
Channel 1538	294
Channel 1539	310
Channel 1540	289
Channel 1541	297
Channel 1542	298
Channel 1543	293
Channel 1544	294
Channel 1545	262
Channel 1546	218
Channel 1547	275
Channel 1548	233
Channel 1549	253
Channel 1550	218
Channel 1551	217
Channel 1552	179
Channel 1553	204
Channel 1554	181
Channel 1555	201
Channel 1556	172
Channel 1557	181
Channel 1558	190
Channel 1559	166
Channel 1560	166
Channel 1561	161
Channel 1562	160
Channel 1563	172
Channel 1564	129
Channel 1565	136
Channel 1566	120
Channel 1567	129
Channel 1568	120
Channel 1569	110
Channel 1570	108
Channel 1571	135
Channel 1572	118
Channel 1573	109
Channel 1574	91
Channel 1575	119
Channel 1576	127
Channel 1577	129
Channel 1578	136
Channel 1579	156
Channel 1580	167
Channel 1581	201
Channel 1582	175
Channel 1583	203
Channel 1584	235
Channel 1585	248
Channel 1586	265
Channel 1587	294
Channel 1588	287
Channel 1589	345
Channel 1590	322
Channel 1591	341
Channel 1592	346
Channel 1593	326
Channel 1594	342
Channel 1595	346
Channel 1596	298
Channel 1597	289
Channel 1598	318
Channel 1599	223
Channel 1600	228
Channel 1601	249
Channel 1602	159
Channel 1603	153
Channel 1604	149
Channel 1605	128
Channel 1606	114
Channel 1607	110
Channel 1608	86
Channel 1609	90
Channel 1610	68
Channel 1611	73
Channel 1612	63
Channel 1613	68
Channel 1614	68
Channel 1615	79
Channel 1616	76
Channel 1617	67
Channel 1618	68
Channel 1619	67
Channel 1620	66
Channel 1621	79
Channel 1622	56
Channel 1623	75
Channel 1624	84
Channel 1625	69
Channel 1626	63
Channel 1627	64
Channel 1628	49
Channel 1629	43
Channel 1630	59
Channel 1631	56
Channel 1632	37
Channel 1633	36
Channel 1634	28
Channel 1635	30
Channel 1636	26
Channel 1637	16
Channel 1638	23
Channel 1639	19
Channel 1640	23
Channel 1641	18
Channel 1642	11
Channel 1643	13
Channel 1644	16
Channel 1645	18
Channel 1646	18
Channel 1647	21
Channel 1648	11
Channel 1649	20
Channel 1650	17
Channel 1651	19
Channel 1652	12
Channel 1653	15
Channel 1654	13
Channel 1655	13
Channel 1656	16
Channel 1657	13
Channel 1658	21
Channel 1659	7
Channel 1660	14
Channel 1661	18
Channel 1662	17
Channel 1663	21
Channel 1664	13
Channel 1665	12
Channel 1666	19
Channel 1667	10
Channel 1668	13
Channel 1669	12
Channel 1670	16
Channel 1671	10
Channel 1672	19
Channel 1673	14
Channel 1674	15
Channel 1675	19
Channel 1676	20
Channel 1677	22
Channel 1678	18
Channel 1679	25
Channel 1680	24
Channel 1681	16
Channel 1682	34
Channel 1683	35
Channel 1684	36
Channel 1685	42
Channel 1686	51
Channel 1687	47
Channel 1688	85
Channel 1689	103
Channel 1690	108
Channel 1691	116
Channel 1692	145
Channel 1693	182
Channel 1694	202
Channel 1695	255
Channel 1696	285
Channel 1697	307
Channel 1698	360
Channel 1699	451
Channel 1700	483
Channel 1701	569
Channel 1702	600
Channel 1703	672
Channel 1704	694
Channel 1705	762
Channel 1706	842
Channel 1707	888
Channel 1708	973
Channel 1709	999
Channel 1710	1042
Channel 1711	1080
Channel 1712	1104
Channel 1713	1106
Channel 1714	1150
Channel 1715	1169
Channel 1716	1110
Channel 1717	1137
Channel 1718	1138
Channel 1719	1097
Channel 1720	1050
Channel 1721	984
Channel 1722	929
Channel 1723	900
Channel 1724	830
Channel 1725	746
Channel 1726	660
Channel 1727	613
Channel 1728	504
Channel 1729	466
Channel 1730	348
Channel 1731	325
Channel 1732	275
Channel 1733	204
Channel 1734	191
Channel 1735	140
Channel 1736	115
Channel 1737	88
Channel 1738	76
Channel 1739	57
Channel 1740	46
Channel 1741	40
Channel 1742	26
Channel 1743	21
Channel 1744	26
Channel 1745	23
Channel 1746	17
Channel 1747	17
Channel 1748	19
Channel 1749	7
Channel 1750	13
Channel 1751	13
Channel 1752	17
Channel 1753	19
Channel 1754	9
Channel 1755	14
Channel 1756	13
Channel 1757	6
Channel 1758	7
Channel 1759	20
Channel 1760	12
Channel 1761	20
Channel 1762	16
Channel 1763	17
Channel 1764	12
Channel 1765	13
Channel 1766	8
Channel 1767	11
Channel 1768	17
Channel 1769	18
Channel 1770	7
Channel 1771	13
Channel 1772	14
Channel 1773	19
Channel 1774	13
Channel 1775	9
Channel 1776	13
Channel 1777	7
Channel 1778	15
Channel 1779	19
Channel 1780	9
Channel 1781	8
Channel 1782	17
Channel 1783	7
Channel 1784	11
Channel 1785	18
Channel 1786	20
Channel 1787	15
Channel 1788	15
Channel 1789	10
Channel 1790	20
Channel 1791	9
Channel 1792	10
Channel 1793	7
Channel 1794	21
Channel 1795	11
Channel 1796	17
Channel 1797	12
Channel 1798	17
Channel 1799	12
Channel 1800	21
Channel 1801	6
Channel 1802	11
Channel 1803	6
Channel 1804	7
Channel 1805	13
Channel 1806	19
Channel 1807	6
Channel 1808	12
Channel 1809	14
Channel 1810	13
Channel 1811	14
Channel 1812	12
Channel 1813	11
Channel 1814	9
Channel 1815	10
Channel 1816	21
Channel 1817	15
Channel 1818	10
Channel 1819	13
Channel 1820	7
Channel 1821	17
Channel 1822	10
Channel 1823	15
Channel 1824	7
Channel 1825	10
Channel 1826	14
Channel 1827	14
Channel 1828	13
Channel 1829	18
Channel 1830	10
Channel 1831	13
Channel 1832	10
Channel 1833	12
Channel 1834	9
Channel 1835	15
Channel 1836	7
Channel 1837	14
Channel 1838	11
Channel 1839	11
Channel 1840	11
Channel 1841	12
Channel 1842	10
Channel 1843	11
Channel 1844	16
Channel 1845	9
Channel 1846	12
Channel 1847	11
Channel 1848	9
Channel 1849	13
Channel 1850	7
Channel 1851	13
Channel 1852	12
Channel 1853	14
Channel 1854	11
Channel 1855	18
Channel 1856	8
Channel 1857	13
Channel 1858	16
Channel 1859	15
Channel 1860	8
Channel 1861	11
Channel 1862	18
Channel 1863	11
Channel 1864	15
Channel 1865	11
Channel 1866	9
Channel 1867	18
Channel 1868	13
Channel 1869	6
Channel 1870	24
Channel 1871	14
Channel 1872	14
Channel 1873	9
Channel 1874	10
Channel 1875	14
Channel 1876	13
Channel 1877	19
Channel 1878	19
Channel 1879	12
Channel 1880	11
Channel 1881	8
Channel 1882	15
Channel 1883	17
Channel 1884	15
Channel 1885	14
Channel 1886	18
Channel 1887	14
Channel 1888	22
Channel 1889	17
Channel 1890	13
Channel 1891	13
Channel 1892	10
Channel 1893	13
Channel 1894	21
Channel 1895	9
Channel 1896	16
Channel 1897	12
Channel 1898	14
Channel 1899	17
Channel 1900	17
Channel 1901	17
Channel 1902	19
Channel 1903	21
Channel 1904	28
Channel 1905	19
Channel 1906	26
Channel 1907	33
Channel 1908	32
Channel 1909	54
Channel 1910	51
Channel 1911	68
Channel 1912	66
Channel 1913	75
Channel 1914	84
Channel 1915	116
Channel 1916	110
Channel 1917	164
Channel 1918	181
Channel 1919	177
Channel 1920	201
Channel 1921	230
Channel 1922	241
Channel 1923	267
Channel 1924	283
Channel 1925	285
Channel 1926	273
Channel 1927	281
Channel 1928	327
Channel 1929	325
Channel 1930	335
Channel 1931	310
Channel 1932	273
Channel 1933	268
Channel 1934	274
Channel 1935	253
Channel 1936	221
Channel 1937	176
Channel 1938	177
Channel 1939	149
Channel 1940	127
Channel 1941	121
Channel 1942	104
Channel 1943	105
Channel 1944	89
Channel 1945	65
Channel 1946	66
Channel 1947	48
Channel 1948	50
Channel 1949	30
Channel 1950	40
Channel 1951	30
Channel 1952	40
Channel 1953	27
Channel 1954	38
Channel 1955	35
Channel 1956	32
Channel 1957	36
Channel 1958	43
Channel 1959	56
Channel 1960	49
Channel 1961	59
Channel 1962	41
Channel 1963	45
Channel 1964	52
Channel 1965	67
Channel 1966	63
Channel 1967	60
Channel 1968	46
Channel 1969	45
Channel 1970	48
Channel 1971	46
Channel 1972	51
Channel 1973	40
Channel 1974	44
Channel 1975	59
Channel 1976	36
Channel 1977	21
Channel 1978	30
Channel 1979	20
Channel 1980	16
Channel 1981	20
Channel 1982	17
Channel 1983	13
Channel 1984	12
Channel 1985	6
Channel 1986	10
Channel 1987	9
Channel 1988	15
Channel 1989	9
Channel 1990	8
Channel 1991	5
Channel 1992	9
Channel 1993	1
Channel 1994	6
[truncated: 2,102 more rows]
