# Supplementary material for: A dataset of 112 ligands for the preconcentration of mercury, uranium, lanthanum and other pollutants and heavy metals in water
Source: Data Brief. 2020 Feb 4;29:105236. doi: 10.1016/j.dib.2020.105236 (PMC7033335; doi:10.1016/j.dib.2020.105236)
Supplement: Multimedia component 71_Hippuric Acid 98_spl_ [file mmc71.txt]

Kalib 1	-0.354346
Kalib 2	0.012554
Kalib 3	0.001788
Kalib 4	0.000419
Kalib Square	0.000000
Kalib Fano	0.010361
Channel 1	0
Channel 2	0
Channel 3	0
Channel 4	0
Channel 5	0
Channel 6	0
Channel 7	0
Channel 8	0
Channel 9	0
Channel 10	0
Channel 11	0
Channel 12	0
Channel 13	2
Channel 14	16
Channel 15	71
Channel 16	329
Channel 17	1142
Channel 18	3641
Channel 19	9924
Channel 20	25023
Channel 21	56063
Channel 22	112169
Channel 23	203022
Channel 24	329052
Channel 25	475864
Channel 26	622429
Channel 27	736467
Channel 28	775157
Channel 29	733533
Channel 30	627412
Channel 31	479891
Channel 32	325860
Channel 33	200464
Channel 34	110757
Channel 35	54610
Channel 36	23761
Channel 37	9458
Channel 38	3388
Channel 39	1091
Channel 40	307
Channel 41	94
Channel 42	25
Channel 43	15
Channel 44	12
Channel 45	9
Channel 46	9
Channel 47	9
Channel 48	6
Channel 49	4
Channel 50	2
Channel 51	3
Channel 52	4
Channel 53	5
Channel 54	4
Channel 55	3
Channel 56	3
Channel 57	2
Channel 58	0
Channel 59	3
Channel 60	3
Channel 61	2
Channel 62	3
Channel 63	2
Channel 64	4
Channel 65	2
Channel 66	2
Channel 67	1
Channel 68	3
Channel 69	3
Channel 70	0
Channel 71	2
Channel 72	1
Channel 73	0
Channel 74	0
Channel 75	1
Channel 76	0
Channel 77	0
Channel 78	40
Channel 79	67
Channel 80	68
Channel 81	58
Channel 82	71
Channel 83	59
Channel 84	65
Channel 85	49
Channel 86	47
Channel 87	60
Channel 88	63
Channel 89	55
Channel 90	68
Channel 91	55
Channel 92	64
Channel 93	60
Channel 94	62
Channel 95	58
Channel 96	62
Channel 97	60
Channel 98	57
Channel 99	59
Channel 100	57
Channel 101	69
Channel 102	57
Channel 103	61
Channel 104	42
Channel 105	48
Channel 106	47
Channel 107	64
Channel 108	61
Channel 109	59
Channel 110	60
Channel 111	46
Channel 112	48
Channel 113	59
Channel 114	56
Channel 115	50
Channel 116	59
Channel 117	52
Channel 118	48
Channel 119	62
Channel 120	66
Channel 121	45
Channel 122	53
Channel 123	58
Channel 124	47
Channel 125	68
Channel 126	55
Channel 127	58
Channel 128	55
Channel 129	53
Channel 130	53
Channel 131	52
Channel 132	41
Channel 133	47
Channel 134	52
Channel 135	48
Channel 136	30
Channel 137	39
Channel 138	39
Channel 139	36
Channel 140	52
Channel 141	38
Channel 142	31
Channel 143	32
Channel 144	36
Channel 145	30
Channel 146	53
Channel 147	29
Channel 148	37
Channel 149	27
Channel 150	30
Channel 151	43
Channel 152	30
Channel 153	25
Channel 154	25
Channel 155	44
Channel 156	30
Channel 157	31
Channel 158	24
Channel 159	33
Channel 160	36
Channel 161	37
Channel 162	27
Channel 163	42
Channel 164	29
Channel 165	28
Channel 166	34
Channel 167	25
Channel 168	31
Channel 169	28
Channel 170	27
Channel 171	29
Channel 172	31
Channel 173	25
Channel 174	29
Channel 175	19
Channel 176	22
Channel 177	32
Channel 178	31
Channel 179	25
Channel 180	28
Channel 181	36
Channel 182	25
Channel 183	30
Channel 184	44
Channel 185	41
Channel 186	35
Channel 187	34
Channel 188	34
Channel 189	27
Channel 190	33
Channel 191	30
Channel 192	29
Channel 193	38
Channel 194	29
Channel 195	20
Channel 196	32
Channel 197	41
Channel 198	28
Channel 199	38
Channel 200	22
Channel 201	19
Channel 202	26
Channel 203	34
Channel 204	29
Channel 205	32
Channel 206	41
Channel 207	46
Channel 208	45
Channel 209	49
Channel 210	61
Channel 211	64
Channel 212	78
Channel 213	57
Channel 214	61
Channel 215	67
Channel 216	62
Channel 217	48
Channel 218	53
Channel 219	59
Channel 220	46
Channel 221	68
Channel 222	46
Channel 223	51
Channel 224	66
Channel 225	50
Channel 226	44
Channel 227	36
Channel 228	52
Channel 229	41
Channel 230	31
Channel 231	41
Channel 232	29
Channel 233	30
Channel 234	30
Channel 235	38
Channel 236	42
Channel 237	33
Channel 238	35
Channel 239	32
Channel 240	36
Channel 241	28
Channel 242	35
Channel 243	41
Channel 244	32
Channel 245	42
Channel 246	58
Channel 247	55
Channel 248	57
Channel 249	87
Channel 250	96
Channel 251	137
Channel 252	150
Channel 253	188
Channel 254	204
Channel 255	259
Channel 256	320
Channel 257	390
Channel 258	453
Channel 259	561
Channel 260	761
Channel 261	860
Channel 262	1031
Channel 263	1181
Channel 264	1207
Channel 265	1186
Channel 266	1124
Channel 267	1007
Channel 268	966
Channel 269	723
Channel 270	566
Channel 271	414
Channel 272	310
Channel 273	249
Channel 274	158
Channel 275	149
Channel 276	127
Channel 277	111
Channel 278	95
Channel 279	109
Channel 280	115
Channel 281	138
Channel 282	145
Channel 283	169
Channel 284	137
Channel 285	155
Channel 286	130
Channel 287	94
Channel 288	89
Channel 289	83
Channel 290	52
Channel 291	57
Channel 292	36
Channel 293	34
Channel 294	19
Channel 295	22
Channel 296	19
Channel 297	16
Channel 298	16
Channel 299	16
Channel 300	22
Channel 301	7
Channel 302	13
Channel 303	11
Channel 304	15
Channel 305	18
Channel 306	14
Channel 307	26
Channel 308	13
Channel 309	13
Channel 310	19
Channel 311	22
Channel 312	31
Channel 313	40
Channel 314	40
Channel 315	73
Channel 316	68
Channel 317	74
Channel 318	100
Channel 319	137
Channel 320	144
Channel 321	156
Channel 322	177
Channel 323	189
Channel 324	181
Channel 325	169
Channel 326	134
Channel 327	121
Channel 328	89
Channel 329	93
Channel 330	81
Channel 331	45
Channel 332	47
Channel 333	28
Channel 334	23
Channel 335	17
Channel 336	21
Channel 337	18
Channel 338	17
Channel 339	28
Channel 340	22
Channel 341	25
Channel 342	28
Channel 343	28
Channel 344	28
Channel 345	29
Channel 346	34
Channel 347	29
Channel 348	31
Channel 349	34
Channel 350	28
Channel 351	40
Channel 352	40
Channel 353	19
Channel 354	28
Channel 355	23
Channel 356	16
Channel 357	19
Channel 358	13
Channel 359	15
Channel 360	13
Channel 361	12
Channel 362	13
Channel 363	13
Channel 364	13
Channel 365	12
Channel 366	12
Channel 367	12
Channel 368	14
Channel 369	14
Channel 370	13
Channel 371	12
Channel 372	9
Channel 373	16
Channel 374	16
Channel 375	8
Channel 376	13
Channel 377	10
Channel 378	14
Channel 379	16
Channel 380	10
Channel 381	8
Channel 382	12
Channel 383	9
Channel 384	17
Channel 385	17
Channel 386	15
Channel 387	12
Channel 388	10
Channel 389	11
Channel 390	9
Channel 391	13
Channel 392	15
Channel 393	15
Channel 394	10
Channel 395	15
Channel 396	16
Channel 397	19
Channel 398	18
Channel 399	12
Channel 400	17
Channel 401	19
Channel 402	23
Channel 403	13
Channel 404	7
Channel 405	15
Channel 406	19
Channel 407	13
Channel 408	15
Channel 409	9
Channel 410	13
Channel 411	16
Channel 412	22
Channel 413	8
Channel 414	10
Channel 415	9
Channel 416	12
Channel 417	12
Channel 418	11
Channel 419	11
Channel 420	11
Channel 421	9
Channel 422	17
Channel 423	9
Channel 424	7
Channel 425	11
Channel 426	11
Channel 427	5
Channel 428	12
Channel 429	18
Channel 430	12
Channel 431	10
Channel 432	9
Channel 433	8
Channel 434	14
Channel 435	11
Channel 436	20
Channel 437	10
Channel 438	15
Channel 439	12
Channel 440	15
Channel 441	5
Channel 442	17
Channel 443	14
Channel 444	14
Channel 445	11
Channel 446	11
Channel 447	12
Channel 448	13
Channel 449	16
Channel 450	31
Channel 451	28
Channel 452	24
Channel 453	32
Channel 454	37
Channel 455	57
Channel 456	59
Channel 457	64
Channel 458	69
Channel 459	84
Channel 460	69
Channel 461	76
Channel 462	65
Channel 463	78
Channel 464	73
Channel 465	48
Channel 466	34
Channel 467	31
Channel 468	34
Channel 469	27
Channel 470	30
Channel 471	13
Channel 472	16
Channel 473	14
Channel 474	11
Channel 475	17
Channel 476	9
Channel 477	15
Channel 478	16
Channel 479	14
Channel 480	8
Channel 481	13
Channel 482	10
Channel 483	11
Channel 484	16
Channel 485	8
Channel 486	10
Channel 487	10
Channel 488	16
Channel 489	7
Channel 490	14
Channel 491	15
Channel 492	16
Channel 493	25
Channel 494	14
Channel 495	24
Channel 496	26
Channel 497	26
Channel 498	27
Channel 499	30
Channel 500	34
Channel 501	34
Channel 502	32
Channel 503	30
Channel 504	24
Channel 505	15
Channel 506	25
Channel 507	25
Channel 508	14
Channel 509	13
Channel 510	14
Channel 511	17
Channel 512	16
Channel 513	18
Channel 514	13
Channel 515	12
Channel 516	11
Channel 517	19
Channel 518	18
Channel 519	18
Channel 520	19
Channel 521	21
Channel 522	27
Channel 523	30
Channel 524	19
Channel 525	36
Channel 526	31
Channel 527	54
Channel 528	54
Channel 529	72
Channel 530	105
Channel 531	127
Channel 532	165
Channel 533	215
Channel 534	253
Channel 535	305
Channel 536	328
Channel 537	363
Channel 538	367
Channel 539	374
Channel 540	363
Channel 541	376
Channel 542	336
Channel 543	301
Channel 544	249
Channel 545	236
Channel 546	200
Channel 547	139
Channel 548	99
Channel 549	76
Channel 550	56
Channel 551	45
Channel 552	35
Channel 553	27
Channel 554	14
Channel 555	16
Channel 556	15
Channel 557	15
Channel 558	19
Channel 559	12
Channel 560	12
Channel 561	11
Channel 562	15
Channel 563	9
Channel 564	22
Channel 565	11
Channel 566	13
Channel 567	12
Channel 568	23
Channel 569	13
Channel 570	18
Channel 571	14
Channel 572	21
Channel 573	18
Channel 574	15
Channel 575	14
Channel 576	18
Channel 577	16
Channel 578	34
Channel 579	19
Channel 580	32
Channel 581	32
Channel 582	39
Channel 583	41
Channel 584	47
Channel 585	61
Channel 586	65
Channel 587	60
Channel 588	72
Channel 589	77
Channel 590	65
Channel 591	82
Channel 592	65
Channel 593	76
Channel 594	70
Channel 595	63
Channel 596	64
Channel 597	43
Channel 598	31
Channel 599	34
Channel 600	35
Channel 601	27
Channel 602	25
Channel 603	25
Channel 604	19
Channel 605	21
Channel 606	16
Channel 607	21
Channel 608	10
Channel 609	19
Channel 610	21
Channel 611	24
Channel 612	26
Channel 613	30
Channel 614	38
Channel 615	47
Channel 616	83
Channel 617	103
Channel 618	104
Channel 619	119
Channel 620	145
Channel 621	169
Channel 622	196
Channel 623	195
Channel 624	200
Channel 625	195
Channel 626	193
Channel 627	203
Channel 628	170
Channel 629	154
Channel 630	131
Channel 631	113
Channel 632	108
Channel 633	95
Channel 634	67
Channel 635	54
Channel 636	46
Channel 637	26
Channel 638	23
Channel 639	21
Channel 640	24
Channel 641	10
Channel 642	14
Channel 643	10
Channel 644	15
Channel 645	6
Channel 646	15
Channel 647	9
Channel 648	11
Channel 649	18
Channel 650	12
Channel 651	12
Channel 652	14
Channel 653	19
Channel 654	22
Channel 655	12
Channel 656	16
Channel 657	15
Channel 658	25
Channel 659	14
Channel 660	18
Channel 661	18
Channel 662	22
Channel 663	25
Channel 664	28
Channel 665	25
Channel 666	31
Channel 667	37
Channel 668	38
Channel 669	41
Channel 670	30
Channel 671	35
Channel 672	38
Channel 673	29
Channel 674	40
Channel 675	31
Channel 676	24
Channel 677	37
Channel 678	20
Channel 679	23
Channel 680	40
Channel 681	35
Channel 682	36
Channel 683	41
Channel 684	39
Channel 685	57
Channel 686	56
Channel 687	43
Channel 688	72
Channel 689	64
Channel 690	52
Channel 691	48
Channel 692	41
Channel 693	33
Channel 694	38
Channel 695	39
Channel 696	33
Channel 697	27
Channel 698	27
Channel 699	23
Channel 700	14
Channel 701	23
Channel 702	16
Channel 703	16
Channel 704	19
Channel 705	25
Channel 706	18
Channel 707	24
Channel 708	34
Channel 709	35
Channel 710	48
Channel 711	36
Channel 712	73
Channel 713	49
Channel 714	54
Channel 715	41
Channel 716	64
Channel 717	60
Channel 718	78
Channel 719	60
Channel 720	75
Channel 721	49
Channel 722	51
Channel 723	50
Channel 724	29
Channel 725	40
Channel 726	29
Channel 727	31
Channel 728	32
Channel 729	28
Channel 730	19
Channel 731	23
Channel 732	22
Channel 733	18
Channel 734	11
Channel 735	19
Channel 736	22
Channel 737	10
Channel 738	17
Channel 739	22
Channel 740	19
Channel 741	13
Channel 742	14
Channel 743	14
Channel 744	19
Channel 745	22
Channel 746	18
Channel 747	25
Channel 748	16
Channel 749	10
Channel 750	19
Channel 751	14
Channel 752	16
Channel 753	14
Channel 754	17
Channel 755	16
Channel 756	10
Channel 757	25
Channel 758	17
Channel 759	12
Channel 760	20
Channel 761	16
Channel 762	15
Channel 763	19
Channel 764	19
Channel 765	23
Channel 766	16
Channel 767	20
Channel 768	18
Channel 769	21
Channel 770	21
Channel 771	12
Channel 772	14
Channel 773	14
Channel 774	9
Channel 775	13
Channel 776	13
Channel 777	14
Channel 778	30
Channel 779	16
Channel 780	15
Channel 781	13
Channel 782	33
Channel 783	24
Channel 784	20
Channel 785	18
Channel 786	17
Channel 787	17
Channel 788	21
Channel 789	22
Channel 790	26
Channel 791	34
Channel 792	17
Channel 793	27
Channel 794	28
Channel 795	31
Channel 796	26
Channel 797	21
Channel 798	25
Channel 799	21
Channel 800	31
Channel 801	24
Channel 802	31
Channel 803	20
Channel 804	26
Channel 805	28
Channel 806	21
Channel 807	23
Channel 808	16
Channel 809	16
Channel 810	20
Channel 811	19
Channel 812	22
Channel 813	20
Channel 814	23
Channel 815	20
Channel 816	20
Channel 817	18
Channel 818	23
Channel 819	19
Channel 820	25
Channel 821	19
Channel 822	15
Channel 823	14
Channel 824	20
Channel 825	6
Channel 826	19
Channel 827	11
Channel 828	22
Channel 829	12
Channel 830	18
Channel 831	13
Channel 832	19
Channel 833	16
Channel 834	15
Channel 835	29
Channel 836	30
Channel 837	21
Channel 838	10
Channel 839	17
Channel 840	13
Channel 841	25
Channel 842	15
Channel 843	21
Channel 844	20
Channel 845	21
Channel 846	23
Channel 847	19
Channel 848	11
Channel 849	15
Channel 850	14
Channel 851	21
Channel 852	13
Channel 853	17
Channel 854	17
Channel 855	19
Channel 856	25
Channel 857	14
Channel 858	14
Channel 859	20
Channel 860	20
Channel 861	22
Channel 862	16
Channel 863	14
Channel 864	15
Channel 865	18
Channel 866	28
Channel 867	23
Channel 868	22
Channel 869	20
Channel 870	15
Channel 871	15
Channel 872	31
Channel 873	26
Channel 874	16
Channel 875	21
Channel 876	17
Channel 877	17
Channel 878	26
Channel 879	27
Channel 880	17
Channel 881	15
Channel 882	21
Channel 883	17
Channel 884	21
Channel 885	23
Channel 886	21
Channel 887	21
Channel 888	21
Channel 889	15
Channel 890	18
Channel 891	25
Channel 892	22
Channel 893	19
Channel 894	19
Channel 895	20
Channel 896	18
Channel 897	16
Channel 898	19
Channel 899	26
Channel 900	31
Channel 901	15
Channel 902	11
Channel 903	13
Channel 904	15
Channel 905	21
Channel 906	26
Channel 907	24
Channel 908	17
Channel 909	18
Channel 910	15
Channel 911	31
Channel 912	20
Channel 913	24
Channel 914	21
Channel 915	17
Channel 916	27
Channel 917	19
Channel 918	17
Channel 919	23
Channel 920	16
Channel 921	23
Channel 922	17
Channel 923	15
Channel 924	22
Channel 925	33
Channel 926	26
Channel 927	26
Channel 928	24
Channel 929	25
Channel 930	22
Channel 931	13
Channel 932	18
Channel 933	26
Channel 934	15
Channel 935	24
Channel 936	21
Channel 937	21
Channel 938	22
Channel 939	28
Channel 940	23
Channel 941	22
Channel 942	26
Channel 943	26
Channel 944	20
Channel 945	25
Channel 946	33
Channel 947	21
Channel 948	26
Channel 949	16
Channel 950	27
Channel 951	33
Channel 952	27
Channel 953	21
Channel 954	22
Channel 955	21
Channel 956	24
Channel 957	20
Channel 958	18
Channel 959	30
Channel 960	27
Channel 961	33
Channel 962	19
Channel 963	19
Channel 964	29
Channel 965	14
Channel 966	26
Channel 967	18
Channel 968	27
Channel 969	17
Channel 970	28
Channel 971	25
Channel 972	23
Channel 973	21
Channel 974	23
Channel 975	29
Channel 976	23
Channel 977	31
Channel 978	16
Channel 979	18
Channel 980	17
Channel 981	34
Channel 982	22
Channel 983	25
Channel 984	29
Channel 985	12
Channel 986	39
Channel 987	23
Channel 988	21
Channel 989	18
Channel 990	13
Channel 991	12
Channel 992	26
Channel 993	26
Channel 994	30
Channel 995	20
Channel 996	26
Channel 997	31
Channel 998	28
Channel 999	25
Channel 1000	24
Channel 1001	25
Channel 1002	20
Channel 1003	22
Channel 1004	26
Channel 1005	26
Channel 1006	15
Channel 1007	22
Channel 1008	22
Channel 1009	27
Channel 1010	25
Channel 1011	17
Channel 1012	23
Channel 1013	19
Channel 1014	23
Channel 1015	25
Channel 1016	31
Channel 1017	28
Channel 1018	15
Channel 1019	25
Channel 1020	23
Channel 1021	22
Channel 1022	18
Channel 1023	22
Channel 1024	26
Channel 1025	24
Channel 1026	29
Channel 1027	35
Channel 1028	22
Channel 1029	25
Channel 1030	22
Channel 1031	29
Channel 1032	31
Channel 1033	28
Channel 1034	24
Channel 1035	26
Channel 1036	32
Channel 1037	30
Channel 1038	27
Channel 1039	36
Channel 1040	28
Channel 1041	28
Channel 1042	26
Channel 1043	25
Channel 1044	26
Channel 1045	27
Channel 1046	34
Channel 1047	29
Channel 1048	27
Channel 1049	21
Channel 1050	25
Channel 1051	23
Channel 1052	24
Channel 1053	25
Channel 1054	20
Channel 1055	38
Channel 1056	28
Channel 1057	26
Channel 1058	26
Channel 1059	35
Channel 1060	33
Channel 1061	39
Channel 1062	20
Channel 1063	29
Channel 1064	21
Channel 1065	30
Channel 1066	28
Channel 1067	16
Channel 1068	25
Channel 1069	24
Channel 1070	33
Channel 1071	28
Channel 1072	23
Channel 1073	32
Channel 1074	25
Channel 1075	22
Channel 1076	20
Channel 1077	22
Channel 1078	27
Channel 1079	35
Channel 1080	32
Channel 1081	20
Channel 1082	24
Channel 1083	27
Channel 1084	25
Channel 1085	27
Channel 1086	31
Channel 1087	21
Channel 1088	21
Channel 1089	28
Channel 1090	23
Channel 1091	32
Channel 1092	38
Channel 1093	38
Channel 1094	22
Channel 1095	41
Channel 1096	29
Channel 1097	38
Channel 1098	37
Channel 1099	30
Channel 1100	32
Channel 1101	34
Channel 1102	28
Channel 1103	26
Channel 1104	33
Channel 1105	25
Channel 1106	30
Channel 1107	37
Channel 1108	26
Channel 1109	23
Channel 1110	24
Channel 1111	29
Channel 1112	32
Channel 1113	37
Channel 1114	40
Channel 1115	41
Channel 1116	27
Channel 1117	27
Channel 1118	34
Channel 1119	31
Channel 1120	36
Channel 1121	28
Channel 1122	30
Channel 1123	33
Channel 1124	37
Channel 1125	36
Channel 1126	37
Channel 1127	39
Channel 1128	39
Channel 1129	31
Channel 1130	41
Channel 1131	30
Channel 1132	40
Channel 1133	33
Channel 1134	49
Channel 1135	32
Channel 1136	39
Channel 1137	40
Channel 1138	47
Channel 1139	43
Channel 1140	48
Channel 1141	42
Channel 1142	40
Channel 1143	37
Channel 1144	37
Channel 1145	35
Channel 1146	38
Channel 1147	37
Channel 1148	42
Channel 1149	35
Channel 1150	37
Channel 1151	40
Channel 1152	44
Channel 1153	52
Channel 1154	39
Channel 1155	51
Channel 1156	41
Channel 1157	58
Channel 1158	46
Channel 1159	51
Channel 1160	62
Channel 1161	44
Channel 1162	42
Channel 1163	56
Channel 1164	50
Channel 1165	55
Channel 1166	57
Channel 1167	54
Channel 1168	50
Channel 1169	53
Channel 1170	55
Channel 1171	65
Channel 1172	40
Channel 1173	47
Channel 1174	49
Channel 1175	52
Channel 1176	54
Channel 1177	65
Channel 1178	59
Channel 1179	55
Channel 1180	61
Channel 1181	59
Channel 1182	85
Channel 1183	84
Channel 1184	59
Channel 1185	62
Channel 1186	66
Channel 1187	76
Channel 1188	77
Channel 1189	74
Channel 1190	74
Channel 1191	78
Channel 1192	78
Channel 1193	77
Channel 1194	76
Channel 1195	77
Channel 1196	88
Channel 1197	53
Channel 1198	84
Channel 1199	79
Channel 1200	82
Channel 1201	90
Channel 1202	93
Channel 1203	92
Channel 1204	109
Channel 1205	83
Channel 1206	89
Channel 1207	86
Channel 1208	95
Channel 1209	96
Channel 1210	102
Channel 1211	114
Channel 1212	105
Channel 1213	110
Channel 1214	116
Channel 1215	107
Channel 1216	136
Channel 1217	145
Channel 1218	120
Channel 1219	134
Channel 1220	130
Channel 1221	134
Channel 1222	150
Channel 1223	129
Channel 1224	142
Channel 1225	125
Channel 1226	128
Channel 1227	166
Channel 1228	146
Channel 1229	169
Channel 1230	176
Channel 1231	173
Channel 1232	184
Channel 1233	172
Channel 1234	179
Channel 1235	235
Channel 1236	192
Channel 1237	205
Channel 1238	219
Channel 1239	207
Channel 1240	195
Channel 1241	216
Channel 1242	243
Channel 1243	224
Channel 1244	260
Channel 1245	273
Channel 1246	250
Channel 1247	285
Channel 1248	289
Channel 1249	269
Channel 1250	310
Channel 1251	297
Channel 1252	345
Channel 1253	336
Channel 1254	326
Channel 1255	338
Channel 1256	316
Channel 1257	382
Channel 1258	357
Channel 1259	417
Channel 1260	414
Channel 1261	385
Channel 1262	409
Channel 1263	468
Channel 1264	456
Channel 1265	472
Channel 1266	496
Channel 1267	450
Channel 1268	519
Channel 1269	518
Channel 1270	554
Channel 1271	530
Channel 1272	530
Channel 1273	549
Channel 1274	544
Channel 1275	610
Channel 1276	577
Channel 1277	616
Channel 1278	589
Channel 1279	640
Channel 1280	574
Channel 1281	608
Channel 1282	644
Channel 1283	645
Channel 1284	642
Channel 1285	637
Channel 1286	640
Channel 1287	652
Channel 1288	644
Channel 1289	699
Channel 1290	658
Channel 1291	676
Channel 1292	691
Channel 1293	689
Channel 1294	706
Channel 1295	728
Channel 1296	759
Channel 1297	718
Channel 1298	723
Channel 1299	705
Channel 1300	737
Channel 1301	754
Channel 1302	741
Channel 1303	816
Channel 1304	832
Channel 1305	831
Channel 1306	850
Channel 1307	904
Channel 1308	886
Channel 1309	959
Channel 1310	985
Channel 1311	998
Channel 1312	1092
Channel 1313	1100
Channel 1314	1160
Channel 1315	1198
Channel 1316	1290
Channel 1317	1304
Channel 1318	1397
Channel 1319	1523
Channel 1320	1501
Channel 1321	1545
Channel 1322	1773
Channel 1323	1823
Channel 1324	1856
Channel 1325	1910
Channel 1326	2032
Channel 1327	2064
Channel 1328	2156
Channel 1329	2253
Channel 1330	2308
Channel 1331	2451
Channel 1332	2431
Channel 1333	2496
Channel 1334	2627
Channel 1335	2608
Channel 1336	2606
Channel 1337	2627
Channel 1338	2681
Channel 1339	2736
Channel 1340	2671
Channel 1341	2767
Channel 1342	2795
Channel 1343	2788
Channel 1344	2746
Channel 1345	2617
Channel 1346	2752
Channel 1347	2777
Channel 1348	2723
Channel 1349	2668
Channel 1350	2664
Channel 1351	2587
Channel 1352	2526
Channel 1353	2526
Channel 1354	2509
Channel 1355	2562
Channel 1356	2432
Channel 1357	2418
Channel 1358	2378
Channel 1359	2455
Channel 1360	2333
Channel 1361	2269
Channel 1362	2265
Channel 1363	2268
Channel 1364	2178
Channel 1365	2203
Channel 1366	2254
Channel 1367	2165
Channel 1368	2088
Channel 1369	2099
Channel 1370	2026
Channel 1371	1981
Channel 1372	1995
Channel 1373	1941
Channel 1374	1999
Channel 1375	1915
Channel 1376	1835
Channel 1377	1684
Channel 1378	1706
Channel 1379	1712
Channel 1380	1628
Channel 1381	1581
Channel 1382	1535
Channel 1383	1467
Channel 1384	1336
Channel 1385	1335
Channel 1386	1264
Channel 1387	1227
Channel 1388	1120
Channel 1389	1091
Channel 1390	1020
Channel 1391	1004
Channel 1392	937
Channel 1393	852
Channel 1394	845
Channel 1395	793
Channel 1396	789
Channel 1397	681
Channel 1398	726
Channel 1399	649
Channel 1400	666
Channel 1401	619
Channel 1402	596
Channel 1403	650
Channel 1404	609
Channel 1405	671
Channel 1406	750
Channel 1407	722
Channel 1408	848
Channel 1409	869
Channel 1410	932
Channel 1411	1002
Channel 1412	1134
Channel 1413	1186
Channel 1414	1249
Channel 1415	1310
Channel 1416	1386
Channel 1417	1364
Channel 1418	1511
Channel 1419	1546
Channel 1420	1547
Channel 1421	1547
Channel 1422	1483
Channel 1423	1497
Channel 1424	1308
Channel 1425	1303
Channel 1426	1269
Channel 1427	1133
Channel 1428	1045
Channel 1429	1009
Channel 1430	845
Channel 1431	756
Channel 1432	651
Channel 1433	613
Channel 1434	509
Channel 1435	452
Channel 1436	358
Channel 1437	339
Channel 1438	285
Channel 1439	259
Channel 1440	225
Channel 1441	191
Channel 1442	190
Channel 1443	184
Channel 1444	184
Channel 1445	172
Channel 1446	150
Channel 1447	152
Channel 1448	148
Channel 1449	140
Channel 1450	142
Channel 1451	142
Channel 1452	154
Channel 1453	158
Channel 1454	174
Channel 1455	152
Channel 1456	147
Channel 1457	187
Channel 1458	177
Channel 1459	166
Channel 1460	185
Channel 1461	181
Channel 1462	196
Channel 1463	210
Channel 1464	203
Channel 1465	219
Channel 1466	223
Channel 1467	254
Channel 1468	233
Channel 1469	285
Channel 1470	270
Channel 1471	301
Channel 1472	303
Channel 1473	328
Channel 1474	325
Channel 1475	381
Channel 1476	354
Channel 1477	355
Channel 1478	357
Channel 1479	393
Channel 1480	384
Channel 1481	417
Channel 1482	418
Channel 1483	384
Channel 1484	405
Channel 1485	508
Channel 1486	441
Channel 1487	428
Channel 1488	465
Channel 1489	442
Channel 1490	443
Channel 1491	413
Channel 1492	481
Channel 1493	495
Channel 1494	446
Channel 1495	455
Channel 1496	486
Channel 1497	416
Channel 1498	441
Channel 1499	427
Channel 1500	458
Channel 1501	466
Channel 1502	459
Channel 1503	424
Channel 1504	402
Channel 1505	437
Channel 1506	426
Channel 1507	406
Channel 1508	438
Channel 1509	416
Channel 1510	391
Channel 1511	388
Channel 1512	408
Channel 1513	373
Channel 1514	405
Channel 1515	391
Channel 1516	377
Channel 1517	376
Channel 1518	399
Channel 1519	375
Channel 1520	332
Channel 1521	387
Channel 1522	360
Channel 1523	347
Channel 1524	334
Channel 1525	389
Channel 1526	356
Channel 1527	350
Channel 1528	338
Channel 1529	333
Channel 1530	346
Channel 1531	308
Channel 1532	342
Channel 1533	345
Channel 1534	320
Channel 1535	288
Channel 1536	287
Channel 1537	284
Channel 1538	265
Channel 1539	275
Channel 1540	327
Channel 1541	264
Channel 1542	254
Channel 1543	281
Channel 1544	249
Channel 1545	251
Channel 1546	242
Channel 1547	211
Channel 1548	239
Channel 1549	231
Channel 1550	201
Channel 1551	196
Channel 1552	209
Channel 1553	178
Channel 1554	196
Channel 1555	201
Channel 1556	178
Channel 1557	154
Channel 1558	181
Channel 1559	170
Channel 1560	158
Channel 1561	137
Channel 1562	126
Channel 1563	136
Channel 1564	106
Channel 1565	118
Channel 1566	125
Channel 1567	123
Channel 1568	105
Channel 1569	120
Channel 1570	117
Channel 1571	116
Channel 1572	119
Channel 1573	78
Channel 1574	113
Channel 1575	127
Channel 1576	118
Channel 1577	115
Channel 1578	124
Channel 1579	131
Channel 1580	178
Channel 1581	159
Channel 1582	175
Channel 1583	202
Channel 1584	232
Channel 1585	242
Channel 1586	269
Channel 1587	294
Channel 1588	300
Channel 1589	322
Channel 1590	341
Channel 1591	348
Channel 1592	336
Channel 1593	330
Channel 1594	321
Channel 1595	336
Channel 1596	301
Channel 1597	299
Channel 1598	255
Channel 1599	263
Channel 1600	216
Channel 1601	185
Channel 1602	176
Channel 1603	139
Channel 1604	125
Channel 1605	124
Channel 1606	105
Channel 1607	89
Channel 1608	94
Channel 1609	79
Channel 1610	71
Channel 1611	72
Channel 1612	61
Channel 1613	56
Channel 1614	67
Channel 1615	71
Channel 1616	74
Channel 1617	70
Channel 1618	71
Channel 1619	77
Channel 1620	65
Channel 1621	74
Channel 1622	63
Channel 1623	70
Channel 1624	68
Channel 1625	62
Channel 1626	62
Channel 1627	51
Channel 1628	47
Channel 1629	48
Channel 1630	46
Channel 1631	41
Channel 1632	32
Channel 1633	31
Channel 1634	30
Channel 1635	31
Channel 1636	23
Channel 1637	22
Channel 1638	26
Channel 1639	23
Channel 1640	23
Channel 1641	15
Channel 1642	16
Channel 1643	21
Channel 1644	18
Channel 1645	23
Channel 1646	18
Channel 1647	14
Channel 1648	15
Channel 1649	16
Channel 1650	19
Channel 1651	18
Channel 1652	19
Channel 1653	10
Channel 1654	7
Channel 1655	9
Channel 1656	10
Channel 1657	18
Channel 1658	15
Channel 1659	7
Channel 1660	23
Channel 1661	15
Channel 1662	13
Channel 1663	17
Channel 1664	17
Channel 1665	15
Channel 1666	19
Channel 1667	22
Channel 1668	16
Channel 1669	26
Channel 1670	12
Channel 1671	20
Channel 1672	19
Channel 1673	17
Channel 1674	15
Channel 1675	12
Channel 1676	16
Channel 1677	19
Channel 1678	17
Channel 1679	22
Channel 1680	18
Channel 1681	22
Channel 1682	24
Channel 1683	29
Channel 1684	35
Channel 1685	35
Channel 1686	43
Channel 1687	65
Channel 1688	81
Channel 1689	90
Channel 1690	96
Channel 1691	154
Channel 1692	169
Channel 1693	185
Channel 1694	222
Channel 1695	265
Channel 1696	288
Channel 1697	328
Channel 1698	371
Channel 1699	437
Channel 1700	523
Channel 1701	545
Channel 1702	587
Channel 1703	655
Channel 1704	701
Channel 1705	770
Channel 1706	800
Channel 1707	860
Channel 1708	914
Channel 1709	986
Channel 1710	971
Channel 1711	999
Channel 1712	1019
Channel 1713	1042
Channel 1714	1142
Channel 1715	1109
Channel 1716	1103
Channel 1717	1051
Channel 1718	1123
Channel 1719	1080
Channel 1720	1033
Channel 1721	925
Channel 1722	863
Channel 1723	814
Channel 1724	772
Channel 1725	727
Channel 1726	597
Channel 1727	568
Channel 1728	471
Channel 1729	432
Channel 1730	361
Channel 1731	294
Channel 1732	230
Channel 1733	207
Channel 1734	157
Channel 1735	105
Channel 1736	129
Channel 1737	91
Channel 1738	54
Channel 1739	49
Channel 1740	39
Channel 1741	37
Channel 1742	31
Channel 1743	29
Channel 1744	19
Channel 1745	19
Channel 1746	20
Channel 1747	13
Channel 1748	23
Channel 1749	10
Channel 1750	19
Channel 1751	18
Channel 1752	16
Channel 1753	11
Channel 1754	9
Channel 1755	15
Channel 1756	10
Channel 1757	10
Channel 1758	20
Channel 1759	8
Channel 1760	16
Channel 1761	10
Channel 1762	11
Channel 1763	14
Channel 1764	11
Channel 1765	11
Channel 1766	17
Channel 1767	13
Channel 1768	9
Channel 1769	14
Channel 1770	10
Channel 1771	10
Channel 1772	10
Channel 1773	9
Channel 1774	19
Channel 1775	10
Channel 1776	14
Channel 1777	15
Channel 1778	6
Channel 1779	12
Channel 1780	14
Channel 1781	11
Channel 1782	10
Channel 1783	9
Channel 1784	13
Channel 1785	17
Channel 1786	11
Channel 1787	10
Channel 1788	15
Channel 1789	12
Channel 1790	17
Channel 1791	8
Channel 1792	11
Channel 1793	17
Channel 1794	9
Channel 1795	12
Channel 1796	13
Channel 1797	14
Channel 1798	14
Channel 1799	9
Channel 1800	19
Channel 1801	14
Channel 1802	9
Channel 1803	8
Channel 1804	15
Channel 1805	11
Channel 1806	8
Channel 1807	10
Channel 1808	8
Channel 1809	5
Channel 1810	8
Channel 1811	10
Channel 1812	8
Channel 1813	16
Channel 1814	10
Channel 1815	14
Channel 1816	16
Channel 1817	14
Channel 1818	18
Channel 1819	13
Channel 1820	22
Channel 1821	13
Channel 1822	10
Channel 1823	8
Channel 1824	13
Channel 1825	17
Channel 1826	10
Channel 1827	5
Channel 1828	8
Channel 1829	11
Channel 1830	16
Channel 1831	13
Channel 1832	14
Channel 1833	5
Channel 1834	11
Channel 1835	12
Channel 1836	12
Channel 1837	13
Channel 1838	14
Channel 1839	5
Channel 1840	15
Channel 1841	9
Channel 1842	8
Channel 1843	10
Channel 1844	14
Channel 1845	10
Channel 1846	12
Channel 1847	13
Channel 1848	11
Channel 1849	10
Channel 1850	10
Channel 1851	7
Channel 1852	9
Channel 1853	14
Channel 1854	5
Channel 1855	10
Channel 1856	15
Channel 1857	10
Channel 1858	15
Channel 1859	19
Channel 1860	20
Channel 1861	17
Channel 1862	11
Channel 1863	19
Channel 1864	17
Channel 1865	14
Channel 1866	16
Channel 1867	10
Channel 1868	16
Channel 1869	13
Channel 1870	12
Channel 1871	18
Channel 1872	14
Channel 1873	14
Channel 1874	7
Channel 1875	13
Channel 1876	13
Channel 1877	8
Channel 1878	14
Channel 1879	23
Channel 1880	12
Channel 1881	14
Channel 1882	12
Channel 1883	16
Channel 1884	12
Channel 1885	15
Channel 1886	9
Channel 1887	15
Channel 1888	12
Channel 1889	15
Channel 1890	13
Channel 1891	10
Channel 1892	15
Channel 1893	18
Channel 1894	10
Channel 1895	14
Channel 1896	16
Channel 1897	10
Channel 1898	18
Channel 1899	18
Channel 1900	19
Channel 1901	18
Channel 1902	18
Channel 1903	27
Channel 1904	31
Channel 1905	22
Channel 1906	32
Channel 1907	26
Channel 1908	29
Channel 1909	54
Channel 1910	59
Channel 1911	58
Channel 1912	62
Channel 1913	84
Channel 1914	85
Channel 1915	133
Channel 1916	117
Channel 1917	170
Channel 1918	153
Channel 1919	167
Channel 1920	214
Channel 1921	210
Channel 1922	259
Channel 1923	234
Channel 1924	276
Channel 1925	302
Channel 1926	274
Channel 1927	302
Channel 1928	295
Channel 1929	328
Channel 1930	355
Channel 1931	253
Channel 1932	276
Channel 1933	275
Channel 1934	218
Channel 1935	228
Channel 1936	193
Channel 1937	195
Channel 1938	150
Channel 1939	176
Channel 1940	135
Channel 1941	133
Channel 1942	89
Channel 1943	68
Channel 1944	74
Channel 1945	56
Channel 1946	56
Channel 1947	45
Channel 1948	41
Channel 1949	50
Channel 1950	23
Channel 1951	32
Channel 1952	42
Channel 1953	29
Channel 1954	27
Channel 1955	43
Channel 1956	47
Channel 1957	52
Channel 1958	40
Channel 1959	44
Channel 1960	51
Channel 1961	43
Channel 1962	46
Channel 1963	55
Channel 1964	48
Channel 1965	45
Channel 1966	54
Channel 1967	55
Channel 1968	56
Channel 1969	65
Channel 1970	59
Channel 1971	52
Channel 1972	56
Channel 1973	42
Channel 1974	35
Channel 1975	34
Channel 1976	40
Channel 1977	33
Channel 1978	25
Channel 1979	23
Channel 1980	21
Channel 1981	23
Channel 1982	18
Channel 1983	13
Channel 1984	15
Channel 1985	6
Channel 1986	8
Channel 1987	10
Channel 1988	9
Channel 1989	9
Channel 1990	8
Channel 1991	7
Channel 1992	5
Channel 1993	13
Channel 1994	2
[truncated: 2,102 more rows]
