# Supplementary material for: A dataset of 112 ligands for the preconcentration of mercury, uranium, lanthanum and other pollutants and heavy metals in water
Source: Data Brief. 2020 Feb 4;29:105236. doi: 10.1016/j.dib.2020.105236 (PMC7033335; doi:10.1016/j.dib.2020.105236)
Supplement: Multimedia component 72_Hydrazine sulfate [file mmc72.txt]

Kalib 1	-0.354346
Kalib 2	0.012554
Kalib 3	0.001788
Kalib 4	0.000419
Kalib Square	0.000000
Kalib Fano	0.010361
Channel 1	0
Channel 2	0
Channel 3	0
Channel 4	0
Channel 5	0
Channel 6	0
Channel 7	0
Channel 8	0
Channel 9	0
Channel 10	0
Channel 11	0
Channel 12	0
Channel 13	2
Channel 14	20
Channel 15	89
Channel 16	308
Channel 17	1127
Channel 18	3566
Channel 19	10066
Channel 20	24709
Channel 21	55544
Channel 22	111773
Channel 23	202972
Channel 24	328314
Channel 25	475483
Channel 26	623968
Channel 27	736135
Channel 28	778108
Channel 29	737714
Channel 30	627376
Channel 31	478512
Channel 32	326198
Channel 33	199867
Channel 34	110740
Channel 35	54089
Channel 36	23690
Channel 37	9364
Channel 38	3295
Channel 39	1029
Channel 40	290
Channel 41	92
Channel 42	23
Channel 43	15
Channel 44	8
Channel 45	6
Channel 46	8
Channel 47	7
Channel 48	4
Channel 49	3
Channel 50	1
Channel 51	5
Channel 52	10
Channel 53	1
Channel 54	5
Channel 55	3
Channel 56	4
Channel 57	1
Channel 58	2
Channel 59	3
Channel 60	3
Channel 61	2
Channel 62	5
Channel 63	2
Channel 64	3
Channel 65	2
Channel 66	1
Channel 67	2
Channel 68	1
Channel 69	2
Channel 70	1
Channel 71	2
Channel 72	1
Channel 73	0
Channel 74	2
Channel 75	4
Channel 76	3
Channel 77	4
Channel 78	31
Channel 79	51
Channel 80	62
Channel 81	65
Channel 82	64
Channel 83	63
Channel 84	45
Channel 85	62
Channel 86	57
Channel 87	55
Channel 88	59
Channel 89	49
Channel 90	53
Channel 91	71
Channel 92	59
Channel 93	55
Channel 94	53
Channel 95	60
Channel 96	48
Channel 97	61
Channel 98	51
Channel 99	67
Channel 100	57
Channel 101	59
Channel 102	57
Channel 103	63
Channel 104	46
Channel 105	49
Channel 106	51
Channel 107	64
Channel 108	57
Channel 109	63
Channel 110	35
Channel 111	55
Channel 112	43
Channel 113	53
Channel 114	39
Channel 115	46
Channel 116	50
Channel 117	42
Channel 118	54
Channel 119	58
Channel 120	56
Channel 121	61
Channel 122	50
Channel 123	53
Channel 124	54
Channel 125	69
Channel 126	63
Channel 127	55
Channel 128	58
Channel 129	64
Channel 130	31
Channel 131	59
Channel 132	48
Channel 133	43
Channel 134	29
Channel 135	43
Channel 136	34
Channel 137	29
Channel 138	29
Channel 139	34
Channel 140	48
Channel 141	44
Channel 142	39
Channel 143	34
Channel 144	30
Channel 145	37
Channel 146	34
Channel 147	39
Channel 148	25
Channel 149	28
Channel 150	27
Channel 151	37
Channel 152	41
Channel 153	30
Channel 154	37
Channel 155	31
Channel 156	32
Channel 157	26
Channel 158	33
Channel 159	39
Channel 160	33
Channel 161	33
Channel 162	27
Channel 163	28
Channel 164	28
Channel 165	32
Channel 166	36
Channel 167	36
Channel 168	24
Channel 169	29
Channel 170	25
Channel 171	21
Channel 172	27
Channel 173	29
Channel 174	27
Channel 175	27
Channel 176	27
Channel 177	28
Channel 178	32
Channel 179	39
Channel 180	33
Channel 181	36
Channel 182	30
Channel 183	28
Channel 184	27
Channel 185	35
Channel 186	39
Channel 187	43
Channel 188	30
Channel 189	38
Channel 190	34
Channel 191	32
Channel 192	32
Channel 193	38
Channel 194	43
Channel 195	27
Channel 196	25
Channel 197	34
Channel 198	25
Channel 199	28
Channel 200	31
Channel 201	25
Channel 202	32
Channel 203	27
Channel 204	26
Channel 205	38
Channel 206	44
Channel 207	36
Channel 208	54
Channel 209	44
Channel 210	61
Channel 211	55
Channel 212	62
Channel 213	52
Channel 214	72
Channel 215	54
Channel 216	63
Channel 217	64
Channel 218	85
Channel 219	52
Channel 220	56
Channel 221	49
Channel 222	43
Channel 223	56
Channel 224	45
Channel 225	48
Channel 226	40
Channel 227	51
Channel 228	38
Channel 229	39
Channel 230	43
Channel 231	30
Channel 232	42
Channel 233	34
Channel 234	28
Channel 235	30
Channel 236	35
Channel 237	34
Channel 238	29
Channel 239	32
Channel 240	30
Channel 241	36
Channel 242	32
Channel 243	33
Channel 244	38
Channel 245	38
Channel 246	50
Channel 247	61
Channel 248	66
Channel 249	87
Channel 250	98
Channel 251	139
Channel 252	165
Channel 253	209
Channel 254	211
Channel 255	298
Channel 256	295
Channel 257	378
Channel 258	441
Channel 259	565
Channel 260	766
Channel 261	866
Channel 262	1019
Channel 263	1062
Channel 264	1222
Channel 265	1176
Channel 266	1096
Channel 267	1079
Channel 268	916
Channel 269	709
Channel 270	565
Channel 271	430
Channel 272	311
Channel 273	227
Channel 274	155
Channel 275	148
Channel 276	108
Channel 277	117
Channel 278	110
Channel 279	127
Channel 280	139
Channel 281	145
Channel 282	155
Channel 283	157
Channel 284	147
Channel 285	142
Channel 286	113
Channel 287	101
Channel 288	90
Channel 289	71
Channel 290	63
Channel 291	55
Channel 292	36
Channel 293	30
Channel 294	20
Channel 295	20
Channel 296	21
Channel 297	20
Channel 298	27
Channel 299	17
Channel 300	18
Channel 301	9
Channel 302	11
Channel 303	14
Channel 304	15
Channel 305	21
Channel 306	15
Channel 307	15
Channel 308	14
Channel 309	21
Channel 310	15
Channel 311	23
Channel 312	25
Channel 313	27
Channel 314	43
Channel 315	51
Channel 316	46
Channel 317	64
Channel 318	91
Channel 319	116
Channel 320	151
Channel 321	163
Channel 322	163
Channel 323	176
Channel 324	181
Channel 325	176
Channel 326	135
Channel 327	118
Channel 328	105
Channel 329	77
Channel 330	65
Channel 331	50
Channel 332	47
Channel 333	27
Channel 334	24
Channel 335	28
Channel 336	18
Channel 337	16
Channel 338	16
Channel 339	21
Channel 340	28
Channel 341	21
Channel 342	25
Channel 343	27
Channel 344	20
Channel 345	22
Channel 346	41
Channel 347	34
Channel 348	31
Channel 349	29
Channel 350	39
Channel 351	29
Channel 352	38
Channel 353	24
Channel 354	29
Channel 355	17
Channel 356	17
Channel 357	12
Channel 358	13
Channel 359	10
Channel 360	13
Channel 361	11
Channel 362	11
Channel 363	11
Channel 364	19
Channel 365	13
Channel 366	10
Channel 367	15
Channel 368	12
Channel 369	7
Channel 370	11
Channel 371	23
Channel 372	14
Channel 373	11
Channel 374	16
Channel 375	17
Channel 376	15
Channel 377	13
Channel 378	10
Channel 379	12
Channel 380	10
Channel 381	10
Channel 382	13
Channel 383	13
Channel 384	14
Channel 385	19
Channel 386	12
Channel 387	11
Channel 388	11
Channel 389	15
Channel 390	11
Channel 391	12
Channel 392	8
Channel 393	10
Channel 394	11
Channel 395	13
Channel 396	9
Channel 397	17
Channel 398	7
Channel 399	14
Channel 400	12
Channel 401	17
Channel 402	16
Channel 403	10
Channel 404	9
Channel 405	8
Channel 406	22
Channel 407	10
Channel 408	18
Channel 409	9
Channel 410	7
Channel 411	17
Channel 412	11
Channel 413	7
Channel 414	13
Channel 415	12
Channel 416	11
Channel 417	9
Channel 418	9
Channel 419	12
Channel 420	14
Channel 421	9
Channel 422	9
Channel 423	17
Channel 424	15
Channel 425	9
Channel 426	11
Channel 427	16
Channel 428	9
Channel 429	11
Channel 430	10
Channel 431	9
Channel 432	10
Channel 433	12
Channel 434	13
Channel 435	10
Channel 436	12
Channel 437	16
Channel 438	13
Channel 439	6
Channel 440	14
Channel 441	7
Channel 442	13
Channel 443	14
Channel 444	20
Channel 445	15
Channel 446	19
Channel 447	15
Channel 448	19
Channel 449	20
Channel 450	15
Channel 451	22
Channel 452	29
Channel 453	34
Channel 454	37
Channel 455	59
Channel 456	43
Channel 457	71
Channel 458	54
Channel 459	63
Channel 460	89
Channel 461	81
Channel 462	64
Channel 463	60
Channel 464	52
Channel 465	53
Channel 466	42
Channel 467	38
Channel 468	28
Channel 469	19
Channel 470	26
Channel 471	16
Channel 472	10
Channel 473	10
Channel 474	15
Channel 475	7
Channel 476	10
Channel 477	12
Channel 478	10
Channel 479	7
Channel 480	12
Channel 481	15
Channel 482	17
Channel 483	6
Channel 484	9
Channel 485	10
Channel 486	14
Channel 487	17
Channel 488	9
Channel 489	8
Channel 490	13
Channel 491	17
Channel 492	20
Channel 493	23
Channel 494	18
Channel 495	21
Channel 496	19
Channel 497	34
Channel 498	22
Channel 499	36
Channel 500	22
Channel 501	26
Channel 502	34
Channel 503	37
Channel 504	28
Channel 505	26
Channel 506	29
Channel 507	20
Channel 508	21
Channel 509	17
Channel 510	19
Channel 511	15
Channel 512	18
Channel 513	13
Channel 514	18
Channel 515	12
Channel 516	9
Channel 517	16
Channel 518	12
Channel 519	16
Channel 520	15
Channel 521	14
Channel 522	23
Channel 523	15
Channel 524	35
Channel 525	29
Channel 526	40
Channel 527	39
Channel 528	69
Channel 529	61
Channel 530	75
Channel 531	107
Channel 532	131
Channel 533	175
Channel 534	198
Channel 535	238
Channel 536	281
Channel 537	332
Channel 538	324
Channel 539	313
Channel 540	332
Channel 541	319
Channel 542	304
Channel 543	250
Channel 544	226
Channel 545	163
Channel 546	147
Channel 547	122
Channel 548	92
Channel 549	62
Channel 550	49
Channel 551	42
Channel 552	27
Channel 553	15
Channel 554	14
Channel 555	17
Channel 556	10
Channel 557	9
Channel 558	12
Channel 559	11
Channel 560	10
Channel 561	7
Channel 562	7
Channel 563	19
Channel 564	8
Channel 565	9
Channel 566	21
Channel 567	15
Channel 568	13
Channel 569	13
Channel 570	10
Channel 571	11
Channel 572	21
Channel 573	15
Channel 574	15
Channel 575	12
Channel 576	9
Channel 577	11
Channel 578	14
Channel 579	16
Channel 580	13
Channel 581	24
Channel 582	28
Channel 583	38
Channel 584	49
Channel 585	43
Channel 586	47
Channel 587	58
Channel 588	63
Channel 589	49
Channel 590	70
Channel 591	83
Channel 592	89
Channel 593	70
Channel 594	60
Channel 595	53
Channel 596	53
Channel 597	47
Channel 598	35
Channel 599	41
Channel 600	35
Channel 601	32
Channel 602	30
Channel 603	23
Channel 604	27
Channel 605	19
Channel 606	17
Channel 607	18
Channel 608	25
Channel 609	16
Channel 610	30
Channel 611	31
Channel 612	27
Channel 613	40
Channel 614	53
Channel 615	78
Channel 616	76
Channel 617	108
Channel 618	101
Channel 619	137
Channel 620	192
Channel 621	209
Channel 622	228
Channel 623	203
Channel 624	209
Channel 625	225
Channel 626	198
Channel 627	210
Channel 628	201
Channel 629	188
Channel 630	149
Channel 631	129
Channel 632	87
Channel 633	93
Channel 634	63
Channel 635	49
Channel 636	29
Channel 637	34
Channel 638	34
Channel 639	19
Channel 640	15
Channel 641	10
Channel 642	12
Channel 643	12
Channel 644	13
Channel 645	10
Channel 646	11
Channel 647	13
Channel 648	17
Channel 649	11
Channel 650	11
Channel 651	9
Channel 652	16
Channel 653	13
Channel 654	15
Channel 655	11
Channel 656	10
Channel 657	9
Channel 658	9
Channel 659	26
Channel 660	18
Channel 661	21
Channel 662	28
Channel 663	19
Channel 664	30
Channel 665	14
Channel 666	28
Channel 667	25
Channel 668	32
Channel 669	35
Channel 670	30
Channel 671	35
Channel 672	29
Channel 673	24
Channel 674	30
Channel 675	31
Channel 676	33
Channel 677	38
Channel 678	27
Channel 679	35
Channel 680	42
Channel 681	44
Channel 682	42
Channel 683	38
Channel 684	52
Channel 685	38
Channel 686	46
Channel 687	57
Channel 688	43
Channel 689	44
Channel 690	57
Channel 691	53
Channel 692	46
Channel 693	37
Channel 694	43
Channel 695	25
Channel 696	28
Channel 697	29
Channel 698	28
Channel 699	24
Channel 700	23
Channel 701	15
Channel 702	16
Channel 703	18
Channel 704	23
Channel 705	17
Channel 706	25
Channel 707	19
Channel 708	30
Channel 709	32
Channel 710	37
Channel 711	27
Channel 712	56
Channel 713	59
Channel 714	59
Channel 715	58
Channel 716	58
Channel 717	73
Channel 718	54
Channel 719	63
Channel 720	67
Channel 721	60
Channel 722	36
Channel 723	57
Channel 724	42
Channel 725	36
Channel 726	28
Channel 727	25
Channel 728	21
Channel 729	27
Channel 730	16
Channel 731	19
Channel 732	11
Channel 733	24
Channel 734	20
Channel 735	15
Channel 736	6
Channel 737	18
Channel 738	13
Channel 739	17
Channel 740	17
Channel 741	20
Channel 742	16
Channel 743	13
Channel 744	12
Channel 745	21
Channel 746	18
Channel 747	11
Channel 748	18
Channel 749	12
Channel 750	12
Channel 751	16
Channel 752	14
Channel 753	19
Channel 754	15
Channel 755	14
Channel 756	12
Channel 757	18
Channel 758	14
Channel 759	14
Channel 760	13
Channel 761	12
Channel 762	18
Channel 763	10
Channel 764	23
Channel 765	12
Channel 766	8
Channel 767	27
Channel 768	12
Channel 769	12
Channel 770	14
Channel 771	17
Channel 772	16
Channel 773	21
Channel 774	22
Channel 775	12
Channel 776	13
Channel 777	19
Channel 778	15
Channel 779	15
Channel 780	17
Channel 781	16
Channel 782	25
Channel 783	17
Channel 784	22
Channel 785	21
Channel 786	22
Channel 787	16
Channel 788	23
Channel 789	20
Channel 790	30
Channel 791	28
Channel 792	23
Channel 793	23
Channel 794	18
Channel 795	22
Channel 796	26
Channel 797	22
Channel 798	31
Channel 799	23
Channel 800	21
Channel 801	33
Channel 802	29
Channel 803	17
Channel 804	31
Channel 805	27
Channel 806	26
Channel 807	19
Channel 808	20
Channel 809	24
Channel 810	23
Channel 811	34
Channel 812	21
Channel 813	21
Channel 814	23
Channel 815	19
Channel 816	25
Channel 817	14
Channel 818	18
Channel 819	14
Channel 820	17
Channel 821	15
Channel 822	21
Channel 823	10
Channel 824	22
Channel 825	16
Channel 826	12
Channel 827	20
Channel 828	20
Channel 829	14
Channel 830	19
Channel 831	12
Channel 832	16
Channel 833	17
Channel 834	19
Channel 835	20
Channel 836	12
Channel 837	15
Channel 838	18
Channel 839	14
Channel 840	12
Channel 841	17
Channel 842	12
Channel 843	16
Channel 844	18
Channel 845	18
Channel 846	19
Channel 847	14
Channel 848	21
Channel 849	13
Channel 850	21
Channel 851	14
Channel 852	19
Channel 853	19
Channel 854	12
Channel 855	14
Channel 856	18
Channel 857	12
Channel 858	14
Channel 859	14
Channel 860	18
Channel 861	21
Channel 862	15
Channel 863	23
Channel 864	21
Channel 865	14
Channel 866	16
Channel 867	15
Channel 868	21
Channel 869	20
Channel 870	22
Channel 871	19
Channel 872	23
Channel 873	16
Channel 874	12
Channel 875	15
Channel 876	7
Channel 877	18
Channel 878	20
Channel 879	19
Channel 880	26
Channel 881	12
Channel 882	18
Channel 883	18
Channel 884	22
Channel 885	18
Channel 886	19
Channel 887	12
Channel 888	18
Channel 889	26
Channel 890	18
Channel 891	14
Channel 892	18
Channel 893	11
Channel 894	16
Channel 895	15
Channel 896	16
Channel 897	18
Channel 898	16
Channel 899	18
Channel 900	18
Channel 901	19
Channel 902	17
Channel 903	20
Channel 904	15
Channel 905	14
Channel 906	16
Channel 907	23
Channel 908	19
Channel 909	14
Channel 910	26
Channel 911	21
Channel 912	19
Channel 913	25
Channel 914	20
Channel 915	17
Channel 916	16
Channel 917	13
Channel 918	22
Channel 919	21
Channel 920	21
Channel 921	13
Channel 922	12
Channel 923	23
Channel 924	19
Channel 925	17
Channel 926	16
Channel 927	20
Channel 928	21
Channel 929	25
Channel 930	13
Channel 931	20
Channel 932	19
Channel 933	20
Channel 934	20
Channel 935	21
Channel 936	24
Channel 937	18
Channel 938	31
Channel 939	26
Channel 940	27
Channel 941	28
Channel 942	22
Channel 943	25
Channel 944	33
Channel 945	24
Channel 946	26
Channel 947	17
Channel 948	25
Channel 949	22
Channel 950	24
Channel 951	24
Channel 952	25
Channel 953	15
Channel 954	26
Channel 955	26
Channel 956	22
Channel 957	22
Channel 958	25
Channel 959	21
Channel 960	21
Channel 961	25
Channel 962	26
Channel 963	24
Channel 964	26
Channel 965	14
Channel 966	23
Channel 967	16
Channel 968	15
Channel 969	22
Channel 970	26
Channel 971	23
Channel 972	24
Channel 973	24
Channel 974	21
Channel 975	16
Channel 976	28
Channel 977	24
Channel 978	27
Channel 979	34
Channel 980	28
Channel 981	32
Channel 982	30
Channel 983	27
Channel 984	23
Channel 985	20
Channel 986	25
Channel 987	24
Channel 988	8
Channel 989	17
Channel 990	20
Channel 991	22
Channel 992	20
Channel 993	16
Channel 994	25
Channel 995	25
Channel 996	20
Channel 997	18
Channel 998	26
Channel 999	17
Channel 1000	16
Channel 1001	30
Channel 1002	20
Channel 1003	20
Channel 1004	20
Channel 1005	20
Channel 1006	13
Channel 1007	15
Channel 1008	12
Channel 1009	24
Channel 1010	11
Channel 1011	15
Channel 1012	18
Channel 1013	25
Channel 1014	17
Channel 1015	25
Channel 1016	11
Channel 1017	18
Channel 1018	25
Channel 1019	30
Channel 1020	23
Channel 1021	18
Channel 1022	18
Channel 1023	25
Channel 1024	17
Channel 1025	29
Channel 1026	17
Channel 1027	21
Channel 1028	24
Channel 1029	32
Channel 1030	26
Channel 1031	30
Channel 1032	28
Channel 1033	28
Channel 1034	29
Channel 1035	25
Channel 1036	21
Channel 1037	26
Channel 1038	29
Channel 1039	39
Channel 1040	26
Channel 1041	33
Channel 1042	27
Channel 1043	28
Channel 1044	22
Channel 1045	26
Channel 1046	23
Channel 1047	24
Channel 1048	20
Channel 1049	23
Channel 1050	25
Channel 1051	30
Channel 1052	27
Channel 1053	18
Channel 1054	25
Channel 1055	25
Channel 1056	27
Channel 1057	22
Channel 1058	21
Channel 1059	21
Channel 1060	18
Channel 1061	23
Channel 1062	21
Channel 1063	25
Channel 1064	22
Channel 1065	20
Channel 1066	23
Channel 1067	23
Channel 1068	27
Channel 1069	18
Channel 1070	21
Channel 1071	22
Channel 1072	31
Channel 1073	15
Channel 1074	18
Channel 1075	27
Channel 1076	30
Channel 1077	28
Channel 1078	21
Channel 1079	30
Channel 1080	31
Channel 1081	22
Channel 1082	28
Channel 1083	21
Channel 1084	37
Channel 1085	23
Channel 1086	24
Channel 1087	33
Channel 1088	33
Channel 1089	20
Channel 1090	28
Channel 1091	33
Channel 1092	26
Channel 1093	24
Channel 1094	25
Channel 1095	25
Channel 1096	26
Channel 1097	31
Channel 1098	22
Channel 1099	22
Channel 1100	35
Channel 1101	27
Channel 1102	22
Channel 1103	28
Channel 1104	26
Channel 1105	28
Channel 1106	26
Channel 1107	28
Channel 1108	34
Channel 1109	35
Channel 1110	27
Channel 1111	26
Channel 1112	25
Channel 1113	26
Channel 1114	35
Channel 1115	28
Channel 1116	28
Channel 1117	29
Channel 1118	22
Channel 1119	26
Channel 1120	34
Channel 1121	32
Channel 1122	27
Channel 1123	29
Channel 1124	33
Channel 1125	33
Channel 1126	35
Channel 1127	24
Channel 1128	32
Channel 1129	30
Channel 1130	32
Channel 1131	35
Channel 1132	31
Channel 1133	31
Channel 1134	26
Channel 1135	45
Channel 1136	29
Channel 1137	32
Channel 1138	24
Channel 1139	46
Channel 1140	30
Channel 1141	41
Channel 1142	36
Channel 1143	36
Channel 1144	38
Channel 1145	48
Channel 1146	25
Channel 1147	31
Channel 1148	40
Channel 1149	27
Channel 1150	39
Channel 1151	53
Channel 1152	35
Channel 1153	40
Channel 1154	42
Channel 1155	40
Channel 1156	41
Channel 1157	43
Channel 1158	41
Channel 1159	43
Channel 1160	45
Channel 1161	61
Channel 1162	45
Channel 1163	55
Channel 1164	40
Channel 1165	54
Channel 1166	48
Channel 1167	42
Channel 1168	52
Channel 1169	50
Channel 1170	47
Channel 1171	39
Channel 1172	47
Channel 1173	48
Channel 1174	39
Channel 1175	45
Channel 1176	52
Channel 1177	58
Channel 1178	57
Channel 1179	64
Channel 1180	57
Channel 1181	52
Channel 1182	60
Channel 1183	59
Channel 1184	52
Channel 1185	52
Channel 1186	56
Channel 1187	68
Channel 1188	62
Channel 1189	73
Channel 1190	73
Channel 1191	47
Channel 1192	77
Channel 1193	56
Channel 1194	79
Channel 1195	70
Channel 1196	82
Channel 1197	68
Channel 1198	65
Channel 1199	74
Channel 1200	65
Channel 1201	82
Channel 1202	85
Channel 1203	56
Channel 1204	85
Channel 1205	92
Channel 1206	85
Channel 1207	103
Channel 1208	85
Channel 1209	87
Channel 1210	111
Channel 1211	95
Channel 1212	92
Channel 1213	101
Channel 1214	94
Channel 1215	115
Channel 1216	124
Channel 1217	108
Channel 1218	124
Channel 1219	103
Channel 1220	115
Channel 1221	127
Channel 1222	123
Channel 1223	145
Channel 1224	118
Channel 1225	151
Channel 1226	159
Channel 1227	151
Channel 1228	154
Channel 1229	172
Channel 1230	165
Channel 1231	162
Channel 1232	148
Channel 1233	191
Channel 1234	154
Channel 1235	179
Channel 1236	197
Channel 1237	197
Channel 1238	191
Channel 1239	212
Channel 1240	182
Channel 1241	195
Channel 1242	223
Channel 1243	231
Channel 1244	242
Channel 1245	233
Channel 1246	214
Channel 1247	238
Channel 1248	281
Channel 1249	278
Channel 1250	301
Channel 1251	274
Channel 1252	314
Channel 1253	294
Channel 1254	304
Channel 1255	335
Channel 1256	335
Channel 1257	363
Channel 1258	355
Channel 1259	384
Channel 1260	369
Channel 1261	416
Channel 1262	396
Channel 1263	394
Channel 1264	441
Channel 1265	425
Channel 1266	512
Channel 1267	467
Channel 1268	474
Channel 1269	478
Channel 1270	472
Channel 1271	493
Channel 1272	485
Channel 1273	509
Channel 1274	566
Channel 1275	547
Channel 1276	541
Channel 1277	551
Channel 1278	533
Channel 1279	559
Channel 1280	589
Channel 1281	590
Channel 1282	601
Channel 1283	598
Channel 1284	591
Channel 1285	578
Channel 1286	609
Channel 1287	634
Channel 1288	623
Channel 1289	603
Channel 1290	612
Channel 1291	628
Channel 1292	633
Channel 1293	654
Channel 1294	657
Channel 1295	627
Channel 1296	663
Channel 1297	653
Channel 1298	636
Channel 1299	715
Channel 1300	666
Channel 1301	721
Channel 1302	754
Channel 1303	708
Channel 1304	720
Channel 1305	754
Channel 1306	770
Channel 1307	792
Channel 1308	828
Channel 1309	815
Channel 1310	900
Channel 1311	918
Channel 1312	904
Channel 1313	889
Channel 1314	1002
Channel 1315	1045
Channel 1316	1085
Channel 1317	1122
Channel 1318	1180
Channel 1319	1240
Channel 1320	1314
Channel 1321	1362
Channel 1322	1432
Channel 1323	1405
Channel 1324	1497
Channel 1325	1589
Channel 1326	1630
Channel 1327	1669
Channel 1328	1797
Channel 1329	1766
Channel 1330	1831
Channel 1331	1868
Channel 1332	1888
Channel 1333	2005
Channel 1334	2093
Channel 1335	2085
Channel 1336	2053
Channel 1337	2150
Channel 1338	2135
Channel 1339	2169
Channel 1340	2161
Channel 1341	2229
Channel 1342	2187
Channel 1343	2235
Channel 1344	2250
Channel 1345	2225
Channel 1346	2219
Channel 1347	2220
Channel 1348	2187
Channel 1349	2169
Channel 1350	2224
Channel 1351	2244
Channel 1352	2165
Channel 1353	2177
Channel 1354	2234
Channel 1355	2172
Channel 1356	2075
Channel 1357	2099
Channel 1358	2086
Channel 1359	2058
Channel 1360	2129
Channel 1361	2052
Channel 1362	2072
Channel 1363	2056
Channel 1364	2076
Channel 1365	1976
Channel 1366	1986
Channel 1367	2061
Channel 1368	2163
Channel 1369	1972
Channel 1370	1936
Channel 1371	1905
Channel 1372	1875
Channel 1373	1877
Channel 1374	1812
Channel 1375	1755
Channel 1376	1716
Channel 1377	1665
Channel 1378	1743
Channel 1379	1606
Channel 1380	1554
Channel 1381	1505
Channel 1382	1468
Channel 1383	1372
Channel 1384	1295
Channel 1385	1324
Channel 1386	1247
Channel 1387	1212
Channel 1388	1147
Channel 1389	1096
Channel 1390	998
Channel 1391	1023
Channel 1392	885
Channel 1393	787
Channel 1394	812
Channel 1395	770
Channel 1396	756
Channel 1397	695
Channel 1398	623
Channel 1399	633
Channel 1400	598
Channel 1401	614
Channel 1402	616
Channel 1403	629
Channel 1404	559
Channel 1405	635
Channel 1406	655
Channel 1407	766
Channel 1408	782
Channel 1409	793
Channel 1410	902
Channel 1411	965
Channel 1412	1065
Channel 1413	1102
Channel 1414	1190
Channel 1415	1234
Channel 1416	1237
Channel 1417	1306
Channel 1418	1240
Channel 1419	1366
Channel 1420	1353
Channel 1421	1452
Channel 1422	1471
Channel 1423	1343
Channel 1424	1375
Channel 1425	1247
Channel 1426	1152
Channel 1427	1133
Channel 1428	1003
Channel 1429	872
Channel 1430	859
Channel 1431	738
Channel 1432	637
Channel 1433	582
Channel 1434	496
Channel 1435	428
Channel 1436	339
Channel 1437	310
Channel 1438	274
Channel 1439	227
Channel 1440	186
Channel 1441	200
Channel 1442	181
Channel 1443	178
Channel 1444	161
Channel 1445	140
Channel 1446	137
Channel 1447	140
Channel 1448	114
Channel 1449	147
Channel 1450	140
Channel 1451	147
Channel 1452	144
Channel 1453	144
Channel 1454	138
Channel 1455	142
Channel 1456	152
Channel 1457	160
Channel 1458	160
Channel 1459	151
Channel 1460	184
Channel 1461	155
Channel 1462	168
Channel 1463	172
Channel 1464	208
Channel 1465	206
Channel 1466	206
Channel 1467	251
Channel 1468	222
Channel 1469	236
Channel 1470	207
Channel 1471	279
Channel 1472	306
Channel 1473	248
Channel 1474	315
Channel 1475	263
Channel 1476	308
Channel 1477	324
Channel 1478	306
Channel 1479	295
Channel 1480	338
Channel 1481	355
Channel 1482	326
Channel 1483	321
Channel 1484	376
Channel 1485	382
Channel 1486	368
Channel 1487	360
Channel 1488	379
Channel 1489	374
Channel 1490	381
Channel 1491	363
Channel 1492	410
Channel 1493	369
Channel 1494	352
Channel 1495	366
Channel 1496	399
Channel 1497	378
Channel 1498	365
Channel 1499	358
Channel 1500	370
Channel 1501	374
Channel 1502	345
Channel 1503	373
Channel 1504	370
Channel 1505	370
Channel 1506	353
Channel 1507	374
Channel 1508	371
Channel 1509	361
Channel 1510	363
Channel 1511	344
Channel 1512	336
Channel 1513	338
Channel 1514	361
Channel 1515	335
Channel 1516	333
Channel 1517	347
Channel 1518	331
Channel 1519	346
Channel 1520	316
Channel 1521	304
Channel 1522	370
Channel 1523	341
Channel 1524	358
Channel 1525	298
Channel 1526	309
Channel 1527	326
Channel 1528	333
Channel 1529	311
Channel 1530	283
Channel 1531	307
Channel 1532	310
Channel 1533	291
Channel 1534	312
Channel 1535	296
Channel 1536	257
Channel 1537	295
Channel 1538	275
Channel 1539	256
Channel 1540	267
Channel 1541	297
Channel 1542	247
Channel 1543	246
Channel 1544	271
Channel 1545	273
Channel 1546	209
Channel 1547	224
Channel 1548	215
Channel 1549	230
Channel 1550	219
Channel 1551	205
Channel 1552	185
Channel 1553	198
Channel 1554	179
Channel 1555	170
Channel 1556	177
Channel 1557	172
Channel 1558	166
Channel 1559	163
Channel 1560	154
Channel 1561	137
Channel 1562	139
Channel 1563	137
Channel 1564	124
Channel 1565	127
Channel 1566	119
Channel 1567	101
Channel 1568	100
Channel 1569	116
Channel 1570	99
Channel 1571	87
Channel 1572	92
Channel 1573	103
Channel 1574	108
Channel 1575	119
Channel 1576	111
Channel 1577	130
Channel 1578	130
Channel 1579	130
Channel 1580	170
Channel 1581	161
Channel 1582	174
Channel 1583	189
Channel 1584	208
Channel 1585	248
Channel 1586	256
Channel 1587	267
Channel 1588	316
Channel 1589	290
Channel 1590	292
Channel 1591	312
Channel 1592	318
Channel 1593	323
Channel 1594	273
Channel 1595	316
Channel 1596	273
Channel 1597	288
Channel 1598	242
Channel 1599	252
Channel 1600	216
Channel 1601	184
Channel 1602	184
Channel 1603	147
Channel 1604	114
Channel 1605	127
Channel 1606	112
Channel 1607	106
Channel 1608	67
Channel 1609	76
Channel 1610	74
Channel 1611	69
Channel 1612	72
Channel 1613	52
Channel 1614	68
Channel 1615	59
Channel 1616	52
Channel 1617	76
Channel 1618	54
Channel 1619	66
Channel 1620	67
Channel 1621	68
Channel 1622	68
Channel 1623	62
Channel 1624	55
Channel 1625	62
Channel 1626	59
Channel 1627	60
Channel 1628	55
Channel 1629	41
Channel 1630	46
Channel 1631	31
Channel 1632	24
Channel 1633	26
Channel 1634	24
Channel 1635	31
Channel 1636	34
Channel 1637	17
Channel 1638	18
Channel 1639	12
Channel 1640	13
Channel 1641	16
Channel 1642	12
Channel 1643	9
Channel 1644	15
Channel 1645	16
Channel 1646	16
Channel 1647	12
Channel 1648	16
Channel 1649	10
Channel 1650	21
Channel 1651	13
Channel 1652	17
Channel 1653	16
Channel 1654	11
Channel 1655	13
Channel 1656	12
Channel 1657	14
Channel 1658	15
Channel 1659	14
Channel 1660	17
Channel 1661	11
Channel 1662	16
Channel 1663	17
Channel 1664	9
Channel 1665	9
Channel 1666	11
Channel 1667	17
Channel 1668	19
Channel 1669	18
Channel 1670	10
Channel 1671	15
Channel 1672	15
Channel 1673	13
Channel 1674	22
Channel 1675	17
Channel 1676	26
Channel 1677	25
Channel 1678	25
Channel 1679	15
Channel 1680	24
Channel 1681	23
Channel 1682	33
Channel 1683	23
Channel 1684	36
Channel 1685	37
Channel 1686	54
Channel 1687	55
Channel 1688	79
Channel 1689	89
Channel 1690	108
Channel 1691	131
Channel 1692	156
Channel 1693	200
Channel 1694	221
Channel 1695	307
Channel 1696	295
Channel 1697	313
Channel 1698	398
Channel 1699	436
Channel 1700	523
Channel 1701	514
Channel 1702	594
Channel 1703	650
Channel 1704	648
Channel 1705	798
Channel 1706	795
Channel 1707	854
Channel 1708	924
Channel 1709	988
Channel 1710	948
Channel 1711	1029
Channel 1712	1023
Channel 1713	1087
Channel 1714	1106
Channel 1715	1074
Channel 1716	1180
Channel 1717	1068
Channel 1718	1073
Channel 1719	1058
Channel 1720	973
Channel 1721	959
Channel 1722	872
Channel 1723	826
Channel 1724	695
Channel 1725	668
Channel 1726	614
Channel 1727	537
Channel 1728	436
Channel 1729	403
Channel 1730	323
Channel 1731	299
Channel 1732	251
Channel 1733	182
Channel 1734	167
Channel 1735	137
Channel 1736	119
Channel 1737	93
Channel 1738	65
Channel 1739	55
Channel 1740	50
Channel 1741	39
Channel 1742	27
Channel 1743	30
Channel 1744	20
Channel 1745	19
Channel 1746	19
Channel 1747	12
Channel 1748	20
Channel 1749	11
Channel 1750	22
Channel 1751	13
Channel 1752	16
Channel 1753	15
Channel 1754	11
Channel 1755	18
Channel 1756	7
Channel 1757	14
Channel 1758	14
Channel 1759	10
Channel 1760	12
Channel 1761	17
Channel 1762	13
Channel 1763	12
Channel 1764	14
Channel 1765	5
Channel 1766	10
Channel 1767	16
Channel 1768	11
Channel 1769	13
Channel 1770	10
Channel 1771	13
Channel 1772	14
Channel 1773	14
Channel 1774	5
Channel 1775	12
Channel 1776	14
Channel 1777	13
Channel 1778	13
Channel 1779	12
Channel 1780	11
Channel 1781	13
Channel 1782	6
Channel 1783	15
Channel 1784	13
Channel 1785	10
Channel 1786	12
Channel 1787	9
Channel 1788	15
Channel 1789	9
Channel 1790	17
Channel 1791	13
Channel 1792	13
Channel 1793	13
Channel 1794	11
Channel 1795	10
Channel 1796	10
Channel 1797	11
Channel 1798	11
Channel 1799	12
Channel 1800	10
Channel 1801	20
Channel 1802	17
Channel 1803	14
Channel 1804	8
Channel 1805	7
Channel 1806	14
Channel 1807	10
Channel 1808	12
Channel 1809	6
Channel 1810	11
Channel 1811	9
Channel 1812	14
Channel 1813	9
Channel 1814	9
Channel 1815	9
Channel 1816	9
Channel 1817	12
Channel 1818	10
Channel 1819	10
Channel 1820	14
Channel 1821	8
Channel 1822	12
Channel 1823	12
Channel 1824	11
Channel 1825	11
Channel 1826	6
Channel 1827	8
Channel 1828	15
Channel 1829	5
Channel 1830	13
Channel 1831	6
Channel 1832	8
Channel 1833	8
Channel 1834	7
Channel 1835	15
Channel 1836	10
Channel 1837	12
Channel 1838	13
Channel 1839	24
Channel 1840	13
Channel 1841	13
Channel 1842	12
Channel 1843	9
Channel 1844	12
Channel 1845	14
Channel 1846	11
Channel 1847	9
Channel 1848	12
Channel 1849	10
Channel 1850	16
Channel 1851	7
Channel 1852	13
Channel 1853	7
Channel 1854	19
Channel 1855	9
Channel 1856	11
Channel 1857	16
Channel 1858	9
Channel 1859	18
Channel 1860	13
Channel 1861	10
Channel 1862	13
Channel 1863	15
Channel 1864	15
Channel 1865	11
Channel 1866	8
Channel 1867	15
Channel 1868	17
Channel 1869	16
Channel 1870	15
Channel 1871	13
Channel 1872	14
Channel 1873	6
Channel 1874	22
Channel 1875	14
Channel 1876	12
Channel 1877	15
Channel 1878	13
Channel 1879	14
Channel 1880	9
Channel 1881	16
Channel 1882	20
Channel 1883	12
Channel 1884	10
Channel 1885	9
Channel 1886	12
Channel 1887	14
Channel 1888	13
Channel 1889	15
Channel 1890	12
Channel 1891	16
Channel 1892	12
Channel 1893	10
Channel 1894	15
Channel 1895	16
Channel 1896	8
Channel 1897	18
Channel 1898	24
Channel 1899	23
Channel 1900	22
Channel 1901	20
Channel 1902	21
Channel 1903	22
Channel 1904	28
Channel 1905	27
Channel 1906	41
Channel 1907	34
Channel 1908	33
Channel 1909	42
Channel 1910	54
Channel 1911	59
Channel 1912	69
Channel 1913	107
Channel 1914	95
Channel 1915	122
Channel 1916	146
Channel 1917	168
Channel 1918	188
Channel 1919	204
Channel 1920	236
Channel 1921	223
Channel 1922	238
Channel 1923	246
Channel 1924	277
Channel 1925	302
Channel 1926	305
Channel 1927	319
Channel 1928	292
Channel 1929	312
Channel 1930	305
Channel 1931	308
Channel 1932	269
Channel 1933	256
Channel 1934	259
Channel 1935	201
Channel 1936	213
Channel 1937	193
Channel 1938	177
Channel 1939	159
Channel 1940	140
Channel 1941	120
Channel 1942	96
Channel 1943	73
Channel 1944	57
Channel 1945	61
Channel 1946	47
Channel 1947	43
Channel 1948	40
Channel 1949	35
Channel 1950	39
Channel 1951	31
Channel 1952	25
Channel 1953	35
Channel 1954	35
Channel 1955	33
Channel 1956	37
Channel 1957	46
Channel 1958	41
Channel 1959	44
Channel 1960	61
Channel 1961	46
Channel 1962	56
Channel 1963	59
Channel 1964	53
Channel 1965	51
Channel 1966	58
Channel 1967	44
Channel 1968	55
Channel 1969	39
Channel 1970	59
Channel 1971	52
Channel 1972	50
Channel 1973	44
Channel 1974	32
Channel 1975	47
Channel 1976	31
Channel 1977	39
Channel 1978	25
Channel 1979	30
Channel 1980	25
Channel 1981	16
Channel 1982	16
Channel 1983	14
Channel 1984	11
Channel 1985	7
Channel 1986	5
Channel 1987	12
Channel 1988	5
Channel 1989	12
Channel 1990	8
Channel 1991	8
Channel 1992	6
Channel 1993	3
Channel 1994	4
[truncated: 2,102 more rows]
