# Supplementary material for: A dataset of 112 ligands for the preconcentration of mercury, uranium, lanthanum and other pollutants and heavy metals in water
Source: Data Brief. 2020 Feb 4;29:105236. doi: 10.1016/j.dib.2020.105236 (PMC7033335; doi:10.1016/j.dib.2020.105236)
Supplement: Multimedia component 73_Mercury Ionophore I [file mmc73.txt]

0
0
0
0
0
0
0
0
0
0
0
0
2
25
65
298
1050
3375
9407
23962
54302
109675
200093
326087
474817
623187
738464
781849
739812
631020
480164
326091
199337
110402
53902
23213
9275
3184
990
310
75
22
7
9
11
13
5
4
5
5
5
4
3
6
2
4
2
6
4
4
2
3
2
1
2
1
3
1
2
0
2
3
1
2
1
2
1
29
57
49
59
77
70
58
57
58
45
60
62
49
63
65
56
53
50
46
60
55
58
51
60
64
60
56
48
50
45
45
61
40
44
49
44
41
44
51
46
39
46
57
51
45
52
64
53
51
44
54
38
29
48
41
42
28
34
38
42
44
37
33
24
29
41
41
29
45
26
36
26
37
24
39
42
36
26
21
22
37
32
17
27
24
25
34
28
26
19
32
28
34
22
26
31
26
24
24
25
19
30
23
27
20
25
26
25
26
37
26
38
34
34
35
42
25
27
27
27
29
27
32
28
31
30
28
40
41
48
43
49
56
54
43
67
72
64
45
60
65
57
69
49
50
50
48
57
47
43
42
56
51
63
76
93
106
111
121
125
146
124
116
98
93
84
67
67
55
65
68
86
118
124
152
167
215
258
317
371
462
581
714
861
983
1121
1248
1229
1193
1094
996
764
632
473
307
264
177
134
102
127
111
122
128
158
158
147
153
139
122
107
99
89
50
33
43
30
29
13
20
18
9
22
14
14
13
14
12
11
17
17
21
19
17
18
22
25
47
47
72
87
99
122
168
186
182
199
195
190
146
140
106
93
93
47
39
30
28
28
19
24
27
21
20
22
27
18
27
30
38
39
39
42
40
32
27
30
23
19
16
15
17
17
15
13
13
11
12
11
3
6
12
11
16
12
6
11
7
12
13
13
11
8
15
17
7
5
12
23
16
6
14
14
14
10
15
11
11
13
9
12
7
17
13
18
16
10
6
13
6
7
13
8
8
12
10
5
10
9
5
8
9
13
10
4
9
9
15
13
9
11
15
7
9
9
6
9
12
11
18
7
8
13
6
9
10
8
10
9
12
10
15
13
13
17
26
35
40
40
49
60
68
75
52
76
55
72
65
67
44
25
31
25
22
22
15
13
18
14
13
8
6
6
9
9
11
7
10
8
17
9
15
7
13
16
17
17
26
26
11
14
27
36
31
19
28
25
28
13
24
18
16
22
11
15
15
11
14
13
14
13
18
19
18
15
14
20
25
34
37
35
42
69
76
91
135
139
167
230
240
299
316
275
299
298
278
221
203
172
130
121
70
72
42
36
25
17
14
15
13
18
9
5
10
8
12
19
10
19
10
16
10
14
10
14
12
20
17
11
23
21
15
19
22
15
26
22
35
41
43
58
42
57
51
48
63
62
66
59
54
45
34
30
33
22
23
20
21
21
18
21
19
18
27
19
22
37
41
51
65
92
99
116
130
142
164
177
178
211
202
196
203
164
135
122
109
79
50
59
38
32
20
19
11
8
10
10
10
18
15
14
13
20
6
10
10
9
19
13
17
13
12
13
15
20
22
17
22
32
24
27
29
28
26
36
39
20
31
38
25
23
30
32
25
30
33
35
31
42
50
53
48
60
48
43
47
32
41
31
30
32
14
24
19
12
25
18
16
20
18
23
30
26
26
44
37
39
37
44
49
59
47
61
59
40
56
27
44
33
35
28
21
18
27
19
29
13
8
17
12
12
8
16
17
13
14
14
14
18
15
10
14
15
17
15
13
22
14
12
11
11
16
11
19
10
13
10
17
20
17
12
16
13
16
6
7
15
11
16
22
8
23
20
16
13
17
16
14
14
15
16
21
20
17
18
20
26
26
26
26
19
21
19
20
17
25
25
31
34
14
31
26
22
15
19
8
16
18
15
8
10
20
17
14
9
13
8
16
12
11
20
24
17
13
14
13
22
12
21
14
18
16
18
11
17
14
12
13
22
10
9
12
13
12
13
12
12
11
17
22
17
17
17
22
12
17
23
20
15
22
20
13
17
17
29
15
14
24
17
15
14
15
13
14
26
11
14
17
22
14
19
19
10
15
17
16
13
10
23
18
15
14
20
15
23
12
23
18
15
19
14
11
18
17
21
11
17
19
15
15
17
11
16
19
17
17
19
20
19
16
21
14
20
16
20
18
18
17
11
24
27
21
15
23
22
18
21
23
19
22
16
24
27
22
24
16
24
16
22
23
12
20
22
19
18
25
19
24
19
23
16
25
20
30
21
15
23
19
35
24
24
25
23
25
30
24
33
24
29
24
26
29
17
22
32
24
19
24
14
22
13
23
24
22
21
17
18
24
26
21
17
21
21
13
16
21
21
16
23
17
21
16
23
20
24
20
14
21
30
23
19
22
22
26
26
28
22
27
41
25
28
41
20
26
26
26
19
22
30
17
30
16
28
27
16
15
29
23
19
21
19
22
24
12
35
23
22
17
22
17
18
23
20
26
23
22
16
27
32
31
22
22
22
15
22
22
28
32
32
22
37
24
22
28
29
30
18
24
25
22
27
28
23
24
29
24
29
22
27
25
25
30
34
26
26
26
25
32
30
27
25
25
20
31
30
24
27
34
24
32
22
34
36
30
29
33
31
36
35
35
26
37
36
38
32
34
27
41
29
41
37
32
39
40
32
38
34
44
27
44
52
50
44
43
50
56
53
53
48
43
43
48
46
52
40
50
42
49
48
60
48
51
41
61
56
61
61
59
54
63
63
57
62
81
58
67
67
81
73
62
82
69
91
90
81
93
96
92
86
83
84
80
107
94
82
105
111
115
107
109
120
114
95
107
149
120
126
147
127
130
140
122
141
152
147
160
161
167
163
177
181
182
171
208
190
212
210
221
209
242
237
247
262
281
307
263
304
315
299
308
341
345
342
390
363
396
422
380
418
455
438
429
465
499
522
488
519
516
485
536
578
590
581
574
575
576
616
631
629
646
612
615
604
659
634
654
608
605
649
640
623
686
641
612
655
716
687
742
762
724
712
770
780
810
863
916
952
1023
1001
1019
1115
1159
1188
1246
1310
1365
1459
1494
1529
1619
1588
1695
1774
1763
1853
1894
1924
1930
2037
1998
2024
2123
1985
2174
2153
2112
2147
2130
2170
2181
2134
2220
2278
2160
2135
2104
2072
2190
2120
2140
2140
2061
2064
2135
2115
2099
2142
2075
2130
1995
2055
2154
1974
1987
2043
1915
1908
1938
1773
1803
1745
1717
1655
1583
1579
1479
1467
1373
1268
1260
1196
1184
1089
1037
1010
947
866
813
794
751
673
674
636
634
631
591
611
607
635
676
729
796
759
838
915
981
1092
1178
1196
1271
1342
1368
1437
1445
1417
1395
1336
1301
1253
1228
1199
1057
1012
861
769
708
544
493
440
399
337
291
301
233
205
194
183
154
156
146
143
151
131
142
137
134
154
156
146
170
130
171
147
138
167
165
165
210
173
209
211
224
250
233
235
242
233
291
286
292
290
299
285
315
308
341
324
368
360
359
346
360
346
376
368
337
388
355
369
390
391
378
322
364
409
353
354
346
363
352
370
335
328
346
348
355
372
337
319
329
339
337
314
358
367
365
322
329
323
363
318
327
318
314
324
308
288
308
308
281
263
261
300
247
291
268
272
244
245
233
241
233
232
233
218
180
187
201
188
167
169
158
169
158
151
136
133
120
123
119
139
130
105
104
118
115
101
102
107
115
109
121
129
159
176
165
199
227
237
231
262
281
298
282
308
312
327
322
335
246
283
241
257
234
210
182
163
137
118
113
101
97
65
87
78
63
71
73
53
71
73
68
44
78
75
64
72
57
77
64
55
65
51
41
41
42
32
15
25
19
20
24
25
21
22
21
15
15
9
14
14
17
12
12
14
16
18
9
16
14
9
16
18
17
15
11
19
15
19
16
10
15
18
19
22
19
14
15
25
13
22
21
20
20
26
30
34
50
41
47
51
56
91
106
102
149
169
209
226
307
318
348
456
433
518
581
627
667
787
810
784
867
901
915
1009
1034
1081
1094
1112
1133
1096
1080
1093
977
979
894
817
786
738
658
565
487
435
386
328
271
225
190
127
144
89
90
67
38
35
29
22
23
24
25
13
16
10
12
15
9
11
11
13
14
15
7
15
15
17
16
16
17
6
12
10
14
12
10
14
12
11
18
15
9
9
15
19
9
14
9
12
11
15
18
16
8
14
7
15
7
12
7
11
15
12
11
8
11
5
8
10
9
14
10
9
14
17
8
19
8
6
11
15
8
14
9
12
15
10
7
16
10
12
7
12
10
9
11
11
9
13
8
8
10
12
12
9
11
11
11
17
9
10
16
15
11
15
22
14
9
11
12
10
19
14
14
11
16
14
13
12
14
10
17
18
11
10
15
11
11
13
16
12
13
9
14
18
13
13
15
15
8
15
9
20
17
11
12
10
13
19
16
17
11
18
24
19
24
14
22
22
18
24
23
21
38
39
45
65
55
89
83
103
115
114
153
177
201
209
199
224
290
270
332
324
321
295
286
285
291
291
254
218
228
188
164
151
150
121
116
92
86
58
73
61
37
39
44
36
30
38
35
39
43
33
42
56
56
42
47
49
44
47
40
60
64
32
54
52
41
62
53
44
40
36
23
19
31
21
19
18
11
14
7
6
10
8
9
12
4
9
5
8
6
10
5
7
7
7
9
2
10
5
2
3
2
7
6
5
7
4
10
7
6
3
1
7
6
10
5
2
5
7
6
5
11
6
6
8
10
6
4
7
3
13
10
6
5
5
14
2
5
1
3
7
4887
0
0
0
0
0
0
0
0
0
0
0
0
0
0
0
0
0
0
0
0
0
0
0
0
0
0
0
0
0
0
0
0
0
0
0
0
0
0
0
0
0
0
0
0
0
0
0
0
0
0
0
0
0
0
0
0
0
0
0
0
0
0
0
0
0
0
0
0
0
0
0
0
0
0
0
0
0
0
0
0
0
0
0
0
0
0
0
0
0
0
0
0
0
0
0
0
0
0
0
0
0
0
0
0
0
0
0
0
0
0
0
0
0
0
0
0
0
0
0
0
0
0
0
0
0
0
0
0
0
0
0
0
0
0
0
0
0
0
0
0
0
0
0
0
0
0
0
0
0
0
0
0
0
0
0
0
0
0
0
0
0
0
0
0
0
0
0
0
0
0
0
0
0
0
0
0
0
0
0
0
0
0
0
0
0
0
0
0
0
0
0
0
0
0
0
0
0
0
0
0
0
0
0
0
0
0
0
0
0
0
0
0
0
0
0
0
0
0
0
0
0
0
0
0
0
0
0
0
0
0
0
0
0
0
0
0
0
0
0
0
0
0
0
0
0
0
0
0
0
0
0
0
0
0
0
0
0
0
0
0
0
0
0
0
0
0
0
0
0
0
0
0
0
0
0
0
0
0
0
0
0
0
0
0
0
0
0
0
0
0
0
0
0
0
0
0
0
0
0
0
0
0
0
0
0
0
0
0
0
0
0
0
0
0
0
0
0
0
0
0
0
0
0
0
0
0
0
0
0
0
0
0
0
0
0
0
0
0
0
0
0
0
0
0
0
0
0
0
0
0
0
0
0
0
0
0
0
0
0
0
0
0
0
0
0
0
0
0
0
0
0
0
0
0
0
0
0
0
0
0
0
0
0
0
0
0
0
0
0
0
0
0
0
0
0
0
0
0
0
0
0
0
0
0
0
0
0
0
0
0
0
0
0
0
0
0
0
0
0
0
0
0
0
0
0
0
0
0
0
0
0
0
0
0
0
0
0
0
0
0
0
0
0
0
0
0
0
0
0
0
0
0
0
0
0
0
0
0
0
0
0
0
0
0
0
0
0
0
0
0
0
0
0
0
0
0
0
0
0
0
0
0
0
0
0
0
0
0
0
0
0
0
0
0
0
0
0
0
0
0
0
0
0
0
0
0
0
0
0
0
0
0
0
0
0
0
0
0
0
0
0
0
0
0
0
0
0
0
0
0
0
0
0
0
0
0
0
0
0
0
0
0
0
0
0
0
0
0
0
0
0
0
0
0
0
0
0
0
0
0
0
0
0
0
0
0
0
0
0
0
0
0
0
0
0
0
0
0
0
0
0
0
0
0
0
0
0
0
0
0
0
0
0
0
0
0
0
0
0
0
0
0
0
0
0
0
0
0
0
0
0
0
0
0
0
0
0
0
0
0
0
0
0
0
0
0
0
0
0
0
0
0
0
0
0
0
0
0
0
0
0
0
0
0
0
0
0
0
0
0
0
0
0
0
0
0
0
0
0
0
0
0
0
0
0
0
0
0
0
0
0
0
0
0
0
0
0
0
0
0
0
0
0
0
0
0
0
0
0
0
0
0
0
0
0
0
0
0
0
0
0
0
0
0
0
0
0
0
0
0
0
0
0
0
0
0
0
0
0
0
0
0
0
0
0
0
0
0
0
0
0
0
0
0
0
0
0
0
0
0
0
0
0
0
0
0
0
0
0
0
0
0
0
0
0
0
0
0
0
0
0
0
0
0
0
0
0
0
0
0
0
0
0
0
0
0
0
0
0
0
0
0
0
0
0
0
0
0
0
0
0
0
0
0
0
0
0
0
0
0
0
0
0
0
0
0
0
0
0
0
0
0
0
0
0
0
0
0
0
0
0
0
0
0
0
0
0
0
0
0
0
0
0
0
0
0
0
0
0
0
0
0
0
0
0
0
0
0
0
0
0
0
0
0
0
0
0
0
0
0
0
0
0
0
0
0
0
0
0
0
0
0
0
0
0
0
0
0
0
0
0
0
0
0
0
0
0
0
0
0
0
0
0
0
0
0
0
0
0
0
0
0
0
0
0
0
0
0
0
0
0
0
0
0
0
0
0
0
0
0
0
0
0
0
0
0
0
0
0
0
0
0
0
0
0
0
0
0
0
0
0
0
0
0
0
0
0
0
0
0
0
0
0
0
0
0
0
0
0
0
0
0
0
0
0
0
0
0
0
0
0
0
0
0
0
0
0
0
0
0
0
0
0
0
0
0
0
0
0
0
0
0
0
0
0
0
0
0
0
0
0
0
0
0
0
0
0
0
0
0
0
0
0
0
0
0
0
0
0
0
0
0
0
0
0
0
0
0
0
0
0
0
0
0
0
0
0
0
0
0
0
0
0
0
0
0
0
0
0
0
0
0
0
0
0
0
0
0
0
0
0
0
0
0
0
0
0
0
0
0
0
0
0
0
0
0
0
0
0
0
0
0
0
0
0
0
0
0
0
0
0
0
0
0
0
0
0
0
0
0
0
0
0
0
0
0
0
0
0
0
0
0
0
0
0
0
0
0
0
0
0
0
0
0
0
0
0
0
0
0
0
0
0
0
0
0
0
0
0
0
0
0
0
0
0
0
0
0
0
0
0
0
0
0
0
0
0
0
0
0
0
0
0
0
0
0
0
0
0
0
0
0
0
0
0
0
0
0
0
0
0
0
0
0
0
0
0
0
0
0
0
0
0
0
0
0
0
0
0
0
0
0
0
0
0
0
0
0
0
0
0
0
0
0
0
0
0
0
0
0
0
0
0
0
0
0
0
0
0
0
0
0
0
0
0
0
0
0
0
0
0
0
0
0
0
0
0
0
0
0
0
0
0
0
0
0
0
0
0
0
0
0
0
0
0
0
0
0
0
0
0
0
0
0
0
0
0
0
0
0
0
0
0
0
0
0
0
0
0
0
0
0
0
0
0
0
0
0
0
0
0
0
0
0
0
0
0
0
0
0
0
0
0
0
0
0
0
0
0
0
0
0
0
0
0
0
0
0
0
0
0
0
0
0
0
0
0
0
0
0
0
0
0
0
0
0
0
0
0
0
0
0
0
0
0
0
0
0
0
0
0
0
0
0
0
0
0
0
0
0
0
0
0
0
0
0
0
0
0
0
0
0
0
0
0
0
0
0
0
0
0
0
0
0
0
0
0
0
0
0
0
0
0
0
0
0
0
0
0
0
0
0
0
0
0
0
0
0
0
0
0
0
0
0
0
0
0
0
0
0
0
0
0
0
0
0
0
0
0
0
0
0
0
0
0
0
0
0
0
0
0
0
0
0
0
0
0
0
0
0
0
0
0
0
0
0
0
0
0
0
0
0
0
0
0
0
0
0
0
0
0
0
0
0
0
0
0
0
0
0
0
0
0
0
0
0
0
0
0
0
0
0
0
0
0
0
0
0
0
0
0
0
0
0
0
0
0
0
0
0
0
0
0
0
0
0
0
0
0
0
0
0
0
0
0
0
0
0
0
0
0
0
0
0
0
0
0
0
0
0
0
0
0
0
0
0
0
0
0
0
0
0
0
0
0
0
0
0
0
0
0
0
0
0
0
0
0
0
0
0
0
0
0
0
0
0
0
0
0
0
0
0
0
0
0
0
0
0
0
0
0
0
0
0
0
0
0
0
0
0
0
0
0
0
0
0
0
0
0
0
0
0
0
0
0
0
0
0
0
0
0
0
0
0
0
0
0
0
0
0
0
0
0
0
0
0
0
0
0
0
0
0
0
0
0
0
0
0
0
0
0
0
0
0
0
0
0
0
0
0
0
0
0
0
0
0
0
0
0
0
0
0
0
0
0
0
0
0
0
0
0
0
0
0
0
0
0
0
0
0
0
0
0
0
0
0
0
0
0
0
0
0
0
0
0
0
0
0
0
0
0
0
0
0
0
0
0
0
0
0
0
0
0
0
0
0
0
0
0
0
0
0
0
0
0
0
0
0
0
0
0
0
0
0
0
0
0
0
0
0
0
0
0
0
0
0
0
0
0
0
0
0
0
0
0
0
0
0
0
0
0
0
0
0
0
0
0
0
0
0
0
0
0
0
0
0
0
0
0
0
0
0
0
0
0
0
0
0
0
0
0
0
0
0
0
0
0
0
0
0
0
0
0
0
0
0
0
0
0
0
0
0
0
0
0
0
0
0
0
0
0
0
0
0
0
0
0
0
0
0
0
0
0
0
0
0
0
0
0
0
0
0
0
0
0
0
0
0
0
0
0
0
0
0
0
0
0
0
0
0
0
0
0
0
0
0
0
0
0
0
0
0
0
0
0
0
0
0
0
0
0
0
0
0
0
0
0
0
0
0
0
0
0
0
0
0
0
0
0
0
0
0
0
0
0
0
0
0
0
0
0
0
0
0
0
0
0
0
0
0
0
0
0
0
0
0
0
0
0
0
0
0
0
0
0
0
0
0
0
0
0
0
0
0
0
0
0
0
0
0
0
0
0
0
0
0
0
0
0
0
0
0
0
0
0
0
0
0
0
0
0
0
0
0
0
0
0
0
0
0
0
0
0
0
0
0
0
0
0
0
0
0
0
0
0
0
0
0
0
0
0
0
0
0
0
0
0
0
0
0
0
0
0
0
0
0
0
0
0
0
0
0
0
0
0
0
0
0
