# Supplementary material for: A dataset of 112 ligands for the preconcentration of mercury, uranium, lanthanum and other pollutants and heavy metals in water
Source: Data Brief. 2020 Feb 4;29:105236. doi: 10.1016/j.dib.2020.105236 (PMC7033335; doi:10.1016/j.dib.2020.105236)
Supplement: Multimedia component 74_Michler_spl_s Ketone [file mmc74.txt]

0
0
0
0
0
0
0
0
0
0
0
0
5
20
76
326
1097
3543
9611
24211
55177
110759
201087
327276
474464
621676
737200
777635
737617
629523
480529
327392
200740
110779
54726
23938
9504
3196
1073
293
96
31
12
6
7
8
6
7
2
2
6
4
3
2
7
4
1
1
5
0
1
1
1
2
3
0
2
2
0
0
2
1
1
1
2
1
1
30
65
50
88
73
62
54
71
62
59
62
69
60
62
60
45
50
58
55
63
65
69
56
52
53
58
41
45
60
56
47
55
45
48
48
51
48
68
47
50
56
46
52
56
44
57
62
59
52
60
39
40
40
33
38
35
43
40
44
37
43
28
37
36
31
36
34
38
41
25
29
31
34
23
24
27
37
36
25
22
29
34
35
33
25
31
32
36
37
32
33
29
31
25
21
39
30
26
19
23
25
32
29
24
26
30
34
26
34
37
31
30
33
37
26
38
28
28
25
36
30
24
24
23
26
35
35
41
25
30
48
51
70
61
58
70
66
61
61
53
51
61
50
60
56
52
49
50
53
56
31
50
33
39
38
45
45
41
41
51
35
44
30
40
40
25
38
39
44
55
72
88
84
129
124
204
219
239
310
353
422
632
745
898
1027
1164
1241
1217
1148
1068
956
771
632
482
334
246
178
128
116
122
130
116
133
158
151
154
152
142
108
83
89
62
65
46
34
31
20
10
21
15
13
15
15
18
3
20
16
13
19
14
11
16
23
23
27
32
37
54
62
86
90
139
142
144
172
172
181
162
118
113
100
71
51
48
26
21
21
27
14
25
25
24
16
25
19
33
21
33
30
28
39
22
34
22
21
27
24
21
7
20
14
12
8
11
12
4
7
11
16
8
6
15
14
11
15
13
13
15
12
14
18
10
11
18
13
13
9
14
14
10
17
14
17
14
15
13
13
8
15
8
11
15
12
12
10
14
10
9
10
8
10
8
9
10
7
13
14
11
6
9
9
11
12
12
10
12
7
14
12
9
9
13
9
13
16
15
13
14
9
11
15
13
10
12
7
7
10
7
16
11
17
16
16
19
19
30
39
46
56
52
72
58
70
50
79
57
75
61
50
32
32
25
22
14
21
16
13
11
12
14
14
20
10
6
10
11
9
15
14
12
8
13
18
13
16
14
22
19
27
37
35
28
41
29
27
26
35
21
23
32
19
27
17
10
17
20
14
11
14
15
14
20
14
15
14
20
31
29
36
42
51
67
64
111
136
148
216
209
247
270
311
314
288
289
283
263
227
193
160
110
91
71
62
42
22
16
24
11
11
14
10
9
14
11
5
15
10
11
20
13
10
8
11
17
10
18
18
20
14
21
13
17
17
24
19
32
39
30
53
55
60
64
76
75
74
72
57
68
51
56
37
33
37
14
20
17
21
12
19
15
20
22
20
22
26
28
48
62
72
85
121
138
140
178
194
229
203
201
220
230
203
187
163
139
106
88
70
52
35
35
23
19
23
20
11
14
16
10
10
9
4
8
14
15
9
17
13
11
15
16
20
27
20
15
17
19
17
18
31
42
30
44
37
31
30
28
24
29
27
31
31
32
38
29
48
39
49
54
52
64
48
48
63
51
52
37
42
37
35
32
23
23
16
11
16
17
19
23
18
17
13
25
43
40
46
41
37
53
58
71
47
61
55
56
38
39
46
35
25
31
24
20
28
15
9
15
13
19
17
20
16
11
19
9
20
9
14
11
16
18
16
18
14
18
17
13
14
13
11
19
15
17
17
18
20
14
19
10
11
6
13
12
21
13
15
12
15
16
16
22
19
9
15
17
12
23
18
21
18
14
18
13
21
30
18
23
21
22
18
26
16
24
20
29
22
22
22
24
12
17
16
15
28
19
16
23
17
19
23
16
10
15
9
11
13
17
16
13
13
13
21
19
14
20
16
17
17
19
9
13
12
15
25
21
16
17
18
19
14
13
16
18
18
13
17
15
18
9
18
16
21
19
20
22
14
26
17
23
32
26
20
32
31
35
38
23
18
17
18
21
23
18
21
22
13
16
15
14
12
14
16
9
6
12
23
12
16
16
15
14
20
14
14
10
17
15
15
23
13
12
13
19
19
23
19
12
11
18
18
15
15
18
14
16
17
23
22
18
21
24
18
33
27
21
16
15
29
29
24
18
24
18
21
23
28
25
23
16
21
20
15
22
21
21
24
14
24
21
18
15
28
14
19
24
17
14
15
12
22
12
25
19
12
15
28
17
22
21
29
27
19
17
24
17
22
14
24
24
19
16
13
15
16
16
23
17
12
18
17
21
18
18
21
19
22
17
31
22
22
29
22
23
23
23
21
23
22
25
21
28
27
21
25
25
23
24
25
26
27
21
38
31
24
29
25
34
31
38
38
34
39
38
35
30
21
29
33
20
25
24
20
24
17
23
23
11
27
24
19
20
21
22
25
29
29
22
26
19
20
22
23
28
31
19
27
25
18
28
34
33
26
29
22
25
26
30
22
25
25
31
21
28
26
15
20
36
28
32
23
31
30
30
38
28
32
18
30
33
41
31
27
31
22
35
35
27
31
35
31
21
29
27
27
33
29
42
26
29
33
32
27
37
27
22
31
41
38
27
36
24
31
27
32
36
35
38
37
42
39
31
29
30
34
32
41
32
39
32
40
36
41
51
37
44
42
31
47
48
45
60
52
46
41
43
52
40
62
59
55
63
41
43
61
54
44
54
57
69
50
64
62
55
68
57
77
83
72
79
73
63
85
80
70
72
61
89
96
69
91
100
101
106
103
117
103
116
112
108
102
112
126
129
124
139
127
127
126
139
135
130
144
140
156
162
158
163
170
162
188
200
165
203
206
186
206
210
245
235
241
280
281
285
278
270
260
314
302
313
353
329
352
371
363
404
373
399
436
457
445
462
457
445
509
516
520
487
540
513
516
543
531
565
598
580
629
528
591
609
586
596
582
649
643
648
590
645
620
641
621
619
653
655
681
717
674
736
721
713
773
774
772
823
825
874
850
936
1000
1021
1164
1165
1135
1266
1167
1389
1421
1479
1526
1573
1684
1705
1791
1815
1826
1936
2004
2010
2046
2116
2130
2062
2243
2165
2315
2289
2149
2224
2239
2245
2201
2216
2361
2295
2202
2186
2294
2219
2154
2214
2166
2133
2127
2151
2120
2140
2151
2119
2118
2152
2057
2029
1985
2013
1920
1932
1891
1845
1840
1779
1780
1718
1668
1632
1603
1528
1553
1416
1408
1360
1227
1235
1152
1141
1030
1012
850
878
800
809
734
726
674
632
592
634
580
599
585
659
626
684
762
795
842
929
1012
1071
1170
1278
1249
1349
1335
1410
1377
1409
1395
1385
1319
1300
1211
1104
1025
965
862
787
687
615
515
400
370
312
307
291
208
182
190
177
169
137
146
152
142
132
125
147
136
155
134
127
128
146
169
172
173
182
175
197
186
197
190
195
230
230
239
228
257
261
270
273
252
296
271
332
322
326
316
323
360
316
378
350
375
374
364
377
400
423
378
365
403
362
385
389
388
399
362
383
357
381
357
395
361
366
373
354
328
346
355
345
339
338
365
326
353
333
362
329
340
369
333
315
338
331
311
319
312
295
286
275
310
267
298
313
264
267
279
242
242
258
268
248
225
214
210
231
210
208
175
183
170
171
158
142
149
129
127
105
128
119
124
108
109
117
86
91
92
108
96
116
91
103
144
139
144
142
186
176
201
219
237
292
287
327
308
334
340
300
348
317
324
279
274
245
203
210
185
168
153
121
106
127
105
77
76
70
62
64
66
62
72
65
65
73
57
60
72
83
64
61
68
58
54
40
37
45
46
26
33
35
30
19
12
20
9
14
12
15
12
12
26
19
13
19
14
13
21
10
13
10
11
11
14
12
19
9
14
14
15
12
22
14
16
13
11
21
22
22
18
16
17
20
21
26
35
23
27
28
34
34
28
52
69
78
93
110
143
163
198
245
271
315
362
418
480
522
566
618
652
692
731
866
849
869
913
963
975
1057
1120
1092
1048
1079
1153
1025
1020
977
886
885
772
717
636
594
510
397
324
345
258
208
178
150
112
89
59
52
38
37
31
26
21
13
22
14
15
11
19
9
12
8
7
6
7
8
11
11
14
13
17
10
10
13
10
13
20
12
10
11
18
18
13
12
8
12
9
13
14
8
17
4
7
10
15
12
12
6
10
13
9
7
14
17
7
10
9
13
14
8
12
13
9
11
14
11
6
11
10
9
8
10
12
4
10
15
11
11
16
12
10
7
13
11
10
8
12
7
11
12
11
9
6
8
11
13
8
7
6
20
16
10
17
17
20
12
10
10
19
14
11
7
11
12
14
10
13
11
16
6
18
13
13
17
18
16
12
12
23
17
14
13
8
16
10
11
13
20
14
9
16
11
17
12
10
17
20
18
18
17
11
17
10
17
13
20
13
16
17
9
15
25
28
29
19
29
41
47
41
47
66
73
83
86
92
123
174
150
178
207
228
244
272
321
287
311
293
307
317
311
272
249
232
236
207
172
181
154
148
114
111
79
71
70
80
54
53
50
41
51
28
25
41
38
34
38
34
36
57
55
47
61
42
51
46
66
55
65
46
48
44
40
49
34
32
25
28
25
18
20
16
13
13
7
9
8
7
11
12
7
3
7
5
3
8
7
4
8
8
2
7
8
5
6
6
7
5
7
10
5
7
5
5
9
15
6
8
9
6
4
6
8
8
6
5
4
5
4
9
8
7
8
10
8
6
3
2
9
8
7
8
4
3
4
2
5
4491
0
0
0
0
0
0
0
0
0
0
0
0
0
0
0
0
0
0
0
0
0
0
0
0
0
0
0
0
0
0
0
0
0
0
0
0
0
0
0
0
0
0
0
0
0
0
0
0
0
0
0
0
0
0
0
0
0
0
0
0
0
0
0
0
0
0
0
0
0
0
0
0
0
0
0
0
0
0
0
0
0
0
0
0
0
0
0
0
0
0
0
0
0
0
0
0
0
0
0
0
0
0
0
0
0
0
0
0
0
0
0
0
0
0
0
0
0
0
0
0
0
0
0
0
0
0
0
0
0
0
0
0
0
0
0
0
0
0
0
0
0
0
0
0
0
0
0
0
0
0
0
0
0
0
0
0
0
0
0
0
0
0
0
0
0
0
0
0
0
0
0
0
0
0
0
0
0
0
0
0
0
0
0
0
0
0
0
0
0
0
0
0
0
0
0
0
0
0
0
0
0
0
0
0
0
0
0
0
0
0
0
0
0
0
0
0
0
0
0
0
0
0
0
0
0
0
0
0
0
0
0
0
0
0
0
0
0
0
0
0
0
0
0
0
0
0
0
0
0
0
0
0
0
0
0
0
0
0
0
0
0
0
0
0
0
0
0
0
0
0
0
0
0
0
0
0
0
0
0
0
0
0
0
0
0
0
0
0
0
0
0
0
0
0
0
0
0
0
0
0
0
0
0
0
0
0
0
0
0
0
0
0
0
0
0
0
0
0
0
0
0
0
0
0
0
0
0
0
0
0
0
0
0
0
0
0
0
0
0
0
0
0
0
0
0
0
0
0
0
0
0
0
0
0
0
0
0
0
0
0
0
0
0
0
0
0
0
0
0
0
0
0
0
0
0
0
0
0
0
0
0
0
0
0
0
0
0
0
0
0
0
0
0
0
0
0
0
0
0
0
0
0
0
0
0
0
0
0
0
0
0
0
0
0
0
0
0
0
0
0
0
0
0
0
0
0
0
0
0
0
0
0
0
0
0
0
0
0
0
0
0
0
0
0
0
0
0
0
0
0
0
0
0
0
0
0
0
0
0
0
0
0
0
0
0
0
0
0
0
0
0
0
0
0
0
0
0
0
0
0
0
0
0
0
0
0
0
0
0
0
0
0
0
0
0
0
0
0
0
0
0
0
0
0
0
0
0
0
0
0
0
0
0
0
0
0
0
0
0
0
0
0
0
0
0
0
0
0
0
0
0
0
0
0
0
0
0
0
0
0
0
0
0
0
0
0
0
0
0
0
0
0
0
0
0
0
0
0
0
0
0
0
0
0
0
0
0
0
0
0
0
0
0
0
0
0
0
0
0
0
0
0
0
0
0
0
0
0
0
0
0
0
0
0
0
0
0
0
0
0
0
0
0
0
0
0
0
0
0
0
0
0
0
0
0
0
0
0
0
0
0
0
0
0
0
0
0
0
0
0
0
0
0
0
0
0
0
0
0
0
0
0
0
0
0
0
0
0
0
0
0
0
0
0
0
0
0
0
0
0
0
0
0
0
0
0
0
0
0
0
0
0
0
0
0
0
0
0
0
0
0
0
0
0
0
0
0
0
0
0
0
0
0
0
0
0
0
0
0
0
0
0
0
0
0
0
0
0
0
0
0
0
0
0
0
0
0
0
0
0
0
0
0
0
0
0
0
0
0
0
0
0
0
0
0
0
0
0
0
0
0
0
0
0
0
0
0
0
0
0
0
0
0
0
0
0
0
0
0
0
0
0
0
0
0
0
0
0
0
0
0
0
0
0
0
0
0
0
0
0
0
0
0
0
0
0
0
0
0
0
0
0
0
0
0
0
0
0
0
0
0
0
0
0
0
0
0
0
0
0
0
0
0
0
0
0
0
0
0
0
0
0
0
0
0
0
0
0
0
0
0
0
0
0
0
0
0
0
0
0
0
0
0
0
0
0
0
0
0
0
0
0
0
0
0
0
0
0
0
0
0
0
0
0
0
0
0
0
0
0
0
0
0
0
0
0
0
0
0
0
0
0
0
0
0
0
0
0
0
0
0
0
0
0
0
0
0
0
0
0
0
0
0
0
0
0
0
0
0
0
0
0
0
0
0
0
0
0
0
0
0
0
0
0
0
0
0
0
0
0
0
0
0
0
0
0
0
0
0
0
0
0
0
0
0
0
0
0
0
0
0
0
0
0
0
0
0
0
0
0
0
0
0
0
0
0
0
0
0
0
0
0
0
0
0
0
0
0
0
0
0
0
0
0
0
0
0
0
0
0
0
0
0
0
0
0
0
0
0
0
0
0
0
0
0
0
0
0
0
0
0
0
0
0
0
0
0
0
0
0
0
0
0
0
0
0
0
0
0
0
0
0
0
0
0
0
0
0
0
0
0
0
0
0
0
0
0
0
0
0
0
0
0
0
0
0
0
0
0
0
0
0
0
0
0
0
0
0
0
0
0
0
0
0
0
0
0
0
0
0
0
0
0
0
0
0
0
0
0
0
0
0
0
0
0
0
0
0
0
0
0
0
0
0
0
0
0
0
0
0
0
0
0
0
0
0
0
0
0
0
0
0
0
0
0
0
0
0
0
0
0
0
0
0
0
0
0
0
0
0
0
0
0
0
0
0
0
0
0
0
0
0
0
0
0
0
0
0
0
0
0
0
0
0
0
0
0
0
0
0
0
0
0
0
0
0
0
0
0
0
0
0
0
0
0
0
0
0
0
0
0
0
0
0
0
0
0
0
0
0
0
0
0
0
0
0
0
0
0
0
0
0
0
0
0
0
0
0
0
0
0
0
0
0
0
0
0
0
0
0
0
0
0
0
0
0
0
0
0
0
0
0
0
0
0
0
0
0
0
0
0
0
0
0
0
0
0
0
0
0
0
0
0
0
0
0
0
0
0
0
0
0
0
0
0
0
0
0
0
0
0
0
0
0
0
0
0
0
0
0
0
0
0
0
0
0
0
0
0
0
0
0
0
0
0
0
0
0
0
0
0
0
0
0
0
0
0
0
0
0
0
0
0
0
0
0
0
0
0
0
0
0
0
0
0
0
0
0
0
0
0
0
0
0
0
0
0
0
0
0
0
0
0
0
0
0
0
0
0
0
0
0
0
0
0
0
0
0
0
0
0
0
0
0
0
0
0
0
0
0
0
0
0
0
0
0
0
0
0
0
0
0
0
0
0
0
0
0
0
0
0
0
0
0
0
0
0
0
0
0
0
0
0
0
0
0
0
0
0
0
0
0
0
0
0
0
0
0
0
0
0
0
0
0
0
0
0
0
0
0
0
0
0
0
0
0
0
0
0
0
0
0
0
0
0
0
0
0
0
0
0
0
0
0
0
0
0
0
0
0
0
0
0
0
0
0
0
0
0
0
0
0
0
0
0
0
0
0
0
0
0
0
0
0
0
0
0
0
0
0
0
0
0
0
0
0
0
0
0
0
0
0
0
0
0
0
0
0
0
0
0
0
0
0
0
0
0
0
0
0
0
0
0
0
0
0
0
0
0
0
0
0
0
0
0
0
0
0
0
0
0
0
0
0
0
0
0
0
0
0
0
0
0
0
0
0
0
0
0
0
0
0
0
0
0
0
0
0
0
0
0
0
0
0
0
0
0
0
0
0
0
0
0
0
0
0
0
0
0
0
0
0
0
0
0
0
0
0
0
0
0
0
0
0
0
0
0
0
0
0
0
0
0
0
0
0
0
0
0
0
0
0
0
0
0
0
0
0
0
0
0
0
0
0
0
0
0
0
0
0
0
0
0
0
0
0
0
0
0
0
0
0
0
0
0
0
0
0
0
0
0
0
0
0
0
0
0
0
0
0
0
0
0
0
0
0
0
0
0
0
0
0
0
0
0
0
0
0
0
0
0
0
0
0
0
0
0
0
0
0
0
0
0
0
0
0
0
0
0
0
0
0
0
0
0
0
0
0
0
0
0
0
0
0
0
0
0
0
0
0
0
0
0
0
0
0
0
0
0
0
0
0
0
0
0
0
0
0
0
0
0
0
0
0
0
0
0
0
0
0
0
0
0
0
0
0
0
0
0
0
0
0
0
0
0
0
0
0
0
0
0
0
0
0
0
0
0
0
0
0
0
0
0
0
0
0
0
0
0
0
0
0
0
0
0
0
0
0
0
0
0
0
0
0
0
0
0
0
0
0
0
0
0
0
0
0
0
0
0
0
0
0
0
0
0
0
0
0
0
0
0
0
0
0
0
0
0
0
0
0
0
0
0
0
0
0
0
0
0
0
0
0
0
0
0
0
0
0
0
0
0
0
0
0
0
0
0
0
0
0
0
0
0
0
0
0
0
0
0
0
0
0
0
0
0
0
0
0
0
0
0
0
0
0
0
0
0
0
0
0
0
0
0
0
0
0
0
0
0
0
0
0
0
0
0
0
0
0
0
0
0
0
0
0
0
0
0
0
0
0
0
0
0
0
0
0
0
0
0
0
0
0
0
0
0
0
0
0
0
0
0
0
0
0
0
0
0
0
0
0
0
0
0
0
0
0
0
0
0
0
0
0
0
0
0
0
0
0
0
0
0
0
0
0
0
0
0
0
0
0
0
0
0
0
0
0
0
0
0
0
0
0
0
0
0
0
0
0
0
0
0
0
0
0
0
0
0
0
0
0
0
0
0
0
0
0
0
0
