# Supplementary material for: A dataset of 112 ligands for the preconcentration of mercury, uranium, lanthanum and other pollutants and heavy metals in water
Source: Data Brief. 2020 Feb 4;29:105236. doi: 10.1016/j.dib.2020.105236 (PMC7033335; doi:10.1016/j.dib.2020.105236)
Supplement: Multimedia component 75_Murexid [file mmc75.txt]

0
0
0
0
0
0
0
0
0
0
0
0
2
14
55
235
893
2982
8626
21854
50913
104628
194682
320960
472315
624708
747198
789887
748988
636527
483755
324503
195116
105628
51081
21701
8289
2742
867
258
49
27
10
7
3
8
7
5
5
1
5
4
3
7
5
2
7
2
3
4
9
3
1
3
2
1
1
4
2
1
1
1
2
1
0
2
0
39
77
55
79
71
57
59
82
70
54
72
67
72
62
74
80
54
73
53
66
60
60
66
57
73
63
52
45
46
56
58
65
51
64
45
61
68
51
60
58
43
55
39
64
49
63
53
68
69
56
51
55
71
45
42
42
46
45
35
44
34
57
36
35
38
33
44
29
32
40
29
34
32
31
33
39
26
25
24
34
38
36
32
27
21
39
31
32
33
38
41
40
28
27
29
32
39
32
44
33
29
23
32
36
30
27
27
31
36
37
35
31
30
46
22
49
31
49
34
35
37
40
40
19
27
39
27
32
38
41
49
57
46
57
54
60
59
46
56
64
58
52
45
64
38
45
51
44
47
48
49
43
39
40
38
33
40
36
43
23
42
28
21
35
43
27
36
32
41
57
61
89
121
125
162
194
200
289
340
384
476
626
713
959
1005
1182
1226
1241
1195
1111
975
773
598
432
317
240
209
165
123
124
98
135
133
162
148
184
146
136
143
115
92
61
57
51
40
42
37
27
26
16
17
23
18
19
20
16
18
11
19
24
19
23
19
25
26
26
44
43
54
80
94
111
123
147
148
178
157
143
153
108
108
92
55
56
39
32
27
24
24
22
12
23
17
18
19
29
29
18
26
31
33
33
40
33
22
30
18
26
22
16
19
11
21
16
12
20
12
13
17
13
12
10
11
14
11
11
11
18
4
12
10
12
19
12
14
10
15
11
13
16
12
14
17
11
18
21
16
24
20
10
12
13
14
17
10
12
19
15
15
10
12
19
12
10
5
14
14
4
9
17
9
11
12
17
8
15
12
11
9
16
8
13
18
16
12
14
12
16
7
9
9
9
15
14
17
9
13
19
12
17
20
13
21
24
25
32
47
42
67
58
82
104
74
89
62
67
86
56
47
46
38
35
21
21
13
17
17
9
17
10
14
8
13
11
12
12
17
14
14
15
21
18
14
20
15
18
19
20
19
23
34
33
27
30
39
28
38
20
29
23
26
27
22
17
11
19
13
21
21
18
13
24
19
27
17
35
28
28
30
47
42
62
75
103
147
168
214
237
264
315
294
342
324
304
279
283
229
186
154
108
90
63
45
43
32
21
23
16
13
15
13
19
13
15
13
7
14
13
15
16
13
9
12
15
11
13
14
18
17
22
16
17
16
28
32
38
35
43
45
45
67
66
72
91
75
73
72
51
57
58
35
39
33
29
25
29
17
25
9
14
21
21
13
25
38
43
41
47
63
86
90
113
140
174
197
194
214
211
213
192
187
167
151
136
106
83
69
52
41
39
18
23
10
20
14
13
12
10
18
17
15
7
14
19
8
21
20
19
14
20
27
27
30
48
52
47
46
51
64
55
85
94
77
85
87
80
69
78
74
55
73
56
47
46
44
47
45
50
63
51
65
55
48
51
51
60
49
38
31
30
20
26
20
17
17
17
17
19
28
36
46
45
46
69
70
70
75
82
103
110
103
93
70
76
62
84
51
52
39
33
30
28
27
19
20
21
22
25
21
20
23
22
33
25
30
20
23
25
23
24
18
25
11
18
15
27
22
15
18
17
16
18
20
24
11
14
17
18
21
14
16
19
14
15
10
13
24
16
21
14
12
20
21
18
22
13
25
25
20
26
26
31
32
27
26
40
33
40
36
32
42
29
35
41
39
41
47
37
44
38
34
23
38
23
33
29
15
25
17
14
21
32
18
16
21
22
30
29
20
25
18
21
20
16
24
17
14
11
10
15
30
24
18
17
18
19
15
26
13
20
20
16
21
15
13
13
26
23
11
20
14
23
17
17
18
21
15
20
20
21
21
21
21
25
18
23
25
29
17
16
12
18
16
18
17
27
16
22
19
20
35
19
18
18
18
16
24
23
14
19
17
21
16
23
16
17
29
20
21
18
11
12
21
20
30
26
26
23
26
24
37
12
21
30
22
18
17
10
20
21
32
23
22
28
16
29
31
33
29
25
40
33
39
44
37
35
43
29
34
36
28
33
29
34
28
27
36
32
25
26
27
25
26
19
26
22
16
29
27
18
29
21
34
20
25
31
22
30
24
22
23
31
26
30
31
26
31
31
26
28
20
28
19
28
28
15
25
22
21
22
23
34
28
27
15
24
22
23
27
29
24
19
24
19
33
17
21
31
20
22
29
28
16
23
18
18
21
17
32
26
17
37
21
36
38
23
33
27
26
39
33
48
25
29
26
30
28
28
26
35
28
29
24
30
21
23
18
24
28
30
28
24
27
34
37
23
27
43
21
25
34
28
24
21
15
20
32
30
38
27
20
28
29
27
38
42
41
38
36
28
34
39
37
25
39
36
38
30
31
39
25
27
39
36
40
30
32
29
29
27
33
29
32
37
31
44
40
33
28
28
40
49
34
46
26
29
29
38
36
31
40
35
36
36
44
46
35
39
40
42
30
40
48
40
41
31
33
44
46
54
42
39
50
51
37
47
53
54
47
48
49
29
55
60
44
47
66
57
52
50
48
55
65
65
50
52
53
54
54
65
66
56
73
64
70
70
70
77
75
55
70
67
84
78
73
79
80
86
82
85
83
81
79
90
81
92
92
83
91
90
103
113
102
104
116
107
143
124
118
120
115
116
126
141
141
131
152
145
135
152
158
161
161
174
168
183
190
202
194
192
216
215
220
204
211
252
255
245
237
282
263
281
307
301
300
324
315
343
367
361
398
407
371
420
424
451
449
459
492
464
479
483
528
605
527
547
546
597
637
525
668
626
624
606
667
622
643
654
613
669
708
666
706
715
672
685
669
728
740
783
714
773
733
801
738
752
800
815
860
892
932
913
1005
1009
1079
1102
1131
1200
1286
1351
1400
1530
1584
1571
1744
1698
1802
1940
2133
2121
2181
2280
2328
2388
2501
2630
2502
2666
2704
2697
2726
2867
2824
2804
2779
2822
2786
2818
2697
2776
2716
2776
2628
2677
2601
2577
2468
2496
2475
2507
2447
2443
2379
2382
2306
2355
2334
2153
2216
2156
2138
2110
2039
2066
2068
1956
1995
1889
1852
1731
1741
1676
1651
1598
1555
1477
1349
1391
1254
1249
1164
1137
1089
994
960
910
858
785
793
722
704
675
666
620
626
662
673
678
712
707
852
848
896
1035
1124
1194
1245
1334
1384
1452
1477
1503
1509
1550
1499
1554
1466
1299
1239
1209
1129
1047
885
782
739
613
535
483
440
355
312
247
246
222
166
172
184
129
138
170
139
162
164
150
161
156
171
172
168
156
154
177
193
172
229
196
220
228
214
235
272
296
277
299
284
332
330
318
366
368
385
400
392
351
414
440
399
460
444
471
461
456
520
450
489
514
470
498
465
449
468
489
498
451
454
449
453
476
465
473
449
455
418
416
387
393
404
398
388
390
414
432
356
366
351
361
350
344
334
370
388
358
357
332
319
328
316
327
313
314
312
299
291
281
264
264
240
249
245
246
234
241
228
209
210
222
214
186
171
192
157
180
159
139
158
125
137
137
115
120
96
107
123
122
117
109
105
107
113
142
140
127
152
191
190
250
212
255
260
271
303
349
319
345
345
352
342
304
311
314
281
263
218
192
183
176
139
127
113
116
75
100
81
71
57
60
44
62
73
59
68
84
69
71
86
71
76
69
71
64
64
47
37
37
32
33
24
35
27
34
27
11
20
14
16
14
18
16
11
9
9
17
10
17
9
12
13
5
10
23
15
15
11
15
18
16
13
20
20
19
14
14
20
15
17
23
22
23
17
22
11
20
19
27
20
29
30
34
55
53
55
80
112
100
157
181
202
221
294
331
371
412
434
504
593
679
722
761
805
844
835
948
987
1101
1053
1037
1147
1155
1192
1126
1134
1094
998
1037
939
938
847
705
670
618
483
399
358
304
274
208
173
138
118
98
68
63
51
42
27
25
21
23
23
5
15
8
12
16
20
11
13
11
6
9
18
14
12
9
11
17
12
9
14
10
14
11
13
18
15
17
15
10
13
10
15
11
12
19
15
14
11
11
9
4
10
17
16
12
12
10
12
11
14
11
14
6
10
14
10
9
14
12
19
10
7
13
8
6
15
8
6
7
5
12
11
9
14
9
13
8
7
13
12
13
8
18
9
10
15
8
14
12
9
18
10
12
9
15
17
11
15
12
11
12
16
18
11
12
13
8
14
11
16
19
11
12
15
10
10
13
10
13
8
18
8
17
14
17
17
15
23
11
14
12
15
11
12
22
17
12
18
13
22
17
12
17
10
20
30
12
15
15
19
20
21
10
14
11
18
26
18
24
24
44
32
48
47
53
83
68
84
84
116
139
169
141
203
231
221
251
289
286
305
320
293
307
342
318
296
265
252
230
196
182
178
167
140
124
90
88
74
86
57
47
46
49
36
38
33
30
40
32
25
36
32
44
41
46
56
70
48
50
59
60
64
52
50
51
43
36
44
36
40
46
32
33
25
22
17
15
16
14
7
12
3
2
9
11
4
5
4
10
6
8
6
7
10
5
9
10
10
7
4
7
3
8
8
5
4
8
6
5
9
2
5
0
9
4
9
9
4
8
8
5
11
5
7
5
7
7
8
4
3
10
5
5
5
9
6
7
7
7
1
4
4904
0
0
0
0
0
0
0
0
0
0
0
0
0
0
0
0
0
0
0
0
0
0
0
0
0
0
0
0
0
0
0
0
0
0
0
0
0
0
0
0
0
0
0
0
0
0
0
0
0
0
0
0
0
0
0
0
0
0
0
0
0
0
0
0
0
0
0
0
0
0
0
0
0
0
0
0
0
0
0
0
0
0
0
0
0
0
0
0
0
0
0
0
0
0
0
0
0
0
0
0
0
0
0
0
0
0
0
0
0
0
0
0
0
0
0
0
0
0
0
0
0
0
0
0
0
0
0
0
0
0
0
0
0
0
0
0
0
0
0
0
0
0
0
0
0
0
0
0
0
0
0
0
0
0
0
0
0
0
0
0
0
0
0
0
0
0
0
0
0
0
0
0
0
0
0
0
0
0
0
0
0
0
0
0
0
0
0
0
0
0
0
0
0
0
0
0
0
0
0
0
0
0
0
0
0
0
0
0
0
0
0
0
0
0
0
0
0
0
0
0
0
0
0
0
0
0
0
0
0
0
0
0
0
0
0
0
0
0
0
0
0
0
0
0
0
0
0
0
0
0
0
0
0
0
0
0
0
0
0
0
0
0
0
0
0
0
0
0
0
0
0
0
0
0
0
0
0
0
0
0
0
0
0
0
0
0
0
0
0
0
0
0
0
0
0
0
0
0
0
0
0
0
0
0
0
0
0
0
0
0
0
0
0
0
0
0
0
0
0
0
0
0
0
0
0
0
0
0
0
0
0
0
0
0
0
0
0
0
0
0
0
0
0
0
0
0
0
0
0
0
0
0
0
0
0
0
0
0
0
0
0
0
0
0
0
0
0
0
0
0
0
0
0
0
0
0
0
0
0
0
0
0
0
0
0
0
0
0
0
0
0
0
0
0
0
0
0
0
0
0
0
0
0
0
0
0
0
0
0
0
0
0
0
0
0
0
0
0
0
0
0
0
0
0
0
0
0
0
0
0
0
0
0
0
0
0
0
0
0
0
0
0
0
0
0
0
0
0
0
0
0
0
0
0
0
0
0
0
0
0
0
0
0
0
0
0
0
0
0
0
0
0
0
0
0
0
0
0
0
0
0
0
0
0
0
0
0
0
0
0
0
0
0
0
0
0
0
0
0
0
0
0
0
0
0
0
0
0
0
0
0
0
0
0
0
0
0
0
0
0
0
0
0
0
0
0
0
0
0
0
0
0
0
0
0
0
0
0
0
0
0
0
0
0
0
0
0
0
0
0
0
0
0
0
0
0
0
0
0
0
0
0
0
0
0
0
0
0
0
0
0
0
0
0
0
0
0
0
0
0
0
0
0
0
0
0
0
0
0
0
0
0
0
0
0
0
0
0
0
0
0
0
0
0
0
0
0
0
0
0
0
0
0
0
0
0
0
0
0
0
0
0
0
0
0
0
0
0
0
0
0
0
0
0
0
0
0
0
0
0
0
0
0
0
0
0
0
0
0
0
0
0
0
0
0
0
0
0
0
0
0
0
0
0
0
0
0
0
0
0
0
0
0
0
0
0
0
0
0
0
0
0
0
0
0
0
0
0
0
0
0
0
0
0
0
0
0
0
0
0
0
0
0
0
0
0
0
0
0
0
0
0
0
0
0
0
0
0
0
0
0
0
0
0
0
0
0
0
0
0
0
0
0
0
0
0
0
0
0
0
0
0
0
0
0
0
0
0
0
0
0
0
0
0
0
0
0
0
0
0
0
0
0
0
0
0
0
0
0
0
0
0
0
0
0
0
0
0
0
0
0
0
0
0
0
0
0
0
0
0
0
0
0
0
0
0
0
0
0
0
0
0
0
0
0
0
0
0
0
0
0
0
0
0
0
0
0
0
0
0
0
0
0
0
0
0
0
0
0
0
0
0
0
0
0
0
0
0
0
0
0
0
0
0
0
0
0
0
0
0
0
0
0
0
0
0
0
0
0
0
0
0
0
0
0
0
0
0
0
0
0
0
0
0
0
0
0
0
0
0
0
0
0
0
0
0
0
0
0
0
0
0
0
0
0
0
0
0
0
0
0
0
0
0
0
0
0
0
0
0
0
0
0
0
0
0
0
0
0
0
0
0
0
0
0
0
0
0
0
0
0
0
0
0
0
0
0
0
0
0
0
0
0
0
0
0
0
0
0
0
0
0
0
0
0
0
0
0
0
0
0
0
0
0
0
0
0
0
0
0
0
0
0
0
0
0
0
0
0
0
0
0
0
0
0
0
0
0
0
0
0
0
0
0
0
0
0
0
0
0
0
0
0
0
0
0
0
0
0
0
0
0
0
0
0
0
0
0
0
0
0
0
0
0
0
0
0
0
0
0
0
0
0
0
0
0
0
0
0
0
0
0
0
0
0
0
0
0
0
0
0
0
0
0
0
0
0
0
0
0
0
0
0
0
0
0
0
0
0
0
0
0
0
0
0
0
0
0
0
0
0
0
0
0
0
0
0
0
0
0
0
0
0
0
0
0
0
0
0
0
0
0
0
0
0
0
0
0
0
0
0
0
0
0
0
0
0
0
0
0
0
0
0
0
0
0
0
0
0
0
0
0
0
0
0
0
0
0
0
0
0
0
0
0
0
0
0
0
0
0
0
0
0
0
0
0
0
0
0
0
0
0
0
0
0
0
0
0
0
0
0
0
0
0
0
0
0
0
0
0
0
0
0
0
0
0
0
0
0
0
0
0
0
0
0
0
0
0
0
0
0
0
0
0
0
0
0
0
0
0
0
0
0
0
0
0
0
0
0
0
0
0
0
0
0
0
0
0
0
0
0
0
0
0
0
0
0
0
0
0
0
0
0
0
0
0
0
0
0
0
0
0
0
0
0
0
0
0
0
0
0
0
0
0
0
0
0
0
0
0
0
0
0
0
0
0
0
0
0
0
0
0
0
0
0
0
0
0
0
0
0
0
0
0
0
0
0
0
0
0
0
0
0
0
0
0
0
0
0
0
0
0
0
0
0
0
0
0
0
0
0
0
0
0
0
0
0
0
0
0
0
0
0
0
0
0
0
0
0
0
0
0
0
0
0
0
0
0
0
0
0
0
0
0
0
0
0
0
0
0
0
0
0
0
0
0
0
0
0
0
0
0
0
0
0
0
0
0
0
0
0
0
0
0
0
0
0
0
0
0
0
0
0
0
0
0
0
0
0
0
0
0
0
0
0
0
0
0
0
0
0
0
0
0
0
0
0
0
0
0
0
0
0
0
0
0
0
0
0
0
0
0
0
0
0
0
0
0
0
0
0
0
0
0
0
0
0
0
0
0
0
0
0
0
0
0
0
0
0
0
0
0
0
0
0
0
0
0
0
0
0
0
0
0
0
0
0
0
0
0
0
0
0
0
0
0
0
0
0
0
0
0
0
0
0
0
0
0
0
0
0
0
0
0
0
0
0
0
0
0
0
0
0
0
0
0
0
0
0
0
0
0
0
0
0
0
0
0
0
0
0
0
0
0
0
0
0
0
0
0
0
0
0
0
0
0
0
0
0
0
0
0
0
0
0
0
0
0
0
0
0
0
0
0
0
0
0
0
0
0
0
0
0
0
0
0
0
0
0
0
0
0
0
0
0
0
0
0
0
0
0
0
0
0
0
0
0
0
0
0
0
0
0
0
0
0
0
0
0
0
0
0
0
0
0
0
0
0
0
0
0
0
0
0
0
0
0
0
0
0
0
0
0
0
0
0
0
0
0
0
0
0
0
0
0
0
0
0
0
0
0
0
0
0
0
0
0
0
0
0
0
0
0
0
0
0
0
0
0
0
0
0
0
0
0
0
0
0
0
0
0
0
0
0
0
0
0
0
0
0
0
0
0
0
0
0
0
0
0
0
0
0
0
0
0
0
0
0
0
0
0
0
0
0
0
0
0
0
0
0
0
0
0
0
0
0
0
0
0
0
0
0
0
0
0
0
0
0
0
0
0
0
0
0
0
0
0
0
0
0
0
0
0
0
0
0
0
0
0
0
0
0
0
0
0
0
0
0
0
0
0
0
0
0
0
0
0
0
0
0
0
0
0
0
0
0
0
0
0
0
0
0
0
0
0
0
0
0
0
0
0
0
0
0
0
0
0
0
0
0
0
0
0
0
0
0
0
0
0
0
0
0
0
0
0
0
0
0
0
0
0
0
0
0
0
0
0
0
0
0
0
0
0
0
0
0
0
0
0
0
0
0
0
0
0
0
0
0
0
0
0
0
0
0
0
0
0
0
0
0
0
0
0
0
0
0
0
0
0
0
0
0
0
0
0
0
0
0
0
0
0
0
0
0
0
0
0
0
0
0
0
0
0
0
0
0
0
0
0
0
0
0
0
0
0
0
0
0
0
0
0
0
0
0
0
0
0
0
0
0
0
0
0
0
0
0
0
0
0
0
0
0
0
0
0
0
0
0
0
0
0
0
0
0
0
0
0
0
0
0
0
0
0
0
0
0
0
0
0
0
0
0
0
0
0
0
0
0
0
0
0
0
0
0
0
0
0
0
0
0
0
0
0
0
0
0
0
0
0
0
0
0
0
0
0
0
0
0
0
0
0
0
0
0
0
0
0
0
0
0
0
0
0
0
0
0
0
0
0
0
0
0
0
0
0
0
0
0
0
0
0
0
0
0
0
0
0
0
