# Supplementary material for: A dataset of 112 ligands for the preconcentration of mercury, uranium, lanthanum and other pollutants and heavy metals in water
Source: Data Brief. 2020 Feb 4;29:105236. doi: 10.1016/j.dib.2020.105236 (PMC7033335; doi:10.1016/j.dib.2020.105236)
Supplement: Multimedia component 76_N- Benzoyl-N-Phenylhydroxylamine [file mmc76.txt]

Kalib 1	-0.354346
Kalib 2	0.012554
Kalib 3	0.001788
Kalib 4	0.000419
Kalib Square	0.000000
Kalib Fano	0.010361
Channel 1	0
Channel 2	0
Channel 3	0
Channel 4	0
Channel 5	0
Channel 6	0
Channel 7	0
Channel 8	0
Channel 9	0
Channel 10	0
Channel 11	0
Channel 12	0
Channel 13	4
Channel 14	18
Channel 15	91
Channel 16	348
Channel 17	1120
Channel 18	3614
Channel 19	9909
Channel 20	24494
Channel 21	56049
Channel 22	111173
Channel 23	202172
Channel 24	328489
Channel 25	475199
Channel 26	619928
Channel 27	736717
Channel 28	777401
Channel 29	735356
Channel 30	629954
Channel 31	480831
Channel 32	327219
Channel 33	200965
Channel 34	110879
Channel 35	54922
Channel 36	24220
Channel 37	9640
Channel 38	3392
Channel 39	1032
Channel 40	286
Channel 41	93
Channel 42	34
Channel 43	7
Channel 44	9
Channel 45	11
Channel 46	3
Channel 47	7
Channel 48	3
Channel 49	1
Channel 50	4
Channel 51	4
Channel 52	5
Channel 53	5
Channel 54	6
Channel 55	2
Channel 56	2
Channel 57	6
Channel 58	1
Channel 59	3
Channel 60	5
Channel 61	3
Channel 62	7
Channel 63	1
Channel 64	1
Channel 65	1
Channel 66	2
Channel 67	3
Channel 68	0
Channel 69	0
Channel 70	1
Channel 71	2
Channel 72	2
Channel 73	0
Channel 74	0
Channel 75	1
Channel 76	3
Channel 77	1
Channel 78	43
Channel 79	63
Channel 80	55
Channel 81	65
Channel 82	44
Channel 83	65
Channel 84	63
Channel 85	53
Channel 86	71
Channel 87	64
Channel 88	56
Channel 89	63
Channel 90	61
Channel 91	58
Channel 92	63
Channel 93	60
Channel 94	68
Channel 95	68
Channel 96	64
Channel 97	54
Channel 98	45
Channel 99	65
Channel 100	47
Channel 101	54
Channel 102	46
Channel 103	55
Channel 104	52
Channel 105	59
Channel 106	58
Channel 107	65
Channel 108	49
Channel 109	53
Channel 110	54
Channel 111	58
Channel 112	49
Channel 113	40
Channel 114	60
Channel 115	56
Channel 116	56
Channel 117	27
Channel 118	43
Channel 119	50
Channel 120	42
Channel 121	46
Channel 122	60
Channel 123	52
Channel 124	67
Channel 125	55
Channel 126	48
Channel 127	52
Channel 128	56
Channel 129	35
Channel 130	47
Channel 131	36
Channel 132	37
Channel 133	33
Channel 134	44
Channel 135	34
Channel 136	33
Channel 137	37
Channel 138	28
Channel 139	38
Channel 140	30
Channel 141	29
Channel 142	34
Channel 143	33
Channel 144	43
Channel 145	31
Channel 146	33
Channel 147	29
Channel 148	31
Channel 149	18
Channel 150	23
Channel 151	41
Channel 152	28
Channel 153	29
Channel 154	30
Channel 155	20
Channel 156	25
Channel 157	30
Channel 158	25
Channel 159	22
Channel 160	27
Channel 161	40
Channel 162	39
Channel 163	30
Channel 164	30
Channel 165	21
Channel 166	34
Channel 167	28
Channel 168	41
Channel 169	31
Channel 170	29
Channel 171	29
Channel 172	30
Channel 173	24
Channel 174	37
Channel 175	26
Channel 176	33
Channel 177	19
Channel 178	23
Channel 179	36
Channel 180	29
Channel 181	31
Channel 182	31
Channel 183	30
Channel 184	31
Channel 185	25
Channel 186	29
Channel 187	32
Channel 188	24
Channel 189	37
Channel 190	45
Channel 191	23
Channel 192	32
Channel 193	31
Channel 194	30
Channel 195	31
Channel 196	34
Channel 197	25
Channel 198	37
Channel 199	21
Channel 200	23
Channel 201	27
Channel 202	25
Channel 203	32
Channel 204	33
Channel 205	29
Channel 206	41
Channel 207	51
Channel 208	35
Channel 209	65
Channel 210	58
Channel 211	63
Channel 212	52
Channel 213	66
Channel 214	64
Channel 215	53
Channel 216	67
Channel 217	50
Channel 218	52
Channel 219	64
Channel 220	42
Channel 221	43
Channel 222	43
Channel 223	56
Channel 224	46
Channel 225	68
Channel 226	38
Channel 227	40
Channel 228	35
Channel 229	32
Channel 230	38
Channel 231	34
Channel 232	26
Channel 233	29
Channel 234	46
Channel 235	31
Channel 236	34
Channel 237	28
Channel 238	32
Channel 239	35
Channel 240	25
Channel 241	28
Channel 242	25
Channel 243	27
Channel 244	39
Channel 245	30
Channel 246	39
Channel 247	68
Channel 248	75
Channel 249	69
Channel 250	110
Channel 251	128
Channel 252	150
Channel 253	187
Channel 254	217
Channel 255	244
Channel 256	297
Channel 257	403
Channel 258	471
Channel 259	588
Channel 260	674
Channel 261	855
Channel 262	990
Channel 263	1151
Channel 264	1218
Channel 265	1196
Channel 266	1179
Channel 267	1072
Channel 268	936
Channel 269	738
Channel 270	592
Channel 271	440
Channel 272	327
Channel 273	242
Channel 274	193
Channel 275	124
Channel 276	123
Channel 277	109
Channel 278	109
Channel 279	95
Channel 280	131
Channel 281	164
Channel 282	161
Channel 283	145
Channel 284	159
Channel 285	122
Channel 286	131
Channel 287	131
Channel 288	87
Channel 289	91
Channel 290	61
Channel 291	40
Channel 292	33
Channel 293	28
Channel 294	29
Channel 295	15
Channel 296	23
Channel 297	16
Channel 298	16
Channel 299	14
Channel 300	17
Channel 301	15
Channel 302	19
Channel 303	15
Channel 304	17
Channel 305	25
Channel 306	14
Channel 307	16
Channel 308	17
Channel 309	15
Channel 310	25
Channel 311	27
Channel 312	27
Channel 313	26
Channel 314	40
Channel 315	52
Channel 316	59
Channel 317	74
Channel 318	92
Channel 319	116
Channel 320	133
Channel 321	156
Channel 322	178
Channel 323	157
Channel 324	165
Channel 325	174
Channel 326	145
Channel 327	118
Channel 328	104
Channel 329	85
Channel 330	64
Channel 331	53
Channel 332	34
Channel 333	20
Channel 334	19
Channel 335	21
Channel 336	10
Channel 337	15
Channel 338	17
Channel 339	19
Channel 340	15
Channel 341	17
Channel 342	24
Channel 343	30
Channel 344	30
Channel 345	23
Channel 346	30
Channel 347	30
Channel 348	28
Channel 349	34
Channel 350	28
Channel 351	36
Channel 352	27
Channel 353	26
Channel 354	21
Channel 355	28
Channel 356	23
Channel 357	14
Channel 358	13
Channel 359	15
Channel 360	9
Channel 361	15
Channel 362	11
Channel 363	13
Channel 364	17
Channel 365	12
Channel 366	6
Channel 367	9
Channel 368	12
Channel 369	9
Channel 370	10
Channel 371	17
Channel 372	12
Channel 373	6
Channel 374	7
Channel 375	16
Channel 376	11
Channel 377	14
Channel 378	13
Channel 379	14
Channel 380	11
Channel 381	7
Channel 382	12
Channel 383	7
Channel 384	9
Channel 385	12
Channel 386	12
Channel 387	12
Channel 388	24
Channel 389	10
Channel 390	13
Channel 391	10
Channel 392	12
Channel 393	10
Channel 394	13
Channel 395	16
Channel 396	11
Channel 397	18
Channel 398	11
Channel 399	16
Channel 400	17
Channel 401	17
Channel 402	14
Channel 403	15
Channel 404	10
Channel 405	11
Channel 406	17
Channel 407	13
Channel 408	8
Channel 409	15
Channel 410	20
Channel 411	10
Channel 412	15
Channel 413	15
Channel 414	12
Channel 415	6
Channel 416	14
Channel 417	10
Channel 418	8
Channel 419	13
Channel 420	6
Channel 421	11
Channel 422	8
Channel 423	17
Channel 424	12
Channel 425	10
Channel 426	13
Channel 427	11
Channel 428	13
Channel 429	11
Channel 430	12
Channel 431	21
Channel 432	11
Channel 433	14
Channel 434	16
Channel 435	15
Channel 436	10
Channel 437	19
Channel 438	15
Channel 439	13
Channel 440	10
Channel 441	10
Channel 442	11
Channel 443	16
Channel 444	8
Channel 445	19
Channel 446	9
Channel 447	20
Channel 448	19
Channel 449	13
Channel 450	11
Channel 451	23
Channel 452	24
Channel 453	25
Channel 454	44
Channel 455	39
Channel 456	42
Channel 457	70
Channel 458	60
Channel 459	63
Channel 460	73
Channel 461	81
Channel 462	81
Channel 463	84
Channel 464	59
Channel 465	58
Channel 466	38
Channel 467	34
Channel 468	33
Channel 469	25
Channel 470	14
Channel 471	15
Channel 472	14
Channel 473	12
Channel 474	19
Channel 475	12
Channel 476	10
Channel 477	8
Channel 478	12
Channel 479	16
Channel 480	12
Channel 481	8
Channel 482	7
Channel 483	16
Channel 484	14
Channel 485	10
Channel 486	19
Channel 487	11
Channel 488	10
Channel 489	13
Channel 490	11
Channel 491	19
Channel 492	22
Channel 493	26
Channel 494	20
Channel 495	21
Channel 496	19
Channel 497	20
Channel 498	22
Channel 499	24
Channel 500	33
Channel 501	26
Channel 502	17
Channel 503	39
Channel 504	32
Channel 505	23
Channel 506	30
Channel 507	18
Channel 508	17
Channel 509	13
Channel 510	18
Channel 511	13
Channel 512	19
Channel 513	16
Channel 514	15
Channel 515	19
Channel 516	12
Channel 517	11
Channel 518	10
Channel 519	18
Channel 520	15
Channel 521	15
Channel 522	22
Channel 523	18
Channel 524	24
Channel 525	35
Channel 526	30
Channel 527	44
Channel 528	61
Channel 529	61
Channel 530	103
Channel 531	112
Channel 532	158
Channel 533	178
Channel 534	213
Channel 535	248
Channel 536	313
Channel 537	323
Channel 538	322
Channel 539	340
Channel 540	322
Channel 541	287
Channel 542	273
Channel 543	247
Channel 544	220
Channel 545	184
Channel 546	160
Channel 547	122
Channel 548	84
Channel 549	78
Channel 550	51
Channel 551	44
Channel 552	36
Channel 553	23
Channel 554	25
Channel 555	11
Channel 556	9
Channel 557	13
Channel 558	19
Channel 559	8
Channel 560	5
Channel 561	13
Channel 562	4
Channel 563	9
Channel 564	11
Channel 565	11
Channel 566	15
Channel 567	11
Channel 568	11
Channel 569	10
Channel 570	8
Channel 571	11
Channel 572	13
Channel 573	11
Channel 574	30
Channel 575	12
Channel 576	8
Channel 577	23
Channel 578	12
Channel 579	20
Channel 580	23
Channel 581	28
Channel 582	28
Channel 583	25
Channel 584	41
Channel 585	41
Channel 586	55
Channel 587	54
Channel 588	66
Channel 589	69
Channel 590	74
Channel 591	77
Channel 592	63
Channel 593	64
Channel 594	70
Channel 595	58
Channel 596	50
Channel 597	42
Channel 598	36
Channel 599	27
Channel 600	31
Channel 601	26
Channel 602	16
Channel 603	23
Channel 604	12
Channel 605	18
Channel 606	21
Channel 607	16
Channel 608	16
Channel 609	15
Channel 610	34
Channel 611	30
Channel 612	22
Channel 613	45
Channel 614	32
Channel 615	59
Channel 616	73
Channel 617	84
Channel 618	94
Channel 619	134
Channel 620	153
Channel 621	158
Channel 622	179
Channel 623	194
Channel 624	210
Channel 625	214
Channel 626	202
Channel 627	185
Channel 628	197
Channel 629	156
Channel 630	153
Channel 631	130
Channel 632	104
Channel 633	65
Channel 634	84
Channel 635	54
Channel 636	35
Channel 637	32
Channel 638	20
Channel 639	15
Channel 640	13
Channel 641	14
Channel 642	10
Channel 643	13
Channel 644	12
Channel 645	12
Channel 646	17
Channel 647	22
Channel 648	18
Channel 649	14
Channel 650	6
Channel 651	11
Channel 652	16
Channel 653	19
Channel 654	14
Channel 655	13
Channel 656	19
Channel 657	8
Channel 658	10
Channel 659	9
Channel 660	17
Channel 661	20
Channel 662	23
Channel 663	15
Channel 664	19
Channel 665	27
Channel 666	30
Channel 667	41
Channel 668	44
Channel 669	34
Channel 670	25
Channel 671	32
Channel 672	44
Channel 673	26
Channel 674	35
Channel 675	29
Channel 676	33
Channel 677	24
Channel 678	34
Channel 679	27
Channel 680	34
Channel 681	38
Channel 682	44
Channel 683	38
Channel 684	39
Channel 685	46
Channel 686	52
Channel 687	47
Channel 688	39
Channel 689	61
Channel 690	48
Channel 691	38
Channel 692	43
Channel 693	48
Channel 694	37
Channel 695	41
Channel 696	29
Channel 697	22
Channel 698	26
Channel 699	25
Channel 700	21
Channel 701	18
Channel 702	15
Channel 703	20
Channel 704	25
Channel 705	12
Channel 706	23
Channel 707	28
Channel 708	32
Channel 709	33
Channel 710	36
Channel 711	35
Channel 712	51
Channel 713	56
Channel 714	56
Channel 715	73
Channel 716	61
Channel 717	76
Channel 718	66
Channel 719	61
Channel 720	51
Channel 721	53
Channel 722	48
Channel 723	61
Channel 724	43
Channel 725	36
Channel 726	14
Channel 727	30
Channel 728	18
Channel 729	20
Channel 730	20
Channel 731	28
Channel 732	14
Channel 733	19
Channel 734	13
Channel 735	14
Channel 736	18
Channel 737	14
Channel 738	13
Channel 739	10
Channel 740	14
Channel 741	15
Channel 742	21
Channel 743	15
Channel 744	21
Channel 745	9
Channel 746	11
Channel 747	16
Channel 748	10
Channel 749	9
Channel 750	9
Channel 751	13
Channel 752	15
Channel 753	12
Channel 754	8
Channel 755	13
Channel 756	14
Channel 757	11
Channel 758	8
Channel 759	19
Channel 760	13
Channel 761	15
Channel 762	10
Channel 763	19
Channel 764	10
Channel 765	14
Channel 766	12
Channel 767	13
Channel 768	11
Channel 769	15
Channel 770	13
Channel 771	23
Channel 772	8
Channel 773	10
Channel 774	16
Channel 775	12
Channel 776	12
Channel 777	14
Channel 778	17
Channel 779	11
Channel 780	9
Channel 781	25
Channel 782	17
Channel 783	13
Channel 784	16
Channel 785	22
Channel 786	16
Channel 787	15
Channel 788	14
Channel 789	22
Channel 790	27
Channel 791	18
Channel 792	19
Channel 793	31
Channel 794	22
Channel 795	20
Channel 796	30
Channel 797	24
Channel 798	32
Channel 799	29
Channel 800	26
Channel 801	26
Channel 802	37
Channel 803	35
Channel 804	21
Channel 805	36
Channel 806	30
Channel 807	29
Channel 808	26
Channel 809	26
Channel 810	22
Channel 811	10
Channel 812	25
Channel 813	19
Channel 814	22
Channel 815	11
Channel 816	16
Channel 817	17
Channel 818	12
Channel 819	20
Channel 820	20
Channel 821	19
Channel 822	14
Channel 823	18
Channel 824	20
Channel 825	12
Channel 826	15
Channel 827	19
Channel 828	15
Channel 829	6
Channel 830	5
Channel 831	10
Channel 832	10
Channel 833	13
Channel 834	13
Channel 835	14
Channel 836	11
Channel 837	9
Channel 838	14
Channel 839	17
Channel 840	16
Channel 841	19
Channel 842	16
Channel 843	13
Channel 844	12
Channel 845	10
Channel 846	6
Channel 847	10
Channel 848	20
Channel 849	17
Channel 850	18
Channel 851	17
Channel 852	19
Channel 853	14
Channel 854	12
Channel 855	17
Channel 856	16
Channel 857	10
Channel 858	14
Channel 859	19
Channel 860	14
Channel 861	15
Channel 862	15
Channel 863	16
Channel 864	15
Channel 865	15
Channel 866	11
Channel 867	12
Channel 868	20
Channel 869	15
Channel 870	19
Channel 871	19
Channel 872	15
Channel 873	21
Channel 874	21
Channel 875	21
Channel 876	23
Channel 877	20
Channel 878	18
Channel 879	11
Channel 880	15
Channel 881	13
Channel 882	24
Channel 883	17
Channel 884	12
Channel 885	14
Channel 886	15
Channel 887	16
Channel 888	20
Channel 889	11
Channel 890	22
Channel 891	16
Channel 892	17
Channel 893	13
Channel 894	17
Channel 895	10
Channel 896	18
Channel 897	21
Channel 898	24
Channel 899	19
Channel 900	20
Channel 901	17
Channel 902	20
Channel 903	15
Channel 904	19
Channel 905	18
Channel 906	19
Channel 907	18
Channel 908	17
Channel 909	14
Channel 910	19
Channel 911	18
Channel 912	18
Channel 913	24
Channel 914	25
Channel 915	12
Channel 916	14
Channel 917	18
Channel 918	18
Channel 919	17
Channel 920	19
Channel 921	14
Channel 922	23
Channel 923	17
Channel 924	17
Channel 925	22
Channel 926	7
Channel 927	16
Channel 928	20
Channel 929	20
Channel 930	23
Channel 931	14
Channel 932	20
Channel 933	22
Channel 934	21
Channel 935	19
Channel 936	24
Channel 937	21
Channel 938	20
Channel 939	17
Channel 940	29
Channel 941	19
Channel 942	22
Channel 943	32
Channel 944	25
Channel 945	22
Channel 946	21
Channel 947	27
Channel 948	24
Channel 949	24
Channel 950	29
Channel 951	26
Channel 952	24
Channel 953	21
Channel 954	22
Channel 955	19
Channel 956	26
Channel 957	17
Channel 958	23
Channel 959	15
Channel 960	24
Channel 961	16
Channel 962	16
Channel 963	23
Channel 964	18
Channel 965	22
Channel 966	15
Channel 967	17
Channel 968	14
Channel 969	22
Channel 970	19
Channel 971	21
Channel 972	23
Channel 973	28
Channel 974	21
Channel 975	25
Channel 976	20
Channel 977	23
Channel 978	22
Channel 979	29
Channel 980	15
Channel 981	28
Channel 982	17
Channel 983	19
Channel 984	22
Channel 985	25
Channel 986	26
Channel 987	20
Channel 988	19
Channel 989	24
Channel 990	23
Channel 991	19
Channel 992	14
Channel 993	15
Channel 994	14
Channel 995	17
Channel 996	18
Channel 997	23
Channel 998	12
Channel 999	23
Channel 1000	14
Channel 1001	17
Channel 1002	26
Channel 1003	16
Channel 1004	23
Channel 1005	16
Channel 1006	20
Channel 1007	18
Channel 1008	19
Channel 1009	21
Channel 1010	15
Channel 1011	32
Channel 1012	19
Channel 1013	15
Channel 1014	12
Channel 1015	22
Channel 1016	16
Channel 1017	17
Channel 1018	19
Channel 1019	21
Channel 1020	27
Channel 1021	17
Channel 1022	21
Channel 1023	20
Channel 1024	18
Channel 1025	15
Channel 1026	25
Channel 1027	23
Channel 1028	21
Channel 1029	26
Channel 1030	32
Channel 1031	23
Channel 1032	33
Channel 1033	29
Channel 1034	33
Channel 1035	16
Channel 1036	31
Channel 1037	29
Channel 1038	29
Channel 1039	33
Channel 1040	29
Channel 1041	15
Channel 1042	25
Channel 1043	31
Channel 1044	29
Channel 1045	24
Channel 1046	19
Channel 1047	18
Channel 1048	22
Channel 1049	18
Channel 1050	22
Channel 1051	17
Channel 1052	26
Channel 1053	21
Channel 1054	22
Channel 1055	36
Channel 1056	26
Channel 1057	18
Channel 1058	29
Channel 1059	21
Channel 1060	16
Channel 1061	22
Channel 1062	20
Channel 1063	20
Channel 1064	22
Channel 1065	13
Channel 1066	24
Channel 1067	26
Channel 1068	21
Channel 1069	20
Channel 1070	18
Channel 1071	22
Channel 1072	32
Channel 1073	20
Channel 1074	24
Channel 1075	31
Channel 1076	23
Channel 1077	18
Channel 1078	15
Channel 1079	17
Channel 1080	16
Channel 1081	21
Channel 1082	29
Channel 1083	20
Channel 1084	23
Channel 1085	29
Channel 1086	40
Channel 1087	16
Channel 1088	20
Channel 1089	39
Channel 1090	21
Channel 1091	22
Channel 1092	24
Channel 1093	34
Channel 1094	33
Channel 1095	29
Channel 1096	24
Channel 1097	34
Channel 1098	29
Channel 1099	26
Channel 1100	29
Channel 1101	40
Channel 1102	26
Channel 1103	26
Channel 1104	21
Channel 1105	24
Channel 1106	22
Channel 1107	21
Channel 1108	27
Channel 1109	22
Channel 1110	24
Channel 1111	25
Channel 1112	25
Channel 1113	28
Channel 1114	24
Channel 1115	31
Channel 1116	19
Channel 1117	29
Channel 1118	39
Channel 1119	29
Channel 1120	24
Channel 1121	38
Channel 1122	38
Channel 1123	35
Channel 1124	28
Channel 1125	39
Channel 1126	40
Channel 1127	27
Channel 1128	35
Channel 1129	34
Channel 1130	33
Channel 1131	28
Channel 1132	35
Channel 1133	21
Channel 1134	35
Channel 1135	36
Channel 1136	27
Channel 1137	40
Channel 1138	34
Channel 1139	31
Channel 1140	34
Channel 1141	26
Channel 1142	37
Channel 1143	27
Channel 1144	40
Channel 1145	36
Channel 1146	49
Channel 1147	39
Channel 1148	30
Channel 1149	33
Channel 1150	50
Channel 1151	48
Channel 1152	38
Channel 1153	50
Channel 1154	40
Channel 1155	28
Channel 1156	51
Channel 1157	46
Channel 1158	39
Channel 1159	43
Channel 1160	44
Channel 1161	38
Channel 1162	31
Channel 1163	37
Channel 1164	53
Channel 1165	38
Channel 1166	44
Channel 1167	48
Channel 1168	41
Channel 1169	52
Channel 1170	53
Channel 1171	46
Channel 1172	50
Channel 1173	54
Channel 1174	50
Channel 1175	48
Channel 1176	56
Channel 1177	51
Channel 1178	63
Channel 1179	54
Channel 1180	54
Channel 1181	60
Channel 1182	63
Channel 1183	60
Channel 1184	52
Channel 1185	58
Channel 1186	62
Channel 1187	56
Channel 1188	74
Channel 1189	48
Channel 1190	80
Channel 1191	57
Channel 1192	63
Channel 1193	70
Channel 1194	68
Channel 1195	57
Channel 1196	80
Channel 1197	80
Channel 1198	67
Channel 1199	78
Channel 1200	72
Channel 1201	71
Channel 1202	78
Channel 1203	81
Channel 1204	89
Channel 1205	96
Channel 1206	87
Channel 1207	85
Channel 1208	84
Channel 1209	84
Channel 1210	85
Channel 1211	102
Channel 1212	97
Channel 1213	109
Channel 1214	94
Channel 1215	77
Channel 1216	99
Channel 1217	93
Channel 1218	120
Channel 1219	101
Channel 1220	117
Channel 1221	105
Channel 1222	123
Channel 1223	125
Channel 1224	141
Channel 1225	130
Channel 1226	123
Channel 1227	135
Channel 1228	136
Channel 1229	170
Channel 1230	130
Channel 1231	168
Channel 1232	158
Channel 1233	164
Channel 1234	175
Channel 1235	144
Channel 1236	165
Channel 1237	169
Channel 1238	183
Channel 1239	189
Channel 1240	194
Channel 1241	185
Channel 1242	198
Channel 1243	191
Channel 1244	205
Channel 1245	232
Channel 1246	230
Channel 1247	237
Channel 1248	276
Channel 1249	263
Channel 1250	279
Channel 1251	304
Channel 1252	291
Channel 1253	281
Channel 1254	291
Channel 1255	301
Channel 1256	307
Channel 1257	323
Channel 1258	345
Channel 1259	333
Channel 1260	353
Channel 1261	378
Channel 1262	366
Channel 1263	430
Channel 1264	381
Channel 1265	388
Channel 1266	467
Channel 1267	459
Channel 1268	462
Channel 1269	483
Channel 1270	452
Channel 1271	499
Channel 1272	509
Channel 1273	489
Channel 1274	519
Channel 1275	547
Channel 1276	505
Channel 1277	587
Channel 1278	556
Channel 1279	563
Channel 1280	550
Channel 1281	569
Channel 1282	574
Channel 1283	533
Channel 1284	573
Channel 1285	610
Channel 1286	622
Channel 1287	583
Channel 1288	612
Channel 1289	597
Channel 1290	597
Channel 1291	610
Channel 1292	601
Channel 1293	622
Channel 1294	672
Channel 1295	607
Channel 1296	641
Channel 1297	579
Channel 1298	639
Channel 1299	622
Channel 1300	657
Channel 1301	682
Channel 1302	695
Channel 1303	668
Channel 1304	678
Channel 1305	700
Channel 1306	749
Channel 1307	783
Channel 1308	828
Channel 1309	807
Channel 1310	786
Channel 1311	839
Channel 1312	899
Channel 1313	917
Channel 1314	939
Channel 1315	1008
Channel 1316	1024
Channel 1317	1080
Channel 1318	1128
Channel 1319	1152
Channel 1320	1288
Channel 1321	1277
Channel 1322	1318
Channel 1323	1431
Channel 1324	1409
Channel 1325	1513
Channel 1326	1538
Channel 1327	1554
Channel 1328	1699
Channel 1329	1643
Channel 1330	1755
Channel 1331	1759
Channel 1332	1887
Channel 1333	1888
Channel 1334	1915
Channel 1335	1985
Channel 1336	2019
Channel 1337	2113
Channel 1338	2043
Channel 1339	2104
Channel 1340	2051
Channel 1341	2085
Channel 1342	2087
Channel 1343	2147
Channel 1344	2070
Channel 1345	2126
Channel 1346	2119
Channel 1347	2102
Channel 1348	2073
Channel 1349	2152
Channel 1350	2138
Channel 1351	2124
Channel 1352	2103
Channel 1353	2142
Channel 1354	2073
Channel 1355	2130
Channel 1356	2003
Channel 1357	1994
Channel 1358	2107
Channel 1359	2134
Channel 1360	2027
Channel 1361	2070
Channel 1362	2089
Channel 1363	2042
Channel 1364	1979
Channel 1365	1904
Channel 1366	2018
Channel 1367	2062
Channel 1368	2015
Channel 1369	2045
Channel 1370	1961
Channel 1371	1913
Channel 1372	1866
Channel 1373	1900
Channel 1374	1813
Channel 1375	1741
Channel 1376	1755
Channel 1377	1701
Channel 1378	1656
Channel 1379	1627
Channel 1380	1580
Channel 1381	1540
Channel 1382	1507
Channel 1383	1443
Channel 1384	1342
Channel 1385	1301
Channel 1386	1233
Channel 1387	1166
Channel 1388	1127
Channel 1389	1005
Channel 1390	1015
Channel 1391	1004
Channel 1392	928
Channel 1393	874
Channel 1394	844
Channel 1395	781
Channel 1396	726
Channel 1397	730
Channel 1398	661
Channel 1399	613
Channel 1400	600
Channel 1401	598
Channel 1402	586
Channel 1403	556
Channel 1404	620
Channel 1405	616
Channel 1406	653
Channel 1407	681
Channel 1408	723
Channel 1409	833
Channel 1410	887
Channel 1411	940
Channel 1412	1011
Channel 1413	1109
Channel 1414	1129
Channel 1415	1184
Channel 1416	1258
Channel 1417	1297
Channel 1418	1328
Channel 1419	1369
Channel 1420	1359
Channel 1421	1398
Channel 1422	1407
Channel 1423	1330
Channel 1424	1287
Channel 1425	1282
Channel 1426	1209
Channel 1427	1032
Channel 1428	1003
Channel 1429	951
Channel 1430	784
Channel 1431	703
Channel 1432	640
Channel 1433	597
Channel 1434	463
Channel 1435	458
Channel 1436	369
Channel 1437	331
Channel 1438	278
Channel 1439	258
Channel 1440	233
Channel 1441	202
Channel 1442	171
Channel 1443	150
Channel 1444	161
Channel 1445	175
Channel 1446	138
Channel 1447	139
Channel 1448	129
Channel 1449	121
Channel 1450	124
Channel 1451	133
Channel 1452	156
Channel 1453	134
Channel 1454	152
Channel 1455	133
Channel 1456	140
Channel 1457	147
Channel 1458	171
Channel 1459	192
Channel 1460	164
Channel 1461	181
Channel 1462	171
Channel 1463	167
Channel 1464	188
Channel 1465	177
Channel 1466	172
Channel 1467	176
Channel 1468	210
Channel 1469	214
Channel 1470	192
Channel 1471	256
Channel 1472	218
Channel 1473	250
Channel 1474	292
Channel 1475	285
Channel 1476	274
Channel 1477	269
Channel 1478	320
Channel 1479	321
Channel 1480	295
Channel 1481	283
Channel 1482	287
Channel 1483	311
Channel 1484	345
Channel 1485	337
Channel 1486	338
Channel 1487	359
Channel 1488	353
Channel 1489	373
Channel 1490	361
Channel 1491	315
Channel 1492	360
Channel 1493	386
Channel 1494	364
Channel 1495	359
Channel 1496	363
Channel 1497	365
Channel 1498	368
Channel 1499	396
Channel 1500	374
Channel 1501	356
Channel 1502	379
Channel 1503	324
Channel 1504	345
Channel 1505	381
Channel 1506	338
Channel 1507	355
Channel 1508	364
Channel 1509	349
Channel 1510	311
Channel 1511	322
Channel 1512	343
Channel 1513	344
Channel 1514	350
Channel 1515	350
Channel 1516	331
Channel 1517	329
Channel 1518	309
Channel 1519	309
Channel 1520	310
Channel 1521	321
Channel 1522	329
Channel 1523	335
Channel 1524	291
Channel 1525	289
Channel 1526	317
Channel 1527	307
Channel 1528	313
Channel 1529	338
Channel 1530	299
Channel 1531	308
Channel 1532	297
Channel 1533	303
Channel 1534	301
Channel 1535	286
Channel 1536	310
Channel 1537	272
Channel 1538	278
Channel 1539	315
Channel 1540	262
Channel 1541	253
Channel 1542	239
Channel 1543	271
Channel 1544	256
Channel 1545	234
Channel 1546	236
Channel 1547	244
Channel 1548	236
Channel 1549	194
Channel 1550	226
Channel 1551	229
Channel 1552	182
Channel 1553	178
Channel 1554	180
Channel 1555	180
Channel 1556	174
Channel 1557	178
Channel 1558	162
Channel 1559	158
Channel 1560	142
Channel 1561	122
Channel 1562	138
Channel 1563	131
Channel 1564	118
Channel 1565	110
Channel 1566	101
Channel 1567	116
Channel 1568	107
Channel 1569	102
Channel 1570	107
Channel 1571	121
Channel 1572	109
Channel 1573	97
Channel 1574	89
Channel 1575	110
Channel 1576	116
Channel 1577	114
Channel 1578	152
Channel 1579	147
Channel 1580	164
Channel 1581	159
Channel 1582	166
Channel 1583	206
Channel 1584	225
Channel 1585	239
Channel 1586	265
Channel 1587	269
Channel 1588	293
Channel 1589	337
Channel 1590	303
Channel 1591	325
Channel 1592	330
Channel 1593	307
Channel 1594	341
Channel 1595	316
Channel 1596	296
Channel 1597	297
Channel 1598	239
Channel 1599	230
Channel 1600	191
Channel 1601	204
Channel 1602	181
Channel 1603	166
Channel 1604	135
Channel 1605	133
Channel 1606	95
Channel 1607	97
Channel 1608	80
Channel 1609	84
Channel 1610	76
Channel 1611	69
Channel 1612	54
Channel 1613	63
Channel 1614	62
Channel 1615	44
Channel 1616	71
Channel 1617	73
Channel 1618	61
Channel 1619	51
Channel 1620	63
Channel 1621	71
Channel 1622	55
Channel 1623	66
Channel 1624	56
Channel 1625	58
Channel 1626	42
Channel 1627	52
Channel 1628	62
Channel 1629	32
Channel 1630	39
Channel 1631	25
Channel 1632	37
Channel 1633	35
Channel 1634	32
Channel 1635	24
Channel 1636	18
Channel 1637	17
Channel 1638	15
Channel 1639	17
Channel 1640	21
Channel 1641	15
Channel 1642	7
Channel 1643	16
Channel 1644	14
Channel 1645	14
Channel 1646	18
Channel 1647	15
Channel 1648	9
Channel 1649	13
Channel 1650	11
Channel 1651	17
Channel 1652	9
Channel 1653	19
Channel 1654	13
Channel 1655	19
Channel 1656	17
Channel 1657	15
Channel 1658	22
Channel 1659	13
Channel 1660	18
Channel 1661	12
Channel 1662	17
Channel 1663	18
Channel 1664	13
Channel 1665	13
Channel 1666	15
Channel 1667	20
Channel 1668	20
Channel 1669	13
Channel 1670	9
Channel 1671	21
Channel 1672	24
Channel 1673	16
Channel 1674	14
Channel 1675	21
Channel 1676	15
Channel 1677	14
Channel 1678	16
Channel 1679	28
Channel 1680	18
Channel 1681	28
Channel 1682	32
Channel 1683	35
Channel 1684	36
Channel 1685	44
Channel 1686	51
Channel 1687	53
Channel 1688	77
Channel 1689	89
Channel 1690	94
Channel 1691	135
Channel 1692	172
Channel 1693	172
Channel 1694	222
Channel 1695	243
Channel 1696	305
Channel 1697	318
Channel 1698	378
Channel 1699	424
Channel 1700	524
Channel 1701	519
Channel 1702	580
Channel 1703	608
Channel 1704	721
Channel 1705	765
Channel 1706	778
Channel 1707	875
Channel 1708	884
Channel 1709	933
Channel 1710	976
Channel 1711	1033
Channel 1712	1053
Channel 1713	1079
Channel 1714	1073
Channel 1715	1106
Channel 1716	1117
Channel 1717	1122
Channel 1718	1110
Channel 1719	1060
Channel 1720	1012
Channel 1721	984
Channel 1722	902
Channel 1723	856
Channel 1724	811
Channel 1725	729
Channel 1726	656
Channel 1727	575
Channel 1728	495
Channel 1729	408
Channel 1730	355
Channel 1731	282
Channel 1732	266
Channel 1733	188
Channel 1734	155
Channel 1735	110
Channel 1736	93
Channel 1737	100
Channel 1738	57
Channel 1739	66
Channel 1740	39
Channel 1741	38
Channel 1742	25
Channel 1743	33
Channel 1744	28
Channel 1745	21
Channel 1746	10
Channel 1747	14
Channel 1748	16
Channel 1749	9
Channel 1750	15
Channel 1751	13
Channel 1752	16
Channel 1753	13
Channel 1754	14
Channel 1755	13
Channel 1756	12
Channel 1757	7
Channel 1758	18
Channel 1759	6
Channel 1760	11
Channel 1761	11
Channel 1762	11
Channel 1763	19
Channel 1764	21
Channel 1765	9
Channel 1766	4
Channel 1767	6
Channel 1768	15
Channel 1769	16
Channel 1770	9
Channel 1771	8
Channel 1772	16
Channel 1773	9
Channel 1774	13
Channel 1775	8
Channel 1776	13
Channel 1777	9
Channel 1778	20
Channel 1779	12
Channel 1780	10
Channel 1781	8
Channel 1782	11
Channel 1783	4
Channel 1784	10
Channel 1785	11
Channel 1786	6
Channel 1787	18
Channel 1788	11
Channel 1789	11
Channel 1790	17
Channel 1791	15
Channel 1792	15
Channel 1793	12
Channel 1794	9
Channel 1795	10
Channel 1796	9
Channel 1797	7
Channel 1798	13
Channel 1799	11
Channel 1800	10
Channel 1801	14
Channel 1802	16
Channel 1803	14
Channel 1804	14
Channel 1805	11
Channel 1806	5
Channel 1807	13
Channel 1808	8
Channel 1809	12
Channel 1810	7
Channel 1811	8
Channel 1812	11
Channel 1813	13
Channel 1814	8
Channel 1815	7
Channel 1816	5
Channel 1817	7
Channel 1818	9
Channel 1819	13
Channel 1820	11
Channel 1821	9
Channel 1822	13
Channel 1823	12
Channel 1824	9
Channel 1825	10
Channel 1826	10
Channel 1827	9
Channel 1828	10
Channel 1829	12
Channel 1830	13
Channel 1831	16
Channel 1832	16
Channel 1833	9
Channel 1834	7
Channel 1835	16
Channel 1836	13
Channel 1837	11
Channel 1838	12
Channel 1839	13
Channel 1840	8
Channel 1841	11
Channel 1842	8
Channel 1843	17
Channel 1844	12
Channel 1845	11
Channel 1846	13
Channel 1847	10
Channel 1848	7
Channel 1849	13
Channel 1850	12
Channel 1851	12
Channel 1852	18
Channel 1853	11
Channel 1854	18
Channel 1855	12
Channel 1856	12
Channel 1857	13
Channel 1858	15
Channel 1859	8
Channel 1860	15
Channel 1861	12
Channel 1862	23
Channel 1863	17
Channel 1864	11
Channel 1865	13
Channel 1866	11
Channel 1867	12
Channel 1868	12
Channel 1869	12
Channel 1870	12
Channel 1871	6
Channel 1872	10
Channel 1873	15
Channel 1874	11
Channel 1875	11
Channel 1876	13
Channel 1877	18
Channel 1878	14
Channel 1879	22
Channel 1880	17
Channel 1881	9
Channel 1882	17
Channel 1883	17
Channel 1884	22
Channel 1885	14
Channel 1886	21
Channel 1887	9
Channel 1888	19
Channel 1889	15
Channel 1890	11
Channel 1891	17
Channel 1892	12
Channel 1893	17
Channel 1894	17
Channel 1895	19
Channel 1896	16
Channel 1897	18
Channel 1898	18
Channel 1899	13
Channel 1900	19
Channel 1901	12
Channel 1902	24
Channel 1903	18
Channel 1904	24
Channel 1905	22
Channel 1906	23
Channel 1907	37
Channel 1908	34
Channel 1909	42
Channel 1910	47
Channel 1911	68
Channel 1912	60
Channel 1913	68
Channel 1914	81
Channel 1915	118
Channel 1916	129
Channel 1917	130
Channel 1918	175
Channel 1919	177
Channel 1920	181
Channel 1921	217
Channel 1922	236
Channel 1923	268
Channel 1924	248
Channel 1925	265
Channel 1926	284
Channel 1927	324
Channel 1928	291
Channel 1929	300
Channel 1930	317
Channel 1931	279
Channel 1932	257
Channel 1933	263
Channel 1934	252
Channel 1935	234
Channel 1936	188
Channel 1937	202
Channel 1938	168
Channel 1939	185
Channel 1940	135
Channel 1941	137
Channel 1942	98
Channel 1943	88
Channel 1944	75
Channel 1945	50
Channel 1946	54
Channel 1947	62
Channel 1948	53
Channel 1949	37
Channel 1950	35
Channel 1951	45
Channel 1952	39
Channel 1953	27
Channel 1954	40
Channel 1955	39
Channel 1956	35
Channel 1957	45
Channel 1958	29
Channel 1959	48
Channel 1960	48
Channel 1961	43
Channel 1962	40
Channel 1963	44
Channel 1964	43
Channel 1965	52
Channel 1966	59
Channel 1967	57
Channel 1968	60
Channel 1969	58
Channel 1970	50
Channel 1971	45
Channel 1972	30
Channel 1973	47
Channel 1974	53
Channel 1975	44
Channel 1976	39
Channel 1977	18
Channel 1978	21
Channel 1979	24
Channel 1980	27
Channel 1981	18
Channel 1982	17
Channel 1983	8
Channel 1984	11
Channel 1985	12
Channel 1986	3
Channel 1987	9
Channel 1988	9
Channel 1989	10
Channel 1990	8
Channel 1991	3
Channel 1992	3
Channel 1993	4
Channel 1994	4
[truncated: 2,102 more rows]
