# Supplementary material for: A dataset of 112 ligands for the preconcentration of mercury, uranium, lanthanum and other pollutants and heavy metals in water
Source: Data Brief. 2020 Feb 4;29:105236. doi: 10.1016/j.dib.2020.105236 (PMC7033335; doi:10.1016/j.dib.2020.105236)
Supplement: Multimedia component 77_N_spl_N_spl_N_spl__spl_N_spl_ - Tetramethyl-1_spl_8- naphthalene diamine [file mmc77.txt]

Kalib 1	-0.354346
Kalib 2	0.012554
Kalib 3	0.001788
Kalib 4	0.000419
Kalib Square	0.000000
Kalib Fano	0.010361
Channel 1	0
Channel 2	0
Channel 3	0
Channel 4	0
Channel 5	0
Channel 6	0
Channel 7	0
Channel 8	0
Channel 9	0
Channel 10	0
Channel 11	0
Channel 12	0
Channel 13	3
Channel 14	16
Channel 15	78
Channel 16	335
Channel 17	1160
Channel 18	3550
Channel 19	9885
Channel 20	24828
Channel 21	55707
Channel 22	111732
Channel 23	203943
Channel 24	329589
Channel 25	474569
Channel 26	622969
Channel 27	735850
Channel 28	774859
Channel 29	735083
Channel 30	628454
Channel 31	479633
Channel 32	326484
Channel 33	201354
Channel 34	111555
Channel 35	54718
Channel 36	24106
Channel 37	9702
Channel 38	3383
Channel 39	1111
Channel 40	328
Channel 41	85
Channel 42	27
Channel 43	5
Channel 44	8
Channel 45	9
Channel 46	6
Channel 47	7
Channel 48	7
Channel 49	8
Channel 50	6
Channel 51	7
Channel 52	10
Channel 53	4
Channel 54	9
Channel 55	9
Channel 56	2
Channel 57	3
Channel 58	6
Channel 59	3
Channel 60	4
Channel 61	6
Channel 62	1
Channel 63	7
Channel 64	2
Channel 65	4
Channel 66	1
Channel 67	1
Channel 68	3
Channel 69	2
Channel 70	2
Channel 71	3
Channel 72	1
Channel 73	3
Channel 74	4
Channel 75	2
Channel 76	0
Channel 77	0
Channel 78	44
Channel 79	66
Channel 80	48
Channel 81	50
Channel 82	72
Channel 83	55
Channel 84	67
Channel 85	65
Channel 86	52
Channel 87	71
Channel 88	63
Channel 89	72
Channel 90	55
Channel 91	58
Channel 92	72
Channel 93	66
Channel 94	62
Channel 95	65
Channel 96	63
Channel 97	47
Channel 98	70
Channel 99	70
Channel 100	67
Channel 101	63
Channel 102	63
Channel 103	55
Channel 104	56
Channel 105	59
Channel 106	56
Channel 107	56
Channel 108	55
Channel 109	36
Channel 110	65
Channel 111	45
Channel 112	69
Channel 113	53
Channel 114	46
Channel 115	52
Channel 116	52
Channel 117	56
Channel 118	42
Channel 119	47
Channel 120	56
Channel 121	61
Channel 122	50
Channel 123	50
Channel 124	68
Channel 125	52
Channel 126	65
Channel 127	59
Channel 128	53
Channel 129	38
Channel 130	48
Channel 131	43
Channel 132	32
Channel 133	51
Channel 134	35
Channel 135	37
Channel 136	43
Channel 137	45
Channel 138	42
Channel 139	37
Channel 140	41
Channel 141	34
Channel 142	45
Channel 143	40
Channel 144	34
Channel 145	36
Channel 146	31
Channel 147	43
Channel 148	35
Channel 149	33
Channel 150	34
Channel 151	34
Channel 152	28
Channel 153	39
Channel 154	39
Channel 155	28
Channel 156	33
Channel 157	22
Channel 158	34
Channel 159	20
Channel 160	24
Channel 161	30
Channel 162	25
Channel 163	30
Channel 164	31
Channel 165	28
Channel 166	41
Channel 167	22
Channel 168	35
Channel 169	27
Channel 170	26
Channel 171	25
Channel 172	28
Channel 173	29
Channel 174	26
Channel 175	26
Channel 176	28
Channel 177	42
Channel 178	30
Channel 179	32
Channel 180	24
Channel 181	36
Channel 182	30
Channel 183	34
Channel 184	30
Channel 185	43
Channel 186	36
Channel 187	32
Channel 188	31
Channel 189	35
Channel 190	32
Channel 191	29
Channel 192	24
Channel 193	32
Channel 194	33
Channel 195	31
Channel 196	26
Channel 197	32
Channel 198	28
Channel 199	22
Channel 200	28
Channel 201	35
Channel 202	29
Channel 203	29
Channel 204	20
Channel 205	27
Channel 206	43
Channel 207	39
Channel 208	47
Channel 209	46
Channel 210	58
Channel 211	57
Channel 212	66
Channel 213	48
Channel 214	58
Channel 215	63
Channel 216	77
Channel 217	61
Channel 218	53
Channel 219	60
Channel 220	59
Channel 221	57
Channel 222	49
Channel 223	65
Channel 224	35
Channel 225	47
Channel 226	54
Channel 227	49
Channel 228	39
Channel 229	48
Channel 230	35
Channel 231	24
Channel 232	36
Channel 233	38
Channel 234	32
Channel 235	33
Channel 236	33
Channel 237	28
Channel 238	33
Channel 239	22
Channel 240	39
Channel 241	31
Channel 242	28
Channel 243	32
Channel 244	44
Channel 245	40
Channel 246	46
Channel 247	52
Channel 248	66
Channel 249	79
Channel 250	111
Channel 251	118
Channel 252	145
Channel 253	184
Channel 254	220
Channel 255	242
Channel 256	335
Channel 257	377
Channel 258	502
Channel 259	642
Channel 260	738
Channel 261	873
Channel 262	997
Channel 263	1193
Channel 264	1122
Channel 265	1180
Channel 266	1116
Channel 267	1070
Channel 268	900
Channel 269	747
Channel 270	600
Channel 271	450
Channel 272	346
Channel 273	265
Channel 274	195
Channel 275	145
Channel 276	98
Channel 277	106
Channel 278	105
Channel 279	123
Channel 280	133
Channel 281	134
Channel 282	146
Channel 283	181
Channel 284	152
Channel 285	130
Channel 286	135
Channel 287	98
Channel 288	92
Channel 289	69
Channel 290	53
Channel 291	39
Channel 292	33
Channel 293	19
Channel 294	27
Channel 295	17
Channel 296	19
Channel 297	22
Channel 298	16
Channel 299	20
Channel 300	19
Channel 301	29
Channel 302	14
Channel 303	22
Channel 304	15
Channel 305	21
Channel 306	13
Channel 307	18
Channel 308	17
Channel 309	21
Channel 310	16
Channel 311	29
Channel 312	28
Channel 313	35
Channel 314	44
Channel 315	51
Channel 316	69
Channel 317	96
Channel 318	101
Channel 319	117
Channel 320	152
Channel 321	147
Channel 322	158
Channel 323	175
Channel 324	174
Channel 325	149
Channel 326	146
Channel 327	121
Channel 328	100
Channel 329	89
Channel 330	53
Channel 331	49
Channel 332	38
Channel 333	19
Channel 334	24
Channel 335	18
Channel 336	16
Channel 337	10
Channel 338	18
Channel 339	19
Channel 340	20
Channel 341	20
Channel 342	19
Channel 343	23
Channel 344	28
Channel 345	29
Channel 346	33
Channel 347	27
Channel 348	26
Channel 349	37
Channel 350	17
Channel 351	37
Channel 352	28
Channel 353	41
Channel 354	24
Channel 355	18
Channel 356	23
Channel 357	24
Channel 358	16
Channel 359	9
Channel 360	15
Channel 361	11
Channel 362	8
Channel 363	6
Channel 364	14
Channel 365	12
Channel 366	14
Channel 367	12
Channel 368	13
Channel 369	16
Channel 370	15
Channel 371	14
Channel 372	13
Channel 373	11
Channel 374	14
Channel 375	7
Channel 376	17
Channel 377	10
Channel 378	14
Channel 379	10
Channel 380	15
Channel 381	16
Channel 382	18
Channel 383	14
Channel 384	11
Channel 385	11
Channel 386	14
Channel 387	20
Channel 388	18
Channel 389	22
Channel 390	10
Channel 391	21
Channel 392	13
Channel 393	15
Channel 394	16
Channel 395	13
Channel 396	12
Channel 397	19
Channel 398	19
Channel 399	20
Channel 400	22
Channel 401	21
Channel 402	12
Channel 403	16
Channel 404	14
Channel 405	11
Channel 406	12
Channel 407	9
Channel 408	12
Channel 409	15
Channel 410	11
Channel 411	14
Channel 412	8
Channel 413	13
Channel 414	14
Channel 415	16
Channel 416	13
Channel 417	19
Channel 418	10
Channel 419	13
Channel 420	10
Channel 421	10
Channel 422	12
Channel 423	13
Channel 424	6
Channel 425	7
Channel 426	13
Channel 427	18
Channel 428	11
Channel 429	14
Channel 430	5
Channel 431	13
Channel 432	14
Channel 433	13
Channel 434	9
Channel 435	8
Channel 436	14
Channel 437	14
Channel 438	15
Channel 439	9
Channel 440	18
Channel 441	14
Channel 442	20
Channel 443	18
Channel 444	15
Channel 445	12
Channel 446	16
Channel 447	10
Channel 448	18
Channel 449	18
Channel 450	14
Channel 451	26
Channel 452	19
Channel 453	38
Channel 454	40
Channel 455	41
Channel 456	51
Channel 457	64
Channel 458	71
Channel 459	83
Channel 460	97
Channel 461	92
Channel 462	73
Channel 463	86
Channel 464	64
Channel 465	59
Channel 466	46
Channel 467	42
Channel 468	38
Channel 469	27
Channel 470	18
Channel 471	23
Channel 472	20
Channel 473	7
Channel 474	13
Channel 475	11
Channel 476	9
Channel 477	3
Channel 478	12
Channel 479	17
Channel 480	10
Channel 481	15
Channel 482	12
Channel 483	9
Channel 484	18
Channel 485	20
Channel 486	15
Channel 487	18
Channel 488	12
Channel 489	20
Channel 490	11
Channel 491	13
Channel 492	10
Channel 493	12
Channel 494	23
Channel 495	14
Channel 496	29
Channel 497	22
Channel 498	31
Channel 499	30
Channel 500	30
Channel 501	34
Channel 502	45
Channel 503	40
Channel 504	37
Channel 505	24
Channel 506	25
Channel 507	23
Channel 508	19
Channel 509	22
Channel 510	23
Channel 511	14
Channel 512	14
Channel 513	23
Channel 514	8
Channel 515	11
Channel 516	11
Channel 517	10
Channel 518	13
Channel 519	20
Channel 520	28
Channel 521	27
Channel 522	23
Channel 523	27
Channel 524	22
Channel 525	37
Channel 526	25
Channel 527	32
Channel 528	60
Channel 529	73
Channel 530	83
Channel 531	109
Channel 532	122
Channel 533	184
Channel 534	201
Channel 535	242
Channel 536	249
Channel 537	291
Channel 538	323
Channel 539	341
Channel 540	338
Channel 541	319
Channel 542	266
Channel 543	247
Channel 544	221
Channel 545	179
Channel 546	165
Channel 547	143
Channel 548	94
Channel 549	72
Channel 550	49
Channel 551	40
Channel 552	32
Channel 553	20
Channel 554	16
Channel 555	13
Channel 556	18
Channel 557	14
Channel 558	9
Channel 559	4
Channel 560	15
Channel 561	12
Channel 562	12
Channel 563	19
Channel 564	13
Channel 565	12
Channel 566	13
Channel 567	13
Channel 568	7
Channel 569	8
Channel 570	15
Channel 571	16
Channel 572	16
Channel 573	17
Channel 574	11
Channel 575	11
Channel 576	10
Channel 577	13
Channel 578	24
Channel 579	31
Channel 580	24
Channel 581	26
Channel 582	23
Channel 583	36
Channel 584	46
Channel 585	39
Channel 586	55
Channel 587	54
Channel 588	55
Channel 589	65
Channel 590	73
Channel 591	60
Channel 592	63
Channel 593	62
Channel 594	63
Channel 595	44
Channel 596	55
Channel 597	47
Channel 598	35
Channel 599	31
Channel 600	31
Channel 601	20
Channel 602	25
Channel 603	22
Channel 604	15
Channel 605	14
Channel 606	18
Channel 607	17
Channel 608	12
Channel 609	13
Channel 610	26
Channel 611	26
Channel 612	28
Channel 613	38
Channel 614	47
Channel 615	73
Channel 616	57
Channel 617	87
Channel 618	100
Channel 619	127
Channel 620	159
Channel 621	196
Channel 622	207
Channel 623	198
Channel 624	219
Channel 625	189
Channel 626	194
Channel 627	180
Channel 628	163
Channel 629	174
Channel 630	143
Channel 631	116
Channel 632	103
Channel 633	79
Channel 634	71
Channel 635	44
Channel 636	42
Channel 637	32
Channel 638	27
Channel 639	19
Channel 640	25
Channel 641	12
Channel 642	10
Channel 643	12
Channel 644	11
Channel 645	14
Channel 646	15
Channel 647	17
Channel 648	10
Channel 649	21
Channel 650	24
Channel 651	18
Channel 652	13
Channel 653	10
Channel 654	13
Channel 655	14
Channel 656	15
Channel 657	25
Channel 658	18
Channel 659	24
Channel 660	25
Channel 661	16
Channel 662	19
Channel 663	24
Channel 664	28
Channel 665	29
Channel 666	28
Channel 667	31
Channel 668	30
Channel 669	33
Channel 670	35
Channel 671	40
Channel 672	35
Channel 673	45
Channel 674	30
Channel 675	30
Channel 676	22
Channel 677	27
Channel 678	25
Channel 679	26
Channel 680	32
Channel 681	40
Channel 682	46
Channel 683	46
Channel 684	37
Channel 685	64
Channel 686	51
Channel 687	61
Channel 688	57
Channel 689	49
Channel 690	52
Channel 691	48
Channel 692	55
Channel 693	30
Channel 694	31
Channel 695	28
Channel 696	36
Channel 697	23
Channel 698	24
Channel 699	26
Channel 700	18
Channel 701	18
Channel 702	21
Channel 703	17
Channel 704	20
Channel 705	13
Channel 706	23
Channel 707	23
Channel 708	24
Channel 709	29
Channel 710	34
Channel 711	48
Channel 712	42
Channel 713	43
Channel 714	64
Channel 715	59
Channel 716	53
Channel 717	73
Channel 718	71
Channel 719	61
Channel 720	55
Channel 721	62
Channel 722	64
Channel 723	57
Channel 724	45
Channel 725	36
Channel 726	32
Channel 727	33
Channel 728	28
Channel 729	19
Channel 730	25
Channel 731	18
Channel 732	15
Channel 733	15
Channel 734	22
Channel 735	17
Channel 736	18
Channel 737	12
Channel 738	21
Channel 739	15
Channel 740	27
Channel 741	16
Channel 742	11
Channel 743	19
Channel 744	19
Channel 745	17
Channel 746	12
Channel 747	18
Channel 748	18
Channel 749	15
Channel 750	18
Channel 751	18
Channel 752	19
Channel 753	11
Channel 754	12
Channel 755	12
Channel 756	13
Channel 757	20
Channel 758	19
Channel 759	11
Channel 760	15
Channel 761	13
Channel 762	11
Channel 763	14
Channel 764	14
Channel 765	11
Channel 766	12
Channel 767	24
Channel 768	19
Channel 769	19
Channel 770	16
Channel 771	15
Channel 772	12
Channel 773	19
Channel 774	22
Channel 775	18
Channel 776	22
Channel 777	21
Channel 778	15
Channel 779	23
Channel 780	18
Channel 781	25
Channel 782	17
Channel 783	19
Channel 784	23
Channel 785	16
Channel 786	22
Channel 787	17
Channel 788	29
Channel 789	18
Channel 790	19
Channel 791	26
Channel 792	28
Channel 793	31
Channel 794	25
Channel 795	23
Channel 796	31
Channel 797	30
Channel 798	24
Channel 799	24
Channel 800	22
Channel 801	32
Channel 802	28
Channel 803	26
Channel 804	30
Channel 805	29
Channel 806	38
Channel 807	25
Channel 808	28
Channel 809	25
Channel 810	24
Channel 811	21
Channel 812	30
Channel 813	28
Channel 814	17
Channel 815	9
Channel 816	15
Channel 817	15
Channel 818	22
Channel 819	16
Channel 820	23
Channel 821	17
Channel 822	10
Channel 823	12
Channel 824	13
Channel 825	22
Channel 826	17
Channel 827	19
Channel 828	19
Channel 829	9
Channel 830	20
Channel 831	20
Channel 832	20
Channel 833	16
Channel 834	25
Channel 835	22
Channel 836	19
Channel 837	23
Channel 838	18
Channel 839	10
Channel 840	22
Channel 841	25
Channel 842	23
Channel 843	20
Channel 844	18
Channel 845	14
Channel 846	16
Channel 847	13
Channel 848	12
Channel 849	12
Channel 850	14
Channel 851	22
Channel 852	13
Channel 853	21
Channel 854	20
Channel 855	16
Channel 856	16
Channel 857	21
Channel 858	9
Channel 859	21
Channel 860	12
Channel 861	27
Channel 862	23
Channel 863	23
Channel 864	21
Channel 865	21
Channel 866	20
Channel 867	12
Channel 868	26
Channel 869	20
Channel 870	34
Channel 871	30
Channel 872	19
Channel 873	16
Channel 874	21
Channel 875	14
Channel 876	25
Channel 877	29
Channel 878	14
Channel 879	23
Channel 880	17
Channel 881	27
Channel 882	24
Channel 883	21
Channel 884	19
Channel 885	14
Channel 886	11
Channel 887	17
Channel 888	21
Channel 889	18
Channel 890	21
Channel 891	31
Channel 892	21
Channel 893	11
Channel 894	19
Channel 895	15
Channel 896	16
Channel 897	27
Channel 898	20
Channel 899	23
Channel 900	26
Channel 901	21
Channel 902	17
Channel 903	19
Channel 904	15
Channel 905	21
Channel 906	12
Channel 907	24
Channel 908	20
Channel 909	21
Channel 910	21
Channel 911	25
Channel 912	18
Channel 913	26
Channel 914	30
Channel 915	22
Channel 916	25
Channel 917	12
Channel 918	27
Channel 919	18
Channel 920	28
Channel 921	18
Channel 922	22
Channel 923	29
Channel 924	18
Channel 925	16
Channel 926	29
Channel 927	21
Channel 928	17
Channel 929	20
Channel 930	27
Channel 931	28
Channel 932	18
Channel 933	24
Channel 934	22
Channel 935	16
Channel 936	28
Channel 937	28
Channel 938	28
Channel 939	31
Channel 940	19
Channel 941	24
Channel 942	28
Channel 943	25
Channel 944	32
Channel 945	30
Channel 946	26
Channel 947	29
Channel 948	28
Channel 949	35
Channel 950	34
Channel 951	27
Channel 952	29
Channel 953	32
Channel 954	24
Channel 955	35
Channel 956	18
Channel 957	28
Channel 958	24
Channel 959	28
Channel 960	22
Channel 961	26
Channel 962	21
Channel 963	24
Channel 964	16
Channel 965	22
Channel 966	16
Channel 967	25
Channel 968	24
Channel 969	29
Channel 970	17
Channel 971	22
Channel 972	25
Channel 973	26
Channel 974	16
Channel 975	24
Channel 976	19
Channel 977	19
Channel 978	23
Channel 979	17
Channel 980	36
Channel 981	27
Channel 982	34
Channel 983	13
Channel 984	25
Channel 985	26
Channel 986	28
Channel 987	23
Channel 988	26
Channel 989	36
Channel 990	27
Channel 991	24
Channel 992	21
Channel 993	22
Channel 994	21
Channel 995	29
Channel 996	25
Channel 997	20
Channel 998	26
Channel 999	24
Channel 1000	25
Channel 1001	24
Channel 1002	29
Channel 1003	26
Channel 1004	22
Channel 1005	20
Channel 1006	27
Channel 1007	20
Channel 1008	30
Channel 1009	31
Channel 1010	28
Channel 1011	16
Channel 1012	12
Channel 1013	20
Channel 1014	25
Channel 1015	18
Channel 1016	20
Channel 1017	22
Channel 1018	23
Channel 1019	29
Channel 1020	23
Channel 1021	11
Channel 1022	31
Channel 1023	24
Channel 1024	27
Channel 1025	32
Channel 1026	18
Channel 1027	30
Channel 1028	32
Channel 1029	30
Channel 1030	32
Channel 1031	25
Channel 1032	26
Channel 1033	27
Channel 1034	32
Channel 1035	41
Channel 1036	33
Channel 1037	38
Channel 1038	28
Channel 1039	29
Channel 1040	26
Channel 1041	34
Channel 1042	31
Channel 1043	28
Channel 1044	30
Channel 1045	32
Channel 1046	30
Channel 1047	28
Channel 1048	22
Channel 1049	28
Channel 1050	23
Channel 1051	25
Channel 1052	33
Channel 1053	21
Channel 1054	21
Channel 1055	23
Channel 1056	22
Channel 1057	30
Channel 1058	23
Channel 1059	28
Channel 1060	28
Channel 1061	31
Channel 1062	24
Channel 1063	34
Channel 1064	27
Channel 1065	35
Channel 1066	25
Channel 1067	30
Channel 1068	24
Channel 1069	18
Channel 1070	28
Channel 1071	20
Channel 1072	36
Channel 1073	25
Channel 1074	23
Channel 1075	21
Channel 1076	17
Channel 1077	26
Channel 1078	25
Channel 1079	37
Channel 1080	29
Channel 1081	35
Channel 1082	24
Channel 1083	23
Channel 1084	30
Channel 1085	26
Channel 1086	29
Channel 1087	28
Channel 1088	23
Channel 1089	25
Channel 1090	32
Channel 1091	30
Channel 1092	26
Channel 1093	40
Channel 1094	34
Channel 1095	30
Channel 1096	33
Channel 1097	35
Channel 1098	31
Channel 1099	22
Channel 1100	28
Channel 1101	40
Channel 1102	29
Channel 1103	36
Channel 1104	39
Channel 1105	27
Channel 1106	25
Channel 1107	26
Channel 1108	29
Channel 1109	24
Channel 1110	33
Channel 1111	41
Channel 1112	33
Channel 1113	34
Channel 1114	28
Channel 1115	29
Channel 1116	43
Channel 1117	33
Channel 1118	43
Channel 1119	33
Channel 1120	33
Channel 1121	38
Channel 1122	33
Channel 1123	37
Channel 1124	33
Channel 1125	39
Channel 1126	31
Channel 1127	37
Channel 1128	41
Channel 1129	27
Channel 1130	27
Channel 1131	38
Channel 1132	42
Channel 1133	38
Channel 1134	48
Channel 1135	34
Channel 1136	51
Channel 1137	31
Channel 1138	38
Channel 1139	45
Channel 1140	33
Channel 1141	39
Channel 1142	33
Channel 1143	37
Channel 1144	38
Channel 1145	41
Channel 1146	46
Channel 1147	45
Channel 1148	40
Channel 1149	48
Channel 1150	38
Channel 1151	44
Channel 1152	40
Channel 1153	45
Channel 1154	40
Channel 1155	53
Channel 1156	55
Channel 1157	33
Channel 1158	52
Channel 1159	58
Channel 1160	41
Channel 1161	50
Channel 1162	44
Channel 1163	46
Channel 1164	49
Channel 1165	45
Channel 1166	39
Channel 1167	43
Channel 1168	57
Channel 1169	46
Channel 1170	64
Channel 1171	56
Channel 1172	53
Channel 1173	71
Channel 1174	61
Channel 1175	57
Channel 1176	56
Channel 1177	54
Channel 1178	65
Channel 1179	60
Channel 1180	65
Channel 1181	68
Channel 1182	59
Channel 1183	79
Channel 1184	53
Channel 1185	62
Channel 1186	68
Channel 1187	50
Channel 1188	69
Channel 1189	65
Channel 1190	80
Channel 1191	58
Channel 1192	79
Channel 1193	78
Channel 1194	70
Channel 1195	76
Channel 1196	88
Channel 1197	101
Channel 1198	74
Channel 1199	75
Channel 1200	108
Channel 1201	100
Channel 1202	91
Channel 1203	90
Channel 1204	78
Channel 1205	99
Channel 1206	104
Channel 1207	105
Channel 1208	95
Channel 1209	94
Channel 1210	97
Channel 1211	109
Channel 1212	102
Channel 1213	110
Channel 1214	115
Channel 1215	112
Channel 1216	112
Channel 1217	133
Channel 1218	124
Channel 1219	124
Channel 1220	141
Channel 1221	137
Channel 1222	154
Channel 1223	137
Channel 1224	147
Channel 1225	127
Channel 1226	146
Channel 1227	176
Channel 1228	143
Channel 1229	143
Channel 1230	167
Channel 1231	171
Channel 1232	157
Channel 1233	187
Channel 1234	185
Channel 1235	155
Channel 1236	176
Channel 1237	208
Channel 1238	195
Channel 1239	211
Channel 1240	208
Channel 1241	213
Channel 1242	232
Channel 1243	234
Channel 1244	238
Channel 1245	246
Channel 1246	261
Channel 1247	283
Channel 1248	282
Channel 1249	281
Channel 1250	311
Channel 1251	333
Channel 1252	320
Channel 1253	334
Channel 1254	335
Channel 1255	317
Channel 1256	340
Channel 1257	373
Channel 1258	402
Channel 1259	373
Channel 1260	403
Channel 1261	389
Channel 1262	411
Channel 1263	422
Channel 1264	437
Channel 1265	450
Channel 1266	510
Channel 1267	455
Channel 1268	522
Channel 1269	511
Channel 1270	527
Channel 1271	511
Channel 1272	555
Channel 1273	556
Channel 1274	593
Channel 1275	572
Channel 1276	566
Channel 1277	614
Channel 1278	596
Channel 1279	646
Channel 1280	599
Channel 1281	617
Channel 1282	670
Channel 1283	615
Channel 1284	643
Channel 1285	649
Channel 1286	631
Channel 1287	677
Channel 1288	605
Channel 1289	670
Channel 1290	685
Channel 1291	667
Channel 1292	678
Channel 1293	712
Channel 1294	726
Channel 1295	702
Channel 1296	661
Channel 1297	747
Channel 1298	714
Channel 1299	718
Channel 1300	743
Channel 1301	782
Channel 1302	766
Channel 1303	784
Channel 1304	790
Channel 1305	833
Channel 1306	841
Channel 1307	894
Channel 1308	914
Channel 1309	922
Channel 1310	993
Channel 1311	1024
Channel 1312	1078
Channel 1313	1048
Channel 1314	1147
Channel 1315	1211
Channel 1316	1284
Channel 1317	1317
Channel 1318	1428
Channel 1319	1464
Channel 1320	1549
Channel 1321	1565
Channel 1322	1706
Channel 1323	1795
Channel 1324	1768
Channel 1325	1961
Channel 1326	2041
Channel 1327	2133
Channel 1328	2153
Channel 1329	2238
Channel 1330	2336
Channel 1331	2365
Channel 1332	2410
Channel 1333	2416
Channel 1334	2507
Channel 1335	2631
Channel 1336	2623
Channel 1337	2631
Channel 1338	2626
Channel 1339	2698
Channel 1340	2707
Channel 1341	2809
Channel 1342	2753
Channel 1343	2672
Channel 1344	2722
Channel 1345	2656
Channel 1346	2691
Channel 1347	2673
Channel 1348	2613
Channel 1349	2659
Channel 1350	2679
Channel 1351	2750
Channel 1352	2556
Channel 1353	2533
Channel 1354	2537
Channel 1355	2584
Channel 1356	2466
Channel 1357	2457
Channel 1358	2415
Channel 1359	2454
Channel 1360	2370
Channel 1361	2265
Channel 1362	2240
Channel 1363	2375
Channel 1364	2279
Channel 1365	2328
Channel 1366	2189
Channel 1367	2163
Channel 1368	2194
Channel 1369	2060
Channel 1370	2133
Channel 1371	2004
Channel 1372	1980
Channel 1373	2020
Channel 1374	1957
Channel 1375	1873
Channel 1376	1794
Channel 1377	1789
Channel 1378	1746
Channel 1379	1633
Channel 1380	1599
Channel 1381	1571
Channel 1382	1603
Channel 1383	1410
Channel 1384	1394
Channel 1385	1426
Channel 1386	1340
Channel 1387	1258
Channel 1388	1168
Channel 1389	1142
Channel 1390	1024
Channel 1391	1009
Channel 1392	970
Channel 1393	917
Channel 1394	843
Channel 1395	826
Channel 1396	773
Channel 1397	715
Channel 1398	714
Channel 1399	634
Channel 1400	673
Channel 1401	639
Channel 1402	631
Channel 1403	610
Channel 1404	655
Channel 1405	726
Channel 1406	710
Channel 1407	736
Channel 1408	796
Channel 1409	887
Channel 1410	932
Channel 1411	995
Channel 1412	1077
Channel 1413	1149
Channel 1414	1190
Channel 1415	1276
Channel 1416	1365
Channel 1417	1368
Channel 1418	1475
Channel 1419	1539
Channel 1420	1532
Channel 1421	1524
Channel 1422	1450
Channel 1423	1474
Channel 1424	1339
Channel 1425	1282
Channel 1426	1284
Channel 1427	1205
Channel 1428	1082
Channel 1429	1031
Channel 1430	938
Channel 1431	772
Channel 1432	713
Channel 1433	590
Channel 1434	512
Channel 1435	499
Channel 1436	385
Channel 1437	351
Channel 1438	310
Channel 1439	270
Channel 1440	216
Channel 1441	214
Channel 1442	177
Channel 1443	153
Channel 1444	161
Channel 1445	156
Channel 1446	154
Channel 1447	137
Channel 1448	163
Channel 1449	148
Channel 1450	176
Channel 1451	170
Channel 1452	148
Channel 1453	159
Channel 1454	169
Channel 1455	172
Channel 1456	158
Channel 1457	173
Channel 1458	170
Channel 1459	180
Channel 1460	183
Channel 1461	207
Channel 1462	206
Channel 1463	225
Channel 1464	241
Channel 1465	221
Channel 1466	230
Channel 1467	266
Channel 1468	279
Channel 1469	268
Channel 1470	308
Channel 1471	302
Channel 1472	294
Channel 1473	313
Channel 1474	337
Channel 1475	335
Channel 1476	378
Channel 1477	375
Channel 1478	393
Channel 1479	407
Channel 1480	373
Channel 1481	369
Channel 1482	418
Channel 1483	429
Channel 1484	420
Channel 1485	457
Channel 1486	467
Channel 1487	473
Channel 1488	473
Channel 1489	490
Channel 1490	473
Channel 1491	462
Channel 1492	482
Channel 1493	469
Channel 1494	490
Channel 1495	467
Channel 1496	504
Channel 1497	429
Channel 1498	442
Channel 1499	425
Channel 1500	450
Channel 1501	434
Channel 1502	464
Channel 1503	442
Channel 1504	456
Channel 1505	494
Channel 1506	446
Channel 1507	445
Channel 1508	416
Channel 1509	431
Channel 1510	418
Channel 1511	380
Channel 1512	408
Channel 1513	360
Channel 1514	406
Channel 1515	383
Channel 1516	376
Channel 1517	396
Channel 1518	404
Channel 1519	390
Channel 1520	359
Channel 1521	374
Channel 1522	362
Channel 1523	365
Channel 1524	333
Channel 1525	409
Channel 1526	341
Channel 1527	379
Channel 1528	329
Channel 1529	306
Channel 1530	355
Channel 1531	351
Channel 1532	341
Channel 1533	304
Channel 1534	346
Channel 1535	298
Channel 1536	315
Channel 1537	315
Channel 1538	305
Channel 1539	293
Channel 1540	270
Channel 1541	299
Channel 1542	276
Channel 1543	261
Channel 1544	257
Channel 1545	244
Channel 1546	242
Channel 1547	267
Channel 1548	252
Channel 1549	232
Channel 1550	226
Channel 1551	181
Channel 1552	198
Channel 1553	197
Channel 1554	216
Channel 1555	175
Channel 1556	206
Channel 1557	166
Channel 1558	164
Channel 1559	170
Channel 1560	155
Channel 1561	133
Channel 1562	146
Channel 1563	155
Channel 1564	126
Channel 1565	134
Channel 1566	132
Channel 1567	121
Channel 1568	139
Channel 1569	103
Channel 1570	101
Channel 1571	112
Channel 1572	99
Channel 1573	98
Channel 1574	104
Channel 1575	111
Channel 1576	116
Channel 1577	129
Channel 1578	130
Channel 1579	150
Channel 1580	166
Channel 1581	184
Channel 1582	181
Channel 1583	224
Channel 1584	227
Channel 1585	260
Channel 1586	267
Channel 1587	327
Channel 1588	288
Channel 1589	325
Channel 1590	320
Channel 1591	318
Channel 1592	320
Channel 1593	331
Channel 1594	313
Channel 1595	306
Channel 1596	305
Channel 1597	290
Channel 1598	273
Channel 1599	243
Channel 1600	241
Channel 1601	201
Channel 1602	191
Channel 1603	171
Channel 1604	148
Channel 1605	120
Channel 1606	117
Channel 1607	101
Channel 1608	82
Channel 1609	70
Channel 1610	71
Channel 1611	68
Channel 1612	79
Channel 1613	59
Channel 1614	65
Channel 1615	61
Channel 1616	73
Channel 1617	62
Channel 1618	76
Channel 1619	62
Channel 1620	71
Channel 1621	68
Channel 1622	66
Channel 1623	61
Channel 1624	58
Channel 1625	64
Channel 1626	53
Channel 1627	46
Channel 1628	50
Channel 1629	49
Channel 1630	43
Channel 1631	42
Channel 1632	25
Channel 1633	35
Channel 1634	28
Channel 1635	24
Channel 1636	23
Channel 1637	20
Channel 1638	19
Channel 1639	19
Channel 1640	10
Channel 1641	12
Channel 1642	24
Channel 1643	16
Channel 1644	16
Channel 1645	20
Channel 1646	15
Channel 1647	15
Channel 1648	13
Channel 1649	17
Channel 1650	15
Channel 1651	19
Channel 1652	13
Channel 1653	18
Channel 1654	14
Channel 1655	13
Channel 1656	18
Channel 1657	12
Channel 1658	16
Channel 1659	12
Channel 1660	18
Channel 1661	12
Channel 1662	8
Channel 1663	16
Channel 1664	11
Channel 1665	11
Channel 1666	16
Channel 1667	13
Channel 1668	20
Channel 1669	14
Channel 1670	18
Channel 1671	14
Channel 1672	18
Channel 1673	18
Channel 1674	11
Channel 1675	12
Channel 1676	15
Channel 1677	21
Channel 1678	28
Channel 1679	24
Channel 1680	19
Channel 1681	21
Channel 1682	29
Channel 1683	22
Channel 1684	37
Channel 1685	40
Channel 1686	53
Channel 1687	60
Channel 1688	64
Channel 1689	82
Channel 1690	71
Channel 1691	113
Channel 1692	165
Channel 1693	192
Channel 1694	216
Channel 1695	258
Channel 1696	290
Channel 1697	333
Channel 1698	382
Channel 1699	427
Channel 1700	461
Channel 1701	532
Channel 1702	613
Channel 1703	634
Channel 1704	679
Channel 1705	723
Channel 1706	790
Channel 1707	837
Channel 1708	879
Channel 1709	1002
Channel 1710	997
Channel 1711	1017
Channel 1712	1081
Channel 1713	1110
Channel 1714	1137
Channel 1715	1136
Channel 1716	1142
Channel 1717	1141
Channel 1718	1052
Channel 1719	1060
Channel 1720	1054
Channel 1721	955
Channel 1722	836
Channel 1723	858
Channel 1724	727
Channel 1725	715
Channel 1726	664
Channel 1727	560
Channel 1728	485
Channel 1729	389
Channel 1730	357
Channel 1731	278
Channel 1732	281
Channel 1733	219
Channel 1734	172
Channel 1735	111
Channel 1736	102
Channel 1737	72
Channel 1738	73
Channel 1739	65
Channel 1740	42
Channel 1741	40
Channel 1742	25
Channel 1743	20
Channel 1744	21
Channel 1745	18
Channel 1746	22
Channel 1747	12
Channel 1748	17
Channel 1749	13
Channel 1750	15
Channel 1751	16
Channel 1752	8
Channel 1753	15
Channel 1754	10
Channel 1755	16
Channel 1756	10
Channel 1757	10
Channel 1758	10
Channel 1759	15
Channel 1760	11
Channel 1761	10
Channel 1762	13
Channel 1763	16
Channel 1764	12
Channel 1765	13
Channel 1766	10
Channel 1767	20
Channel 1768	9
Channel 1769	15
Channel 1770	16
Channel 1771	18
Channel 1772	16
Channel 1773	5
Channel 1774	14
Channel 1775	12
Channel 1776	10
Channel 1777	11
Channel 1778	13
Channel 1779	11
Channel 1780	15
Channel 1781	14
Channel 1782	12
Channel 1783	10
Channel 1784	18
Channel 1785	16
Channel 1786	7
Channel 1787	17
Channel 1788	10
Channel 1789	8
Channel 1790	8
Channel 1791	18
Channel 1792	9
Channel 1793	10
Channel 1794	14
Channel 1795	13
Channel 1796	11
Channel 1797	10
Channel 1798	11
Channel 1799	10
Channel 1800	15
Channel 1801	8
Channel 1802	16
Channel 1803	17
Channel 1804	12
Channel 1805	16
Channel 1806	4
Channel 1807	11
Channel 1808	11
Channel 1809	11
Channel 1810	12
Channel 1811	12
Channel 1812	11
Channel 1813	14
Channel 1814	13
Channel 1815	9
Channel 1816	8
Channel 1817	15
Channel 1818	13
Channel 1819	13
Channel 1820	11
Channel 1821	15
Channel 1822	12
Channel 1823	13
Channel 1824	14
Channel 1825	8
Channel 1826	9
Channel 1827	18
Channel 1828	4
Channel 1829	14
Channel 1830	11
Channel 1831	10
Channel 1832	12
Channel 1833	10
Channel 1834	14
Channel 1835	13
Channel 1836	14
Channel 1837	7
Channel 1838	8
Channel 1839	14
Channel 1840	10
Channel 1841	6
Channel 1842	13
Channel 1843	6
Channel 1844	18
Channel 1845	18
Channel 1846	8
Channel 1847	16
Channel 1848	21
Channel 1849	10
Channel 1850	12
Channel 1851	14
Channel 1852	13
Channel 1853	13
Channel 1854	22
Channel 1855	11
Channel 1856	13
Channel 1857	9
Channel 1858	7
Channel 1859	13
Channel 1860	9
Channel 1861	14
Channel 1862	11
Channel 1863	17
Channel 1864	11
Channel 1865	12
Channel 1866	14
Channel 1867	12
Channel 1868	24
Channel 1869	14
Channel 1870	12
Channel 1871	16
Channel 1872	16
Channel 1873	17
Channel 1874	9
Channel 1875	9
Channel 1876	15
Channel 1877	22
Channel 1878	20
Channel 1879	10
Channel 1880	13
Channel 1881	17
Channel 1882	14
Channel 1883	11
Channel 1884	11
Channel 1885	15
Channel 1886	16
Channel 1887	10
Channel 1888	12
Channel 1889	10
Channel 1890	24
Channel 1891	24
Channel 1892	17
Channel 1893	8
Channel 1894	10
Channel 1895	21
Channel 1896	23
Channel 1897	17
Channel 1898	16
Channel 1899	7
Channel 1900	28
Channel 1901	15
Channel 1902	17
Channel 1903	28
Channel 1904	17
Channel 1905	25
Channel 1906	36
Channel 1907	28
Channel 1908	34
Channel 1909	40
Channel 1910	43
Channel 1911	66
Channel 1912	67
Channel 1913	93
Channel 1914	95
Channel 1915	117
Channel 1916	127
Channel 1917	143
Channel 1918	140
Channel 1919	166
Channel 1920	183
Channel 1921	220
Channel 1922	228
Channel 1923	235
Channel 1924	315
Channel 1925	260
Channel 1926	285
Channel 1927	295
Channel 1928	302
Channel 1929	307
Channel 1930	330
Channel 1931	298
Channel 1932	289
Channel 1933	263
Channel 1934	250
Channel 1935	240
Channel 1936	217
Channel 1937	181
Channel 1938	174
Channel 1939	149
Channel 1940	148
Channel 1941	113
Channel 1942	104
Channel 1943	86
Channel 1944	72
Channel 1945	72
Channel 1946	60
Channel 1947	41
Channel 1948	41
Channel 1949	36
Channel 1950	34
Channel 1951	30
Channel 1952	33
Channel 1953	37
Channel 1954	30
Channel 1955	46
Channel 1956	26
Channel 1957	45
Channel 1958	50
Channel 1959	41
Channel 1960	47
Channel 1961	41
Channel 1962	53
Channel 1963	59
Channel 1964	51
Channel 1965	51
Channel 1966	66
Channel 1967	46
Channel 1968	70
Channel 1969	61
Channel 1970	50
Channel 1971	62
Channel 1972	51
Channel 1973	46
Channel 1974	50
Channel 1975	44
Channel 1976	38
Channel 1977	34
Channel 1978	26
Channel 1979	31
Channel 1980	20
Channel 1981	19
Channel 1982	16
Channel 1983	11
Channel 1984	15
Channel 1985	15
Channel 1986	12
Channel 1987	6
Channel 1988	11
Channel 1989	12
Channel 1990	1
Channel 1991	10
Channel 1992	10
Channel 1993	9
Channel 1994	5
[truncated: 2,102 more rows]
