# Supplementary material for: A dataset of 112 ligands for the preconcentration of mercury, uranium, lanthanum and other pollutants and heavy metals in water
Source: Data Brief. 2020 Feb 4;29:105236. doi: 10.1016/j.dib.2020.105236 (PMC7033335; doi:10.1016/j.dib.2020.105236)
Supplement: Multimedia component 78_N-Hydroxysulfosuccimide sodium salt [file mmc78.txt]

Kalib 1	-0.354346
Kalib 2	0.012554
Kalib 3	0.001788
Kalib 4	0.000419
Kalib Square	0.000000
Kalib Fano	0.010361
Channel 1	0
Channel 2	0
Channel 3	0
Channel 4	0
Channel 5	0
Channel 6	0
Channel 7	0
Channel 8	0
Channel 9	0
Channel 10	0
Channel 11	0
Channel 12	1
Channel 13	7
Channel 14	14
Channel 15	84
Channel 16	357
Channel 17	1117
Channel 18	3557
Channel 19	10199
Channel 20	25006
Channel 21	55523
Channel 22	112088
Channel 23	203659
Channel 24	329581
Channel 25	476556
Channel 26	621180
Channel 27	736114
Channel 28	775882
Channel 29	734045
Channel 30	626062
Channel 31	478201
Channel 32	325865
Channel 33	200180
Channel 34	110953
Channel 35	54295
Channel 36	23578
Channel 37	9566
Channel 38	3310
Channel 39	1081
Channel 40	304
Channel 41	71
Channel 42	23
Channel 43	12
Channel 44	11
Channel 45	12
Channel 46	7
Channel 47	5
Channel 48	8
Channel 49	4
Channel 50	7
Channel 51	6
Channel 52	2
Channel 53	4
Channel 54	4
Channel 55	3
Channel 56	4
Channel 57	4
Channel 58	3
Channel 59	3
Channel 60	4
Channel 61	4
Channel 62	6
Channel 63	1
Channel 64	3
Channel 65	2
Channel 66	2
Channel 67	0
Channel 68	0
Channel 69	2
Channel 70	0
Channel 71	3
Channel 72	4
Channel 73	2
Channel 74	3
Channel 75	2
Channel 76	0
Channel 77	2
Channel 78	37
Channel 79	76
Channel 80	71
Channel 81	60
Channel 82	68
Channel 83	62
Channel 84	60
Channel 85	74
Channel 86	55
Channel 87	64
Channel 88	66
Channel 89	76
Channel 90	71
Channel 91	58
Channel 92	68
Channel 93	74
Channel 94	77
Channel 95	61
Channel 96	62
Channel 97	63
Channel 98	51
Channel 99	73
Channel 100	65
Channel 101	69
Channel 102	52
Channel 103	69
Channel 104	61
Channel 105	66
Channel 106	39
Channel 107	62
Channel 108	61
Channel 109	58
Channel 110	52
Channel 111	72
Channel 112	58
Channel 113	47
Channel 114	46
Channel 115	62
Channel 116	45
Channel 117	60
Channel 118	51
Channel 119	67
Channel 120	64
Channel 121	56
Channel 122	53
Channel 123	50
Channel 124	54
Channel 125	63
Channel 126	50
Channel 127	56
Channel 128	48
Channel 129	62
Channel 130	40
Channel 131	48
Channel 132	42
Channel 133	56
Channel 134	35
Channel 135	43
Channel 136	32
Channel 137	31
Channel 138	28
Channel 139	36
Channel 140	40
Channel 141	29
Channel 142	37
Channel 143	32
Channel 144	46
Channel 145	45
Channel 146	44
Channel 147	44
Channel 148	25
Channel 149	38
Channel 150	36
Channel 151	40
Channel 152	34
Channel 153	36
Channel 154	26
Channel 155	29
Channel 156	31
Channel 157	26
Channel 158	34
Channel 159	32
Channel 160	28
Channel 161	33
Channel 162	38
Channel 163	29
Channel 164	37
Channel 165	29
Channel 166	26
Channel 167	33
Channel 168	35
Channel 169	32
Channel 170	26
Channel 171	32
Channel 172	28
Channel 173	32
Channel 174	39
Channel 175	29
Channel 176	26
Channel 177	19
Channel 178	20
Channel 179	32
Channel 180	31
Channel 181	40
Channel 182	34
Channel 183	32
Channel 184	40
Channel 185	40
Channel 186	44
Channel 187	23
Channel 188	39
Channel 189	37
Channel 190	37
Channel 191	38
Channel 192	35
Channel 193	35
Channel 194	29
Channel 195	28
Channel 196	31
Channel 197	43
Channel 198	27
Channel 199	30
Channel 200	32
Channel 201	26
Channel 202	24
Channel 203	46
Channel 204	38
Channel 205	37
Channel 206	41
Channel 207	46
Channel 208	54
Channel 209	49
Channel 210	67
Channel 211	60
Channel 212	55
Channel 213	64
Channel 214	48
Channel 215	67
Channel 216	64
Channel 217	63
Channel 218	50
Channel 219	71
Channel 220	51
Channel 221	46
Channel 222	65
Channel 223	55
Channel 224	47
Channel 225	49
Channel 226	52
Channel 227	45
Channel 228	33
Channel 229	36
Channel 230	49
Channel 231	25
Channel 232	30
Channel 233	37
Channel 234	35
Channel 235	31
Channel 236	34
Channel 237	32
Channel 238	35
Channel 239	35
Channel 240	26
Channel 241	39
Channel 242	37
Channel 243	27
Channel 244	40
Channel 245	52
Channel 246	53
Channel 247	61
Channel 248	68
Channel 249	71
Channel 250	105
Channel 251	124
Channel 252	166
Channel 253	196
Channel 254	236
Channel 255	286
Channel 256	310
Channel 257	381
Channel 258	519
Channel 259	576
Channel 260	740
Channel 261	826
Channel 262	989
Channel 263	1148
Channel 264	1227
Channel 265	1159
Channel 266	1157
Channel 267	1035
Channel 268	908
Channel 269	722
Channel 270	554
Channel 271	457
Channel 272	336
Channel 273	212
Channel 274	167
Channel 275	148
Channel 276	121
Channel 277	130
Channel 278	111
Channel 279	114
Channel 280	122
Channel 281	152
Channel 282	142
Channel 283	175
Channel 284	133
Channel 285	174
Channel 286	120
Channel 287	108
Channel 288	85
Channel 289	74
Channel 290	56
Channel 291	45
Channel 292	47
Channel 293	34
Channel 294	21
Channel 295	22
Channel 296	16
Channel 297	20
Channel 298	20
Channel 299	16
Channel 300	22
Channel 301	11
Channel 302	24
Channel 303	20
Channel 304	13
Channel 305	17
Channel 306	23
Channel 307	19
Channel 308	17
Channel 309	21
Channel 310	21
Channel 311	26
Channel 312	25
Channel 313	28
Channel 314	29
Channel 315	40
Channel 316	65
Channel 317	73
Channel 318	86
Channel 319	120
Channel 320	136
Channel 321	160
Channel 322	179
Channel 323	209
Channel 324	170
Channel 325	137
Channel 326	140
Channel 327	122
Channel 328	95
Channel 329	92
Channel 330	56
Channel 331	46
Channel 332	34
Channel 333	29
Channel 334	27
Channel 335	22
Channel 336	19
Channel 337	25
Channel 338	20
Channel 339	19
Channel 340	17
Channel 341	20
Channel 342	16
Channel 343	25
Channel 344	28
Channel 345	34
Channel 346	37
Channel 347	39
Channel 348	36
Channel 349	44
Channel 350	34
Channel 351	32
Channel 352	46
Channel 353	25
Channel 354	36
Channel 355	14
Channel 356	24
Channel 357	17
Channel 358	13
Channel 359	18
Channel 360	15
Channel 361	12
Channel 362	12
Channel 363	19
Channel 364	15
Channel 365	14
Channel 366	10
Channel 367	10
Channel 368	9
Channel 369	17
Channel 370	16
Channel 371	12
Channel 372	10
Channel 373	9
Channel 374	15
Channel 375	15
Channel 376	12
Channel 377	22
Channel 378	8
Channel 379	10
Channel 380	10
Channel 381	17
Channel 382	11
Channel 383	13
Channel 384	13
Channel 385	9
Channel 386	15
Channel 387	9
Channel 388	13
Channel 389	13
Channel 390	16
Channel 391	11
Channel 392	12
Channel 393	16
Channel 394	16
Channel 395	24
Channel 396	18
Channel 397	9
Channel 398	9
Channel 399	12
Channel 400	16
Channel 401	19
Channel 402	15
Channel 403	13
Channel 404	11
Channel 405	11
Channel 406	15
Channel 407	11
Channel 408	13
Channel 409	11
Channel 410	5
Channel 411	23
Channel 412	20
Channel 413	15
Channel 414	9
Channel 415	10
Channel 416	9
Channel 417	19
Channel 418	10
Channel 419	7
Channel 420	13
Channel 421	14
Channel 422	12
Channel 423	18
Channel 424	13
Channel 425	12
Channel 426	10
Channel 427	16
Channel 428	10
Channel 429	15
Channel 430	6
Channel 431	11
Channel 432	20
Channel 433	8
Channel 434	15
Channel 435	8
Channel 436	10
Channel 437	15
Channel 438	10
Channel 439	11
Channel 440	15
Channel 441	13
Channel 442	16
Channel 443	12
Channel 444	9
Channel 445	12
Channel 446	16
Channel 447	20
Channel 448	19
Channel 449	13
Channel 450	26
Channel 451	23
Channel 452	36
Channel 453	30
Channel 454	46
Channel 455	57
Channel 456	66
Channel 457	70
Channel 458	84
Channel 459	78
Channel 460	81
Channel 461	85
Channel 462	70
Channel 463	80
Channel 464	67
Channel 465	57
Channel 466	42
Channel 467	52
Channel 468	38
Channel 469	24
Channel 470	16
Channel 471	12
Channel 472	14
Channel 473	12
Channel 474	19
Channel 475	13
Channel 476	8
Channel 477	8
Channel 478	12
Channel 479	11
Channel 480	13
Channel 481	14
Channel 482	21
Channel 483	11
Channel 484	14
Channel 485	16
Channel 486	11
Channel 487	12
Channel 488	12
Channel 489	21
Channel 490	10
Channel 491	17
Channel 492	14
Channel 493	17
Channel 494	24
Channel 495	23
Channel 496	27
Channel 497	30
Channel 498	27
Channel 499	28
Channel 500	39
Channel 501	30
Channel 502	28
Channel 503	32
Channel 504	29
Channel 505	33
Channel 506	27
Channel 507	30
Channel 508	22
Channel 509	23
Channel 510	16
Channel 511	21
Channel 512	20
Channel 513	14
Channel 514	12
Channel 515	14
Channel 516	21
Channel 517	15
Channel 518	10
Channel 519	22
Channel 520	23
Channel 521	23
Channel 522	24
Channel 523	23
Channel 524	26
Channel 525	36
Channel 526	43
Channel 527	36
Channel 528	65
Channel 529	72
Channel 530	96
Channel 531	100
Channel 532	162
Channel 533	195
Channel 534	235
Channel 535	265
Channel 536	291
Channel 537	287
Channel 538	336
Channel 539	352
Channel 540	324
Channel 541	344
Channel 542	278
Channel 543	317
Channel 544	255
Channel 545	204
Channel 546	152
Channel 547	137
Channel 548	101
Channel 549	79
Channel 550	44
Channel 551	40
Channel 552	32
Channel 553	23
Channel 554	19
Channel 555	17
Channel 556	22
Channel 557	10
Channel 558	14
Channel 559	6
Channel 560	16
Channel 561	13
Channel 562	10
Channel 563	11
Channel 564	11
Channel 565	11
Channel 566	8
Channel 567	10
Channel 568	15
Channel 569	11
Channel 570	19
Channel 571	10
Channel 572	14
Channel 573	14
Channel 574	8
Channel 575	15
Channel 576	17
Channel 577	16
Channel 578	21
Channel 579	13
Channel 580	17
Channel 581	32
Channel 582	35
Channel 583	28
Channel 584	43
Channel 585	42
Channel 586	49
Channel 587	60
Channel 588	63
Channel 589	66
Channel 590	77
Channel 591	65
Channel 592	80
Channel 593	74
Channel 594	63
Channel 595	70
Channel 596	53
Channel 597	47
Channel 598	46
Channel 599	36
Channel 600	25
Channel 601	28
Channel 602	33
Channel 603	21
Channel 604	19
Channel 605	18
Channel 606	15
Channel 607	19
Channel 608	24
Channel 609	27
Channel 610	17
Channel 611	19
Channel 612	41
Channel 613	34
Channel 614	53
Channel 615	49
Channel 616	75
Channel 617	76
Channel 618	92
Channel 619	133
Channel 620	160
Channel 621	192
Channel 622	169
Channel 623	188
Channel 624	237
Channel 625	224
Channel 626	200
Channel 627	208
Channel 628	198
Channel 629	152
Channel 630	159
Channel 631	121
Channel 632	98
Channel 633	71
Channel 634	69
Channel 635	56
Channel 636	41
Channel 637	33
Channel 638	31
Channel 639	26
Channel 640	16
Channel 641	17
Channel 642	12
Channel 643	8
Channel 644	19
Channel 645	14
Channel 646	11
Channel 647	13
Channel 648	16
Channel 649	15
Channel 650	16
Channel 651	15
Channel 652	15
Channel 653	12
Channel 654	17
Channel 655	18
Channel 656	20
Channel 657	13
Channel 658	18
Channel 659	20
Channel 660	13
Channel 661	23
Channel 662	23
Channel 663	19
Channel 664	17
Channel 665	34
Channel 666	38
Channel 667	46
Channel 668	46
Channel 669	44
Channel 670	51
Channel 671	38
Channel 672	46
Channel 673	35
Channel 674	37
Channel 675	46
Channel 676	35
Channel 677	35
Channel 678	36
Channel 679	38
Channel 680	24
Channel 681	48
Channel 682	35
Channel 683	38
Channel 684	49
Channel 685	50
Channel 686	40
Channel 687	58
Channel 688	47
Channel 689	57
Channel 690	51
Channel 691	45
Channel 692	48
Channel 693	40
Channel 694	32
Channel 695	32
Channel 696	25
Channel 697	31
Channel 698	24
Channel 699	27
Channel 700	24
Channel 701	19
Channel 702	12
Channel 703	20
Channel 704	32
Channel 705	14
Channel 706	17
Channel 707	26
Channel 708	27
Channel 709	30
Channel 710	45
Channel 711	53
Channel 712	52
Channel 713	56
Channel 714	67
Channel 715	78
Channel 716	66
Channel 717	83
Channel 718	70
Channel 719	68
Channel 720	70
Channel 721	70
Channel 722	67
Channel 723	48
Channel 724	35
Channel 725	33
Channel 726	42
Channel 727	27
Channel 728	31
Channel 729	33
Channel 730	17
Channel 731	20
Channel 732	24
Channel 733	21
Channel 734	17
Channel 735	25
Channel 736	20
Channel 737	23
Channel 738	18
Channel 739	27
Channel 740	25
Channel 741	16
Channel 742	25
Channel 743	23
Channel 744	22
Channel 745	21
Channel 746	19
Channel 747	17
Channel 748	15
Channel 749	19
Channel 750	13
Channel 751	13
Channel 752	15
Channel 753	16
Channel 754	16
Channel 755	28
Channel 756	14
Channel 757	12
Channel 758	17
Channel 759	24
Channel 760	17
Channel 761	15
Channel 762	14
Channel 763	15
Channel 764	22
Channel 765	20
Channel 766	21
Channel 767	23
Channel 768	18
Channel 769	17
Channel 770	12
Channel 771	12
Channel 772	13
Channel 773	13
Channel 774	23
Channel 775	17
Channel 776	13
Channel 777	17
Channel 778	11
Channel 779	11
Channel 780	23
Channel 781	22
Channel 782	11
Channel 783	20
Channel 784	20
Channel 785	18
Channel 786	32
Channel 787	27
Channel 788	19
Channel 789	29
Channel 790	33
Channel 791	22
Channel 792	28
Channel 793	28
Channel 794	24
Channel 795	24
Channel 796	24
Channel 797	30
Channel 798	30
Channel 799	36
Channel 800	30
Channel 801	31
Channel 802	39
Channel 803	36
Channel 804	28
Channel 805	31
Channel 806	28
Channel 807	28
Channel 808	32
Channel 809	27
Channel 810	22
Channel 811	27
Channel 812	18
Channel 813	21
Channel 814	19
Channel 815	21
Channel 816	29
Channel 817	14
Channel 818	12
Channel 819	15
Channel 820	20
Channel 821	22
Channel 822	12
Channel 823	15
Channel 824	14
Channel 825	19
Channel 826	16
Channel 827	16
Channel 828	23
Channel 829	16
Channel 830	16
Channel 831	10
Channel 832	22
Channel 833	18
Channel 834	18
Channel 835	22
Channel 836	20
Channel 837	22
Channel 838	11
Channel 839	24
Channel 840	11
Channel 841	16
Channel 842	21
Channel 843	9
Channel 844	23
Channel 845	17
Channel 846	20
Channel 847	18
Channel 848	19
Channel 849	20
Channel 850	12
Channel 851	21
Channel 852	18
Channel 853	18
Channel 854	13
Channel 855	14
Channel 856	19
Channel 857	20
Channel 858	23
Channel 859	22
Channel 860	26
Channel 861	30
Channel 862	19
Channel 863	20
Channel 864	24
Channel 865	23
Channel 866	31
Channel 867	18
Channel 868	32
Channel 869	27
Channel 870	19
Channel 871	17
Channel 872	23
Channel 873	18
Channel 874	24
Channel 875	26
Channel 876	16
Channel 877	29
Channel 878	17
Channel 879	15
Channel 880	25
Channel 881	17
Channel 882	29
Channel 883	27
Channel 884	18
Channel 885	20
Channel 886	21
Channel 887	22
Channel 888	16
Channel 889	21
Channel 890	26
Channel 891	16
Channel 892	19
Channel 893	21
Channel 894	15
Channel 895	13
Channel 896	18
Channel 897	17
Channel 898	17
Channel 899	18
Channel 900	21
Channel 901	21
Channel 902	16
Channel 903	17
Channel 904	20
Channel 905	23
Channel 906	19
Channel 907	19
Channel 908	28
Channel 909	19
Channel 910	19
Channel 911	29
Channel 912	20
Channel 913	21
Channel 914	18
Channel 915	23
Channel 916	20
Channel 917	19
Channel 918	19
Channel 919	14
Channel 920	13
Channel 921	19
Channel 922	18
Channel 923	26
Channel 924	20
Channel 925	20
Channel 926	26
Channel 927	19
Channel 928	33
Channel 929	19
Channel 930	27
Channel 931	12
Channel 932	27
Channel 933	27
Channel 934	23
Channel 935	23
Channel 936	23
Channel 937	25
Channel 938	21
Channel 939	31
Channel 940	29
Channel 941	35
Channel 942	26
Channel 943	31
Channel 944	25
Channel 945	32
Channel 946	27
Channel 947	34
Channel 948	33
Channel 949	35
Channel 950	29
Channel 951	34
Channel 952	27
Channel 953	24
Channel 954	27
Channel 955	25
Channel 956	24
Channel 957	23
Channel 958	23
Channel 959	15
Channel 960	21
Channel 961	19
Channel 962	21
Channel 963	21
Channel 964	24
Channel 965	22
Channel 966	23
Channel 967	20
Channel 968	24
Channel 969	28
Channel 970	27
Channel 971	27
Channel 972	20
Channel 973	24
Channel 974	24
Channel 975	17
Channel 976	25
Channel 977	24
Channel 978	32
Channel 979	26
Channel 980	30
Channel 981	21
Channel 982	26
Channel 983	23
Channel 984	24
Channel 985	32
Channel 986	35
Channel 987	17
Channel 988	17
Channel 989	26
Channel 990	24
Channel 991	26
Channel 992	21
Channel 993	35
Channel 994	18
Channel 995	20
Channel 996	17
Channel 997	16
Channel 998	20
Channel 999	22
Channel 1000	18
Channel 1001	23
Channel 1002	23
Channel 1003	28
Channel 1004	22
Channel 1005	31
Channel 1006	18
Channel 1007	32
Channel 1008	18
Channel 1009	14
Channel 1010	22
Channel 1011	20
Channel 1012	24
Channel 1013	31
Channel 1014	17
Channel 1015	21
Channel 1016	25
Channel 1017	25
Channel 1018	16
Channel 1019	25
Channel 1020	23
Channel 1021	23
Channel 1022	18
Channel 1023	25
Channel 1024	23
Channel 1025	27
Channel 1026	35
Channel 1027	31
Channel 1028	29
Channel 1029	34
Channel 1030	28
Channel 1031	21
Channel 1032	32
Channel 1033	39
Channel 1034	37
Channel 1035	46
Channel 1036	37
Channel 1037	36
Channel 1038	39
Channel 1039	40
Channel 1040	24
Channel 1041	27
Channel 1042	38
Channel 1043	29
Channel 1044	29
Channel 1045	33
Channel 1046	23
Channel 1047	40
Channel 1048	22
Channel 1049	22
Channel 1050	32
Channel 1051	29
Channel 1052	19
Channel 1053	25
Channel 1054	24
Channel 1055	36
Channel 1056	31
Channel 1057	17
Channel 1058	23
Channel 1059	28
Channel 1060	28
Channel 1061	28
Channel 1062	18
Channel 1063	16
Channel 1064	28
Channel 1065	18
Channel 1066	32
Channel 1067	22
Channel 1068	25
Channel 1069	23
Channel 1070	22
Channel 1071	33
Channel 1072	31
Channel 1073	29
Channel 1074	22
Channel 1075	21
Channel 1076	19
Channel 1077	22
Channel 1078	35
Channel 1079	26
Channel 1080	30
Channel 1081	28
Channel 1082	24
Channel 1083	26
Channel 1084	27
Channel 1085	30
Channel 1086	30
Channel 1087	34
Channel 1088	26
Channel 1089	22
Channel 1090	30
Channel 1091	27
Channel 1092	27
Channel 1093	36
Channel 1094	40
Channel 1095	28
Channel 1096	27
Channel 1097	28
Channel 1098	30
Channel 1099	41
Channel 1100	32
Channel 1101	28
Channel 1102	28
Channel 1103	27
Channel 1104	25
Channel 1105	36
Channel 1106	37
Channel 1107	54
Channel 1108	33
Channel 1109	32
Channel 1110	31
Channel 1111	36
Channel 1112	33
Channel 1113	40
Channel 1114	34
Channel 1115	41
Channel 1116	32
Channel 1117	36
Channel 1118	31
Channel 1119	40
Channel 1120	30
Channel 1121	49
Channel 1122	38
Channel 1123	31
Channel 1124	43
Channel 1125	32
Channel 1126	30
Channel 1127	40
Channel 1128	38
Channel 1129	28
Channel 1130	26
Channel 1131	38
Channel 1132	30
Channel 1133	44
Channel 1134	42
Channel 1135	47
Channel 1136	46
Channel 1137	34
Channel 1138	35
Channel 1139	47
Channel 1140	41
Channel 1141	43
Channel 1142	43
Channel 1143	34
Channel 1144	51
Channel 1145	35
Channel 1146	35
Channel 1147	54
Channel 1148	43
Channel 1149	50
Channel 1150	34
Channel 1151	29
Channel 1152	39
Channel 1153	53
Channel 1154	46
Channel 1155	50
Channel 1156	41
Channel 1157	52
Channel 1158	54
Channel 1159	43
Channel 1160	44
Channel 1161	44
Channel 1162	55
Channel 1163	58
Channel 1164	60
Channel 1165	45
Channel 1166	50
Channel 1167	44
Channel 1168	49
Channel 1169	55
Channel 1170	55
Channel 1171	38
Channel 1172	58
Channel 1173	57
Channel 1174	56
Channel 1175	53
Channel 1176	55
Channel 1177	53
Channel 1178	41
Channel 1179	86
Channel 1180	51
Channel 1181	55
Channel 1182	71
Channel 1183	70
Channel 1184	51
Channel 1185	73
Channel 1186	73
Channel 1187	65
Channel 1188	59
Channel 1189	64
Channel 1190	76
Channel 1191	72
Channel 1192	67
Channel 1193	83
Channel 1194	97
Channel 1195	86
Channel 1196	89
Channel 1197	84
Channel 1198	66
Channel 1199	73
Channel 1200	86
Channel 1201	89
Channel 1202	96
Channel 1203	85
Channel 1204	101
Channel 1205	101
Channel 1206	97
Channel 1207	102
Channel 1208	116
Channel 1209	112
Channel 1210	103
Channel 1211	107
Channel 1212	115
Channel 1213	114
Channel 1214	138
Channel 1215	122
Channel 1216	110
Channel 1217	123
Channel 1218	128
Channel 1219	122
Channel 1220	116
Channel 1221	140
Channel 1222	129
Channel 1223	152
Channel 1224	145
Channel 1225	139
Channel 1226	147
Channel 1227	157
Channel 1228	148
Channel 1229	200
Channel 1230	176
Channel 1231	165
Channel 1232	182
Channel 1233	179
Channel 1234	196
Channel 1235	196
Channel 1236	180
Channel 1237	216
Channel 1238	212
Channel 1239	222
Channel 1240	223
Channel 1241	228
Channel 1242	212
Channel 1243	230
Channel 1244	269
Channel 1245	243
Channel 1246	278
Channel 1247	250
Channel 1248	288
Channel 1249	286
Channel 1250	292
Channel 1251	322
Channel 1252	308
Channel 1253	341
Channel 1254	345
Channel 1255	373
Channel 1256	338
Channel 1257	362
Channel 1258	371
Channel 1259	417
Channel 1260	435
Channel 1261	392
Channel 1262	442
Channel 1263	418
Channel 1264	463
Channel 1265	457
Channel 1266	473
Channel 1267	518
Channel 1268	527
Channel 1269	560
Channel 1270	551
Channel 1271	511
Channel 1272	581
Channel 1273	527
Channel 1274	541
Channel 1275	591
Channel 1276	570
Channel 1277	630
Channel 1278	624
Channel 1279	665
Channel 1280	634
Channel 1281	679
Channel 1282	697
Channel 1283	640
Channel 1284	682
Channel 1285	670
Channel 1286	661
Channel 1287	732
Channel 1288	643
Channel 1289	665
Channel 1290	706
Channel 1291	653
Channel 1292	649
Channel 1293	723
Channel 1294	672
Channel 1295	721
Channel 1296	790
Channel 1297	694
Channel 1298	773
Channel 1299	748
Channel 1300	756
Channel 1301	707
Channel 1302	777
Channel 1303	820
Channel 1304	835
Channel 1305	879
Channel 1306	873
Channel 1307	929
Channel 1308	939
Channel 1309	934
Channel 1310	1047
Channel 1311	1032
Channel 1312	1102
Channel 1313	1124
Channel 1314	1203
Channel 1315	1246
Channel 1316	1351
Channel 1317	1473
Channel 1318	1412
Channel 1319	1583
Channel 1320	1587
Channel 1321	1626
Channel 1322	1715
Channel 1323	1814
Channel 1324	1887
Channel 1325	1950
Channel 1326	2026
Channel 1327	2135
Channel 1328	2144
Channel 1329	2267
Channel 1330	2317
Channel 1331	2390
Channel 1332	2474
Channel 1333	2516
Channel 1334	2588
Channel 1335	2639
Channel 1336	2664
Channel 1337	2723
Channel 1338	2700
Channel 1339	2712
Channel 1340	2708
Channel 1341	2804
Channel 1342	2800
Channel 1343	2799
Channel 1344	2816
Channel 1345	2792
Channel 1346	2765
Channel 1347	2794
Channel 1348	2715
Channel 1349	2622
Channel 1350	2691
Channel 1351	2698
Channel 1352	2673
Channel 1353	2538
Channel 1354	2505
Channel 1355	2526
Channel 1356	2486
Channel 1357	2527
Channel 1358	2428
Channel 1359	2488
Channel 1360	2411
Channel 1361	2325
Channel 1362	2276
Channel 1363	2302
Channel 1364	2223
Channel 1365	2184
Channel 1366	2128
Channel 1367	2115
Channel 1368	2146
Channel 1369	2097
Channel 1370	2081
Channel 1371	2037
Channel 1372	2019
Channel 1373	1895
Channel 1374	1853
Channel 1375	1810
Channel 1376	1860
Channel 1377	1731
Channel 1378	1689
Channel 1379	1677
Channel 1380	1622
Channel 1381	1541
Channel 1382	1484
Channel 1383	1410
Channel 1384	1429
Channel 1385	1375
Channel 1386	1318
Channel 1387	1209
Channel 1388	1162
Channel 1389	1051
Channel 1390	997
Channel 1391	960
Channel 1392	926
Channel 1393	909
Channel 1394	863
Channel 1395	816
Channel 1396	714
Channel 1397	647
Channel 1398	662
Channel 1399	620
Channel 1400	682
Channel 1401	633
Channel 1402	614
Channel 1403	612
Channel 1404	664
Channel 1405	698
Channel 1406	653
Channel 1407	767
Channel 1408	831
Channel 1409	874
Channel 1410	964
Channel 1411	1034
Channel 1412	1109
Channel 1413	1136
Channel 1414	1225
Channel 1415	1348
Channel 1416	1443
Channel 1417	1409
Channel 1418	1437
Channel 1419	1494
Channel 1420	1483
Channel 1421	1482
Channel 1422	1455
Channel 1423	1437
Channel 1424	1368
Channel 1425	1330
Channel 1426	1205
Channel 1427	1148
Channel 1428	1086
Channel 1429	903
Channel 1430	833
Channel 1431	762
Channel 1432	653
Channel 1433	564
Channel 1434	499
Channel 1435	427
Channel 1436	380
Channel 1437	343
Channel 1438	272
Channel 1439	256
Channel 1440	223
Channel 1441	175
Channel 1442	199
Channel 1443	177
Channel 1444	170
Channel 1445	160
Channel 1446	164
Channel 1447	159
Channel 1448	146
Channel 1449	165
Channel 1450	156
Channel 1451	167
Channel 1452	148
Channel 1453	145
Channel 1454	164
Channel 1455	160
Channel 1456	188
Channel 1457	157
Channel 1458	197
Channel 1459	171
Channel 1460	207
Channel 1461	200
Channel 1462	206
Channel 1463	203
Channel 1464	250
Channel 1465	202
Channel 1466	249
Channel 1467	263
Channel 1468	253
Channel 1469	272
Channel 1470	306
Channel 1471	277
Channel 1472	291
Channel 1473	325
Channel 1474	327
Channel 1475	350
Channel 1476	351
Channel 1477	410
Channel 1478	355
Channel 1479	393
Channel 1480	446
Channel 1481	423
Channel 1482	410
Channel 1483	422
Channel 1484	421
Channel 1485	443
Channel 1486	418
Channel 1487	408
Channel 1488	497
Channel 1489	460
Channel 1490	466
Channel 1491	484
Channel 1492	452
Channel 1493	447
Channel 1494	527
Channel 1495	430
Channel 1496	486
Channel 1497	470
Channel 1498	446
Channel 1499	448
Channel 1500	419
Channel 1501	440
Channel 1502	471
Channel 1503	450
Channel 1504	427
Channel 1505	401
Channel 1506	424
Channel 1507	417
Channel 1508	418
Channel 1509	390
Channel 1510	362
Channel 1511	422
Channel 1512	376
Channel 1513	385
Channel 1514	385
Channel 1515	424
Channel 1516	339
Channel 1517	359
Channel 1518	405
Channel 1519	392
Channel 1520	371
Channel 1521	367
Channel 1522	364
Channel 1523	368
Channel 1524	368
Channel 1525	363
Channel 1526	319
Channel 1527	347
Channel 1528	317
Channel 1529	354
Channel 1530	344
Channel 1531	341
Channel 1532	386
Channel 1533	351
Channel 1534	278
Channel 1535	309
Channel 1536	284
Channel 1537	282
Channel 1538	335
Channel 1539	286
Channel 1540	257
Channel 1541	265
Channel 1542	251
Channel 1543	261
Channel 1544	238
Channel 1545	229
Channel 1546	273
Channel 1547	216
Channel 1548	259
Channel 1549	199
Channel 1550	195
Channel 1551	208
Channel 1552	198
Channel 1553	176
Channel 1554	192
Channel 1555	190
Channel 1556	165
Channel 1557	161
Channel 1558	165
Channel 1559	139
Channel 1560	162
Channel 1561	144
Channel 1562	144
Channel 1563	130
Channel 1564	120
Channel 1565	110
Channel 1566	123
Channel 1567	116
Channel 1568	125
Channel 1569	111
Channel 1570	105
Channel 1571	115
Channel 1572	116
Channel 1573	108
Channel 1574	112
Channel 1575	110
Channel 1576	117
Channel 1577	139
Channel 1578	137
Channel 1579	159
Channel 1580	158
Channel 1581	161
Channel 1582	211
Channel 1583	196
Channel 1584	237
Channel 1585	272
Channel 1586	272
Channel 1587	262
Channel 1588	333
Channel 1589	319
Channel 1590	363
Channel 1591	383
Channel 1592	321
Channel 1593	348
Channel 1594	359
Channel 1595	329
Channel 1596	287
Channel 1597	262
Channel 1598	279
Channel 1599	265
Channel 1600	232
Channel 1601	216
Channel 1602	167
Channel 1603	147
Channel 1604	141
Channel 1605	124
Channel 1606	106
Channel 1607	91
Channel 1608	64
Channel 1609	78
Channel 1610	71
Channel 1611	68
Channel 1612	61
Channel 1613	58
Channel 1614	65
Channel 1615	69
Channel 1616	73
Channel 1617	62
Channel 1618	63
Channel 1619	64
Channel 1620	68
Channel 1621	75
Channel 1622	79
Channel 1623	62
Channel 1624	79
Channel 1625	73
Channel 1626	53
Channel 1627	50
Channel 1628	52
Channel 1629	43
Channel 1630	48
Channel 1631	43
Channel 1632	24
Channel 1633	36
Channel 1634	31
Channel 1635	22
Channel 1636	21
Channel 1637	14
Channel 1638	17
Channel 1639	13
Channel 1640	14
Channel 1641	18
Channel 1642	12
Channel 1643	16
Channel 1644	11
Channel 1645	21
Channel 1646	8
Channel 1647	20
Channel 1648	11
Channel 1649	9
Channel 1650	14
Channel 1651	11
Channel 1652	9
Channel 1653	10
Channel 1654	21
Channel 1655	18
Channel 1656	7
Channel 1657	14
Channel 1658	9
Channel 1659	18
Channel 1660	17
Channel 1661	16
Channel 1662	16
Channel 1663	16
Channel 1664	13
Channel 1665	19
Channel 1666	20
Channel 1667	13
Channel 1668	14
Channel 1669	22
Channel 1670	15
Channel 1671	9
Channel 1672	17
Channel 1673	21
Channel 1674	23
Channel 1675	18
Channel 1676	23
Channel 1677	15
Channel 1678	22
Channel 1679	21
Channel 1680	20
Channel 1681	18
Channel 1682	29
Channel 1683	25
Channel 1684	39
Channel 1685	42
Channel 1686	62
Channel 1687	59
Channel 1688	79
Channel 1689	70
Channel 1690	116
Channel 1691	113
Channel 1692	161
Channel 1693	199
Channel 1694	219
Channel 1695	281
Channel 1696	311
Channel 1697	365
Channel 1698	379
Channel 1699	445
Channel 1700	507
Channel 1701	587
Channel 1702	625
Channel 1703	706
Channel 1704	738
Channel 1705	805
Channel 1706	826
Channel 1707	872
Channel 1708	967
Channel 1709	966
Channel 1710	997
Channel 1711	1062
Channel 1712	1047
Channel 1713	1062
Channel 1714	1119
Channel 1715	1149
Channel 1716	1118
Channel 1717	1104
Channel 1718	1113
Channel 1719	1067
Channel 1720	1054
Channel 1721	959
Channel 1722	879
Channel 1723	860
Channel 1724	778
Channel 1725	690
Channel 1726	595
Channel 1727	553
Channel 1728	469
Channel 1729	373
Channel 1730	355
Channel 1731	293
Channel 1732	228
Channel 1733	199
Channel 1734	162
Channel 1735	140
Channel 1736	90
Channel 1737	88
Channel 1738	61
Channel 1739	46
Channel 1740	43
Channel 1741	36
Channel 1742	37
Channel 1743	26
Channel 1744	23
Channel 1745	13
Channel 1746	19
Channel 1747	18
Channel 1748	9
Channel 1749	17
Channel 1750	14
Channel 1751	13
Channel 1752	10
Channel 1753	8
Channel 1754	16
Channel 1755	14
Channel 1756	9
Channel 1757	15
Channel 1758	11
Channel 1759	15
Channel 1760	13
Channel 1761	14
Channel 1762	14
Channel 1763	10
Channel 1764	8
Channel 1765	13
Channel 1766	8
Channel 1767	15
Channel 1768	11
Channel 1769	11
Channel 1770	12
Channel 1771	14
Channel 1772	9
Channel 1773	16
Channel 1774	9
Channel 1775	13
Channel 1776	11
Channel 1777	14
Channel 1778	16
Channel 1779	6
Channel 1780	11
Channel 1781	14
Channel 1782	12
Channel 1783	13
Channel 1784	10
Channel 1785	6
Channel 1786	13
Channel 1787	8
Channel 1788	14
Channel 1789	12
Channel 1790	12
Channel 1791	2
Channel 1792	13
Channel 1793	13
Channel 1794	15
Channel 1795	20
Channel 1796	10
Channel 1797	8
Channel 1798	9
Channel 1799	13
Channel 1800	16
Channel 1801	13
Channel 1802	20
Channel 1803	8
Channel 1804	14
Channel 1805	13
Channel 1806	16
Channel 1807	9
Channel 1808	8
Channel 1809	15
Channel 1810	23
Channel 1811	15
Channel 1812	19
Channel 1813	8
Channel 1814	12
Channel 1815	15
Channel 1816	15
Channel 1817	9
Channel 1818	8
Channel 1819	6
Channel 1820	15
Channel 1821	10
Channel 1822	11
Channel 1823	7
Channel 1824	9
Channel 1825	8
Channel 1826	12
Channel 1827	15
Channel 1828	16
Channel 1829	12
Channel 1830	12
Channel 1831	8
Channel 1832	5
Channel 1833	15
Channel 1834	8
Channel 1835	21
Channel 1836	11
Channel 1837	4
Channel 1838	12
Channel 1839	8
Channel 1840	11
Channel 1841	18
Channel 1842	8
Channel 1843	10
Channel 1844	12
Channel 1845	18
Channel 1846	10
Channel 1847	19
Channel 1848	19
Channel 1849	8
Channel 1850	12
Channel 1851	10
Channel 1852	17
Channel 1853	10
Channel 1854	12
Channel 1855	10
Channel 1856	11
Channel 1857	12
Channel 1858	10
Channel 1859	18
Channel 1860	12
Channel 1861	11
Channel 1862	13
Channel 1863	16
Channel 1864	13
Channel 1865	12
Channel 1866	10
Channel 1867	6
Channel 1868	16
Channel 1869	20
Channel 1870	10
Channel 1871	10
Channel 1872	14
Channel 1873	24
Channel 1874	15
Channel 1875	16
Channel 1876	15
Channel 1877	20
Channel 1878	14
Channel 1879	14
Channel 1880	14
Channel 1881	11
Channel 1882	11
Channel 1883	10
Channel 1884	19
Channel 1885	13
Channel 1886	8
Channel 1887	12
Channel 1888	19
Channel 1889	23
Channel 1890	8
Channel 1891	14
Channel 1892	18
Channel 1893	17
Channel 1894	13
Channel 1895	13
Channel 1896	19
Channel 1897	22
Channel 1898	11
Channel 1899	19
Channel 1900	17
Channel 1901	27
Channel 1902	21
Channel 1903	20
Channel 1904	17
Channel 1905	25
Channel 1906	25
Channel 1907	35
Channel 1908	45
Channel 1909	53
Channel 1910	57
Channel 1911	55
Channel 1912	60
Channel 1913	80
Channel 1914	98
Channel 1915	126
Channel 1916	105
Channel 1917	144
Channel 1918	166
Channel 1919	188
Channel 1920	210
Channel 1921	261
Channel 1922	253
Channel 1923	298
Channel 1924	279
Channel 1925	316
Channel 1926	311
Channel 1927	301
Channel 1928	334
Channel 1929	303
Channel 1930	275
Channel 1931	282
Channel 1932	267
Channel 1933	227
Channel 1934	276
Channel 1935	225
Channel 1936	204
Channel 1937	159
Channel 1938	169
Channel 1939	158
Channel 1940	125
Channel 1941	104
Channel 1942	107
Channel 1943	76
Channel 1944	86
Channel 1945	62
Channel 1946	42
Channel 1947	49
Channel 1948	51
Channel 1949	37
Channel 1950	38
Channel 1951	30
Channel 1952	27
Channel 1953	25
Channel 1954	41
Channel 1955	36
Channel 1956	39
Channel 1957	29
Channel 1958	53
Channel 1959	47
Channel 1960	54
Channel 1961	51
Channel 1962	56
Channel 1963	50
Channel 1964	67
Channel 1965	64
Channel 1966	52
Channel 1967	50
Channel 1968	52
Channel 1969	51
Channel 1970	60
Channel 1971	49
Channel 1972	50
Channel 1973	38
Channel 1974	40
Channel 1975	34
Channel 1976	37
Channel 1977	34
Channel 1978	20
Channel 1979	15
Channel 1980	26
Channel 1981	16
Channel 1982	13
Channel 1983	20
Channel 1984	17
Channel 1985	13
Channel 1986	10
Channel 1987	4
Channel 1988	11
Channel 1989	5
Channel 1990	6
Channel 1991	4
Channel 1992	5
Channel 1993	8
Channel 1994	4
[truncated: 2,102 more rows]
