# Supplementary material for: A dataset of 112 ligands for the preconcentration of mercury, uranium, lanthanum and other pollutants and heavy metals in water
Source: Data Brief. 2020 Feb 4;29:105236. doi: 10.1016/j.dib.2020.105236 (PMC7033335; doi:10.1016/j.dib.2020.105236)
Supplement: Multimedia component 79_Nicotinic Acid [file mmc79.txt]

Kalib 1	-0.354346
Kalib 2	0.012554
Kalib 3	0.001788
Kalib 4	0.000419
Kalib Square	0.000000
Kalib Fano	0.010361
Channel 1	0
Channel 2	0
Channel 3	0
Channel 4	0
Channel 5	0
Channel 6	0
Channel 7	0
Channel 8	0
Channel 9	0
Channel 10	0
Channel 11	0
Channel 12	1
Channel 13	1
Channel 14	14
Channel 15	80
Channel 16	319
Channel 17	1154
Channel 18	3493
Channel 19	9671
Channel 20	24736
Channel 21	55801
Channel 22	111746
Channel 23	203719
Channel 24	328875
Channel 25	477651
Channel 26	624182
Channel 27	738285
Channel 28	777170
Channel 29	736265
Channel 30	626406
Channel 31	477152
Channel 32	323731
Channel 33	198575
Channel 34	109545
Channel 35	53527
Channel 36	23562
Channel 37	9322
Channel 38	3173
Channel 39	1019
Channel 40	266
Channel 41	80
Channel 42	32
Channel 43	14
Channel 44	7
Channel 45	13
Channel 46	2
Channel 47	11
Channel 48	8
Channel 49	5
Channel 50	5
Channel 51	3
Channel 52	5
Channel 53	6
Channel 54	3
Channel 55	4
Channel 56	3
Channel 57	5
Channel 58	7
Channel 59	0
Channel 60	3
Channel 61	3
Channel 62	3
Channel 63	4
Channel 64	4
Channel 65	2
Channel 66	3
Channel 67	2
Channel 68	2
Channel 69	2
Channel 70	2
Channel 71	2
Channel 72	1
Channel 73	2
Channel 74	0
Channel 75	0
Channel 76	5
Channel 77	2
Channel 78	47
Channel 79	56
Channel 80	71
Channel 81	67
Channel 82	66
Channel 83	56
Channel 84	56
Channel 85	59
Channel 86	65
Channel 87	61
Channel 88	55
Channel 89	65
Channel 90	64
Channel 91	63
Channel 92	66
Channel 93	62
Channel 94	62
Channel 95	72
Channel 96	58
Channel 97	76
Channel 98	72
Channel 99	60
Channel 100	53
Channel 101	57
Channel 102	69
Channel 103	62
Channel 104	57
Channel 105	60
Channel 106	61
Channel 107	60
Channel 108	70
Channel 109	59
Channel 110	59
Channel 111	63
Channel 112	60
Channel 113	54
Channel 114	43
Channel 115	60
Channel 116	56
Channel 117	54
Channel 118	50
Channel 119	47
Channel 120	54
Channel 121	52
Channel 122	60
Channel 123	57
Channel 124	51
Channel 125	47
Channel 126	58
Channel 127	57
Channel 128	55
Channel 129	54
Channel 130	56
Channel 131	38
Channel 132	46
Channel 133	34
Channel 134	39
Channel 135	26
Channel 136	39
Channel 137	43
Channel 138	42
Channel 139	35
Channel 140	42
Channel 141	40
Channel 142	41
Channel 143	41
Channel 144	37
Channel 145	36
Channel 146	39
Channel 147	39
Channel 148	40
Channel 149	44
Channel 150	27
Channel 151	35
Channel 152	36
Channel 153	45
Channel 154	28
Channel 155	33
Channel 156	29
Channel 157	32
Channel 158	36
Channel 159	28
Channel 160	37
Channel 161	33
Channel 162	28
Channel 163	30
Channel 164	21
Channel 165	33
Channel 166	33
Channel 167	34
Channel 168	35
Channel 169	33
Channel 170	25
Channel 171	27
Channel 172	29
Channel 173	38
Channel 174	26
Channel 175	35
Channel 176	19
Channel 177	24
Channel 178	35
Channel 179	43
Channel 180	25
Channel 181	38
Channel 182	24
Channel 183	28
Channel 184	34
Channel 185	36
Channel 186	35
Channel 187	19
Channel 188	39
Channel 189	35
Channel 190	29
Channel 191	26
Channel 192	27
Channel 193	34
Channel 194	39
Channel 195	29
Channel 196	29
Channel 197	32
Channel 198	29
Channel 199	42
Channel 200	32
Channel 201	36
Channel 202	28
Channel 203	29
Channel 204	31
Channel 205	35
Channel 206	39
Channel 207	29
Channel 208	47
Channel 209	48
Channel 210	69
Channel 211	62
Channel 212	73
Channel 213	53
Channel 214	63
Channel 215	60
Channel 216	64
Channel 217	49
Channel 218	61
Channel 219	68
Channel 220	48
Channel 221	49
Channel 222	57
Channel 223	64
Channel 224	54
Channel 225	51
Channel 226	45
Channel 227	51
Channel 228	38
Channel 229	59
Channel 230	33
Channel 231	32
Channel 232	37
Channel 233	33
Channel 234	30
Channel 235	24
Channel 236	26
Channel 237	40
Channel 238	27
Channel 239	24
Channel 240	43
Channel 241	28
Channel 242	44
Channel 243	41
Channel 244	30
Channel 245	42
Channel 246	40
Channel 247	62
Channel 248	60
Channel 249	78
Channel 250	97
Channel 251	114
Channel 252	164
Channel 253	200
Channel 254	218
Channel 255	250
Channel 256	339
Channel 257	395
Channel 258	468
Channel 259	615
Channel 260	720
Channel 261	860
Channel 262	1020
Channel 263	1190
Channel 264	1211
Channel 265	1219
Channel 266	1122
Channel 267	1055
Channel 268	888
Channel 269	727
Channel 270	564
Channel 271	434
Channel 272	342
Channel 273	229
Channel 274	186
Channel 275	152
Channel 276	99
Channel 277	116
Channel 278	103
Channel 279	108
Channel 280	144
Channel 281	160
Channel 282	138
Channel 283	182
Channel 284	150
Channel 285	144
Channel 286	113
Channel 287	126
Channel 288	95
Channel 289	80
Channel 290	59
Channel 291	58
Channel 292	29
Channel 293	38
Channel 294	34
Channel 295	20
Channel 296	19
Channel 297	20
Channel 298	16
Channel 299	25
Channel 300	13
Channel 301	16
Channel 302	12
Channel 303	15
Channel 304	20
Channel 305	14
Channel 306	24
Channel 307	14
Channel 308	15
Channel 309	25
Channel 310	21
Channel 311	29
Channel 312	26
Channel 313	41
Channel 314	49
Channel 315	55
Channel 316	69
Channel 317	89
Channel 318	112
Channel 319	139
Channel 320	153
Channel 321	194
Channel 322	204
Channel 323	191
Channel 324	197
Channel 325	184
Channel 326	174
Channel 327	145
Channel 328	92
Channel 329	83
Channel 330	69
Channel 331	52
Channel 332	36
Channel 333	31
Channel 334	29
Channel 335	29
Channel 336	18
Channel 337	23
Channel 338	24
Channel 339	16
Channel 340	26
Channel 341	29
Channel 342	26
Channel 343	23
Channel 344	30
Channel 345	28
Channel 346	32
Channel 347	35
Channel 348	39
Channel 349	40
Channel 350	28
Channel 351	41
Channel 352	40
Channel 353	44
Channel 354	18
Channel 355	15
Channel 356	21
Channel 357	17
Channel 358	17
Channel 359	15
Channel 360	10
Channel 361	13
Channel 362	10
Channel 363	11
Channel 364	16
Channel 365	10
Channel 366	17
Channel 367	11
Channel 368	13
Channel 369	14
Channel 370	11
Channel 371	13
Channel 372	8
Channel 373	12
Channel 374	13
Channel 375	15
Channel 376	6
Channel 377	15
Channel 378	18
Channel 379	11
Channel 380	7
Channel 381	16
Channel 382	12
Channel 383	9
Channel 384	16
Channel 385	15
Channel 386	15
Channel 387	16
Channel 388	10
Channel 389	15
Channel 390	8
Channel 391	18
Channel 392	8
Channel 393	12
Channel 394	24
Channel 395	14
Channel 396	19
Channel 397	13
Channel 398	10
Channel 399	15
Channel 400	13
Channel 401	15
Channel 402	18
Channel 403	18
Channel 404	14
Channel 405	18
Channel 406	15
Channel 407	14
Channel 408	13
Channel 409	12
Channel 410	15
Channel 411	11
Channel 412	9
Channel 413	7
Channel 414	16
Channel 415	14
Channel 416	14
Channel 417	10
Channel 418	21
Channel 419	10
Channel 420	16
Channel 421	10
Channel 422	13
Channel 423	12
Channel 424	13
Channel 425	13
Channel 426	11
Channel 427	16
Channel 428	8
Channel 429	9
Channel 430	11
Channel 431	9
Channel 432	13
Channel 433	15
Channel 434	10
Channel 435	13
Channel 436	11
Channel 437	13
Channel 438	15
Channel 439	8
Channel 440	8
Channel 441	20
Channel 442	14
Channel 443	12
Channel 444	16
Channel 445	11
Channel 446	14
Channel 447	20
Channel 448	14
Channel 449	20
Channel 450	18
Channel 451	22
Channel 452	34
Channel 453	34
Channel 454	38
Channel 455	63
Channel 456	46
Channel 457	68
Channel 458	70
Channel 459	82
Channel 460	85
Channel 461	77
Channel 462	60
Channel 463	80
Channel 464	68
Channel 465	50
Channel 466	36
Channel 467	34
Channel 468	37
Channel 469	18
Channel 470	25
Channel 471	19
Channel 472	22
Channel 473	19
Channel 474	19
Channel 475	17
Channel 476	13
Channel 477	9
Channel 478	6
Channel 479	9
Channel 480	8
Channel 481	12
Channel 482	16
Channel 483	11
Channel 484	12
Channel 485	15
Channel 486	13
Channel 487	22
Channel 488	12
Channel 489	17
Channel 490	15
Channel 491	15
Channel 492	19
Channel 493	24
Channel 494	23
Channel 495	17
Channel 496	29
Channel 497	25
Channel 498	25
Channel 499	34
Channel 500	37
Channel 501	23
Channel 502	41
Channel 503	31
Channel 504	30
Channel 505	29
Channel 506	35
Channel 507	20
Channel 508	17
Channel 509	20
Channel 510	12
Channel 511	11
Channel 512	15
Channel 513	11
Channel 514	12
Channel 515	11
Channel 516	17
Channel 517	16
Channel 518	17
Channel 519	19
Channel 520	23
Channel 521	18
Channel 522	28
Channel 523	24
Channel 524	25
Channel 525	32
Channel 526	44
Channel 527	43
Channel 528	69
Channel 529	98
Channel 530	116
Channel 531	134
Channel 532	170
Channel 533	220
Channel 534	266
Channel 535	289
Channel 536	359
Channel 537	357
Channel 538	362
Channel 539	399
Channel 540	401
Channel 541	373
Channel 542	357
Channel 543	323
Channel 544	279
Channel 545	239
Channel 546	179
Channel 547	162
Channel 548	93
Channel 549	70
Channel 550	64
Channel 551	35
Channel 552	32
Channel 553	32
Channel 554	10
Channel 555	23
Channel 556	18
Channel 557	14
Channel 558	12
Channel 559	20
Channel 560	18
Channel 561	12
Channel 562	17
Channel 563	15
Channel 564	9
Channel 565	19
Channel 566	9
Channel 567	10
Channel 568	10
Channel 569	11
Channel 570	10
Channel 571	11
Channel 572	17
Channel 573	15
Channel 574	19
Channel 575	15
Channel 576	19
Channel 577	21
Channel 578	24
Channel 579	18
Channel 580	22
Channel 581	21
Channel 582	23
Channel 583	43
Channel 584	44
Channel 585	49
Channel 586	49
Channel 587	64
Channel 588	72
Channel 589	78
Channel 590	54
Channel 591	94
Channel 592	77
Channel 593	82
Channel 594	72
Channel 595	71
Channel 596	59
Channel 597	53
Channel 598	37
Channel 599	39
Channel 600	37
Channel 601	22
Channel 602	27
Channel 603	26
Channel 604	13
Channel 605	20
Channel 606	19
Channel 607	26
Channel 608	11
Channel 609	21
Channel 610	26
Channel 611	28
Channel 612	35
Channel 613	40
Channel 614	50
Channel 615	41
Channel 616	65
Channel 617	72
Channel 618	104
Channel 619	133
Channel 620	150
Channel 621	186
Channel 622	197
Channel 623	204
Channel 624	218
Channel 625	227
Channel 626	224
Channel 627	178
Channel 628	192
Channel 629	163
Channel 630	121
Channel 631	119
Channel 632	94
Channel 633	82
Channel 634	55
Channel 635	51
Channel 636	30
Channel 637	31
Channel 638	27
Channel 639	17
Channel 640	21
Channel 641	13
Channel 642	17
Channel 643	11
Channel 644	23
Channel 645	14
Channel 646	13
Channel 647	14
Channel 648	13
Channel 649	12
Channel 650	8
Channel 651	13
Channel 652	25
Channel 653	4
Channel 654	19
Channel 655	12
Channel 656	18
Channel 657	17
Channel 658	19
Channel 659	15
Channel 660	23
Channel 661	26
Channel 662	21
Channel 663	43
Channel 664	25
Channel 665	37
Channel 666	33
Channel 667	37
Channel 668	34
Channel 669	44
Channel 670	43
Channel 671	43
Channel 672	45
Channel 673	54
Channel 674	46
Channel 675	33
Channel 676	31
Channel 677	33
Channel 678	39
Channel 679	39
Channel 680	33
Channel 681	47
Channel 682	35
Channel 683	46
Channel 684	53
Channel 685	57
Channel 686	61
Channel 687	58
Channel 688	44
Channel 689	54
Channel 690	62
Channel 691	43
Channel 692	53
Channel 693	36
Channel 694	30
Channel 695	37
Channel 696	25
Channel 697	28
Channel 698	17
Channel 699	20
Channel 700	23
Channel 701	13
Channel 702	20
Channel 703	16
Channel 704	16
Channel 705	27
Channel 706	23
Channel 707	32
Channel 708	34
Channel 709	30
Channel 710	39
Channel 711	48
Channel 712	81
Channel 713	67
Channel 714	69
Channel 715	63
Channel 716	83
Channel 717	77
Channel 718	74
Channel 719	66
Channel 720	79
Channel 721	56
Channel 722	67
Channel 723	53
Channel 724	53
Channel 725	36
Channel 726	30
Channel 727	40
Channel 728	25
Channel 729	21
Channel 730	29
Channel 731	17
Channel 732	20
Channel 733	17
Channel 734	11
Channel 735	23
Channel 736	12
Channel 737	20
Channel 738	12
Channel 739	21
Channel 740	16
Channel 741	14
Channel 742	16
Channel 743	17
Channel 744	21
Channel 745	19
Channel 746	17
Channel 747	18
Channel 748	19
Channel 749	17
Channel 750	16
Channel 751	16
Channel 752	19
Channel 753	22
Channel 754	14
Channel 755	16
Channel 756	17
Channel 757	15
Channel 758	12
Channel 759	13
Channel 760	15
Channel 761	18
Channel 762	22
Channel 763	22
Channel 764	11
Channel 765	11
Channel 766	17
Channel 767	17
Channel 768	13
Channel 769	10
Channel 770	16
Channel 771	16
Channel 772	21
Channel 773	21
Channel 774	16
Channel 775	27
Channel 776	16
Channel 777	19
Channel 778	14
Channel 779	9
Channel 780	18
Channel 781	13
Channel 782	16
Channel 783	22
Channel 784	13
Channel 785	21
Channel 786	24
Channel 787	30
Channel 788	26
Channel 789	21
Channel 790	26
Channel 791	27
Channel 792	24
Channel 793	25
Channel 794	28
Channel 795	25
Channel 796	27
Channel 797	30
Channel 798	39
Channel 799	38
Channel 800	28
Channel 801	46
Channel 802	38
Channel 803	46
Channel 804	27
Channel 805	33
Channel 806	21
Channel 807	32
Channel 808	28
Channel 809	26
Channel 810	22
Channel 811	24
Channel 812	21
Channel 813	17
Channel 814	26
Channel 815	23
Channel 816	16
Channel 817	20
Channel 818	21
Channel 819	14
Channel 820	12
Channel 821	12
Channel 822	25
Channel 823	11
Channel 824	16
Channel 825	17
Channel 826	21
Channel 827	22
Channel 828	16
Channel 829	23
Channel 830	19
Channel 831	12
Channel 832	24
Channel 833	9
Channel 834	19
Channel 835	14
Channel 836	25
Channel 837	19
Channel 838	19
Channel 839	15
Channel 840	16
Channel 841	24
Channel 842	14
Channel 843	23
Channel 844	14
Channel 845	15
Channel 846	22
Channel 847	16
Channel 848	20
Channel 849	21
Channel 850	15
Channel 851	16
Channel 852	16
Channel 853	22
Channel 854	33
Channel 855	20
Channel 856	14
Channel 857	18
Channel 858	23
Channel 859	20
Channel 860	10
Channel 861	15
Channel 862	16
Channel 863	21
Channel 864	17
Channel 865	17
Channel 866	31
Channel 867	22
Channel 868	31
Channel 869	26
Channel 870	30
Channel 871	30
Channel 872	17
Channel 873	23
Channel 874	23
Channel 875	20
Channel 876	17
Channel 877	21
Channel 878	25
Channel 879	23
Channel 880	20
Channel 881	23
Channel 882	20
Channel 883	22
Channel 884	21
Channel 885	25
Channel 886	15
Channel 887	27
Channel 888	20
Channel 889	14
Channel 890	17
Channel 891	24
Channel 892	15
Channel 893	21
Channel 894	20
Channel 895	20
Channel 896	16
Channel 897	22
Channel 898	21
Channel 899	18
Channel 900	22
Channel 901	17
Channel 902	18
Channel 903	24
Channel 904	19
Channel 905	17
Channel 906	22
Channel 907	16
Channel 908	16
Channel 909	26
Channel 910	18
Channel 911	9
Channel 912	19
Channel 913	16
Channel 914	24
Channel 915	26
Channel 916	18
Channel 917	23
Channel 918	29
Channel 919	26
Channel 920	27
Channel 921	15
Channel 922	19
Channel 923	24
Channel 924	16
Channel 925	19
Channel 926	16
Channel 927	24
Channel 928	23
Channel 929	24
Channel 930	20
Channel 931	32
Channel 932	25
Channel 933	20
Channel 934	28
Channel 935	29
Channel 936	28
Channel 937	28
Channel 938	24
Channel 939	30
Channel 940	43
Channel 941	28
Channel 942	29
Channel 943	36
Channel 944	33
Channel 945	28
Channel 946	27
Channel 947	31
Channel 948	29
Channel 949	24
Channel 950	33
Channel 951	30
Channel 952	26
Channel 953	28
Channel 954	30
Channel 955	26
Channel 956	28
Channel 957	30
Channel 958	25
Channel 959	22
Channel 960	16
Channel 961	22
Channel 962	20
Channel 963	25
Channel 964	25
Channel 965	23
Channel 966	21
Channel 967	26
Channel 968	24
Channel 969	20
Channel 970	17
Channel 971	19
Channel 972	23
Channel 973	39
Channel 974	25
Channel 975	33
Channel 976	20
Channel 977	25
Channel 978	27
Channel 979	29
Channel 980	17
Channel 981	32
Channel 982	33
Channel 983	21
Channel 984	30
Channel 985	23
Channel 986	25
Channel 987	23
Channel 988	31
Channel 989	23
Channel 990	30
Channel 991	17
Channel 992	26
Channel 993	23
Channel 994	26
Channel 995	26
Channel 996	25
Channel 997	19
Channel 998	22
Channel 999	23
Channel 1000	22
Channel 1001	23
Channel 1002	14
Channel 1003	22
Channel 1004	24
Channel 1005	26
Channel 1006	30
Channel 1007	21
Channel 1008	32
Channel 1009	21
Channel 1010	19
Channel 1011	18
Channel 1012	26
Channel 1013	23
Channel 1014	23
Channel 1015	22
Channel 1016	19
Channel 1017	18
Channel 1018	24
Channel 1019	26
Channel 1020	34
Channel 1021	28
Channel 1022	26
Channel 1023	27
Channel 1024	23
Channel 1025	34
Channel 1026	27
Channel 1027	25
Channel 1028	27
Channel 1029	30
Channel 1030	40
Channel 1031	26
Channel 1032	23
Channel 1033	30
Channel 1034	33
Channel 1035	31
Channel 1036	35
Channel 1037	47
Channel 1038	33
Channel 1039	26
Channel 1040	30
Channel 1041	21
Channel 1042	33
Channel 1043	31
Channel 1044	33
Channel 1045	26
Channel 1046	24
Channel 1047	24
Channel 1048	29
Channel 1049	22
Channel 1050	23
Channel 1051	31
Channel 1052	31
Channel 1053	22
Channel 1054	28
Channel 1055	30
Channel 1056	25
Channel 1057	22
Channel 1058	23
Channel 1059	20
Channel 1060	44
Channel 1061	21
Channel 1062	21
Channel 1063	25
Channel 1064	26
Channel 1065	13
Channel 1066	20
Channel 1067	23
Channel 1068	23
Channel 1069	31
Channel 1070	22
Channel 1071	30
Channel 1072	33
Channel 1073	36
Channel 1074	26
Channel 1075	20
Channel 1076	26
Channel 1077	28
Channel 1078	33
Channel 1079	29
Channel 1080	18
Channel 1081	22
Channel 1082	24
Channel 1083	31
Channel 1084	29
Channel 1085	30
Channel 1086	24
Channel 1087	30
Channel 1088	34
Channel 1089	26
Channel 1090	30
Channel 1091	29
Channel 1092	33
Channel 1093	35
Channel 1094	28
Channel 1095	37
Channel 1096	34
Channel 1097	36
Channel 1098	39
Channel 1099	22
Channel 1100	39
Channel 1101	41
Channel 1102	41
Channel 1103	37
Channel 1104	27
Channel 1105	44
Channel 1106	34
Channel 1107	31
Channel 1108	29
Channel 1109	29
Channel 1110	33
Channel 1111	31
Channel 1112	36
Channel 1113	25
Channel 1114	28
Channel 1115	35
Channel 1116	36
Channel 1117	21
Channel 1118	28
Channel 1119	28
Channel 1120	36
Channel 1121	41
Channel 1122	29
Channel 1123	38
Channel 1124	31
Channel 1125	35
Channel 1126	35
Channel 1127	50
Channel 1128	38
Channel 1129	29
Channel 1130	41
Channel 1131	45
Channel 1132	22
Channel 1133	36
Channel 1134	37
Channel 1135	38
Channel 1136	36
Channel 1137	41
Channel 1138	47
Channel 1139	42
Channel 1140	42
Channel 1141	46
Channel 1142	39
Channel 1143	43
Channel 1144	43
Channel 1145	39
Channel 1146	41
Channel 1147	46
Channel 1148	46
Channel 1149	45
Channel 1150	49
Channel 1151	46
Channel 1152	41
Channel 1153	47
Channel 1154	59
Channel 1155	53
Channel 1156	53
Channel 1157	67
Channel 1158	48
Channel 1159	60
Channel 1160	46
Channel 1161	51
Channel 1162	50
Channel 1163	61
Channel 1164	46
Channel 1165	51
Channel 1166	47
Channel 1167	49
Channel 1168	35
Channel 1169	59
Channel 1170	62
Channel 1171	48
Channel 1172	63
Channel 1173	51
Channel 1174	65
Channel 1175	57
Channel 1176	56
Channel 1177	66
Channel 1178	69
Channel 1179	56
Channel 1180	68
Channel 1181	56
Channel 1182	59
Channel 1183	67
Channel 1184	59
Channel 1185	76
Channel 1186	71
Channel 1187	75
Channel 1188	74
Channel 1189	63
Channel 1190	75
Channel 1191	92
Channel 1192	83
Channel 1193	84
Channel 1194	85
Channel 1195	95
Channel 1196	85
Channel 1197	82
Channel 1198	75
Channel 1199	83
Channel 1200	93
Channel 1201	102
Channel 1202	78
Channel 1203	96
Channel 1204	86
Channel 1205	108
Channel 1206	100
Channel 1207	92
Channel 1208	90
Channel 1209	96
Channel 1210	108
Channel 1211	104
Channel 1212	118
Channel 1213	109
Channel 1214	122
Channel 1215	109
Channel 1216	143
Channel 1217	142
Channel 1218	133
Channel 1219	117
Channel 1220	125
Channel 1221	156
Channel 1222	129
Channel 1223	134
Channel 1224	147
Channel 1225	148
Channel 1226	154
Channel 1227	166
Channel 1228	151
Channel 1229	151
Channel 1230	160
Channel 1231	159
Channel 1232	175
Channel 1233	194
Channel 1234	198
Channel 1235	201
Channel 1236	187
Channel 1237	207
Channel 1238	219
Channel 1239	217
Channel 1240	219
Channel 1241	215
Channel 1242	235
Channel 1243	239
Channel 1244	225
Channel 1245	245
Channel 1246	258
Channel 1247	244
Channel 1248	278
Channel 1249	268
Channel 1250	287
Channel 1251	287
Channel 1252	324
Channel 1253	334
Channel 1254	307
Channel 1255	378
Channel 1256	378
Channel 1257	351
Channel 1258	351
Channel 1259	393
Channel 1260	426
Channel 1261	397
Channel 1262	438
Channel 1263	448
Channel 1264	455
Channel 1265	439
Channel 1266	471
Channel 1267	545
Channel 1268	467
Channel 1269	511
Channel 1270	511
Channel 1271	490
Channel 1272	555
Channel 1273	578
Channel 1274	586
Channel 1275	576
Channel 1276	623
Channel 1277	603
Channel 1278	624
Channel 1279	585
Channel 1280	635
Channel 1281	623
Channel 1282	605
Channel 1283	676
Channel 1284	626
Channel 1285	622
Channel 1286	621
Channel 1287	636
Channel 1288	662
Channel 1289	653
Channel 1290	699
Channel 1291	693
Channel 1292	669
Channel 1293	687
Channel 1294	711
Channel 1295	678
Channel 1296	676
Channel 1297	737
Channel 1298	685
Channel 1299	777
Channel 1300	692
Channel 1301	705
Channel 1302	824
Channel 1303	822
Channel 1304	792
Channel 1305	825
Channel 1306	868
Channel 1307	827
Channel 1308	860
Channel 1309	991
Channel 1310	1029
Channel 1311	1036
Channel 1312	1026
Channel 1313	1120
Channel 1314	1165
Channel 1315	1288
Channel 1316	1302
Channel 1317	1376
Channel 1318	1487
Channel 1319	1500
Channel 1320	1533
Channel 1321	1705
Channel 1322	1789
Channel 1323	1905
Channel 1324	1910
Channel 1325	1974
Channel 1326	2154
Channel 1327	2117
Channel 1328	2249
Channel 1329	2317
Channel 1330	2387
Channel 1331	2499
Channel 1332	2464
Channel 1333	2558
Channel 1334	2619
Channel 1335	2648
Channel 1336	2693
Channel 1337	2720
Channel 1338	2783
Channel 1339	2737
Channel 1340	2755
Channel 1341	2790
Channel 1342	2728
Channel 1343	2906
Channel 1344	2753
Channel 1345	2791
Channel 1346	2885
Channel 1347	2757
Channel 1348	2763
Channel 1349	2682
Channel 1350	2610
Channel 1351	2579
Channel 1352	2612
Channel 1353	2494
Channel 1354	2589
Channel 1355	2478
Channel 1356	2400
Channel 1357	2443
Channel 1358	2437
Channel 1359	2396
Channel 1360	2376
Channel 1361	2247
Channel 1362	2334
Channel 1363	2286
Channel 1364	2241
Channel 1365	2146
Channel 1366	2175
Channel 1367	2154
Channel 1368	2158
Channel 1369	2111
Channel 1370	2044
Channel 1371	1998
Channel 1372	2000
Channel 1373	2024
Channel 1374	1877
Channel 1375	2003
Channel 1376	1868
Channel 1377	1760
Channel 1378	1703
Channel 1379	1619
Channel 1380	1617
Channel 1381	1553
Channel 1382	1486
Channel 1383	1400
Channel 1384	1424
Channel 1385	1354
Channel 1386	1276
Channel 1387	1273
Channel 1388	1105
Channel 1389	1153
Channel 1390	1036
Channel 1391	969
Channel 1392	896
Channel 1393	868
Channel 1394	820
Channel 1395	834
Channel 1396	743
Channel 1397	682
Channel 1398	691
Channel 1399	678
Channel 1400	655
Channel 1401	631
Channel 1402	587
Channel 1403	649
Channel 1404	672
Channel 1405	661
Channel 1406	726
Channel 1407	791
Channel 1408	812
Channel 1409	902
Channel 1410	1036
Channel 1411	1064
Channel 1412	1174
Channel 1413	1177
Channel 1414	1261
Channel 1415	1362
Channel 1416	1422
Channel 1417	1479
Channel 1418	1455
Channel 1419	1583
Channel 1420	1517
Channel 1421	1499
Channel 1422	1444
Channel 1423	1407
Channel 1424	1413
Channel 1425	1317
Channel 1426	1282
Channel 1427	1179
Channel 1428	1017
Channel 1429	974
Channel 1430	816
Channel 1431	705
Channel 1432	690
Channel 1433	575
Channel 1434	465
Channel 1435	445
Channel 1436	383
Channel 1437	314
Channel 1438	301
Channel 1439	246
Channel 1440	203
Channel 1441	233
Channel 1442	177
Channel 1443	195
Channel 1444	152
Channel 1445	174
Channel 1446	152
Channel 1447	191
Channel 1448	163
Channel 1449	148
Channel 1450	149
Channel 1451	155
Channel 1452	134
Channel 1453	155
Channel 1454	171
Channel 1455	178
Channel 1456	180
Channel 1457	159
Channel 1458	192
Channel 1459	213
Channel 1460	164
Channel 1461	201
Channel 1462	210
Channel 1463	270
Channel 1464	271
Channel 1465	238
Channel 1466	232
Channel 1467	241
Channel 1468	271
Channel 1469	328
Channel 1470	246
Channel 1471	318
Channel 1472	310
Channel 1473	333
Channel 1474	337
Channel 1475	365
Channel 1476	347
Channel 1477	367
Channel 1478	390
Channel 1479	424
Channel 1480	461
Channel 1481	414
Channel 1482	418
Channel 1483	434
Channel 1484	446
Channel 1485	441
Channel 1486	450
Channel 1487	481
Channel 1488	457
Channel 1489	490
Channel 1490	451
Channel 1491	487
Channel 1492	455
Channel 1493	521
Channel 1494	473
Channel 1495	479
Channel 1496	467
Channel 1497	463
Channel 1498	449
Channel 1499	473
Channel 1500	466
Channel 1501	462
Channel 1502	421
Channel 1503	440
Channel 1504	454
Channel 1505	435
Channel 1506	434
Channel 1507	442
Channel 1508	389
Channel 1509	441
Channel 1510	407
Channel 1511	401
Channel 1512	420
Channel 1513	393
Channel 1514	388
Channel 1515	348
Channel 1516	395
Channel 1517	426
Channel 1518	351
Channel 1519	380
Channel 1520	359
Channel 1521	336
Channel 1522	379
Channel 1523	332
Channel 1524	382
Channel 1525	393
Channel 1526	350
Channel 1527	329
Channel 1528	336
Channel 1529	337
Channel 1530	361
Channel 1531	369
Channel 1532	350
Channel 1533	346
Channel 1534	294
Channel 1535	329
Channel 1536	287
Channel 1537	329
Channel 1538	308
Channel 1539	272
Channel 1540	301
Channel 1541	286
Channel 1542	293
Channel 1543	259
Channel 1544	244
Channel 1545	215
Channel 1546	220
Channel 1547	242
Channel 1548	227
Channel 1549	205
Channel 1550	237
Channel 1551	203
Channel 1552	194
Channel 1553	207
Channel 1554	209
Channel 1555	187
Channel 1556	163
Channel 1557	169
Channel 1558	142
Channel 1559	148
Channel 1560	155
Channel 1561	162
Channel 1562	153
Channel 1563	118
Channel 1564	124
Channel 1565	125
Channel 1566	129
Channel 1567	96
Channel 1568	122
Channel 1569	108
Channel 1570	107
Channel 1571	100
Channel 1572	94
Channel 1573	119
Channel 1574	114
Channel 1575	129
Channel 1576	128
Channel 1577	135
Channel 1578	153
Channel 1579	175
Channel 1580	203
Channel 1581	192
Channel 1582	178
Channel 1583	217
Channel 1584	225
Channel 1585	215
Channel 1586	279
Channel 1587	286
Channel 1588	298
Channel 1589	348
Channel 1590	309
Channel 1591	303
Channel 1592	317
Channel 1593	369
Channel 1594	339
Channel 1595	300
Channel 1596	294
Channel 1597	266
Channel 1598	249
Channel 1599	215
Channel 1600	223
Channel 1601	215
Channel 1602	160
Channel 1603	168
Channel 1604	147
Channel 1605	128
Channel 1606	100
Channel 1607	106
Channel 1608	94
Channel 1609	79
Channel 1610	76
Channel 1611	89
Channel 1612	58
Channel 1613	72
Channel 1614	67
Channel 1615	71
Channel 1616	63
Channel 1617	74
Channel 1618	58
Channel 1619	70
Channel 1620	73
Channel 1621	74
Channel 1622	58
Channel 1623	68
Channel 1624	69
Channel 1625	61
Channel 1626	51
Channel 1627	54
Channel 1628	58
Channel 1629	40
Channel 1630	57
Channel 1631	43
Channel 1632	29
Channel 1633	30
Channel 1634	22
Channel 1635	24
Channel 1636	21
Channel 1637	22
Channel 1638	19
Channel 1639	16
Channel 1640	17
Channel 1641	19
Channel 1642	15
Channel 1643	14
Channel 1644	14
Channel 1645	10
Channel 1646	7
Channel 1647	16
Channel 1648	18
Channel 1649	8
Channel 1650	14
Channel 1651	12
Channel 1652	21
Channel 1653	11
Channel 1654	16
Channel 1655	17
Channel 1656	10
Channel 1657	23
Channel 1658	14
Channel 1659	13
Channel 1660	11
Channel 1661	22
Channel 1662	11
Channel 1663	21
Channel 1664	20
Channel 1665	17
Channel 1666	15
Channel 1667	18
Channel 1668	17
Channel 1669	16
Channel 1670	19
Channel 1671	17
Channel 1672	23
Channel 1673	23
Channel 1674	17
Channel 1675	12
Channel 1676	21
Channel 1677	24
Channel 1678	16
Channel 1679	20
Channel 1680	35
Channel 1681	18
Channel 1682	32
Channel 1683	30
Channel 1684	32
Channel 1685	60
Channel 1686	65
Channel 1687	62
Channel 1688	90
Channel 1689	83
Channel 1690	120
Channel 1691	137
Channel 1692	172
Channel 1693	196
Channel 1694	187
Channel 1695	272
Channel 1696	304
Channel 1697	353
Channel 1698	404
Channel 1699	461
Channel 1700	507
Channel 1701	548
Channel 1702	614
Channel 1703	709
Channel 1704	736
Channel 1705	798
Channel 1706	867
Channel 1707	879
Channel 1708	957
Channel 1709	998
Channel 1710	993
Channel 1711	1039
Channel 1712	1045
Channel 1713	1147
Channel 1714	1082
Channel 1715	1084
Channel 1716	1129
Channel 1717	1147
Channel 1718	1058
Channel 1719	1004
Channel 1720	1007
Channel 1721	902
Channel 1722	825
Channel 1723	795
Channel 1724	743
Channel 1725	695
Channel 1726	551
Channel 1727	490
Channel 1728	412
Channel 1729	411
Channel 1730	301
Channel 1731	260
Channel 1732	244
Channel 1733	184
Channel 1734	131
Channel 1735	98
Channel 1736	96
Channel 1737	78
Channel 1738	63
Channel 1739	40
Channel 1740	33
Channel 1741	36
Channel 1742	27
Channel 1743	14
Channel 1744	20
Channel 1745	13
Channel 1746	19
Channel 1747	18
Channel 1748	13
Channel 1749	11
Channel 1750	12
Channel 1751	10
Channel 1752	13
Channel 1753	10
Channel 1754	9
Channel 1755	8
Channel 1756	12
Channel 1757	12
Channel 1758	16
Channel 1759	10
Channel 1760	10
Channel 1761	13
Channel 1762	12
Channel 1763	13
Channel 1764	9
Channel 1765	9
Channel 1766	11
Channel 1767	11
Channel 1768	14
Channel 1769	13
Channel 1770	14
Channel 1771	12
Channel 1772	8
Channel 1773	10
Channel 1774	10
Channel 1775	12
Channel 1776	16
Channel 1777	11
Channel 1778	10
Channel 1779	11
Channel 1780	9
Channel 1781	14
Channel 1782	9
Channel 1783	9
Channel 1784	8
Channel 1785	14
Channel 1786	15
Channel 1787	12
Channel 1788	14
Channel 1789	11
Channel 1790	9
Channel 1791	12
Channel 1792	9
Channel 1793	13
Channel 1794	11
Channel 1795	15
Channel 1796	13
Channel 1797	13
Channel 1798	13
Channel 1799	8
Channel 1800	8
Channel 1801	13
Channel 1802	13
Channel 1803	11
Channel 1804	13
Channel 1805	9
Channel 1806	8
Channel 1807	9
Channel 1808	12
Channel 1809	5
Channel 1810	8
Channel 1811	9
Channel 1812	8
Channel 1813	17
Channel 1814	7
Channel 1815	10
Channel 1816	8
Channel 1817	9
Channel 1818	17
Channel 1819	7
Channel 1820	16
Channel 1821	9
Channel 1822	14
Channel 1823	10
Channel 1824	13
Channel 1825	9
Channel 1826	5
Channel 1827	14
Channel 1828	8
Channel 1829	11
Channel 1830	14
Channel 1831	6
Channel 1832	11
Channel 1833	12
Channel 1834	14
Channel 1835	22
Channel 1836	14
Channel 1837	6
Channel 1838	13
Channel 1839	10
Channel 1840	9
Channel 1841	14
Channel 1842	17
Channel 1843	14
Channel 1844	12
Channel 1845	17
Channel 1846	18
Channel 1847	18
Channel 1848	7
Channel 1849	12
Channel 1850	17
Channel 1851	15
Channel 1852	4
Channel 1853	4
Channel 1854	12
Channel 1855	15
Channel 1856	14
Channel 1857	15
Channel 1858	12
Channel 1859	13
Channel 1860	9
Channel 1861	20
Channel 1862	11
Channel 1863	12
Channel 1864	12
Channel 1865	8
Channel 1866	4
Channel 1867	13
Channel 1868	10
Channel 1869	8
Channel 1870	24
Channel 1871	12
Channel 1872	20
Channel 1873	10
Channel 1874	12
Channel 1875	7
Channel 1876	13
Channel 1877	16
Channel 1878	8
Channel 1879	15
Channel 1880	24
Channel 1881	22
Channel 1882	12
Channel 1883	15
Channel 1884	11
Channel 1885	14
Channel 1886	16
Channel 1887	13
Channel 1888	12
Channel 1889	13
Channel 1890	25
Channel 1891	9
Channel 1892	12
Channel 1893	14
Channel 1894	18
Channel 1895	19
Channel 1896	12
Channel 1897	13
Channel 1898	15
Channel 1899	17
Channel 1900	18
Channel 1901	20
Channel 1902	25
Channel 1903	29
Channel 1904	28
Channel 1905	31
Channel 1906	30
Channel 1907	34
Channel 1908	48
Channel 1909	41
Channel 1910	56
Channel 1911	64
Channel 1912	84
Channel 1913	82
Channel 1914	94
Channel 1915	125
Channel 1916	136
Channel 1917	143
Channel 1918	154
Channel 1919	189
Channel 1920	214
Channel 1921	249
Channel 1922	250
Channel 1923	248
Channel 1924	294
Channel 1925	318
Channel 1926	279
Channel 1927	322
Channel 1928	309
Channel 1929	318
Channel 1930	310
Channel 1931	275
Channel 1932	269
Channel 1933	259
Channel 1934	254
Channel 1935	219
Channel 1936	203
Channel 1937	185
Channel 1938	164
Channel 1939	125
Channel 1940	115
Channel 1941	121
Channel 1942	98
Channel 1943	68
Channel 1944	62
Channel 1945	54
Channel 1946	54
Channel 1947	44
Channel 1948	41
Channel 1949	38
Channel 1950	42
Channel 1951	38
Channel 1952	31
Channel 1953	35
Channel 1954	39
Channel 1955	35
Channel 1956	37
Channel 1957	39
Channel 1958	37
Channel 1959	34
Channel 1960	48
Channel 1961	52
Channel 1962	49
Channel 1963	54
Channel 1964	51
Channel 1965	54
Channel 1966	64
Channel 1967	50
Channel 1968	60
Channel 1969	53
Channel 1970	53
Channel 1971	48
Channel 1972	48
Channel 1973	38
Channel 1974	39
Channel 1975	34
Channel 1976	36
Channel 1977	24
Channel 1978	26
Channel 1979	20
Channel 1980	15
Channel 1981	17
Channel 1982	23
Channel 1983	18
Channel 1984	11
Channel 1985	8
Channel 1986	6
Channel 1987	9
Channel 1988	5
Channel 1989	5
Channel 1990	9
Channel 1991	5
Channel 1992	7
Channel 1993	8
Channel 1994	3
[truncated: 2,102 more rows]
