# Supplementary material for: A dataset of 112 ligands for the preconcentration of mercury, uranium, lanthanum and other pollutants and heavy metals in water
Source: Data Brief. 2020 Feb 4;29:105236. doi: 10.1016/j.dib.2020.105236 (PMC7033335; doi:10.1016/j.dib.2020.105236)
Supplement: Multimedia component 80_Nitroso-R-Salt [file mmc80.txt]

0
0
0
0
0
0
0
0
0
0
0
0
4
23
75
266
956
3091
8824
22593
52248
106366
197263
322850
472338
625441
742790
787144
746221
635097
481848
325312
197323
107165
51684
22058
8556
2936
875
253
63
20
10
3
8
9
5
5
6
3
4
4
8
3
3
7
3
2
4
4
1
3
2
4
6
5
3
1
0
2
1
0
0
1
0
0
1
51
62
50
60
98
61
53
56
67
69
46
70
63
60
55
65
51
60
67
58
61
67
56
75
55
46
61
59
57
61
59
67
60
46
45
62
40
61
57
50
53
58
62
62
50
73
51
63
54
48
61
57
47
48
57
45
37
35
38
31
30
53
38
44
23
31
40
38
34
27
35
50
35
34
35
32
37
31
27
28
36
27
31
42
28
28
35
28
37
25
32
30
34
29
35
31
23
27
25
34
41
42
36
41
36
26
36
31
33
45
44
28
40
47
29
28
40
34
40
38
29
26
18
32
33
35
24
39
35
45
45
50
51
61
71
63
56
53
64
55
57
55
55
54
50
53
50
41
51
41
42
31
47
37
30
40
38
30
30
34
35
24
32
30
41
47
33
42
57
60
62
91
93
129
145
171
225
262
336
354
492
594
710
882
1097
1135
1217
1247
1239
1132
962
813
602
469
330
284
194
142
129
112
87
125
121
130
151
149
159
144
132
89
92
81
57
49
43
25
24
25
22
20
28
22
17
13
13
17
17
16
15
16
17
24
23
20
21
33
29
50
68
82
130
113
142
148
168
161
170
156
133
115
100
72
61
60
47
33
29
20
27
18
22
12
15
18
22
35
33
26
33
30
35
32
37
32
34
26
18
19
16
18
21
18
12
14
19
5
14
16
14
12
10
7
14
16
8
5
12
12
5
17
8
13
11
10
9
10
12
14
10
11
14
18
22
13
13
13
18
15
7
14
9
18
11
11
13
19
12
9
16
14
14
14
12
9
14
12
12
11
11
14
18
17
12
9
14
3
9
14
14
18
12
10
16
10
13
15
17
12
11
13
13
16
15
17
14
13
9
24
13
16
22
23
17
24
25
32
40
47
58
58
64
83
68
65
72
69
61
60
40
35
38
28
22
16
17
16
12
17
10
19
5
15
11
8
16
11
16
14
10
13
11
12
16
13
13
22
18
21
26
24
31
28
25
29
28
27
35
21
18
20
31
21
24
12
20
13
14
9
15
13
16
17
9
24
13
22
19
32
30
39
59
58
60
103
133
153
209
253
304
305
320
346
338
317
305
274
214
196
187
136
84
78
54
48
23
25
14
10
13
9
16
12
7
14
12
12
11
18
18
20
15
19
12
15
6
11
9
9
11
18
21
23
19
26
29
36
47
40
59
45
61
59
68
61
61
80
64
65
53
56
42
28
35
28
25
27
14
16
19
12
20
23
22
24
22
45
44
51
69
90
125
123
141
136
187
186
177
185
183
189
177
171
150
102
88
75
68
53
35
24
26
21
11
16
12
13
16
18
16
19
12
17
16
11
9
20
16
17
11
16
31
22
21
19
30
34
29
32
40
48
54
57
55
51
55
47
50
38
39
31
40
58
40
48
47
50
48
52
70
43
51
66
48
56
43
41
35
37
24
36
31
28
23
21
14
21
17
20
19
29
28
28
25
38
53
40
51
61
45
58
63
66
43
52
56
52
54
22
28
24
17
23
15
20
13
30
14
21
14
15
13
17
14
21
19
20
16
16
27
19
10
25
22
19
14
20
11
17
15
17
21
14
18
13
16
13
18
18
25
21
19
12
10
17
24
24
15
17
18
18
18
15
20
15
20
19
17
21
23
18
21
18
25
27
23
21
32
33
25
19
27
25
28
26
25
33
25
33
30
23
28
19
25
16
26
17
20
25
28
23
25
18
18
9
14
11
19
18
21
15
19
17
18
17
19
10
25
11
15
12
22
24
24
15
25
27
18
23
25
30
21
21
19
14
18
14
22
19
14
23
26
21
17
19
20
24
17
29
25
16
19
28
22
29
18
23
18
18
21
19
27
14
20
22
18
14
16
27
22
13
10
25
14
15
22
20
17
19
24
21
14
22
18
23
14
18
20
15
21
20
14
22
17
17
18
28
33
24
20
18
14
20
28
16
30
24
20
21
19
20
22
26
21
20
29
22
27
19
19
28
30
29
28
30
24
33
30
21
24
24
26
26
30
14
18
21
26
19
19
24
20
25
24
27
12
16
21
20
24
22
23
35
23
38
19
30
22
21
27
21
31
29
22
26
32
30
24
35
27
35
27
28
25
27
19
11
27
22
26
22
28
32
22
25
17
16
15
19
22
23
21
32
29
21
23
16
27
24
26
19
23
19
25
24
23
27
27
31
26
30
28
29
30
30
32
27
41
33
33
39
37
27
39
34
37
30
23
24
32
27
37
21
34
22
32
24
26
24
27
26
20
23
22
27
27
26
19
18
24
29
31
22
27
34
21
28
28
25
27
21
32
40
37
26
36
34
36
32
37
33
33
19
24
30
26
27
34
33
25
30
33
31
29
38
34
24
37
28
37
34
42
34
33
29
36
31
31
34
34
32
36
36
34
37
36
33
30
33
44
41
41
40
45
28
35
35
40
21
26
44
41
36
30
37
49
39
43
38
32
43
43
44
40
42
52
53
44
42
41
56
44
46
44
51
62
50
53
50
47
55
52
55
56
62
54
56
55
58
58
50
62
61
48
47
55
71
62
65
79
68
66
71
70
94
72
73
100
94
87
68
80
91
89
97
100
96
99
89
106
93
107
102
104
106
105
125
124
110
121
138
120
149
146
142
137
140
154
132
130
159
157
173
176
203
161
187
208
199
191
223
208
192
216
232
232
223
237
242
263
294
270
301
291
320
291
332
321
354
371
365
398
388
405
420
420
445
442
460
461
522
474
555
529
548
570
541
573
596
559
612
656
640
664
625
635
645
629
659
663
706
643
712
747
715
691
716
753
683
743
692
739
680
776
782
776
806
846
872
836
893
918
940
975
1060
1107
1096
1181
1240
1280
1438
1368
1466
1526
1574
1759
1801
1823
1999
1999
2132
2272
2245
2360
2419
2447
2524
2609
2681
2738
2684
2820
2862
2855
2841
2779
2861
2828
2891
2843
2752
2856
2801
2688
2710
2713
2693
2482
2624
2525
2528
2483
2562
2321
2375
2227
2311
2239
2216
2273
2092
2247
2104
2101
2177
2047
1984
1947
1930
1858
1806
1743
1753
1619
1552
1520
1479
1365
1400
1378
1300
1232
1092
1098
1040
955
922
881
812
763
748
618
707
671
649
640
635
667
630
689
753
846
862
967
1001
1072
1200
1228
1278
1372
1409
1456
1548
1448
1489
1550
1539
1431
1365
1260
1269
1067
1015
989
805
745
605
538
522
450
359
304
277
257
206
222
214
183
168
170
161
148
129
150
154
157
148
158
162
174
178
178
150
189
210
207
218
229
228
256
287
245
268
301
303
305
289
312
364
372
367
399
394
421
402
442
418
441
457
463
483
486
480
476
469
475
479
473
480
472
491
484
502
473
482
501
471
449
437
417
429
445
479
431
411
426
372
389
410
393
406
386
373
412
402
359
393
402
396
324
350
399
341
313
357
344
332
312
325
296
319
321
296
304
324
270
256
281
280
233
265
245
235
190
210
231
204
196
190
179
200
147
172
151
151
140
137
132
124
126
128
118
118
105
107
107
115
89
130
124
137
137
127
161
147
185
182
226
259
239
267
312
296
328
358
328
339
333
308
308
300
280
246
240
202
198
170
122
124
127
94
97
91
67
77
98
74
75
77
68
81
81
68
76
66
73
73
64
75
59
60
51
44
47
50
36
30
39
20
24
24
23
16
11
15
19
20
10
8
10
10
13
11
14
7
10
21
14
25
22
18
12
11
17
22
19
12
13
13
15
23
12
12
15
24
18
22
20
24
17
16
14
19
22
18
32
34
24
41
48
46
83
87
106
108
121
167
193
249
272
335
343
402
465
504
557
599
629
742
779
816
830
844
1042
1018
1030
1067
1053
1171
1078
1084
1153
1083
992
959
960
882
812
739
590
596
535
414
365
302
276
214
161
129
109
73
60
55
49
37
22
29
22
13
16
13
20
16
15
9
11
14
13
6
12
10
6
16
13
8
18
11
12
15
12
15
9
12
10
11
11
17
10
18
9
17
10
13
10
5
13
5
14
16
12
11
15
12
11
16
16
10
11
8
19
9
14
12
12
14
12
8
12
10
13
11
8
11
10
8
6
9
9
21
10
7
7
15
14
12
7
10
11
8
14
15
14
9
11
10
9
11
11
8
12
8
10
12
13
12
12
9
11
7
10
12
9
9
12
13
16
15
14
13
16
12
8
11
17
14
13
11
13
15
19
16
20
15
14
10
18
14
15
15
12
11
13
6
5
23
12
16
13
11
13
15
18
15
12
15
20
21
15
13
18
18
17
16
15
25
31
23
22
31
36
35
27
45
53
58
68
77
105
110
127
132
169
169
204
216
239
234
261
277
276
286
305
320
285
339
271
254
281
261
209
196
188
150
141
126
113
90
73
64
60
54
29
38
42
30
32
25
24
40
35
38
51
47
49
47
49
42
48
55
51
51
55
50
61
50
49
45
50
43
45
27
31
18
25
26
22
16
11
13
10
11
12
6
11
9
4
7
6
11
6
9
6
3
8
4
5
8
10
9
5
7
11
3
7
3
8
7
3
5
9
5
3
4
10
3
6
8
7
5
2
6
5
3
5
6
7
9
7
8
8
1
5
6
11
7
5
8
4
8
3
4
4614
0
0
0
0
0
0
0
0
0
0
0
0
0
0
0
0
0
0
0
0
0
0
0
0
0
0
0
0
0
0
0
0
0
0
0
0
0
0
0
0
0
0
0
0
0
0
0
0
0
0
0
0
0
0
0
0
0
0
0
0
0
0
0
0
0
0
0
0
0
0
0
0
0
0
0
0
0
0
0
0
0
0
0
0
0
0
0
0
0
0
0
0
0
0
0
0
0
0
0
0
0
0
0
0
0
0
0
0
0
0
0
0
0
0
0
0
0
0
0
0
0
0
0
0
0
0
0
0
0
0
0
0
0
0
0
0
0
0
0
0
0
0
0
0
0
0
0
0
0
0
0
0
0
0
0
0
0
0
0
0
0
0
0
0
0
0
0
0
0
0
0
0
0
0
0
0
0
0
0
0
0
0
0
0
0
0
0
0
0
0
0
0
0
0
0
0
0
0
0
0
0
0
0
0
0
0
0
0
0
0
0
0
0
0
0
0
0
0
0
0
0
0
0
0
0
0
0
0
0
0
0
0
0
0
0
0
0
0
0
0
0
0
0
0
0
0
0
0
0
0
0
0
0
0
0
0
0
0
0
0
0
0
0
0
0
0
0
0
0
0
0
0
0
0
0
0
0
0
0
0
0
0
0
0
0
0
0
0
0
0
0
0
0
0
0
0
0
0
0
0
0
0
0
0
0
0
0
0
0
0
0
0
0
0
0
0
0
0
0
0
0
0
0
0
0
0
0
0
0
0
0
0
0
0
0
0
0
0
0
0
0
0
0
0
0
0
0
0
0
0
0
0
0
0
0
0
0
0
0
0
0
0
0
0
0
0
0
0
0
0
0
0
0
0
0
0
0
0
0
0
0
0
0
0
0
0
0
0
0
0
0
0
0
0
0
0
0
0
0
0
0
0
0
0
0
0
0
0
0
0
0
0
0
0
0
0
0
0
0
0
0
0
0
0
0
0
0
0
0
0
0
0
0
0
0
0
0
0
0
0
0
0
0
0
0
0
0
0
0
0
0
0
0
0
0
0
0
0
0
0
0
0
0
0
0
0
0
0
0
0
0
0
0
0
0
0
0
0
0
0
0
0
0
0
0
0
0
0
0
0
0
0
0
0
0
0
0
0
0
0
0
0
0
0
0
0
0
0
0
0
0
0
0
0
0
0
0
0
0
0
0
0
0
0
0
0
0
0
0
0
0
0
0
0
0
0
0
0
0
0
0
0
0
0
0
0
0
0
0
0
0
0
0
0
0
0
0
0
0
0
0
0
0
0
0
0
0
0
0
0
0
0
0
0
0
0
0
0
0
0
0
0
0
0
0
0
0
0
0
0
0
0
0
0
0
0
0
0
0
0
0
0
0
0
0
0
0
0
0
0
0
0
0
0
0
0
0
0
0
0
0
0
0
0
0
0
0
0
0
0
0
0
0
0
0
0
0
0
0
0
0
0
0
0
0
0
0
0
0
0
0
0
0
0
0
0
0
0
0
0
0
0
0
0
0
0
0
0
0
0
0
0
0
0
0
0
0
0
0
0
0
0
0
0
0
0
0
0
0
0
0
0
0
0
0
0
0
0
0
0
0
0
0
0
0
0
0
0
0
0
0
0
0
0
0
0
0
0
0
0
0
0
0
0
0
0
0
0
0
0
0
0
0
0
0
0
0
0
0
0
0
0
0
0
0
0
0
0
0
0
0
0
0
0
0
0
0
0
0
0
0
0
0
0
0
0
0
0
0
0
0
0
0
0
0
0
0
0
0
0
0
0
0
0
0
0
0
0
0
0
0
0
0
0
0
0
0
0
0
0
0
0
0
0
0
0
0
0
0
0
0
0
0
0
0
0
0
0
0
0
0
0
0
0
0
0
0
0
0
0
0
0
0
0
0
0
0
0
0
0
0
0
0
0
0
0
0
0
0
0
0
0
0
0
0
0
0
0
0
0
0
0
0
0
0
0
0
0
0
0
0
0
0
0
0
0
0
0
0
0
0
0
0
0
0
0
0
0
0
0
0
0
0
0
0
0
0
0
0
0
0
0
0
0
0
0
0
0
0
0
0
0
0
0
0
0
0
0
0
0
0
0
0
0
0
0
0
0
0
0
0
0
0
0
0
0
0
0
0
0
0
0
0
0
0
0
0
0
0
0
0
0
0
0
0
0
0
0
0
0
0
0
0
0
0
0
0
0
0
0
0
0
0
0
0
0
0
0
0
0
0
0
0
0
0
0
0
0
0
0
0
0
0
0
0
0
0
0
0
0
0
0
0
0
0
0
0
0
0
0
0
0
0
0
0
0
0
0
0
0
0
0
0
0
0
0
0
0
0
0
0
0
0
0
0
0
0
0
0
0
0
0
0
0
0
0
0
0
0
0
0
0
0
0
0
0
0
0
0
0
0
0
0
0
0
0
0
0
0
0
0
0
0
0
0
0
0
0
0
0
0
0
0
0
0
0
0
0
0
0
0
0
0
0
0
0
0
0
0
0
0
0
0
0
0
0
0
0
0
0
0
0
0
0
0
0
0
0
0
0
0
0
0
0
0
0
0
0
0
0
0
0
0
0
0
0
0
0
0
0
0
0
0
0
0
0
0
0
0
0
0
0
0
0
0
0
0
0
0
0
0
0
0
0
0
0
0
0
0
0
0
0
0
0
0
0
0
0
0
0
0
0
0
0
0
0
0
0
0
0
0
0
0
0
0
0
0
0
0
0
0
0
0
0
0
0
0
0
0
0
0
0
0
0
0
0
0
0
0
0
0
0
0
0
0
0
0
0
0
0
0
0
0
0
0
0
0
0
0
0
0
0
0
0
0
0
0
0
0
0
0
0
0
0
0
0
0
0
0
0
0
0
0
0
0
0
0
0
0
0
0
0
0
0
0
0
0
0
0
0
0
0
0
0
0
0
0
0
0
0
0
0
0
0
0
0
0
0
0
0
0
0
0
0
0
0
0
0
0
0
0
0
0
0
0
0
0
0
0
0
0
0
0
0
0
0
0
0
0
0
0
0
0
0
0
0
0
0
0
0
0
0
0
0
0
0
0
0
0
0
0
0
0
0
0
0
0
0
0
0
0
0
0
0
0
0
0
0
0
0
0
0
0
0
0
0
0
0
0
0
0
0
0
0
0
0
0
0
0
0
0
0
0
0
0
0
0
0
0
0
0
0
0
0
0
0
0
0
0
0
0
0
0
0
0
0
0
0
0
0
0
0
0
0
0
0
0
0
0
0
0
0
0
0
0
0
0
0
0
0
0
0
0
0
0
0
0
0
0
0
0
0
0
0
0
0
0
0
0
0
0
0
0
0
0
0
0
0
0
0
0
0
0
0
0
0
0
0
0
0
0
0
0
0
0
0
0
0
0
0
0
0
0
0
0
0
0
0
0
0
0
0
0
0
0
0
0
0
0
0
0
0
0
0
0
0
0
0
0
0
0
0
0
0
0
0
0
0
0
0
0
0
0
0
0
0
0
0
0
0
0
0
0
0
0
0
0
0
0
0
0
0
0
0
0
0
0
0
0
0
0
0
0
0
0
0
0
0
0
0
0
0
0
0
0
0
0
0
0
0
0
0
0
0
0
0
0
0
0
0
0
0
0
0
0
0
0
0
0
0
0
0
0
0
0
0
0
0
0
0
0
0
0
0
0
0
0
0
0
0
0
0
0
0
0
0
0
0
0
0
0
0
0
0
0
0
0
0
0
0
0
0
0
0
0
0
0
0
0
0
0
0
0
0
0
0
0
0
0
0
0
0
0
0
0
0
0
0
0
0
0
0
0
0
0
0
0
0
0
0
0
0
0
0
0
0
0
0
0
0
0
0
0
0
0
0
0
0
0
0
0
0
0
0
0
0
0
0
0
0
0
0
0
0
0
0
0
0
0
0
0
0
0
0
0
0
0
0
0
0
0
0
0
0
0
0
0
0
0
0
0
0
0
0
0
0
0
0
0
0
0
0
0
0
0
0
0
0
0
0
0
0
0
0
0
0
0
0
0
0
0
0
0
0
0
0
0
0
0
0
0
0
0
0
0
0
0
0
0
0
0
0
0
0
0
0
0
0
0
0
0
0
0
0
0
0
0
0
0
0
0
0
0
0
0
0
0
0
0
0
0
0
0
0
0
0
0
0
0
0
0
0
0
0
0
0
0
0
0
0
0
0
0
0
0
0
0
0
0
0
0
0
0
0
0
0
0
0
0
0
0
0
0
0
0
0
0
0
0
0
0
0
0
0
0
0
0
0
0
0
0
0
0
0
0
0
0
0
0
0
0
0
0
0
0
0
0
0
0
0
0
0
0
0
0
0
0
0
0
0
0
0
0
0
0
0
0
0
0
0
0
0
0
0
0
0
0
0
0
0
0
0
0
0
0
0
0
0
0
0
0
0
0
0
0
0
0
0
0
0
0
0
0
0
0
0
0
0
0
0
0
0
0
0
0
0
0
0
0
0
0
0
0
0
0
0
0
0
0
0
0
0
0
0
0
0
0
0
0
0
0
0
0
0
0
0
0
0
0
0
0
0
0
0
0
0
0
0
0
0
0
0
0
0
0
0
0
0
0
0
0
0
0
0
0
0
0
0
0
0
0
0
0
0
0
0
0
0
0
0
0
0
0
0
0
0
0
0
