# Supplementary material for: A dataset of 112 ligands for the preconcentration of mercury, uranium, lanthanum and other pollutants and heavy metals in water
Source: Data Brief. 2020 Feb 4;29:105236. doi: 10.1016/j.dib.2020.105236 (PMC7033335; doi:10.1016/j.dib.2020.105236)
Supplement: Multimedia component 81_o-dianisidin [file mmc81.txt]

Kalib 1	-0.354346
Kalib 2	0.012554
Kalib 3	0.001788
Kalib 4	0.000419
Kalib Square	0.000000
Kalib Fano	0.010361
Channel 1	0
Channel 2	0
Channel 3	0
Channel 4	0
Channel 5	0
Channel 6	0
Channel 7	0
Channel 8	0
Channel 9	0
Channel 10	0
Channel 11	0
Channel 12	1
Channel 13	2
Channel 14	29
Channel 15	77
Channel 16	318
Channel 17	1055
Channel 18	3506
Channel 19	9520
Channel 20	23996
Channel 21	54603
Channel 22	110772
Channel 23	201319
Channel 24	326893
Channel 25	475249
Channel 26	623626
Channel 27	739526
Channel 28	779052
Channel 29	737320
Channel 30	629837
Channel 31	478514
Channel 32	324872
Channel 33	199571
Channel 34	109747
Channel 35	53916
Channel 36	23538
Channel 37	9328
Channel 38	3364
Channel 39	1028
Channel 40	300
Channel 41	81
Channel 42	18
Channel 43	18
Channel 44	6
Channel 45	10
Channel 46	4
Channel 47	10
Channel 48	7
Channel 49	2
Channel 50	3
Channel 51	5
Channel 52	1
Channel 53	6
Channel 54	3
Channel 55	0
Channel 56	8
Channel 57	5
Channel 58	1
Channel 59	6
Channel 60	1
Channel 61	3
Channel 62	1
Channel 63	1
Channel 64	1
Channel 65	1
Channel 66	2
Channel 67	0
Channel 68	1
Channel 69	1
Channel 70	0
Channel 71	1
Channel 72	3
Channel 73	3
Channel 74	1
Channel 75	0
Channel 76	1
Channel 77	3
Channel 78	51
Channel 79	66
Channel 80	56
Channel 81	58
Channel 82	73
Channel 83	74
Channel 84	60
Channel 85	57
Channel 86	60
Channel 87	77
Channel 88	67
Channel 89	73
Channel 90	63
Channel 91	57
Channel 92	68
Channel 93	49
Channel 94	56
Channel 95	53
Channel 96	62
Channel 97	60
Channel 98	61
Channel 99	52
Channel 100	62
Channel 101	63
Channel 102	62
Channel 103	38
Channel 104	64
Channel 105	48
Channel 106	53
Channel 107	42
Channel 108	41
Channel 109	70
Channel 110	61
Channel 111	64
Channel 112	68
Channel 113	60
Channel 114	52
Channel 115	62
Channel 116	51
Channel 117	65
Channel 118	68
Channel 119	49
Channel 120	50
Channel 121	42
Channel 122	67
Channel 123	49
Channel 124	56
Channel 125	60
Channel 126	55
Channel 127	59
Channel 128	50
Channel 129	42
Channel 130	51
Channel 131	42
Channel 132	57
Channel 133	43
Channel 134	41
Channel 135	32
Channel 136	36
Channel 137	49
Channel 138	41
Channel 139	24
Channel 140	36
Channel 141	32
Channel 142	37
Channel 143	50
Channel 144	57
Channel 145	37
Channel 146	38
Channel 147	37
Channel 148	39
Channel 149	31
Channel 150	35
Channel 151	35
Channel 152	45
Channel 153	30
Channel 154	35
Channel 155	29
Channel 156	42
Channel 157	36
Channel 158	39
Channel 159	32
Channel 160	23
Channel 161	32
Channel 162	22
Channel 163	38
Channel 164	29
Channel 165	33
Channel 166	33
Channel 167	33
Channel 168	29
Channel 169	37
Channel 170	26
Channel 171	33
Channel 172	23
Channel 173	32
Channel 174	24
Channel 175	30
Channel 176	19
Channel 177	33
Channel 178	35
Channel 179	33
Channel 180	36
Channel 181	39
Channel 182	32
Channel 183	26
Channel 184	31
Channel 185	41
Channel 186	36
Channel 187	38
Channel 188	35
Channel 189	27
Channel 190	43
Channel 191	39
Channel 192	38
Channel 193	38
Channel 194	33
Channel 195	38
Channel 196	34
Channel 197	34
Channel 198	38
Channel 199	30
Channel 200	34
Channel 201	35
Channel 202	33
Channel 203	29
Channel 204	27
Channel 205	32
Channel 206	28
Channel 207	39
Channel 208	46
Channel 209	55
Channel 210	64
Channel 211	60
Channel 212	57
Channel 213	66
Channel 214	68
Channel 215	72
Channel 216	59
Channel 217	67
Channel 218	60
Channel 219	64
Channel 220	59
Channel 221	55
Channel 222	60
Channel 223	60
Channel 224	55
Channel 225	48
Channel 226	43
Channel 227	37
Channel 228	50
Channel 229	40
Channel 230	49
Channel 231	37
Channel 232	35
Channel 233	40
Channel 234	29
Channel 235	30
Channel 236	34
Channel 237	28
Channel 238	35
Channel 239	37
Channel 240	41
Channel 241	34
Channel 242	41
Channel 243	35
Channel 244	48
Channel 245	55
Channel 246	52
Channel 247	56
Channel 248	67
Channel 249	76
Channel 250	95
Channel 251	125
Channel 252	145
Channel 253	170
Channel 254	242
Channel 255	276
Channel 256	341
Channel 257	382
Channel 258	480
Channel 259	559
Channel 260	712
Channel 261	840
Channel 262	957
Channel 263	1116
Channel 264	1200
Channel 265	1222
Channel 266	1243
Channel 267	1065
Channel 268	882
Channel 269	770
Channel 270	547
Channel 271	477
Channel 272	341
Channel 273	245
Channel 274	165
Channel 275	132
Channel 276	141
Channel 277	128
Channel 278	113
Channel 279	127
Channel 280	118
Channel 281	163
Channel 282	140
Channel 283	141
Channel 284	154
Channel 285	130
Channel 286	111
Channel 287	127
Channel 288	104
Channel 289	88
Channel 290	59
Channel 291	39
Channel 292	28
Channel 293	29
Channel 294	26
Channel 295	15
Channel 296	26
Channel 297	15
Channel 298	24
Channel 299	19
Channel 300	22
Channel 301	12
Channel 302	21
Channel 303	21
Channel 304	14
Channel 305	28
Channel 306	11
Channel 307	18
Channel 308	24
Channel 309	16
Channel 310	22
Channel 311	24
Channel 312	23
Channel 313	31
Channel 314	54
Channel 315	51
Channel 316	69
Channel 317	83
Channel 318	135
Channel 319	122
Channel 320	140
Channel 321	160
Channel 322	153
Channel 323	170
Channel 324	163
Channel 325	180
Channel 326	154
Channel 327	119
Channel 328	115
Channel 329	81
Channel 330	83
Channel 331	34
Channel 332	41
Channel 333	34
Channel 334	20
Channel 335	22
Channel 336	24
Channel 337	22
Channel 338	23
Channel 339	22
Channel 340	24
Channel 341	20
Channel 342	21
Channel 343	28
Channel 344	21
Channel 345	34
Channel 346	32
Channel 347	26
Channel 348	25
Channel 349	44
Channel 350	24
Channel 351	32
Channel 352	34
Channel 353	35
Channel 354	27
Channel 355	15
Channel 356	24
Channel 357	14
Channel 358	23
Channel 359	13
Channel 360	22
Channel 361	20
Channel 362	12
Channel 363	12
Channel 364	12
Channel 365	13
Channel 366	16
Channel 367	11
Channel 368	17
Channel 369	12
Channel 370	16
Channel 371	14
Channel 372	14
Channel 373	5
Channel 374	8
Channel 375	14
Channel 376	15
Channel 377	15
Channel 378	14
Channel 379	15
Channel 380	16
Channel 381	12
Channel 382	13
Channel 383	11
Channel 384	10
Channel 385	12
Channel 386	11
Channel 387	13
Channel 388	10
Channel 389	16
Channel 390	20
Channel 391	15
Channel 392	16
Channel 393	6
Channel 394	15
Channel 395	9
Channel 396	11
Channel 397	14
Channel 398	13
Channel 399	21
Channel 400	18
Channel 401	16
Channel 402	10
Channel 403	16
Channel 404	10
Channel 405	17
Channel 406	15
Channel 407	10
Channel 408	12
Channel 409	8
Channel 410	7
Channel 411	14
Channel 412	7
Channel 413	16
Channel 414	10
Channel 415	16
Channel 416	12
Channel 417	14
Channel 418	14
Channel 419	11
Channel 420	10
Channel 421	8
Channel 422	15
Channel 423	11
Channel 424	10
Channel 425	9
Channel 426	11
Channel 427	13
Channel 428	9
Channel 429	19
Channel 430	15
Channel 431	12
Channel 432	14
Channel 433	8
Channel 434	12
Channel 435	9
Channel 436	8
Channel 437	9
Channel 438	12
Channel 439	11
Channel 440	25
Channel 441	12
Channel 442	12
Channel 443	8
Channel 444	15
Channel 445	20
Channel 446	22
Channel 447	12
Channel 448	14
Channel 449	25
Channel 450	12
Channel 451	24
Channel 452	28
Channel 453	24
Channel 454	37
Channel 455	48
Channel 456	66
Channel 457	60
Channel 458	71
Channel 459	82
Channel 460	78
Channel 461	84
Channel 462	83
Channel 463	79
Channel 464	63
Channel 465	52
Channel 466	48
Channel 467	34
Channel 468	31
Channel 469	24
Channel 470	24
Channel 471	24
Channel 472	22
Channel 473	23
Channel 474	15
Channel 475	7
Channel 476	16
Channel 477	13
Channel 478	18
Channel 479	14
Channel 480	12
Channel 481	10
Channel 482	17
Channel 483	9
Channel 484	13
Channel 485	16
Channel 486	20
Channel 487	15
Channel 488	17
Channel 489	16
Channel 490	17
Channel 491	19
Channel 492	13
Channel 493	20
Channel 494	21
Channel 495	19
Channel 496	26
Channel 497	24
Channel 498	32
Channel 499	24
Channel 500	30
Channel 501	25
Channel 502	17
Channel 503	33
Channel 504	29
Channel 505	36
Channel 506	28
Channel 507	25
Channel 508	25
Channel 509	14
Channel 510	20
Channel 511	17
Channel 512	15
Channel 513	16
Channel 514	15
Channel 515	10
Channel 516	14
Channel 517	13
Channel 518	17
Channel 519	18
Channel 520	16
Channel 521	22
Channel 522	18
Channel 523	20
Channel 524	20
Channel 525	33
Channel 526	31
Channel 527	39
Channel 528	47
Channel 529	71
Channel 530	80
Channel 531	120
Channel 532	118
Channel 533	154
Channel 534	193
Channel 535	227
Channel 536	249
Channel 537	266
Channel 538	301
Channel 539	314
Channel 540	322
Channel 541	337
Channel 542	290
Channel 543	271
Channel 544	240
Channel 545	172
Channel 546	162
Channel 547	125
Channel 548	87
Channel 549	73
Channel 550	48
Channel 551	44
Channel 552	23
Channel 553	24
Channel 554	15
Channel 555	18
Channel 556	16
Channel 557	16
Channel 558	18
Channel 559	7
Channel 560	18
Channel 561	9
Channel 562	14
Channel 563	11
Channel 564	11
Channel 565	10
Channel 566	11
Channel 567	12
Channel 568	15
Channel 569	10
Channel 570	16
Channel 571	19
Channel 572	17
Channel 573	15
Channel 574	22
Channel 575	21
Channel 576	18
Channel 577	13
Channel 578	23
Channel 579	18
Channel 580	24
Channel 581	30
Channel 582	30
Channel 583	28
Channel 584	27
Channel 585	40
Channel 586	51
Channel 587	72
Channel 588	57
Channel 589	54
Channel 590	86
Channel 591	68
Channel 592	74
Channel 593	73
Channel 594	52
Channel 595	58
Channel 596	62
Channel 597	49
Channel 598	45
Channel 599	42
Channel 600	36
Channel 601	23
Channel 602	22
Channel 603	23
Channel 604	29
Channel 605	14
Channel 606	25
Channel 607	24
Channel 608	21
Channel 609	19
Channel 610	18
Channel 611	23
Channel 612	31
Channel 613	43
Channel 614	32
Channel 615	54
Channel 616	64
Channel 617	72
Channel 618	94
Channel 619	109
Channel 620	143
Channel 621	154
Channel 622	172
Channel 623	188
Channel 624	214
Channel 625	219
Channel 626	211
Channel 627	188
Channel 628	182
Channel 629	158
Channel 630	140
Channel 631	112
Channel 632	108
Channel 633	88
Channel 634	61
Channel 635	42
Channel 636	29
Channel 637	38
Channel 638	31
Channel 639	16
Channel 640	16
Channel 641	11
Channel 642	12
Channel 643	13
Channel 644	19
Channel 645	20
Channel 646	10
Channel 647	16
Channel 648	6
Channel 649	14
Channel 650	17
Channel 651	10
Channel 652	18
Channel 653	18
Channel 654	11
Channel 655	16
Channel 656	21
Channel 657	20
Channel 658	16
Channel 659	19
Channel 660	20
Channel 661	16
Channel 662	26
Channel 663	22
Channel 664	26
Channel 665	31
Channel 666	32
Channel 667	42
Channel 668	39
Channel 669	57
Channel 670	48
Channel 671	35
Channel 672	41
Channel 673	47
Channel 674	39
Channel 675	35
Channel 676	48
Channel 677	27
Channel 678	39
Channel 679	29
Channel 680	33
Channel 681	33
Channel 682	39
Channel 683	42
Channel 684	47
Channel 685	48
Channel 686	59
Channel 687	55
Channel 688	57
Channel 689	54
Channel 690	68
Channel 691	61
Channel 692	49
Channel 693	46
Channel 694	36
Channel 695	38
Channel 696	31
Channel 697	21
Channel 698	26
Channel 699	24
Channel 700	19
Channel 701	27
Channel 702	23
Channel 703	17
Channel 704	18
Channel 705	15
Channel 706	20
Channel 707	37
Channel 708	31
Channel 709	26
Channel 710	37
Channel 711	49
Channel 712	34
Channel 713	59
Channel 714	55
Channel 715	51
Channel 716	57
Channel 717	71
Channel 718	69
Channel 719	62
Channel 720	61
Channel 721	63
Channel 722	42
Channel 723	59
Channel 724	40
Channel 725	37
Channel 726	28
Channel 727	27
Channel 728	12
Channel 729	20
Channel 730	20
Channel 731	17
Channel 732	24
Channel 733	20
Channel 734	13
Channel 735	10
Channel 736	17
Channel 737	24
Channel 738	14
Channel 739	19
Channel 740	9
Channel 741	20
Channel 742	26
Channel 743	19
Channel 744	9
Channel 745	17
Channel 746	21
Channel 747	17
Channel 748	23
Channel 749	15
Channel 750	15
Channel 751	10
Channel 752	12
Channel 753	15
Channel 754	15
Channel 755	17
Channel 756	7
Channel 757	15
Channel 758	13
Channel 759	6
Channel 760	21
Channel 761	25
Channel 762	17
Channel 763	16
Channel 764	18
Channel 765	13
Channel 766	12
Channel 767	21
Channel 768	22
Channel 769	13
Channel 770	20
Channel 771	11
Channel 772	19
Channel 773	25
Channel 774	13
Channel 775	23
Channel 776	13
Channel 777	16
Channel 778	16
Channel 779	15
Channel 780	18
Channel 781	16
Channel 782	22
Channel 783	15
Channel 784	31
Channel 785	24
Channel 786	24
Channel 787	26
Channel 788	17
Channel 789	19
Channel 790	29
Channel 791	35
Channel 792	23
Channel 793	34
Channel 794	24
Channel 795	19
Channel 796	26
Channel 797	40
Channel 798	29
Channel 799	34
Channel 800	26
Channel 801	23
Channel 802	28
Channel 803	34
Channel 804	30
Channel 805	30
Channel 806	33
Channel 807	27
Channel 808	31
Channel 809	28
Channel 810	21
Channel 811	21
Channel 812	19
Channel 813	25
Channel 814	14
Channel 815	22
Channel 816	13
Channel 817	21
Channel 818	13
Channel 819	16
Channel 820	9
Channel 821	19
Channel 822	15
Channel 823	23
Channel 824	18
Channel 825	18
Channel 826	14
Channel 827	21
Channel 828	26
Channel 829	15
Channel 830	23
Channel 831	14
Channel 832	21
Channel 833	14
Channel 834	19
Channel 835	12
Channel 836	13
Channel 837	21
Channel 838	14
Channel 839	12
Channel 840	22
Channel 841	14
Channel 842	16
Channel 843	21
Channel 844	15
Channel 845	22
Channel 846	23
Channel 847	19
Channel 848	18
Channel 849	23
Channel 850	19
Channel 851	26
Channel 852	20
Channel 853	18
Channel 854	23
Channel 855	17
Channel 856	15
Channel 857	21
Channel 858	25
Channel 859	14
Channel 860	19
Channel 861	19
Channel 862	22
Channel 863	22
Channel 864	24
Channel 865	21
Channel 866	16
Channel 867	19
Channel 868	29
Channel 869	17
Channel 870	12
Channel 871	23
Channel 872	10
Channel 873	26
Channel 874	20
Channel 875	25
Channel 876	19
Channel 877	25
Channel 878	21
Channel 879	15
Channel 880	28
Channel 881	22
Channel 882	26
Channel 883	15
Channel 884	17
Channel 885	24
Channel 886	18
Channel 887	17
Channel 888	25
Channel 889	14
Channel 890	25
Channel 891	22
Channel 892	17
Channel 893	17
Channel 894	22
Channel 895	19
Channel 896	32
Channel 897	23
Channel 898	18
Channel 899	16
Channel 900	19
Channel 901	12
Channel 902	13
Channel 903	20
Channel 904	23
Channel 905	22
Channel 906	21
Channel 907	17
Channel 908	26
Channel 909	18
Channel 910	13
Channel 911	17
Channel 912	21
Channel 913	23
Channel 914	20
Channel 915	27
Channel 916	23
Channel 917	25
Channel 918	17
Channel 919	23
Channel 920	18
Channel 921	25
Channel 922	12
Channel 923	19
Channel 924	27
Channel 925	19
Channel 926	15
Channel 927	26
Channel 928	20
Channel 929	17
Channel 930	23
Channel 931	29
Channel 932	32
Channel 933	32
Channel 934	25
Channel 935	28
Channel 936	17
Channel 937	22
Channel 938	33
Channel 939	45
Channel 940	31
Channel 941	19
Channel 942	25
Channel 943	33
Channel 944	31
Channel 945	38
Channel 946	34
Channel 947	18
Channel 948	25
Channel 949	22
Channel 950	19
Channel 951	31
Channel 952	30
Channel 953	22
Channel 954	28
Channel 955	17
Channel 956	26
Channel 957	18
Channel 958	21
Channel 959	28
Channel 960	28
Channel 961	24
Channel 962	27
Channel 963	17
Channel 964	20
Channel 965	22
Channel 966	23
Channel 967	22
Channel 968	25
Channel 969	21
Channel 970	24
Channel 971	18
Channel 972	31
Channel 973	22
Channel 974	27
Channel 975	32
Channel 976	23
Channel 977	20
Channel 978	25
Channel 979	45
Channel 980	30
Channel 981	24
Channel 982	24
Channel 983	29
Channel 984	42
Channel 985	30
Channel 986	28
Channel 987	25
Channel 988	26
Channel 989	32
Channel 990	25
Channel 991	21
Channel 992	29
Channel 993	22
Channel 994	29
Channel 995	22
Channel 996	25
Channel 997	29
Channel 998	23
Channel 999	13
Channel 1000	27
Channel 1001	30
Channel 1002	22
Channel 1003	24
Channel 1004	21
Channel 1005	24
Channel 1006	25
Channel 1007	26
Channel 1008	28
Channel 1009	16
Channel 1010	21
Channel 1011	27
Channel 1012	28
Channel 1013	27
Channel 1014	24
Channel 1015	27
Channel 1016	21
Channel 1017	22
Channel 1018	30
Channel 1019	21
Channel 1020	17
Channel 1021	24
Channel 1022	21
Channel 1023	26
Channel 1024	26
Channel 1025	17
Channel 1026	25
Channel 1027	25
Channel 1028	25
Channel 1029	39
Channel 1030	31
Channel 1031	23
Channel 1032	29
Channel 1033	34
Channel 1034	35
Channel 1035	27
Channel 1036	29
Channel 1037	25
Channel 1038	26
Channel 1039	27
Channel 1040	28
Channel 1041	27
Channel 1042	26
Channel 1043	31
Channel 1044	32
Channel 1045	24
Channel 1046	26
Channel 1047	24
Channel 1048	22
Channel 1049	41
Channel 1050	23
Channel 1051	32
Channel 1052	19
Channel 1053	21
Channel 1054	26
Channel 1055	24
Channel 1056	34
Channel 1057	34
Channel 1058	34
Channel 1059	40
Channel 1060	32
Channel 1061	40
Channel 1062	24
Channel 1063	23
Channel 1064	39
Channel 1065	35
Channel 1066	30
Channel 1067	35
Channel 1068	26
Channel 1069	24
Channel 1070	19
Channel 1071	40
Channel 1072	26
Channel 1073	38
Channel 1074	30
Channel 1075	29
Channel 1076	28
Channel 1077	25
Channel 1078	23
Channel 1079	25
Channel 1080	31
Channel 1081	32
Channel 1082	17
Channel 1083	31
Channel 1084	33
Channel 1085	29
Channel 1086	31
Channel 1087	36
Channel 1088	36
Channel 1089	38
Channel 1090	23
Channel 1091	34
Channel 1092	34
Channel 1093	42
Channel 1094	38
Channel 1095	35
Channel 1096	36
Channel 1097	41
Channel 1098	31
Channel 1099	33
Channel 1100	37
Channel 1101	35
Channel 1102	32
Channel 1103	32
Channel 1104	23
Channel 1105	37
Channel 1106	26
Channel 1107	28
Channel 1108	34
Channel 1109	22
Channel 1110	33
Channel 1111	27
Channel 1112	32
Channel 1113	34
Channel 1114	37
Channel 1115	36
Channel 1116	43
Channel 1117	35
Channel 1118	34
Channel 1119	30
Channel 1120	42
Channel 1121	33
Channel 1122	35
Channel 1123	26
Channel 1124	43
Channel 1125	27
Channel 1126	49
Channel 1127	36
Channel 1128	34
Channel 1129	32
Channel 1130	38
Channel 1131	47
Channel 1132	29
Channel 1133	49
Channel 1134	36
Channel 1135	39
Channel 1136	46
Channel 1137	29
Channel 1138	43
Channel 1139	43
Channel 1140	45
Channel 1141	39
Channel 1142	39
Channel 1143	34
Channel 1144	35
Channel 1145	37
Channel 1146	33
Channel 1147	54
Channel 1148	49
Channel 1149	42
Channel 1150	41
Channel 1151	54
Channel 1152	54
Channel 1153	42
Channel 1154	55
Channel 1155	39
Channel 1156	54
Channel 1157	42
Channel 1158	45
Channel 1159	61
Channel 1160	45
Channel 1161	51
Channel 1162	44
Channel 1163	46
Channel 1164	50
Channel 1165	36
Channel 1166	48
Channel 1167	45
Channel 1168	47
Channel 1169	59
Channel 1170	77
Channel 1171	49
Channel 1172	68
Channel 1173	52
Channel 1174	62
Channel 1175	61
Channel 1176	54
Channel 1177	69
Channel 1178	51
Channel 1179	56
Channel 1180	68
Channel 1181	50
Channel 1182	72
Channel 1183	57
Channel 1184	68
Channel 1185	74
Channel 1186	67
Channel 1187	85
Channel 1188	75
Channel 1189	83
Channel 1190	69
Channel 1191	94
Channel 1192	78
Channel 1193	94
Channel 1194	71
Channel 1195	88
Channel 1196	85
Channel 1197	87
Channel 1198	86
Channel 1199	84
Channel 1200	97
Channel 1201	76
Channel 1202	91
Channel 1203	100
Channel 1204	103
Channel 1205	93
Channel 1206	89
Channel 1207	109
Channel 1208	129
Channel 1209	112
Channel 1210	104
Channel 1211	110
Channel 1212	123
Channel 1213	128
Channel 1214	127
Channel 1215	136
Channel 1216	111
Channel 1217	127
Channel 1218	127
Channel 1219	122
Channel 1220	143
Channel 1221	145
Channel 1222	151
Channel 1223	134
Channel 1224	150
Channel 1225	147
Channel 1226	145
Channel 1227	147
Channel 1228	161
Channel 1229	170
Channel 1230	158
Channel 1231	172
Channel 1232	158
Channel 1233	188
Channel 1234	190
Channel 1235	193
Channel 1236	176
Channel 1237	216
Channel 1238	201
Channel 1239	202
Channel 1240	235
Channel 1241	225
Channel 1242	234
Channel 1243	241
Channel 1244	237
Channel 1245	245
Channel 1246	280
Channel 1247	280
Channel 1248	264
Channel 1249	269
Channel 1250	283
Channel 1251	290
Channel 1252	288
Channel 1253	322
Channel 1254	337
Channel 1255	359
Channel 1256	361
Channel 1257	338
Channel 1258	371
Channel 1259	394
Channel 1260	386
Channel 1261	470
Channel 1262	407
Channel 1263	440
Channel 1264	442
Channel 1265	458
Channel 1266	494
Channel 1267	485
Channel 1268	502
Channel 1269	541
Channel 1270	512
Channel 1271	529
Channel 1272	523
Channel 1273	580
Channel 1274	559
Channel 1275	583
Channel 1276	633
Channel 1277	584
Channel 1278	622
Channel 1279	599
Channel 1280	643
Channel 1281	580
Channel 1282	670
Channel 1283	657
Channel 1284	654
Channel 1285	710
Channel 1286	654
Channel 1287	674
Channel 1288	659
Channel 1289	741
Channel 1290	678
Channel 1291	698
Channel 1292	675
Channel 1293	693
Channel 1294	725
Channel 1295	721
Channel 1296	721
Channel 1297	689
Channel 1298	748
Channel 1299	747
Channel 1300	735
Channel 1301	771
Channel 1302	776
Channel 1303	809
Channel 1304	814
Channel 1305	835
Channel 1306	846
Channel 1307	897
Channel 1308	906
Channel 1309	915
Channel 1310	1009
Channel 1311	1027
Channel 1312	1073
Channel 1313	1143
Channel 1314	1207
Channel 1315	1254
Channel 1316	1267
Channel 1317	1302
Channel 1318	1419
Channel 1319	1464
Channel 1320	1647
Channel 1321	1698
Channel 1322	1708
Channel 1323	1882
Channel 1324	1908
Channel 1325	2022
Channel 1326	2129
Channel 1327	2197
Channel 1328	2253
Channel 1329	2259
Channel 1330	2548
Channel 1331	2368
Channel 1332	2501
Channel 1333	2624
Channel 1334	2702
Channel 1335	2653
Channel 1336	2836
Channel 1337	2688
Channel 1338	2902
Channel 1339	2802
Channel 1340	2862
Channel 1341	2869
Channel 1342	2887
Channel 1343	2798
Channel 1344	2933
Channel 1345	2933
Channel 1346	2841
Channel 1347	2868
Channel 1348	2887
Channel 1349	2836
Channel 1350	2759
Channel 1351	2602
Channel 1352	2623
Channel 1353	2725
Channel 1354	2620
Channel 1355	2627
Channel 1356	2543
Channel 1357	2513
Channel 1358	2429
Channel 1359	2444
Channel 1360	2386
Channel 1361	2345
Channel 1362	2453
Channel 1363	2279
Channel 1364	2345
Channel 1365	2272
Channel 1366	2237
Channel 1367	2226
Channel 1368	2149
Channel 1369	2079
Channel 1370	2078
Channel 1371	2186
Channel 1372	1999
Channel 1373	2013
Channel 1374	1884
Channel 1375	1960
Channel 1376	1896
Channel 1377	1748
Channel 1378	1826
Channel 1379	1788
Channel 1380	1735
Channel 1381	1706
Channel 1382	1616
Channel 1383	1551
Channel 1384	1446
Channel 1385	1360
Channel 1386	1355
Channel 1387	1327
Channel 1388	1298
Channel 1389	1116
Channel 1390	1071
Channel 1391	1041
Channel 1392	973
Channel 1393	885
Channel 1394	859
Channel 1395	814
Channel 1396	829
Channel 1397	681
Channel 1398	764
Channel 1399	669
Channel 1400	657
Channel 1401	669
Channel 1402	611
Channel 1403	669
Channel 1404	630
Channel 1405	655
Channel 1406	666
Channel 1407	749
Channel 1408	755
Channel 1409	867
Channel 1410	870
Channel 1411	968
Channel 1412	1076
Channel 1413	1118
Channel 1414	1234
Channel 1415	1299
Channel 1416	1399
Channel 1417	1423
Channel 1418	1490
Channel 1419	1449
Channel 1420	1522
Channel 1421	1595
Channel 1422	1561
Channel 1423	1556
Channel 1424	1466
Channel 1425	1401
Channel 1426	1352
Channel 1427	1160
Channel 1428	1123
Channel 1429	1086
Channel 1430	923
Channel 1431	902
Channel 1432	777
Channel 1433	672
Channel 1434	553
Channel 1435	513
Channel 1436	414
Channel 1437	358
Channel 1438	321
Channel 1439	294
Channel 1440	226
Channel 1441	260
Channel 1442	207
Channel 1443	180
Channel 1444	161
Channel 1445	180
Channel 1446	172
Channel 1447	161
Channel 1448	151
Channel 1449	145
Channel 1450	142
Channel 1451	152
Channel 1452	142
Channel 1453	173
Channel 1454	178
Channel 1455	170
Channel 1456	148
Channel 1457	161
Channel 1458	191
Channel 1459	174
Channel 1460	213
Channel 1461	202
Channel 1462	218
Channel 1463	221
Channel 1464	215
Channel 1465	232
Channel 1466	252
Channel 1467	256
Channel 1468	275
Channel 1469	265
Channel 1470	282
Channel 1471	266
Channel 1472	290
Channel 1473	342
Channel 1474	333
Channel 1475	342
Channel 1476	367
Channel 1477	349
Channel 1478	394
Channel 1479	429
Channel 1480	401
Channel 1481	438
Channel 1482	439
Channel 1483	425
Channel 1484	456
Channel 1485	469
Channel 1486	446
Channel 1487	466
Channel 1488	475
Channel 1489	461
Channel 1490	450
Channel 1491	464
Channel 1492	486
Channel 1493	514
Channel 1494	483
Channel 1495	499
Channel 1496	468
Channel 1497	449
Channel 1498	457
Channel 1499	466
Channel 1500	471
Channel 1501	478
Channel 1502	428
Channel 1503	464
Channel 1504	437
Channel 1505	454
Channel 1506	481
Channel 1507	483
Channel 1508	403
Channel 1509	473
Channel 1510	452
Channel 1511	432
Channel 1512	364
Channel 1513	427
Channel 1514	438
Channel 1515	407
Channel 1516	381
Channel 1517	366
Channel 1518	398
Channel 1519	372
Channel 1520	396
Channel 1521	390
Channel 1522	364
Channel 1523	360
Channel 1524	370
Channel 1525	347
Channel 1526	388
Channel 1527	356
Channel 1528	391
Channel 1529	356
Channel 1530	356
Channel 1531	327
Channel 1532	346
Channel 1533	318
Channel 1534	323
Channel 1535	315
Channel 1536	291
Channel 1537	275
Channel 1538	295
Channel 1539	279
Channel 1540	278
Channel 1541	275
Channel 1542	250
Channel 1543	290
Channel 1544	283
Channel 1545	270
Channel 1546	278
Channel 1547	249
Channel 1548	242
Channel 1549	212
Channel 1550	224
Channel 1551	204
Channel 1552	221
Channel 1553	196
Channel 1554	191
Channel 1555	190
Channel 1556	199
Channel 1557	197
Channel 1558	177
Channel 1559	159
Channel 1560	168
Channel 1561	160
Channel 1562	127
Channel 1563	157
Channel 1564	119
Channel 1565	130
Channel 1566	113
Channel 1567	109
Channel 1568	115
Channel 1569	115
Channel 1570	109
Channel 1571	128
Channel 1572	110
Channel 1573	102
Channel 1574	109
Channel 1575	102
Channel 1576	134
Channel 1577	118
Channel 1578	153
Channel 1579	139
Channel 1580	175
Channel 1581	168
Channel 1582	182
Channel 1583	219
Channel 1584	215
Channel 1585	275
Channel 1586	221
Channel 1587	279
Channel 1588	296
Channel 1589	307
Channel 1590	323
Channel 1591	332
Channel 1592	383
Channel 1593	344
Channel 1594	333
Channel 1595	325
Channel 1596	294
Channel 1597	282
Channel 1598	262
Channel 1599	266
Channel 1600	243
Channel 1601	195
Channel 1602	158
Channel 1603	173
Channel 1604	148
Channel 1605	159
Channel 1606	107
Channel 1607	114
Channel 1608	90
Channel 1609	103
Channel 1610	77
Channel 1611	68
Channel 1612	56
Channel 1613	68
Channel 1614	79
Channel 1615	69
Channel 1616	63
Channel 1617	80
Channel 1618	73
Channel 1619	81
Channel 1620	61
Channel 1621	70
Channel 1622	64
Channel 1623	54
Channel 1624	59
Channel 1625	85
Channel 1626	50
Channel 1627	53
Channel 1628	51
Channel 1629	59
Channel 1630	50
Channel 1631	55
Channel 1632	38
Channel 1633	40
Channel 1634	34
Channel 1635	29
Channel 1636	23
Channel 1637	28
Channel 1638	17
Channel 1639	24
Channel 1640	16
Channel 1641	15
Channel 1642	15
Channel 1643	11
Channel 1644	15
Channel 1645	18
Channel 1646	14
Channel 1647	16
Channel 1648	13
Channel 1649	18
Channel 1650	15
Channel 1651	11
Channel 1652	14
Channel 1653	25
Channel 1654	13
Channel 1655	13
Channel 1656	11
Channel 1657	11
Channel 1658	15
Channel 1659	13
Channel 1660	11
Channel 1661	15
Channel 1662	10
Channel 1663	11
Channel 1664	22
Channel 1665	12
Channel 1666	11
Channel 1667	14
Channel 1668	9
Channel 1669	22
Channel 1670	21
Channel 1671	16
Channel 1672	12
Channel 1673	22
Channel 1674	11
Channel 1675	24
Channel 1676	16
Channel 1677	14
Channel 1678	22
Channel 1679	20
Channel 1680	25
Channel 1681	28
Channel 1682	30
Channel 1683	40
Channel 1684	32
Channel 1685	42
Channel 1686	43
Channel 1687	59
Channel 1688	59
Channel 1689	65
Channel 1690	90
Channel 1691	113
Channel 1692	145
Channel 1693	163
Channel 1694	209
Channel 1695	237
Channel 1696	282
Channel 1697	281
Channel 1698	363
Channel 1699	397
Channel 1700	447
Channel 1701	474
Channel 1702	590
Channel 1703	639
Channel 1704	651
Channel 1705	722
Channel 1706	802
Channel 1707	835
Channel 1708	891
Channel 1709	844
Channel 1710	929
Channel 1711	1050
Channel 1712	1012
Channel 1713	1032
Channel 1714	1131
Channel 1715	1103
Channel 1716	1170
Channel 1717	1114
Channel 1718	1066
Channel 1719	1070
Channel 1720	1018
Channel 1721	1030
Channel 1722	943
Channel 1723	821
Channel 1724	805
Channel 1725	748
Channel 1726	642
Channel 1727	557
Channel 1728	524
Channel 1729	413
Channel 1730	392
Channel 1731	322
Channel 1732	286
Channel 1733	201
Channel 1734	174
Channel 1735	138
Channel 1736	121
Channel 1737	112
Channel 1738	70
Channel 1739	63
Channel 1740	49
Channel 1741	42
Channel 1742	33
Channel 1743	25
Channel 1744	23
Channel 1745	11
Channel 1746	19
Channel 1747	19
Channel 1748	16
Channel 1749	9
Channel 1750	20
Channel 1751	16
Channel 1752	15
Channel 1753	14
Channel 1754	11
Channel 1755	11
Channel 1756	9
Channel 1757	11
Channel 1758	10
Channel 1759	7
Channel 1760	15
Channel 1761	10
Channel 1762	14
Channel 1763	19
Channel 1764	7
Channel 1765	9
Channel 1766	12
Channel 1767	12
Channel 1768	12
Channel 1769	10
Channel 1770	14
Channel 1771	11
Channel 1772	13
Channel 1773	8
Channel 1774	14
Channel 1775	16
Channel 1776	15
Channel 1777	11
Channel 1778	18
Channel 1779	13
Channel 1780	10
Channel 1781	11
Channel 1782	10
Channel 1783	10
Channel 1784	7
Channel 1785	10
Channel 1786	15
Channel 1787	17
Channel 1788	9
Channel 1789	15
Channel 1790	14
Channel 1791	15
Channel 1792	9
Channel 1793	15
Channel 1794	20
Channel 1795	16
Channel 1796	15
Channel 1797	11
Channel 1798	7
Channel 1799	12
Channel 1800	12
Channel 1801	17
Channel 1802	17
Channel 1803	11
Channel 1804	13
Channel 1805	8
Channel 1806	16
Channel 1807	12
Channel 1808	16
Channel 1809	9
Channel 1810	8
Channel 1811	7
Channel 1812	13
Channel 1813	13
Channel 1814	10
Channel 1815	12
Channel 1816	14
Channel 1817	15
Channel 1818	11
Channel 1819	5
Channel 1820	10
Channel 1821	17
Channel 1822	14
Channel 1823	14
Channel 1824	16
Channel 1825	9
Channel 1826	15
Channel 1827	11
Channel 1828	9
Channel 1829	16
Channel 1830	14
Channel 1831	6
Channel 1832	15
Channel 1833	7
Channel 1834	13
Channel 1835	14
Channel 1836	14
Channel 1837	11
Channel 1838	13
Channel 1839	14
Channel 1840	20
Channel 1841	9
Channel 1842	15
Channel 1843	12
Channel 1844	14
Channel 1845	10
Channel 1846	8
Channel 1847	10
Channel 1848	9
Channel 1849	10
Channel 1850	9
Channel 1851	19
Channel 1852	18
Channel 1853	13
Channel 1854	15
Channel 1855	10
Channel 1856	10
Channel 1857	15
Channel 1858	16
Channel 1859	8
Channel 1860	14
Channel 1861	15
Channel 1862	13
Channel 1863	23
Channel 1864	23
Channel 1865	15
Channel 1866	13
Channel 1867	11
Channel 1868	8
Channel 1869	10
Channel 1870	11
Channel 1871	18
Channel 1872	14
Channel 1873	16
Channel 1874	11
Channel 1875	17
Channel 1876	15
Channel 1877	5
Channel 1878	16
Channel 1879	21
Channel 1880	20
Channel 1881	16
Channel 1882	14
Channel 1883	17
Channel 1884	11
Channel 1885	10
Channel 1886	17
Channel 1887	14
Channel 1888	10
Channel 1889	21
Channel 1890	18
Channel 1891	16
Channel 1892	13
Channel 1893	9
Channel 1894	10
Channel 1895	14
Channel 1896	17
Channel 1897	11
Channel 1898	19
Channel 1899	17
Channel 1900	14
Channel 1901	22
Channel 1902	18
Channel 1903	14
Channel 1904	22
Channel 1905	21
Channel 1906	26
Channel 1907	32
Channel 1908	30
Channel 1909	48
Channel 1910	49
Channel 1911	46
Channel 1912	58
Channel 1913	74
Channel 1914	79
Channel 1915	101
Channel 1916	111
Channel 1917	116
Channel 1918	146
Channel 1919	183
Channel 1920	212
Channel 1921	216
Channel 1922	208
Channel 1923	259
Channel 1924	263
Channel 1925	272
Channel 1926	254
Channel 1927	306
Channel 1928	267
Channel 1929	299
Channel 1930	293
Channel 1931	292
Channel 1932	283
Channel 1933	247
Channel 1934	279
Channel 1935	217
Channel 1936	224
Channel 1937	215
Channel 1938	187
Channel 1939	165
Channel 1940	148
Channel 1941	129
Channel 1942	104
Channel 1943	95
Channel 1944	73
Channel 1945	69
Channel 1946	58
Channel 1947	59
Channel 1948	44
Channel 1949	43
Channel 1950	28
Channel 1951	40
Channel 1952	37
Channel 1953	43
Channel 1954	42
Channel 1955	29
Channel 1956	26
Channel 1957	39
Channel 1958	45
Channel 1959	41
Channel 1960	33
Channel 1961	48
Channel 1962	54
Channel 1963	55
Channel 1964	56
Channel 1965	48
Channel 1966	50
Channel 1967	53
Channel 1968	61
Channel 1969	53
Channel 1970	68
Channel 1971	54
Channel 1972	58
Channel 1973	31
Channel 1974	46
Channel 1975	40
Channel 1976	29
Channel 1977	39
Channel 1978	29
Channel 1979	26
Channel 1980	24
Channel 1981	21
Channel 1982	18
Channel 1983	21
Channel 1984	9
Channel 1985	9
Channel 1986	13
Channel 1987	13
Channel 1988	12
Channel 1989	16
Channel 1990	11
Channel 1991	6
Channel 1992	4
Channel 1993	11
Channel 1994	9
[truncated: 2,102 more rows]
