# Supplementary material for: A dataset of 112 ligands for the preconcentration of mercury, uranium, lanthanum and other pollutants and heavy metals in water
Source: Data Brief. 2020 Feb 4;29:105236. doi: 10.1016/j.dib.2020.105236 (PMC7033335; doi:10.1016/j.dib.2020.105236)
Supplement: Multimedia component 82_Orotic acid [file mmc82.txt]

Kalib 1	-0.354346
Kalib 2	0.012554
Kalib 3	0.001788
Kalib 4	0.000419
Kalib Square	0.000000
Kalib Fano	0.010361
Channel 1	0
Channel 2	0
Channel 3	0
Channel 4	0
Channel 5	0
Channel 6	0
Channel 7	0
Channel 8	0
Channel 9	0
Channel 10	0
Channel 11	0
Channel 12	1
Channel 13	4
Channel 14	25
Channel 15	107
Channel 16	303
Channel 17	1049
Channel 18	3526
Channel 19	9781
Channel 20	24075
Channel 21	55418
Channel 22	110984
Channel 23	202685
Channel 24	329271
Channel 25	477908
Channel 26	626146
Channel 27	741996
Channel 28	779640
Channel 29	737037
Channel 30	628141
Channel 31	477932
Channel 32	322159
Channel 33	197950
Channel 34	108551
Channel 35	53066
Channel 36	23002
Channel 37	9226
Channel 38	3095
Channel 39	961
Channel 40	300
Channel 41	72
Channel 42	19
Channel 43	8
Channel 44	5
Channel 45	3
Channel 46	6
Channel 47	7
Channel 48	5
Channel 49	6
Channel 50	1
Channel 51	3
Channel 52	7
Channel 53	5
Channel 54	8
Channel 55	2
Channel 56	3
Channel 57	5
Channel 58	3
Channel 59	2
Channel 60	3
Channel 61	4
Channel 62	3
Channel 63	5
Channel 64	1
Channel 65	3
Channel 66	2
Channel 67	3
Channel 68	8
Channel 69	0
Channel 70	1
Channel 71	2
Channel 72	1
Channel 73	1
Channel 74	4
Channel 75	1
Channel 76	0
Channel 77	1
Channel 78	33
Channel 79	59
Channel 80	74
Channel 81	45
Channel 82	59
Channel 83	75
Channel 84	43
Channel 85	55
Channel 86	56
Channel 87	68
Channel 88	49
Channel 89	68
Channel 90	46
Channel 91	54
Channel 92	60
Channel 93	53
Channel 94	53
Channel 95	53
Channel 96	58
Channel 97	58
Channel 98	64
Channel 99	55
Channel 100	52
Channel 101	59
Channel 102	56
Channel 103	47
Channel 104	48
Channel 105	54
Channel 106	66
Channel 107	48
Channel 108	51
Channel 109	53
Channel 110	48
Channel 111	49
Channel 112	47
Channel 113	49
Channel 114	46
Channel 115	50
Channel 116	51
Channel 117	45
Channel 118	48
Channel 119	48
Channel 120	47
Channel 121	51
Channel 122	46
Channel 123	46
Channel 124	52
Channel 125	59
Channel 126	60
Channel 127	52
Channel 128	38
Channel 129	39
Channel 130	52
Channel 131	40
Channel 132	36
Channel 133	38
Channel 134	41
Channel 135	39
Channel 136	38
Channel 137	36
Channel 138	34
Channel 139	38
Channel 140	34
Channel 141	39
Channel 142	28
Channel 143	23
Channel 144	23
Channel 145	28
Channel 146	31
Channel 147	33
Channel 148	27
Channel 149	29
Channel 150	33
Channel 151	28
Channel 152	28
Channel 153	37
Channel 154	25
Channel 155	29
Channel 156	15
Channel 157	26
Channel 158	24
Channel 159	34
Channel 160	38
Channel 161	32
Channel 162	33
Channel 163	22
Channel 164	26
Channel 165	31
Channel 166	33
Channel 167	24
Channel 168	21
Channel 169	25
Channel 170	26
Channel 171	20
Channel 172	35
Channel 173	26
Channel 174	37
Channel 175	22
Channel 176	28
Channel 177	26
Channel 178	25
Channel 179	19
Channel 180	31
Channel 181	32
Channel 182	36
Channel 183	25
Channel 184	29
Channel 185	33
Channel 186	30
Channel 187	37
Channel 188	39
Channel 189	33
Channel 190	27
Channel 191	33
Channel 192	25
Channel 193	30
Channel 194	30
Channel 195	27
Channel 196	20
Channel 197	24
Channel 198	30
Channel 199	29
Channel 200	27
Channel 201	22
Channel 202	30
Channel 203	33
Channel 204	31
Channel 205	37
Channel 206	43
Channel 207	49
Channel 208	46
Channel 209	42
Channel 210	51
Channel 211	54
Channel 212	52
Channel 213	55
Channel 214	69
Channel 215	53
Channel 216	75
Channel 217	51
Channel 218	65
Channel 219	56
Channel 220	64
Channel 221	61
Channel 222	45
Channel 223	53
Channel 224	45
Channel 225	49
Channel 226	34
Channel 227	41
Channel 228	35
Channel 229	28
Channel 230	42
Channel 231	41
Channel 232	31
Channel 233	37
Channel 234	32
Channel 235	26
Channel 236	25
Channel 237	28
Channel 238	28
Channel 239	28
Channel 240	35
Channel 241	31
Channel 242	40
Channel 243	34
Channel 244	44
Channel 245	43
Channel 246	44
Channel 247	62
Channel 248	63
Channel 249	76
Channel 250	92
Channel 251	139
Channel 252	155
Channel 253	150
Channel 254	208
Channel 255	265
Channel 256	320
Channel 257	385
Channel 258	455
Channel 259	631
Channel 260	773
Channel 261	890
Channel 262	1059
Channel 263	1159
Channel 264	1161
Channel 265	1103
Channel 266	1156
Channel 267	1027
Channel 268	855
Channel 269	702
Channel 270	551
Channel 271	418
Channel 272	302
Channel 273	199
Channel 274	170
Channel 275	120
Channel 276	118
Channel 277	110
Channel 278	103
Channel 279	119
Channel 280	147
Channel 281	113
Channel 282	169
Channel 283	150
Channel 284	169
Channel 285	145
Channel 286	136
Channel 287	92
Channel 288	76
Channel 289	57
Channel 290	60
Channel 291	46
Channel 292	37
Channel 293	30
Channel 294	20
Channel 295	19
Channel 296	26
Channel 297	17
Channel 298	18
Channel 299	23
Channel 300	12
Channel 301	14
Channel 302	24
Channel 303	12
Channel 304	12
Channel 305	12
Channel 306	16
Channel 307	16
Channel 308	16
Channel 309	16
Channel 310	17
Channel 311	17
Channel 312	25
Channel 313	33
Channel 314	46
Channel 315	38
Channel 316	60
Channel 317	87
Channel 318	114
Channel 319	132
Channel 320	146
Channel 321	169
Channel 322	192
Channel 323	192
Channel 324	184
Channel 325	164
Channel 326	165
Channel 327	143
Channel 328	93
Channel 329	82
Channel 330	63
Channel 331	41
Channel 332	40
Channel 333	37
Channel 334	17
Channel 335	17
Channel 336	18
Channel 337	15
Channel 338	19
Channel 339	20
Channel 340	24
Channel 341	27
Channel 342	22
Channel 343	22
Channel 344	29
Channel 345	33
Channel 346	25
Channel 347	32
Channel 348	33
Channel 349	28
Channel 350	35
Channel 351	42
Channel 352	29
Channel 353	24
Channel 354	31
Channel 355	17
Channel 356	17
Channel 357	14
Channel 358	10
Channel 359	14
Channel 360	17
Channel 361	9
Channel 362	10
Channel 363	15
Channel 364	11
Channel 365	15
Channel 366	9
Channel 367	11
Channel 368	6
Channel 369	9
Channel 370	10
Channel 371	11
Channel 372	5
Channel 373	9
Channel 374	7
Channel 375	8
Channel 376	14
Channel 377	10
Channel 378	10
Channel 379	14
Channel 380	10
Channel 381	12
Channel 382	14
Channel 383	12
Channel 384	16
Channel 385	13
Channel 386	8
Channel 387	10
Channel 388	8
Channel 389	12
Channel 390	16
Channel 391	13
Channel 392	19
Channel 393	12
Channel 394	10
Channel 395	8
Channel 396	6
Channel 397	10
Channel 398	14
Channel 399	16
Channel 400	14
Channel 401	11
Channel 402	14
Channel 403	15
Channel 404	13
Channel 405	10
Channel 406	19
Channel 407	13
Channel 408	10
Channel 409	8
Channel 410	7
Channel 411	9
Channel 412	15
Channel 413	14
Channel 414	8
Channel 415	9
Channel 416	15
Channel 417	10
Channel 418	16
Channel 419	15
Channel 420	10
Channel 421	8
Channel 422	11
Channel 423	7
Channel 424	13
Channel 425	8
Channel 426	13
Channel 427	11
Channel 428	7
Channel 429	4
Channel 430	10
Channel 431	9
Channel 432	15
Channel 433	14
Channel 434	14
Channel 435	10
Channel 436	9
Channel 437	15
Channel 438	11
Channel 439	15
Channel 440	10
Channel 441	18
Channel 442	12
Channel 443	14
Channel 444	7
Channel 445	10
Channel 446	4
Channel 447	10
Channel 448	13
Channel 449	10
Channel 450	16
Channel 451	16
Channel 452	22
Channel 453	28
Channel 454	39
Channel 455	36
Channel 456	44
Channel 457	69
Channel 458	50
Channel 459	66
Channel 460	63
Channel 461	61
Channel 462	82
Channel 463	74
Channel 464	52
Channel 465	52
Channel 466	38
Channel 467	40
Channel 468	23
Channel 469	14
Channel 470	18
Channel 471	19
Channel 472	8
Channel 473	14
Channel 474	8
Channel 475	15
Channel 476	12
Channel 477	10
Channel 478	9
Channel 479	16
Channel 480	8
Channel 481	14
Channel 482	12
Channel 483	12
Channel 484	18
Channel 485	13
Channel 486	9
Channel 487	15
Channel 488	15
Channel 489	9
Channel 490	11
Channel 491	14
Channel 492	11
Channel 493	14
Channel 494	9
Channel 495	13
Channel 496	25
Channel 497	13
Channel 498	31
Channel 499	26
Channel 500	34
Channel 501	22
Channel 502	36
Channel 503	29
Channel 504	23
Channel 505	41
Channel 506	19
Channel 507	20
Channel 508	18
Channel 509	13
Channel 510	18
Channel 511	26
Channel 512	15
Channel 513	16
Channel 514	10
Channel 515	13
Channel 516	12
Channel 517	11
Channel 518	13
Channel 519	18
Channel 520	12
Channel 521	28
Channel 522	27
Channel 523	26
Channel 524	28
Channel 525	36
Channel 526	33
Channel 527	42
Channel 528	64
Channel 529	83
Channel 530	96
Channel 531	109
Channel 532	131
Channel 533	186
Channel 534	196
Channel 535	252
Channel 536	273
Channel 537	302
Channel 538	339
Channel 539	330
Channel 540	315
Channel 541	266
Channel 542	243
Channel 543	253
Channel 544	202
Channel 545	161
Channel 546	153
Channel 547	116
Channel 548	71
Channel 549	62
Channel 550	52
Channel 551	35
Channel 552	21
Channel 553	16
Channel 554	22
Channel 555	12
Channel 556	20
Channel 557	13
Channel 558	6
Channel 559	8
Channel 560	9
Channel 561	13
Channel 562	10
Channel 563	9
Channel 564	8
Channel 565	9
Channel 566	12
Channel 567	13
Channel 568	8
Channel 569	12
Channel 570	13
Channel 571	9
Channel 572	15
Channel 573	14
Channel 574	13
Channel 575	20
Channel 576	12
Channel 577	19
Channel 578	26
Channel 579	15
Channel 580	21
Channel 581	17
Channel 582	32
Channel 583	36
Channel 584	35
Channel 585	32
Channel 586	47
Channel 587	51
Channel 588	52
Channel 589	82
Channel 590	70
Channel 591	68
Channel 592	68
Channel 593	83
Channel 594	56
Channel 595	48
Channel 596	31
Channel 597	43
Channel 598	29
Channel 599	22
Channel 600	29
Channel 601	13
Channel 602	26
Channel 603	18
Channel 604	20
Channel 605	14
Channel 606	14
Channel 607	14
Channel 608	15
Channel 609	22
Channel 610	23
Channel 611	24
Channel 612	35
Channel 613	25
Channel 614	43
Channel 615	56
Channel 616	72
Channel 617	77
Channel 618	106
Channel 619	139
Channel 620	138
Channel 621	164
Channel 622	188
Channel 623	207
Channel 624	219
Channel 625	203
Channel 626	212
Channel 627	190
Channel 628	177
Channel 629	162
Channel 630	137
Channel 631	114
Channel 632	99
Channel 633	71
Channel 634	62
Channel 635	40
Channel 636	40
Channel 637	20
Channel 638	24
Channel 639	15
Channel 640	13
Channel 641	17
Channel 642	17
Channel 643	16
Channel 644	10
Channel 645	7
Channel 646	15
Channel 647	12
Channel 648	13
Channel 649	18
Channel 650	18
Channel 651	25
Channel 652	8
Channel 653	17
Channel 654	11
Channel 655	23
Channel 656	14
Channel 657	13
Channel 658	14
Channel 659	17
Channel 660	8
Channel 661	31
Channel 662	22
Channel 663	29
Channel 664	25
Channel 665	36
Channel 666	31
Channel 667	39
Channel 668	42
Channel 669	49
Channel 670	42
Channel 671	40
Channel 672	37
Channel 673	43
Channel 674	32
Channel 675	20
Channel 676	45
Channel 677	27
Channel 678	22
Channel 679	36
Channel 680	32
Channel 681	36
Channel 682	39
Channel 683	39
Channel 684	46
Channel 685	67
Channel 686	49
Channel 687	51
Channel 688	50
Channel 689	54
Channel 690	68
Channel 691	44
Channel 692	44
Channel 693	36
Channel 694	28
Channel 695	29
Channel 696	29
Channel 697	19
Channel 698	13
Channel 699	15
Channel 700	19
Channel 701	15
Channel 702	16
Channel 703	11
Channel 704	22
Channel 705	23
Channel 706	24
Channel 707	24
Channel 708	35
Channel 709	36
Channel 710	39
Channel 711	58
Channel 712	59
Channel 713	63
Channel 714	70
Channel 715	67
Channel 716	76
Channel 717	80
Channel 718	88
Channel 719	55
Channel 720	78
Channel 721	74
Channel 722	61
Channel 723	64
Channel 724	55
Channel 725	42
Channel 726	40
Channel 727	20
Channel 728	30
Channel 729	22
Channel 730	18
Channel 731	19
Channel 732	17
Channel 733	18
Channel 734	12
Channel 735	18
Channel 736	22
Channel 737	18
Channel 738	16
Channel 739	17
Channel 740	12
Channel 741	8
Channel 742	21
Channel 743	13
Channel 744	12
Channel 745	14
Channel 746	8
Channel 747	17
Channel 748	13
Channel 749	20
Channel 750	15
Channel 751	14
Channel 752	12
Channel 753	11
Channel 754	15
Channel 755	18
Channel 756	16
Channel 757	13
Channel 758	18
Channel 759	13
Channel 760	11
Channel 761	14
Channel 762	14
Channel 763	14
Channel 764	17
Channel 765	17
Channel 766	6
Channel 767	14
Channel 768	15
Channel 769	15
Channel 770	15
Channel 771	5
Channel 772	6
Channel 773	17
Channel 774	17
Channel 775	9
Channel 776	17
Channel 777	10
Channel 778	17
Channel 779	20
Channel 780	21
Channel 781	19
Channel 782	20
Channel 783	18
Channel 784	13
Channel 785	18
Channel 786	19
Channel 787	15
Channel 788	21
Channel 789	16
Channel 790	21
Channel 791	25
Channel 792	25
Channel 793	15
Channel 794	25
Channel 795	31
Channel 796	18
Channel 797	19
Channel 798	27
Channel 799	21
Channel 800	28
Channel 801	21
Channel 802	23
Channel 803	28
Channel 804	34
Channel 805	25
Channel 806	15
Channel 807	17
Channel 808	19
Channel 809	25
Channel 810	18
Channel 811	13
Channel 812	20
Channel 813	17
Channel 814	11
Channel 815	13
Channel 816	19
Channel 817	19
Channel 818	16
Channel 819	15
Channel 820	8
Channel 821	12
Channel 822	17
Channel 823	18
Channel 824	12
Channel 825	12
Channel 826	9
Channel 827	14
Channel 828	26
Channel 829	13
Channel 830	15
Channel 831	14
Channel 832	9
Channel 833	12
Channel 834	13
Channel 835	16
Channel 836	13
Channel 837	10
Channel 838	11
Channel 839	17
Channel 840	15
Channel 841	10
Channel 842	12
Channel 843	22
Channel 844	17
Channel 845	10
Channel 846	10
Channel 847	19
Channel 848	20
Channel 849	12
Channel 850	14
Channel 851	17
Channel 852	12
Channel 853	19
Channel 854	11
Channel 855	16
Channel 856	13
Channel 857	15
Channel 858	15
Channel 859	22
Channel 860	9
Channel 861	15
Channel 862	21
Channel 863	18
Channel 864	15
Channel 865	16
Channel 866	14
Channel 867	14
Channel 868	19
Channel 869	15
Channel 870	14
Channel 871	29
Channel 872	20
Channel 873	13
Channel 874	24
Channel 875	17
Channel 876	15
Channel 877	12
Channel 878	19
Channel 879	20
Channel 880	16
Channel 881	20
Channel 882	12
Channel 883	19
Channel 884	17
Channel 885	18
Channel 886	18
Channel 887	26
Channel 888	13
Channel 889	19
Channel 890	15
Channel 891	14
Channel 892	22
Channel 893	16
Channel 894	7
Channel 895	18
Channel 896	22
Channel 897	7
Channel 898	18
Channel 899	17
Channel 900	20
Channel 901	12
Channel 902	12
Channel 903	20
Channel 904	18
Channel 905	19
Channel 906	16
Channel 907	14
Channel 908	12
Channel 909	21
Channel 910	12
Channel 911	12
Channel 912	19
Channel 913	14
Channel 914	21
Channel 915	17
Channel 916	14
Channel 917	14
Channel 918	15
Channel 919	18
Channel 920	20
Channel 921	11
Channel 922	19
Channel 923	20
Channel 924	21
Channel 925	12
Channel 926	23
Channel 927	28
Channel 928	14
Channel 929	18
Channel 930	17
Channel 931	14
Channel 932	11
Channel 933	24
Channel 934	21
Channel 935	24
Channel 936	19
Channel 937	24
Channel 938	22
Channel 939	26
Channel 940	20
Channel 941	19
Channel 942	26
Channel 943	24
Channel 944	21
Channel 945	27
Channel 946	17
Channel 947	19
Channel 948	22
Channel 949	25
Channel 950	22
Channel 951	19
Channel 952	30
Channel 953	21
Channel 954	27
Channel 955	13
Channel 956	13
Channel 957	22
Channel 958	23
Channel 959	22
Channel 960	11
Channel 961	18
Channel 962	13
Channel 963	24
Channel 964	21
Channel 965	26
Channel 966	23
Channel 967	16
Channel 968	15
Channel 969	15
Channel 970	28
Channel 971	22
Channel 972	18
Channel 973	28
Channel 974	27
Channel 975	28
Channel 976	24
Channel 977	26
Channel 978	26
Channel 979	16
Channel 980	32
Channel 981	24
Channel 982	20
Channel 983	20
Channel 984	30
Channel 985	17
Channel 986	13
Channel 987	33
Channel 988	25
Channel 989	17
Channel 990	16
Channel 991	19
Channel 992	18
Channel 993	28
Channel 994	16
Channel 995	13
Channel 996	10
Channel 997	28
Channel 998	21
Channel 999	25
Channel 1000	16
Channel 1001	26
Channel 1002	20
Channel 1003	19
Channel 1004	21
Channel 1005	17
Channel 1006	14
Channel 1007	20
Channel 1008	24
Channel 1009	17
Channel 1010	22
Channel 1011	13
Channel 1012	16
Channel 1013	14
Channel 1014	20
Channel 1015	19
Channel 1016	16
Channel 1017	21
Channel 1018	20
Channel 1019	27
Channel 1020	22
Channel 1021	19
Channel 1022	18
Channel 1023	19
Channel 1024	16
Channel 1025	25
Channel 1026	22
Channel 1027	23
Channel 1028	29
Channel 1029	29
Channel 1030	23
Channel 1031	30
Channel 1032	30
Channel 1033	29
Channel 1034	25
Channel 1035	29
Channel 1036	27
Channel 1037	35
Channel 1038	24
Channel 1039	25
Channel 1040	23
Channel 1041	25
Channel 1042	29
Channel 1043	25
Channel 1044	22
Channel 1045	24
Channel 1046	18
Channel 1047	27
Channel 1048	26
Channel 1049	26
Channel 1050	23
Channel 1051	21
Channel 1052	18
Channel 1053	15
Channel 1054	32
Channel 1055	27
Channel 1056	20
Channel 1057	26
Channel 1058	19
Channel 1059	25
Channel 1060	26
Channel 1061	18
Channel 1062	30
Channel 1063	27
Channel 1064	23
Channel 1065	22
Channel 1066	26
Channel 1067	21
Channel 1068	22
Channel 1069	24
Channel 1070	25
Channel 1071	20
Channel 1072	28
Channel 1073	21
Channel 1074	27
Channel 1075	23
Channel 1076	25
Channel 1077	20
Channel 1078	16
Channel 1079	14
Channel 1080	23
Channel 1081	26
Channel 1082	24
Channel 1083	16
Channel 1084	31
Channel 1085	26
Channel 1086	32
Channel 1087	24
Channel 1088	27
Channel 1089	22
Channel 1090	28
Channel 1091	34
Channel 1092	21
Channel 1093	28
Channel 1094	29
Channel 1095	38
Channel 1096	33
Channel 1097	24
Channel 1098	21
Channel 1099	26
Channel 1100	27
Channel 1101	24
Channel 1102	32
Channel 1103	24
Channel 1104	35
Channel 1105	29
Channel 1106	28
Channel 1107	22
Channel 1108	30
Channel 1109	23
Channel 1110	23
Channel 1111	32
Channel 1112	27
Channel 1113	28
Channel 1114	37
Channel 1115	32
Channel 1116	30
Channel 1117	37
Channel 1118	22
Channel 1119	31
Channel 1120	35
Channel 1121	34
Channel 1122	21
Channel 1123	30
Channel 1124	38
Channel 1125	31
Channel 1126	30
Channel 1127	24
Channel 1128	39
Channel 1129	35
Channel 1130	27
Channel 1131	37
Channel 1132	31
Channel 1133	30
Channel 1134	28
Channel 1135	38
Channel 1136	28
Channel 1137	31
Channel 1138	38
Channel 1139	35
Channel 1140	38
Channel 1141	38
Channel 1142	42
Channel 1143	38
Channel 1144	34
Channel 1145	38
Channel 1146	34
Channel 1147	32
Channel 1148	29
Channel 1149	41
Channel 1150	36
Channel 1151	31
Channel 1152	43
Channel 1153	41
Channel 1154	44
Channel 1155	36
Channel 1156	54
Channel 1157	44
Channel 1158	49
Channel 1159	37
Channel 1160	38
Channel 1161	43
Channel 1162	39
Channel 1163	48
Channel 1164	40
Channel 1165	44
Channel 1166	44
Channel 1167	44
Channel 1168	54
Channel 1169	57
Channel 1170	52
Channel 1171	49
Channel 1172	53
Channel 1173	51
Channel 1174	40
Channel 1175	43
Channel 1176	51
Channel 1177	51
Channel 1178	52
Channel 1179	65
Channel 1180	50
Channel 1181	52
Channel 1182	53
Channel 1183	69
Channel 1184	66
Channel 1185	62
Channel 1186	58
Channel 1187	52
Channel 1188	55
Channel 1189	51
Channel 1190	64
Channel 1191	60
Channel 1192	54
Channel 1193	71
Channel 1194	80
Channel 1195	72
Channel 1196	69
Channel 1197	78
Channel 1198	81
Channel 1199	75
Channel 1200	98
Channel 1201	78
Channel 1202	81
Channel 1203	82
Channel 1204	76
Channel 1205	76
Channel 1206	113
Channel 1207	78
Channel 1208	80
Channel 1209	92
Channel 1210	113
Channel 1211	100
Channel 1212	90
Channel 1213	122
Channel 1214	112
Channel 1215	100
Channel 1216	103
Channel 1217	103
Channel 1218	101
Channel 1219	107
Channel 1220	103
Channel 1221	124
Channel 1222	128
Channel 1223	130
Channel 1224	132
Channel 1225	125
Channel 1226	115
Channel 1227	127
Channel 1228	143
Channel 1229	155
Channel 1230	169
Channel 1231	127
Channel 1232	165
Channel 1233	160
Channel 1234	152
Channel 1235	181
Channel 1236	181
Channel 1237	181
Channel 1238	202
Channel 1239	181
Channel 1240	178
Channel 1241	186
Channel 1242	210
Channel 1243	209
Channel 1244	228
Channel 1245	241
Channel 1246	257
Channel 1247	267
Channel 1248	224
Channel 1249	263
Channel 1250	243
Channel 1251	289
Channel 1252	251
Channel 1253	304
Channel 1254	303
Channel 1255	319
Channel 1256	315
Channel 1257	328
Channel 1258	337
Channel 1259	376
Channel 1260	370
Channel 1261	372
Channel 1262	351
Channel 1263	369
Channel 1264	384
Channel 1265	430
Channel 1266	431
Channel 1267	419
Channel 1268	433
Channel 1269	436
Channel 1270	482
Channel 1271	457
Channel 1272	485
Channel 1273	486
Channel 1274	503
Channel 1275	527
Channel 1276	513
Channel 1277	555
Channel 1278	533
Channel 1279	565
Channel 1280	558
Channel 1281	554
Channel 1282	530
Channel 1283	570
Channel 1284	571
Channel 1285	580
Channel 1286	579
Channel 1287	608
Channel 1288	597
Channel 1289	573
Channel 1290	592
Channel 1291	631
Channel 1292	606
Channel 1293	657
Channel 1294	622
Channel 1295	594
Channel 1296	654
Channel 1297	626
Channel 1298	646
Channel 1299	600
Channel 1300	654
Channel 1301	683
Channel 1302	695
Channel 1303	707
Channel 1304	727
Channel 1305	721
Channel 1306	723
Channel 1307	766
Channel 1308	750
Channel 1309	810
Channel 1310	852
Channel 1311	887
Channel 1312	894
Channel 1313	963
Channel 1314	937
Channel 1315	1004
Channel 1316	1102
Channel 1317	1146
Channel 1318	1186
Channel 1319	1192
Channel 1320	1279
Channel 1321	1325
Channel 1322	1398
Channel 1323	1465
Channel 1324	1460
Channel 1325	1579
Channel 1326	1597
Channel 1327	1749
Channel 1328	1750
Channel 1329	1768
Channel 1330	1835
Channel 1331	1932
Channel 1332	1920
Channel 1333	1937
Channel 1334	1963
Channel 1335	2044
Channel 1336	2122
Channel 1337	2142
Channel 1338	2176
Channel 1339	2155
Channel 1340	2124
Channel 1341	2222
Channel 1342	2214
Channel 1343	2209
Channel 1344	2125
Channel 1345	2188
Channel 1346	2130
Channel 1347	2171
Channel 1348	2122
Channel 1349	2172
Channel 1350	2265
Channel 1351	2211
Channel 1352	2148
Channel 1353	2148
Channel 1354	2102
Channel 1355	2190
Channel 1356	2097
Channel 1357	2149
Channel 1358	2134
Channel 1359	2149
Channel 1360	2065
Channel 1361	2094
Channel 1362	2041
Channel 1363	2052
Channel 1364	2098
Channel 1365	2033
Channel 1366	1950
Channel 1367	2071
Channel 1368	2033
Channel 1369	1979
Channel 1370	1971
Channel 1371	1914
Channel 1372	1908
Channel 1373	1837
Channel 1374	1795
Channel 1375	1717
Channel 1376	1744
Channel 1377	1656
Channel 1378	1640
Channel 1379	1583
Channel 1380	1515
Channel 1381	1410
Channel 1382	1423
Channel 1383	1454
Channel 1384	1326
Channel 1385	1171
Channel 1386	1186
Channel 1387	1145
Channel 1388	1108
Channel 1389	1074
Channel 1390	947
Channel 1391	950
Channel 1392	895
Channel 1393	831
Channel 1394	799
Channel 1395	747
Channel 1396	681
Channel 1397	660
Channel 1398	646
Channel 1399	596
Channel 1400	661
Channel 1401	573
Channel 1402	622
Channel 1403	651
Channel 1404	610
Channel 1405	661
Channel 1406	718
Channel 1407	777
Channel 1408	783
Channel 1409	884
Channel 1410	914
Channel 1411	948
Channel 1412	994
Channel 1413	1130
Channel 1414	1133
Channel 1415	1215
Channel 1416	1286
Channel 1417	1369
Channel 1418	1429
Channel 1419	1393
Channel 1420	1393
Channel 1421	1385
Channel 1422	1316
Channel 1423	1369
Channel 1424	1287
Channel 1425	1164
Channel 1426	1086
Channel 1427	1035
Channel 1428	931
Channel 1429	847
Channel 1430	815
Channel 1431	697
Channel 1432	628
Channel 1433	521
Channel 1434	426
Channel 1435	390
Channel 1436	321
Channel 1437	298
Channel 1438	236
Channel 1439	240
Channel 1440	199
Channel 1441	163
Channel 1442	162
Channel 1443	145
Channel 1444	160
Channel 1445	138
Channel 1446	149
Channel 1447	137
Channel 1448	145
Channel 1449	126
Channel 1450	137
Channel 1451	143
Channel 1452	143
Channel 1453	129
Channel 1454	131
Channel 1455	138
Channel 1456	148
Channel 1457	167
Channel 1458	152
Channel 1459	147
Channel 1460	167
Channel 1461	188
Channel 1462	170
Channel 1463	172
Channel 1464	191
Channel 1465	211
Channel 1466	209
Channel 1467	182
Channel 1468	214
Channel 1469	217
Channel 1470	254
Channel 1471	245
Channel 1472	248
Channel 1473	252
Channel 1474	269
Channel 1475	308
Channel 1476	255
Channel 1477	312
Channel 1478	269
Channel 1479	302
Channel 1480	311
Channel 1481	326
Channel 1482	327
Channel 1483	350
Channel 1484	322
Channel 1485	350
Channel 1486	375
Channel 1487	357
Channel 1488	368
Channel 1489	358
Channel 1490	352
Channel 1491	342
Channel 1492	370
Channel 1493	393
Channel 1494	355
Channel 1495	387
Channel 1496	371
Channel 1497	344
Channel 1498	360
Channel 1499	374
Channel 1500	391
Channel 1501	360
Channel 1502	405
Channel 1503	340
Channel 1504	331
Channel 1505	348
Channel 1506	339
Channel 1507	333
Channel 1508	355
Channel 1509	321
Channel 1510	319
Channel 1511	369
Channel 1512	334
Channel 1513	364
Channel 1514	329
Channel 1515	380
Channel 1516	346
Channel 1517	345
Channel 1518	327
Channel 1519	358
Channel 1520	333
Channel 1521	329
Channel 1522	335
Channel 1523	339
Channel 1524	319
Channel 1525	339
Channel 1526	340
Channel 1527	353
Channel 1528	320
Channel 1529	310
Channel 1530	323
Channel 1531	284
Channel 1532	289
Channel 1533	290
Channel 1534	304
Channel 1535	297
Channel 1536	315
Channel 1537	257
Channel 1538	270
Channel 1539	294
Channel 1540	243
Channel 1541	268
Channel 1542	252
Channel 1543	250
Channel 1544	222
Channel 1545	241
Channel 1546	231
Channel 1547	214
Channel 1548	237
Channel 1549	202
Channel 1550	209
Channel 1551	212
Channel 1552	218
Channel 1553	201
Channel 1554	172
Channel 1555	172
Channel 1556	165
Channel 1557	170
Channel 1558	156
Channel 1559	161
Channel 1560	152
Channel 1561	145
Channel 1562	139
Channel 1563	119
Channel 1564	131
Channel 1565	120
Channel 1566	93
Channel 1567	115
Channel 1568	116
Channel 1569	96
Channel 1570	94
Channel 1571	120
Channel 1572	109
Channel 1573	105
Channel 1574	97
Channel 1575	113
Channel 1576	122
Channel 1577	133
Channel 1578	124
Channel 1579	140
Channel 1580	161
Channel 1581	164
Channel 1582	195
Channel 1583	201
Channel 1584	216
Channel 1585	257
Channel 1586	277
Channel 1587	298
Channel 1588	268
Channel 1589	326
Channel 1590	349
Channel 1591	325
Channel 1592	324
Channel 1593	327
Channel 1594	280
Channel 1595	308
Channel 1596	268
Channel 1597	246
Channel 1598	257
Channel 1599	247
Channel 1600	216
Channel 1601	189
Channel 1602	163
Channel 1603	144
Channel 1604	126
Channel 1605	116
Channel 1606	116
Channel 1607	92
Channel 1608	77
Channel 1609	71
Channel 1610	83
Channel 1611	64
Channel 1612	57
Channel 1613	72
Channel 1614	66
Channel 1615	56
Channel 1616	56
Channel 1617	59
Channel 1618	58
Channel 1619	75
Channel 1620	68
Channel 1621	73
Channel 1622	73
Channel 1623	67
Channel 1624	57
Channel 1625	53
Channel 1626	49
Channel 1627	68
Channel 1628	50
Channel 1629	47
Channel 1630	30
Channel 1631	46
Channel 1632	30
Channel 1633	35
Channel 1634	25
Channel 1635	26
Channel 1636	16
Channel 1637	18
Channel 1638	15
Channel 1639	18
Channel 1640	19
Channel 1641	9
Channel 1642	27
Channel 1643	9
Channel 1644	20
Channel 1645	21
Channel 1646	7
Channel 1647	19
Channel 1648	9
Channel 1649	19
Channel 1650	11
Channel 1651	14
Channel 1652	25
Channel 1653	12
Channel 1654	13
Channel 1655	13
Channel 1656	14
Channel 1657	10
Channel 1658	18
Channel 1659	16
Channel 1660	17
Channel 1661	11
Channel 1662	15
Channel 1663	18
Channel 1664	17
Channel 1665	15
Channel 1666	18
Channel 1667	17
Channel 1668	18
Channel 1669	22
Channel 1670	20
Channel 1671	15
Channel 1672	15
Channel 1673	9
Channel 1674	21
Channel 1675	20
Channel 1676	14
Channel 1677	15
Channel 1678	15
Channel 1679	27
Channel 1680	24
Channel 1681	18
Channel 1682	32
Channel 1683	46
Channel 1684	39
Channel 1685	42
Channel 1686	56
Channel 1687	65
Channel 1688	85
Channel 1689	101
Channel 1690	106
Channel 1691	152
Channel 1692	180
Channel 1693	212
Channel 1694	219
Channel 1695	269
Channel 1696	318
Channel 1697	313
Channel 1698	390
Channel 1699	494
Channel 1700	529
Channel 1701	489
Channel 1702	595
Channel 1703	677
Channel 1704	696
Channel 1705	738
Channel 1706	818
Channel 1707	920
Channel 1708	976
Channel 1709	958
Channel 1710	1008
Channel 1711	1036
Channel 1712	1028
Channel 1713	1104
Channel 1714	1058
Channel 1715	1106
Channel 1716	1072
Channel 1717	1011
Channel 1718	1039
Channel 1719	1026
Channel 1720	973
Channel 1721	890
Channel 1722	870
Channel 1723	790
Channel 1724	702
Channel 1725	636
Channel 1726	571
Channel 1727	509
Channel 1728	411
Channel 1729	369
Channel 1730	328
Channel 1731	252
Channel 1732	194
Channel 1733	191
Channel 1734	132
Channel 1735	122
Channel 1736	87
Channel 1737	89
Channel 1738	63
Channel 1739	42
Channel 1740	36
Channel 1741	31
Channel 1742	28
Channel 1743	23
Channel 1744	33
Channel 1745	12
Channel 1746	16
Channel 1747	17
Channel 1748	13
Channel 1749	16
Channel 1750	11
Channel 1751	15
Channel 1752	12
Channel 1753	10
Channel 1754	12
Channel 1755	8
Channel 1756	16
Channel 1757	15
Channel 1758	16
Channel 1759	11
Channel 1760	11
Channel 1761	15
Channel 1762	17
Channel 1763	16
Channel 1764	5
Channel 1765	11
Channel 1766	10
Channel 1767	8
Channel 1768	10
Channel 1769	10
Channel 1770	15
Channel 1771	11
Channel 1772	13
Channel 1773	16
Channel 1774	18
Channel 1775	6
Channel 1776	9
Channel 1777	6
Channel 1778	22
Channel 1779	15
Channel 1780	15
Channel 1781	11
Channel 1782	9
Channel 1783	13
Channel 1784	10
Channel 1785	8
Channel 1786	10
Channel 1787	12
Channel 1788	17
Channel 1789	5
Channel 1790	13
Channel 1791	24
Channel 1792	13
Channel 1793	16
Channel 1794	9
Channel 1795	9
Channel 1796	13
Channel 1797	14
Channel 1798	6
Channel 1799	10
Channel 1800	18
Channel 1801	10
Channel 1802	10
Channel 1803	9
Channel 1804	15
Channel 1805	10
Channel 1806	12
Channel 1807	10
Channel 1808	11
Channel 1809	11
Channel 1810	7
Channel 1811	13
Channel 1812	15
Channel 1813	11
Channel 1814	18
Channel 1815	5
Channel 1816	9
Channel 1817	16
Channel 1818	9
Channel 1819	8
Channel 1820	8
Channel 1821	8
Channel 1822	9
Channel 1823	12
Channel 1824	12
Channel 1825	12
Channel 1826	11
Channel 1827	14
Channel 1828	8
Channel 1829	15
Channel 1830	12
Channel 1831	10
Channel 1832	16
Channel 1833	11
Channel 1834	3
Channel 1835	15
Channel 1836	9
Channel 1837	11
Channel 1838	8
Channel 1839	14
Channel 1840	6
Channel 1841	13
Channel 1842	8
Channel 1843	9
Channel 1844	9
Channel 1845	12
Channel 1846	11
Channel 1847	15
Channel 1848	15
Channel 1849	10
Channel 1850	13
Channel 1851	11
Channel 1852	16
Channel 1853	20
Channel 1854	8
Channel 1855	11
Channel 1856	13
Channel 1857	17
Channel 1858	14
Channel 1859	17
Channel 1860	18
Channel 1861	14
Channel 1862	20
Channel 1863	14
Channel 1864	14
Channel 1865	21
Channel 1866	14
Channel 1867	13
Channel 1868	5
Channel 1869	23
Channel 1870	11
Channel 1871	9
Channel 1872	20
Channel 1873	6
Channel 1874	18
Channel 1875	8
Channel 1876	10
Channel 1877	13
Channel 1878	17
Channel 1879	11
Channel 1880	14
Channel 1881	11
Channel 1882	15
Channel 1883	14
Channel 1884	15
Channel 1885	14
Channel 1886	12
Channel 1887	12
Channel 1888	16
Channel 1889	10
Channel 1890	16
Channel 1891	15
Channel 1892	20
Channel 1893	17
Channel 1894	14
Channel 1895	27
Channel 1896	20
Channel 1897	18
Channel 1898	17
Channel 1899	16
Channel 1900	18
Channel 1901	18
Channel 1902	18
Channel 1903	16
Channel 1904	23
Channel 1905	16
Channel 1906	35
Channel 1907	37
Channel 1908	46
Channel 1909	48
Channel 1910	56
Channel 1911	56
Channel 1912	87
Channel 1913	84
Channel 1914	102
Channel 1915	144
Channel 1916	137
Channel 1917	133
Channel 1918	188
Channel 1919	174
Channel 1920	203
Channel 1921	224
Channel 1922	251
Channel 1923	260
Channel 1924	277
Channel 1925	275
Channel 1926	272
Channel 1927	277
Channel 1928	310
Channel 1929	299
Channel 1930	294
Channel 1931	300
Channel 1932	258
Channel 1933	256
Channel 1934	230
Channel 1935	241
Channel 1936	210
Channel 1937	168
Channel 1938	161
Channel 1939	138
Channel 1940	134
Channel 1941	103
Channel 1942	90
Channel 1943	68
Channel 1944	81
Channel 1945	45
Channel 1946	59
Channel 1947	38
Channel 1948	47
Channel 1949	34
Channel 1950	38
Channel 1951	26
Channel 1952	34
Channel 1953	36
Channel 1954	32
Channel 1955	31
Channel 1956	43
Channel 1957	37
Channel 1958	53
Channel 1959	48
Channel 1960	40
Channel 1961	60
Channel 1962	49
Channel 1963	51
Channel 1964	51
Channel 1965	78
Channel 1966	50
Channel 1967	50
Channel 1968	45
Channel 1969	66
Channel 1970	42
Channel 1971	53
Channel 1972	49
Channel 1973	37
Channel 1974	37
Channel 1975	29
Channel 1976	35
Channel 1977	25
Channel 1978	20
Channel 1979	19
Channel 1980	14
Channel 1981	16
Channel 1982	8
Channel 1983	12
Channel 1984	11
Channel 1985	8
Channel 1986	5
Channel 1987	9
Channel 1988	8
Channel 1989	13
Channel 1990	8
Channel 1991	6
Channel 1992	11
Channel 1993	8
Channel 1994	6
[truncated: 2,102 more rows]
