# Supplementary material for: A dataset of 112 ligands for the preconcentration of mercury, uranium, lanthanum and other pollutants and heavy metals in water
Source: Data Brief. 2020 Feb 4;29:105236. doi: 10.1016/j.dib.2020.105236 (PMC7033335; doi:10.1016/j.dib.2020.105236)
Supplement: Multimedia component 83_Oxalate Sodium [file mmc83.txt]

Kalib 1	-0.354346
Kalib 2	0.012554
Kalib 3	0.001788
Kalib 4	0.000419
Kalib Square	0.000000
Kalib Fano	0.010361
Channel 1	0
Channel 2	0
Channel 3	0
Channel 4	0
Channel 5	0
Channel 6	0
Channel 7	0
Channel 8	0
Channel 9	0
Channel 10	0
Channel 11	0
Channel 12	0
Channel 13	3
Channel 14	20
Channel 15	93
Channel 16	316
Channel 17	1163
Channel 18	3556
Channel 19	9847
Channel 20	24288
Channel 21	55547
Channel 22	111654
Channel 23	202749
Channel 24	328252
Channel 25	476623
Channel 26	624537
Channel 27	739712
Channel 28	778628
Channel 29	735284
Channel 30	627539
Channel 31	477753
Channel 32	324864
Channel 33	197732
Channel 34	109219
Channel 35	53474
Channel 36	23535
Channel 37	9070
Channel 38	3226
Channel 39	1058
Channel 40	261
Channel 41	87
Channel 42	22
Channel 43	23
Channel 44	12
Channel 45	10
Channel 46	5
Channel 47	7
Channel 48	6
Channel 49	7
Channel 50	6
Channel 51	8
Channel 52	5
Channel 53	7
Channel 54	3
Channel 55	6
Channel 56	2
Channel 57	0
Channel 58	7
Channel 59	4
Channel 60	0
Channel 61	3
Channel 62	2
Channel 63	6
Channel 64	3
Channel 65	1
Channel 66	3
Channel 67	6
Channel 68	1
Channel 69	1
Channel 70	2
Channel 71	0
Channel 72	2
Channel 73	1
Channel 74	0
Channel 75	1
Channel 76	2
Channel 77	4
Channel 78	31
Channel 79	64
Channel 80	56
Channel 81	73
Channel 82	63
Channel 83	74
Channel 84	55
Channel 85	54
Channel 86	76
Channel 87	50
Channel 88	53
Channel 89	75
Channel 90	62
Channel 91	60
Channel 92	82
Channel 93	48
Channel 94	68
Channel 95	78
Channel 96	72
Channel 97	43
Channel 98	66
Channel 99	57
Channel 100	53
Channel 101	55
Channel 102	59
Channel 103	55
Channel 104	66
Channel 105	64
Channel 106	46
Channel 107	42
Channel 108	58
Channel 109	59
Channel 110	50
Channel 111	64
Channel 112	51
Channel 113	54
Channel 114	64
Channel 115	49
Channel 116	43
Channel 117	48
Channel 118	50
Channel 119	51
Channel 120	54
Channel 121	61
Channel 122	57
Channel 123	57
Channel 124	62
Channel 125	63
Channel 126	63
Channel 127	46
Channel 128	71
Channel 129	45
Channel 130	45
Channel 131	46
Channel 132	46
Channel 133	38
Channel 134	27
Channel 135	40
Channel 136	40
Channel 137	38
Channel 138	30
Channel 139	37
Channel 140	51
Channel 141	37
Channel 142	34
Channel 143	29
Channel 144	46
Channel 145	48
Channel 146	33
Channel 147	49
Channel 148	36
Channel 149	32
Channel 150	38
Channel 151	31
Channel 152	37
Channel 153	23
Channel 154	36
Channel 155	27
Channel 156	31
Channel 157	39
Channel 158	21
Channel 159	24
Channel 160	38
Channel 161	31
Channel 162	28
Channel 163	40
Channel 164	31
Channel 165	32
Channel 166	33
Channel 167	24
Channel 168	24
Channel 169	27
Channel 170	34
Channel 171	28
Channel 172	23
Channel 173	30
Channel 174	19
Channel 175	23
Channel 176	37
Channel 177	28
Channel 178	27
Channel 179	34
Channel 180	36
Channel 181	36
Channel 182	25
Channel 183	33
Channel 184	37
Channel 185	26
Channel 186	37
Channel 187	44
Channel 188	48
Channel 189	38
Channel 190	25
Channel 191	37
Channel 192	32
Channel 193	35
Channel 194	33
Channel 195	24
Channel 196	24
Channel 197	31
Channel 198	31
Channel 199	31
Channel 200	25
Channel 201	30
Channel 202	39
Channel 203	31
Channel 204	31
Channel 205	35
Channel 206	40
Channel 207	41
Channel 208	49
Channel 209	56
Channel 210	47
Channel 211	59
Channel 212	60
Channel 213	54
Channel 214	71
Channel 215	60
Channel 216	70
Channel 217	50
Channel 218	45
Channel 219	56
Channel 220	51
Channel 221	64
Channel 222	69
Channel 223	60
Channel 224	49
Channel 225	47
Channel 226	49
Channel 227	43
Channel 228	52
Channel 229	33
Channel 230	37
Channel 231	41
Channel 232	25
Channel 233	42
Channel 234	33
Channel 235	35
Channel 236	39
Channel 237	28
Channel 238	29
Channel 239	29
Channel 240	31
Channel 241	34
Channel 242	25
Channel 243	27
Channel 244	47
Channel 245	45
Channel 246	44
Channel 247	52
Channel 248	57
Channel 249	85
Channel 250	89
Channel 251	90
Channel 252	150
Channel 253	184
Channel 254	223
Channel 255	286
Channel 256	277
Channel 257	376
Channel 258	430
Channel 259	647
Channel 260	728
Channel 261	858
Channel 262	1019
Channel 263	1180
Channel 264	1128
Channel 265	1177
Channel 266	1117
Channel 267	958
Channel 268	898
Channel 269	715
Channel 270	563
Channel 271	424
Channel 272	346
Channel 273	220
Channel 274	174
Channel 275	142
Channel 276	105
Channel 277	107
Channel 278	112
Channel 279	104
Channel 280	152
Channel 281	146
Channel 282	146
Channel 283	154
Channel 284	134
Channel 285	127
Channel 286	143
Channel 287	82
Channel 288	91
Channel 289	64
Channel 290	58
Channel 291	41
Channel 292	38
Channel 293	26
Channel 294	33
Channel 295	27
Channel 296	19
Channel 297	17
Channel 298	19
Channel 299	14
Channel 300	20
Channel 301	15
Channel 302	17
Channel 303	15
Channel 304	16
Channel 305	19
Channel 306	19
Channel 307	8
Channel 308	24
Channel 309	21
Channel 310	29
Channel 311	25
Channel 312	24
Channel 313	25
Channel 314	39
Channel 315	53
Channel 316	84
Channel 317	78
Channel 318	112
Channel 319	126
Channel 320	126
Channel 321	179
Channel 322	158
Channel 323	191
Channel 324	174
Channel 325	166
Channel 326	146
Channel 327	127
Channel 328	104
Channel 329	80
Channel 330	80
Channel 331	55
Channel 332	44
Channel 333	25
Channel 334	22
Channel 335	21
Channel 336	24
Channel 337	15
Channel 338	16
Channel 339	27
Channel 340	26
Channel 341	18
Channel 342	32
Channel 343	22
Channel 344	30
Channel 345	30
Channel 346	32
Channel 347	31
Channel 348	37
Channel 349	43
Channel 350	37
Channel 351	33
Channel 352	35
Channel 353	28
Channel 354	24
Channel 355	26
Channel 356	18
Channel 357	18
Channel 358	16
Channel 359	16
Channel 360	14
Channel 361	16
Channel 362	12
Channel 363	8
Channel 364	7
Channel 365	10
Channel 366	18
Channel 367	19
Channel 368	6
Channel 369	11
Channel 370	16
Channel 371	13
Channel 372	17
Channel 373	14
Channel 374	9
Channel 375	19
Channel 376	14
Channel 377	10
Channel 378	11
Channel 379	14
Channel 380	10
Channel 381	10
Channel 382	18
Channel 383	12
Channel 384	9
Channel 385	18
Channel 386	20
Channel 387	11
Channel 388	11
Channel 389	16
Channel 390	16
Channel 391	15
Channel 392	11
Channel 393	12
Channel 394	16
Channel 395	10
Channel 396	13
Channel 397	13
Channel 398	13
Channel 399	15
Channel 400	16
Channel 401	13
Channel 402	12
Channel 403	17
Channel 404	15
Channel 405	14
Channel 406	12
Channel 407	12
Channel 408	8
Channel 409	13
Channel 410	11
Channel 411	15
Channel 412	21
Channel 413	11
Channel 414	7
Channel 415	9
Channel 416	9
Channel 417	15
Channel 418	13
Channel 419	16
Channel 420	7
Channel 421	13
Channel 422	10
Channel 423	6
Channel 424	11
Channel 425	7
Channel 426	9
Channel 427	15
Channel 428	6
Channel 429	18
Channel 430	13
Channel 431	15
Channel 432	12
Channel 433	17
Channel 434	15
Channel 435	12
Channel 436	9
Channel 437	9
Channel 438	13
Channel 439	14
Channel 440	13
Channel 441	8
Channel 442	10
Channel 443	15
Channel 444	13
Channel 445	7
Channel 446	12
Channel 447	13
Channel 448	21
Channel 449	15
Channel 450	17
Channel 451	18
Channel 452	29
Channel 453	33
Channel 454	45
Channel 455	55
Channel 456	53
Channel 457	68
Channel 458	63
Channel 459	65
Channel 460	80
Channel 461	68
Channel 462	68
Channel 463	56
Channel 464	55
Channel 465	52
Channel 466	39
Channel 467	48
Channel 468	25
Channel 469	22
Channel 470	14
Channel 471	14
Channel 472	13
Channel 473	12
Channel 474	14
Channel 475	15
Channel 476	9
Channel 477	8
Channel 478	6
Channel 479	7
Channel 480	8
Channel 481	16
Channel 482	12
Channel 483	10
Channel 484	15
Channel 485	9
Channel 486	11
Channel 487	9
Channel 488	9
Channel 489	9
Channel 490	16
Channel 491	14
Channel 492	20
Channel 493	18
Channel 494	16
Channel 495	12
Channel 496	24
Channel 497	35
Channel 498	32
Channel 499	35
Channel 500	34
Channel 501	31
Channel 502	34
Channel 503	28
Channel 504	27
Channel 505	23
Channel 506	27
Channel 507	28
Channel 508	17
Channel 509	20
Channel 510	18
Channel 511	7
Channel 512	8
Channel 513	17
Channel 514	13
Channel 515	20
Channel 516	14
Channel 517	18
Channel 518	15
Channel 519	16
Channel 520	17
Channel 521	14
Channel 522	23
Channel 523	28
Channel 524	26
Channel 525	29
Channel 526	33
Channel 527	43
Channel 528	58
Channel 529	58
Channel 530	88
Channel 531	113
Channel 532	136
Channel 533	179
Channel 534	203
Channel 535	237
Channel 536	269
Channel 537	312
Channel 538	333
Channel 539	336
Channel 540	322
Channel 541	325
Channel 542	312
Channel 543	257
Channel 544	211
Channel 545	169
Channel 546	118
Channel 547	106
Channel 548	86
Channel 549	69
Channel 550	46
Channel 551	37
Channel 552	28
Channel 553	24
Channel 554	11
Channel 555	20
Channel 556	14
Channel 557	18
Channel 558	8
Channel 559	14
Channel 560	11
Channel 561	11
Channel 562	12
Channel 563	14
Channel 564	14
Channel 565	13
Channel 566	8
Channel 567	10
Channel 568	10
Channel 569	10
Channel 570	18
Channel 571	13
Channel 572	10
Channel 573	16
Channel 574	7
Channel 575	25
Channel 576	19
Channel 577	18
Channel 578	24
Channel 579	11
Channel 580	14
Channel 581	20
Channel 582	28
Channel 583	36
Channel 584	40
Channel 585	47
Channel 586	33
Channel 587	50
Channel 588	60
Channel 589	50
Channel 590	70
Channel 591	83
Channel 592	71
Channel 593	62
Channel 594	54
Channel 595	62
Channel 596	50
Channel 597	36
Channel 598	40
Channel 599	40
Channel 600	29
Channel 601	29
Channel 602	28
Channel 603	16
Channel 604	23
Channel 605	18
Channel 606	22
Channel 607	18
Channel 608	20
Channel 609	17
Channel 610	33
Channel 611	22
Channel 612	29
Channel 613	40
Channel 614	42
Channel 615	45
Channel 616	69
Channel 617	93
Channel 618	99
Channel 619	116
Channel 620	163
Channel 621	167
Channel 622	183
Channel 623	180
Channel 624	198
Channel 625	214
Channel 626	192
Channel 627	200
Channel 628	171
Channel 629	151
Channel 630	154
Channel 631	121
Channel 632	85
Channel 633	69
Channel 634	63
Channel 635	55
Channel 636	40
Channel 637	30
Channel 638	23
Channel 639	16
Channel 640	20
Channel 641	12
Channel 642	12
Channel 643	11
Channel 644	10
Channel 645	18
Channel 646	17
Channel 647	18
Channel 648	13
Channel 649	18
Channel 650	17
Channel 651	14
Channel 652	23
Channel 653	21
Channel 654	16
Channel 655	13
Channel 656	10
Channel 657	14
Channel 658	14
Channel 659	15
Channel 660	21
Channel 661	20
Channel 662	22
Channel 663	20
Channel 664	28
Channel 665	33
Channel 666	25
Channel 667	48
Channel 668	23
Channel 669	35
Channel 670	46
Channel 671	54
Channel 672	36
Channel 673	36
Channel 674	42
Channel 675	27
Channel 676	39
Channel 677	39
Channel 678	31
Channel 679	25
Channel 680	28
Channel 681	33
Channel 682	39
Channel 683	46
Channel 684	43
Channel 685	43
Channel 686	56
Channel 687	48
Channel 688	47
Channel 689	54
Channel 690	45
Channel 691	43
Channel 692	35
Channel 693	44
Channel 694	36
Channel 695	36
Channel 696	24
Channel 697	21
Channel 698	28
Channel 699	18
Channel 700	24
Channel 701	12
Channel 702	20
Channel 703	16
Channel 704	12
Channel 705	25
Channel 706	22
Channel 707	22
Channel 708	35
Channel 709	34
Channel 710	42
Channel 711	52
Channel 712	62
Channel 713	72
Channel 714	57
Channel 715	59
Channel 716	72
Channel 717	69
Channel 718	67
Channel 719	65
Channel 720	75
Channel 721	65
Channel 722	51
Channel 723	50
Channel 724	37
Channel 725	36
Channel 726	32
Channel 727	29
Channel 728	27
Channel 729	25
Channel 730	16
Channel 731	19
Channel 732	18
Channel 733	25
Channel 734	19
Channel 735	14
Channel 736	18
Channel 737	14
Channel 738	14
Channel 739	18
Channel 740	21
Channel 741	23
Channel 742	18
Channel 743	15
Channel 744	20
Channel 745	9
Channel 746	20
Channel 747	12
Channel 748	20
Channel 749	19
Channel 750	16
Channel 751	17
Channel 752	20
Channel 753	18
Channel 754	16
Channel 755	10
Channel 756	13
Channel 757	12
Channel 758	10
Channel 759	14
Channel 760	17
Channel 761	14
Channel 762	14
Channel 763	22
Channel 764	19
Channel 765	15
Channel 766	14
Channel 767	12
Channel 768	11
Channel 769	20
Channel 770	18
Channel 771	16
Channel 772	9
Channel 773	24
Channel 774	20
Channel 775	20
Channel 776	18
Channel 777	17
Channel 778	18
Channel 779	32
Channel 780	16
Channel 781	15
Channel 782	14
Channel 783	20
Channel 784	23
Channel 785	22
Channel 786	16
Channel 787	23
Channel 788	25
Channel 789	18
Channel 790	21
Channel 791	25
Channel 792	23
Channel 793	24
Channel 794	24
Channel 795	19
Channel 796	21
Channel 797	23
Channel 798	36
Channel 799	37
Channel 800	36
Channel 801	25
Channel 802	32
Channel 803	34
Channel 804	29
Channel 805	24
Channel 806	21
Channel 807	38
Channel 808	32
Channel 809	27
Channel 810	20
Channel 811	24
Channel 812	18
Channel 813	22
Channel 814	15
Channel 815	19
Channel 816	21
Channel 817	21
Channel 818	11
Channel 819	17
Channel 820	18
Channel 821	13
Channel 822	18
Channel 823	21
Channel 824	13
Channel 825	22
Channel 826	9
Channel 827	13
Channel 828	14
Channel 829	12
Channel 830	18
Channel 831	15
Channel 832	19
Channel 833	10
Channel 834	18
Channel 835	19
Channel 836	15
Channel 837	19
Channel 838	14
Channel 839	16
Channel 840	23
Channel 841	11
Channel 842	16
Channel 843	20
Channel 844	19
Channel 845	17
Channel 846	19
Channel 847	19
Channel 848	22
Channel 849	14
Channel 850	24
Channel 851	21
Channel 852	22
Channel 853	19
Channel 854	15
Channel 855	22
Channel 856	15
Channel 857	21
Channel 858	20
Channel 859	18
Channel 860	20
Channel 861	16
Channel 862	27
Channel 863	19
Channel 864	25
Channel 865	17
Channel 866	11
Channel 867	26
Channel 868	32
Channel 869	19
Channel 870	25
Channel 871	22
Channel 872	22
Channel 873	15
Channel 874	23
Channel 875	30
Channel 876	18
Channel 877	18
Channel 878	20
Channel 879	17
Channel 880	22
Channel 881	29
Channel 882	19
Channel 883	23
Channel 884	16
Channel 885	17
Channel 886	14
Channel 887	22
Channel 888	11
Channel 889	17
Channel 890	17
Channel 891	18
Channel 892	10
Channel 893	12
Channel 894	11
Channel 895	22
Channel 896	21
Channel 897	21
Channel 898	7
Channel 899	20
Channel 900	22
Channel 901	20
Channel 902	23
Channel 903	14
Channel 904	18
Channel 905	22
Channel 906	21
Channel 907	25
Channel 908	16
Channel 909	21
Channel 910	16
Channel 911	23
Channel 912	12
Channel 913	26
Channel 914	23
Channel 915	17
Channel 916	16
Channel 917	24
Channel 918	22
Channel 919	18
Channel 920	22
Channel 921	25
Channel 922	18
Channel 923	21
Channel 924	27
Channel 925	21
Channel 926	19
Channel 927	26
Channel 928	15
Channel 929	19
Channel 930	24
Channel 931	16
Channel 932	23
Channel 933	27
Channel 934	20
Channel 935	32
Channel 936	22
Channel 937	19
Channel 938	23
Channel 939	31
Channel 940	25
Channel 941	23
Channel 942	26
Channel 943	27
Channel 944	28
Channel 945	16
Channel 946	25
Channel 947	28
Channel 948	35
Channel 949	26
Channel 950	26
Channel 951	28
Channel 952	26
Channel 953	24
Channel 954	29
Channel 955	26
Channel 956	28
Channel 957	20
Channel 958	21
Channel 959	34
Channel 960	15
Channel 961	26
Channel 962	20
Channel 963	18
Channel 964	22
Channel 965	26
Channel 966	18
Channel 967	17
Channel 968	22
Channel 969	24
Channel 970	26
Channel 971	28
Channel 972	18
Channel 973	18
Channel 974	26
Channel 975	29
Channel 976	27
Channel 977	28
Channel 978	25
Channel 979	34
Channel 980	16
Channel 981	20
Channel 982	28
Channel 983	26
Channel 984	32
Channel 985	28
Channel 986	29
Channel 987	25
Channel 988	33
Channel 989	23
Channel 990	31
Channel 991	24
Channel 992	22
Channel 993	22
Channel 994	31
Channel 995	25
Channel 996	17
Channel 997	24
Channel 998	17
Channel 999	21
Channel 1000	14
Channel 1001	31
Channel 1002	17
Channel 1003	17
Channel 1004	16
Channel 1005	19
Channel 1006	20
Channel 1007	18
Channel 1008	22
Channel 1009	12
Channel 1010	21
Channel 1011	23
Channel 1012	26
Channel 1013	31
Channel 1014	25
Channel 1015	16
Channel 1016	29
Channel 1017	20
Channel 1018	27
Channel 1019	23
Channel 1020	22
Channel 1021	28
Channel 1022	23
Channel 1023	17
Channel 1024	20
Channel 1025	28
Channel 1026	32
Channel 1027	20
Channel 1028	31
Channel 1029	30
Channel 1030	42
Channel 1031	33
Channel 1032	37
Channel 1033	29
Channel 1034	27
Channel 1035	30
Channel 1036	37
Channel 1037	23
Channel 1038	26
Channel 1039	32
Channel 1040	31
Channel 1041	28
Channel 1042	34
Channel 1043	27
Channel 1044	23
Channel 1045	13
Channel 1046	28
Channel 1047	29
Channel 1048	26
Channel 1049	25
Channel 1050	27
Channel 1051	24
Channel 1052	20
Channel 1053	31
Channel 1054	24
Channel 1055	37
Channel 1056	27
Channel 1057	15
Channel 1058	24
Channel 1059	24
Channel 1060	31
Channel 1061	17
Channel 1062	26
Channel 1063	17
Channel 1064	20
Channel 1065	27
Channel 1066	22
Channel 1067	24
Channel 1068	25
Channel 1069	20
Channel 1070	20
Channel 1071	25
Channel 1072	30
Channel 1073	30
Channel 1074	27
Channel 1075	23
Channel 1076	33
Channel 1077	33
Channel 1078	22
Channel 1079	26
Channel 1080	30
Channel 1081	31
Channel 1082	31
Channel 1083	24
Channel 1084	20
Channel 1085	26
Channel 1086	23
Channel 1087	24
Channel 1088	28
Channel 1089	33
Channel 1090	27
Channel 1091	35
Channel 1092	37
Channel 1093	36
Channel 1094	24
Channel 1095	31
Channel 1096	35
Channel 1097	26
Channel 1098	29
Channel 1099	21
Channel 1100	21
Channel 1101	34
Channel 1102	36
Channel 1103	30
Channel 1104	27
Channel 1105	41
Channel 1106	18
Channel 1107	33
Channel 1108	26
Channel 1109	31
Channel 1110	34
Channel 1111	30
Channel 1112	38
Channel 1113	34
Channel 1114	47
Channel 1115	32
Channel 1116	36
Channel 1117	35
Channel 1118	31
Channel 1119	31
Channel 1120	29
Channel 1121	30
Channel 1122	27
Channel 1123	30
Channel 1124	33
Channel 1125	26
Channel 1126	35
Channel 1127	44
Channel 1128	30
Channel 1129	41
Channel 1130	22
Channel 1131	40
Channel 1132	29
Channel 1133	39
Channel 1134	40
Channel 1135	39
Channel 1136	53
Channel 1137	39
Channel 1138	52
Channel 1139	22
Channel 1140	38
Channel 1141	45
Channel 1142	39
Channel 1143	40
Channel 1144	50
Channel 1145	50
Channel 1146	35
Channel 1147	49
Channel 1148	48
Channel 1149	52
Channel 1150	38
Channel 1151	41
Channel 1152	51
Channel 1153	47
Channel 1154	53
Channel 1155	55
Channel 1156	50
Channel 1157	44
Channel 1158	46
Channel 1159	48
Channel 1160	36
Channel 1161	44
Channel 1162	39
Channel 1163	52
Channel 1164	59
Channel 1165	44
Channel 1166	37
Channel 1167	47
Channel 1168	33
Channel 1169	50
Channel 1170	52
Channel 1171	45
Channel 1172	52
Channel 1173	62
Channel 1174	47
Channel 1175	65
Channel 1176	48
Channel 1177	68
Channel 1178	63
Channel 1179	53
Channel 1180	49
Channel 1181	60
Channel 1182	80
Channel 1183	56
Channel 1184	67
Channel 1185	64
Channel 1186	64
Channel 1187	63
Channel 1188	70
Channel 1189	74
Channel 1190	58
Channel 1191	67
Channel 1192	67
Channel 1193	65
Channel 1194	88
Channel 1195	72
Channel 1196	69
Channel 1197	84
Channel 1198	74
Channel 1199	98
Channel 1200	82
Channel 1201	89
Channel 1202	100
Channel 1203	102
Channel 1204	80
Channel 1205	102
Channel 1206	97
Channel 1207	124
Channel 1208	97
Channel 1209	107
Channel 1210	119
Channel 1211	104
Channel 1212	114
Channel 1213	124
Channel 1214	115
Channel 1215	107
Channel 1216	105
Channel 1217	119
Channel 1218	139
Channel 1219	131
Channel 1220	109
Channel 1221	127
Channel 1222	131
Channel 1223	161
Channel 1224	135
Channel 1225	125
Channel 1226	170
Channel 1227	146
Channel 1228	153
Channel 1229	146
Channel 1230	164
Channel 1231	170
Channel 1232	171
Channel 1233	144
Channel 1234	171
Channel 1235	174
Channel 1236	186
Channel 1237	204
Channel 1238	183
Channel 1239	182
Channel 1240	226
Channel 1241	214
Channel 1242	219
Channel 1243	204
Channel 1244	206
Channel 1245	258
Channel 1246	247
Channel 1247	262
Channel 1248	281
Channel 1249	256
Channel 1250	271
Channel 1251	283
Channel 1252	279
Channel 1253	319
Channel 1254	325
Channel 1255	357
Channel 1256	325
Channel 1257	342
Channel 1258	377
Channel 1259	380
Channel 1260	362
Channel 1261	417
Channel 1262	388
Channel 1263	423
Channel 1264	466
Channel 1265	420
Channel 1266	406
Channel 1267	471
Channel 1268	501
Channel 1269	463
Channel 1270	498
Channel 1271	540
Channel 1272	528
Channel 1273	541
Channel 1274	536
Channel 1275	547
Channel 1276	567
Channel 1277	550
Channel 1278	582
Channel 1279	612
Channel 1280	579
Channel 1281	590
Channel 1282	642
Channel 1283	599
Channel 1284	653
Channel 1285	602
Channel 1286	643
Channel 1287	670
Channel 1288	654
Channel 1289	608
Channel 1290	624
Channel 1291	712
Channel 1292	709
Channel 1293	672
Channel 1294	727
Channel 1295	651
Channel 1296	706
Channel 1297	726
Channel 1298	727
Channel 1299	760
Channel 1300	759
Channel 1301	767
Channel 1302	768
Channel 1303	772
Channel 1304	793
Channel 1305	797
Channel 1306	883
Channel 1307	910
Channel 1308	948
Channel 1309	941
Channel 1310	976
Channel 1311	1061
Channel 1312	1023
Channel 1313	1097
Channel 1314	1256
Channel 1315	1249
Channel 1316	1316
Channel 1317	1398
Channel 1318	1405
Channel 1319	1471
Channel 1320	1579
Channel 1321	1694
Channel 1322	1696
Channel 1323	1850
Channel 1324	1882
Channel 1325	1925
Channel 1326	2049
Channel 1327	2190
Channel 1328	2234
Channel 1329	2298
Channel 1330	2387
Channel 1331	2428
Channel 1332	2458
Channel 1333	2517
Channel 1334	2635
Channel 1335	2631
Channel 1336	2638
Channel 1337	2747
Channel 1338	2743
Channel 1339	2716
Channel 1340	2647
Channel 1341	2762
Channel 1342	2784
Channel 1343	2709
Channel 1344	2678
Channel 1345	2668
Channel 1346	2687
Channel 1347	2692
Channel 1348	2715
Channel 1349	2714
Channel 1350	2562
Channel 1351	2606
Channel 1352	2557
Channel 1353	2557
Channel 1354	2475
Channel 1355	2409
Channel 1356	2403
Channel 1357	2421
Channel 1358	2388
Channel 1359	2357
Channel 1360	2291
Channel 1361	2320
Channel 1362	2355
Channel 1363	2275
Channel 1364	2297
Channel 1365	2193
Channel 1366	2057
Channel 1367	2170
Channel 1368	2064
Channel 1369	2060
Channel 1370	2072
Channel 1371	1966
Channel 1372	2017
Channel 1373	1918
Channel 1374	1914
Channel 1375	1813
Channel 1376	1837
Channel 1377	1756
Channel 1378	1631
Channel 1379	1640
Channel 1380	1589
Channel 1381	1552
Channel 1382	1517
Channel 1383	1463
Channel 1384	1382
Channel 1385	1337
Channel 1386	1215
Channel 1387	1225
Channel 1388	1162
Channel 1389	1085
Channel 1390	1077
Channel 1391	948
Channel 1392	912
Channel 1393	876
Channel 1394	822
Channel 1395	746
Channel 1396	714
Channel 1397	684
Channel 1398	663
Channel 1399	626
Channel 1400	659
Channel 1401	552
Channel 1402	600
Channel 1403	636
Channel 1404	682
Channel 1405	680
Channel 1406	731
Channel 1407	773
Channel 1408	799
Channel 1409	837
Channel 1410	926
Channel 1411	990
Channel 1412	1105
Channel 1413	1150
Channel 1414	1185
Channel 1415	1275
Channel 1416	1408
Channel 1417	1441
Channel 1418	1477
Channel 1419	1541
Channel 1420	1474
Channel 1421	1461
Channel 1422	1498
Channel 1423	1421
Channel 1424	1351
Channel 1425	1332
Channel 1426	1207
Channel 1427	1114
Channel 1428	1032
Channel 1429	1030
Channel 1430	863
Channel 1431	769
Channel 1432	622
Channel 1433	558
Channel 1434	478
Channel 1435	429
Channel 1436	389
Channel 1437	340
Channel 1438	277
Channel 1439	217
Channel 1440	169
Channel 1441	194
Channel 1442	186
Channel 1443	166
Channel 1444	146
Channel 1445	126
Channel 1446	184
Channel 1447	168
Channel 1448	142
Channel 1449	165
Channel 1450	139
Channel 1451	158
Channel 1452	170
Channel 1453	145
Channel 1454	167
Channel 1455	164
Channel 1456	157
Channel 1457	175
Channel 1458	172
Channel 1459	190
Channel 1460	202
Channel 1461	219
Channel 1462	193
Channel 1463	215
Channel 1464	216
Channel 1465	205
Channel 1466	214
Channel 1467	260
Channel 1468	265
Channel 1469	278
Channel 1470	331
Channel 1471	298
Channel 1472	329
Channel 1473	318
Channel 1474	332
Channel 1475	341
Channel 1476	305
Channel 1477	375
Channel 1478	359
Channel 1479	376
Channel 1480	383
Channel 1481	368
Channel 1482	411
Channel 1483	433
Channel 1484	472
Channel 1485	416
Channel 1486	430
Channel 1487	423
Channel 1488	470
Channel 1489	436
Channel 1490	493
Channel 1491	462
Channel 1492	491
Channel 1493	450
Channel 1494	471
Channel 1495	458
Channel 1496	492
Channel 1497	440
Channel 1498	444
Channel 1499	445
Channel 1500	417
Channel 1501	446
Channel 1502	401
Channel 1503	438
Channel 1504	429
Channel 1505	411
Channel 1506	417
Channel 1507	413
Channel 1508	433
Channel 1509	423
Channel 1510	388
Channel 1511	426
Channel 1512	386
Channel 1513	389
Channel 1514	392
Channel 1515	377
Channel 1516	349
Channel 1517	365
Channel 1518	362
Channel 1519	387
Channel 1520	326
Channel 1521	357
Channel 1522	379
Channel 1523	355
Channel 1524	375
Channel 1525	330
Channel 1526	335
Channel 1527	361
Channel 1528	356
Channel 1529	378
Channel 1530	323
Channel 1531	323
Channel 1532	322
Channel 1533	298
Channel 1534	313
Channel 1535	325
Channel 1536	335
Channel 1537	298
Channel 1538	276
Channel 1539	280
Channel 1540	255
Channel 1541	296
Channel 1542	236
Channel 1543	236
Channel 1544	258
Channel 1545	251
Channel 1546	253
Channel 1547	259
Channel 1548	206
Channel 1549	220
Channel 1550	227
Channel 1551	213
Channel 1552	182
Channel 1553	192
Channel 1554	198
Channel 1555	172
Channel 1556	183
Channel 1557	176
Channel 1558	176
Channel 1559	160
Channel 1560	151
Channel 1561	142
Channel 1562	128
Channel 1563	122
Channel 1564	138
Channel 1565	120
Channel 1566	115
Channel 1567	115
Channel 1568	115
Channel 1569	121
Channel 1570	118
Channel 1571	101
Channel 1572	101
Channel 1573	110
Channel 1574	97
Channel 1575	111
Channel 1576	127
Channel 1577	136
Channel 1578	154
Channel 1579	140
Channel 1580	181
Channel 1581	170
Channel 1582	213
Channel 1583	204
Channel 1584	211
Channel 1585	231
Channel 1586	263
Channel 1587	305
Channel 1588	296
Channel 1589	333
Channel 1590	322
Channel 1591	349
Channel 1592	331
Channel 1593	308
Channel 1594	327
Channel 1595	300
Channel 1596	272
Channel 1597	308
Channel 1598	235
Channel 1599	220
Channel 1600	228
Channel 1601	187
Channel 1602	148
Channel 1603	153
Channel 1604	157
Channel 1605	119
Channel 1606	84
Channel 1607	100
Channel 1608	83
Channel 1609	81
Channel 1610	62
Channel 1611	55
Channel 1612	64
Channel 1613	58
Channel 1614	60
Channel 1615	74
Channel 1616	71
Channel 1617	70
Channel 1618	58
Channel 1619	72
Channel 1620	60
Channel 1621	59
Channel 1622	55
Channel 1623	73
Channel 1624	51
Channel 1625	47
Channel 1626	55
Channel 1627	47
Channel 1628	52
Channel 1629	51
Channel 1630	35
Channel 1631	31
Channel 1632	36
Channel 1633	24
Channel 1634	43
Channel 1635	28
Channel 1636	19
Channel 1637	18
Channel 1638	27
Channel 1639	23
Channel 1640	16
Channel 1641	20
Channel 1642	14
Channel 1643	13
Channel 1644	14
Channel 1645	18
Channel 1646	15
Channel 1647	17
Channel 1648	11
Channel 1649	21
Channel 1650	19
Channel 1651	14
Channel 1652	18
Channel 1653	16
Channel 1654	13
Channel 1655	18
Channel 1656	11
Channel 1657	14
Channel 1658	12
Channel 1659	9
Channel 1660	14
Channel 1661	17
Channel 1662	15
Channel 1663	24
Channel 1664	17
Channel 1665	22
Channel 1666	20
Channel 1667	16
Channel 1668	14
Channel 1669	15
Channel 1670	16
Channel 1671	18
Channel 1672	25
Channel 1673	22
Channel 1674	19
Channel 1675	12
Channel 1676	24
Channel 1677	18
Channel 1678	19
Channel 1679	22
Channel 1680	29
Channel 1681	17
Channel 1682	30
Channel 1683	31
Channel 1684	42
Channel 1685	44
Channel 1686	47
Channel 1687	59
Channel 1688	72
Channel 1689	100
Channel 1690	101
Channel 1691	126
Channel 1692	127
Channel 1693	185
Channel 1694	250
Channel 1695	273
Channel 1696	313
Channel 1697	366
Channel 1698	385
Channel 1699	427
Channel 1700	478
Channel 1701	545
Channel 1702	596
Channel 1703	651
Channel 1704	717
Channel 1705	772
Channel 1706	831
Channel 1707	861
Channel 1708	868
Channel 1709	966
Channel 1710	943
Channel 1711	1066
Channel 1712	998
Channel 1713	1117
Channel 1714	1072
Channel 1715	1050
Channel 1716	1022
Channel 1717	1079
Channel 1718	1090
Channel 1719	955
Channel 1720	899
Channel 1721	886
Channel 1722	882
Channel 1723	837
Channel 1724	718
Channel 1725	614
Channel 1726	569
Channel 1727	514
Channel 1728	466
Channel 1729	375
Channel 1730	323
Channel 1731	271
Channel 1732	214
Channel 1733	173
Channel 1734	151
Channel 1735	126
Channel 1736	78
Channel 1737	79
Channel 1738	59
Channel 1739	48
Channel 1740	45
Channel 1741	36
Channel 1742	27
Channel 1743	25
Channel 1744	15
Channel 1745	15
Channel 1746	20
Channel 1747	10
Channel 1748	9
Channel 1749	5
Channel 1750	11
Channel 1751	19
Channel 1752	11
Channel 1753	18
Channel 1754	14
Channel 1755	14
Channel 1756	16
Channel 1757	13
Channel 1758	12
Channel 1759	11
Channel 1760	11
Channel 1761	13
Channel 1762	11
Channel 1763	27
Channel 1764	15
Channel 1765	12
Channel 1766	16
Channel 1767	15
Channel 1768	10
Channel 1769	19
Channel 1770	10
Channel 1771	21
Channel 1772	11
Channel 1773	8
Channel 1774	11
Channel 1775	7
Channel 1776	9
Channel 1777	13
Channel 1778	10
Channel 1779	8
Channel 1780	8
Channel 1781	13
Channel 1782	14
Channel 1783	14
Channel 1784	11
Channel 1785	9
Channel 1786	14
Channel 1787	13
Channel 1788	6
Channel 1789	16
Channel 1790	11
Channel 1791	8
Channel 1792	11
Channel 1793	12
Channel 1794	13
Channel 1795	16
Channel 1796	14
Channel 1797	9
Channel 1798	12
Channel 1799	9
Channel 1800	10
Channel 1801	9
Channel 1802	7
Channel 1803	9
Channel 1804	14
Channel 1805	16
Channel 1806	13
Channel 1807	4
Channel 1808	12
Channel 1809	8
Channel 1810	10
Channel 1811	11
Channel 1812	11
Channel 1813	9
Channel 1814	9
Channel 1815	6
Channel 1816	14
Channel 1817	9
Channel 1818	12
Channel 1819	16
Channel 1820	15
Channel 1821	8
Channel 1822	10
Channel 1823	13
Channel 1824	12
Channel 1825	13
Channel 1826	12
Channel 1827	9
Channel 1828	14
Channel 1829	13
Channel 1830	6
Channel 1831	8
Channel 1832	13
Channel 1833	12
Channel 1834	17
Channel 1835	6
Channel 1836	9
Channel 1837	8
Channel 1838	7
Channel 1839	8
Channel 1840	11
Channel 1841	13
Channel 1842	14
Channel 1843	8
Channel 1844	6
Channel 1845	10
Channel 1846	15
Channel 1847	7
Channel 1848	13
Channel 1849	19
Channel 1850	9
Channel 1851	13
Channel 1852	13
Channel 1853	10
Channel 1854	15
Channel 1855	12
Channel 1856	16
Channel 1857	18
Channel 1858	13
Channel 1859	21
Channel 1860	15
Channel 1861	16
Channel 1862	12
Channel 1863	16
Channel 1864	15
Channel 1865	11
Channel 1866	7
Channel 1867	9
Channel 1868	6
Channel 1869	15
Channel 1870	11
Channel 1871	9
Channel 1872	13
Channel 1873	14
Channel 1874	20
Channel 1875	16
Channel 1876	12
Channel 1877	9
Channel 1878	14
Channel 1879	13
Channel 1880	14
Channel 1881	17
Channel 1882	9
Channel 1883	15
Channel 1884	23
Channel 1885	16
Channel 1886	10
Channel 1887	19
Channel 1888	11
Channel 1889	12
Channel 1890	12
Channel 1891	18
Channel 1892	17
Channel 1893	11
Channel 1894	15
Channel 1895	16
Channel 1896	16
Channel 1897	16
Channel 1898	11
Channel 1899	16
Channel 1900	21
Channel 1901	24
Channel 1902	19
Channel 1903	22
Channel 1904	22
Channel 1905	34
Channel 1906	35
Channel 1907	33
Channel 1908	41
Channel 1909	48
Channel 1910	57
Channel 1911	60
Channel 1912	85
Channel 1913	83
Channel 1914	81
Channel 1915	118
Channel 1916	126
Channel 1917	140
Channel 1918	174
Channel 1919	192
Channel 1920	220
Channel 1921	209
Channel 1922	221
Channel 1923	291
Channel 1924	268
Channel 1925	297
Channel 1926	243
Channel 1927	271
Channel 1928	279
Channel 1929	316
Channel 1930	316
Channel 1931	276
Channel 1932	265
Channel 1933	252
Channel 1934	256
Channel 1935	199
Channel 1936	208
Channel 1937	172
Channel 1938	162
Channel 1939	144
Channel 1940	132
Channel 1941	122
Channel 1942	85
Channel 1943	64
Channel 1944	68
Channel 1945	60
Channel 1946	51
Channel 1947	54
Channel 1948	33
Channel 1949	45
Channel 1950	34
Channel 1951	28
Channel 1952	40
Channel 1953	38
Channel 1954	24
Channel 1955	39
Channel 1956	35
Channel 1957	44
Channel 1958	40
Channel 1959	43
Channel 1960	53
Channel 1961	50
Channel 1962	52
Channel 1963	61
Channel 1964	43
Channel 1965	46
Channel 1966	57
Channel 1967	42
Channel 1968	44
Channel 1969	43
Channel 1970	49
Channel 1971	47
Channel 1972	33
Channel 1973	38
Channel 1974	38
Channel 1975	38
Channel 1976	37
Channel 1977	21
Channel 1978	28
Channel 1979	22
Channel 1980	19
Channel 1981	15
Channel 1982	26
Channel 1983	17
Channel 1984	5
Channel 1985	5
Channel 1986	16
Channel 1987	8
Channel 1988	4
Channel 1989	9
Channel 1990	3
Channel 1991	6
Channel 1992	3
Channel 1993	6
Channel 1994	2
[truncated: 2,102 more rows]
