# Supplementary material for: A dataset of 112 ligands for the preconcentration of mercury, uranium, lanthanum and other pollutants and heavy metals in water
Source: Data Brief. 2020 Feb 4;29:105236. doi: 10.1016/j.dib.2020.105236 (PMC7033335; doi:10.1016/j.dib.2020.105236)
Supplement: Multimedia component 84_Phenyl Acetate 99 _spl_ [file mmc84.txt]

Kalib 1	-0.354346
Kalib 2	0.012554
Kalib 3	0.001788
Kalib 4	0.000419
Kalib Square	0.000000
Kalib Fano	0.010361
Channel 1	0
Channel 2	0
Channel 3	0
Channel 4	0
Channel 5	0
Channel 6	0
Channel 7	0
Channel 8	0
Channel 9	0
Channel 10	0
Channel 11	0
Channel 12	0
Channel 13	3
Channel 14	21
Channel 15	86
Channel 16	339
Channel 17	1132
Channel 18	3489
Channel 19	9930
Channel 20	24834
Channel 21	56387
Channel 22	111970
Channel 23	203843
Channel 24	329075
Channel 25	476338
Channel 26	621186
Channel 27	735938
Channel 28	774622
Channel 29	732780
Channel 30	627552
Channel 31	479199
Channel 32	325589
Channel 33	199833
Channel 34	111027
Channel 35	54671
Channel 36	23918
Channel 37	9446
Channel 38	3248
Channel 39	1099
Channel 40	312
Channel 41	89
Channel 42	32
Channel 43	20
Channel 44	9
Channel 45	11
Channel 46	10
Channel 47	5
Channel 48	3
Channel 49	6
Channel 50	6
Channel 51	5
Channel 52	8
Channel 53	3
Channel 54	3
Channel 55	4
Channel 56	2
Channel 57	7
Channel 58	0
Channel 59	3
Channel 60	5
Channel 61	4
Channel 62	4
Channel 63	2
Channel 64	3
Channel 65	1
Channel 66	0
Channel 67	4
Channel 68	6
Channel 69	0
Channel 70	1
Channel 71	3
Channel 72	0
Channel 73	0
Channel 74	0
Channel 75	1
Channel 76	1
Channel 77	2
Channel 78	35
Channel 79	71
Channel 80	57
Channel 81	72
Channel 82	66
Channel 83	67
Channel 84	58
Channel 85	50
Channel 86	59
Channel 87	62
Channel 88	64
Channel 89	63
Channel 90	64
Channel 91	62
Channel 92	64
Channel 93	58
Channel 94	60
Channel 95	55
Channel 96	55
Channel 97	72
Channel 98	71
Channel 99	70
Channel 100	60
Channel 101	58
Channel 102	46
Channel 103	55
Channel 104	51
Channel 105	49
Channel 106	73
Channel 107	59
Channel 108	45
Channel 109	55
Channel 110	64
Channel 111	64
Channel 112	50
Channel 113	51
Channel 114	68
Channel 115	59
Channel 116	61
Channel 117	57
Channel 118	52
Channel 119	57
Channel 120	48
Channel 121	68
Channel 122	64
Channel 123	64
Channel 124	67
Channel 125	56
Channel 126	51
Channel 127	61
Channel 128	37
Channel 129	57
Channel 130	55
Channel 131	45
Channel 132	48
Channel 133	50
Channel 134	51
Channel 135	46
Channel 136	39
Channel 137	34
Channel 138	36
Channel 139	42
Channel 140	34
Channel 141	26
Channel 142	49
Channel 143	36
Channel 144	35
Channel 145	34
Channel 146	25
Channel 147	26
Channel 148	33
Channel 149	34
Channel 150	35
Channel 151	31
Channel 152	40
Channel 153	43
Channel 154	36
Channel 155	42
Channel 156	32
Channel 157	21
Channel 158	39
Channel 159	34
Channel 160	35
Channel 161	24
Channel 162	32
Channel 163	24
Channel 164	32
Channel 165	36
Channel 166	26
Channel 167	23
Channel 168	19
Channel 169	23
Channel 170	33
Channel 171	31
Channel 172	35
Channel 173	20
Channel 174	42
Channel 175	35
Channel 176	27
Channel 177	34
Channel 178	29
Channel 179	28
Channel 180	34
Channel 181	31
Channel 182	43
Channel 183	34
Channel 184	43
Channel 185	36
Channel 186	54
Channel 187	33
Channel 188	30
Channel 189	36
Channel 190	40
Channel 191	29
Channel 192	29
Channel 193	27
Channel 194	40
Channel 195	26
Channel 196	27
Channel 197	29
Channel 198	25
Channel 199	33
Channel 200	43
Channel 201	32
Channel 202	35
Channel 203	36
Channel 204	35
Channel 205	36
Channel 206	32
Channel 207	36
Channel 208	53
Channel 209	59
Channel 210	61
Channel 211	58
Channel 212	54
Channel 213	65
Channel 214	60
Channel 215	67
Channel 216	58
Channel 217	59
Channel 218	47
Channel 219	59
Channel 220	64
Channel 221	50
Channel 222	60
Channel 223	48
Channel 224	49
Channel 225	36
Channel 226	40
Channel 227	55
Channel 228	57
Channel 229	39
Channel 230	35
Channel 231	37
Channel 232	44
Channel 233	38
Channel 234	30
Channel 235	25
Channel 236	33
Channel 237	28
Channel 238	34
Channel 239	35
Channel 240	31
Channel 241	30
Channel 242	31
Channel 243	34
Channel 244	42
Channel 245	43
Channel 246	45
Channel 247	57
Channel 248	68
Channel 249	91
Channel 250	84
Channel 251	146
Channel 252	139
Channel 253	195
Channel 254	213
Channel 255	258
Channel 256	329
Channel 257	356
Channel 258	479
Channel 259	600
Channel 260	739
Channel 261	861
Channel 262	1029
Channel 263	1116
Channel 264	1168
Channel 265	1151
Channel 266	1133
Channel 267	1069
Channel 268	892
Channel 269	750
Channel 270	558
Channel 271	421
Channel 272	322
Channel 273	215
Channel 274	162
Channel 275	152
Channel 276	125
Channel 277	128
Channel 278	127
Channel 279	105
Channel 280	123
Channel 281	141
Channel 282	143
Channel 283	153
Channel 284	171
Channel 285	129
Channel 286	130
Channel 287	115
Channel 288	105
Channel 289	91
Channel 290	51
Channel 291	52
Channel 292	34
Channel 293	29
Channel 294	28
Channel 295	32
Channel 296	17
Channel 297	19
Channel 298	20
Channel 299	18
Channel 300	13
Channel 301	20
Channel 302	11
Channel 303	10
Channel 304	22
Channel 305	15
Channel 306	20
Channel 307	17
Channel 308	14
Channel 309	24
Channel 310	15
Channel 311	27
Channel 312	33
Channel 313	31
Channel 314	39
Channel 315	56
Channel 316	66
Channel 317	71
Channel 318	105
Channel 319	117
Channel 320	162
Channel 321	180
Channel 322	175
Channel 323	170
Channel 324	191
Channel 325	163
Channel 326	167
Channel 327	129
Channel 328	118
Channel 329	77
Channel 330	71
Channel 331	44
Channel 332	31
Channel 333	43
Channel 334	18
Channel 335	17
Channel 336	16
Channel 337	17
Channel 338	25
Channel 339	22
Channel 340	11
Channel 341	25
Channel 342	20
Channel 343	30
Channel 344	30
Channel 345	31
Channel 346	25
Channel 347	29
Channel 348	31
Channel 349	37
Channel 350	35
Channel 351	36
Channel 352	40
Channel 353	30
Channel 354	23
Channel 355	29
Channel 356	16
Channel 357	17
Channel 358	14
Channel 359	17
Channel 360	10
Channel 361	13
Channel 362	11
Channel 363	8
Channel 364	7
Channel 365	11
Channel 366	11
Channel 367	13
Channel 368	17
Channel 369	13
Channel 370	10
Channel 371	12
Channel 372	17
Channel 373	10
Channel 374	20
Channel 375	6
Channel 376	9
Channel 377	20
Channel 378	10
Channel 379	16
Channel 380	14
Channel 381	13
Channel 382	11
Channel 383	21
Channel 384	16
Channel 385	8
Channel 386	14
Channel 387	14
Channel 388	15
Channel 389	13
Channel 390	18
Channel 391	17
Channel 392	13
Channel 393	16
Channel 394	15
Channel 395	18
Channel 396	21
Channel 397	15
Channel 398	16
Channel 399	13
Channel 400	19
Channel 401	17
Channel 402	16
Channel 403	16
Channel 404	10
Channel 405	20
Channel 406	17
Channel 407	18
Channel 408	9
Channel 409	13
Channel 410	14
Channel 411	16
Channel 412	15
Channel 413	14
Channel 414	9
Channel 415	7
Channel 416	6
Channel 417	8
Channel 418	14
Channel 419	15
Channel 420	13
Channel 421	7
Channel 422	8
Channel 423	14
Channel 424	7
Channel 425	15
Channel 426	12
Channel 427	11
Channel 428	16
Channel 429	9
Channel 430	9
Channel 431	13
Channel 432	13
Channel 433	15
Channel 434	21
Channel 435	14
Channel 436	13
Channel 437	14
Channel 438	13
Channel 439	8
Channel 440	7
Channel 441	17
Channel 442	9
Channel 443	7
Channel 444	16
Channel 445	15
Channel 446	23
Channel 447	11
Channel 448	18
Channel 449	19
Channel 450	22
Channel 451	26
Channel 452	27
Channel 453	36
Channel 454	48
Channel 455	47
Channel 456	55
Channel 457	76
Channel 458	74
Channel 459	85
Channel 460	88
Channel 461	76
Channel 462	90
Channel 463	51
Channel 464	71
Channel 465	41
Channel 466	47
Channel 467	44
Channel 468	22
Channel 469	24
Channel 470	20
Channel 471	11
Channel 472	19
Channel 473	20
Channel 474	15
Channel 475	14
Channel 476	10
Channel 477	13
Channel 478	8
Channel 479	8
Channel 480	13
Channel 481	18
Channel 482	11
Channel 483	18
Channel 484	14
Channel 485	17
Channel 486	21
Channel 487	9
Channel 488	13
Channel 489	16
Channel 490	17
Channel 491	17
Channel 492	19
Channel 493	19
Channel 494	19
Channel 495	23
Channel 496	23
Channel 497	26
Channel 498	37
Channel 499	26
Channel 500	30
Channel 501	26
Channel 502	31
Channel 503	37
Channel 504	34
Channel 505	30
Channel 506	26
Channel 507	25
Channel 508	22
Channel 509	21
Channel 510	21
Channel 511	14
Channel 512	20
Channel 513	13
Channel 514	18
Channel 515	16
Channel 516	12
Channel 517	20
Channel 518	11
Channel 519	8
Channel 520	11
Channel 521	21
Channel 522	17
Channel 523	29
Channel 524	21
Channel 525	34
Channel 526	36
Channel 527	42
Channel 528	56
Channel 529	62
Channel 530	91
Channel 531	127
Channel 532	158
Channel 533	200
Channel 534	210
Channel 535	290
Channel 536	277
Channel 537	336
Channel 538	382
Channel 539	365
Channel 540	367
Channel 541	336
Channel 542	308
Channel 543	278
Channel 544	214
Channel 545	206
Channel 546	155
Channel 547	144
Channel 548	75
Channel 549	70
Channel 550	47
Channel 551	29
Channel 552	25
Channel 553	15
Channel 554	12
Channel 555	17
Channel 556	17
Channel 557	12
Channel 558	15
Channel 559	13
Channel 560	18
Channel 561	11
Channel 562	15
Channel 563	11
Channel 564	16
Channel 565	21
Channel 566	14
Channel 567	11
Channel 568	17
Channel 569	15
Channel 570	10
Channel 571	10
Channel 572	15
Channel 573	15
Channel 574	8
Channel 575	16
Channel 576	23
Channel 577	15
Channel 578	19
Channel 579	30
Channel 580	20
Channel 581	25
Channel 582	29
Channel 583	29
Channel 584	34
Channel 585	61
Channel 586	58
Channel 587	73
Channel 588	68
Channel 589	64
Channel 590	57
Channel 591	69
Channel 592	66
Channel 593	71
Channel 594	65
Channel 595	62
Channel 596	64
Channel 597	60
Channel 598	47
Channel 599	38
Channel 600	27
Channel 601	27
Channel 602	20
Channel 603	21
Channel 604	21
Channel 605	18
Channel 606	21
Channel 607	19
Channel 608	12
Channel 609	22
Channel 610	18
Channel 611	37
Channel 612	26
Channel 613	33
Channel 614	64
Channel 615	54
Channel 616	89
Channel 617	100
Channel 618	109
Channel 619	129
Channel 620	158
Channel 621	169
Channel 622	159
Channel 623	229
Channel 624	226
Channel 625	204
Channel 626	221
Channel 627	203
Channel 628	177
Channel 629	131
Channel 630	134
Channel 631	100
Channel 632	106
Channel 633	79
Channel 634	54
Channel 635	52
Channel 636	40
Channel 637	29
Channel 638	34
Channel 639	22
Channel 640	18
Channel 641	17
Channel 642	10
Channel 643	13
Channel 644	18
Channel 645	12
Channel 646	8
Channel 647	12
Channel 648	11
Channel 649	8
Channel 650	12
Channel 651	12
Channel 652	17
Channel 653	21
Channel 654	13
Channel 655	12
Channel 656	16
Channel 657	19
Channel 658	13
Channel 659	17
Channel 660	18
Channel 661	27
Channel 662	30
Channel 663	30
Channel 664	24
Channel 665	32
Channel 666	32
Channel 667	34
Channel 668	45
Channel 669	28
Channel 670	38
Channel 671	45
Channel 672	33
Channel 673	33
Channel 674	36
Channel 675	30
Channel 676	38
Channel 677	29
Channel 678	27
Channel 679	34
Channel 680	31
Channel 681	24
Channel 682	39
Channel 683	42
Channel 684	45
Channel 685	64
Channel 686	44
Channel 687	39
Channel 688	58
Channel 689	57
Channel 690	62
Channel 691	50
Channel 692	42
Channel 693	48
Channel 694	31
Channel 695	40
Channel 696	22
Channel 697	16
Channel 698	25
Channel 699	25
Channel 700	21
Channel 701	19
Channel 702	17
Channel 703	18
Channel 704	25
Channel 705	26
Channel 706	30
Channel 707	29
Channel 708	39
Channel 709	52
Channel 710	38
Channel 711	49
Channel 712	56
Channel 713	65
Channel 714	58
Channel 715	56
Channel 716	64
Channel 717	100
Channel 718	76
Channel 719	66
Channel 720	70
Channel 721	69
Channel 722	58
Channel 723	56
Channel 724	43
Channel 725	35
Channel 726	35
Channel 727	38
Channel 728	21
Channel 729	22
Channel 730	27
Channel 731	18
Channel 732	18
Channel 733	18
Channel 734	19
Channel 735	18
Channel 736	19
Channel 737	22
Channel 738	23
Channel 739	17
Channel 740	17
Channel 741	15
Channel 742	19
Channel 743	35
Channel 744	14
Channel 745	11
Channel 746	17
Channel 747	10
Channel 748	13
Channel 749	15
Channel 750	24
Channel 751	24
Channel 752	18
Channel 753	14
Channel 754	12
Channel 755	18
Channel 756	15
Channel 757	16
Channel 758	16
Channel 759	21
Channel 760	17
Channel 761	22
Channel 762	19
Channel 763	17
Channel 764	13
Channel 765	16
Channel 766	15
Channel 767	21
Channel 768	15
Channel 769	19
Channel 770	19
Channel 771	11
Channel 772	16
Channel 773	13
Channel 774	19
Channel 775	21
Channel 776	17
Channel 777	16
Channel 778	25
Channel 779	21
Channel 780	20
Channel 781	25
Channel 782	21
Channel 783	15
Channel 784	21
Channel 785	24
Channel 786	25
Channel 787	30
Channel 788	18
Channel 789	25
Channel 790	19
Channel 791	28
Channel 792	36
Channel 793	26
Channel 794	21
Channel 795	23
Channel 796	26
Channel 797	28
Channel 798	25
Channel 799	33
Channel 800	33
Channel 801	27
Channel 802	28
Channel 803	38
Channel 804	28
Channel 805	28
Channel 806	20
Channel 807	23
Channel 808	26
Channel 809	21
Channel 810	18
Channel 811	21
Channel 812	21
Channel 813	18
Channel 814	22
Channel 815	15
Channel 816	23
Channel 817	21
Channel 818	21
Channel 819	20
Channel 820	13
Channel 821	16
Channel 822	17
Channel 823	16
Channel 824	11
Channel 825	18
Channel 826	20
Channel 827	26
Channel 828	14
Channel 829	13
Channel 830	21
Channel 831	13
Channel 832	16
Channel 833	14
Channel 834	17
Channel 835	19
Channel 836	12
Channel 837	27
Channel 838	12
Channel 839	26
Channel 840	14
Channel 841	27
Channel 842	26
Channel 843	17
Channel 844	16
Channel 845	22
Channel 846	16
Channel 847	14
Channel 848	10
Channel 849	27
Channel 850	15
Channel 851	14
Channel 852	23
Channel 853	16
Channel 854	26
Channel 855	24
Channel 856	16
Channel 857	26
Channel 858	15
Channel 859	21
Channel 860	17
Channel 861	26
Channel 862	22
Channel 863	17
Channel 864	10
Channel 865	23
Channel 866	20
Channel 867	18
Channel 868	30
Channel 869	18
Channel 870	23
Channel 871	21
Channel 872	25
Channel 873	28
Channel 874	20
Channel 875	28
Channel 876	20
Channel 877	31
Channel 878	16
Channel 879	26
Channel 880	22
Channel 881	17
Channel 882	21
Channel 883	17
Channel 884	22
Channel 885	20
Channel 886	28
Channel 887	26
Channel 888	22
Channel 889	17
Channel 890	19
Channel 891	14
Channel 892	23
Channel 893	21
Channel 894	23
Channel 895	32
Channel 896	21
Channel 897	18
Channel 898	14
Channel 899	16
Channel 900	24
Channel 901	16
Channel 902	22
Channel 903	18
Channel 904	32
Channel 905	17
Channel 906	23
Channel 907	20
Channel 908	15
Channel 909	19
Channel 910	18
Channel 911	25
Channel 912	25
Channel 913	27
Channel 914	17
Channel 915	19
Channel 916	25
Channel 917	12
Channel 918	19
Channel 919	19
Channel 920	22
Channel 921	24
Channel 922	19
Channel 923	23
Channel 924	20
Channel 925	17
Channel 926	32
Channel 927	20
Channel 928	24
Channel 929	26
Channel 930	22
Channel 931	18
Channel 932	22
Channel 933	25
Channel 934	18
Channel 935	25
Channel 936	17
Channel 937	25
Channel 938	21
Channel 939	27
Channel 940	21
Channel 941	27
Channel 942	28
Channel 943	33
Channel 944	32
Channel 945	25
Channel 946	30
Channel 947	37
Channel 948	27
Channel 949	26
Channel 950	33
Channel 951	33
Channel 952	22
Channel 953	18
Channel 954	14
Channel 955	24
Channel 956	22
Channel 957	29
Channel 958	26
Channel 959	28
Channel 960	28
Channel 961	19
Channel 962	26
Channel 963	24
Channel 964	20
Channel 965	19
Channel 966	15
Channel 967	30
Channel 968	21
Channel 969	32
Channel 970	30
Channel 971	14
Channel 972	31
Channel 973	24
Channel 974	32
Channel 975	27
Channel 976	32
Channel 977	23
Channel 978	25
Channel 979	33
Channel 980	23
Channel 981	25
Channel 982	31
Channel 983	21
Channel 984	32
Channel 985	22
Channel 986	26
Channel 987	20
Channel 988	30
Channel 989	28
Channel 990	30
Channel 991	26
Channel 992	22
Channel 993	21
Channel 994	22
Channel 995	27
Channel 996	28
Channel 997	17
Channel 998	20
Channel 999	25
Channel 1000	23
Channel 1001	18
Channel 1002	20
Channel 1003	20
Channel 1004	25
Channel 1005	27
Channel 1006	24
Channel 1007	22
Channel 1008	21
Channel 1009	22
Channel 1010	30
Channel 1011	25
Channel 1012	15
Channel 1013	36
Channel 1014	20
Channel 1015	22
Channel 1016	18
Channel 1017	16
Channel 1018	26
Channel 1019	27
Channel 1020	26
Channel 1021	24
Channel 1022	22
Channel 1023	26
Channel 1024	31
Channel 1025	25
Channel 1026	26
Channel 1027	28
Channel 1028	30
Channel 1029	36
Channel 1030	26
Channel 1031	32
Channel 1032	34
Channel 1033	34
Channel 1034	38
Channel 1035	41
Channel 1036	29
Channel 1037	35
Channel 1038	42
Channel 1039	30
Channel 1040	36
Channel 1041	41
Channel 1042	25
Channel 1043	29
Channel 1044	25
Channel 1045	24
Channel 1046	29
Channel 1047	30
Channel 1048	31
Channel 1049	32
Channel 1050	29
Channel 1051	20
Channel 1052	27
Channel 1053	23
Channel 1054	24
Channel 1055	22
Channel 1056	34
Channel 1057	29
Channel 1058	22
Channel 1059	30
Channel 1060	18
Channel 1061	30
Channel 1062	40
Channel 1063	34
Channel 1064	29
Channel 1065	36
Channel 1066	23
Channel 1067	32
Channel 1068	27
Channel 1069	24
Channel 1070	24
Channel 1071	31
Channel 1072	32
Channel 1073	32
Channel 1074	26
Channel 1075	28
Channel 1076	27
Channel 1077	29
Channel 1078	22
Channel 1079	25
Channel 1080	26
Channel 1081	29
Channel 1082	26
Channel 1083	28
Channel 1084	32
Channel 1085	34
Channel 1086	32
Channel 1087	32
Channel 1088	37
Channel 1089	28
Channel 1090	28
Channel 1091	26
Channel 1092	40
Channel 1093	39
Channel 1094	31
Channel 1095	36
Channel 1096	20
Channel 1097	26
Channel 1098	25
Channel 1099	26
Channel 1100	38
Channel 1101	46
Channel 1102	31
Channel 1103	37
Channel 1104	32
Channel 1105	41
Channel 1106	32
Channel 1107	28
Channel 1108	28
Channel 1109	33
Channel 1110	31
Channel 1111	30
Channel 1112	33
Channel 1113	33
Channel 1114	25
Channel 1115	40
Channel 1116	48
Channel 1117	31
Channel 1118	32
Channel 1119	32
Channel 1120	30
Channel 1121	39
Channel 1122	26
Channel 1123	31
Channel 1124	38
Channel 1125	28
Channel 1126	38
Channel 1127	34
Channel 1128	44
Channel 1129	29
Channel 1130	43
Channel 1131	44
Channel 1132	43
Channel 1133	44
Channel 1134	48
Channel 1135	34
Channel 1136	34
Channel 1137	34
Channel 1138	44
Channel 1139	33
Channel 1140	46
Channel 1141	46
Channel 1142	33
Channel 1143	31
Channel 1144	32
Channel 1145	38
Channel 1146	47
Channel 1147	36
Channel 1148	50
Channel 1149	45
Channel 1150	37
Channel 1151	40
Channel 1152	55
Channel 1153	34
Channel 1154	37
Channel 1155	58
Channel 1156	57
Channel 1157	39
Channel 1158	49
Channel 1159	42
Channel 1160	49
Channel 1161	47
Channel 1162	53
Channel 1163	51
Channel 1164	54
Channel 1165	61
Channel 1166	62
Channel 1167	42
Channel 1168	42
Channel 1169	47
Channel 1170	52
Channel 1171	69
Channel 1172	49
Channel 1173	52
Channel 1174	62
Channel 1175	66
Channel 1176	57
Channel 1177	56
Channel 1178	57
Channel 1179	54
Channel 1180	68
Channel 1181	65
Channel 1182	69
Channel 1183	70
Channel 1184	67
Channel 1185	67
Channel 1186	72
Channel 1187	72
Channel 1188	56
Channel 1189	73
Channel 1190	74
Channel 1191	75
Channel 1192	91
Channel 1193	89
Channel 1194	79
Channel 1195	84
Channel 1196	85
Channel 1197	87
Channel 1198	80
Channel 1199	71
Channel 1200	114
Channel 1201	120
Channel 1202	82
Channel 1203	102
Channel 1204	91
Channel 1205	102
Channel 1206	88
Channel 1207	88
Channel 1208	117
Channel 1209	115
Channel 1210	117
Channel 1211	119
Channel 1212	104
Channel 1213	88
Channel 1214	119
Channel 1215	123
Channel 1216	139
Channel 1217	126
Channel 1218	135
Channel 1219	121
Channel 1220	124
Channel 1221	121
Channel 1222	151
Channel 1223	135
Channel 1224	147
Channel 1225	140
Channel 1226	189
Channel 1227	132
Channel 1228	161
Channel 1229	186
Channel 1230	168
Channel 1231	175
Channel 1232	162
Channel 1233	170
Channel 1234	172
Channel 1235	210
Channel 1236	173
Channel 1237	199
Channel 1238	214
Channel 1239	194
Channel 1240	248
Channel 1241	196
Channel 1242	246
Channel 1243	225
Channel 1244	251
Channel 1245	267
Channel 1246	243
Channel 1247	289
Channel 1248	257
Channel 1249	272
Channel 1250	304
Channel 1251	326
Channel 1252	331
Channel 1253	335
Channel 1254	363
Channel 1255	336
Channel 1256	353
Channel 1257	395
Channel 1258	402
Channel 1259	386
Channel 1260	404
Channel 1261	407
Channel 1262	459
Channel 1263	471
Channel 1264	465
Channel 1265	463
Channel 1266	477
Channel 1267	512
Channel 1268	517
Channel 1269	523
Channel 1270	520
Channel 1271	544
Channel 1272	564
Channel 1273	567
Channel 1274	592
Channel 1275	591
Channel 1276	596
Channel 1277	650
Channel 1278	665
Channel 1279	605
Channel 1280	628
Channel 1281	657
Channel 1282	654
Channel 1283	674
Channel 1284	643
Channel 1285	645
Channel 1286	676
Channel 1287	643
Channel 1288	700
Channel 1289	651
Channel 1290	694
Channel 1291	729
Channel 1292	686
Channel 1293	693
Channel 1294	652
Channel 1295	739
Channel 1296	740
Channel 1297	722
Channel 1298	762
Channel 1299	746
Channel 1300	710
Channel 1301	747
Channel 1302	807
Channel 1303	776
Channel 1304	855
Channel 1305	815
Channel 1306	873
Channel 1307	936
Channel 1308	905
Channel 1309	963
Channel 1310	1071
Channel 1311	1124
Channel 1312	1076
Channel 1313	1160
Channel 1314	1214
Channel 1315	1312
Channel 1316	1362
Channel 1317	1410
Channel 1318	1482
Channel 1319	1571
Channel 1320	1694
Channel 1321	1738
Channel 1322	1711
Channel 1323	1796
Channel 1324	1957
Channel 1325	2054
Channel 1326	2058
Channel 1327	2222
Channel 1328	2231
Channel 1329	2336
Channel 1330	2384
Channel 1331	2458
Channel 1332	2513
Channel 1333	2630
Channel 1334	2594
Channel 1335	2760
Channel 1336	2713
Channel 1337	2747
Channel 1338	2761
Channel 1339	2801
Channel 1340	2751
Channel 1341	2848
Channel 1342	2823
Channel 1343	2776
Channel 1344	2825
Channel 1345	2820
Channel 1346	2787
Channel 1347	2842
Channel 1348	2752
Channel 1349	2758
Channel 1350	2766
Channel 1351	2629
Channel 1352	2600
Channel 1353	2691
Channel 1354	2597
Channel 1355	2515
Channel 1356	2589
Channel 1357	2559
Channel 1358	2471
Channel 1359	2355
Channel 1360	2401
Channel 1361	2312
Channel 1362	2351
Channel 1363	2306
Channel 1364	2249
Channel 1365	2263
Channel 1366	2143
Channel 1367	2160
Channel 1368	2133
Channel 1369	2158
Channel 1370	2157
Channel 1371	1974
Channel 1372	1997
Channel 1373	1876
Channel 1374	1986
Channel 1375	1943
Channel 1376	1760
Channel 1377	1838
Channel 1378	1703
Channel 1379	1714
Channel 1380	1701
Channel 1381	1583
Channel 1382	1492
Channel 1383	1487
Channel 1384	1347
Channel 1385	1333
Channel 1386	1280
Channel 1387	1204
Channel 1388	1140
Channel 1389	1134
Channel 1390	1085
Channel 1391	1016
Channel 1392	965
Channel 1393	900
Channel 1394	808
Channel 1395	824
Channel 1396	745
Channel 1397	711
Channel 1398	696
Channel 1399	696
Channel 1400	652
Channel 1401	603
Channel 1402	614
Channel 1403	670
Channel 1404	691
Channel 1405	720
Channel 1406	722
Channel 1407	742
Channel 1408	852
Channel 1409	889
Channel 1410	942
Channel 1411	1063
Channel 1412	1124
Channel 1413	1187
Channel 1414	1159
Channel 1415	1309
Channel 1416	1392
Channel 1417	1362
Channel 1418	1518
Channel 1419	1563
Channel 1420	1512
Channel 1421	1463
Channel 1422	1483
Channel 1423	1459
Channel 1424	1352
Channel 1425	1391
Channel 1426	1245
Channel 1427	1163
Channel 1428	1030
Channel 1429	943
Channel 1430	854
Channel 1431	807
Channel 1432	741
Channel 1433	600
Channel 1434	505
Channel 1435	496
Channel 1436	434
Channel 1437	343
Channel 1438	287
Channel 1439	259
Channel 1440	241
Channel 1441	237
Channel 1442	178
Channel 1443	154
Channel 1444	153
Channel 1445	165
Channel 1446	150
Channel 1447	178
Channel 1448	154
Channel 1449	153
Channel 1450	139
Channel 1451	169
Channel 1452	179
Channel 1453	174
Channel 1454	150
Channel 1455	170
Channel 1456	185
Channel 1457	172
Channel 1458	177
Channel 1459	189
Channel 1460	200
Channel 1461	189
Channel 1462	199
Channel 1463	200
Channel 1464	219
Channel 1465	216
Channel 1466	265
Channel 1467	283
Channel 1468	235
Channel 1469	302
Channel 1470	303
Channel 1471	300
Channel 1472	355
Channel 1473	285
Channel 1474	325
Channel 1475	344
Channel 1476	375
Channel 1477	368
Channel 1478	407
Channel 1479	402
Channel 1480	391
Channel 1481	411
Channel 1482	435
Channel 1483	411
Channel 1484	412
Channel 1485	413
Channel 1486	458
Channel 1487	464
Channel 1488	489
Channel 1489	469
Channel 1490	454
Channel 1491	482
Channel 1492	486
Channel 1493	447
Channel 1494	525
Channel 1495	471
Channel 1496	471
Channel 1497	482
Channel 1498	459
Channel 1499	490
Channel 1500	423
Channel 1501	482
Channel 1502	461
Channel 1503	454
Channel 1504	443
Channel 1505	417
Channel 1506	417
Channel 1507	430
Channel 1508	416
Channel 1509	435
Channel 1510	418
Channel 1511	421
Channel 1512	394
Channel 1513	403
Channel 1514	395
Channel 1515	374
Channel 1516	389
Channel 1517	410
Channel 1518	330
Channel 1519	361
Channel 1520	391
Channel 1521	351
Channel 1522	325
Channel 1523	356
Channel 1524	379
Channel 1525	346
Channel 1526	352
Channel 1527	395
Channel 1528	326
Channel 1529	315
Channel 1530	346
Channel 1531	345
Channel 1532	348
Channel 1533	316
Channel 1534	322
Channel 1535	312
Channel 1536	299
Channel 1537	310
Channel 1538	298
Channel 1539	288
Channel 1540	304
Channel 1541	275
Channel 1542	306
Channel 1543	283
Channel 1544	274
Channel 1545	242
Channel 1546	273
Channel 1547	221
Channel 1548	243
Channel 1549	251
Channel 1550	210
Channel 1551	215
Channel 1552	219
Channel 1553	195
Channel 1554	182
Channel 1555	174
Channel 1556	168
Channel 1557	189
Channel 1558	171
Channel 1559	151
Channel 1560	134
Channel 1561	154
Channel 1562	140
Channel 1563	132
Channel 1564	125
Channel 1565	123
Channel 1566	141
Channel 1567	118
Channel 1568	113
Channel 1569	107
Channel 1570	112
Channel 1571	109
Channel 1572	82
Channel 1573	125
Channel 1574	114
Channel 1575	119
Channel 1576	116
Channel 1577	118
Channel 1578	150
Channel 1579	167
Channel 1580	175
Channel 1581	182
Channel 1582	175
Channel 1583	185
Channel 1584	227
Channel 1585	220
Channel 1586	249
Channel 1587	272
Channel 1588	297
Channel 1589	296
Channel 1590	297
Channel 1591	328
Channel 1592	307
Channel 1593	327
Channel 1594	331
Channel 1595	287
Channel 1596	280
Channel 1597	259
Channel 1598	243
Channel 1599	244
Channel 1600	224
Channel 1601	193
Channel 1602	181
Channel 1603	151
Channel 1604	130
Channel 1605	135
Channel 1606	110
Channel 1607	90
Channel 1608	82
Channel 1609	69
Channel 1610	80
Channel 1611	68
Channel 1612	73
Channel 1613	61
Channel 1614	56
Channel 1615	67
Channel 1616	71
Channel 1617	74
Channel 1618	74
Channel 1619	71
Channel 1620	69
Channel 1621	73
Channel 1622	68
Channel 1623	58
Channel 1624	74
Channel 1625	61
Channel 1626	58
Channel 1627	54
Channel 1628	41
Channel 1629	47
Channel 1630	39
Channel 1631	29
Channel 1632	38
Channel 1633	28
Channel 1634	29
Channel 1635	26
Channel 1636	23
Channel 1637	24
Channel 1638	22
Channel 1639	22
Channel 1640	22
Channel 1641	20
Channel 1642	13
Channel 1643	16
Channel 1644	19
Channel 1645	15
Channel 1646	16
Channel 1647	15
Channel 1648	17
Channel 1649	20
Channel 1650	12
Channel 1651	15
Channel 1652	14
Channel 1653	17
Channel 1654	10
Channel 1655	13
Channel 1656	12
Channel 1657	11
Channel 1658	7
Channel 1659	19
Channel 1660	22
Channel 1661	17
Channel 1662	10
Channel 1663	11
Channel 1664	18
Channel 1665	24
Channel 1666	15
Channel 1667	19
Channel 1668	20
Channel 1669	20
Channel 1670	11
Channel 1671	14
Channel 1672	24
Channel 1673	16
Channel 1674	19
Channel 1675	19
Channel 1676	16
Channel 1677	21
Channel 1678	18
Channel 1679	29
Channel 1680	28
Channel 1681	17
Channel 1682	26
Channel 1683	35
Channel 1684	35
Channel 1685	34
Channel 1686	49
Channel 1687	60
Channel 1688	73
Channel 1689	84
Channel 1690	101
Channel 1691	134
Channel 1692	163
Channel 1693	189
Channel 1694	209
Channel 1695	250
Channel 1696	306
Channel 1697	332
Channel 1698	413
Channel 1699	474
Channel 1700	487
Channel 1701	566
Channel 1702	618
Channel 1703	695
Channel 1704	717
Channel 1705	813
Channel 1706	803
Channel 1707	927
Channel 1708	870
Channel 1709	1002
Channel 1710	1009
Channel 1711	1000
Channel 1712	1091
Channel 1713	1105
Channel 1714	1119
Channel 1715	1122
Channel 1716	1143
Channel 1717	1074
Channel 1718	1121
Channel 1719	1031
Channel 1720	939
Channel 1721	917
Channel 1722	892
Channel 1723	863
Channel 1724	778
Channel 1725	657
Channel 1726	612
Channel 1727	509
Channel 1728	452
Channel 1729	405
Channel 1730	336
Channel 1731	274
Channel 1732	245
Channel 1733	203
Channel 1734	150
Channel 1735	115
Channel 1736	99
Channel 1737	78
Channel 1738	52
Channel 1739	59
Channel 1740	56
Channel 1741	40
Channel 1742	26
Channel 1743	17
Channel 1744	25
Channel 1745	21
Channel 1746	17
Channel 1747	19
Channel 1748	16
Channel 1749	14
Channel 1750	10
Channel 1751	12
Channel 1752	23
Channel 1753	23
Channel 1754	16
Channel 1755	9
Channel 1756	15
Channel 1757	12
Channel 1758	16
Channel 1759	13
Channel 1760	5
Channel 1761	7
Channel 1762	15
Channel 1763	12
Channel 1764	11
Channel 1765	12
Channel 1766	12
Channel 1767	10
Channel 1768	5
Channel 1769	7
Channel 1770	15
Channel 1771	17
Channel 1772	9
Channel 1773	9
Channel 1774	20
Channel 1775	10
Channel 1776	26
Channel 1777	14
Channel 1778	11
Channel 1779	11
Channel 1780	20
Channel 1781	14
Channel 1782	6
Channel 1783	12
Channel 1784	14
Channel 1785	13
Channel 1786	14
Channel 1787	6
Channel 1788	4
Channel 1789	11
Channel 1790	13
Channel 1791	11
Channel 1792	9
Channel 1793	8
Channel 1794	11
Channel 1795	9
Channel 1796	16
Channel 1797	15
Channel 1798	15
Channel 1799	11
Channel 1800	11
Channel 1801	10
Channel 1802	10
Channel 1803	23
Channel 1804	8
Channel 1805	16
Channel 1806	11
Channel 1807	10
Channel 1808	10
Channel 1809	11
Channel 1810	13
Channel 1811	7
Channel 1812	11
Channel 1813	8
Channel 1814	16
Channel 1815	11
Channel 1816	11
Channel 1817	11
Channel 1818	9
Channel 1819	11
Channel 1820	13
Channel 1821	18
Channel 1822	7
Channel 1823	14
Channel 1824	11
Channel 1825	14
Channel 1826	12
Channel 1827	8
Channel 1828	12
Channel 1829	16
Channel 1830	14
Channel 1831	12
Channel 1832	12
Channel 1833	16
Channel 1834	12
Channel 1835	12
Channel 1836	12
Channel 1837	14
Channel 1838	9
Channel 1839	18
Channel 1840	16
Channel 1841	13
Channel 1842	10
Channel 1843	12
Channel 1844	5
Channel 1845	7
Channel 1846	13
Channel 1847	8
Channel 1848	18
Channel 1849	15
Channel 1850	12
Channel 1851	7
Channel 1852	11
Channel 1853	10
Channel 1854	16
Channel 1855	6
Channel 1856	12
Channel 1857	7
Channel 1858	11
Channel 1859	9
Channel 1860	13
Channel 1861	16
Channel 1862	10
Channel 1863	11
Channel 1864	9
Channel 1865	12
Channel 1866	8
Channel 1867	11
Channel 1868	18
Channel 1869	9
Channel 1870	8
Channel 1871	12
Channel 1872	11
Channel 1873	10
Channel 1874	15
Channel 1875	12
Channel 1876	7
Channel 1877	7
Channel 1878	18
Channel 1879	15
Channel 1880	14
Channel 1881	10
Channel 1882	18
Channel 1883	11
Channel 1884	14
Channel 1885	11
Channel 1886	5
Channel 1887	19
Channel 1888	23
Channel 1889	25
Channel 1890	22
Channel 1891	17
Channel 1892	13
Channel 1893	16
Channel 1894	13
Channel 1895	16
Channel 1896	11
Channel 1897	14
Channel 1898	16
Channel 1899	14
Channel 1900	26
Channel 1901	19
Channel 1902	14
Channel 1903	20
Channel 1904	25
Channel 1905	35
Channel 1906	33
Channel 1907	42
Channel 1908	36
Channel 1909	46
Channel 1910	52
Channel 1911	70
Channel 1912	64
Channel 1913	84
Channel 1914	85
Channel 1915	109
Channel 1916	130
Channel 1917	155
Channel 1918	154
Channel 1919	196
Channel 1920	219
Channel 1921	269
Channel 1922	257
Channel 1923	253
Channel 1924	244
Channel 1925	296
Channel 1926	284
Channel 1927	280
Channel 1928	316
Channel 1929	330
Channel 1930	290
Channel 1931	289
Channel 1932	290
Channel 1933	269
Channel 1934	252
Channel 1935	264
Channel 1936	197
Channel 1937	194
Channel 1938	172
Channel 1939	147
Channel 1940	139
Channel 1941	101
Channel 1942	95
Channel 1943	82
Channel 1944	69
Channel 1945	53
Channel 1946	49
Channel 1947	42
Channel 1948	46
Channel 1949	37
Channel 1950	40
Channel 1951	53
Channel 1952	34
Channel 1953	31
Channel 1954	40
Channel 1955	31
Channel 1956	34
Channel 1957	51
Channel 1958	46
Channel 1959	39
Channel 1960	48
Channel 1961	40
Channel 1962	53
Channel 1963	67
Channel 1964	63
Channel 1965	46
Channel 1966	56
Channel 1967	56
Channel 1968	57
Channel 1969	51
Channel 1970	44
Channel 1971	48
Channel 1972	51
Channel 1973	38
Channel 1974	40
Channel 1975	32
Channel 1976	45
Channel 1977	28
Channel 1978	31
Channel 1979	17
Channel 1980	24
Channel 1981	16
Channel 1982	19
Channel 1983	15
Channel 1984	9
Channel 1985	8
Channel 1986	11
Channel 1987	8
Channel 1988	9
Channel 1989	7
Channel 1990	11
Channel 1991	9
Channel 1992	8
Channel 1993	6
Channel 1994	8
[truncated: 2,102 more rows]
