# Supplementary material for: A dataset of 112 ligands for the preconcentration of mercury, uranium, lanthanum and other pollutants and heavy metals in water
Source: Data Brief. 2020 Feb 4;29:105236. doi: 10.1016/j.dib.2020.105236 (PMC7033335; doi:10.1016/j.dib.2020.105236)
Supplement: Multimedia component 85_Pyridine 2_spl_6 dicarboxylid acid [file mmc85.txt]

0
0
0
0
0
0
0
0
0
0
0
1
3
10
70
292
1064
3516
9592
23740
54236
109472
201702
328111
476817
626182
740856
784136
740902
630238
480407
324771
198204
109017
52864
22786
9032
3120
985
272
71
19
9
7
8
12
3
5
2
10
6
5
6
5
5
4
3
1
2
7
4
3
2
2
0
1
1
0
4
1
1
5
4
3
0
0
2
30
59
58
55
52
68
61
58
52
71
63
44
45
50
45
46
68
40
52
55
57
50
57
51
39
49
51
46
36
46
46
50
48
36
44
49
46
45
42
62
39
47
61
57
35
49
46
45
42
41
50
46
37
44
35
30
26
30
32
37
29
25
30
34
44
32
39
32
43
30
24
27
39
28
32
20
32
30
23
31
26
22
26
31
22
28
28
33
24
33
31
23
25
14
27
28
23
24
20
24
34
33
34
31
32
34
32
30
36
37
32
37
37
41
25
27
28
38
29
35
33
22
27
36
32
30
37
36
48
48
42
53
73
65
64
77
75
73
70
92
64
80
74
86
68
50
79
59
56
49
48
30
39
34
38
26
39
34
21
32
34
28
32
32
33
25
27
32
33
45
68
64
106
130
137
150
202
222
252
308
325
423
488
555
661
761
730
790
699
649
545
472
384
340
233
165
119
94
67
65
93
76
92
89
126
104
106
92
79
69
58
48
35
32
32
23
19
17
32
22
12
14
14
14
16
17
9
12
9
21
22
22
13
20
30
32
41
52
60
74
90
138
162
170
172
191
201
173
149
113
109
94
64
44
36
26
21
22
23
20
30
13
21
19
26
30
24
31
25
31
37
30
35
28
28
33
30
22
10
15
13
15
12
13
17
15
10
8
17
14
11
10
10
6
8
9
15
8
11
7
12
10
14
5
15
17
9
11
9
9
9
11
10
15
13
20
11
13
14
11
15
14
17
10
13
7
11
6
9
13
13
10
6
6
8
10
13
10
13
10
20
11
8
10
11
12
11
7
13
11
12
10
9
7
8
6
8
10
11
13
9
14
11
13
11
8
19
9
9
12
8
16
20
26
24
31
45
54
51
73
76
65
75
67
62
54
45
42
33
34
30
23
13
20
15
11
12
14
12
5
10
9
11
11
12
12
14
13
10
13
12
10
9
12
18
20
6
16
19
26
27
25
32
40
37
24
25
16
28
19
23
18
24
20
15
10
12
11
13
11
12
12
19
17
16
25
24
27
26
52
42
78
80
116
127
143
231
231
236
269
316
300
323
264
234
213
247
184
122
90
83
55
37
26
23
18
22
10
9
9
7
8
13
12
9
15
11
10
16
9
14
9
16
7
13
17
17
11
15
13
19
19
19
21
27
30
40
45
43
51
48
65
74
60
71
64
63
63
58
41
61
38
24
16
18
16
17
13
20
12
16
32
36
34
34
55
53
58
91
122
134
164
175
214
255
271
250
266
227
241
223
180
178
135
116
105
100
49
41
29
19
20
21
11
11
12
6
5
10
8
14
11
15
8
10
11
11
10
15
14
14
18
18
17
15
23
18
20
21
26
24
14
23
23
26
24
35
26
27
32
35
26
32
31
37
33
60
46
57
60
48
70
60
58
41
41
35
29
31
25
29
17
18
12
22
13
11
15
22
22
26
26
33
40
29
44
41
49
38
56
59
55
49
39
29
27
31
36
28
24
28
11
14
18
10
9
13
13
15
19
10
10
10
11
12
12
14
15
19
16
6
17
14
9
9
8
11
11
10
5
19
16
15
11
9
18
19
10
12
17
18
11
16
15
16
11
13
19
6
17
14
12
10
8
11
16
16
17
16
15
22
19
21
21
22
30
25
17
18
30
22
17
13
16
19
26
24
22
14
15
16
18
21
19
10
17
20
15
11
22
15
18
19
8
13
11
16
18
13
10
12
12
12
11
14
26
20
10
9
12
22
11
10
13
16
10
18
18
23
18
15
13
13
14
18
9
10
10
19
15
12
7
17
16
26
21
19
17
8
26
13
18
16
16
22
21
13
18
17
25
20
17
23
14
18
16
16
17
14
16
15
16
16
13
12
13
12
16
17
12
10
11
22
20
18
13
16
17
12
16
11
14
14
17
16
11
15
20
31
18
15
26
11
19
13
18
18
16
18
18
21
15
22
16
25
16
16
14
21
13
22
18
21
23
18
23
23
12
20
24
13
20
24
18
11
27
12
20
14
16
15
16
11
18
25
18
13
21
14
19
15
18
14
23
16
21
14
21
15
15
14
25
15
12
15
16
18
11
12
18
24
21
17
20
20
17
26
14
9
13
19
17
16
16
21
22
14
17
20
26
17
18
26
18
21
26
17
16
19
21
20
19
16
20
17
17
25
25
26
11
20
28
24
11
22
26
25
29
24
30
26
18
32
28
19
14
24
30
20
18
18
25
16
19
20
15
25
21
29
24
18
28
33
20
18
21
20
29
24
25
17
19
19
19
22
17
22
28
16
19
24
18
18
21
28
23
17
20
25
25
18
14
23
24
27
23
22
18
20
33
29
19
25
26
18
24
26
28
24
27
18
19
26
25
26
31
16
27
30
18
27
23
27
26
22
18
31
40
27
41
37
29
27
39
41
32
30
33
22
42
35
29
33
31
29
33
41
32
35
35
45
38
43
40
27
28
31
32
43
50
32
42
38
33
37
48
43
42
48
44
54
41
51
47
49
39
58
34
48
64
51
41
46
72
57
58
48
50
52
46
52
61
72
59
68
63
67
63
68
66
88
80
84
79
108
91
68
82
95
85
75
100
86
95
99
114
101
111
125
115
110
113
105
122
124
156
143
128
136
133
142
140
114
158
181
151
158
161
160
206
205
160
226
193
202
224
216
222
242
227
247
252
269
292
253
260
321
335
298
331
348
356
384
414
403
421
420
469
419
436
454
447
504
458
502
497
519
538
565
555
551
502
576
566
579
587
625
565
604
584
588
624
631
606
606
598
623
577
631
635
646
659
629
682
698
664
674
715
687
771
770
738
822
899
872
923
978
984
1056
1123
1152
1206
1289
1260
1342
1410
1499
1492
1583
1627
1706
1809
1716
1839
1804
1887
1906
1957
1893
1915
1982
1950
2009
2001
2090
1998
1935
2010
2010
1986
2016
1926
1949
1906
1925
1892
1768
1913
1735
1809
1836
1712
1747
1645
1756
1683
1659
1582
1691
1647
1591
1583
1623
1545
1494
1487
1398
1402
1290
1308
1306
1259
1231
1201
1126
1061
1036
1012
956
923
845
819
748
754
668
622
623
541
515
555
492
475
493
428
476
496
490
490
567
598
619
688
718
765
823
902
940
974
997
1058
1009
1068
1096
1138
1067
1020
986
899
861
819
748
683
520
571
437
403
371
338
289
256
239
198
180
155
169
139
135
108
139
118
139
118
126
133
141
153
147
133
134
161
174
153
187
150
179
203
184
213
186
209
233
231
219
257
244
272
281
302
273
284
298
303
289
335
298
328
355
351
359
360
364
364
357
366
347
366
365
355
356
321
340
364
330
312
341
310
331
299
340
309
296
316
299
318
299
309
283
295
280
281
278
249
268
301
257
261
269
284
258
268
266
258
235
244
256
243
254
241
268
211
229
240
227
218
217
210
183
185
172
184
166
166
159
158
152
147
117
126
124
129
118
117
117
101
111
97
107
98
89
79
89
93
72
89
89
99
94
103
117
116
119
133
140
140
166
202
223
209
250
265
261
263
281
282
273
273
259
261
239
202
200
182
166
159
143
132
104
111
95
94
79
72
58
58
65
56
67
57
65
54
61
53
53
61
76
61
44
38
59
47
46
52
40
34
31
19
22
15
17
16
22
18
13
16
20
19
15
12
13
17
9
10
6
10
8
12
16
13
14
14
18
22
18
18
11
20
14
25
16
16
14
17
18
14
16
17
17
17
17
18
31
21
34
28
25
27
46
62
66
74
86
88
121
137
191
187
241
287
355
368
448
488
557
588
639
697
775
787
838
862
961
927
1082
1052
1063
1132
1075
1142
1049
1103
1105
989
989
903
799
785
749
628
552
493
381
348
302
252
188
164
137
119
98
70
53
46
25
26
24
30
23
17
18
18
12
12
15
8
9
8
17
16
12
16
15
10
13
16
10
9
20
18
7
7
5
9
13
9
9
14
10
7
7
7
11
6
11
15
15
11
9
11
10
13
13
15
8
6
8
12
9
9
7
7
16
10
15
11
13
12
6
7
8
7
10
11
11
17
11
7
12
9
12
14
8
11
19
10
18
7
12
9
13
9
8
12
12
11
12
13
6
11
12
11
11
16
12
13
15
8
16
11
10
7
15
10
12
12
8
10
14
23
12
16
19
9
14
13
17
14
16
10
18
16
14
7
12
17
15
12
21
15
10
11
16
15
12
15
13
18
18
15
19
21
18
12
17
15
10
17
13
15
10
19
21
11
27
21
12
32
32
27
39
25
46
55
56
76
80
84
111
135
132
149
210
203
240
237
249
251
288
290
310
308
284
292
271
280
272
260
244
193
170
164
161
133
125
113
90
94
84
50
55
46
32
36
39
39
33
41
32
34
36
44
27
43
51
47
50
46
46
52
63
52
39
68
63
52
44
46
37
31
33
19
22
26
16
19
15
15
11
11
10
10
6
9
5
6
4
8
4
8
3
7
11
7
3
2
4
2
6
9
3
6
7
2
5
6
1
4
9
5
4
2
7
7
9
4
5
5
6
5
10
2
7
6
6
3
6
5
5
3
9
5
9
2
4
5
6
5
9
8
8
5
4920
0
0
0
0
0
0
0
0
0
0
0
0
0
0
0
0
0
0
0
0
0
0
0
0
0
0
0
0
0
0
0
0
0
0
0
0
0
0
0
0
0
0
0
0
0
0
0
0
0
0
0
0
0
0
0
0
0
0
0
0
0
0
0
0
0
0
0
0
0
0
0
0
0
0
0
0
0
0
0
0
0
0
0
0
0
0
0
0
0
0
0
0
0
0
0
0
0
0
0
0
0
0
0
0
0
0
0
0
0
0
0
0
0
0
0
0
0
0
0
0
0
0
0
0
0
0
0
0
0
0
0
0
0
0
0
0
0
0
0
0
0
0
0
0
0
0
0
0
0
0
0
0
0
0
0
0
0
0
0
0
0
0
0
0
0
0
0
0
0
0
0
0
0
0
0
0
0
0
0
0
0
0
0
0
0
0
0
0
0
0
0
0
0
0
0
0
0
0
0
0
0
0
0
0
0
0
0
0
0
0
0
0
0
0
0
0
0
0
0
0
0
0
0
0
0
0
0
0
0
0
0
0
0
0
0
0
0
0
0
0
0
0
0
0
0
0
0
0
0
0
0
0
0
0
0
0
0
0
0
0
0
0
0
0
0
0
0
0
0
0
0
0
0
0
0
0
0
0
0
0
0
0
0
0
0
0
0
0
0
0
0
0
0
0
0
0
0
0
0
0
0
0
0
0
0
0
0
0
0
0
0
0
0
0
0
0
0
0
0
0
0
0
0
0
0
0
0
0
0
0
0
0
0
0
0
0
0
0
0
0
0
0
0
0
0
0
0
0
0
0
0
0
0
0
0
0
0
0
0
0
0
0
0
0
0
0
0
0
0
0
0
0
0
0
0
0
0
0
0
0
0
0
0
0
0
0
0
0
0
0
0
0
0
0
0
0
0
0
0
0
0
0
0
0
0
0
0
0
0
0
0
0
0
0
0
0
0
0
0
0
0
0
0
0
0
0
0
0
0
0
0
0
0
0
0
0
0
0
0
0
0
0
0
0
0
0
0
0
0
0
0
0
0
0
0
0
0
0
0
0
0
0
0
0
0
0
0
0
0
0
0
0
0
0
0
0
0
0
0
0
0
0
0
0
0
0
0
0
0
0
0
0
0
0
0
0
0
0
0
0
0
0
0
0
0
0
0
0
0
0
0
0
0
0
0
0
0
0
0
0
0
0
0
0
0
0
0
0
0
0
0
0
0
0
0
0
0
0
0
0
0
0
0
0
0
0
0
0
0
0
0
0
0
0
0
0
0
0
0
0
0
0
0
0
0
0
0
0
0
0
0
0
0
0
0
0
0
0
0
0
0
0
0
0
0
0
0
0
0
0
0
0
0
0
0
0
0
0
0
0
0
0
0
0
0
0
0
0
0
0
0
0
0
0
0
0
0
0
0
0
0
0
0
0
0
0
0
0
0
0
0
0
0
0
0
0
0
0
0
0
0
0
0
0
0
0
0
0
0
0
0
0
0
0
0
0
0
0
0
0
0
0
0
0
0
0
0
0
0
0
0
0
0
0
0
0
0
0
0
0
0
0
0
0
0
0
0
0
0
0
0
0
0
0
0
0
0
0
0
0
0
0
0
0
0
0
0
0
0
0
0
0
0
0
0
0
0
0
0
0
0
0
0
0
0
0
0
0
0
0
0
0
0
0
0
0
0
0
0
0
0
0
0
0
0
0
0
0
0
0
0
0
0
0
0
0
0
0
0
0
0
0
0
0
0
0
0
0
0
0
0
0
0
0
0
0
0
0
0
0
0
0
0
0
0
0
0
0
0
0
0
0
0
0
0
0
0
0
0
0
0
0
0
0
0
0
0
0
0
0
0
0
0
0
0
0
0
0
0
0
0
0
0
0
0
0
0
0
0
0
0
0
0
0
0
0
0
0
0
0
0
0
0
0
0
0
0
0
0
0
0
0
0
0
0
0
0
0
0
0
0
0
0
0
0
0
0
0
0
0
0
0
0
0
0
0
0
0
0
0
0
0
0
0
0
0
0
0
0
0
0
0
0
0
0
0
0
0
0
0
0
0
0
0
0
0
0
0
0
0
0
0
0
0
0
0
0
0
0
0
0
0
0
0
0
0
0
0
0
0
0
0
0
0
0
0
0
0
0
0
0
0
0
0
0
0
0
0
0
0
0
0
0
0
0
0
0
0
0
0
0
0
0
0
0
0
0
0
0
0
0
0
0
0
0
0
0
0
0
0
0
0
0
0
0
0
0
0
0
0
0
0
0
0
0
0
0
0
0
0
0
0
0
0
0
0
0
0
0
0
0
0
0
0
0
0
0
0
0
0
0
0
0
0
0
0
0
0
0
0
0
0
0
0
0
0
0
0
0
0
0
0
0
0
0
0
0
0
0
0
0
0
0
0
0
0
0
0
0
0
0
0
0
0
0
0
0
0
0
0
0
0
0
0
0
0
0
0
0
0
0
0
0
0
0
0
0
0
0
0
0
0
0
0
0
0
0
0
0
0
0
0
0
0
0
0
0
0
0
0
0
0
0
0
0
0
0
0
0
0
0
0
0
0
0
0
0
0
0
0
0
0
0
0
0
0
0
0
0
0
0
0
0
0
0
0
0
0
0
0
0
0
0
0
0
0
0
0
0
0
0
0
0
0
0
0
0
0
0
0
0
0
0
0
0
0
0
0
0
0
0
0
0
0
0
0
0
0
0
0
0
0
0
0
0
0
0
0
0
0
0
0
0
0
0
0
0
0
0
0
0
0
0
0
0
0
0
0
0
0
0
0
0
0
0
0
0
0
0
0
0
0
0
0
0
0
0
0
0
0
0
0
0
0
0
0
0
0
0
0
0
0
0
0
0
0
0
0
0
0
0
0
0
0
0
0
0
0
0
0
0
0
0
0
0
0
0
0
0
0
0
0
0
0
0
0
0
0
0
0
0
0
0
0
0
0
0
0
0
0
0
0
0
0
0
0
0
0
0
0
0
0
0
0
0
0
0
0
0
0
0
0
0
0
0
0
0
0
0
0
0
0
0
0
0
0
0
0
0
0
0
0
0
0
0
0
0
0
0
0
0
0
0
0
0
0
0
0
0
0
0
0
0
0
0
0
0
0
0
0
0
0
0
0
0
0
0
0
0
0
0
0
0
0
0
0
0
0
0
0
0
0
0
0
0
0
0
0
0
0
0
0
0
0
0
0
0
0
0
0
0
0
0
0
0
0
0
0
0
0
0
0
0
0
0
0
0
0
0
0
0
0
0
0
0
0
0
0
0
0
0
0
0
0
0
0
0
0
0
0
0
0
0
0
0
0
0
0
0
0
0
0
0
0
0
0
0
0
0
0
0
0
0
0
0
0
0
0
0
0
0
0
0
0
0
0
0
0
0
0
0
0
0
0
0
0
0
0
0
0
0
0
0
0
0
0
0
0
0
0
0
0
0
0
0
0
0
0
0
0
0
0
0
0
0
0
0
0
0
0
0
0
0
0
0
0
0
0
0
0
0
0
0
0
0
0
0
0
0
0
0
0
0
0
0
0
0
0
0
0
0
0
0
0
0
0
0
0
0
0
0
0
0
0
0
0
0
0
0
0
0
0
0
0
0
0
0
0
0
0
0
0
0
0
0
0
0
0
0
0
0
0
0
0
0
0
0
0
0
0
0
0
0
0
0
0
0
0
0
0
0
0
0
0
0
0
0
0
0
0
0
0
0
0
0
0
0
0
0
0
0
0
0
0
0
0
0
0
0
0
0
0
0
0
0
0
0
0
0
0
0
0
0
0
0
0
0
0
0
0
0
0
0
0
0
0
0
0
0
0
0
0
0
0
0
0
0
0
0
0
0
0
0
0
0
0
0
0
0
0
0
0
0
0
0
0
0
0
0
0
0
0
0
0
0
0
0
0
0
0
0
0
0
0
0
0
0
0
0
0
0
0
0
0
0
0
0
0
0
0
0
0
0
0
0
0
0
0
0
0
0
0
0
0
0
0
0
0
0
0
0
0
0
0
0
0
0
0
0
0
0
0
0
0
0
0
0
0
0
0
0
0
0
0
0
0
0
0
0
0
0
0
0
0
0
0
0
0
0
0
0
0
0
0
0
0
0
0
0
0
0
0
0
0
0
0
0
0
0
0
0
0
0
0
0
0
0
0
0
0
0
0
0
0
0
0
0
0
0
0
0
0
0
0
0
0
0
0
0
0
0
0
0
0
0
0
0
0
0
0
0
0
0
0
0
0
0
0
0
0
0
0
0
0
0
0
0
0
0
0
0
0
0
0
0
0
0
0
0
0
0
0
0
0
0
0
0
0
0
0
0
0
0
0
0
0
0
0
0
0
0
0
0
0
0
0
0
0
0
0
0
0
0
0
0
0
0
0
0
0
0
0
0
0
0
0
0
0
0
0
0
0
0
0
0
0
0
0
0
0
0
0
0
0
0
0
0
0
0
0
0
0
0
0
0
0
0
0
0
0
0
0
0
0
0
0
0
0
0
0
0
0
0
0
0
0
0
0
0
0
0
0
0
0
0
0
0
0
0
0
0
0
0
0
0
0
0
0
0
0
0
0
0
0
0
0
0
0
0
0
0
0
0
0
0
0
0
0
0
0
0
0
0
0
0
0
0
0
0
0
0
0
0
0
0
0
0
0
