# Supplementary material for: A dataset of 112 ligands for the preconcentration of mercury, uranium, lanthanum and other pollutants and heavy metals in water
Source: Data Brief. 2020 Feb 4;29:105236. doi: 10.1016/j.dib.2020.105236 (PMC7033335; doi:10.1016/j.dib.2020.105236)
Supplement: Multimedia component 86_Quinaldic Acid 98 _spl_ [file mmc86.txt]

0
0
0
0
0
0
0
0
0
0
0
1
2
16
59
265
1072
3343
9271
23486
54049
109296
199742
327010
474531
624575
740964
782882
740317
631938
480719
326512
198420
108969
52963
23278
8964
3136
983
260
82
20
9
5
3
3
5
3
5
7
6
2
4
3
1
6
3
3
0
3
3
4
2
1
0
5
0
2
0
1
1
3
0
0
1
1
3
28
85
57
57
70
56
42
71
51
64
59
53
68
64
53
64
56
51
56
54
61
58
53
50
61
50
41
53
41
55
55
40
45
51
48
38
52
49
44
36
60
46
42
50
48
55
40
48
44
40
40
41
37
33
41
35
40
37
42
39
36
40
44
20
33
25
28
39
49
46
40
30
26
40
26
34
32
25
36
26
18
27
47
27
24
28
35
25
26
22
24
27
32
28
20
30
30
33
28
24
37
31
36
39
24
39
31
30
46
41
43
30
36
32
44
28
31
30
30
32
37
35
33
28
30
27
37
39
47
58
61
66
73
93
83
98
97
83
93
90
70
84
83
83
70
89
66
63
58
61
45
48
44
35
43
30
33
37
29
30
34
26
29
23
41
25
29
35
46
51
83
72
90
132
130
185
202
215
237
283
303
313
397
436
468
530
588
515
536
531
465
345
307
226
174
158
114
110
78
86
86
76
70
73
99
70
82
78
56
48
47
32
31
20
25
26
20
20
17
24
18
17
13
17
21
25
17
14
23
13
23
19
16
24
26
37
40
69
67
94
135
143
167
180
187
193
203
161
168
143
118
71
76
49
26
33
30
24
23
19
19
25
22
19
18
30
28
40
37
41
43
26
33
38
22
34
19
26
17
18
11
15
12
14
13
10
12
11
7
11
11
11
8
9
12
7
18
9
11
12
16
11
6
13
12
15
9
13
12
15
7
18
19
13
14
11
14
16
12
8
14
12
17
15
15
14
18
12
11
6
16
9
13
9
19
11
10
9
7
14
12
13
14
14
13
17
9
17
15
10
11
9
5
12
13
12
10
7
19
12
9
15
8
16
8
10
10
14
16
12
15
29
21
28
24
26
41
58
50
61
86
74
84
82
91
77
70
51
39
42
34
18
18
16
15
12
12
6
11
25
6
14
11
14
12
14
9
10
12
15
15
11
15
12
22
15
31
25
27
29
21
39
26
28
35
37
32
20
24
23
19
14
31
18
8
18
16
17
15
11
12
17
12
18
25
21
34
30
38
38
66
84
89
102
130
178
229
251
294
275
327
347
344
315
258
273
227
175
149
108
77
59
56
32
30
23
13
18
16
12
14
8
18
4
10
9
9
6
11
15
11
9
9
14
10
19
12
18
14
14
17
19
24
35
29
40
40
40
53
68
53
59
58
61
77
73
59
61
63
56
35
39
28
32
22
21
24
14
15
13
16
16
18
28
27
48
47
66
89
99
130
150
157
166
199
228
239
237
223
206
189
181
161
135
93
75
68
48
30
27
12
20
19
13
10
13
13
8
13
9
14
15
8
17
10
18
14
9
20
17
8
15
17
19
19
14
17
28
22
24
26
20
29
24
20
20
23
19
24
27
26
27
44
36
36
54
42
39
61
65
57
57
53
52
42
34
51
20
26
19
22
15
16
14
15
21
22
17
20
20
27
29
26
42
38
43
47
43
60
52
58
49
42
39
40
42
35
28
18
29
23
22
17
19
17
20
17
10
15
16
19
14
14
9
23
12
11
15
10
9
15
11
14
12
13
16
18
9
12
15
10
14
15
9
13
13
21
14
18
15
15
15
15
15
19
9
16
11
17
15
22
15
13
12
21
21
12
17
24
29
12
24
20
12
20
29
37
14
17
26
15
13
16
19
27
22
20
16
22
18
24
18
16
14
11
16
9
18
14
7
17
16
12
12
6
17
17
35
19
27
18
10
22
13
10
16
10
9
16
13
15
15
16
18
13
16
12
16
15
14
13
14
19
14
14
17
14
19
14
17
14
21
19
20
18
22
19
18
6
21
12
19
13
15
16
15
17
11
21
26
17
19
21
18
15
23
15
18
21
14
14
17
13
14
21
12
9
20
14
22
18
10
11
13
14
16
21
20
13
18
24
23
17
21
12
25
18
15
15
17
18
26
13
14
21
28
14
14
22
20
22
17
16
18
15
15
22
13
24
21
21
13
24
20
13
20
14
17
17
13
22
21
15
21
16
17
21
25
21
18
22
14
18
13
22
19
23
15
21
13
26
20
16
20
23
27
26
28
17
29
15
25
17
18
17
14
27
29
24
17
25
17
27
20
10
18
17
24
19
13
16
28
30
26
15
19
19
12
18
20
23
19
16
12
21
24
28
20
18
12
18
19
16
33
21
22
25
27
28
21
21
18
31
22
19
21
24
33
36
22
20
28
16
30
23
26
22
20
26
39
35
24
23
26
30
17
29
24
21
29
25
19
26
27
25
28
23
24
18
29
18
24
24
20
30
29
19
23
31
32
28
29
16
19
17
17
26
31
16
19
24
25
29
30
26
35
24
30
28
24
22
26
28
31
35
22
28
33
20
33
30
29
28
27
26
34
40
24
37
34
21
32
26
20
27
22
27
27
35
30
31
39
25
35
21
36
38
39
28
32
29
24
35
38
25
34
44
35
34
47
37
34
21
36
45
34
36
43
44
43
25
47
37
52
45
37
46
37
38
42
44
45
53
53
41
64
49
46
54
53
65
65
56
64
52
61
66
59
66
68
64
64
67
58
67
72
70
78
82
82
70
90
79
85
76
79
105
86
107
103
111
82
100
114
89
112
109
111
125
101
111
100
117
115
145
141
115
119
134
134
147
128
167
170
174
179
187
166
191
185
182
208
198
250
212
229
219
240
252
258
241
261
288
292
315
345
290
325
330
376
359
376
350
397
389
435
419
494
476
462
457
548
549
505
562
534
546
574
613
588
621
567
593
590
591
603
613
618
593
641
625
645
627
636
633
656
651
628
644
708
686
702
748
706
740
729
774
757
739
831
881
862
934
924
951
1020
1070
1177
1172
1234
1268
1388
1442
1547
1565
1670
1735
1801
1907
1925
1940
2043
2106
2165
2206
2319
2332
2337
2401
2412
2476
2396
2399
2387
2393
2345
2389
2324
2322
2311
2272
2230
2172
2152
2082
2132
1928
2021
2009
1839
1829
1822
1796
1725
1690
1690
1625
1614
1573
1528
1561
1537
1410
1500
1479
1244
1336
1272
1268
1222
1236
1133
1151
1094
1010
1001
1010
923
898
852
794
747
717
661
637
600
575
515
489
486
438
455
454
419
403
453
475
511
483
550
594
571
683
707
759
818
841
940
944
974
1000
997
1000
1010
991
960
954
877
837
765
737
637
585
519
475
430
354
290
261
245
253
227
159
180
164
147
140
161
141
131
132
134
125
125
121
142
142
186
165
165
164
178
178
212
199
199
207
223
214
241
251
268
260
283
283
308
327
307
340
366
303
371
372
365
414
388
395
393
409
408
419
394
415
414
431
432
390
388
421
386
414
385
398
426
389
377
385
342
372
335
345
366
309
325
323
324
316
306
298
290
303
274
300
254
275
281
281
269
259
241
239
240
258
269
274
230
232
238
237
218
207
207
192
179
176
177
195
177
161
174
151
158
161
149
134
122
123
155
108
153
119
91
118
118
99
91
103
94
69
85
89
72
92
78
86
86
87
86
101
102
122
128
128
138
179
168
225
218
224
241
251
256
258
307
262
292
278
262
242
195
194
180
163
164
140
121
98
103
79
70
78
62
57
61
56
64
68
52
54
55
54
67
52
52
56
37
54
46
52
62
37
48
30
39
33
37
24
22
24
16
21
14
19
8
19
20
18
16
14
12
21
15
16
12
13
13
18
14
15
5
15
11
8
17
9
13
21
16
18
14
18
21
12
9
18
15
13
18
21
20
20
28
24
27
25
43
44
43
65
63
70
131
128
137
186
195
205
297
330
371
433
432
537
581
641
687
753
772
871
944
940
957
1026
1125
1151
1110
1232
1181
1162
1139
1106
1057
1030
921
887
869
733
644
571
532
447
371
313
269
227
182
156
126
88
77
59
33
41
27
34
15
25
11
20
17
16
4
18
13
7
10
7
13
5
16
10
9
12
22
6
7
7
6
13
20
10
16
10
6
12
14
14
17
11
9
11
11
14
10
12
10
12
10
20
16
15
15
8
16
13
14
11
16
15
15
9
8
10
10
11
12
10
13
10
9
7
10
13
8
8
11
14
13
5
11
7
12
11
16
10
14
11
9
11
8
10
12
14
15
9
18
10
16
10
15
16
10
16
15
12
14
10
10
12
15
10
9
17
9
11
13
10
8
18
17
15
12
13
18
18
15
20
17
10
13
9
8
11
6
14
13
11
15
6
10
21
14
12
18
15
13
13
17
16
23
16
15
22
19
15
14
12
18
21
17
19
18
23
24
20
22
20
29
31
37
35
41
61
60
70
86
125
131
129
157
144
179
227
229
270
268
296
316
300
337
322
325
275
295
302
250
251
239
216
172
145
146
122
101
95
78
69
53
48
40
47
44
46
31
29
34
28
39
40
29
34
66
48
51
50
38
52
62
57
47
52
54
47
70
47
35
41
40
33
22
26
21
15
18
15
15
15
8
13
6
10
6
9
4
5
4
5
10
8
8
6
7
8
1
3
5
4
4
9
12
3
5
1
3
8
6
2
5
6
6
4
7
6
5
7
5
4
4
9
12
5
7
4
4
10
6
7
5
4
10
6
5
10
6
8
9
9
8
9
10
5121
0
0
0
0
0
0
0
0
0
0
0
0
0
0
0
0
0
0
0
0
0
0
0
0
0
0
0
0
0
0
0
0
0
0
0
0
0
0
0
0
0
0
0
0
0
0
0
0
0
0
0
0
0
0
0
0
0
0
0
0
0
0
0
0
0
0
0
0
0
0
0
0
0
0
0
0
0
0
0
0
0
0
0
0
0
0
0
0
0
0
0
0
0
0
0
0
0
0
0
0
0
0
0
0
0
0
0
0
0
0
0
0
0
0
0
0
0
0
0
0
0
0
0
0
0
0
0
0
0
0
0
0
0
0
0
0
0
0
0
0
0
0
0
0
0
0
0
0
0
0
0
0
0
0
0
0
0
0
0
0
0
0
0
0
0
0
0
0
0
0
0
0
0
0
0
0
0
0
0
0
0
0
0
0
0
0
0
0
0
0
0
0
0
0
0
0
0
0
0
0
0
0
0
0
0
0
0
0
0
0
0
0
0
0
0
0
0
0
0
0
0
0
0
0
0
0
0
0
0
0
0
0
0
0
0
0
0
0
0
0
0
0
0
0
0
0
0
0
0
0
0
0
0
0
0
0
0
0
0
0
0
0
0
0
0
0
0
0
0
0
0
0
0
0
0
0
0
0
0
0
0
0
0
0
0
0
0
0
0
0
0
0
0
0
0
0
0
0
0
0
0
0
0
0
0
0
0
0
0
0
0
0
0
0
0
0
0
0
0
0
0
0
0
0
0
0
0
0
0
0
0
0
0
0
0
0
0
0
0
0
0
0
0
0
0
0
0
0
0
0
0
0
0
0
0
0
0
0
0
0
0
0
0
0
0
0
0
0
0
0
0
0
0
0
0
0
0
0
0
0
0
0
0
0
0
0
0
0
0
0
0
0
0
0
0
0
0
0
0
0
0
0
0
0
0
0
0
0
0
0
0
0
0
0
0
0
0
0
0
0
0
0
0
0
0
0
0
0
0
0
0
0
0
0
0
0
0
0
0
0
0
0
0
0
0
0
0
0
0
0
0
0
0
0
0
0
0
0
0
0
0
0
0
0
0
0
0
0
0
0
0
0
0
0
0
0
0
0
0
0
0
0
0
0
0
0
0
0
0
0
0
0
0
0
0
0
0
0
0
0
0
0
0
0
0
0
0
0
0
0
0
0
0
0
0
0
0
0
0
0
0
0
0
0
0
0
0
0
0
0
0
0
0
0
0
0
0
0
0
0
0
0
0
0
0
0
0
0
0
0
0
0
0
0
0
0
0
0
0
0
0
0
0
0
0
0
0
0
0
0
0
0
0
0
0
0
0
0
0
0
0
0
0
0
0
0
0
0
0
0
0
0
0
0
0
0
0
0
0
0
0
0
0
0
0
0
0
0
0
0
0
0
0
0
0
0
0
0
0
0
0
0
0
0
0
0
0
0
0
0
0
0
0
0
0
0
0
0
0
0
0
0
0
0
0
0
0
0
0
0
0
0
0
0
0
0
0
0
0
0
0
0
0
0
0
0
0
0
0
0
0
0
0
0
0
0
0
0
0
0
0
0
0
0
0
0
0
0
0
0
0
0
0
0
0
0
0
0
0
0
0
0
0
0
0
0
0
0
0
0
0
0
0
0
0
0
0
0
0
0
0
0
0
0
0
0
0
0
0
0
0
0
0
0
0
0
0
0
0
0
0
0
0
0
0
0
0
0
0
0
0
0
0
0
0
0
0
0
0
0
0
0
0
0
0
0
0
0
0
0
0
0
0
0
0
0
0
0
0
0
0
0
0
0
0
0
0
0
0
0
0
0
0
0
0
0
0
0
0
0
0
0
0
0
0
0
0
0
0
0
0
0
0
0
0
0
0
0
0
0
0
0
0
0
0
0
0
0
0
0
0
0
0
0
0
0
0
0
0
0
0
0
0
0
0
0
0
0
0
0
0
0
0
0
0
0
0
0
0
0
0
0
0
0
0
0
0
0
0
0
0
0
0
0
0
0
0
0
0
0
0
0
0
0
0
0
0
0
0
0
0
0
0
0
0
0
0
0
0
0
0
0
0
0
0
0
0
0
0
0
0
0
0
0
0
0
0
0
0
0
0
0
0
0
0
0
0
0
0
0
0
0
0
0
0
0
0
0
0
0
0
0
0
0
0
0
0
0
0
0
0
0
0
0
0
0
0
0
0
0
0
0
0
0
0
0
0
0
0
0
0
0
0
0
0
0
0
0
0
0
0
0
0
0
0
0
0
0
0
0
0
0
0
0
0
0
0
0
0
0
0
0
0
0
0
0
0
0
0
0
0
0
0
0
0
0
0
0
0
0
0
0
0
0
0
0
0
0
0
0
0
0
0
0
0
0
0
0
0
0
0
0
0
0
0
0
0
0
0
0
0
0
0
0
0
0
0
0
0
0
0
0
0
0
0
0
0
0
0
0
0
0
0
0
0
0
0
0
0
0
0
0
0
0
0
0
0
0
0
0
0
0
0
0
0
0
0
0
0
0
0
0
0
0
0
0
0
0
0
0
0
0
0
0
0
0
0
0
0
0
0
0
0
0
0
0
0
0
0
0
0
0
0
0
0
0
0
0
0
0
0
0
0
0
0
0
0
0
0
0
0
0
0
0
0
0
0
0
0
0
0
0
0
0
0
0
0
0
0
0
0
0
0
0
0
0
0
0
0
0
0
0
0
0
0
0
0
0
0
0
0
0
0
0
0
0
0
0
0
0
0
0
0
0
0
0
0
0
0
0
0
0
0
0
0
0
0
0
0
0
0
0
0
0
0
0
0
0
0
0
0
0
0
0
0
0
0
0
0
0
0
0
0
0
0
0
0
0
0
0
0
0
0
0
0
0
0
0
0
0
0
0
0
0
0
0
0
0
0
0
0
0
0
0
0
0
0
0
0
0
0
0
0
0
0
0
0
0
0
0
0
0
0
0
0
0
0
0
0
0
0
0
0
0
0
0
0
0
0
0
0
0
0
0
0
0
0
0
0
0
0
0
0
0
0
0
0
0
0
0
0
0
0
0
0
0
0
0
0
0
0
0
0
0
0
0
0
0
0
0
0
0
0
0
0
0
0
0
0
0
0
0
0
0
0
0
0
0
0
0
0
0
0
0
0
0
0
0
0
0
0
0
0
0
0
0
0
0
0
0
0
0
0
0
0
0
0
0
0
0
0
0
0
0
0
0
0
0
0
0
0
0
0
0
0
0
0
0
0
0
0
0
0
0
0
0
0
0
0
0
0
0
0
0
0
0
0
0
0
0
0
0
0
0
0
0
0
0
0
0
0
0
0
0
0
0
0
0
0
0
0
0
0
0
0
0
0
0
0
0
0
0
0
0
0
0
0
0
0
0
0
0
0
0
0
0
0
0
0
0
0
0
0
0
0
0
0
0
0
0
0
0
0
0
0
0
0
0
0
0
0
0
0
0
0
0
0
0
0
0
0
0
0
0
0
0
0
0
0
0
0
0
0
0
0
0
0
0
0
0
0
0
0
0
0
0
0
0
0
0
0
0
0
0
0
0
0
0
0
0
0
0
0
0
0
0
0
0
0
0
0
0
0
0
0
0
0
0
0
0
0
0
0
0
0
0
0
0
0
0
0
0
0
0
0
0
0
0
0
0
0
0
0
0
0
0
0
0
0
0
0
0
0
0
0
0
0
0
0
0
0
0
0
0
0
0
0
0
0
0
0
0
0
0
0
0
0
0
0
0
0
0
0
0
0
0
0
0
0
0
0
0
0
0
0
0
0
0
0
0
0
0
0
0
0
0
0
0
0
0
0
0
0
0
0
0
0
0
0
0
0
0
0
0
0
0
0
0
0
0
0
0
0
0
0
0
0
0
0
0
0
0
0
0
0
0
0
0
0
0
0
0
0
0
0
0
0
0
0
0
0
0
0
0
0
0
0
0
0
0
0
0
0
0
0
0
0
0
0
0
0
0
0
0
0
0
0
0
0
0
0
0
0
0
0
0
0
0
0
0
0
0
0
0
0
0
0
0
0
0
0
0
0
0
0
0
0
0
0
0
0
0
0
0
0
0
0
0
0
0
0
0
0
0
0
0
0
0
0
0
0
0
0
0
0
0
0
0
0
0
0
0
0
0
0
0
0
0
0
0
0
0
0
0
0
0
0
0
0
0
0
0
0
0
0
0
0
0
0
0
0
0
0
0
0
0
0
0
0
0
0
0
0
0
0
0
0
0
0
0
0
0
0
0
0
0
0
0
0
0
0
0
0
0
0
0
0
0
0
0
0
0
0
0
0
0
0
0
0
0
0
0
0
0
0
0
0
0
0
0
0
0
0
0
0
0
0
0
0
0
0
0
0
0
0
0
0
0
0
0
0
0
0
0
0
0
0
0
0
0
0
0
0
0
0
0
0
0
0
0
0
0
0
0
0
0
0
0
0
0
0
0
0
0
0
0
0
0
0
0
0
0
0
0
0
0
0
0
0
0
0
0
0
0
0
0
0
0
0
0
0
0
0
0
0
0
0
0
0
0
0
0
0
0
0
0
0
0
0
0
0
0
0
0
0
0
0
0
0
0
0
0
0
0
0
0
0
0
0
0
0
0
0
0
0
0
0
0
0
0
0
0
0
0
0
0
0
0
0
0
0
0
0
0
0
0
0
0
