# Supplementary material for: A dataset of 112 ligands for the preconcentration of mercury, uranium, lanthanum and other pollutants and heavy metals in water
Source: Data Brief. 2020 Feb 4;29:105236. doi: 10.1016/j.dib.2020.105236 (PMC7033335; doi:10.1016/j.dib.2020.105236)
Supplement: Multimedia component 87_Rhodizonic acid disodium salt [file mmc87.txt]

Kalib 1	-0.354346
Kalib 2	0.012554
Kalib 3	0.001788
Kalib 4	0.000419
Kalib Square	0.000000
Kalib Fano	0.010361
Channel 1	0
Channel 2	0
Channel 3	0
Channel 4	0
Channel 5	0
Channel 6	0
Channel 7	0
Channel 8	0
Channel 9	0
Channel 10	0
Channel 11	0
Channel 12	0
Channel 13	4
Channel 14	20
Channel 15	81
Channel 16	316
Channel 17	1124
Channel 18	3511
Channel 19	9993
Channel 20	24624
Channel 21	56208
Channel 22	111674
Channel 23	203416
Channel 24	329167
Channel 25	477248
Channel 26	625282
Channel 27	741872
Channel 28	778382
Channel 29	737124
Channel 30	626581
Channel 31	477103
Channel 32	323831
Channel 33	198370
Channel 34	109139
Channel 35	53504
Channel 36	23239
Channel 37	9318
Channel 38	3210
Channel 39	1022
Channel 40	298
Channel 41	87
Channel 42	19
Channel 43	9
Channel 44	12
Channel 45	6
Channel 46	6
Channel 47	3
Channel 48	7
Channel 49	6
Channel 50	6
Channel 51	0
Channel 52	4
Channel 53	6
Channel 54	5
Channel 55	1
Channel 56	4
Channel 57	5
Channel 58	5
Channel 59	1
Channel 60	2
Channel 61	5
Channel 62	4
Channel 63	3
Channel 64	1
Channel 65	2
Channel 66	1
Channel 67	2
Channel 68	2
Channel 69	0
Channel 70	0
Channel 71	0
Channel 72	2
Channel 73	2
Channel 74	0
Channel 75	2
Channel 76	2
Channel 77	2
Channel 78	36
Channel 79	69
Channel 80	65
Channel 81	58
Channel 82	63
Channel 83	61
Channel 84	61
Channel 85	55
Channel 86	54
Channel 87	72
Channel 88	49
Channel 89	54
Channel 90	59
Channel 91	48
Channel 92	65
Channel 93	58
Channel 94	62
Channel 95	65
Channel 96	50
Channel 97	49
Channel 98	56
Channel 99	59
Channel 100	43
Channel 101	54
Channel 102	56
Channel 103	52
Channel 104	57
Channel 105	53
Channel 106	55
Channel 107	61
Channel 108	56
Channel 109	49
Channel 110	57
Channel 111	35
Channel 112	58
Channel 113	48
Channel 114	48
Channel 115	59
Channel 116	52
Channel 117	42
Channel 118	49
Channel 119	48
Channel 120	50
Channel 121	58
Channel 122	76
Channel 123	59
Channel 124	46
Channel 125	62
Channel 126	70
Channel 127	59
Channel 128	56
Channel 129	44
Channel 130	52
Channel 131	33
Channel 132	41
Channel 133	43
Channel 134	43
Channel 135	45
Channel 136	43
Channel 137	32
Channel 138	38
Channel 139	35
Channel 140	51
Channel 141	29
Channel 142	27
Channel 143	40
Channel 144	39
Channel 145	29
Channel 146	27
Channel 147	36
Channel 148	43
Channel 149	34
Channel 150	41
Channel 151	34
Channel 152	33
Channel 153	26
Channel 154	35
Channel 155	22
Channel 156	26
Channel 157	45
Channel 158	30
Channel 159	38
Channel 160	27
Channel 161	37
Channel 162	22
Channel 163	32
Channel 164	37
Channel 165	32
Channel 166	36
Channel 167	33
Channel 168	29
Channel 169	29
Channel 170	30
Channel 171	29
Channel 172	36
Channel 173	25
Channel 174	30
Channel 175	28
Channel 176	31
Channel 177	26
Channel 178	36
Channel 179	34
Channel 180	30
Channel 181	35
Channel 182	35
Channel 183	26
Channel 184	32
Channel 185	32
Channel 186	35
Channel 187	47
Channel 188	27
Channel 189	32
Channel 190	39
Channel 191	35
Channel 192	27
Channel 193	32
Channel 194	30
Channel 195	31
Channel 196	24
Channel 197	20
Channel 198	18
Channel 199	22
Channel 200	17
Channel 201	22
Channel 202	30
Channel 203	29
Channel 204	27
Channel 205	34
Channel 206	33
Channel 207	46
Channel 208	55
Channel 209	56
Channel 210	50
Channel 211	41
Channel 212	63
Channel 213	41
Channel 214	69
Channel 215	66
Channel 216	58
Channel 217	63
Channel 218	56
Channel 219	70
Channel 220	50
Channel 221	58
Channel 222	58
Channel 223	48
Channel 224	60
Channel 225	50
Channel 226	39
Channel 227	43
Channel 228	45
Channel 229	38
Channel 230	33
Channel 231	39
Channel 232	42
Channel 233	36
Channel 234	39
Channel 235	41
Channel 236	32
Channel 237	31
Channel 238	29
Channel 239	26
Channel 240	37
Channel 241	43
Channel 242	34
Channel 243	35
Channel 244	34
Channel 245	49
Channel 246	42
Channel 247	44
Channel 248	69
Channel 249	77
Channel 250	100
Channel 251	139
Channel 252	157
Channel 253	195
Channel 254	218
Channel 255	280
Channel 256	331
Channel 257	358
Channel 258	482
Channel 259	616
Channel 260	770
Channel 261	874
Channel 262	1077
Channel 263	1175
Channel 264	1204
Channel 265	1209
Channel 266	1151
Channel 267	991
Channel 268	852
Channel 269	795
Channel 270	581
Channel 271	449
Channel 272	323
Channel 273	219
Channel 274	170
Channel 275	138
Channel 276	138
Channel 277	112
Channel 278	115
Channel 279	131
Channel 280	121
Channel 281	147
Channel 282	126
Channel 283	133
Channel 284	162
Channel 285	147
Channel 286	133
Channel 287	114
Channel 288	92
Channel 289	69
Channel 290	57
Channel 291	32
Channel 292	41
Channel 293	32
Channel 294	20
Channel 295	28
Channel 296	13
Channel 297	21
Channel 298	20
Channel 299	24
Channel 300	19
Channel 301	18
Channel 302	15
Channel 303	12
Channel 304	20
Channel 305	16
Channel 306	21
Channel 307	19
Channel 308	11
Channel 309	14
Channel 310	21
Channel 311	26
Channel 312	36
Channel 313	35
Channel 314	42
Channel 315	60
Channel 316	75
Channel 317	82
Channel 318	91
Channel 319	142
Channel 320	151
Channel 321	175
Channel 322	187
Channel 323	178
Channel 324	180
Channel 325	176
Channel 326	153
Channel 327	150
Channel 328	99
Channel 329	87
Channel 330	60
Channel 331	49
Channel 332	44
Channel 333	23
Channel 334	28
Channel 335	28
Channel 336	23
Channel 337	22
Channel 338	16
Channel 339	27
Channel 340	26
Channel 341	19
Channel 342	25
Channel 343	23
Channel 344	21
Channel 345	26
Channel 346	38
Channel 347	40
Channel 348	36
Channel 349	40
Channel 350	30
Channel 351	28
Channel 352	32
Channel 353	33
Channel 354	21
Channel 355	20
Channel 356	28
Channel 357	18
Channel 358	14
Channel 359	18
Channel 360	14
Channel 361	14
Channel 362	11
Channel 363	13
Channel 364	9
Channel 365	13
Channel 366	15
Channel 367	9
Channel 368	13
Channel 369	19
Channel 370	9
Channel 371	10
Channel 372	14
Channel 373	9
Channel 374	12
Channel 375	15
Channel 376	12
Channel 377	13
Channel 378	11
Channel 379	6
Channel 380	16
Channel 381	18
Channel 382	13
Channel 383	11
Channel 384	16
Channel 385	11
Channel 386	11
Channel 387	11
Channel 388	13
Channel 389	10
Channel 390	17
Channel 391	20
Channel 392	16
Channel 393	13
Channel 394	17
Channel 395	14
Channel 396	13
Channel 397	13
Channel 398	23
Channel 399	15
Channel 400	21
Channel 401	9
Channel 402	20
Channel 403	13
Channel 404	16
Channel 405	21
Channel 406	13
Channel 407	9
Channel 408	12
Channel 409	16
Channel 410	14
Channel 411	8
Channel 412	16
Channel 413	13
Channel 414	5
Channel 415	9
Channel 416	11
Channel 417	10
Channel 418	16
Channel 419	11
Channel 420	15
Channel 421	14
Channel 422	10
Channel 423	9
Channel 424	10
Channel 425	10
Channel 426	10
Channel 427	13
Channel 428	18
Channel 429	16
Channel 430	9
Channel 431	8
Channel 432	11
Channel 433	17
Channel 434	14
Channel 435	16
Channel 436	10
Channel 437	15
Channel 438	14
Channel 439	13
Channel 440	8
Channel 441	16
Channel 442	13
Channel 443	17
Channel 444	14
Channel 445	9
Channel 446	11
Channel 447	16
Channel 448	10
Channel 449	21
Channel 450	12
Channel 451	21
Channel 452	30
Channel 453	35
Channel 454	42
Channel 455	55
Channel 456	59
Channel 457	73
Channel 458	79
Channel 459	81
Channel 460	76
Channel 461	66
Channel 462	76
Channel 463	65
Channel 464	71
Channel 465	47
Channel 466	50
Channel 467	35
Channel 468	33
Channel 469	26
Channel 470	27
Channel 471	15
Channel 472	15
Channel 473	14
Channel 474	14
Channel 475	9
Channel 476	15
Channel 477	13
Channel 478	11
Channel 479	10
Channel 480	6
Channel 481	9
Channel 482	9
Channel 483	7
Channel 484	17
Channel 485	11
Channel 486	16
Channel 487	15
Channel 488	13
Channel 489	17
Channel 490	13
Channel 491	23
Channel 492	14
Channel 493	21
Channel 494	20
Channel 495	22
Channel 496	19
Channel 497	31
Channel 498	22
Channel 499	17
Channel 500	32
Channel 501	38
Channel 502	25
Channel 503	26
Channel 504	27
Channel 505	22
Channel 506	25
Channel 507	25
Channel 508	16
Channel 509	19
Channel 510	21
Channel 511	17
Channel 512	12
Channel 513	14
Channel 514	18
Channel 515	17
Channel 516	12
Channel 517	18
Channel 518	19
Channel 519	15
Channel 520	18
Channel 521	23
Channel 522	23
Channel 523	30
Channel 524	29
Channel 525	42
Channel 526	37
Channel 527	36
Channel 528	51
Channel 529	70
Channel 530	100
Channel 531	140
Channel 532	158
Channel 533	186
Channel 534	238
Channel 535	280
Channel 536	333
Channel 537	349
Channel 538	348
Channel 539	363
Channel 540	362
Channel 541	314
Channel 542	290
Channel 543	276
Channel 544	229
Channel 545	179
Channel 546	138
Channel 547	117
Channel 548	85
Channel 549	84
Channel 550	40
Channel 551	35
Channel 552	25
Channel 553	27
Channel 554	20
Channel 555	15
Channel 556	13
Channel 557	8
Channel 558	5
Channel 559	12
Channel 560	18
Channel 561	13
Channel 562	12
Channel 563	10
Channel 564	13
Channel 565	9
Channel 566	12
Channel 567	9
Channel 568	9
Channel 569	12
Channel 570	14
Channel 571	20
Channel 572	19
Channel 573	20
Channel 574	15
Channel 575	18
Channel 576	21
Channel 577	23
Channel 578	23
Channel 579	18
Channel 580	15
Channel 581	27
Channel 582	24
Channel 583	34
Channel 584	55
Channel 585	43
Channel 586	49
Channel 587	62
Channel 588	62
Channel 589	76
Channel 590	51
Channel 591	73
Channel 592	65
Channel 593	65
Channel 594	63
Channel 595	52
Channel 596	47
Channel 597	47
Channel 598	46
Channel 599	35
Channel 600	28
Channel 601	23
Channel 602	36
Channel 603	27
Channel 604	16
Channel 605	19
Channel 606	23
Channel 607	22
Channel 608	22
Channel 609	27
Channel 610	19
Channel 611	35
Channel 612	26
Channel 613	54
Channel 614	65
Channel 615	73
Channel 616	81
Channel 617	95
Channel 618	148
Channel 619	166
Channel 620	196
Channel 621	230
Channel 622	228
Channel 623	296
Channel 624	255
Channel 625	265
Channel 626	242
Channel 627	227
Channel 628	224
Channel 629	214
Channel 630	163
Channel 631	149
Channel 632	120
Channel 633	86
Channel 634	68
Channel 635	66
Channel 636	54
Channel 637	28
Channel 638	29
Channel 639	31
Channel 640	19
Channel 641	17
Channel 642	11
Channel 643	13
Channel 644	13
Channel 645	12
Channel 646	10
Channel 647	14
Channel 648	15
Channel 649	14
Channel 650	19
Channel 651	11
Channel 652	15
Channel 653	10
Channel 654	15
Channel 655	13
Channel 656	9
Channel 657	14
Channel 658	22
Channel 659	23
Channel 660	29
Channel 661	25
Channel 662	37
Channel 663	27
Channel 664	42
Channel 665	53
Channel 666	56
Channel 667	69
Channel 668	77
Channel 669	81
Channel 670	78
Channel 671	75
Channel 672	80
Channel 673	79
Channel 674	61
Channel 675	61
Channel 676	68
Channel 677	50
Channel 678	52
Channel 679	44
Channel 680	56
Channel 681	53
Channel 682	48
Channel 683	46
Channel 684	53
Channel 685	51
Channel 686	46
Channel 687	61
Channel 688	55
Channel 689	57
Channel 690	55
Channel 691	63
Channel 692	49
Channel 693	42
Channel 694	47
Channel 695	35
Channel 696	27
Channel 697	23
Channel 698	23
Channel 699	23
Channel 700	22
Channel 701	29
Channel 702	12
Channel 703	23
Channel 704	19
Channel 705	33
Channel 706	26
Channel 707	42
Channel 708	32
Channel 709	46
Channel 710	65
Channel 711	83
Channel 712	61
Channel 713	95
Channel 714	116
Channel 715	112
Channel 716	101
Channel 717	111
Channel 718	121
Channel 719	95
Channel 720	98
Channel 721	97
Channel 722	83
Channel 723	63
Channel 724	73
Channel 725	57
Channel 726	41
Channel 727	62
Channel 728	32
Channel 729	33
Channel 730	28
Channel 731	26
Channel 732	30
Channel 733	25
Channel 734	14
Channel 735	30
Channel 736	18
Channel 737	14
Channel 738	24
Channel 739	25
Channel 740	17
Channel 741	27
Channel 742	28
Channel 743	17
Channel 744	20
Channel 745	22
Channel 746	14
Channel 747	22
Channel 748	17
Channel 749	18
Channel 750	22
Channel 751	18
Channel 752	10
Channel 753	13
Channel 754	20
Channel 755	18
Channel 756	11
Channel 757	14
Channel 758	18
Channel 759	12
Channel 760	17
Channel 761	14
Channel 762	10
Channel 763	13
Channel 764	18
Channel 765	20
Channel 766	16
Channel 767	19
Channel 768	15
Channel 769	16
Channel 770	16
Channel 771	15
Channel 772	17
Channel 773	8
Channel 774	15
Channel 775	19
Channel 776	22
Channel 777	19
Channel 778	20
Channel 779	21
Channel 780	14
Channel 781	17
Channel 782	20
Channel 783	18
Channel 784	27
Channel 785	21
Channel 786	22
Channel 787	31
Channel 788	27
Channel 789	32
Channel 790	25
Channel 791	33
Channel 792	43
Channel 793	32
Channel 794	36
Channel 795	32
Channel 796	29
Channel 797	29
Channel 798	34
Channel 799	27
Channel 800	19
Channel 801	32
Channel 802	23
Channel 803	37
Channel 804	26
Channel 805	32
Channel 806	30
Channel 807	21
Channel 808	27
Channel 809	14
Channel 810	18
Channel 811	21
Channel 812	16
Channel 813	14
Channel 814	17
Channel 815	16
Channel 816	17
Channel 817	14
Channel 818	13
Channel 819	16
Channel 820	13
Channel 821	11
Channel 822	26
Channel 823	16
Channel 824	11
Channel 825	15
Channel 826	12
Channel 827	24
Channel 828	9
Channel 829	12
Channel 830	16
Channel 831	18
Channel 832	14
Channel 833	15
Channel 834	20
Channel 835	12
Channel 836	24
Channel 837	16
Channel 838	14
Channel 839	16
Channel 840	11
Channel 841	16
Channel 842	18
Channel 843	22
Channel 844	16
Channel 845	15
Channel 846	26
Channel 847	19
Channel 848	11
Channel 849	16
Channel 850	19
Channel 851	15
Channel 852	16
Channel 853	16
Channel 854	20
Channel 855	18
Channel 856	26
Channel 857	14
Channel 858	20
Channel 859	22
Channel 860	20
Channel 861	19
Channel 862	18
Channel 863	16
Channel 864	21
Channel 865	18
Channel 866	22
Channel 867	15
Channel 868	25
Channel 869	18
Channel 870	23
Channel 871	12
Channel 872	25
Channel 873	21
Channel 874	17
Channel 875	16
Channel 876	17
Channel 877	20
Channel 878	26
Channel 879	29
Channel 880	23
Channel 881	20
Channel 882	25
Channel 883	26
Channel 884	13
Channel 885	23
Channel 886	13
Channel 887	18
Channel 888	12
Channel 889	16
Channel 890	19
Channel 891	19
Channel 892	13
Channel 893	27
Channel 894	12
Channel 895	24
Channel 896	14
Channel 897	21
Channel 898	12
Channel 899	19
Channel 900	12
Channel 901	15
Channel 902	18
Channel 903	26
Channel 904	19
Channel 905	21
Channel 906	8
Channel 907	20
Channel 908	27
Channel 909	14
Channel 910	17
Channel 911	17
Channel 912	20
Channel 913	20
Channel 914	20
Channel 915	26
Channel 916	14
Channel 917	11
Channel 918	17
Channel 919	21
Channel 920	23
Channel 921	24
Channel 922	17
Channel 923	19
Channel 924	22
Channel 925	18
Channel 926	31
Channel 927	24
Channel 928	11
Channel 929	19
Channel 930	21
Channel 931	24
Channel 932	24
Channel 933	22
Channel 934	30
Channel 935	24
Channel 936	13
Channel 937	36
Channel 938	21
Channel 939	24
Channel 940	36
Channel 941	34
Channel 942	23
Channel 943	23
Channel 944	24
Channel 945	34
Channel 946	24
Channel 947	25
Channel 948	38
Channel 949	30
Channel 950	25
Channel 951	17
Channel 952	28
Channel 953	36
Channel 954	14
Channel 955	26
Channel 956	16
Channel 957	28
Channel 958	22
Channel 959	21
Channel 960	30
Channel 961	19
Channel 962	19
Channel 963	22
Channel 964	18
Channel 965	14
Channel 966	24
Channel 967	30
Channel 968	16
Channel 969	27
Channel 970	17
Channel 971	16
Channel 972	19
Channel 973	26
Channel 974	25
Channel 975	33
Channel 976	28
Channel 977	18
Channel 978	32
Channel 979	22
Channel 980	24
Channel 981	23
Channel 982	23
Channel 983	17
Channel 984	15
Channel 985	21
Channel 986	23
Channel 987	17
Channel 988	19
Channel 989	18
Channel 990	24
Channel 991	18
Channel 992	24
Channel 993	23
Channel 994	18
Channel 995	14
Channel 996	19
Channel 997	24
Channel 998	16
Channel 999	28
Channel 1000	19
Channel 1001	12
Channel 1002	23
Channel 1003	25
Channel 1004	22
Channel 1005	23
Channel 1006	26
Channel 1007	16
Channel 1008	29
Channel 1009	22
Channel 1010	21
Channel 1011	23
Channel 1012	21
Channel 1013	20
Channel 1014	27
Channel 1015	24
Channel 1016	30
Channel 1017	12
Channel 1018	23
Channel 1019	21
Channel 1020	10
Channel 1021	27
Channel 1022	29
Channel 1023	21
Channel 1024	24
Channel 1025	23
Channel 1026	27
Channel 1027	20
Channel 1028	30
Channel 1029	35
Channel 1030	41
Channel 1031	22
Channel 1032	33
Channel 1033	30
Channel 1034	28
Channel 1035	28
Channel 1036	37
Channel 1037	35
Channel 1038	35
Channel 1039	33
Channel 1040	40
Channel 1041	29
Channel 1042	25
Channel 1043	26
Channel 1044	29
Channel 1045	34
Channel 1046	26
Channel 1047	37
Channel 1048	35
Channel 1049	26
Channel 1050	31
Channel 1051	27
Channel 1052	21
Channel 1053	27
Channel 1054	21
Channel 1055	22
Channel 1056	16
Channel 1057	23
Channel 1058	21
Channel 1059	27
Channel 1060	30
Channel 1061	28
Channel 1062	21
Channel 1063	24
Channel 1064	29
Channel 1065	21
Channel 1066	24
Channel 1067	27
Channel 1068	21
Channel 1069	30
Channel 1070	33
Channel 1071	23
Channel 1072	26
Channel 1073	26
Channel 1074	23
Channel 1075	18
Channel 1076	24
Channel 1077	21
Channel 1078	23
Channel 1079	20
Channel 1080	23
Channel 1081	27
Channel 1082	24
Channel 1083	25
Channel 1084	26
Channel 1085	35
Channel 1086	22
Channel 1087	31
Channel 1088	37
Channel 1089	36
Channel 1090	34
Channel 1091	35
Channel 1092	30
Channel 1093	25
Channel 1094	18
Channel 1095	32
Channel 1096	30
Channel 1097	24
Channel 1098	30
Channel 1099	25
Channel 1100	30
Channel 1101	26
Channel 1102	31
Channel 1103	34
Channel 1104	32
Channel 1105	26
Channel 1106	28
Channel 1107	30
Channel 1108	28
Channel 1109	31
Channel 1110	25
Channel 1111	24
Channel 1112	28
Channel 1113	28
Channel 1114	31
Channel 1115	37
Channel 1116	30
Channel 1117	33
Channel 1118	18
Channel 1119	38
Channel 1120	32
Channel 1121	29
Channel 1122	33
Channel 1123	36
Channel 1124	43
Channel 1125	35
Channel 1126	33
Channel 1127	27
Channel 1128	23
Channel 1129	27
Channel 1130	33
Channel 1131	33
Channel 1132	35
Channel 1133	41
Channel 1134	34
Channel 1135	35
Channel 1136	42
Channel 1137	35
Channel 1138	39
Channel 1139	39
Channel 1140	34
Channel 1141	37
Channel 1142	39
Channel 1143	32
Channel 1144	38
Channel 1145	49
Channel 1146	44
Channel 1147	34
Channel 1148	38
Channel 1149	44
Channel 1150	41
Channel 1151	52
Channel 1152	39
Channel 1153	49
Channel 1154	58
Channel 1155	57
Channel 1156	45
Channel 1157	48
Channel 1158	52
Channel 1159	51
Channel 1160	58
Channel 1161	40
Channel 1162	55
Channel 1163	42
Channel 1164	45
Channel 1165	53
Channel 1166	48
Channel 1167	52
Channel 1168	46
Channel 1169	50
Channel 1170	56
Channel 1171	53
Channel 1172	49
Channel 1173	54
Channel 1174	49
Channel 1175	44
Channel 1176	47
Channel 1177	58
Channel 1178	61
Channel 1179	56
Channel 1180	69
Channel 1181	63
Channel 1182	72
Channel 1183	51
Channel 1184	68
Channel 1185	60
Channel 1186	61
Channel 1187	72
Channel 1188	64
Channel 1189	63
Channel 1190	62
Channel 1191	73
Channel 1192	83
Channel 1193	71
Channel 1194	69
Channel 1195	88
Channel 1196	83
Channel 1197	69
Channel 1198	74
Channel 1199	74
Channel 1200	89
Channel 1201	81
Channel 1202	77
Channel 1203	99
Channel 1204	94
Channel 1205	82
Channel 1206	91
Channel 1207	108
Channel 1208	95
Channel 1209	102
Channel 1210	106
Channel 1211	111
Channel 1212	105
Channel 1213	115
Channel 1214	117
Channel 1215	124
Channel 1216	125
Channel 1217	119
Channel 1218	109
Channel 1219	131
Channel 1220	121
Channel 1221	120
Channel 1222	148
Channel 1223	134
Channel 1224	128
Channel 1225	146
Channel 1226	143
Channel 1227	145
Channel 1228	142
Channel 1229	173
Channel 1230	139
Channel 1231	166
Channel 1232	149
Channel 1233	167
Channel 1234	145
Channel 1235	201
Channel 1236	191
Channel 1237	172
Channel 1238	209
Channel 1239	212
Channel 1240	215
Channel 1241	238
Channel 1242	235
Channel 1243	213
Channel 1244	254
Channel 1245	236
Channel 1246	216
Channel 1247	256
Channel 1248	261
Channel 1249	273
Channel 1250	311
Channel 1251	303
Channel 1252	316
Channel 1253	342
Channel 1254	305
Channel 1255	332
Channel 1256	391
Channel 1257	358
Channel 1258	368
Channel 1259	385
Channel 1260	419
Channel 1261	420
Channel 1262	348
Channel 1263	421
Channel 1264	433
Channel 1265	462
Channel 1266	455
Channel 1267	480
Channel 1268	501
Channel 1269	518
Channel 1270	550
Channel 1271	489
Channel 1272	512
Channel 1273	527
Channel 1274	528
Channel 1275	553
Channel 1276	547
Channel 1277	559
Channel 1278	582
Channel 1279	646
Channel 1280	586
Channel 1281	608
Channel 1282	586
Channel 1283	598
Channel 1284	630
Channel 1285	636
Channel 1286	610
Channel 1287	604
Channel 1288	671
Channel 1289	715
Channel 1290	658
Channel 1291	661
Channel 1292	658
Channel 1293	652
Channel 1294	624
Channel 1295	665
Channel 1296	713
Channel 1297	687
Channel 1298	689
Channel 1299	659
Channel 1300	659
Channel 1301	736
Channel 1302	710
Channel 1303	748
Channel 1304	798
Channel 1305	731
Channel 1306	793
Channel 1307	822
Channel 1308	850
Channel 1309	915
Channel 1310	905
Channel 1311	948
Channel 1312	923
Channel 1313	975
Channel 1314	1060
Channel 1315	1107
Channel 1316	1089
Channel 1317	1170
Channel 1318	1229
Channel 1319	1343
Channel 1320	1291
Channel 1321	1450
Channel 1322	1546
Channel 1323	1563
Channel 1324	1740
Channel 1325	1708
Channel 1326	1643
Channel 1327	1841
Channel 1328	1859
Channel 1329	1939
Channel 1330	1927
Channel 1331	2026
Channel 1332	2097
Channel 1333	2157
Channel 1334	2103
Channel 1335	2227
Channel 1336	2287
Channel 1337	2202
Channel 1338	2238
Channel 1339	2337
Channel 1340	2276
Channel 1341	2373
Channel 1342	2233
Channel 1343	2409
Channel 1344	2296
Channel 1345	2337
Channel 1346	2382
Channel 1347	2314
Channel 1348	2354
Channel 1349	2300
Channel 1350	2197
Channel 1351	2271
Channel 1352	2270
Channel 1353	2160
Channel 1354	2229
Channel 1355	2181
Channel 1356	2159
Channel 1357	2220
Channel 1358	2176
Channel 1359	2132
Channel 1360	2185
Channel 1361	2198
Channel 1362	2134
Channel 1363	2044
Channel 1364	2162
Channel 1365	2070
Channel 1366	2083
Channel 1367	1966
Channel 1368	1995
Channel 1369	1907
Channel 1370	1928
Channel 1371	1938
Channel 1372	1930
Channel 1373	1814
Channel 1374	1799
Channel 1375	1741
Channel 1376	1811
Channel 1377	1696
Channel 1378	1663
Channel 1379	1563
Channel 1380	1602
Channel 1381	1574
Channel 1382	1401
Channel 1383	1386
Channel 1384	1353
Channel 1385	1338
Channel 1386	1207
Channel 1387	1154
Channel 1388	1145
Channel 1389	1072
Channel 1390	970
Channel 1391	898
Channel 1392	901
Channel 1393	844
Channel 1394	828
Channel 1395	731
Channel 1396	653
Channel 1397	648
Channel 1398	625
Channel 1399	662
Channel 1400	633
Channel 1401	616
Channel 1402	591
Channel 1403	584
Channel 1404	606
Channel 1405	637
Channel 1406	736
Channel 1407	751
Channel 1408	796
Channel 1409	851
Channel 1410	945
Channel 1411	973
Channel 1412	1089
Channel 1413	1113
Channel 1414	1158
Channel 1415	1272
Channel 1416	1262
Channel 1417	1370
Channel 1418	1356
Channel 1419	1441
Channel 1420	1434
Channel 1421	1520
Channel 1422	1351
Channel 1423	1372
Channel 1424	1294
Channel 1425	1242
Channel 1426	1160
Channel 1427	1054
Channel 1428	987
Channel 1429	860
Channel 1430	781
Channel 1431	745
Channel 1432	610
Channel 1433	542
Channel 1434	501
Channel 1435	428
Channel 1436	353
Channel 1437	310
Channel 1438	252
Channel 1439	241
Channel 1440	194
Channel 1441	179
Channel 1442	174
Channel 1443	175
Channel 1444	145
Channel 1445	150
Channel 1446	144
Channel 1447	151
Channel 1448	140
Channel 1449	137
Channel 1450	149
Channel 1451	148
Channel 1452	143
Channel 1453	160
Channel 1454	154
Channel 1455	163
Channel 1456	153
Channel 1457	148
Channel 1458	152
Channel 1459	159
Channel 1460	200
Channel 1461	182
Channel 1462	185
Channel 1463	200
Channel 1464	215
Channel 1465	192
Channel 1466	208
Channel 1467	212
Channel 1468	220
Channel 1469	214
Channel 1470	228
Channel 1471	258
Channel 1472	280
Channel 1473	259
Channel 1474	275
Channel 1475	294
Channel 1476	315
Channel 1477	297
Channel 1478	318
Channel 1479	334
Channel 1480	346
Channel 1481	335
Channel 1482	363
Channel 1483	358
Channel 1484	396
Channel 1485	384
Channel 1486	367
Channel 1487	413
Channel 1488	401
Channel 1489	391
Channel 1490	408
Channel 1491	357
Channel 1492	409
Channel 1493	356
Channel 1494	414
Channel 1495	406
Channel 1496	375
Channel 1497	432
Channel 1498	393
Channel 1499	379
Channel 1500	416
Channel 1501	383
Channel 1502	418
Channel 1503	390
Channel 1504	352
Channel 1505	370
Channel 1506	337
Channel 1507	339
Channel 1508	361
Channel 1509	338
Channel 1510	345
Channel 1511	360
Channel 1512	376
Channel 1513	318
Channel 1514	344
Channel 1515	338
Channel 1516	353
Channel 1517	368
Channel 1518	333
Channel 1519	352
Channel 1520	356
Channel 1521	309
Channel 1522	332
Channel 1523	355
Channel 1524	325
Channel 1525	336
Channel 1526	328
Channel 1527	310
Channel 1528	313
Channel 1529	314
Channel 1530	338
Channel 1531	294
Channel 1532	322
Channel 1533	319
Channel 1534	286
Channel 1535	319
Channel 1536	274
Channel 1537	290
Channel 1538	272
Channel 1539	277
Channel 1540	300
Channel 1541	252
Channel 1542	257
Channel 1543	259
Channel 1544	244
Channel 1545	265
Channel 1546	244
Channel 1547	212
Channel 1548	226
Channel 1549	224
Channel 1550	211
Channel 1551	198
Channel 1552	175
Channel 1553	221
Channel 1554	181
Channel 1555	173
Channel 1556	141
Channel 1557	184
Channel 1558	185
Channel 1559	168
Channel 1560	135
Channel 1561	136
Channel 1562	116
Channel 1563	124
Channel 1564	125
Channel 1565	128
Channel 1566	112
Channel 1567	96
Channel 1568	98
Channel 1569	120
Channel 1570	122
Channel 1571	103
Channel 1572	105
Channel 1573	102
Channel 1574	118
Channel 1575	126
Channel 1576	120
Channel 1577	116
Channel 1578	137
Channel 1579	126
Channel 1580	162
Channel 1581	164
Channel 1582	221
Channel 1583	221
Channel 1584	233
Channel 1585	225
Channel 1586	271
Channel 1587	294
Channel 1588	292
Channel 1589	350
Channel 1590	310
Channel 1591	322
Channel 1592	323
Channel 1593	310
Channel 1594	330
Channel 1595	325
Channel 1596	295
Channel 1597	280
Channel 1598	238
Channel 1599	244
Channel 1600	202
Channel 1601	198
Channel 1602	153
Channel 1603	144
Channel 1604	120
Channel 1605	104
Channel 1606	103
Channel 1607	91
Channel 1608	74
Channel 1609	73
Channel 1610	60
Channel 1611	69
Channel 1612	66
Channel 1613	59
Channel 1614	70
Channel 1615	77
Channel 1616	76
Channel 1617	78
Channel 1618	81
Channel 1619	75
Channel 1620	71
Channel 1621	55
Channel 1622	61
Channel 1623	80
Channel 1624	68
Channel 1625	66
Channel 1626	71
Channel 1627	52
Channel 1628	59
Channel 1629	34
Channel 1630	36
Channel 1631	38
Channel 1632	32
Channel 1633	34
Channel 1634	24
Channel 1635	25
Channel 1636	33
Channel 1637	18
Channel 1638	20
Channel 1639	18
Channel 1640	19
Channel 1641	10
Channel 1642	19
Channel 1643	19
Channel 1644	12
Channel 1645	14
Channel 1646	16
Channel 1647	10
Channel 1648	11
Channel 1649	15
Channel 1650	16
Channel 1651	11
Channel 1652	23
Channel 1653	13
Channel 1654	7
Channel 1655	17
Channel 1656	18
Channel 1657	12
Channel 1658	19
Channel 1659	13
Channel 1660	16
Channel 1661	20
Channel 1662	13
Channel 1663	23
Channel 1664	16
Channel 1665	16
Channel 1666	21
Channel 1667	11
Channel 1668	10
Channel 1669	12
Channel 1670	17
Channel 1671	18
Channel 1672	21
Channel 1673	16
Channel 1674	18
Channel 1675	15
Channel 1676	18
Channel 1677	17
Channel 1678	23
Channel 1679	20
Channel 1680	16
Channel 1681	32
Channel 1682	34
Channel 1683	28
Channel 1684	33
Channel 1685	54
Channel 1686	62
Channel 1687	79
Channel 1688	84
Channel 1689	106
Channel 1690	119
Channel 1691	138
Channel 1692	169
Channel 1693	187
Channel 1694	220
Channel 1695	258
Channel 1696	300
Channel 1697	326
Channel 1698	421
Channel 1699	450
Channel 1700	530
Channel 1701	559
Channel 1702	624
Channel 1703	672
Channel 1704	698
Channel 1705	767
Channel 1706	819
Channel 1707	938
Channel 1708	914
Channel 1709	955
Channel 1710	1050
Channel 1711	1029
Channel 1712	1022
Channel 1713	1099
Channel 1714	1068
Channel 1715	1119
Channel 1716	1044
Channel 1717	1139
Channel 1718	1009
Channel 1719	1028
Channel 1720	969
Channel 1721	967
Channel 1722	864
Channel 1723	809
Channel 1724	758
Channel 1725	642
Channel 1726	575
Channel 1727	532
Channel 1728	450
Channel 1729	402
Channel 1730	314
Channel 1731	264
Channel 1732	200
Channel 1733	167
Channel 1734	125
Channel 1735	116
Channel 1736	95
Channel 1737	70
Channel 1738	69
Channel 1739	48
Channel 1740	52
Channel 1741	38
Channel 1742	26
Channel 1743	18
Channel 1744	14
Channel 1745	16
Channel 1746	11
Channel 1747	19
Channel 1748	11
Channel 1749	16
Channel 1750	16
Channel 1751	9
Channel 1752	14
Channel 1753	7
Channel 1754	14
Channel 1755	7
Channel 1756	13
Channel 1757	9
Channel 1758	17
Channel 1759	11
Channel 1760	12
Channel 1761	11
Channel 1762	10
Channel 1763	11
Channel 1764	11
Channel 1765	16
Channel 1766	7
Channel 1767	12
Channel 1768	8
Channel 1769	14
Channel 1770	11
Channel 1771	11
Channel 1772	19
Channel 1773	13
Channel 1774	12
Channel 1775	23
Channel 1776	11
Channel 1777	12
Channel 1778	10
Channel 1779	9
Channel 1780	11
Channel 1781	13
Channel 1782	13
Channel 1783	14
Channel 1784	17
Channel 1785	14
Channel 1786	18
Channel 1787	6
Channel 1788	7
Channel 1789	11
Channel 1790	12
Channel 1791	8
Channel 1792	12
Channel 1793	9
Channel 1794	13
Channel 1795	8
Channel 1796	19
Channel 1797	9
Channel 1798	11
Channel 1799	9
Channel 1800	12
Channel 1801	12
Channel 1802	15
Channel 1803	15
Channel 1804	8
Channel 1805	5
Channel 1806	14
Channel 1807	11
Channel 1808	8
Channel 1809	9
Channel 1810	5
Channel 1811	11
Channel 1812	10
Channel 1813	13
Channel 1814	14
Channel 1815	10
Channel 1816	11
Channel 1817	14
Channel 1818	8
Channel 1819	9
Channel 1820	8
Channel 1821	11
Channel 1822	7
Channel 1823	9
Channel 1824	7
Channel 1825	13
Channel 1826	15
Channel 1827	8
Channel 1828	9
Channel 1829	13
Channel 1830	8
Channel 1831	9
Channel 1832	7
Channel 1833	12
Channel 1834	9
Channel 1835	6
Channel 1836	13
Channel 1837	8
Channel 1838	18
Channel 1839	17
Channel 1840	10
Channel 1841	3
Channel 1842	12
Channel 1843	7
Channel 1844	8
Channel 1845	15
Channel 1846	15
Channel 1847	7
Channel 1848	8
Channel 1849	6
Channel 1850	13
Channel 1851	7
Channel 1852	7
Channel 1853	11
Channel 1854	14
Channel 1855	13
Channel 1856	11
Channel 1857	8
Channel 1858	21
Channel 1859	20
Channel 1860	7
Channel 1861	10
Channel 1862	10
Channel 1863	19
Channel 1864	9
Channel 1865	13
Channel 1866	19
Channel 1867	13
Channel 1868	14
Channel 1869	14
Channel 1870	15
Channel 1871	10
Channel 1872	17
Channel 1873	10
Channel 1874	13
Channel 1875	16
Channel 1876	6
Channel 1877	13
Channel 1878	13
Channel 1879	10
Channel 1880	13
Channel 1881	9
Channel 1882	14
Channel 1883	18
Channel 1884	17
Channel 1885	16
Channel 1886	17
Channel 1887	25
Channel 1888	11
Channel 1889	11
Channel 1890	24
Channel 1891	23
Channel 1892	16
Channel 1893	19
Channel 1894	11
Channel 1895	10
Channel 1896	16
Channel 1897	21
Channel 1898	23
Channel 1899	20
Channel 1900	20
Channel 1901	19
Channel 1902	17
Channel 1903	17
Channel 1904	22
Channel 1905	36
Channel 1906	34
Channel 1907	31
Channel 1908	38
Channel 1909	54
Channel 1910	53
Channel 1911	71
Channel 1912	76
Channel 1913	76
Channel 1914	99
Channel 1915	119
Channel 1916	139
Channel 1917	148
Channel 1918	168
Channel 1919	189
Channel 1920	218
Channel 1921	236
Channel 1922	266
Channel 1923	293
Channel 1924	283
Channel 1925	286
Channel 1926	297
Channel 1927	317
Channel 1928	298
Channel 1929	299
Channel 1930	329
Channel 1931	308
Channel 1932	297
Channel 1933	278
Channel 1934	261
Channel 1935	227
Channel 1936	182
Channel 1937	160
Channel 1938	160
Channel 1939	117
Channel 1940	137
Channel 1941	104
Channel 1942	96
Channel 1943	84
Channel 1944	75
Channel 1945	53
Channel 1946	51
Channel 1947	39
Channel 1948	45
Channel 1949	38
Channel 1950	34
Channel 1951	27
Channel 1952	40
Channel 1953	40
Channel 1954	37
Channel 1955	39
Channel 1956	34
Channel 1957	49
Channel 1958	44
Channel 1959	58
Channel 1960	54
Channel 1961	59
Channel 1962	50
Channel 1963	38
Channel 1964	44
Channel 1965	53
Channel 1966	69
Channel 1967	57
Channel 1968	45
Channel 1969	59
Channel 1970	60
Channel 1971	28
Channel 1972	44
Channel 1973	49
Channel 1974	49
Channel 1975	36
Channel 1976	31
Channel 1977	31
Channel 1978	23
Channel 1979	34
Channel 1980	20
Channel 1981	8
Channel 1982	17
Channel 1983	8
Channel 1984	16
Channel 1985	8
Channel 1986	8
Channel 1987	8
Channel 1988	10
Channel 1989	7
Channel 1990	9
Channel 1991	4
Channel 1992	3
Channel 1993	10
Channel 1994	6
[truncated: 2,102 more rows]
