# Supplementary material for: A dataset of 112 ligands for the preconcentration of mercury, uranium, lanthanum and other pollutants and heavy metals in water
Source: Data Brief. 2020 Feb 4;29:105236. doi: 10.1016/j.dib.2020.105236 (PMC7033335; doi:10.1016/j.dib.2020.105236)
Supplement: Multimedia component 88_Sodium cyanide [file mmc88.txt]

Kalib 1	-0.354346
Kalib 2	0.012554
Kalib 3	0.001788
Kalib 4	0.000419
Kalib Square	0.000000
Kalib Fano	0.010361
Channel 1	0
Channel 2	0
Channel 3	0
Channel 4	0
Channel 5	0
Channel 6	0
Channel 7	0
Channel 8	0
Channel 9	0
Channel 10	0
Channel 11	0
Channel 12	1
Channel 13	4
Channel 14	23
Channel 15	75
Channel 16	292
Channel 17	1117
Channel 18	3421
Channel 19	9747
Channel 20	24621
Channel 21	54804
Channel 22	110727
Channel 23	201586
Channel 24	328443
Channel 25	477673
Channel 26	624155
Channel 27	741304
Channel 28	780769
Channel 29	737251
Channel 30	626884
Channel 31	477873
Channel 32	322267
Channel 33	196821
Channel 34	108602
Channel 35	53021
Channel 36	23072
Channel 37	9266
Channel 38	3181
Channel 39	984
Channel 40	325
Channel 41	74
Channel 42	30
Channel 43	12
Channel 44	4
Channel 45	11
Channel 46	6
Channel 47	10
Channel 48	4
Channel 49	4
Channel 50	6
Channel 51	6
Channel 52	3
Channel 53	2
Channel 54	7
Channel 55	3
Channel 56	6
Channel 57	7
Channel 58	3
Channel 59	6
Channel 60	3
Channel 61	2
Channel 62	3
Channel 63	4
Channel 64	4
Channel 65	3
Channel 66	4
Channel 67	0
Channel 68	3
Channel 69	0
Channel 70	3
Channel 71	5
Channel 72	4
Channel 73	0
Channel 74	1
Channel 75	2
Channel 76	2
Channel 77	0
Channel 78	30
Channel 79	67
Channel 80	51
Channel 81	79
Channel 82	71
Channel 83	60
Channel 84	58
Channel 85	45
Channel 86	71
Channel 87	55
Channel 88	56
Channel 89	68
Channel 90	64
Channel 91	47
Channel 92	74
Channel 93	61
Channel 94	41
Channel 95	55
Channel 96	47
Channel 97	62
Channel 98	60
Channel 99	59
Channel 100	73
Channel 101	62
Channel 102	62
Channel 103	51
Channel 104	47
Channel 105	54
Channel 106	59
Channel 107	45
Channel 108	57
Channel 109	46
Channel 110	61
Channel 111	48
Channel 112	52
Channel 113	47
Channel 114	67
Channel 115	69
Channel 116	49
Channel 117	62
Channel 118	65
Channel 119	58
Channel 120	54
Channel 121	61
Channel 122	57
Channel 123	73
Channel 124	55
Channel 125	63
Channel 126	67
Channel 127	53
Channel 128	44
Channel 129	57
Channel 130	50
Channel 131	35
Channel 132	45
Channel 133	46
Channel 134	42
Channel 135	34
Channel 136	27
Channel 137	31
Channel 138	30
Channel 139	33
Channel 140	41
Channel 141	43
Channel 142	45
Channel 143	21
Channel 144	31
Channel 145	44
Channel 146	35
Channel 147	36
Channel 148	32
Channel 149	20
Channel 150	32
Channel 151	32
Channel 152	30
Channel 153	41
Channel 154	36
Channel 155	27
Channel 156	32
Channel 157	33
Channel 158	35
Channel 159	36
Channel 160	30
Channel 161	27
Channel 162	33
Channel 163	28
Channel 164	31
Channel 165	37
Channel 166	37
Channel 167	36
Channel 168	33
Channel 169	20
Channel 170	26
Channel 171	33
Channel 172	31
Channel 173	29
Channel 174	35
Channel 175	26
Channel 176	30
Channel 177	33
Channel 178	28
Channel 179	29
Channel 180	35
Channel 181	31
Channel 182	34
Channel 183	35
Channel 184	24
Channel 185	28
Channel 186	34
Channel 187	34
Channel 188	33
Channel 189	28
Channel 190	35
Channel 191	37
Channel 192	34
Channel 193	34
Channel 194	37
Channel 195	36
Channel 196	20
Channel 197	36
Channel 198	27
Channel 199	35
Channel 200	26
Channel 201	30
Channel 202	34
Channel 203	34
Channel 204	32
Channel 205	30
Channel 206	40
Channel 207	41
Channel 208	56
Channel 209	51
Channel 210	63
Channel 211	80
Channel 212	59
Channel 213	66
Channel 214	59
Channel 215	54
Channel 216	48
Channel 217	65
Channel 218	57
Channel 219	49
Channel 220	55
Channel 221	66
Channel 222	65
Channel 223	57
Channel 224	48
Channel 225	53
Channel 226	48
Channel 227	45
Channel 228	43
Channel 229	38
Channel 230	34
Channel 231	38
Channel 232	32
Channel 233	38
Channel 234	34
Channel 235	32
Channel 236	35
Channel 237	39
Channel 238	35
Channel 239	38
Channel 240	25
Channel 241	34
Channel 242	40
Channel 243	33
Channel 244	41
Channel 245	53
Channel 246	60
Channel 247	47
Channel 248	69
Channel 249	76
Channel 250	103
Channel 251	132
Channel 252	152
Channel 253	190
Channel 254	215
Channel 255	254
Channel 256	320
Channel 257	384
Channel 258	522
Channel 259	598
Channel 260	769
Channel 261	902
Channel 262	1057
Channel 263	1162
Channel 264	1125
Channel 265	1217
Channel 266	1113
Channel 267	1052
Channel 268	847
Channel 269	723
Channel 270	576
Channel 271	421
Channel 272	319
Channel 273	230
Channel 274	169
Channel 275	135
Channel 276	108
Channel 277	109
Channel 278	112
Channel 279	109
Channel 280	138
Channel 281	140
Channel 282	140
Channel 283	154
Channel 284	138
Channel 285	140
Channel 286	135
Channel 287	86
Channel 288	99
Channel 289	68
Channel 290	52
Channel 291	46
Channel 292	37
Channel 293	25
Channel 294	24
Channel 295	21
Channel 296	20
Channel 297	15
Channel 298	24
Channel 299	13
Channel 300	26
Channel 301	20
Channel 302	19
Channel 303	19
Channel 304	15
Channel 305	21
Channel 306	13
Channel 307	21
Channel 308	15
Channel 309	25
Channel 310	21
Channel 311	20
Channel 312	33
Channel 313	29
Channel 314	41
Channel 315	64
Channel 316	83
Channel 317	71
Channel 318	116
Channel 319	133
Channel 320	141
Channel 321	147
Channel 322	183
Channel 323	190
Channel 324	175
Channel 325	171
Channel 326	175
Channel 327	116
Channel 328	96
Channel 329	88
Channel 330	78
Channel 331	47
Channel 332	36
Channel 333	38
Channel 334	25
Channel 335	25
Channel 336	21
Channel 337	19
Channel 338	17
Channel 339	22
Channel 340	20
Channel 341	22
Channel 342	35
Channel 343	27
Channel 344	26
Channel 345	23
Channel 346	30
Channel 347	26
Channel 348	30
Channel 349	39
Channel 350	51
Channel 351	44
Channel 352	32
Channel 353	32
Channel 354	23
Channel 355	39
Channel 356	17
Channel 357	15
Channel 358	9
Channel 359	8
Channel 360	12
Channel 361	11
Channel 362	10
Channel 363	15
Channel 364	14
Channel 365	13
Channel 366	13
Channel 367	16
Channel 368	15
Channel 369	12
Channel 370	5
Channel 371	17
Channel 372	10
Channel 373	14
Channel 374	7
Channel 375	12
Channel 376	7
Channel 377	10
Channel 378	7
Channel 379	14
Channel 380	15
Channel 381	16
Channel 382	8
Channel 383	10
Channel 384	10
Channel 385	13
Channel 386	15
Channel 387	16
Channel 388	8
Channel 389	18
Channel 390	20
Channel 391	9
Channel 392	14
Channel 393	16
Channel 394	11
Channel 395	13
Channel 396	11
Channel 397	14
Channel 398	17
Channel 399	22
Channel 400	15
Channel 401	13
Channel 402	15
Channel 403	16
Channel 404	13
Channel 405	15
Channel 406	15
Channel 407	12
Channel 408	8
Channel 409	10
Channel 410	11
Channel 411	7
Channel 412	9
Channel 413	10
Channel 414	10
Channel 415	19
Channel 416	18
Channel 417	13
Channel 418	7
Channel 419	10
Channel 420	10
Channel 421	9
Channel 422	15
Channel 423	14
Channel 424	17
Channel 425	12
Channel 426	13
Channel 427	5
Channel 428	15
Channel 429	9
Channel 430	22
Channel 431	17
Channel 432	14
Channel 433	16
Channel 434	14
Channel 435	14
Channel 436	13
Channel 437	10
Channel 438	10
Channel 439	10
Channel 440	13
Channel 441	11
Channel 442	16
Channel 443	21
Channel 444	7
Channel 445	10
Channel 446	16
Channel 447	20
Channel 448	17
Channel 449	9
Channel 450	19
Channel 451	26
Channel 452	34
Channel 453	46
Channel 454	35
Channel 455	54
Channel 456	78
Channel 457	67
Channel 458	83
Channel 459	69
Channel 460	67
Channel 461	81
Channel 462	93
Channel 463	73
Channel 464	60
Channel 465	48
Channel 466	41
Channel 467	42
Channel 468	31
Channel 469	25
Channel 470	17
Channel 471	25
Channel 472	15
Channel 473	19
Channel 474	10
Channel 475	16
Channel 476	7
Channel 477	13
Channel 478	15
Channel 479	15
Channel 480	15
Channel 481	16
Channel 482	11
Channel 483	14
Channel 484	12
Channel 485	10
Channel 486	13
Channel 487	10
Channel 488	22
Channel 489	13
Channel 490	19
Channel 491	25
Channel 492	12
Channel 493	27
Channel 494	18
Channel 495	28
Channel 496	23
Channel 497	26
Channel 498	23
Channel 499	37
Channel 500	20
Channel 501	26
Channel 502	31
Channel 503	31
Channel 504	38
Channel 505	28
Channel 506	19
Channel 507	26
Channel 508	18
Channel 509	13
Channel 510	17
Channel 511	9
Channel 512	8
Channel 513	15
Channel 514	16
Channel 515	12
Channel 516	14
Channel 517	16
Channel 518	18
Channel 519	16
Channel 520	19
Channel 521	15
Channel 522	20
Channel 523	20
Channel 524	26
Channel 525	20
Channel 526	42
Channel 527	39
Channel 528	51
Channel 529	62
Channel 530	82
Channel 531	110
Channel 532	146
Channel 533	200
Channel 534	228
Channel 535	279
Channel 536	296
Channel 537	311
Channel 538	372
Channel 539	362
Channel 540	332
Channel 541	311
Channel 542	283
Channel 543	274
Channel 544	230
Channel 545	178
Channel 546	141
Channel 547	136
Channel 548	90
Channel 549	72
Channel 550	56
Channel 551	34
Channel 552	24
Channel 553	21
Channel 554	13
Channel 555	18
Channel 556	9
Channel 557	14
Channel 558	11
Channel 559	16
Channel 560	14
Channel 561	13
Channel 562	15
Channel 563	13
Channel 564	18
Channel 565	17
Channel 566	11
Channel 567	12
Channel 568	14
Channel 569	15
Channel 570	18
Channel 571	10
Channel 572	13
Channel 573	15
Channel 574	13
Channel 575	20
Channel 576	24
Channel 577	14
Channel 578	16
Channel 579	20
Channel 580	25
Channel 581	28
Channel 582	37
Channel 583	33
Channel 584	33
Channel 585	47
Channel 586	44
Channel 587	54
Channel 588	62
Channel 589	77
Channel 590	70
Channel 591	77
Channel 592	69
Channel 593	61
Channel 594	59
Channel 595	67
Channel 596	47
Channel 597	54
Channel 598	37
Channel 599	36
Channel 600	30
Channel 601	33
Channel 602	20
Channel 603	28
Channel 604	25
Channel 605	22
Channel 606	24
Channel 607	23
Channel 608	9
Channel 609	25
Channel 610	25
Channel 611	25
Channel 612	36
Channel 613	36
Channel 614	46
Channel 615	47
Channel 616	82
Channel 617	102
Channel 618	107
Channel 619	115
Channel 620	160
Channel 621	164
Channel 622	173
Channel 623	183
Channel 624	197
Channel 625	186
Channel 626	215
Channel 627	183
Channel 628	199
Channel 629	175
Channel 630	141
Channel 631	131
Channel 632	95
Channel 633	81
Channel 634	67
Channel 635	50
Channel 636	32
Channel 637	23
Channel 638	25
Channel 639	15
Channel 640	18
Channel 641	12
Channel 642	10
Channel 643	18
Channel 644	15
Channel 645	19
Channel 646	12
Channel 647	18
Channel 648	11
Channel 649	11
Channel 650	22
Channel 651	15
Channel 652	22
Channel 653	14
Channel 654	16
Channel 655	19
Channel 656	13
Channel 657	24
Channel 658	20
Channel 659	21
Channel 660	25
Channel 661	15
Channel 662	25
Channel 663	19
Channel 664	29
Channel 665	24
Channel 666	24
Channel 667	42
Channel 668	28
Channel 669	27
Channel 670	34
Channel 671	39
Channel 672	34
Channel 673	34
Channel 674	35
Channel 675	38
Channel 676	28
Channel 677	31
Channel 678	28
Channel 679	42
Channel 680	43
Channel 681	32
Channel 682	50
Channel 683	45
Channel 684	35
Channel 685	52
Channel 686	61
Channel 687	59
Channel 688	43
Channel 689	68
Channel 690	40
Channel 691	45
Channel 692	49
Channel 693	32
Channel 694	41
Channel 695	29
Channel 696	31
Channel 697	27
Channel 698	24
Channel 699	30
Channel 700	27
Channel 701	21
Channel 702	15
Channel 703	16
Channel 704	19
Channel 705	20
Channel 706	24
Channel 707	25
Channel 708	28
Channel 709	37
Channel 710	38
Channel 711	27
Channel 712	55
Channel 713	61
Channel 714	59
Channel 715	69
Channel 716	54
Channel 717	59
Channel 718	56
Channel 719	61
Channel 720	54
Channel 721	61
Channel 722	55
Channel 723	40
Channel 724	45
Channel 725	31
Channel 726	31
Channel 727	29
Channel 728	22
Channel 729	18
Channel 730	22
Channel 731	19
Channel 732	21
Channel 733	21
Channel 734	23
Channel 735	19
Channel 736	10
Channel 737	21
Channel 738	12
Channel 739	16
Channel 740	13
Channel 741	21
Channel 742	16
Channel 743	14
Channel 744	12
Channel 745	15
Channel 746	19
Channel 747	17
Channel 748	20
Channel 749	9
Channel 750	17
Channel 751	25
Channel 752	15
Channel 753	18
Channel 754	16
Channel 755	15
Channel 756	13
Channel 757	14
Channel 758	16
Channel 759	17
Channel 760	14
Channel 761	8
Channel 762	16
Channel 763	23
Channel 764	11
Channel 765	16
Channel 766	13
Channel 767	10
Channel 768	16
Channel 769	23
Channel 770	17
Channel 771	13
Channel 772	24
Channel 773	17
Channel 774	17
Channel 775	16
Channel 776	15
Channel 777	14
Channel 778	21
Channel 779	15
Channel 780	23
Channel 781	14
Channel 782	18
Channel 783	16
Channel 784	23
Channel 785	20
Channel 786	15
Channel 787	19
Channel 788	21
Channel 789	20
Channel 790	28
Channel 791	26
Channel 792	19
Channel 793	17
Channel 794	19
Channel 795	28
Channel 796	31
Channel 797	31
Channel 798	36
Channel 799	22
Channel 800	26
Channel 801	26
Channel 802	24
Channel 803	32
Channel 804	33
Channel 805	19
Channel 806	23
Channel 807	21
Channel 808	20
Channel 809	17
Channel 810	18
Channel 811	21
Channel 812	22
Channel 813	21
Channel 814	15
Channel 815	19
Channel 816	10
Channel 817	23
Channel 818	18
Channel 819	20
Channel 820	13
Channel 821	22
Channel 822	22
Channel 823	18
Channel 824	13
Channel 825	19
Channel 826	22
Channel 827	14
Channel 828	21
Channel 829	18
Channel 830	20
Channel 831	15
Channel 832	16
Channel 833	16
Channel 834	24
Channel 835	15
Channel 836	12
Channel 837	15
Channel 838	14
Channel 839	18
Channel 840	14
Channel 841	18
Channel 842	18
Channel 843	14
Channel 844	24
Channel 845	17
Channel 846	19
Channel 847	21
Channel 848	20
Channel 849	25
Channel 850	14
Channel 851	20
Channel 852	15
Channel 853	20
Channel 854	23
Channel 855	23
Channel 856	25
Channel 857	13
Channel 858	19
Channel 859	30
Channel 860	25
Channel 861	22
Channel 862	17
Channel 863	17
Channel 864	26
Channel 865	17
Channel 866	26
Channel 867	21
Channel 868	34
Channel 869	24
Channel 870	24
Channel 871	16
Channel 872	34
Channel 873	24
Channel 874	15
Channel 875	19
Channel 876	24
Channel 877	22
Channel 878	19
Channel 879	15
Channel 880	19
Channel 881	30
Channel 882	15
Channel 883	23
Channel 884	14
Channel 885	24
Channel 886	14
Channel 887	19
Channel 888	20
Channel 889	15
Channel 890	25
Channel 891	16
Channel 892	13
Channel 893	18
Channel 894	19
Channel 895	25
Channel 896	18
Channel 897	21
Channel 898	18
Channel 899	20
Channel 900	21
Channel 901	21
Channel 902	18
Channel 903	18
Channel 904	20
Channel 905	15
Channel 906	23
Channel 907	22
Channel 908	25
Channel 909	19
Channel 910	9
Channel 911	14
Channel 912	11
Channel 913	15
Channel 914	26
Channel 915	13
Channel 916	19
Channel 917	16
Channel 918	15
Channel 919	24
Channel 920	18
Channel 921	23
Channel 922	20
Channel 923	29
Channel 924	16
Channel 925	20
Channel 926	18
Channel 927	20
Channel 928	22
Channel 929	13
Channel 930	16
Channel 931	19
Channel 932	18
Channel 933	20
Channel 934	10
Channel 935	28
Channel 936	29
Channel 937	41
Channel 938	27
Channel 939	32
Channel 940	20
Channel 941	21
Channel 942	20
Channel 943	29
Channel 944	30
Channel 945	25
Channel 946	27
Channel 947	31
Channel 948	19
Channel 949	34
Channel 950	22
Channel 951	27
Channel 952	27
Channel 953	29
Channel 954	34
Channel 955	19
Channel 956	26
Channel 957	21
Channel 958	33
Channel 959	37
Channel 960	15
Channel 961	22
Channel 962	23
Channel 963	22
Channel 964	24
Channel 965	31
Channel 966	27
Channel 967	23
Channel 968	21
Channel 969	15
Channel 970	22
Channel 971	24
Channel 972	25
Channel 973	25
Channel 974	25
Channel 975	19
Channel 976	16
Channel 977	24
Channel 978	24
Channel 979	20
Channel 980	26
Channel 981	26
Channel 982	23
Channel 983	25
Channel 984	31
Channel 985	25
Channel 986	33
Channel 987	26
Channel 988	31
Channel 989	20
Channel 990	23
Channel 991	18
Channel 992	25
Channel 993	30
Channel 994	20
Channel 995	22
Channel 996	22
Channel 997	38
Channel 998	22
Channel 999	25
Channel 1000	22
Channel 1001	27
Channel 1002	22
Channel 1003	16
Channel 1004	17
Channel 1005	25
Channel 1006	20
Channel 1007	25
Channel 1008	20
Channel 1009	25
Channel 1010	26
Channel 1011	16
Channel 1012	28
Channel 1013	32
Channel 1014	35
Channel 1015	26
Channel 1016	29
Channel 1017	23
Channel 1018	12
Channel 1019	21
Channel 1020	22
Channel 1021	34
Channel 1022	23
Channel 1023	20
Channel 1024	36
Channel 1025	20
Channel 1026	29
Channel 1027	30
Channel 1028	28
Channel 1029	31
Channel 1030	31
Channel 1031	35
Channel 1032	41
Channel 1033	35
Channel 1034	43
Channel 1035	31
Channel 1036	37
Channel 1037	30
Channel 1038	33
Channel 1039	25
Channel 1040	40
Channel 1041	25
Channel 1042	29
Channel 1043	45
Channel 1044	27
Channel 1045	21
Channel 1046	36
Channel 1047	35
Channel 1048	32
Channel 1049	27
Channel 1050	30
Channel 1051	22
Channel 1052	18
Channel 1053	25
Channel 1054	33
Channel 1055	19
Channel 1056	33
Channel 1057	29
Channel 1058	33
Channel 1059	28
Channel 1060	34
Channel 1061	29
Channel 1062	20
Channel 1063	23
Channel 1064	31
Channel 1065	28
Channel 1066	25
Channel 1067	25
Channel 1068	27
Channel 1069	30
Channel 1070	24
Channel 1071	20
Channel 1072	29
Channel 1073	31
Channel 1074	30
Channel 1075	38
Channel 1076	28
Channel 1077	33
Channel 1078	32
Channel 1079	32
Channel 1080	31
Channel 1081	30
Channel 1082	24
Channel 1083	30
Channel 1084	39
Channel 1085	34
Channel 1086	21
Channel 1087	34
Channel 1088	29
Channel 1089	33
Channel 1090	28
Channel 1091	35
Channel 1092	26
Channel 1093	27
Channel 1094	43
Channel 1095	22
Channel 1096	32
Channel 1097	26
Channel 1098	28
Channel 1099	35
Channel 1100	29
Channel 1101	35
Channel 1102	32
Channel 1103	26
Channel 1104	38
Channel 1105	28
Channel 1106	37
Channel 1107	32
Channel 1108	39
Channel 1109	34
Channel 1110	25
Channel 1111	24
Channel 1112	26
Channel 1113	38
Channel 1114	32
Channel 1115	31
Channel 1116	34
Channel 1117	32
Channel 1118	34
Channel 1119	35
Channel 1120	34
Channel 1121	29
Channel 1122	43
Channel 1123	33
Channel 1124	37
Channel 1125	39
Channel 1126	23
Channel 1127	32
Channel 1128	30
Channel 1129	32
Channel 1130	35
Channel 1131	35
Channel 1132	39
Channel 1133	42
Channel 1134	30
Channel 1135	48
Channel 1136	44
Channel 1137	46
Channel 1138	43
Channel 1139	47
Channel 1140	41
Channel 1141	40
Channel 1142	46
Channel 1143	36
Channel 1144	50
Channel 1145	47
Channel 1146	34
Channel 1147	52
Channel 1148	45
Channel 1149	52
Channel 1150	40
Channel 1151	44
Channel 1152	52
Channel 1153	43
Channel 1154	55
Channel 1155	51
Channel 1156	55
Channel 1157	52
Channel 1158	53
Channel 1159	58
Channel 1160	39
Channel 1161	49
Channel 1162	43
Channel 1163	60
Channel 1164	55
Channel 1165	36
Channel 1166	57
Channel 1167	56
Channel 1168	46
Channel 1169	59
Channel 1170	52
Channel 1171	44
Channel 1172	60
Channel 1173	56
Channel 1174	56
Channel 1175	65
Channel 1176	55
Channel 1177	68
Channel 1178	72
Channel 1179	71
Channel 1180	74
Channel 1181	78
Channel 1182	67
Channel 1183	73
Channel 1184	57
Channel 1185	68
Channel 1186	83
Channel 1187	83
Channel 1188	74
Channel 1189	82
Channel 1190	62
Channel 1191	71
Channel 1192	81
Channel 1193	77
Channel 1194	73
Channel 1195	74
Channel 1196	97
Channel 1197	91
Channel 1198	94
Channel 1199	90
Channel 1200	101
Channel 1201	85
Channel 1202	88
Channel 1203	101
Channel 1204	114
Channel 1205	88
Channel 1206	95
Channel 1207	111
Channel 1208	100
Channel 1209	113
Channel 1210	93
Channel 1211	114
Channel 1212	131
Channel 1213	111
Channel 1214	109
Channel 1215	104
Channel 1216	129
Channel 1217	135
Channel 1218	124
Channel 1219	119
Channel 1220	154
Channel 1221	142
Channel 1222	138
Channel 1223	141
Channel 1224	161
Channel 1225	172
Channel 1226	155
Channel 1227	181
Channel 1228	143
Channel 1229	150
Channel 1230	168
Channel 1231	170
Channel 1232	181
Channel 1233	181
Channel 1234	196
Channel 1235	202
Channel 1236	209
Channel 1237	207
Channel 1238	224
Channel 1239	187
Channel 1240	223
Channel 1241	227
Channel 1242	269
Channel 1243	217
Channel 1244	222
Channel 1245	277
Channel 1246	257
Channel 1247	264
Channel 1248	304
Channel 1249	287
Channel 1250	290
Channel 1251	304
Channel 1252	289
Channel 1253	369
Channel 1254	322
Channel 1255	344
Channel 1256	371
Channel 1257	401
Channel 1258	394
Channel 1259	409
Channel 1260	401
Channel 1261	422
Channel 1262	447
Channel 1263	436
Channel 1264	407
Channel 1265	462
Channel 1266	510
Channel 1267	505
Channel 1268	520
Channel 1269	523
Channel 1270	509
Channel 1271	517
Channel 1272	572
Channel 1273	533
Channel 1274	547
Channel 1275	574
Channel 1276	550
Channel 1277	620
Channel 1278	595
Channel 1279	603
Channel 1280	619
Channel 1281	634
Channel 1282	659
Channel 1283	666
Channel 1284	648
Channel 1285	645
Channel 1286	656
Channel 1287	649
Channel 1288	647
Channel 1289	693
Channel 1290	723
Channel 1291	709
Channel 1292	686
Channel 1293	710
Channel 1294	696
Channel 1295	688
Channel 1296	720
Channel 1297	737
Channel 1298	763
Channel 1299	793
Channel 1300	766
Channel 1301	752
Channel 1302	808
Channel 1303	834
Channel 1304	821
Channel 1305	876
Channel 1306	939
Channel 1307	919
Channel 1308	932
Channel 1309	1049
Channel 1310	1058
Channel 1311	1113
Channel 1312	1088
Channel 1313	1217
Channel 1314	1215
Channel 1315	1326
Channel 1316	1337
Channel 1317	1444
Channel 1318	1498
Channel 1319	1558
Channel 1320	1673
Channel 1321	1720
Channel 1322	1823
Channel 1323	1875
Channel 1324	1940
Channel 1325	2077
Channel 1326	2064
Channel 1327	2190
Channel 1328	2280
Channel 1329	2376
Channel 1330	2478
Channel 1331	2601
Channel 1332	2596
Channel 1333	2608
Channel 1334	2676
Channel 1335	2753
Channel 1336	2809
Channel 1337	2770
Channel 1338	2727
Channel 1339	2906
Channel 1340	2902
Channel 1341	2839
Channel 1342	2882
Channel 1343	2886
Channel 1344	2823
Channel 1345	2810
Channel 1346	2820
Channel 1347	2807
Channel 1348	2846
Channel 1349	2702
Channel 1350	2663
Channel 1351	2625
Channel 1352	2665
Channel 1353	2586
Channel 1354	2583
Channel 1355	2551
Channel 1356	2577
Channel 1357	2491
Channel 1358	2395
Channel 1359	2461
Channel 1360	2416
Channel 1361	2282
Channel 1362	2299
Channel 1363	2229
Channel 1364	2210
Channel 1365	2155
Channel 1366	2173
Channel 1367	2123
Channel 1368	2087
Channel 1369	2113
Channel 1370	2086
Channel 1371	1943
Channel 1372	1976
Channel 1373	1906
Channel 1374	1889
Channel 1375	1825
Channel 1376	1839
Channel 1377	1735
Channel 1378	1670
Channel 1379	1706
Channel 1380	1597
Channel 1381	1574
Channel 1382	1471
Channel 1383	1486
Channel 1384	1418
Channel 1385	1317
Channel 1386	1246
Channel 1387	1224
Channel 1388	1131
Channel 1389	1066
Channel 1390	970
Channel 1391	956
Channel 1392	914
Channel 1393	810
Channel 1394	819
Channel 1395	785
Channel 1396	759
Channel 1397	706
Channel 1398	672
Channel 1399	695
Channel 1400	646
Channel 1401	644
Channel 1402	645
Channel 1403	618
Channel 1404	607
Channel 1405	715
Channel 1406	704
Channel 1407	761
Channel 1408	841
Channel 1409	904
Channel 1410	1006
Channel 1411	1081
Channel 1412	1160
Channel 1413	1160
Channel 1414	1231
Channel 1415	1327
Channel 1416	1428
Channel 1417	1445
Channel 1418	1575
Channel 1419	1518
Channel 1420	1501
Channel 1421	1571
Channel 1422	1554
Channel 1423	1428
Channel 1424	1319
Channel 1425	1243
Channel 1426	1199
Channel 1427	1144
Channel 1428	1018
Channel 1429	972
Channel 1430	848
Channel 1431	778
Channel 1432	658
Channel 1433	596
Channel 1434	518
Channel 1435	480
Channel 1436	358
Channel 1437	324
Channel 1438	300
Channel 1439	225
Channel 1440	211
Channel 1441	216
Channel 1442	179
Channel 1443	166
Channel 1444	162
Channel 1445	148
Channel 1446	185
Channel 1447	160
Channel 1448	156
Channel 1449	170
Channel 1450	153
Channel 1451	156
Channel 1452	145
Channel 1453	172
Channel 1454	149
Channel 1455	185
Channel 1456	181
Channel 1457	193
Channel 1458	176
Channel 1459	176
Channel 1460	221
Channel 1461	210
Channel 1462	209
Channel 1463	239
Channel 1464	218
Channel 1465	224
Channel 1466	268
Channel 1467	244
Channel 1468	266
Channel 1469	291
Channel 1470	295
Channel 1471	317
Channel 1472	308
Channel 1473	333
Channel 1474	350
Channel 1475	361
Channel 1476	356
Channel 1477	373
Channel 1478	405
Channel 1479	415
Channel 1480	432
Channel 1481	430
Channel 1482	461
Channel 1483	394
Channel 1484	459
Channel 1485	468
Channel 1486	444
Channel 1487	463
Channel 1488	434
Channel 1489	469
Channel 1490	499
Channel 1491	422
Channel 1492	533
Channel 1493	527
Channel 1494	498
Channel 1495	501
Channel 1496	503
Channel 1497	512
Channel 1498	457
Channel 1499	495
Channel 1500	476
Channel 1501	464
Channel 1502	460
Channel 1503	483
Channel 1504	474
Channel 1505	468
Channel 1506	425
Channel 1507	417
Channel 1508	439
Channel 1509	460
Channel 1510	418
Channel 1511	420
Channel 1512	418
Channel 1513	436
Channel 1514	383
Channel 1515	367
Channel 1516	387
Channel 1517	385
Channel 1518	413
Channel 1519	403
Channel 1520	380
Channel 1521	343
Channel 1522	369
Channel 1523	332
Channel 1524	351
Channel 1525	355
Channel 1526	333
Channel 1527	308
Channel 1528	355
Channel 1529	337
Channel 1530	323
Channel 1531	375
Channel 1532	359
Channel 1533	326
Channel 1534	335
Channel 1535	306
Channel 1536	299
Channel 1537	270
Channel 1538	294
Channel 1539	297
Channel 1540	308
Channel 1541	292
Channel 1542	274
Channel 1543	266
Channel 1544	258
Channel 1545	242
Channel 1546	242
Channel 1547	234
Channel 1548	234
Channel 1549	220
Channel 1550	200
Channel 1551	189
Channel 1552	210
Channel 1553	193
Channel 1554	197
Channel 1555	196
Channel 1556	165
Channel 1557	150
Channel 1558	157
Channel 1559	155
Channel 1560	128
Channel 1561	133
Channel 1562	145
Channel 1563	135
Channel 1564	132
Channel 1565	132
Channel 1566	120
Channel 1567	112
Channel 1568	111
Channel 1569	98
Channel 1570	95
Channel 1571	111
Channel 1572	114
Channel 1573	115
Channel 1574	114
Channel 1575	108
Channel 1576	117
Channel 1577	128
Channel 1578	123
Channel 1579	142
Channel 1580	136
Channel 1581	174
Channel 1582	162
Channel 1583	211
Channel 1584	225
Channel 1585	250
Channel 1586	289
Channel 1587	299
Channel 1588	322
Channel 1589	305
Channel 1590	308
Channel 1591	323
Channel 1592	332
Channel 1593	317
Channel 1594	312
Channel 1595	321
Channel 1596	276
Channel 1597	294
Channel 1598	272
Channel 1599	198
Channel 1600	217
Channel 1601	203
Channel 1602	143
Channel 1603	146
Channel 1604	135
Channel 1605	119
Channel 1606	112
Channel 1607	72
Channel 1608	95
Channel 1609	74
Channel 1610	66
Channel 1611	74
Channel 1612	70
Channel 1613	66
Channel 1614	63
Channel 1615	58
Channel 1616	71
Channel 1617	86
Channel 1618	76
Channel 1619	76
Channel 1620	62
Channel 1621	75
Channel 1622	71
Channel 1623	71
Channel 1624	80
Channel 1625	71
Channel 1626	54
Channel 1627	57
Channel 1628	58
Channel 1629	46
Channel 1630	43
Channel 1631	23
Channel 1632	29
Channel 1633	39
Channel 1634	26
Channel 1635	31
Channel 1636	23
Channel 1637	26
Channel 1638	21
Channel 1639	21
Channel 1640	11
Channel 1641	25
Channel 1642	17
Channel 1643	20
Channel 1644	15
Channel 1645	19
Channel 1646	21
Channel 1647	13
Channel 1648	14
Channel 1649	18
Channel 1650	13
Channel 1651	10
Channel 1652	17
Channel 1653	18
Channel 1654	13
Channel 1655	19
Channel 1656	13
Channel 1657	16
Channel 1658	15
Channel 1659	18
Channel 1660	13
Channel 1661	10
Channel 1662	14
Channel 1663	13
Channel 1664	19
Channel 1665	14
Channel 1666	8
Channel 1667	19
Channel 1668	10
Channel 1669	24
Channel 1670	14
Channel 1671	12
Channel 1672	18
Channel 1673	28
Channel 1674	15
Channel 1675	19
Channel 1676	14
Channel 1677	18
Channel 1678	20
Channel 1679	22
Channel 1680	20
Channel 1681	28
Channel 1682	33
Channel 1683	29
Channel 1684	31
Channel 1685	42
Channel 1686	64
Channel 1687	76
Channel 1688	84
Channel 1689	91
Channel 1690	136
Channel 1691	166
Channel 1692	178
Channel 1693	188
Channel 1694	239
Channel 1695	261
Channel 1696	345
Channel 1697	361
Channel 1698	375
Channel 1699	464
Channel 1700	524
Channel 1701	545
Channel 1702	604
Channel 1703	688
Channel 1704	700
Channel 1705	733
Channel 1706	883
Channel 1707	932
Channel 1708	908
Channel 1709	980
Channel 1710	977
Channel 1711	1136
Channel 1712	1091
Channel 1713	1081
Channel 1714	1092
Channel 1715	1077
Channel 1716	1057
Channel 1717	1119
Channel 1718	1027
Channel 1719	1025
Channel 1720	1001
Channel 1721	990
Channel 1722	853
Channel 1723	808
Channel 1724	757
Channel 1725	658
Channel 1726	576
Channel 1727	499
Channel 1728	420
Channel 1729	368
Channel 1730	300
Channel 1731	265
Channel 1732	227
Channel 1733	190
Channel 1734	159
Channel 1735	121
Channel 1736	81
Channel 1737	72
Channel 1738	66
Channel 1739	43
Channel 1740	34
Channel 1741	35
Channel 1742	28
Channel 1743	23
Channel 1744	21
Channel 1745	19
Channel 1746	23
Channel 1747	21
Channel 1748	15
Channel 1749	18
Channel 1750	10
Channel 1751	10
Channel 1752	14
Channel 1753	16
Channel 1754	13
Channel 1755	20
Channel 1756	18
Channel 1757	11
Channel 1758	12
Channel 1759	16
Channel 1760	16
Channel 1761	12
Channel 1762	13
Channel 1763	16
Channel 1764	15
Channel 1765	14
Channel 1766	13
Channel 1767	10
Channel 1768	13
Channel 1769	16
Channel 1770	17
Channel 1771	17
Channel 1772	14
Channel 1773	10
Channel 1774	10
Channel 1775	14
Channel 1776	14
Channel 1777	10
Channel 1778	26
Channel 1779	10
Channel 1780	15
Channel 1781	12
Channel 1782	11
Channel 1783	8
Channel 1784	10
Channel 1785	7
Channel 1786	18
Channel 1787	10
Channel 1788	14
Channel 1789	11
Channel 1790	11
Channel 1791	13
Channel 1792	8
Channel 1793	16
Channel 1794	11
Channel 1795	13
Channel 1796	10
Channel 1797	21
Channel 1798	12
Channel 1799	8
Channel 1800	11
Channel 1801	14
Channel 1802	7
Channel 1803	5
Channel 1804	17
Channel 1805	14
Channel 1806	12
Channel 1807	8
Channel 1808	16
Channel 1809	15
Channel 1810	5
Channel 1811	11
Channel 1812	14
Channel 1813	16
Channel 1814	17
Channel 1815	9
Channel 1816	6
Channel 1817	15
Channel 1818	12
Channel 1819	11
Channel 1820	10
Channel 1821	10
Channel 1822	11
Channel 1823	13
Channel 1824	13
Channel 1825	12
Channel 1826	5
Channel 1827	10
Channel 1828	11
Channel 1829	13
Channel 1830	16
Channel 1831	10
Channel 1832	10
Channel 1833	17
Channel 1834	9
Channel 1835	13
Channel 1836	13
Channel 1837	13
Channel 1838	13
Channel 1839	16
Channel 1840	12
Channel 1841	13
Channel 1842	10
Channel 1843	11
Channel 1844	11
Channel 1845	14
Channel 1846	12
Channel 1847	12
Channel 1848	16
Channel 1849	9
Channel 1850	12
Channel 1851	6
Channel 1852	11
Channel 1853	16
Channel 1854	10
Channel 1855	10
Channel 1856	11
Channel 1857	8
Channel 1858	13
Channel 1859	14
Channel 1860	22
Channel 1861	14
Channel 1862	21
Channel 1863	13
Channel 1864	14
Channel 1865	16
Channel 1866	10
Channel 1867	13
Channel 1868	13
Channel 1869	13
Channel 1870	15
Channel 1871	6
Channel 1872	8
Channel 1873	11
Channel 1874	16
Channel 1875	15
Channel 1876	13
Channel 1877	10
Channel 1878	11
Channel 1879	16
Channel 1880	18
Channel 1881	14
Channel 1882	15
Channel 1883	14
Channel 1884	14
Channel 1885	12
Channel 1886	20
Channel 1887	9
Channel 1888	12
Channel 1889	15
Channel 1890	20
Channel 1891	14
Channel 1892	7
Channel 1893	15
Channel 1894	17
Channel 1895	17
Channel 1896	20
Channel 1897	21
Channel 1898	20
Channel 1899	15
Channel 1900	22
Channel 1901	14
Channel 1902	19
Channel 1903	19
Channel 1904	28
Channel 1905	44
Channel 1906	38
Channel 1907	39
Channel 1908	37
Channel 1909	45
Channel 1910	60
Channel 1911	62
Channel 1912	78
Channel 1913	88
Channel 1914	92
Channel 1915	129
Channel 1916	137
Channel 1917	157
Channel 1918	174
Channel 1919	193
Channel 1920	229
Channel 1921	230
Channel 1922	262
Channel 1923	248
Channel 1924	250
Channel 1925	308
Channel 1926	297
Channel 1927	276
Channel 1928	288
Channel 1929	305
Channel 1930	283
Channel 1931	273
Channel 1932	259
Channel 1933	216
Channel 1934	234
Channel 1935	209
Channel 1936	187
Channel 1937	174
Channel 1938	148
Channel 1939	157
Channel 1940	127
Channel 1941	111
Channel 1942	85
Channel 1943	76
Channel 1944	73
Channel 1945	52
Channel 1946	45
Channel 1947	62
Channel 1948	56
Channel 1949	35
Channel 1950	41
Channel 1951	26
Channel 1952	35
Channel 1953	37
Channel 1954	23
Channel 1955	37
Channel 1956	35
Channel 1957	37
Channel 1958	42
Channel 1959	44
Channel 1960	38
Channel 1961	55
Channel 1962	56
Channel 1963	48
Channel 1964	50
Channel 1965	60
Channel 1966	56
Channel 1967	55
Channel 1968	57
Channel 1969	54
Channel 1970	45
Channel 1971	48
Channel 1972	48
Channel 1973	49
Channel 1974	36
Channel 1975	32
Channel 1976	40
Channel 1977	36
Channel 1978	24
Channel 1979	20
Channel 1980	22
Channel 1981	20
Channel 1982	12
Channel 1983	10
Channel 1984	13
Channel 1985	22
Channel 1986	11
Channel 1987	10
Channel 1988	8
Channel 1989	11
Channel 1990	2
Channel 1991	4
Channel 1992	2
Channel 1993	4
Channel 1994	4
[truncated: 2,102 more rows]
