# Supplementary material for: A dataset of 112 ligands for the preconcentration of mercury, uranium, lanthanum and other pollutants and heavy metals in water
Source: Data Brief. 2020 Feb 4;29:105236. doi: 10.1016/j.dib.2020.105236 (PMC7033335; doi:10.1016/j.dib.2020.105236)
Supplement: Multimedia component 89_Sodium dibenzyldithiocarbamate [file mmc89.txt]

0
0
0
0
0
0
0
0
0
0
0
0
3
18
65
285
1059
3434
9589
23980
53975
110138
200217
327840
476137
624552
739114
782564
741122
629780
478983
324251
197448
108658
53418
22907
8915
3162
1015
265
87
20
11
12
6
4
7
7
4
9
5
3
4
5
3
1
0
4
5
3
6
4
2
4
3
2
2
5
1
1
2
1
2
0
2
2
0
30
56
56
63
59
62
61
46
79
63
60
66
67
55
56
56
67
54
50
52
83
65
54
67
48
49
67
44
46
51
44
60
57
60
45
55
58
51
46
51
38
51
49
51
52
33
48
51
41
55
49
35
60
47
34
26
35
49
34
40
46
37
42
31
23
42
42
30
37
33
35
25
34
33
28
30
36
42
27
25
37
46
36
25
20
25
33
41
22
37
30
30
27
35
29
25
35
27
31
41
28
31
38
25
22
38
44
37
50
54
43
38
34
39
35
27
23
29
34
44
27
28
32
34
43
43
40
36
68
87
93
109
132
120
144
149
127
109
136
113
99
109
85
70
78
72
59
70
53
54
47
45
47
45
47
37
51
50
54
48
61
53
40
56
48
39
29
33
45
55
55
86
115
129
171
170
202
230
267
310
331
403
464
568
657
661
725
731
625
633
524
404
371
283
204
158
128
99
88
72
88
100
93
89
82
89
97
96
79
76
60
43
51
36
46
32
29
22
16
16
21
23
14
16
16
18
10
13
17
15
17
13
14
27
23
44
50
68
68
78
115
131
147
169
174
168
181
154
178
106
107
73
59
41
44
38
23
27
13
23
24
17
18
22
18
30
27
34
29
30
37
29
40
36
29
29
20
20
24
14
11
13
16
7
12
12
13
6
16
15
11
9
13
14
17
12
8
9
14
13
11
16
11
11
9
8
15
15
21
16
19
23
17
20
9
10
17
17
20
13
15
17
12
23
11
10
11
11
15
18
7
19
11
6
11
16
10
17
15
13
11
9
18
10
12
11
13
11
11
10
7
14
9
16
10
12
13
14
12
6
14
12
10
9
15
7
16
7
13
15
16
24
15
26
30
36
42
37
72
76
78
83
84
95
84
79
84
63
40
28
37
26
23
18
13
11
12
14
7
12
7
12
10
13
15
5
12
14
11
14
5
15
17
22
23
31
22
26
19
28
33
33
33
30
27
34
32
34
23
35
16
17
12
14
17
8
14
15
9
17
17
17
15
16
20
21
23
40
48
47
55
80
93
132
168
212
250
245
303
320
375
358
361
320
336
263
220
194
149
113
104
55
51
40
24
20
8
9
19
7
12
11
14
10
11
18
6
11
11
8
16
13
17
16
13
10
13
11
21
30
26
19
29
26
35
34
47
58
53
63
58
70
77
77
70
77
79
63
52
55
35
32
35
28
26
17
19
10
22
22
20
20
22
26
32
43
61
62
78
94
103
142
154
171
182
200
226
228
213
180
192
135
141
123
90
79
51
50
40
30
27
22
10
14
17
17
19
17
23
21
16
23
16
22
22
30
32
37
57
67
77
131
154
200
289
358
375
501
581
648
648
706
775
744
773
661
575
475
453
364
280
245
179
132
133
89
80
73
80
59
69
71
53
50
41
47
37
45
37
32
29
27
24
21
16
28
30
26
46
51
56
71
86
107
108
118
145
155
135
156
152
132
142
138
112
105
90
77
72
57
64
46
47
41
65
70
80
92
91
90
109
106
109
114
94
71
80
66
47
39
50
37
30
20
23
15
20
14
13
18
23
13
10
16
18
14
18
15
8
17
11
12
15
19
21
11
23
14
14
18
18
15
22
15
22
19
22
24
26
27
30
32
40
37
48
38
45
46
57
45
77
75
64
66
77
84
72
64
53
72
40
46
47
34
29
27
19
22
18
20
14
14
14
16
11
17
14
19
17
13
16
19
18
20
16
17
9
13
17
12
16
18
11
21
16
11
18
12
14
18
27
9
27
19
28
16
23
19
22
18
16
28
22
16
21
23
28
28
22
26
32
30
41
29
35
33
28
29
28
31
39
23
20
24
25
11
17
19
22
14
18
16
14
20
19
15
20
15
10
8
17
18
12
18
17
21
11
12
26
25
18
29
22
15
26
15
24
18
20
25
15
23
18
27
16
12
21
26
26
24
27
26
19
30
26
24
39
33
44
44
49
34
50
55
61
59
54
48
47
57
37
32
43
38
45
31
25
41
27
33
27
33
16
31
26
31
25
20
23
19
19
30
28
28
25
26
27
22
20
21
30
25
19
25
20
24
18
22
22
26
29
31
21
18
13
21
25
14
27
20
18
36
16
20
20
30
19
24
22
28
18
25
21
25
25
21
29
17
16
35
19
26
18
19
27
36
27
28
35
37
29
28
36
27
24
37
35
43
28
38
35
41
30
24
34
26
25
29
28
27
31
25
33
33
26
25
22
25
28
30
29
29
23
15
25
32
16
26
28
27
30
31
18
15
35
24
21
25
35
31
20
25
32
29
32
26
23
38
27
31
30
33
27
26
36
22
40
34
37
25
36
49
27
26
37
25
30
31
24
28
30
34
30
43
31
41
42
32
26
33
30
30
30
44
40
25
38
36
36
33
45
39
23
35
35
34
37
42
35
29
40
46
36
45
40
36
41
29
48
47
31
43
32
36
47
40
42
41
48
50
51
45
44
47
52
53
41
44
48
60
47
46
42
43
52
67
55
49
62
68
75
61
66
56
59
64
55
72
59
65
85
70
67
75
54
76
83
76
63
64
78
84
79
77
84
84
94
103
113
98
99
112
101
97
114
97
123
122
126
117
122
120
139
125
139
145
141
134
125
133
139
147
148
190
181
166
161
192
202
194
202
208
194
215
234
232
217
215
256
282
253
261
293
314
332
319
320
321
348
339
346
391
374
433
403
455
448
497
406
516
504
532
504
513
513
524
533
573
534
608
605
608
581
605
583
616
630
623
593
645
650
672
641
643
684
669
660
694
685
675
694
702
707
733
739
790
742
777
834
819
856
940
977
1046
1049
1118
1112
1214
1253
1275
1338
1485
1627
1668
1609
1756
1794
1933
2022
2037
2051
2162
2253
2361
2311
2412
2428
2620
2453
2465
2487
2587
2530
2668
2597
2457
2482
2466
2425
2411
2438
2344
2375
2356
2211
2147
2264
2061
2089
2067
2000
1944
1849
1817
1840
1843
1911
1792
1711
1720
1672
1664
1560
1540
1515
1468
1447
1486
1393
1410
1297
1229
1238
1194
1128
1084
1086
1018
950
889
833
800
750
748
739
657
626
604
548
535
551
520
452
467
478
498
532
539
595
615
663
687
712
812
824
921
958
1014
995
1083
1129
1198
1152
1120
1156
1116
1050
946
888
835
783
693
626
574
466
416
371
309
261
272
242
219
169
172
163
165
149
147
148
148
156
142
137
129
164
150
163
171
172
151
161
150
201
204
204
207
221
230
229
248
287
239
270
293
306
325
348
361
377
354
370
386
373
396
401
430
435
460
419
443
406
452
429
431
431
470
458
426
418
392
416
396
431
414
436
417
358
390
357
392
360
371
360
346
324
310
339
308
322
306
330
308
328
300
305
288
271
283
289
299
274
288
282
278
271
247
253
248
233
234
243
238
211
219
203
190
197
203
194
169
177
188
174
172
142
165
146
118
109
147
141
133
115
130
100
102
89
87
92
99
89
98
104
70
87
81
92
88
103
116
117
142
141
153
172
215
229
240
227
265
255
274
295
268
275
275
296
253
233
227
216
188
191
145
137
126
98
109
98
93
59
78
56
49
46
58
58
46
68
59
73
58
62
58
75
56
40
45
55
39
44
34
30
36
31
30
26
23
31
19
12
14
9
17
16
15
12
10
11
19
12
20
9
17
15
12
15
13
16
13
13
20
8
22
14
19
14
16
16
23
21
21
17
21
18
16
14
23
16
16
18
18
27
23
30
38
51
50
59
68
87
79
119
139
186
213
249
296
329
384
423
476
536
555
633
679
752
786
872
920
972
968
1067
1132
1050
1112
1111
1063
1120
1131
1105
1021
867
853
864
856
693
613
597
476
405
339
297
238
205
147
132
124
72
84
57
36
40
26
23
13
12
14
16
13
19
18
11
8
16
7
8
18
13
10
8
13
12
14
15
10
9
11
15
11
7
11
15
15
17
11
8
10
14
16
11
22
13
11
11
20
10
4
8
13
14
14
14
10
12
17
10
7
13
11
14
9
9
8
9
9
17
9
10
10
4
9
10
19
6
9
9
13
7
11
13
7
7
7
13
13
9
11
13
11
9
12
8
9
10
9
9
16
7
14
6
12
5
8
14
8
12
12
11
9
17
10
15
11
10
11
11
13
13
15
15
12
14
12
10
15
14
14
7
15
16
16
15
19
12
17
13
8
16
18
27
16
15
16
20
21
9
12
11
17
17
6
15
9
13
22
13
21
13
15
13
20
12
18
26
22
27
34
27
35
56
69
58
74
79
90
113
121
163
175
174
179
241
237
245
298
270
293
298
324
319
312
294
312
272
239
236
200
208
168
170
141
102
100
95
77
65
47
53
55
36
42
36
31
32
36
29
34
37
42
46
46
47
54
42
55
51
57
52
50
61
44
45
58
45
45
24
28
30
19
25
21
19
9
21
10
8
14
9
9
6
5
6
8
4
13
8
9
6
3
7
5
3
4
3
3
5
6
4
8
7
6
10
2
7
5
6
9
3
8
10
7
6
5
5
5
4
4
3
8
6
6
7
7
4
5
3
9
6
3
10
8
6
2
6
7
6
4
4
4
4754
0
0
0
0
0
0
0
0
0
0
0
0
0
0
0
0
0
0
0
0
0
0
0
0
0
0
0
0
0
0
0
0
0
0
0
0
0
0
0
0
0
0
0
0
0
0
0
0
0
0
0
0
0
0
0
0
0
0
0
0
0
0
0
0
0
0
0
0
0
0
0
0
0
0
0
0
0
0
0
0
0
0
0
0
0
0
0
0
0
0
0
0
0
0
0
0
0
0
0
0
0
0
0
0
0
0
0
0
0
0
0
0
0
0
0
0
0
0
0
0
0
0
0
0
0
0
0
0
0
0
0
0
0
0
0
0
0
0
0
0
0
0
0
0
0
0
0
0
0
0
0
0
0
0
0
0
0
0
0
0
0
0
0
0
0
0
0
0
0
0
0
0
0
0
0
0
0
0
0
0
0
0
0
0
0
0
0
0
0
0
0
0
0
0
0
0
0
0
0
0
0
0
0
0
0
0
0
0
0
0
0
0
0
0
0
0
0
0
0
0
0
0
0
0
0
0
0
0
0
0
0
0
0
0
0
0
0
0
0
0
0
0
0
0
0
0
0
0
0
0
0
0
0
0
0
0
0
0
0
0
0
0
0
0
0
0
0
0
0
0
0
0
0
0
0
0
0
0
0
0
0
0
0
0
0
0
0
0
0
0
0
0
0
0
0
0
0
0
0
0
0
0
0
0
0
0
0
0
0
0
0
0
0
0
0
0
0
0
0
0
0
0
0
0
0
0
0
0
0
0
0
0
0
0
0
0
0
0
0
0
0
0
0
0
0
0
0
0
0
0
0
0
0
0
0
0
0
0
0
0
0
0
0
0
0
0
0
0
0
0
0
0
0
0
0
0
0
0
0
0
0
0
0
0
0
0
0
0
0
0
0
0
0
0
0
0
0
0
0
0
0
0
0
0
0
0
0
0
0
0
0
0
0
0
0
0
0
0
0
0
0
0
0
0
0
0
0
0
0
0
0
0
0
0
0
0
0
0
0
0
0
0
0
0
0
0
0
0
0
0
0
0
0
0
0
0
0
0
0
0
0
0
0
0
0
0
0
0
0
0
0
0
0
0
0
0
0
0
0
0
0
0
0
0
0
0
0
0
0
0
0
0
0
0
0
0
0
0
0
0
0
0
0
0
0
0
0
0
0
0
0
0
0
0
0
0
0
0
0
0
0
0
0
0
0
0
0
0
0
0
0
0
0
0
0
0
0
0
0
0
0
0
0
0
0
0
0
0
0
0
0
0
0
0
0
0
0
0
0
0
0
0
0
0
0
0
0
0
0
0
0
0
0
0
0
0
0
0
0
0
0
0
0
0
0
0
0
0
0
0
0
0
0
0
0
0
0
0
0
0
0
0
0
0
0
0
0
0
0
0
0
0
0
0
0
0
0
0
0
0
0
0
0
0
0
0
0
0
0
0
0
0
0
0
0
0
0
0
0
0
0
0
0
0
0
0
0
0
0
0
0
0
0
0
0
0
0
0
0
0
0
0
0
0
0
0
0
0
0
0
0
0
0
0
0
0
0
0
0
0
0
0
0
0
0
0
0
0
0
0
0
0
0
0
0
0
0
0
0
0
0
0
0
0
0
0
0
0
0
0
0
0
0
0
0
0
0
0
0
0
0
0
0
0
0
0
0
0
0
0
0
0
0
0
0
0
0
0
0
0
0
0
0
0
0
0
0
0
0
0
0
0
0
0
0
0
0
0
0
0
0
0
0
0
0
0
0
0
0
0
0
0
0
0
0
0
0
0
0
0
0
0
0
0
0
0
0
0
0
0
0
0
0
0
0
0
0
0
0
0
0
0
0
0
0
0
0
0
0
0
0
0
0
0
0
0
0
0
0
0
0
0
0
0
0
0
0
0
0
0
0
0
0
0
0
0
0
0
0
0
0
0
0
0
0
0
0
0
0
0
0
0
0
0
0
0
0
0
0
0
0
0
0
0
0
0
0
0
0
0
0
0
0
0
0
0
0
0
0
0
0
0
0
0
0
0
0
0
0
0
0
0
0
0
0
0
0
0
0
0
0
0
0
0
0
0
0
0
0
0
0
0
0
0
0
0
0
0
0
0
0
0
0
0
0
0
0
0
0
0
0
0
0
0
0
0
0
0
0
0
0
0
0
0
0
0
0
0
0
0
0
0
0
0
0
0
0
0
0
0
0
0
0
0
0
0
0
0
0
0
0
0
0
0
0
0
0
0
0
0
0
0
0
0
0
0
0
0
0
0
0
0
0
0
0
0
0
0
0
0
0
0
0
0
0
0
0
0
0
0
0
0
0
0
0
0
0
0
0
0
0
0
0
0
0
0
0
0
0
0
0
0
0
0
0
0
0
0
0
0
0
0
0
0
0
0
0
0
0
0
0
0
0
0
0
0
0
0
0
0
0
0
0
0
0
0
0
0
0
0
0
0
0
0
0
0
0
0
0
0
0
0
0
0
0
0
0
0
0
0
0
0
0
0
0
0
0
0
0
0
0
0
0
0
0
0
0
0
0
0
0
0
0
0
0
0
0
0
0
0
0
0
0
0
0
0
0
0
0
0
0
0
0
0
0
0
0
0
0
0
0
0
0
0
0
0
0
0
0
0
0
0
0
0
0
0
0
0
0
0
0
0
0
0
0
0
0
0
0
0
0
0
0
0
0
0
0
0
0
0
0
0
0
0
0
0
0
0
0
0
0
0
0
0
0
0
0
0
0
0
0
0
0
0
0
0
0
0
0
0
0
0
0
0
0
0
0
0
0
0
0
0
0
0
0
0
0
0
0
0
0
0
0
0
0
0
0
0
0
0
0
0
0
0
0
0
0
0
0
0
0
0
0
0
0
0
0
0
0
0
0
0
0
0
0
0
0
0
0
0
0
0
0
0
0
0
0
0
0
0
0
0
0
0
0
0
0
0
0
0
0
0
0
0
0
0
0
0
0
0
0
0
0
0
0
0
0
0
0
0
0
0
0
0
0
0
0
0
0
0
0
0
0
0
0
0
0
0
0
0
0
0
0
0
0
0
0
0
0
0
0
0
0
0
0
0
0
0
0
0
0
0
0
0
0
0
0
0
0
0
0
0
0
0
0
0
0
0
0
0
0
0
0
0
0
0
0
0
0
0
0
0
0
0
0
0
0
0
0
0
0
0
0
0
0
0
0
0
0
0
0
0
0
0
0
0
0
0
0
0
0
0
0
0
0
0
0
0
0
0
0
0
0
0
0
0
0
0
0
0
0
0
0
0
0
0
0
0
0
0
0
0
0
0
0
0
0
0
0
0
0
0
0
0
0
0
0
0
0
0
0
0
0
0
0
0
0
0
0
0
0
0
0
0
0
0
0
0
0
0
0
0
0
0
0
0
0
0
0
0
0
0
0
0
0
0
0
0
0
0
0
0
0
0
0
0
0
0
0
0
0
0
0
0
0
0
0
0
0
0
0
0
0
0
0
0
0
0
0
0
0
0
0
0
0
0
0
0
0
0
0
0
0
0
0
0
0
0
0
0
0
0
0
0
0
0
0
0
0
0
0
0
0
0
0
0
0
0
0
0
0
0
0
0
0
0
0
0
0
0
0
0
0
0
0
0
0
0
0
0
0
0
0
0
0
0
0
0
0
0
0
0
0
0
0
0
0
0
0
0
0
0
0
0
0
0
0
0
0
0
0
0
0
0
0
0
0
0
0
0
0
0
0
0
0
0
0
0
0
0
0
0
0
0
0
0
0
0
0
0
0
0
0
0
0
0
0
0
0
0
0
0
0
0
0
0
0
0
0
0
0
0
0
0
0
0
0
0
0
0
0
0
0
0
0
0
0
0
0
0
0
0
0
0
0
0
0
0
0
0
0
0
0
0
0
0
0
0
0
0
0
0
0
0
0
0
0
0
0
0
0
0
0
0
0
0
0
0
0
0
0
0
0
0
0
0
0
0
0
0
0
0
0
0
0
0
0
0
0
0
0
0
0
0
0
0
0
0
0
0
0
0
0
0
0
0
0
0
0
0
0
0
0
0
0
0
0
0
0
0
0
0
0
0
0
0
0
0
0
0
0
0
0
0
0
0
0
0
0
0
0
0
0
0
0
0
0
0
0
0
0
0
0
0
0
0
0
0
0
0
0
0
0
0
0
0
0
0
0
0
0
0
0
0
0
0
0
0
0
0
0
0
0
0
0
0
0
0
0
0
0
0
0
0
0
0
0
0
0
0
0
0
0
0
0
0
0
0
0
0
0
0
0
0
0
0
0
0
0
0
0
0
0
0
0
0
0
0
0
0
0
0
0
0
0
0
0
0
0
0
0
0
0
0
0
0
0
0
0
0
0
0
0
0
0
0
0
0
0
0
0
0
0
0
0
0
0
0
0
0
0
0
0
0
0
0
0
0
0
0
0
0
0
0
0
0
0
0
0
0
0
0
0
0
0
0
0
0
0
0
0
0
0
0
0
0
0
0
0
0
0
0
0
0
0
0
0
0
0
0
0
0
0
0
0
0
0
0
0
0
0
0
0
0
0
0
0
0
0
0
0
0
0
0
0
0
0
0
0
0
0
0
0
0
0
0
0
0
0
0
0
0
0
0
0
0
0
0
0
0
0
0
0
0
0
0
0
0
0
0
0
0
0
0
0
0
0
0
