# Supplementary material for: A dataset of 112 ligands for the preconcentration of mercury, uranium, lanthanum and other pollutants and heavy metals in water
Source: Data Brief. 2020 Feb 4;29:105236. doi: 10.1016/j.dib.2020.105236 (PMC7033335; doi:10.1016/j.dib.2020.105236)
Supplement: Multimedia component 90_Sodium diethyldithiocarbamate trihydrate [file mmc90.txt]

Kalib 1	-0.354346
Kalib 2	0.012554
Kalib 3	0.001788
Kalib 4	0.000419
Kalib Square	0.000000
Kalib Fano	0.010361
Channel 1	0
Channel 2	0
Channel 3	0
Channel 4	0
Channel 5	0
Channel 6	0
Channel 7	0
Channel 8	0
Channel 9	0
Channel 10	0
Channel 11	0
Channel 12	1
Channel 13	4
Channel 14	20
Channel 15	76
Channel 16	340
Channel 17	1183
Channel 18	3647
Channel 19	10075
Channel 20	25149
Channel 21	55917
Channel 22	112518
Channel 23	203050
Channel 24	328026
Channel 25	474464
Channel 26	620897
Channel 27	736756
Channel 28	773431
Channel 29	733502
Channel 30	626847
Channel 31	479220
Channel 32	326341
Channel 33	200761
Channel 34	111728
Channel 35	55219
Channel 36	24583
Channel 37	9671
Channel 38	3470
Channel 39	1141
Channel 40	312
Channel 41	94
Channel 42	19
Channel 43	14
Channel 44	14
Channel 45	3
Channel 46	9
Channel 47	11
Channel 48	5
Channel 49	7
Channel 50	4
Channel 51	5
Channel 52	3
Channel 53	4
Channel 54	5
Channel 55	4
Channel 56	5
Channel 57	4
Channel 58	5
Channel 59	2
Channel 60	5
Channel 61	7
Channel 62	2
Channel 63	3
Channel 64	2
Channel 65	1
Channel 66	2
Channel 67	5
Channel 68	2
Channel 69	1
Channel 70	3
Channel 71	3
Channel 72	1
Channel 73	2
Channel 74	2
Channel 75	0
Channel 76	1
Channel 77	3
Channel 78	40
Channel 79	62
Channel 80	68
Channel 81	62
Channel 82	71
Channel 83	63
Channel 84	77
Channel 85	54
Channel 86	58
Channel 87	50
Channel 88	63
Channel 89	61
Channel 90	66
Channel 91	55
Channel 92	67
Channel 93	57
Channel 94	78
Channel 95	63
Channel 96	63
Channel 97	71
Channel 98	68
Channel 99	53
Channel 100	71
Channel 101	67
Channel 102	63
Channel 103	52
Channel 104	63
Channel 105	49
Channel 106	61
Channel 107	65
Channel 108	58
Channel 109	54
Channel 110	59
Channel 111	53
Channel 112	50
Channel 113	63
Channel 114	62
Channel 115	55
Channel 116	43
Channel 117	43
Channel 118	56
Channel 119	43
Channel 120	41
Channel 121	61
Channel 122	49
Channel 123	47
Channel 124	61
Channel 125	50
Channel 126	67
Channel 127	67
Channel 128	45
Channel 129	69
Channel 130	35
Channel 131	50
Channel 132	37
Channel 133	40
Channel 134	33
Channel 135	35
Channel 136	40
Channel 137	46
Channel 138	37
Channel 139	36
Channel 140	35
Channel 141	43
Channel 142	40
Channel 143	43
Channel 144	35
Channel 145	43
Channel 146	44
Channel 147	37
Channel 148	38
Channel 149	31
Channel 150	38
Channel 151	32
Channel 152	29
Channel 153	29
Channel 154	39
Channel 155	34
Channel 156	34
Channel 157	24
Channel 158	36
Channel 159	25
Channel 160	36
Channel 161	34
Channel 162	28
Channel 163	29
Channel 164	28
Channel 165	39
Channel 166	22
Channel 167	38
Channel 168	33
Channel 169	29
Channel 170	31
Channel 171	35
Channel 172	30
Channel 173	23
Channel 174	29
Channel 175	38
Channel 176	39
Channel 177	31
Channel 178	27
Channel 179	33
Channel 180	37
Channel 181	34
Channel 182	27
Channel 183	37
Channel 184	36
Channel 185	43
Channel 186	37
Channel 187	40
Channel 188	38
Channel 189	33
Channel 190	31
Channel 191	43
Channel 192	42
Channel 193	33
Channel 194	23
Channel 195	26
Channel 196	23
Channel 197	25
Channel 198	31
Channel 199	33
Channel 200	29
Channel 201	32
Channel 202	28
Channel 203	25
Channel 204	23
Channel 205	38
Channel 206	31
Channel 207	31
Channel 208	36
Channel 209	46
Channel 210	67
Channel 211	65
Channel 212	65
Channel 213	58
Channel 214	72
Channel 215	61
Channel 216	55
Channel 217	67
Channel 218	70
Channel 219	62
Channel 220	60
Channel 221	61
Channel 222	53
Channel 223	51
Channel 224	49
Channel 225	48
Channel 226	49
Channel 227	39
Channel 228	40
Channel 229	40
Channel 230	48
Channel 231	43
Channel 232	24
Channel 233	35
Channel 234	38
Channel 235	30
Channel 236	41
Channel 237	37
Channel 238	31
Channel 239	45
Channel 240	49
Channel 241	28
Channel 242	34
Channel 243	37
Channel 244	38
Channel 245	40
Channel 246	49
Channel 247	42
Channel 248	76
Channel 249	82
Channel 250	102
Channel 251	111
Channel 252	171
Channel 253	189
Channel 254	207
Channel 255	283
Channel 256	316
Channel 257	448
Channel 258	481
Channel 259	561
Channel 260	753
Channel 261	892
Channel 262	1009
Channel 263	1085
Channel 264	1214
Channel 265	1240
Channel 266	1151
Channel 267	985
Channel 268	891
Channel 269	754
Channel 270	582
Channel 271	420
Channel 272	349
Channel 273	261
Channel 274	194
Channel 275	129
Channel 276	105
Channel 277	122
Channel 278	111
Channel 279	136
Channel 280	145
Channel 281	142
Channel 282	153
Channel 283	166
Channel 284	157
Channel 285	155
Channel 286	126
Channel 287	103
Channel 288	89
Channel 289	81
Channel 290	65
Channel 291	53
Channel 292	25
Channel 293	27
Channel 294	20
Channel 295	25
Channel 296	18
Channel 297	15
Channel 298	16
Channel 299	13
Channel 300	21
Channel 301	17
Channel 302	12
Channel 303	12
Channel 304	9
Channel 305	14
Channel 306	24
Channel 307	26
Channel 308	15
Channel 309	24
Channel 310	30
Channel 311	29
Channel 312	35
Channel 313	28
Channel 314	37
Channel 315	59
Channel 316	62
Channel 317	102
Channel 318	108
Channel 319	119
Channel 320	148
Channel 321	171
Channel 322	165
Channel 323	199
Channel 324	183
Channel 325	135
Channel 326	140
Channel 327	134
Channel 328	115
Channel 329	89
Channel 330	84
Channel 331	53
Channel 332	39
Channel 333	33
Channel 334	26
Channel 335	27
Channel 336	21
Channel 337	15
Channel 338	9
Channel 339	19
Channel 340	21
Channel 341	18
Channel 342	24
Channel 343	20
Channel 344	28
Channel 345	29
Channel 346	31
Channel 347	39
Channel 348	34
Channel 349	30
Channel 350	26
Channel 351	33
Channel 352	30
Channel 353	17
Channel 354	21
Channel 355	20
Channel 356	21
Channel 357	16
Channel 358	29
Channel 359	9
Channel 360	19
Channel 361	17
Channel 362	21
Channel 363	12
Channel 364	9
Channel 365	10
Channel 366	14
Channel 367	16
Channel 368	15
Channel 369	6
Channel 370	21
Channel 371	9
Channel 372	11
Channel 373	5
Channel 374	9
Channel 375	11
Channel 376	15
Channel 377	13
Channel 378	12
Channel 379	13
Channel 380	13
Channel 381	12
Channel 382	16
Channel 383	8
Channel 384	12
Channel 385	20
Channel 386	18
Channel 387	23
Channel 388	15
Channel 389	18
Channel 390	9
Channel 391	18
Channel 392	19
Channel 393	12
Channel 394	19
Channel 395	15
Channel 396	16
Channel 397	13
Channel 398	16
Channel 399	26
Channel 400	17
Channel 401	18
Channel 402	9
Channel 403	15
Channel 404	11
Channel 405	9
Channel 406	10
Channel 407	15
Channel 408	14
Channel 409	15
Channel 410	13
Channel 411	11
Channel 412	8
Channel 413	13
Channel 414	10
Channel 415	13
Channel 416	11
Channel 417	18
Channel 418	8
Channel 419	13
Channel 420	14
Channel 421	9
Channel 422	8
Channel 423	10
Channel 424	10
Channel 425	12
Channel 426	13
Channel 427	10
Channel 428	16
Channel 429	13
Channel 430	8
Channel 431	19
Channel 432	6
Channel 433	15
Channel 434	10
Channel 435	11
Channel 436	10
Channel 437	16
Channel 438	14
Channel 439	13
Channel 440	17
Channel 441	17
Channel 442	16
Channel 443	13
Channel 444	11
Channel 445	14
Channel 446	17
Channel 447	12
Channel 448	15
Channel 449	22
Channel 450	20
Channel 451	24
Channel 452	25
Channel 453	35
Channel 454	52
Channel 455	52
Channel 456	65
Channel 457	59
Channel 458	67
Channel 459	67
Channel 460	89
Channel 461	86
Channel 462	71
Channel 463	76
Channel 464	60
Channel 465	47
Channel 466	60
Channel 467	37
Channel 468	33
Channel 469	21
Channel 470	21
Channel 471	19
Channel 472	17
Channel 473	17
Channel 474	12
Channel 475	12
Channel 476	14
Channel 477	18
Channel 478	9
Channel 479	13
Channel 480	9
Channel 481	13
Channel 482	13
Channel 483	14
Channel 484	14
Channel 485	15
Channel 486	19
Channel 487	12
Channel 488	14
Channel 489	12
Channel 490	16
Channel 491	17
Channel 492	17
Channel 493	23
Channel 494	26
Channel 495	24
Channel 496	27
Channel 497	27
Channel 498	28
Channel 499	26
Channel 500	29
Channel 501	24
Channel 502	33
Channel 503	33
Channel 504	39
Channel 505	23
Channel 506	31
Channel 507	22
Channel 508	30
Channel 509	29
Channel 510	19
Channel 511	23
Channel 512	15
Channel 513	19
Channel 514	13
Channel 515	14
Channel 516	15
Channel 517	15
Channel 518	11
Channel 519	18
Channel 520	20
Channel 521	13
Channel 522	20
Channel 523	21
Channel 524	19
Channel 525	34
Channel 526	53
Channel 527	47
Channel 528	51
Channel 529	65
Channel 530	98
Channel 531	100
Channel 532	152
Channel 533	171
Channel 534	198
Channel 535	250
Channel 536	295
Channel 537	325
Channel 538	307
Channel 539	359
Channel 540	328
Channel 541	303
Channel 542	305
Channel 543	299
Channel 544	224
Channel 545	218
Channel 546	162
Channel 547	151
Channel 548	98
Channel 549	77
Channel 550	68
Channel 551	38
Channel 552	22
Channel 553	22
Channel 554	12
Channel 555	16
Channel 556	14
Channel 557	13
Channel 558	10
Channel 559	9
Channel 560	5
Channel 561	13
Channel 562	16
Channel 563	11
Channel 564	9
Channel 565	10
Channel 566	15
Channel 567	11
Channel 568	13
Channel 569	15
Channel 570	15
Channel 571	16
Channel 572	16
Channel 573	13
Channel 574	15
Channel 575	20
Channel 576	13
Channel 577	26
Channel 578	17
Channel 579	17
Channel 580	24
Channel 581	23
Channel 582	32
Channel 583	42
Channel 584	38
Channel 585	43
Channel 586	64
Channel 587	59
Channel 588	62
Channel 589	57
Channel 590	73
Channel 591	62
Channel 592	70
Channel 593	60
Channel 594	64
Channel 595	56
Channel 596	53
Channel 597	46
Channel 598	31
Channel 599	33
Channel 600	25
Channel 601	31
Channel 602	29
Channel 603	17
Channel 604	15
Channel 605	19
Channel 606	28
Channel 607	25
Channel 608	15
Channel 609	20
Channel 610	20
Channel 611	26
Channel 612	27
Channel 613	41
Channel 614	47
Channel 615	50
Channel 616	60
Channel 617	91
Channel 618	118
Channel 619	139
Channel 620	157
Channel 621	168
Channel 622	159
Channel 623	190
Channel 624	220
Channel 625	226
Channel 626	191
Channel 627	215
Channel 628	172
Channel 629	156
Channel 630	128
Channel 631	97
Channel 632	121
Channel 633	92
Channel 634	58
Channel 635	61
Channel 636	37
Channel 637	24
Channel 638	26
Channel 639	32
Channel 640	18
Channel 641	15
Channel 642	27
Channel 643	21
Channel 644	18
Channel 645	17
Channel 646	17
Channel 647	17
Channel 648	13
Channel 649	25
Channel 650	18
Channel 651	11
Channel 652	11
Channel 653	14
Channel 654	16
Channel 655	17
Channel 656	9
Channel 657	21
Channel 658	26
Channel 659	22
Channel 660	25
Channel 661	40
Channel 662	26
Channel 663	40
Channel 664	38
Channel 665	49
Channel 666	46
Channel 667	57
Channel 668	70
Channel 669	60
Channel 670	66
Channel 671	71
Channel 672	68
Channel 673	61
Channel 674	58
Channel 675	58
Channel 676	56
Channel 677	50
Channel 678	47
Channel 679	45
Channel 680	40
Channel 681	41
Channel 682	38
Channel 683	46
Channel 684	51
Channel 685	55
Channel 686	42
Channel 687	73
Channel 688	46
Channel 689	63
Channel 690	55
Channel 691	45
Channel 692	55
Channel 693	46
Channel 694	34
Channel 695	30
Channel 696	41
Channel 697	23
Channel 698	38
Channel 699	21
Channel 700	21
Channel 701	26
Channel 702	19
Channel 703	13
Channel 704	21
Channel 705	20
Channel 706	21
Channel 707	21
Channel 708	32
Channel 709	33
Channel 710	37
Channel 711	46
Channel 712	55
Channel 713	49
Channel 714	70
Channel 715	64
Channel 716	83
Channel 717	77
Channel 718	61
Channel 719	76
Channel 720	71
Channel 721	62
Channel 722	58
Channel 723	53
Channel 724	46
Channel 725	31
Channel 726	37
Channel 727	34
Channel 728	23
Channel 729	27
Channel 730	21
Channel 731	20
Channel 732	18
Channel 733	19
Channel 734	21
Channel 735	26
Channel 736	29
Channel 737	22
Channel 738	20
Channel 739	20
Channel 740	10
Channel 741	21
Channel 742	18
Channel 743	22
Channel 744	19
Channel 745	22
Channel 746	22
Channel 747	16
Channel 748	19
Channel 749	21
Channel 750	11
Channel 751	14
Channel 752	12
Channel 753	12
Channel 754	17
Channel 755	28
Channel 756	17
Channel 757	15
Channel 758	13
Channel 759	9
Channel 760	19
Channel 761	20
Channel 762	18
Channel 763	12
Channel 764	19
Channel 765	15
Channel 766	19
Channel 767	15
Channel 768	27
Channel 769	15
Channel 770	17
Channel 771	12
Channel 772	19
Channel 773	22
Channel 774	7
Channel 775	14
Channel 776	12
Channel 777	10
Channel 778	11
Channel 779	26
Channel 780	12
Channel 781	19
Channel 782	14
Channel 783	21
Channel 784	25
Channel 785	18
Channel 786	18
Channel 787	24
Channel 788	28
Channel 789	26
Channel 790	27
Channel 791	23
Channel 792	17
Channel 793	25
Channel 794	20
Channel 795	20
Channel 796	15
Channel 797	22
Channel 798	25
Channel 799	26
Channel 800	24
Channel 801	38
Channel 802	25
Channel 803	28
Channel 804	22
Channel 805	30
Channel 806	13
Channel 807	18
Channel 808	18
Channel 809	18
Channel 810	22
Channel 811	14
Channel 812	19
Channel 813	21
Channel 814	19
Channel 815	24
Channel 816	14
Channel 817	21
Channel 818	19
Channel 819	13
Channel 820	16
Channel 821	22
Channel 822	21
Channel 823	10
Channel 824	21
Channel 825	15
Channel 826	20
Channel 827	14
Channel 828	30
Channel 829	13
Channel 830	13
Channel 831	14
Channel 832	15
Channel 833	15
Channel 834	10
Channel 835	21
Channel 836	13
Channel 837	23
Channel 838	17
Channel 839	20
Channel 840	21
Channel 841	15
Channel 842	15
Channel 843	21
Channel 844	15
Channel 845	31
Channel 846	15
Channel 847	19
Channel 848	11
Channel 849	19
Channel 850	16
Channel 851	21
Channel 852	14
Channel 853	18
Channel 854	21
Channel 855	13
Channel 856	23
Channel 857	17
Channel 858	28
Channel 859	28
Channel 860	16
Channel 861	15
Channel 862	18
Channel 863	19
Channel 864	20
Channel 865	19
Channel 866	15
Channel 867	19
Channel 868	22
Channel 869	19
Channel 870	14
Channel 871	18
Channel 872	21
Channel 873	13
Channel 874	21
Channel 875	21
Channel 876	24
Channel 877	17
Channel 878	11
Channel 879	26
Channel 880	19
Channel 881	22
Channel 882	12
Channel 883	18
Channel 884	16
Channel 885	17
Channel 886	19
Channel 887	16
Channel 888	20
Channel 889	19
Channel 890	21
Channel 891	28
Channel 892	19
Channel 893	19
Channel 894	24
Channel 895	25
Channel 896	15
Channel 897	17
Channel 898	17
Channel 899	18
Channel 900	18
Channel 901	23
Channel 902	22
Channel 903	18
Channel 904	16
Channel 905	19
Channel 906	30
Channel 907	22
Channel 908	13
Channel 909	18
Channel 910	25
Channel 911	23
Channel 912	19
Channel 913	17
Channel 914	21
Channel 915	20
Channel 916	19
Channel 917	15
Channel 918	21
Channel 919	24
Channel 920	22
Channel 921	21
Channel 922	19
Channel 923	22
Channel 924	20
Channel 925	20
Channel 926	12
Channel 927	20
Channel 928	29
Channel 929	18
Channel 930	18
Channel 931	13
Channel 932	24
Channel 933	25
Channel 934	17
Channel 935	19
Channel 936	19
Channel 937	23
Channel 938	15
Channel 939	22
Channel 940	32
Channel 941	22
Channel 942	33
Channel 943	23
Channel 944	29
Channel 945	35
Channel 946	28
Channel 947	20
Channel 948	25
Channel 949	31
Channel 950	32
Channel 951	24
Channel 952	28
Channel 953	23
Channel 954	25
Channel 955	24
Channel 956	28
Channel 957	28
Channel 958	26
Channel 959	21
Channel 960	24
Channel 961	28
Channel 962	22
Channel 963	15
Channel 964	31
Channel 965	18
Channel 966	20
Channel 967	19
Channel 968	28
Channel 969	20
Channel 970	24
Channel 971	17
Channel 972	28
Channel 973	21
Channel 974	16
Channel 975	30
Channel 976	22
Channel 977	27
Channel 978	33
Channel 979	25
Channel 980	29
Channel 981	27
Channel 982	28
Channel 983	26
Channel 984	35
Channel 985	23
Channel 986	26
Channel 987	22
Channel 988	22
Channel 989	23
Channel 990	31
Channel 991	20
Channel 992	36
Channel 993	28
Channel 994	24
Channel 995	18
Channel 996	29
Channel 997	21
Channel 998	21
Channel 999	19
Channel 1000	23
Channel 1001	22
Channel 1002	25
Channel 1003	16
Channel 1004	20
Channel 1005	24
Channel 1006	18
Channel 1007	22
Channel 1008	23
Channel 1009	25
Channel 1010	23
Channel 1011	23
Channel 1012	20
Channel 1013	17
Channel 1014	18
Channel 1015	21
Channel 1016	24
Channel 1017	23
Channel 1018	20
Channel 1019	23
Channel 1020	24
Channel 1021	27
Channel 1022	18
Channel 1023	31
Channel 1024	25
Channel 1025	28
Channel 1026	40
Channel 1027	22
Channel 1028	32
Channel 1029	33
Channel 1030	22
Channel 1031	28
Channel 1032	37
Channel 1033	29
Channel 1034	26
Channel 1035	28
Channel 1036	32
Channel 1037	37
Channel 1038	27
Channel 1039	38
Channel 1040	19
Channel 1041	28
Channel 1042	28
Channel 1043	32
Channel 1044	30
Channel 1045	21
Channel 1046	27
Channel 1047	40
Channel 1048	24
Channel 1049	19
Channel 1050	19
Channel 1051	20
Channel 1052	22
Channel 1053	21
Channel 1054	29
Channel 1055	20
Channel 1056	30
Channel 1057	32
Channel 1058	28
Channel 1059	20
Channel 1060	20
Channel 1061	19
Channel 1062	27
Channel 1063	24
Channel 1064	21
Channel 1065	23
Channel 1066	21
Channel 1067	24
Channel 1068	30
Channel 1069	18
Channel 1070	28
Channel 1071	27
Channel 1072	33
Channel 1073	32
Channel 1074	33
Channel 1075	30
Channel 1076	28
Channel 1077	34
Channel 1078	31
Channel 1079	33
Channel 1080	25
Channel 1081	30
Channel 1082	23
Channel 1083	36
Channel 1084	41
Channel 1085	27
Channel 1086	26
Channel 1087	35
Channel 1088	38
Channel 1089	29
Channel 1090	30
Channel 1091	43
Channel 1092	30
Channel 1093	41
Channel 1094	30
Channel 1095	38
Channel 1096	27
Channel 1097	32
Channel 1098	36
Channel 1099	37
Channel 1100	35
Channel 1101	29
Channel 1102	35
Channel 1103	29
Channel 1104	27
Channel 1105	35
Channel 1106	32
Channel 1107	30
Channel 1108	31
Channel 1109	36
Channel 1110	35
Channel 1111	21
Channel 1112	24
Channel 1113	46
Channel 1114	44
Channel 1115	29
Channel 1116	41
Channel 1117	35
Channel 1118	33
Channel 1119	46
Channel 1120	35
Channel 1121	25
Channel 1122	32
Channel 1123	29
Channel 1124	34
Channel 1125	29
Channel 1126	38
Channel 1127	29
Channel 1128	28
Channel 1129	35
Channel 1130	54
Channel 1131	34
Channel 1132	51
Channel 1133	32
Channel 1134	31
Channel 1135	38
Channel 1136	41
Channel 1137	38
Channel 1138	39
Channel 1139	44
Channel 1140	34
Channel 1141	43
Channel 1142	45
Channel 1143	34
Channel 1144	45
Channel 1145	40
Channel 1146	46
Channel 1147	38
Channel 1148	46
Channel 1149	42
Channel 1150	39
Channel 1151	45
Channel 1152	53
Channel 1153	33
Channel 1154	44
Channel 1155	35
Channel 1156	40
Channel 1157	59
Channel 1158	46
Channel 1159	45
Channel 1160	46
Channel 1161	49
Channel 1162	62
Channel 1163	50
Channel 1164	60
Channel 1165	54
Channel 1166	72
Channel 1167	54
Channel 1168	60
Channel 1169	63
Channel 1170	47
Channel 1171	64
Channel 1172	53
Channel 1173	59
Channel 1174	58
Channel 1175	55
Channel 1176	52
Channel 1177	58
Channel 1178	63
Channel 1179	51
Channel 1180	76
Channel 1181	51
Channel 1182	74
Channel 1183	63
Channel 1184	68
Channel 1185	54
Channel 1186	65
Channel 1187	73
Channel 1188	72
Channel 1189	77
Channel 1190	63
Channel 1191	91
Channel 1192	93
Channel 1193	94
Channel 1194	70
Channel 1195	92
Channel 1196	99
Channel 1197	89
Channel 1198	89
Channel 1199	90
Channel 1200	86
Channel 1201	79
Channel 1202	100
Channel 1203	96
Channel 1204	113
Channel 1205	108
Channel 1206	109
Channel 1207	107
Channel 1208	114
Channel 1209	110
Channel 1210	94
Channel 1211	109
Channel 1212	123
Channel 1213	109
Channel 1214	130
Channel 1215	122
Channel 1216	134
Channel 1217	126
Channel 1218	130
Channel 1219	110
Channel 1220	122
Channel 1221	126
Channel 1222	140
Channel 1223	143
Channel 1224	140
Channel 1225	148
Channel 1226	161
Channel 1227	151
Channel 1228	155
Channel 1229	150
Channel 1230	158
Channel 1231	192
Channel 1232	183
Channel 1233	195
Channel 1234	202
Channel 1235	196
Channel 1236	208
Channel 1237	187
Channel 1238	222
Channel 1239	215
Channel 1240	231
Channel 1241	232
Channel 1242	212
Channel 1243	261
Channel 1244	260
Channel 1245	282
Channel 1246	266
Channel 1247	285
Channel 1248	274
Channel 1249	264
Channel 1250	281
Channel 1251	326
Channel 1252	321
Channel 1253	305
Channel 1254	329
Channel 1255	346
Channel 1256	372
Channel 1257	380
Channel 1258	386
Channel 1259	413
Channel 1260	416
Channel 1261	415
Channel 1262	437
Channel 1263	428
Channel 1264	505
Channel 1265	476
Channel 1266	474
Channel 1267	464
Channel 1268	546
Channel 1269	535
Channel 1270	554
Channel 1271	550
Channel 1272	526
Channel 1273	576
Channel 1274	585
Channel 1275	574
Channel 1276	582
Channel 1277	593
Channel 1278	604
Channel 1279	619
Channel 1280	648
Channel 1281	662
Channel 1282	659
Channel 1283	685
Channel 1284	620
Channel 1285	628
Channel 1286	709
Channel 1287	664
Channel 1288	664
Channel 1289	664
Channel 1290	659
Channel 1291	705
Channel 1292	691
Channel 1293	710
Channel 1294	680
Channel 1295	694
Channel 1296	723
Channel 1297	760
Channel 1298	716
Channel 1299	723
Channel 1300	781
Channel 1301	763
Channel 1302	796
Channel 1303	816
Channel 1304	840
Channel 1305	885
Channel 1306	871
Channel 1307	941
Channel 1308	951
Channel 1309	991
Channel 1310	975
Channel 1311	1047
Channel 1312	1096
Channel 1313	1178
Channel 1314	1164
Channel 1315	1298
Channel 1316	1368
Channel 1317	1389
Channel 1318	1478
Channel 1319	1546
Channel 1320	1582
Channel 1321	1655
Channel 1322	1781
Channel 1323	1852
Channel 1324	1949
Channel 1325	2003
Channel 1326	2059
Channel 1327	2180
Channel 1328	2206
Channel 1329	2303
Channel 1330	2446
Channel 1331	2427
Channel 1332	2492
Channel 1333	2614
Channel 1334	2625
Channel 1335	2696
Channel 1336	2759
Channel 1337	2733
Channel 1338	2817
Channel 1339	2919
Channel 1340	2685
Channel 1341	2814
Channel 1342	2827
Channel 1343	2779
Channel 1344	2809
Channel 1345	2744
Channel 1346	2854
Channel 1347	2786
Channel 1348	2722
Channel 1349	2718
Channel 1350	2778
Channel 1351	2689
Channel 1352	2637
Channel 1353	2614
Channel 1354	2506
Channel 1355	2571
Channel 1356	2600
Channel 1357	2459
Channel 1358	2499
Channel 1359	2519
Channel 1360	2384
Channel 1361	2331
Channel 1362	2260
Channel 1363	2270
Channel 1364	2350
Channel 1365	2213
Channel 1366	2255
Channel 1367	2203
Channel 1368	2105
Channel 1369	2139
Channel 1370	2115
Channel 1371	2015
Channel 1372	2021
Channel 1373	1922
Channel 1374	1890
Channel 1375	1846
Channel 1376	1825
Channel 1377	1706
Channel 1378	1746
Channel 1379	1704
Channel 1380	1632
Channel 1381	1526
Channel 1382	1583
Channel 1383	1426
Channel 1384	1314
Channel 1385	1319
Channel 1386	1286
Channel 1387	1220
Channel 1388	1221
Channel 1389	1162
Channel 1390	1035
Channel 1391	1000
Channel 1392	952
Channel 1393	872
Channel 1394	816
Channel 1395	798
Channel 1396	751
Channel 1397	753
Channel 1398	702
Channel 1399	673
Channel 1400	670
Channel 1401	639
Channel 1402	626
Channel 1403	630
Channel 1404	666
Channel 1405	676
Channel 1406	657
Channel 1407	775
Channel 1408	795
Channel 1409	841
Channel 1410	942
Channel 1411	1002
Channel 1412	1106
Channel 1413	1207
Channel 1414	1209
Channel 1415	1268
Channel 1416	1352
Channel 1417	1400
Channel 1418	1494
Channel 1419	1525
Channel 1420	1491
Channel 1421	1515
Channel 1422	1413
Channel 1423	1426
Channel 1424	1427
Channel 1425	1348
Channel 1426	1238
Channel 1427	1145
Channel 1428	1081
Channel 1429	992
Channel 1430	894
Channel 1431	832
Channel 1432	687
Channel 1433	573
Channel 1434	494
Channel 1435	473
Channel 1436	393
Channel 1437	334
Channel 1438	297
Channel 1439	277
Channel 1440	232
Channel 1441	207
Channel 1442	194
Channel 1443	195
Channel 1444	160
Channel 1445	179
Channel 1446	159
Channel 1447	162
Channel 1448	169
Channel 1449	125
Channel 1450	163
Channel 1451	165
Channel 1452	167
Channel 1453	161
Channel 1454	162
Channel 1455	162
Channel 1456	181
Channel 1457	167
Channel 1458	184
Channel 1459	187
Channel 1460	183
Channel 1461	196
Channel 1462	194
Channel 1463	247
Channel 1464	200
Channel 1465	204
Channel 1466	261
Channel 1467	255
Channel 1468	260
Channel 1469	295
Channel 1470	299
Channel 1471	295
Channel 1472	321
Channel 1473	352
Channel 1474	302
Channel 1475	347
Channel 1476	330
Channel 1477	410
Channel 1478	389
Channel 1479	383
Channel 1480	390
Channel 1481	433
Channel 1482	459
Channel 1483	415
Channel 1484	492
Channel 1485	483
Channel 1486	494
Channel 1487	431
Channel 1488	476
Channel 1489	479
Channel 1490	481
Channel 1491	526
Channel 1492	482
Channel 1493	444
Channel 1494	466
Channel 1495	462
Channel 1496	465
Channel 1497	529
Channel 1498	471
Channel 1499	466
Channel 1500	482
Channel 1501	453
Channel 1502	470
Channel 1503	446
Channel 1504	409
Channel 1505	482
Channel 1506	451
Channel 1507	434
Channel 1508	398
Channel 1509	436
Channel 1510	443
Channel 1511	402
Channel 1512	411
Channel 1513	411
Channel 1514	391
Channel 1515	395
Channel 1516	390
Channel 1517	365
Channel 1518	403
Channel 1519	390
Channel 1520	360
Channel 1521	356
Channel 1522	424
Channel 1523	352
Channel 1524	382
Channel 1525	346
Channel 1526	352
Channel 1527	365
Channel 1528	328
Channel 1529	373
Channel 1530	355
Channel 1531	342
Channel 1532	327
Channel 1533	346
Channel 1534	339
Channel 1535	334
Channel 1536	298
Channel 1537	275
Channel 1538	285
Channel 1539	304
Channel 1540	282
Channel 1541	291
Channel 1542	282
Channel 1543	263
Channel 1544	262
Channel 1545	268
Channel 1546	225
Channel 1547	251
Channel 1548	235
Channel 1549	257
Channel 1550	215
Channel 1551	206
Channel 1552	199
Channel 1553	187
Channel 1554	171
Channel 1555	177
Channel 1556	187
Channel 1557	194
Channel 1558	165
Channel 1559	151
Channel 1560	166
Channel 1561	143
Channel 1562	135
Channel 1563	128
Channel 1564	140
Channel 1565	129
Channel 1566	144
Channel 1567	100
Channel 1568	121
Channel 1569	101
Channel 1570	112
Channel 1571	112
Channel 1572	104
Channel 1573	128
Channel 1574	107
Channel 1575	125
Channel 1576	122
Channel 1577	120
Channel 1578	125
Channel 1579	155
Channel 1580	159
Channel 1581	158
Channel 1582	195
Channel 1583	212
Channel 1584	237
Channel 1585	247
Channel 1586	238
Channel 1587	266
Channel 1588	304
Channel 1589	351
Channel 1590	281
Channel 1591	340
Channel 1592	303
Channel 1593	335
Channel 1594	327
Channel 1595	351
Channel 1596	317
Channel 1597	304
Channel 1598	258
Channel 1599	261
Channel 1600	234
Channel 1601	185
Channel 1602	208
Channel 1603	173
Channel 1604	113
Channel 1605	124
Channel 1606	98
Channel 1607	97
Channel 1608	79
Channel 1609	85
Channel 1610	75
Channel 1611	84
Channel 1612	75
Channel 1613	57
Channel 1614	73
Channel 1615	68
Channel 1616	63
Channel 1617	59
Channel 1618	67
Channel 1619	65
Channel 1620	77
Channel 1621	59
Channel 1622	73
Channel 1623	69
Channel 1624	62
Channel 1625	58
Channel 1626	77
Channel 1627	64
Channel 1628	55
Channel 1629	35
Channel 1630	48
Channel 1631	29
Channel 1632	35
Channel 1633	27
Channel 1634	34
Channel 1635	34
Channel 1636	17
Channel 1637	26
Channel 1638	18
Channel 1639	21
Channel 1640	8
Channel 1641	20
Channel 1642	13
Channel 1643	11
Channel 1644	17
Channel 1645	14
Channel 1646	18
Channel 1647	13
Channel 1648	12
Channel 1649	13
Channel 1650	13
Channel 1651	16
Channel 1652	21
Channel 1653	13
Channel 1654	17
Channel 1655	13
Channel 1656	22
Channel 1657	10
Channel 1658	19
Channel 1659	10
Channel 1660	10
Channel 1661	15
Channel 1662	13
Channel 1663	12
Channel 1664	24
Channel 1665	12
Channel 1666	14
Channel 1667	19
Channel 1668	22
Channel 1669	17
Channel 1670	18
Channel 1671	18
Channel 1672	13
Channel 1673	22
Channel 1674	25
Channel 1675	14
Channel 1676	19
Channel 1677	16
Channel 1678	12
Channel 1679	15
Channel 1680	24
Channel 1681	28
Channel 1682	33
Channel 1683	40
Channel 1684	36
Channel 1685	34
Channel 1686	53
Channel 1687	60
Channel 1688	89
Channel 1689	79
Channel 1690	92
Channel 1691	128
Channel 1692	135
Channel 1693	179
Channel 1694	214
Channel 1695	243
Channel 1696	289
Channel 1697	350
Channel 1698	377
Channel 1699	398
Channel 1700	453
Channel 1701	548
Channel 1702	602
Channel 1703	684
Channel 1704	686
Channel 1705	780
Channel 1706	831
Channel 1707	904
Channel 1708	875
Channel 1709	955
Channel 1710	978
Channel 1711	1056
Channel 1712	1040
Channel 1713	1105
Channel 1714	1101
Channel 1715	1141
Channel 1716	1155
Channel 1717	1145
Channel 1718	1073
Channel 1719	1027
Channel 1720	1034
Channel 1721	932
Channel 1722	932
Channel 1723	808
Channel 1724	766
Channel 1725	680
Channel 1726	614
Channel 1727	552
Channel 1728	488
Channel 1729	423
Channel 1730	349
Channel 1731	326
Channel 1732	260
Channel 1733	174
Channel 1734	156
Channel 1735	145
Channel 1736	106
Channel 1737	99
Channel 1738	69
Channel 1739	53
Channel 1740	43
Channel 1741	44
Channel 1742	22
Channel 1743	29
Channel 1744	23
Channel 1745	16
Channel 1746	17
Channel 1747	14
Channel 1748	6
Channel 1749	16
Channel 1750	18
Channel 1751	12
Channel 1752	19
Channel 1753	7
Channel 1754	16
Channel 1755	9
Channel 1756	14
Channel 1757	16
Channel 1758	12
Channel 1759	9
Channel 1760	13
Channel 1761	11
Channel 1762	8
Channel 1763	13
Channel 1764	13
Channel 1765	13
Channel 1766	15
Channel 1767	11
Channel 1768	12
Channel 1769	11
Channel 1770	15
Channel 1771	16
Channel 1772	17
Channel 1773	15
Channel 1774	11
Channel 1775	13
Channel 1776	11
Channel 1777	12
Channel 1778	17
Channel 1779	12
Channel 1780	11
Channel 1781	17
Channel 1782	13
Channel 1783	17
Channel 1784	9
Channel 1785	14
Channel 1786	14
Channel 1787	10
Channel 1788	15
Channel 1789	13
Channel 1790	6
Channel 1791	10
Channel 1792	15
Channel 1793	14
Channel 1794	17
Channel 1795	10
Channel 1796	14
Channel 1797	10
Channel 1798	9
Channel 1799	10
Channel 1800	16
Channel 1801	5
Channel 1802	13
Channel 1803	13
Channel 1804	5
Channel 1805	10
Channel 1806	15
Channel 1807	16
Channel 1808	5
Channel 1809	9
Channel 1810	14
Channel 1811	9
Channel 1812	6
Channel 1813	7
Channel 1814	5
Channel 1815	16
Channel 1816	12
Channel 1817	13
Channel 1818	12
Channel 1819	13
Channel 1820	8
Channel 1821	15
Channel 1822	16
Channel 1823	8
Channel 1824	17
Channel 1825	7
Channel 1826	9
Channel 1827	8
Channel 1828	14
Channel 1829	6
Channel 1830	10
Channel 1831	15
Channel 1832	10
Channel 1833	5
Channel 1834	9
Channel 1835	12
Channel 1836	15
Channel 1837	15
Channel 1838	11
Channel 1839	8
Channel 1840	21
Channel 1841	11
Channel 1842	9
Channel 1843	12
Channel 1844	6
Channel 1845	10
Channel 1846	15
Channel 1847	14
Channel 1848	13
Channel 1849	7
Channel 1850	14
Channel 1851	10
Channel 1852	15
Channel 1853	9
Channel 1854	19
Channel 1855	14
Channel 1856	10
Channel 1857	15
Channel 1858	15
Channel 1859	14
Channel 1860	9
Channel 1861	12
Channel 1862	19
Channel 1863	19
Channel 1864	10
Channel 1865	20
Channel 1866	7
Channel 1867	12
Channel 1868	10
Channel 1869	17
Channel 1870	10
Channel 1871	5
Channel 1872	10
Channel 1873	19
Channel 1874	14
Channel 1875	14
Channel 1876	22
Channel 1877	14
Channel 1878	17
Channel 1879	16
Channel 1880	11
Channel 1881	21
Channel 1882	13
Channel 1883	16
Channel 1884	11
Channel 1885	19
Channel 1886	13
Channel 1887	11
Channel 1888	20
Channel 1889	13
Channel 1890	12
Channel 1891	22
Channel 1892	18
Channel 1893	12
Channel 1894	20
Channel 1895	17
Channel 1896	12
Channel 1897	21
Channel 1898	15
Channel 1899	13
Channel 1900	20
Channel 1901	10
Channel 1902	28
Channel 1903	23
Channel 1904	37
Channel 1905	25
Channel 1906	17
Channel 1907	26
Channel 1908	29
Channel 1909	35
Channel 1910	71
Channel 1911	66
Channel 1912	57
Channel 1913	78
Channel 1914	92
Channel 1915	91
Channel 1916	131
Channel 1917	131
Channel 1918	162
Channel 1919	179
Channel 1920	209
Channel 1921	222
Channel 1922	254
Channel 1923	238
Channel 1924	276
Channel 1925	262
Channel 1926	284
Channel 1927	297
Channel 1928	308
Channel 1929	312
Channel 1930	293
Channel 1931	307
Channel 1932	256
Channel 1933	274
Channel 1934	225
Channel 1935	238
Channel 1936	212
Channel 1937	194
Channel 1938	183
Channel 1939	146
Channel 1940	123
Channel 1941	125
Channel 1942	101
Channel 1943	71
Channel 1944	95
Channel 1945	61
Channel 1946	55
Channel 1947	42
Channel 1948	40
Channel 1949	39
Channel 1950	49
Channel 1951	30
Channel 1952	38
Channel 1953	36
Channel 1954	39
Channel 1955	33
Channel 1956	35
Channel 1957	43
Channel 1958	38
Channel 1959	44
Channel 1960	45
Channel 1961	58
Channel 1962	53
Channel 1963	56
Channel 1964	54
Channel 1965	51
Channel 1966	47
Channel 1967	61
Channel 1968	62
Channel 1969	43
Channel 1970	43
Channel 1971	70
Channel 1972	62
Channel 1973	43
Channel 1974	37
Channel 1975	45
Channel 1976	34
Channel 1977	27
Channel 1978	31
Channel 1979	22
Channel 1980	20
Channel 1981	26
Channel 1982	20
Channel 1983	16
Channel 1984	7
Channel 1985	12
Channel 1986	13
Channel 1987	12
Channel 1988	4
Channel 1989	8
Channel 1990	11
Channel 1991	5
Channel 1992	8
Channel 1993	4
Channel 1994	6
[truncated: 2,102 more rows]
