# Supplementary material for: A dataset of 112 ligands for the preconcentration of mercury, uranium, lanthanum and other pollutants and heavy metals in water
Source: Data Brief. 2020 Feb 4;29:105236. doi: 10.1016/j.dib.2020.105236 (PMC7033335; doi:10.1016/j.dib.2020.105236)
Supplement: Multimedia component 91_syn-2-Dyridinealdoxime [file mmc91.txt]

Kalib 1	-0.354346
Kalib 2	0.012554
Kalib 3	0.001788
Kalib 4	0.000419
Kalib Square	0.000000
Kalib Fano	0.010361
Channel 1	0
Channel 2	0
Channel 3	0
Channel 4	0
Channel 5	0
Channel 6	0
Channel 7	0
Channel 8	0
Channel 9	0
Channel 10	1
Channel 11	1
Channel 12	1
Channel 13	3
Channel 14	24
Channel 15	77
Channel 16	286
Channel 17	1074
Channel 18	3502
Channel 19	9831
Channel 20	24365
Channel 21	55455
Channel 22	111423
Channel 23	203023
Channel 24	329445
Channel 25	476752
Channel 26	625788
Channel 27	740481
Channel 28	777938
Channel 29	735939
Channel 30	625033
Channel 31	477041
Channel 32	323067
Channel 33	197835
Channel 34	109441
Channel 35	53589
Channel 36	23475
Channel 37	9187
Channel 38	3119
Channel 39	1028
Channel 40	274
Channel 41	81
Channel 42	28
Channel 43	6
Channel 44	7
Channel 45	9
Channel 46	6
Channel 47	13
Channel 48	5
Channel 49	6
Channel 50	6
Channel 51	7
Channel 52	5
Channel 53	3
Channel 54	7
Channel 55	4
Channel 56	1
Channel 57	5
Channel 58	3
Channel 59	4
Channel 60	2
Channel 61	2
Channel 62	5
Channel 63	2
Channel 64	2
Channel 65	0
Channel 66	2
Channel 67	3
Channel 68	0
Channel 69	3
Channel 70	1
Channel 71	3
Channel 72	1
Channel 73	2
Channel 74	0
Channel 75	1
Channel 76	1
Channel 77	3
Channel 78	40
Channel 79	61
Channel 80	63
Channel 81	75
Channel 82	81
Channel 83	53
Channel 84	52
Channel 85	80
Channel 86	62
Channel 87	79
Channel 88	54
Channel 89	79
Channel 90	53
Channel 91	62
Channel 92	65
Channel 93	68
Channel 94	76
Channel 95	61
Channel 96	66
Channel 97	62
Channel 98	56
Channel 99	74
Channel 100	60
Channel 101	47
Channel 102	62
Channel 103	51
Channel 104	56
Channel 105	49
Channel 106	42
Channel 107	56
Channel 108	54
Channel 109	61
Channel 110	55
Channel 111	54
Channel 112	63
Channel 113	66
Channel 114	50
Channel 115	54
Channel 116	59
Channel 117	67
Channel 118	47
Channel 119	59
Channel 120	55
Channel 121	50
Channel 122	54
Channel 123	62
Channel 124	60
Channel 125	56
Channel 126	56
Channel 127	53
Channel 128	43
Channel 129	42
Channel 130	30
Channel 131	40
Channel 132	49
Channel 133	52
Channel 134	46
Channel 135	30
Channel 136	31
Channel 137	38
Channel 138	31
Channel 139	48
Channel 140	41
Channel 141	41
Channel 142	38
Channel 143	44
Channel 144	30
Channel 145	38
Channel 146	26
Channel 147	25
Channel 148	34
Channel 149	36
Channel 150	34
Channel 151	44
Channel 152	35
Channel 153	42
Channel 154	45
Channel 155	24
Channel 156	38
Channel 157	40
Channel 158	21
Channel 159	41
Channel 160	34
Channel 161	28
Channel 162	21
Channel 163	27
Channel 164	37
Channel 165	42
Channel 166	26
Channel 167	37
Channel 168	26
Channel 169	35
Channel 170	27
Channel 171	34
Channel 172	30
Channel 173	37
Channel 174	34
Channel 175	29
Channel 176	32
Channel 177	29
Channel 178	22
Channel 179	29
Channel 180	26
Channel 181	25
Channel 182	29
Channel 183	23
Channel 184	31
Channel 185	34
Channel 186	41
Channel 187	37
Channel 188	30
Channel 189	32
Channel 190	26
Channel 191	41
Channel 192	27
Channel 193	27
Channel 194	32
Channel 195	31
Channel 196	27
Channel 197	24
Channel 198	28
Channel 199	30
Channel 200	30
Channel 201	33
Channel 202	35
Channel 203	35
Channel 204	25
Channel 205	35
Channel 206	40
Channel 207	47
Channel 208	53
Channel 209	46
Channel 210	43
Channel 211	60
Channel 212	56
Channel 213	52
Channel 214	73
Channel 215	57
Channel 216	74
Channel 217	66
Channel 218	61
Channel 219	47
Channel 220	53
Channel 221	50
Channel 222	50
Channel 223	49
Channel 224	43
Channel 225	56
Channel 226	36
Channel 227	37
Channel 228	49
Channel 229	38
Channel 230	34
Channel 231	31
Channel 232	39
Channel 233	36
Channel 234	35
Channel 235	39
Channel 236	34
Channel 237	38
Channel 238	30
Channel 239	38
Channel 240	37
Channel 241	27
Channel 242	41
Channel 243	36
Channel 244	36
Channel 245	49
Channel 246	54
Channel 247	61
Channel 248	53
Channel 249	83
Channel 250	113
Channel 251	135
Channel 252	163
Channel 253	188
Channel 254	221
Channel 255	269
Channel 256	307
Channel 257	382
Channel 258	455
Channel 259	617
Channel 260	731
Channel 261	855
Channel 262	996
Channel 263	1119
Channel 264	1215
Channel 265	1193
Channel 266	1070
Channel 267	976
Channel 268	840
Channel 269	728
Channel 270	547
Channel 271	414
Channel 272	328
Channel 273	235
Channel 274	166
Channel 275	115
Channel 276	128
Channel 277	97
Channel 278	96
Channel 279	120
Channel 280	128
Channel 281	151
Channel 282	157
Channel 283	148
Channel 284	139
Channel 285	119
Channel 286	132
Channel 287	115
Channel 288	91
Channel 289	67
Channel 290	41
Channel 291	47
Channel 292	32
Channel 293	31
Channel 294	37
Channel 295	23
Channel 296	17
Channel 297	22
Channel 298	22
Channel 299	18
Channel 300	12
Channel 301	19
Channel 302	17
Channel 303	17
Channel 304	16
Channel 305	18
Channel 306	17
Channel 307	15
Channel 308	18
Channel 309	13
Channel 310	26
Channel 311	25
Channel 312	23
Channel 313	36
Channel 314	41
Channel 315	56
Channel 316	64
Channel 317	82
Channel 318	98
Channel 319	155
Channel 320	162
Channel 321	165
Channel 322	157
Channel 323	167
Channel 324	196
Channel 325	169
Channel 326	140
Channel 327	140
Channel 328	81
Channel 329	83
Channel 330	64
Channel 331	54
Channel 332	38
Channel 333	30
Channel 334	18
Channel 335	23
Channel 336	31
Channel 337	18
Channel 338	19
Channel 339	21
Channel 340	21
Channel 341	22
Channel 342	18
Channel 343	22
Channel 344	38
Channel 345	44
Channel 346	33
Channel 347	42
Channel 348	46
Channel 349	38
Channel 350	43
Channel 351	36
Channel 352	23
Channel 353	23
Channel 354	22
Channel 355	31
Channel 356	15
Channel 357	23
Channel 358	22
Channel 359	16
Channel 360	12
Channel 361	5
Channel 362	9
Channel 363	12
Channel 364	12
Channel 365	12
Channel 366	14
Channel 367	10
Channel 368	14
Channel 369	12
Channel 370	11
Channel 371	14
Channel 372	10
Channel 373	14
Channel 374	14
Channel 375	16
Channel 376	8
Channel 377	13
Channel 378	10
Channel 379	18
Channel 380	14
Channel 381	12
Channel 382	12
Channel 383	12
Channel 384	13
Channel 385	15
Channel 386	16
Channel 387	7
Channel 388	9
Channel 389	13
Channel 390	12
Channel 391	14
Channel 392	17
Channel 393	11
Channel 394	18
Channel 395	21
Channel 396	13
Channel 397	22
Channel 398	15
Channel 399	15
Channel 400	19
Channel 401	14
Channel 402	20
Channel 403	19
Channel 404	12
Channel 405	15
Channel 406	11
Channel 407	13
Channel 408	13
Channel 409	16
Channel 410	13
Channel 411	18
Channel 412	15
Channel 413	11
Channel 414	13
Channel 415	20
Channel 416	18
Channel 417	10
Channel 418	14
Channel 419	8
Channel 420	8
Channel 421	12
Channel 422	11
Channel 423	10
Channel 424	15
Channel 425	14
Channel 426	18
Channel 427	15
Channel 428	12
Channel 429	20
Channel 430	9
Channel 431	9
Channel 432	7
Channel 433	13
Channel 434	15
Channel 435	12
Channel 436	18
Channel 437	12
Channel 438	13
Channel 439	13
Channel 440	13
Channel 441	16
Channel 442	10
Channel 443	5
Channel 444	15
Channel 445	12
Channel 446	15
Channel 447	13
Channel 448	14
Channel 449	23
Channel 450	22
Channel 451	29
Channel 452	31
Channel 453	32
Channel 454	31
Channel 455	37
Channel 456	52
Channel 457	51
Channel 458	79
Channel 459	81
Channel 460	75
Channel 461	76
Channel 462	88
Channel 463	57
Channel 464	59
Channel 465	49
Channel 466	45
Channel 467	42
Channel 468	30
Channel 469	28
Channel 470	20
Channel 471	21
Channel 472	15
Channel 473	12
Channel 474	11
Channel 475	12
Channel 476	6
Channel 477	11
Channel 478	16
Channel 479	11
Channel 480	14
Channel 481	15
Channel 482	14
Channel 483	15
Channel 484	11
Channel 485	13
Channel 486	12
Channel 487	14
Channel 488	16
Channel 489	15
Channel 490	8
Channel 491	17
Channel 492	17
Channel 493	18
Channel 494	26
Channel 495	20
Channel 496	26
Channel 497	21
Channel 498	31
Channel 499	29
Channel 500	30
Channel 501	20
Channel 502	35
Channel 503	32
Channel 504	34
Channel 505	18
Channel 506	33
Channel 507	17
Channel 508	20
Channel 509	15
Channel 510	24
Channel 511	17
Channel 512	18
Channel 513	18
Channel 514	19
Channel 515	11
Channel 516	16
Channel 517	16
Channel 518	17
Channel 519	13
Channel 520	17
Channel 521	21
Channel 522	16
Channel 523	18
Channel 524	31
Channel 525	26
Channel 526	26
Channel 527	38
Channel 528	53
Channel 529	83
Channel 530	88
Channel 531	119
Channel 532	152
Channel 533	170
Channel 534	241
Channel 535	258
Channel 536	268
Channel 537	282
Channel 538	305
Channel 539	341
Channel 540	297
Channel 541	299
Channel 542	304
Channel 543	268
Channel 544	217
Channel 545	168
Channel 546	150
Channel 547	143
Channel 548	82
Channel 549	62
Channel 550	33
Channel 551	41
Channel 552	16
Channel 553	19
Channel 554	15
Channel 555	14
Channel 556	9
Channel 557	14
Channel 558	8
Channel 559	15
Channel 560	10
Channel 561	10
Channel 562	15
Channel 563	12
Channel 564	11
Channel 565	10
Channel 566	11
Channel 567	9
Channel 568	15
Channel 569	9
Channel 570	12
Channel 571	18
Channel 572	17
Channel 573	15
Channel 574	10
Channel 575	14
Channel 576	16
Channel 577	29
Channel 578	18
Channel 579	30
Channel 580	29
Channel 581	29
Channel 582	34
Channel 583	33
Channel 584	40
Channel 585	38
Channel 586	55
Channel 587	63
Channel 588	74
Channel 589	70
Channel 590	68
Channel 591	81
Channel 592	72
Channel 593	61
Channel 594	63
Channel 595	62
Channel 596	49
Channel 597	47
Channel 598	48
Channel 599	27
Channel 600	38
Channel 601	29
Channel 602	20
Channel 603	20
Channel 604	13
Channel 605	21
Channel 606	16
Channel 607	17
Channel 608	21
Channel 609	23
Channel 610	21
Channel 611	18
Channel 612	35
Channel 613	40
Channel 614	37
Channel 615	60
Channel 616	80
Channel 617	89
Channel 618	93
Channel 619	109
Channel 620	135
Channel 621	171
Channel 622	195
Channel 623	199
Channel 624	217
Channel 625	179
Channel 626	220
Channel 627	203
Channel 628	183
Channel 629	173
Channel 630	131
Channel 631	123
Channel 632	84
Channel 633	79
Channel 634	64
Channel 635	41
Channel 636	48
Channel 637	39
Channel 638	23
Channel 639	24
Channel 640	30
Channel 641	19
Channel 642	14
Channel 643	8
Channel 644	16
Channel 645	13
Channel 646	16
Channel 647	14
Channel 648	10
Channel 649	17
Channel 650	17
Channel 651	18
Channel 652	14
Channel 653	12
Channel 654	10
Channel 655	15
Channel 656	17
Channel 657	21
Channel 658	19
Channel 659	16
Channel 660	20
Channel 661	22
Channel 662	17
Channel 663	23
Channel 664	27
Channel 665	22
Channel 666	19
Channel 667	31
Channel 668	34
Channel 669	35
Channel 670	23
Channel 671	28
Channel 672	34
Channel 673	42
Channel 674	34
Channel 675	39
Channel 676	20
Channel 677	33
Channel 678	34
Channel 679	30
Channel 680	27
Channel 681	37
Channel 682	43
Channel 683	32
Channel 684	48
Channel 685	38
Channel 686	53
Channel 687	68
Channel 688	53
Channel 689	65
Channel 690	52
Channel 691	46
Channel 692	40
Channel 693	30
Channel 694	37
Channel 695	29
Channel 696	29
Channel 697	33
Channel 698	16
Channel 699	21
Channel 700	18
Channel 701	17
Channel 702	18
Channel 703	13
Channel 704	14
Channel 705	24
Channel 706	23
Channel 707	22
Channel 708	29
Channel 709	22
Channel 710	49
Channel 711	31
Channel 712	41
Channel 713	76
Channel 714	49
Channel 715	68
Channel 716	77
Channel 717	58
Channel 718	63
Channel 719	70
Channel 720	57
Channel 721	68
Channel 722	46
Channel 723	48
Channel 724	29
Channel 725	35
Channel 726	47
Channel 727	20
Channel 728	21
Channel 729	32
Channel 730	22
Channel 731	18
Channel 732	14
Channel 733	17
Channel 734	23
Channel 735	12
Channel 736	21
Channel 737	23
Channel 738	14
Channel 739	20
Channel 740	14
Channel 741	22
Channel 742	25
Channel 743	15
Channel 744	28
Channel 745	22
Channel 746	20
Channel 747	16
Channel 748	18
Channel 749	15
Channel 750	11
Channel 751	14
Channel 752	11
Channel 753	17
Channel 754	16
Channel 755	14
Channel 756	14
Channel 757	15
Channel 758	9
Channel 759	17
Channel 760	14
Channel 761	16
Channel 762	17
Channel 763	17
Channel 764	19
Channel 765	18
Channel 766	14
Channel 767	11
Channel 768	15
Channel 769	16
Channel 770	21
Channel 771	14
Channel 772	21
Channel 773	16
Channel 774	19
Channel 775	11
Channel 776	14
Channel 777	19
Channel 778	22
Channel 779	18
Channel 780	23
Channel 781	19
Channel 782	23
Channel 783	17
Channel 784	24
Channel 785	24
Channel 786	23
Channel 787	21
Channel 788	24
Channel 789	27
Channel 790	20
Channel 791	16
Channel 792	26
Channel 793	24
Channel 794	26
Channel 795	27
Channel 796	25
Channel 797	26
Channel 798	29
Channel 799	19
Channel 800	36
Channel 801	24
Channel 802	21
Channel 803	31
Channel 804	17
Channel 805	21
Channel 806	30
Channel 807	22
Channel 808	32
Channel 809	26
Channel 810	25
Channel 811	18
Channel 812	16
Channel 813	24
Channel 814	20
Channel 815	17
Channel 816	23
Channel 817	18
Channel 818	19
Channel 819	20
Channel 820	21
Channel 821	16
Channel 822	14
Channel 823	16
Channel 824	24
Channel 825	13
Channel 826	19
Channel 827	17
Channel 828	17
Channel 829	12
Channel 830	10
Channel 831	16
Channel 832	14
Channel 833	21
Channel 834	15
Channel 835	18
Channel 836	19
Channel 837	20
Channel 838	12
Channel 839	18
Channel 840	19
Channel 841	14
Channel 842	22
Channel 843	22
Channel 844	20
Channel 845	14
Channel 846	22
Channel 847	25
Channel 848	25
Channel 849	16
Channel 850	23
Channel 851	12
Channel 852	17
Channel 853	18
Channel 854	22
Channel 855	14
Channel 856	18
Channel 857	13
Channel 858	19
Channel 859	24
Channel 860	16
Channel 861	22
Channel 862	14
Channel 863	26
Channel 864	13
Channel 865	17
Channel 866	14
Channel 867	29
Channel 868	21
Channel 869	21
Channel 870	27
Channel 871	27
Channel 872	26
Channel 873	18
Channel 874	21
Channel 875	16
Channel 876	19
Channel 877	12
Channel 878	24
Channel 879	21
Channel 880	20
Channel 881	18
Channel 882	15
Channel 883	20
Channel 884	18
Channel 885	17
Channel 886	17
Channel 887	24
Channel 888	31
Channel 889	21
Channel 890	20
Channel 891	22
Channel 892	25
Channel 893	17
Channel 894	18
Channel 895	13
Channel 896	19
Channel 897	22
Channel 898	16
Channel 899	18
Channel 900	23
Channel 901	18
Channel 902	22
Channel 903	20
Channel 904	27
Channel 905	26
Channel 906	19
Channel 907	21
Channel 908	28
Channel 909	16
Channel 910	21
Channel 911	20
Channel 912	23
Channel 913	23
Channel 914	18
Channel 915	22
Channel 916	28
Channel 917	20
Channel 918	27
Channel 919	23
Channel 920	17
Channel 921	22
Channel 922	32
Channel 923	11
Channel 924	12
Channel 925	19
Channel 926	22
Channel 927	21
Channel 928	28
Channel 929	22
Channel 930	16
Channel 931	18
Channel 932	22
Channel 933	18
Channel 934	33
Channel 935	26
Channel 936	20
Channel 937	20
Channel 938	26
Channel 939	39
Channel 940	25
Channel 941	33
Channel 942	27
Channel 943	22
Channel 944	22
Channel 945	16
Channel 946	35
Channel 947	18
Channel 948	23
Channel 949	15
Channel 950	29
Channel 951	27
Channel 952	20
Channel 953	17
Channel 954	24
Channel 955	18
Channel 956	19
Channel 957	17
Channel 958	31
Channel 959	19
Channel 960	19
Channel 961	24
Channel 962	35
Channel 963	22
Channel 964	19
Channel 965	19
Channel 966	25
Channel 967	24
Channel 968	14
Channel 969	31
Channel 970	18
Channel 971	25
Channel 972	33
Channel 973	20
Channel 974	23
Channel 975	19
Channel 976	19
Channel 977	25
Channel 978	32
Channel 979	37
Channel 980	24
Channel 981	18
Channel 982	24
Channel 983	35
Channel 984	20
Channel 985	26
Channel 986	39
Channel 987	20
Channel 988	32
Channel 989	23
Channel 990	31
Channel 991	27
Channel 992	31
Channel 993	30
Channel 994	24
Channel 995	24
Channel 996	22
Channel 997	30
Channel 998	20
Channel 999	14
Channel 1000	20
Channel 1001	20
Channel 1002	20
Channel 1003	20
Channel 1004	21
Channel 1005	26
Channel 1006	20
Channel 1007	29
Channel 1008	21
Channel 1009	19
Channel 1010	24
Channel 1011	28
Channel 1012	21
Channel 1013	25
Channel 1014	21
Channel 1015	20
Channel 1016	19
Channel 1017	23
Channel 1018	31
Channel 1019	24
Channel 1020	23
Channel 1021	25
Channel 1022	26
Channel 1023	26
Channel 1024	24
Channel 1025	26
Channel 1026	23
Channel 1027	42
Channel 1028	45
Channel 1029	36
Channel 1030	28
Channel 1031	24
Channel 1032	33
Channel 1033	41
Channel 1034	33
Channel 1035	37
Channel 1036	47
Channel 1037	29
Channel 1038	29
Channel 1039	26
Channel 1040	29
Channel 1041	28
Channel 1042	20
Channel 1043	28
Channel 1044	26
Channel 1045	35
Channel 1046	31
Channel 1047	23
Channel 1048	21
Channel 1049	26
Channel 1050	30
Channel 1051	29
Channel 1052	23
Channel 1053	25
Channel 1054	32
Channel 1055	29
Channel 1056	26
Channel 1057	22
Channel 1058	28
Channel 1059	27
Channel 1060	18
Channel 1061	24
Channel 1062	24
Channel 1063	31
Channel 1064	21
Channel 1065	24
Channel 1066	27
Channel 1067	23
Channel 1068	23
Channel 1069	21
Channel 1070	18
Channel 1071	26
Channel 1072	32
Channel 1073	21
Channel 1074	27
Channel 1075	25
Channel 1076	26
Channel 1077	22
Channel 1078	22
Channel 1079	32
Channel 1080	31
Channel 1081	35
Channel 1082	32
Channel 1083	34
Channel 1084	36
Channel 1085	20
Channel 1086	34
Channel 1087	19
Channel 1088	37
Channel 1089	30
Channel 1090	28
Channel 1091	39
Channel 1092	34
Channel 1093	30
Channel 1094	38
Channel 1095	45
Channel 1096	28
Channel 1097	30
Channel 1098	43
Channel 1099	31
Channel 1100	47
Channel 1101	40
Channel 1102	32
Channel 1103	28
Channel 1104	33
Channel 1105	38
Channel 1106	42
Channel 1107	40
Channel 1108	32
Channel 1109	40
Channel 1110	34
Channel 1111	46
Channel 1112	43
Channel 1113	28
Channel 1114	36
Channel 1115	41
Channel 1116	27
Channel 1117	34
Channel 1118	32
Channel 1119	28
Channel 1120	41
Channel 1121	40
Channel 1122	39
Channel 1123	28
Channel 1124	32
Channel 1125	36
Channel 1126	36
Channel 1127	47
Channel 1128	41
Channel 1129	39
Channel 1130	30
Channel 1131	44
Channel 1132	48
Channel 1133	30
Channel 1134	35
Channel 1135	29
Channel 1136	45
Channel 1137	33
Channel 1138	39
Channel 1139	50
Channel 1140	39
Channel 1141	46
Channel 1142	27
Channel 1143	47
Channel 1144	39
Channel 1145	47
Channel 1146	44
Channel 1147	44
Channel 1148	38
Channel 1149	37
Channel 1150	41
Channel 1151	55
Channel 1152	42
Channel 1153	45
Channel 1154	38
Channel 1155	49
Channel 1156	48
Channel 1157	51
Channel 1158	46
Channel 1159	55
Channel 1160	62
Channel 1161	58
Channel 1162	46
Channel 1163	43
Channel 1164	45
Channel 1165	63
Channel 1166	52
Channel 1167	50
Channel 1168	57
Channel 1169	46
Channel 1170	44
Channel 1171	56
Channel 1172	72
Channel 1173	57
Channel 1174	48
Channel 1175	72
Channel 1176	60
Channel 1177	62
Channel 1178	65
Channel 1179	76
Channel 1180	72
Channel 1181	56
Channel 1182	77
Channel 1183	50
Channel 1184	64
Channel 1185	61
Channel 1186	66
Channel 1187	80
Channel 1188	59
Channel 1189	75
Channel 1190	69
Channel 1191	79
Channel 1192	64
Channel 1193	102
Channel 1194	80
Channel 1195	76
Channel 1196	88
Channel 1197	66
Channel 1198	83
Channel 1199	84
Channel 1200	88
Channel 1201	102
Channel 1202	91
Channel 1203	89
Channel 1204	83
Channel 1205	103
Channel 1206	115
Channel 1207	105
Channel 1208	112
Channel 1209	116
Channel 1210	122
Channel 1211	115
Channel 1212	117
Channel 1213	144
Channel 1214	122
Channel 1215	106
Channel 1216	124
Channel 1217	125
Channel 1218	135
Channel 1219	127
Channel 1220	122
Channel 1221	157
Channel 1222	118
Channel 1223	167
Channel 1224	138
Channel 1225	138
Channel 1226	140
Channel 1227	150
Channel 1228	171
Channel 1229	144
Channel 1230	161
Channel 1231	165
Channel 1232	166
Channel 1233	173
Channel 1234	172
Channel 1235	179
Channel 1236	201
Channel 1237	197
Channel 1238	204
Channel 1239	205
Channel 1240	202
Channel 1241	221
Channel 1242	224
Channel 1243	226
Channel 1244	242
Channel 1245	241
Channel 1246	253
Channel 1247	261
Channel 1248	289
Channel 1249	284
Channel 1250	281
Channel 1251	327
Channel 1252	281
Channel 1253	331
Channel 1254	338
Channel 1255	339
Channel 1256	352
Channel 1257	342
Channel 1258	415
Channel 1259	408
Channel 1260	396
Channel 1261	435
Channel 1262	388
Channel 1263	437
Channel 1264	474
Channel 1265	454
Channel 1266	453
Channel 1267	509
Channel 1268	520
Channel 1269	519
Channel 1270	478
Channel 1271	523
Channel 1272	527
Channel 1273	557
Channel 1274	580
Channel 1275	595
Channel 1276	523
Channel 1277	559
Channel 1278	560
Channel 1279	631
Channel 1280	599
Channel 1281	604
Channel 1282	647
Channel 1283	607
Channel 1284	680
Channel 1285	638
Channel 1286	695
Channel 1287	647
Channel 1288	676
Channel 1289	667
Channel 1290	675
Channel 1291	708
Channel 1292	734
Channel 1293	679
Channel 1294	686
Channel 1295	785
Channel 1296	718
Channel 1297	746
Channel 1298	748
Channel 1299	758
Channel 1300	723
Channel 1301	792
Channel 1302	788
Channel 1303	818
Channel 1304	839
Channel 1305	822
Channel 1306	851
Channel 1307	879
Channel 1308	963
Channel 1309	973
Channel 1310	986
Channel 1311	1082
Channel 1312	1073
Channel 1313	1123
Channel 1314	1230
Channel 1315	1298
Channel 1316	1286
Channel 1317	1421
Channel 1318	1439
Channel 1319	1567
Channel 1320	1697
Channel 1321	1728
Channel 1322	1815
Channel 1323	1856
Channel 1324	1977
Channel 1325	2012
Channel 1326	2026
Channel 1327	2212
Channel 1328	2199
Channel 1329	2440
Channel 1330	2407
Channel 1331	2523
Channel 1332	2486
Channel 1333	2610
Channel 1334	2623
Channel 1335	2667
Channel 1336	2701
Channel 1337	2734
Channel 1338	2753
Channel 1339	2570
Channel 1340	2911
Channel 1341	2858
Channel 1342	2735
Channel 1343	2823
Channel 1344	2829
Channel 1345	2804
Channel 1346	2736
Channel 1347	2675
Channel 1348	2708
Channel 1349	2687
Channel 1350	2715
Channel 1351	2708
Channel 1352	2602
Channel 1353	2528
Channel 1354	2551
Channel 1355	2630
Channel 1356	2463
Channel 1357	2464
Channel 1358	2326
Channel 1359	2450
Channel 1360	2327
Channel 1361	2241
Channel 1362	2282
Channel 1363	2326
Channel 1364	2202
Channel 1365	2226
Channel 1366	2243
Channel 1367	2142
Channel 1368	2082
Channel 1369	2032
Channel 1370	2022
Channel 1371	1907
Channel 1372	1996
Channel 1373	1890
Channel 1374	1889
Channel 1375	1855
Channel 1376	1827
Channel 1377	1680
Channel 1378	1685
Channel 1379	1737
Channel 1380	1609
Channel 1381	1568
Channel 1382	1510
Channel 1383	1424
Channel 1384	1429
Channel 1385	1320
Channel 1386	1250
Channel 1387	1250
Channel 1388	1177
Channel 1389	1061
Channel 1390	1027
Channel 1391	951
Channel 1392	925
Channel 1393	871
Channel 1394	854
Channel 1395	743
Channel 1396	749
Channel 1397	680
Channel 1398	725
Channel 1399	647
Channel 1400	639
Channel 1401	619
Channel 1402	618
Channel 1403	626
Channel 1404	611
Channel 1405	722
Channel 1406	725
Channel 1407	808
Channel 1408	923
Channel 1409	924
Channel 1410	995
Channel 1411	1065
Channel 1412	1108
Channel 1413	1195
Channel 1414	1244
Channel 1415	1341
Channel 1416	1398
Channel 1417	1450
Channel 1418	1491
Channel 1419	1555
Channel 1420	1485
Channel 1421	1522
Channel 1422	1421
Channel 1423	1439
Channel 1424	1382
Channel 1425	1285
Channel 1426	1196
Channel 1427	1172
Channel 1428	1017
Channel 1429	1012
Channel 1430	804
Channel 1431	727
Channel 1432	679
Channel 1433	580
Channel 1434	488
Channel 1435	396
Channel 1436	372
Channel 1437	336
Channel 1438	278
Channel 1439	259
Channel 1440	235
Channel 1441	194
Channel 1442	168
Channel 1443	164
Channel 1444	174
Channel 1445	157
Channel 1446	138
Channel 1447	146
Channel 1448	174
Channel 1449	167
Channel 1450	147
Channel 1451	163
Channel 1452	167
Channel 1453	158
Channel 1454	142
Channel 1455	189
Channel 1456	163
Channel 1457	158
Channel 1458	193
Channel 1459	215
Channel 1460	182
Channel 1461	191
Channel 1462	218
Channel 1463	224
Channel 1464	234
Channel 1465	204
Channel 1466	255
Channel 1467	286
Channel 1468	231
Channel 1469	273
Channel 1470	290
Channel 1471	302
Channel 1472	345
Channel 1473	310
Channel 1474	339
Channel 1475	354
Channel 1476	363
Channel 1477	377
Channel 1478	404
Channel 1479	399
Channel 1480	441
Channel 1481	425
Channel 1482	444
Channel 1483	450
Channel 1484	463
Channel 1485	439
Channel 1486	437
Channel 1487	477
Channel 1488	471
Channel 1489	482
Channel 1490	482
Channel 1491	517
Channel 1492	459
Channel 1493	492
Channel 1494	500
Channel 1495	479
Channel 1496	467
Channel 1497	457
Channel 1498	503
Channel 1499	445
Channel 1500	451
Channel 1501	458
Channel 1502	456
Channel 1503	410
Channel 1504	441
Channel 1505	449
Channel 1506	441
Channel 1507	439
Channel 1508	401
Channel 1509	418
Channel 1510	405
Channel 1511	426
Channel 1512	386
Channel 1513	381
Channel 1514	384
Channel 1515	386
Channel 1516	415
Channel 1517	396
Channel 1518	361
Channel 1519	378
Channel 1520	382
Channel 1521	359
Channel 1522	414
Channel 1523	382
Channel 1524	355
Channel 1525	346
Channel 1526	352
Channel 1527	375
Channel 1528	350
Channel 1529	338
Channel 1530	332
Channel 1531	336
Channel 1532	361
Channel 1533	345
Channel 1534	288
Channel 1535	338
Channel 1536	286
Channel 1537	285
Channel 1538	274
Channel 1539	286
Channel 1540	261
Channel 1541	290
Channel 1542	253
Channel 1543	273
Channel 1544	283
Channel 1545	266
Channel 1546	248
Channel 1547	240
Channel 1548	232
Channel 1549	230
Channel 1550	207
Channel 1551	224
Channel 1552	229
Channel 1553	205
Channel 1554	178
Channel 1555	188
Channel 1556	155
Channel 1557	161
Channel 1558	141
Channel 1559	173
Channel 1560	150
Channel 1561	134
Channel 1562	151
Channel 1563	140
Channel 1564	138
Channel 1565	118
Channel 1566	133
Channel 1567	143
Channel 1568	94
Channel 1569	106
Channel 1570	101
Channel 1571	120
Channel 1572	111
Channel 1573	102
Channel 1574	125
Channel 1575	114
Channel 1576	118
Channel 1577	134
Channel 1578	124
Channel 1579	139
Channel 1580	191
Channel 1581	169
Channel 1582	190
Channel 1583	218
Channel 1584	222
Channel 1585	242
Channel 1586	306
Channel 1587	316
Channel 1588	314
Channel 1589	331
Channel 1590	324
Channel 1591	339
Channel 1592	303
Channel 1593	313
Channel 1594	331
Channel 1595	313
Channel 1596	283
Channel 1597	279
Channel 1598	243
Channel 1599	237
Channel 1600	228
Channel 1601	197
Channel 1602	158
Channel 1603	165
Channel 1604	153
Channel 1605	132
Channel 1606	107
Channel 1607	98
Channel 1608	72
Channel 1609	69
Channel 1610	67
Channel 1611	62
Channel 1612	75
Channel 1613	58
Channel 1614	69
Channel 1615	78
Channel 1616	71
Channel 1617	68
Channel 1618	73
Channel 1619	82
Channel 1620	83
Channel 1621	62
Channel 1622	68
Channel 1623	90
Channel 1624	85
Channel 1625	69
Channel 1626	52
Channel 1627	48
Channel 1628	51
Channel 1629	50
Channel 1630	35
Channel 1631	44
Channel 1632	29
Channel 1633	30
Channel 1634	34
Channel 1635	22
Channel 1636	25
Channel 1637	19
Channel 1638	18
Channel 1639	20
Channel 1640	12
Channel 1641	13
Channel 1642	11
Channel 1643	13
Channel 1644	18
Channel 1645	11
Channel 1646	17
Channel 1647	24
Channel 1648	17
Channel 1649	20
Channel 1650	14
Channel 1651	18
Channel 1652	17
Channel 1653	19
Channel 1654	13
Channel 1655	17
Channel 1656	13
Channel 1657	13
Channel 1658	14
Channel 1659	22
Channel 1660	12
Channel 1661	12
Channel 1662	18
Channel 1663	12
Channel 1664	12
Channel 1665	14
Channel 1666	17
Channel 1667	18
Channel 1668	12
Channel 1669	16
Channel 1670	28
Channel 1671	21
Channel 1672	22
Channel 1673	16
Channel 1674	21
Channel 1675	25
Channel 1676	14
Channel 1677	14
Channel 1678	16
Channel 1679	25
Channel 1680	21
Channel 1681	23
Channel 1682	37
Channel 1683	26
Channel 1684	34
Channel 1685	38
Channel 1686	54
Channel 1687	60
Channel 1688	70
Channel 1689	94
Channel 1690	112
Channel 1691	148
Channel 1692	178
Channel 1693	199
Channel 1694	232
Channel 1695	262
Channel 1696	305
Channel 1697	353
Channel 1698	386
Channel 1699	462
Channel 1700	510
Channel 1701	544
Channel 1702	643
Channel 1703	674
Channel 1704	721
Channel 1705	734
Channel 1706	904
Channel 1707	918
Channel 1708	976
Channel 1709	1009
Channel 1710	1041
Channel 1711	1048
Channel 1712	1069
Channel 1713	1063
Channel 1714	1032
Channel 1715	1097
Channel 1716	1152
Channel 1717	1130
Channel 1718	1124
Channel 1719	1034
Channel 1720	979
Channel 1721	905
Channel 1722	856
Channel 1723	820
Channel 1724	723
Channel 1725	650
Channel 1726	570
Channel 1727	463
Channel 1728	452
Channel 1729	392
Channel 1730	321
Channel 1731	256
Channel 1732	207
Channel 1733	194
Channel 1734	166
Channel 1735	114
Channel 1736	100
Channel 1737	74
Channel 1738	60
Channel 1739	51
Channel 1740	31
Channel 1741	28
Channel 1742	20
Channel 1743	14
Channel 1744	20
Channel 1745	8
Channel 1746	10
Channel 1747	11
Channel 1748	12
Channel 1749	9
Channel 1750	10
Channel 1751	15
Channel 1752	15
Channel 1753	10
Channel 1754	15
Channel 1755	10
Channel 1756	12
Channel 1757	14
Channel 1758	14
Channel 1759	17
Channel 1760	6
Channel 1761	13
Channel 1762	13
Channel 1763	6
Channel 1764	13
Channel 1765	19
Channel 1766	11
Channel 1767	9
Channel 1768	16
Channel 1769	17
Channel 1770	13
Channel 1771	10
Channel 1772	17
Channel 1773	11
Channel 1774	11
Channel 1775	13
Channel 1776	18
Channel 1777	17
Channel 1778	17
Channel 1779	8
Channel 1780	13
Channel 1781	12
Channel 1782	16
Channel 1783	13
Channel 1784	16
Channel 1785	12
Channel 1786	13
Channel 1787	17
Channel 1788	4
Channel 1789	19
Channel 1790	10
Channel 1791	16
Channel 1792	15
Channel 1793	15
Channel 1794	16
Channel 1795	13
Channel 1796	12
Channel 1797	5
Channel 1798	8
Channel 1799	12
Channel 1800	6
Channel 1801	9
Channel 1802	14
Channel 1803	13
Channel 1804	14
Channel 1805	11
Channel 1806	9
Channel 1807	12
Channel 1808	9
Channel 1809	10
Channel 1810	7
Channel 1811	9
Channel 1812	17
Channel 1813	7
Channel 1814	7
Channel 1815	18
Channel 1816	11
Channel 1817	10
Channel 1818	12
Channel 1819	8
Channel 1820	10
Channel 1821	13
Channel 1822	12
Channel 1823	12
Channel 1824	9
Channel 1825	7
Channel 1826	8
Channel 1827	7
Channel 1828	8
Channel 1829	12
Channel 1830	18
Channel 1831	9
Channel 1832	9
Channel 1833	14
Channel 1834	10
Channel 1835	8
Channel 1836	17
Channel 1837	7
Channel 1838	14
Channel 1839	11
Channel 1840	12
Channel 1841	15
Channel 1842	9
Channel 1843	8
Channel 1844	16
Channel 1845	15
Channel 1846	8
Channel 1847	14
Channel 1848	12
Channel 1849	15
Channel 1850	11
Channel 1851	18
Channel 1852	11
Channel 1853	10
Channel 1854	6
Channel 1855	7
Channel 1856	15
Channel 1857	12
Channel 1858	7
Channel 1859	14
Channel 1860	14
Channel 1861	12
Channel 1862	14
Channel 1863	10
Channel 1864	9
Channel 1865	17
Channel 1866	10
Channel 1867	12
Channel 1868	10
Channel 1869	16
Channel 1870	13
Channel 1871	7
Channel 1872	16
Channel 1873	9
Channel 1874	9
Channel 1875	8
Channel 1876	10
Channel 1877	11
Channel 1878	14
Channel 1879	13
Channel 1880	21
Channel 1881	17
Channel 1882	10
Channel 1883	17
Channel 1884	11
Channel 1885	22
Channel 1886	14
Channel 1887	14
Channel 1888	13
Channel 1889	14
Channel 1890	16
Channel 1891	23
Channel 1892	19
Channel 1893	13
Channel 1894	12
Channel 1895	21
Channel 1896	26
Channel 1897	14
Channel 1898	14
Channel 1899	19
Channel 1900	11
Channel 1901	23
Channel 1902	24
Channel 1903	17
Channel 1904	22
Channel 1905	26
Channel 1906	28
Channel 1907	31
Channel 1908	50
Channel 1909	61
Channel 1910	59
Channel 1911	81
Channel 1912	64
Channel 1913	90
Channel 1914	108
Channel 1915	103
Channel 1916	125
Channel 1917	130
Channel 1918	181
Channel 1919	180
Channel 1920	199
Channel 1921	260
Channel 1922	230
Channel 1923	277
Channel 1924	265
Channel 1925	306
Channel 1926	318
Channel 1927	314
Channel 1928	351
Channel 1929	303
Channel 1930	293
Channel 1931	282
Channel 1932	290
Channel 1933	241
Channel 1934	223
Channel 1935	229
Channel 1936	182
Channel 1937	166
Channel 1938	170
Channel 1939	140
Channel 1940	118
Channel 1941	120
Channel 1942	106
Channel 1943	87
Channel 1944	81
Channel 1945	68
Channel 1946	50
Channel 1947	46
Channel 1948	42
Channel 1949	32
Channel 1950	37
Channel 1951	41
Channel 1952	39
Channel 1953	32
Channel 1954	30
Channel 1955	34
Channel 1956	36
Channel 1957	47
Channel 1958	44
Channel 1959	40
Channel 1960	59
Channel 1961	50
Channel 1962	61
Channel 1963	63
Channel 1964	58
Channel 1965	66
Channel 1966	58
Channel 1967	62
Channel 1968	61
Channel 1969	64
Channel 1970	46
Channel 1971	46
Channel 1972	44
Channel 1973	31
Channel 1974	27
Channel 1975	28
Channel 1976	31
Channel 1977	34
Channel 1978	22
Channel 1979	23
Channel 1980	24
Channel 1981	22
Channel 1982	14
Channel 1983	19
Channel 1984	17
Channel 1985	10
Channel 1986	7
Channel 1987	9
Channel 1988	6
Channel 1989	15
Channel 1990	9
Channel 1991	10
Channel 1992	6
Channel 1993	11
Channel 1994	5
[truncated: 2,102 more rows]
