# Supplementary material for: A dataset of 112 ligands for the preconcentration of mercury, uranium, lanthanum and other pollutants and heavy metals in water
Source: Data Brief. 2020 Feb 4;29:105236. doi: 10.1016/j.dib.2020.105236 (PMC7033335; doi:10.1016/j.dib.2020.105236)
Supplement: Multimedia component 92_Thymine Mynimin 93 _spl_ [file mmc92.txt]

0
0
0
0
0
0
0
0
0
0
0
0
4
11
90
302
1001
3284
9476
24025
54448
109779
200657
327452
474407
627224
741706
781823
739367
631221
478653
323982
197654
108363
52962
22852
8758
3131
976
282
70
22
13
8
6
5
6
10
10
5
2
2
2
6
7
2
7
2
2
4
2
2
2
6
1
2
2
3
1
3
3
1
0
3
0
1
1
29
67
69
52
66
59
53
68
56
67
67
70
56
68
45
64
64
44
57
43
69
47
51
56
58
44
62
48
43
51
40
52
41
43
61
37
53
40
54
44
43
43
49
42
52
48
43
47
56
30
35
36
36
35
46
35
45
31
44
41
50
33
28
32
41
41
40
35
37
32
22
28
33
31
36
28
25
26
36
30
27
32
25
29
23
18
30
24
32
31
23
32
28
21
27
27
27
22
24
33
26
32
25
29
29
29
42
39
31
40
36
39
44
36
31
23
28
32
28
29
25
28
26
33
24
43
33
35
38
50
60
59
74
66
98
87
74
86
74
70
67
72
60
83
72
56
59
52
57
52
46
40
34
32
36
25
36
44
23
22
36
39
16
23
22
27
25
31
42
47
70
75
99
124
141
174
191
210
288
286
335
419
485
570
618
743
779
751
722
646
566
510
391
264
197
154
152
109
96
76
78
71
84
92
90
99
103
92
89
62
42
50
42
35
35
29
31
28
13
26
20
17
15
19
16
12
13
13
28
15
17
16
16
29
28
28
45
63
67
72
105
107
144
177
196
189
157
165
165
122
103
84
52
41
44
36
22
22
19
20
22
13
26
12
20
35
30
26
36
29
36
26
36
38
35
27
21
20
21
12
11
12
28
12
12
7
6
14
10
9
16
13
12
14
16
13
15
13
10
11
19
17
17
6
10
14
16
12
16
14
17
21
18
12
6
12
23
10
14
9
8
7
11
13
8
21
9
19
7
14
10
10
12
14
13
12
18
8
13
11
13
18
7
9
12
11
13
12
16
15
9
12
13
13
10
12
11
11
8
4
14
15
16
9
10
14
15
10
11
15
18
31
28
23
33
25
45
56
64
81
81
81
89
98
75
79
60
69
65
48
36
21
22
13
14
7
15
10
13
10
13
12
9
6
14
14
8
10
25
8
19
14
18
9
17
15
15
20
23
33
34
30
45
29
44
40
22
21
26
32
30
19
19
23
18
8
11
10
25
14
11
11
11
22
25
20
20
25
36
40
62
64
97
131
159
201
243
252
297
316
338
343
372
296
308
238
253
163
172
114
85
43
34
36
27
22
16
12
13
10
10
16
9
8
12
9
21
8
16
5
7
20
13
12
13
11
21
18
18
20
12
22
25
22
20
33
36
36
60
54
75
71
80
73
69
69
70
63
51
53
39
34
25
29
23
20
10
15
28
13
16
23
23
31
31
37
55
69
83
111
109
145
139
149
194
186
237
209
194
206
166
164
143
116
90
61
56
42
37
22
24
19
14
12
9
10
17
9
20
13
15
18
17
10
14
20
16
15
12
14
21
8
15
18
13
20
30
17
35
51
36
33
36
30
40
31
23
27
28
42
30
30
25
45
37
39
48
42
47
51
61
54
51
47
36
52
33
31
36
22
21
23
16
14
11
15
12
19
22
25
29
32
34
34
51
63
57
68
67
68
64
67
67
54
58
51
41
35
33
30
29
27
23
17
12
17
18
16
17
15
9
14
14
10
17
23
22
15
14
15
8
13
16
13
13
15
17
15
14
16
18
20
13
9
11
9
9
18
10
12
19
18
12
17
14
17
21
16
13
23
16
15
21
24
18
14
15
26
15
19
22
22
26
28
31
23
20
24
15
36
21
32
28
34
28
30
22
22
24
27
24
10
15
18
16
17
19
15
11
22
20
12
16
12
10
17
23
19
21
14
17
23
16
10
18
19
14
14
18
14
17
16
21
19
21
17
20
24
13
7
10
11
23
18
14
17
13
17
17
19
11
17
18
17
21
20
18
18
29
17
25
25
27
17
27
28
26
18
19
23
21
24
17
23
18
15
24
14
19
22
14
17
18
21
13
12
19
10
13
11
17
11
20
13
9
26
18
20
24
20
14
24
21
21
20
20
26
29
21
19
12
26
24
15
20
15
25
19
19
26
20
20
25
14
18
24
18
24
23
24
23
25
18
18
20
26
19
22
13
34
20
22
23
26
20
25
19
22
15
20
18
20
18
24
20
20
16
21
26
20
15
21
25
16
20
21
22
18
22
19
26
20
24
25
13
22
23
23
24
17
17
28
23
24
23
22
17
12
20
17
20
22
22
15
18
32
27
33
22
18
19
24
24
19
19
17
16
22
28
30
19
23
21
23
27
30
21
20
33
29
16
27
29
35
23
24
25
31
32
31
37
24
25
28
31
24
21
20
23
34
19
32
23
31
29
23
18
21
21
21
28
26
17
29
23
18
24
32
24
29
24
16
25
27
30
19
20
25
17
27
29
15
15
21
24
19
22
29
26
20
33
26
36
19
21
40
26
22
23
25
27
30
23
21
30
24
24
32
22
24
34
22
27
31
26
28
29
17
24
33
27
29
45
33
27
33
30
29
38
33
34
26
28
33
30
31
33
36
36
27
34
47
34
34
28
33
50
45
49
44
40
47
43
40
38
46
40
38
41
45
44
48
58
47
48
45
39
39
45
48
41
39
44
43
42
49
40
59
60
57
57
56
44
59
63
63
69
72
48
61
73
56
65
70
86
72
57
76
76
88
92
58
76
96
80
86
77
92
96
90
104
105
95
109
115
97
114
101
111
112
123
128
114
144
126
115
144
129
162
141
151
165
159
158
170
195
183
197
153
190
186
208
227
228
225
214
264
257
246
254
266
313
304
307
305
328
307
368
402
387
398
381
430
473
412
451
448
450
483
451
441
548
564
512
559
540
532
572
549
614
632
639
596
609
596
651
654
644
619
634
678
657
641
609
706
683
682
687
697
694
680
719
778
771
738
702
761
789
841
886
913
907
901
1015
1052
1080
1243
1280
1325
1373
1398
1475
1587
1618
1700
1805
1826
1994
2062
2085
2218
2229
2287
2414
2392
2495
2517
2562
2586
2601
2597
2682
2649
2641
2514
2574
2510
2604
2525
2443
2376
2438
2392
2308
2358
2366
2194
2190
2148
2059
2054
2021
2020
1909
1845
1868
1859
1817
1812
1831
1722
1679
1670
1629
1680
1554
1503
1491
1491
1367
1330
1345
1284
1190
1261
1103
1079
1064
954
948
873
811
750
791
727
642
678
666
596
606
582
508
501
530
484
511
506
515
584
619
696
779
762
836
904
988
981
1096
1089
1155
1162
1183
1173
1141
1165
1186
1032
1028
954
871
764
741
627
554
493
439
375
333
304
249
238
205
184
161
179
174
134
159
148
130
156
144
140
159
169
147
148
159
158
190
167
183
187
203
185
202
216
200
213
241
259
285
264
283
290
332
299
339
347
384
420
440
406
433
401
432
437
430
428
452
455
442
443
465
416
469
447
419
419
448
434
398
440
431
398
399
405
379
378
401
359
410
389
360
369
331
348
326
333
332
344
330
325
284
292
306
300
324
310
273
306
278
276
255
265
262
244
265
268
258
238
243
220
218
217
215
209
188
194
211
180
167
168
176
148
131
149
137
143
129
123
138
132
130
103
95
100
94
95
98
99
100
92
93
112
114
92
99
92
119
116
153
124
168
179
222
224
213
247
256
297
283
293
281
279
290
285
251
267
218
217
182
199
164
146
130
99
115
92
67
76
59
73
50
54
64
72
58
59
48
65
55
64
60
63
57
55
46
59
53
49
36
32
41
25
32
27
25
16
19
19
16
17
12
17
18
9
13
13
13
9
15
8
13
14
9
9
10
15
10
11
21
10
14
15
18
25
19
19
14
11
12
14
22
29
24
21
15
20
20
19
28
21
17
23
32
27
44
71
68
73
92
139
141
161
214
260
282
336
400
413
475
555
579
673
674
787
793
829
922
930
905
1010
1028
1083
1091
1128
1153
1143
1158
1048
1016
1001
926
846
768
698
651
543
474
440
350
300
243
186
161
135
110
83
62
49
35
49
31
17
25
23
11
9
13
14
13
9
19
17
10
15
15
16
17
9
12
5
16
12
17
20
12
6
13
17
12
13
14
11
18
16
18
8
19
8
7
13
14
15
17
16
15
7
14
13
19
18
9
11
4
6
14
14
9
6
8
12
8
7
10
11
10
11
3
8
15
12
18
7
16
9
6
12
11
13
13
9
13
10
14
12
12
11
13
11
12
17
9
9
11
10
12
10
12
16
7
14
8
10
12
12
15
17
7
7
8
13
8
19
11
8
11
14
14
7
7
5
15
13
10
9
10
11
10
22
18
15
11
13
12
14
16
16
18
13
11
13
16
13
13
19
18
17
10
14
15
23
13
12
16
16
16
16
10
17
16
18
26
26
29
25
37
32
44
41
56
52
64
72
89
113
133
140
166
181
203
204
237
238
277
313
306
287
336
322
291
259
292
271
233
222
216
198
178
159
124
116
93
89
73
80
78
48
31
49
45
33
27
34
37
41
48
48
51
45
56
47
53
48
52
45
60
54
61
55
54
50
32
44
49
27
41
30
37
23
13
25
21
13
22
11
12
9
9
6
11
9
6
11
5
4
3
3
8
4
9
3
2
8
6
8
7
3
5
7
7
8
7
6
7
7
9
8
3
8
5
6
4
6
6
6
8
8
6
5
6
3
9
10
7
6
5
5
6
7
7
6
7
5
8
5
3
4
7
4568
0
0
0
0
0
0
0
0
0
0
0
0
0
0
0
0
0
0
0
0
0
0
0
0
0
0
0
0
0
0
0
0
0
0
0
0
0
0
0
0
0
0
0
0
0
0
0
0
0
0
0
0
0
0
0
0
0
0
0
0
0
0
0
0
0
0
0
0
0
0
0
0
0
0
0
0
0
0
0
0
0
0
0
0
0
0
0
0
0
0
0
0
0
0
0
0
0
0
0
0
0
0
0
0
0
0
0
0
0
0
0
0
0
0
0
0
0
0
0
0
0
0
0
0
0
0
0
0
0
0
0
0
0
0
0
0
0
0
0
0
0
0
0
0
0
0
0
0
0
0
0
0
0
0
0
0
0
0
0
0
0
0
0
0
0
0
0
0
0
0
0
0
0
0
0
0
0
0
0
0
0
0
0
0
0
0
0
0
0
0
0
0
0
0
0
0
0
0
0
0
0
0
0
0
0
0
0
0
0
0
0
0
0
0
0
0
0
0
0
0
0
0
0
0
0
0
0
0
0
0
0
0
0
0
0
0
0
0
0
0
0
0
0
0
0
0
0
0
0
0
0
0
0
0
0
0
0
0
0
0
0
0
0
0
0
0
0
0
0
0
0
0
0
0
0
0
0
0
0
0
0
0
0
0
0
0
0
0
0
0
0
0
0
0
0
0
0
0
0
0
0
0
0
0
0
0
0
0
0
0
0
0
0
0
0
0
0
0
0
0
0
0
0
0
0
0
0
0
0
0
0
0
0
0
0
0
0
0
0
0
0
0
0
0
0
0
0
0
0
0
0
0
0
0
0
0
0
0
0
0
0
0
0
0
0
0
0
0
0
0
0
0
0
0
0
0
0
0
0
0
0
0
0
0
0
0
0
0
0
0
0
0
0
0
0
0
0
0
0
0
0
0
0
0
0
0
0
0
0
0
0
0
0
0
0
0
0
0
0
0
0
0
0
0
0
0
0
0
0
0
0
0
0
0
0
0
0
0
0
0
0
0
0
0
0
0
0
0
0
0
0
0
0
0
0
0
0
0
0
0
0
0
0
0
0
0
0
0
0
0
0
0
0
0
0
0
0
0
0
0
0
0
0
0
0
0
0
0
0
0
0
0
0
0
0
0
0
0
0
0
0
0
0
0
0
0
0
0
0
0
0
0
0
0
0
0
0
0
0
0
0
0
0
0
0
0
0
0
0
0
0
0
0
0
0
0
0
0
0
0
0
0
0
0
0
0
0
0
0
0
0
0
0
0
0
0
0
0
0
0
0
0
0
0
0
0
0
0
0
0
0
0
0
0
0
0
0
0
0
0
0
0
0
0
0
0
0
0
0
0
0
0
0
0
0
0
0
0
0
0
0
0
0
0
0
0
0
0
0
0
0
0
0
0
0
0
0
0
0
0
0
0
0
0
0
0
0
0
0
0
0
0
0
0
0
0
0
0
0
0
0
0
0
0
0
0
0
0
0
0
0
0
0
0
0
0
0
0
0
0
0
0
0
0
0
0
0
0
0
0
0
0
0
0
0
0
0
0
0
0
0
0
0
0
0
0
0
0
0
0
0
0
0
0
0
0
0
0
0
0
0
0
0
0
0
0
0
0
0
0
0
0
0
0
0
0
0
0
0
0
0
0
0
0
0
0
0
0
0
0
0
0
0
0
0
0
0
0
0
0
0
0
0
0
0
0
0
0
0
0
0
0
0
0
0
0
0
0
0
0
0
0
0
0
0
0
0
0
0
0
0
0
0
0
0
0
0
0
0
0
0
0
0
0
0
0
0
0
0
0
0
0
0
0
0
0
0
0
0
0
0
0
0
0
0
0
0
0
0
0
0
0
0
0
0
0
0
0
0
0
0
0
0
0
0
0
0
0
0
0
0
0
0
0
0
0
0
0
0
0
0
0
0
0
0
0
0
0
0
0
0
0
0
0
0
0
0
0
0
0
0
0
0
0
0
0
0
0
0
0
0
0
0
0
0
0
0
0
0
0
0
0
0
0
0
0
0
0
0
0
0
0
0
0
0
0
0
0
0
0
0
0
0
0
0
0
0
0
0
0
0
0
0
0
0
0
0
0
0
0
0
0
0
0
0
0
0
0
0
0
0
0
0
0
0
0
0
0
0
0
0
0
0
0
0
0
0
0
0
0
0
0
0
0
0
0
0
0
0
0
0
0
0
0
0
0
0
0
0
0
0
0
0
0
0
0
0
0
0
0
0
0
0
0
0
0
0
0
0
0
0
0
0
0
0
0
0
0
0
0
0
0
0
0
0
0
0
0
0
0
0
0
0
0
0
0
0
0
0
0
0
0
0
0
0
0
0
0
0
0
0
0
0
0
0
0
0
0
0
0
0
0
0
0
0
0
0
0
0
0
0
0
0
0
0
0
0
0
0
0
0
0
0
0
0
0
0
0
0
0
0
0
0
0
0
0
0
0
0
0
0
0
0
0
0
0
0
0
0
0
0
0
0
0
0
0
0
0
0
0
0
0
0
0
0
0
0
0
0
0
0
0
0
0
0
0
0
0
0
0
0
0
0
0
0
0
0
0
0
0
0
0
0
0
0
0
0
0
0
0
0
0
0
0
0
0
0
0
0
0
0
0
0
0
0
0
0
0
0
0
0
0
0
0
0
0
0
0
0
0
0
0
0
0
0
0
0
0
0
0
0
0
0
0
0
0
0
0
0
0
0
0
0
0
0
0
0
0
0
0
0
0
0
0
0
0
0
0
0
0
0
0
0
0
0
0
0
0
0
0
0
0
0
0
0
0
0
0
0
0
0
0
0
0
0
0
0
0
0
0
0
0
0
0
0
0
0
0
0
0
0
0
0
0
0
0
0
0
0
0
0
0
0
0
0
0
0
0
0
0
0
0
0
0
0
0
0
0
0
0
0
0
0
0
0
0
0
0
0
0
0
0
0
0
0
0
0
0
0
0
0
0
0
0
0
0
0
0
0
0
0
0
0
0
0
0
0
0
0
0
0
0
0
0
0
0
0
0
0
0
0
0
0
0
0
0
0
0
0
0
0
0
0
0
0
0
0
0
0
0
0
0
0
0
0
0
0
0
0
0
0
0
0
0
0
0
0
0
0
0
0
0
0
0
0
0
0
0
0
0
0
0
0
0
0
0
0
0
0
0
0
0
0
0
0
0
0
0
0
0
0
0
0
0
0
0
0
0
0
0
0
0
0
0
0
0
0
0
0
0
0
0
0
0
0
0
0
0
0
0
0
0
0
0
0
0
0
0
0
0
0
0
0
0
0
0
0
0
0
0
0
0
0
0
0
0
0
0
0
0
0
0
0
0
0
0
0
0
0
0
0
0
0
0
0
0
0
0
0
0
0
0
0
0
0
0
0
0
0
0
0
0
0
0
0
0
0
0
0
0
0
0
0
0
0
0
0
0
0
0
0
0
0
0
0
0
0
0
0
0
0
0
0
0
0
0
0
0
0
0
0
0
0
0
0
0
0
0
0
0
0
0
0
0
0
0
0
0
0
0
0
0
0
0
0
0
0
0
0
0
0
0
0
0
0
0
0
0
0
0
0
0
0
0
0
0
0
0
0
0
0
0
0
0
0
0
0
0
0
0
0
0
0
0
0
0
0
0
0
0
0
0
0
0
0
0
0
0
0
0
0
0
0
0
0
0
0
0
0
0
0
0
0
0
0
0
0
0
0
0
0
0
0
0
0
0
0
0
0
0
0
0
0
0
0
0
0
0
0
0
0
0
0
0
0
0
0
0
0
0
0
0
0
0
0
0
0
0
0
0
0
0
0
0
0
0
0
0
0
0
0
0
0
0
0
0
0
0
0
0
0
0
0
0
0
0
0
0
0
0
0
0
0
0
0
0
0
0
0
0
0
0
0
0
0
0
0
0
0
0
0
0
0
0
0
0
0
0
0
0
0
0
0
0
0
0
0
0
0
0
0
0
0
0
0
0
0
0
0
0
0
0
0
0
0
0
0
0
0
0
0
0
0
0
0
0
0
0
0
0
0
0
0
0
0
0
0
0
0
0
0
0
0
0
0
0
0
0
0
0
0
0
0
0
0
0
0
0
0
0
0
0
0
0
0
0
0
0
0
0
0
0
0
0
0
0
0
0
0
0
0
0
0
0
0
0
0
0
0
0
0
0
0
0
0
0
0
0
0
0
0
0
0
0
0
0
0
0
0
0
0
0
0
0
0
0
0
0
0
0
0
0
0
0
0
0
0
0
0
0
0
0
0
0
0
0
0
0
0
0
0
0
0
0
0
0
0
0
0
0
0
0
0
0
0
0
0
0
0
0
0
0
0
0
0
0
0
0
0
0
0
0
0
0
0
0
0
0
0
0
0
0
0
0
0
0
0
0
0
0
0
0
0
0
0
0
0
0
0
0
0
0
0
0
0
0
0
0
0
0
0
0
0
0
0
0
0
0
0
0
0
0
0
0
0
0
0
0
0
0
0
0
0
0
0
0
0
0
0
0
0
0
0
0
0
0
0
0
0
0
0
0
0
0
0
0
0
0
0
0
0
0
0
0
0
0
0
0
0
0
0
0
0
0
0
0
0
0
0
0
0
0
0
0
0
0
0
0
0
0
0
0
0
0
0
0
0
0
0
0
0
0
0
0
0
0
0
0
