# Supplementary material for: A dataset of 112 ligands for the preconcentration of mercury, uranium, lanthanum and other pollutants and heavy metals in water
Source: Data Brief. 2020 Feb 4;29:105236. doi: 10.1016/j.dib.2020.105236 (PMC7033335; doi:10.1016/j.dib.2020.105236)
Supplement: Multimedia component 93_Titriplex II - ethylenedinitrilotetraacetic acid [file mmc93.txt]

0
0
0
0
0
0
0
1
0
0
0
1
5
23
90
297
1107
3468
10136
24536
55878
112564
204078
330426
477432
625766
740099
778525
735942
627478
477696
324858
197692
109169
53615
23125
9346
3214
1010
295
70
28
15
7
7
4
8
5
3
6
3
6
7
2
0
4
3
3
1
3
3
5
1
2
2
3
1
2
2
1
0
2
2
1
0
2
0
30
44
53
63
73
55
37
50
55
46
55
49
53
48
61
60
52
58
51
58
50
56
49
47
48
51
42
45
39
38
40
55
48
57
39
48
47
54
42
47
49
44
52
51
51
41
59
51
50
43
36
29
35
37
37
27
34
28
31
30
26
28
22
33
35
36
37
23
37
26
28
33
29
22
29
37
26
31
17
29
33
25
29
31
31
35
38
28
17
30
30
30
26
35
19
21
29
25
23
25
27
26
30
14
18
24
21
36
27
36
28
34
35
25
24
25
28
20
27
31
28
21
25
24
25
28
26
47
40
47
41
64
79
74
69
69
70
78
81
59
54
56
58
56
47
72
53
41
41
43
33
32
36
35
36
45
33
39
37
36
32
43
36
28
44
27
46
36
39
57
63
83
92
125
167
167
177
275
258
383
431
599
731
873
955
1104
1135
1116
1048
977
820
701
519
384
285
205
139
116
110
101
92
125
124
144
127
155
121
133
128
108
66
72
55
36
30
26
15
16
15
11
9
8
17
13
18
12
16
12
9
13
17
25
15
21
25
31
39
50
69
86
99
126
135
174
164
182
187
168
131
113
103
68
55
49
27
26
19
14
23
12
23
17
10
20
18
20
34
25
37
31
33
40
25
33
26
18
30
23
14
17
19
14
12
12
11
7
12
11
8
5
11
12
10
8
4
8
9
9
7
6
8
6
6
13
12
11
4
10
15
9
5
14
10
8
9
8
12
10
10
13
5
14
16
13
13
16
3
10
6
6
10
6
4
6
5
8
8
9
8
10
7
5
12
8
4
10
8
15
10
9
9
7
13
10
15
11
8
12
12
9
9
9
13
5
9
12
9
8
13
18
9
21
17
24
31
36
46
53
51
54
73
70
77
76
62
65
58
46
44
37
23
18
14
11
9
10
11
9
8
7
7
8
9
6
8
9
8
11
18
6
15
17
4
10
10
8
18
16
17
17
36
29
29
31
25
25
24
25
16
16
22
15
5
17
12
16
13
15
18
17
14
11
8
17
22
17
14
24
28
36
52
59
80
89
140
169
195
229
269
267
273
282
280
267
235
193
182
153
126
87
62
56
29
31
21
13
14
17
9
10
4
11
8
13
5
14
7
15
10
9
13
15
10
16
9
10
12
11
19
11
14
15
11
19
25
18
32
36
39
64
59
50
64
57
59
59
58
48
38
43
29
24
29
19
15
22
21
13
15
18
14
13
17
17
24
32
33
59
57
81
85
97
121
191
126
170
172
182
173
141
136
134
115
107
77
66
48
36
23
18
12
19
13
15
13
12
6
14
13
10
10
11
6
6
10
13
8
13
12
4
13
12
14
9
14
15
13
21
12
10
15
24
18
24
24
15
25
14
25
21
22
21
22
29
35
43
44
44
42
50
52
57
38
45
37
37
31
21
34
20
20
13
14
14
15
16
15
15
26
17
16
22
39
37
26
42
44
50
49
41
57
48
44
42
44
29
27
22
20
18
19
21
19
9
15
11
13
10
8
7
10
22
17
11
7
15
14
14
13
10
9
13
7
6
14
10
9
14
12
11
14
15
6
14
9
12
9
11
10
12
11
13
7
15
11
17
16
16
8
17
10
6
21
14
10
12
12
14
14
19
16
24
16
18
19
15
20
13
22
21
14
21
17
19
20
24
18
18
20
22
12
11
16
15
12
18
20
17
13
12
13
13
18
12
14
8
11
24
9
14
16
10
11
10
13
10
7
9
18
10
11
15
5
13
8
19
12
5
18
10
10
17
15
14
10
13
15
5
14
9
14
11
6
15
20
14
23
20
7
8
17
30
15
16
12
18
12
14
19
13
21
15
18
13
20
15
18
8
18
28
21
13
14
12
18
18
12
12
15
14
13
12
14
18
14
23
9
19
13
12
16
13
11
20
18
21
19
10
17
15
18
17
14
20
6
16
18
24
15
15
16
22
18
15
15
20
13
12
17
23
20
12
15
21
19
21
18
15
12
20
21
24
19
23
19
19
16
19
20
16
11
18
15
15
19
19
18
14
22
24
14
18
10
10
28
24
25
24
15
22
25
21
12
20
17
19
20
18
11
20
12
24
14
20
15
24
12
14
17
16
17
14
12
23
23
22
22
21
17
13
15
20
13
15
15
13
20
21
14
19
23
10
19
24
7
15
13
19
22
22
22
29
21
16
24
22
24
27
29
24
30
29
28
25
27
20
22
17
18
34
17
20
16
19
20
16
29
16
20
14
19
16
21
17
17
21
17
22
18
15
22
19
19
22
19
25
25
19
20
20
24
12
22
24
10
19
22
30
23
30
24
18
21
19
16
19
26
24
32
15
27
27
26
16
23
26
24
31
23
34
21
15
29
33
27
28
23
22
22
28
32
34
30
21
29
19
19
28
25
30
28
23
29
33
34
25
17
24
28
29
32
29
35
37
32
33
30
34
32
25
22
24
33
31
32
29
49
38
42
37
38
50
54
38
49
50
34
43
53
49
40
34
43
24
44
40
65
46
37
43
41
55
71
53
54
54
56
52
44
53
57
46
56
74
57
56
61
42
73
71
68
74
83
82
71
84
65
84
84
102
91
84
99
99
89
87
94
98
112
101
88
114
104
120
131
123
118
114
138
110
128
129
154
150
151
151
125
148
164
176
166
184
170
211
194
186
245
232
219
245
253
230
250
252
283
298
312
321
280
326
333
371
366
363
325
374
409
409
409
461
408
415
447
460
447
499
489
488
472
481
567
533
537
549
549
514
547
535
555
572
544
538
580
573
594
612
565
558
601
553
620
588
633
604
640
647
675
706
655
692
733
770
768
782
801
837
871
976
989
1022
1046
1067
1131
1246
1221
1281
1278
1390
1418
1534
1513
1587
1662
1625
1719
1730
1778
1728
1874
1876
1858
1893
1779
1894
1834
1948
1919
2010
1990
2044
1952
2003
2020
1908
1985
1969
2017
2008
1923
1960
1932
1981
1955
1827
1909
1836
1890
1861
1902
1894
1853
1751
1781
1719
1785
1745
1663
1663
1568
1478
1414
1468
1409
1375
1352
1277
1135
1114
1076
1019
1017
875
888
754
756
700
689
666
632
610
586
538
537
477
542
578
546
623
633
683
780
778
825
930
982
1024
1078
1139
1232
1203
1285
1260
1297
1285
1243
1256
1142
1040
995
886
880
775
698
574
495
447
382
308
269
277
201
235
158
149
140
126
137
114
151
122
132
138
121
113
120
147
147
152
145
147
138
138
141
165
141
176
165
185
186
186
201
217
211
233
202
236
267
280
241
278
228
268
285
271
300
326
307
313
320
316
315
334
314
313
336
347
342
341
350
293
331
351
285
323
331
301
295
327
341
321
320
349
321
341
324
289
316
304
335
293
351
303
328
320
295
309
310
271
320
288
315
325
315
285
271
278
285
285
269
243
249
227
249
252
243
214
220
201
219
197
219
177
192
201
202
166
162
154
158
146
147
131
144
121
111
101
103
111
100
101
97
109
101
89
99
102
81
97
110
123
143
146
168
175
210
208
219
257
255
275
305
324
285
291
263
259
286
261
300
283
227
223
157
159
124
131
100
117
75
82
74
70
65
63
63
58
63
59
80
59
61
56
57
68
59
74
69
48
42
48
41
47
42
37
21
23
23
17
22
22
13
12
13
12
14
15
17
14
13
16
18
13
14
15
16
18
14
14
15
14
14
14
8
11
12
12
10
16
12
19
21
13
17
23
27
17
14
19
23
21
18
25
23
29
32
39
39
52
69
69
96
104
140
147
167
234
274
324
339
350
420
483
507
642
648
701
713
766
876
903
901
1009
970
1044
1090
1122
1127
1123
1145
1007
1127
1002
928
988
839
794
676
605
561
477
399
338
261
258
188
142
153
96
78
61
49
40
31
25
21
26
18
23
27
15
15
14
11
15
11
13
13
14
13
12
9
9
14
13
12
11
10
14
9
15
12
16
5
12
11
21
11
10
8
18
12
13
10
12
16
10
6
11
13
22
12
11
7
9
13
10
10
21
15
14
12
7
10
12
6
11
12
13
10
16
9
10
13
5
7
5
8
12
15
9
11
11
8
10
12
9
17
8
10
15
15
17
7
14
17
9
9
11
7
9
13
10
10
12
16
17
12
11
15
8
10
14
12
13
12
18
9
18
13
13
9
11
10
9
13
17
12
17
13
11
14
15
12
11
11
9
11
10
15
12
15
14
12
10
6
11
12
9
9
10
14
14
13
11
17
14
14
19
15
21
10
16
18
22
25
28
33
33
32
42
55
52
53
64
98
99
112
144
126
148
190
214
226
250
276
287
282
328
288
309
288
310
284
300
250
250
231
206
175
166
131
137
109
86
74
63
75
44
56
44
37
38
36
39
28
37
27
31
48
33
61
48
59
56
49
44
69
46
47
56
51
49
58
45
44
47
33
38
38
30
24
22
14
12
19
20
11
10
13
15
4
9
3
7
6
7
5
7
9
6
3
7
7
7
8
3
7
7
6
9
4
5
4
7
5
8
3
6
8
5
9
6
9
8
10
13
6
4
1
5
10
6
10
5
6
5
7
11
7
7
5
4
7
8
12
6
10
4
8
3
5004
0
0
0
0
0
0
0
0
0
0
0
0
0
0
0
0
0
0
0
0
0
0
0
0
0
0
0
0
0
0
0
0
0
0
0
0
0
0
0
0
0
0
0
0
0
0
0
0
0
0
0
0
0
0
0
0
0
0
0
0
0
0
0
0
0
0
0
0
0
0
0
0
0
0
0
0
0
0
0
0
0
0
0
0
0
0
0
0
0
0
0
0
0
0
0
0
0
0
0
0
0
0
0
0
0
0
0
0
0
0
0
0
0
0
0
0
0
0
0
0
0
0
0
0
0
0
0
0
0
0
0
0
0
0
0
0
0
0
0
0
0
0
0
0
0
0
0
0
0
0
0
0
0
0
0
0
0
0
0
0
0
0
0
0
0
0
0
0
0
0
0
0
0
0
0
0
0
0
0
0
0
0
0
0
0
0
0
0
0
0
0
0
0
0
0
0
0
0
0
0
0
0
0
0
0
0
0
0
0
0
0
0
0
0
0
0
0
0
0
0
0
0
0
0
0
0
0
0
0
0
0
0
0
0
0
0
0
0
0
0
0
0
0
0
0
0
0
0
0
0
0
0
0
0
0
0
0
0
0
0
0
0
0
0
0
0
0
0
0
0
0
0
0
0
0
0
0
0
0
0
0
0
0
0
0
0
0
0
0
0
0
0
0
0
0
0
0
0
0
0
0
0
0
0
0
0
0
0
0
0
0
0
0
0
0
0
0
0
0
0
0
0
0
0
0
0
0
0
0
0
0
0
0
0
0
0
0
0
0
0
0
0
0
0
0
0
0
0
0
0
0
0
0
0
0
0
0
0
0
0
0
0
0
0
0
0
0
0
0
0
0
0
0
0
0
0
0
0
0
0
0
0
0
0
0
0
0
0
0
0
0
0
0
0
0
0
0
0
0
0
0
0
0
0
0
0
0
0
0
0
0
0
0
0
0
0
0
0
0
0
0
0
0
0
0
0
0
0
0
0
0
0
0
0
0
0
0
0
0
0
0
0
0
0
0
0
0
0
0
0
0
0
0
0
0
0
0
0
0
0
0
0
0
0
0
0
0
0
0
0
0
0
0
0
0
0
0
0
0
0
0
0
0
0
0
0
0
0
0
0
0
0
0
0
0
0
0
0
0
0
0
0
0
0
0
0
0
0
0
0
0
0
0
0
0
0
0
0
0
0
0
0
0
0
0
0
0
0
0
0
0
0
0
0
0
0
0
0
0
0
0
0
0
0
0
0
0
0
0
0
0
0
0
0
0
0
0
0
0
0
0
0
0
0
0
0
0
0
0
0
0
0
0
0
0
0
0
0
0
0
0
0
0
0
0
0
0
0
0
0
0
0
0
0
0
0
0
0
0
0
0
0
0
0
0
0
0
0
0
0
0
0
0
0
0
0
0
0
0
0
0
0
0
0
0
0
0
0
0
0
0
0
0
0
0
0
0
0
0
0
0
0
0
0
0
0
0
0
0
0
0
0
0
0
0
0
0
0
0
0
0
0
0
0
0
0
0
0
0
0
0
0
0
0
0
0
0
0
0
0
0
0
0
0
0
0
0
0
0
0
0
0
0
0
0
0
0
0
0
0
0
0
0
0
0
0
0
0
0
0
0
0
0
0
0
0
0
0
0
0
0
0
0
0
0
0
0
0
0
0
0
0
0
0
0
0
0
0
0
0
0
0
0
0
0
0
0
0
0
0
0
0
0
0
0
0
0
0
0
0
0
0
0
0
0
0
0
0
0
0
0
0
0
0
0
0
0
0
0
0
0
0
0
0
0
0
0
0
0
0
0
0
0
0
0
0
0
0
0
0
0
0
0
0
0
0
0
0
0
0
0
0
0
0
0
0
0
0
0
0
0
0
0
0
0
0
0
0
0
0
0
0
0
0
0
0
0
0
0
0
0
0
0
0
0
0
0
0
0
0
0
0
0
0
0
0
0
0
0
0
0
0
0
0
0
0
0
0
0
0
0
0
0
0
0
0
0
0
0
0
0
0
0
0
0
0
0
0
0
0
0
0
0
0
0
0
0
0
0
0
0
0
0
0
0
0
0
0
0
0
0
0
0
0
0
0
0
0
0
0
0
0
0
0
0
0
0
0
0
0
0
0
0
0
0
0
0
0
0
0
0
0
0
0
0
0
0
0
0
0
0
0
0
0
0
0
0
0
0
0
0
0
0
0
0
0
0
0
0
0
0
0
0
0
0
0
0
0
0
0
0
0
0
0
0
0
0
0
0
0
0
0
0
0
0
0
0
0
0
0
0
0
0
0
0
0
0
0
0
0
0
0
0
0
0
0
0
0
0
0
0
0
0
0
0
0
0
0
0
0
0
0
0
0
0
0
0
0
0
0
0
0
0
0
0
0
0
0
0
0
0
0
0
0
0
0
0
0
0
0
0
0
0
0
0
0
0
0
0
0
0
0
0
0
0
0
0
0
0
0
0
0
0
0
0
0
0
0
0
0
0
0
0
0
0
0
0
0
0
0
0
0
0
0
0
0
0
0
0
0
0
0
0
0
0
0
0
0
0
0
0
0
0
0
0
0
0
0
0
0
0
0
0
0
0
0
0
0
0
0
0
0
0
0
0
0
0
0
0
0
0
0
0
0
0
0
0
0
0
0
0
0
0
0
0
0
0
0
0
0
0
0
0
0
0
0
0
0
0
0
0
0
0
0
0
0
0
0
0
0
0
0
0
0
0
0
0
0
0
0
0
0
0
0
0
0
0
0
0
0
0
0
0
0
0
0
0
0
0
0
0
0
0
0
0
0
0
0
0
0
0
0
0
0
0
0
0
0
0
0
0
0
0
0
0
0
0
0
0
0
0
0
0
0
0
0
0
0
0
0
0
0
0
0
0
0
0
0
0
0
0
0
0
0
0
0
0
0
0
0
0
0
0
0
0
0
0
0
0
0
0
0
0
0
0
0
0
0
0
0
0
0
0
0
0
0
0
0
0
0
0
0
0
0
0
0
0
0
0
0
0
0
0
0
0
0
0
0
0
0
0
0
0
0
0
0
0
0
0
0
0
0
0
0
0
0
0
0
0
0
0
0
0
0
0
0
0
0
0
0
0
0
0
0
0
0
0
0
0
0
0
0
0
0
0
0
0
0
0
0
0
0
0
0
0
0
0
0
0
0
0
0
0
0
0
0
0
0
0
0
0
0
0
0
0
0
0
0
0
0
0
0
0
0
0
0
0
0
0
0
0
0
0
0
0
0
0
0
0
0
0
0
0
0
0
0
0
0
0
0
0
0
0
0
0
0
0
0
0
0
0
0
0
0
0
0
0
0
0
0
0
0
0
0
0
0
0
0
0
0
0
0
0
0
0
0
0
0
0
0
0
0
0
0
0
0
0
0
0
0
0
0
0
0
0
0
0
0
0
0
0
0
0
0
0
0
0
0
0
0
0
0
0
0
0
0
0
0
0
0
0
0
0
0
0
0
0
0
0
0
0
0
0
0
0
0
0
0
0
0
0
0
0
0
0
0
0
0
0
0
0
0
0
0
0
0
0
0
0
0
0
0
0
0
0
0
0
0
0
0
0
0
0
0
0
0
0
0
0
0
0
0
0
0
0
0
0
0
0
0
0
0
0
0
0
0
0
0
0
0
0
0
0
0
0
0
0
0
0
0
0
0
0
0
0
0
0
0
0
0
0
0
0
0
0
0
0
0
0
0
0
0
0
0
0
0
0
0
0
0
0
0
0
0
0
0
0
0
0
0
0
0
0
0
0
0
0
0
0
0
0
0
0
0
0
0
0
0
0
0
0
0
0
0
0
0
0
0
0
0
0
0
0
0
0
0
0
0
0
0
0
0
0
0
0
0
0
0
0
0
0
0
0
0
0
0
0
0
0
0
0
0
0
0
0
0
0
0
0
0
0
0
0
0
0
0
0
0
0
0
0
0
0
0
0
0
0
0
0
0
0
0
0
0
0
0
0
0
0
0
0
0
0
0
0
0
0
0
0
0
0
0
0
0
0
0
0
0
0
0
0
0
0
0
0
0
0
0
0
0
0
0
0
0
0
0
0
0
0
0
0
0
0
0
0
0
0
0
0
0
0
0
0
0
0
0
0
0
0
0
0
0
0
0
0
0
0
0
0
0
0
0
0
0
0
0
0
0
0
0
0
0
0
0
0
0
0
0
0
0
0
0
0
0
0
0
0
0
0
0
0
0
0
0
0
0
0
0
0
0
0
0
0
0
0
0
0
0
0
0
0
0
0
0
0
0
0
0
0
0
0
0
0
0
0
0
0
0
0
0
0
0
0
0
0
0
0
0
0
0
0
0
0
0
0
0
0
0
0
0
0
0
0
0
0
0
0
0
0
0
0
0
0
0
0
0
0
0
0
0
0
0
0
0
0
0
0
0
0
0
0
0
0
0
0
0
0
0
0
0
0
0
0
0
0
0
0
0
0
0
0
0
0
0
0
0
0
0
0
0
0
0
0
0
0
0
0
0
0
0
0
0
0
0
0
0
0
0
0
0
0
0
0
0
0
0
0
0
0
0
0
0
0
0
0
0
0
0
0
0
0
0
0
0
0
0
0
0
0
0
0
0
0
0
0
0
0
0
0
0
0
0
0
0
0
0
0
0
0
0
0
0
0
0
0
0
0
0
