# Supplementary material for: A dataset of 112 ligands for the preconcentration of mercury, uranium, lanthanum and other pollutants and heavy metals in water
Source: Data Brief. 2020 Feb 4;29:105236. doi: 10.1016/j.dib.2020.105236 (PMC7033335; doi:10.1016/j.dib.2020.105236)
Supplement: Multimedia component 94_Triethylenetriamine-N_spl_N_spl_N_spl__spl_N_spl__spl__spl_N_spl__spl__spl_N_spl__spl__spl_ hexaacetic acid [file mmc94.txt]

0
0
0
0
0
0
0
0
0
0
0
2
0
16
70
323
1149
3589
9926
24993
55683
113166
203772
329865
477447
627173
739530
780618
734584
626722
478817
324916
198133
109125
53462
23144
9215
3203
981
305
70
27
8
11
9
5
3
4
7
7
5
7
3
4
4
5
5
2
6
1
1
1
1
4
3
5
1
2
5
1
1
1
2
0
0
1
0
38
66
52
44
48
55
48
57
46
44
61
56
54
49
56
44
64
35
55
50
39
49
60
42
47
36
51
39
40
38
47
59
40
52
30
46
34
38
41
59
44
43
54
49
46
37
49
55
54
44
51
48
48
45
32
36
35
33
37
25
30
33
44
25
38
31
32
29
32
33
32
28
23
28
25
30
28
27
32
26
32
20
26
27
26
36
22
28
25
26
34
24
23
30
25
32
31
19
30
17
29
23
30
28
27
29
29
40
38
32
35
18
30
36
29
37
26
29
24
27
18
29
26
34
26
33
32
32
39
45
46
43
54
65
57
61
64
71
55
65
65
46
57
51
57
64
34
49
39
40
54
35
36
23
37
35
29
39
26
32
34
36
29
32
32
33
34
43
35
51
74
90
107
118
170
162
219
254
285
400
467
566
735
851
979
1016
1140
1065
1065
994
832
653
554
418
319
198
159
102
118
115
95
111
123
127
129
150
129
126
110
92
70
69
57
44
37
29
21
20
17
16
15
10
12
12
7
15
15
21
14
16
12
15
21
28
24
33
55
59
72
77
98
130
144
158
185
175
181
164
145
122
97
80
66
50
37
35
26
29
21
17
21
20
28
15
26
27
17
29
33
29
29
28
32
39
28
18
17
17
27
20
10
10
10
15
8
4
7
4
9
9
7
8
12
11
12
7
8
8
8
7
7
7
9
9
6
7
6
8
4
16
12
12
9
15
13
10
12
10
14
9
17
16
17
15
11
10
8
14
7
8
11
5
7
7
10
11
6
10
8
11
7
10
7
10
8
9
11
7
12
12
5
11
11
15
6
8
19
11
6
4
7
12
14
9
7
13
10
4
15
14
13
15
19
31
23
47
49
52
75
63
74
95
92
90
90
91
60
50
44
46
33
25
16
18
9
13
5
14
13
10
5
7
9
10
7
9
9
4
18
4
10
8
11
20
10
14
16
15
21
28
36
27
31
26
24
35
34
23
24
29
21
21
18
17
10
17
8
7
11
15
11
16
17
24
21
23
25
33
35
50
58
93
108
128
163
188
248
279
296
365
322
327
331
341
262
250
235
172
129
96
82
55
50
38
32
20
18
15
15
12
10
5
9
13
11
13
7
11
11
11
11
8
14
12
9
10
19
8
12
23
14
14
23
24
37
30
33
48
53
69
52
67
64
72
61
64
55
55
58
48
45
40
33
15
15
18
11
23
14
14
21
17
18
18
30
42
44
73
95
90
138
151
193
224
229
236
251
234
231
219
219
195
158
145
98
66
67
52
38
21
20
10
17
20
10
12
9
9
14
4
15
10
6
10
6
14
15
11
9
9
14
12
17
10
11
14
16
17
17
28
29
31
20
29
24
29
21
16
29
22
28
26
33
29
37
33
62
58
61
48
51
65
62
48
38
46
31
29
31
15
19
16
14
22
15
15
16
21
24
21
21
35
29
28
36
58
51
48
57
57
51
61
47
50
36
35
37
35
26
17
15
11
17
22
14
11
15
11
14
13
15
22
15
10
11
13
14
13
12
10
11
12
16
14
18
15
8
14
16
17
8
15
13
10
12
15
10
13
12
8
23
13
13
12
14
7
13
12
15
13
15
10
9
14
12
20
14
16
17
15
14
20
17
14
19
18
22
21
26
18
21
20
18
19
17
20
17
20
33
24
20
14
14
18
15
16
18
16
5
13
22
13
10
5
9
16
14
15
12
12
15
9
9
13
13
15
15
10
10
10
17
10
10
14
7
15
20
8
8
12
17
9
12
9
12
11
11
13
11
13
18
12
10
12
19
26
20
12
13
14
16
24
18
20
15
17
17
18
20
17
9
14
8
12
15
22
7
12
13
15
21
20
13
11
13
12
7
13
20
16
17
13
14
8
13
16
15
12
11
16
26
15
9
18
18
14
15
10
17
13
16
17
17
13
9
13
20
15
16
13
8
14
16
16
15
13
18
19
30
17
12
16
16
14
22
15
13
17
23
18
11
18
18
15
30
14
11
8
24
10
25
18
19
9
14
9
15
19
19
10
15
21
11
13
18
12
17
20
18
20
13
12
17
15
22
14
19
15
13
15
17
14
22
16
10
23
11
15
18
14
19
18
20
16
8
21
13
15
8
17
18
21
24
22
16
21
17
23
26
23
14
21
11
15
17
11
26
21
17
25
25
14
20
19
26
29
23
28
27
19
21
27
20
24
28
24
20
24
22
11
20
25
17
17
17
22
19
19
20
18
15
15
20
14
15
19
26
22
17
17
31
22
22
23
24
23
22
31
19
17
20
23
24
27
25
22
19
23
19
23
14
14
20
31
25
24
30
20
16
24
14
30
22
27
23
26
29
18
28
18
20
22
19
32
25
24
28
12
20
25
18
24
32
28
21
24
24
21
20
25
26
23
24
24
20
23
22
26
30
27
20
28
31
44
23
32
33
35
31
33
31
43
35
39
32
30
34
27
35
36
35
33
37
42
41
39
36
44
47
32
38
34
42
32
42
38
40
45
33
37
58
52
41
55
41
50
61
55
48
53
51
55
47
56
47
63
51
52
65
65
60
57
60
56
65
75
68
90
73
80
83
82
73
70
91
77
81
81
81
86
97
102
93
117
78
97
110
135
109
111
115
123
127
138
118
126
137
150
156
146
168
174
171
151
179
167
202
192
210
205
223
230
231
261
216
248
241
286
287
295
278
300
323
338
338
370
351
336
377
380
389
394
426
383
426
388
403
434
465
452
453
458
452
421
458
453
450
469
452
453
456
452
514
471
495
503
443
505
498
530
463
532
507
549
549
539
505
549
559
579
605
684
664
744
722
708
781
780
861
892
916
963
989
1060
1142
1124
1215
1309
1280
1348
1366
1405
1457
1512
1499
1540
1690
1700
1718
1666
1768
1797
1807
1787
1697
1846
1870
1809
1805
1943
1788
1874
1825
1831
1858
1824
1864
1850
1823
1913
1916
1828
1898
1898
1859
1890
1783
1848
1787
1823
1795
1843
1822
1763
1702
1741
1626
1626
1593
1576
1537
1363
1461
1413
1277
1322
1191
1145
1043
1065
986
971
912
836
786
739
693
618
646
565
569
557
514
543
514
539
546
600
611
672
723
798
856
864
937
989
1070
1120
1205
1252
1267
1274
1195
1243
1170
1241
1171
1025
973
893
776
740
671
523
520
404
398
317
255
202
200
168
155
141
132
148
125
126
97
107
117
132
122
119
103
116
132
102
132
128
119
151
137
135
148
163
147
158
177
176
170
195
183
168
180
238
218
227
223
232
229
262
242
259
260
274
267
247
297
285
285
333
314
303
301
293
304
287
313
280
281
287
298
312
322
267
302
298
341
309
275
321
264
307
316
264
316
305
302
295
291
273
286
305
305
305
285
300
299
275
293
251
312
288
300
302
271
259
228
264
257
277
233
223
251
233
233
207
211
204
195
182
198
183
169
168
160
178
163
153
135
150
133
133
126
123
130
107
121
92
94
95
83
104
102
96
98
151
126
103
112
136
153
185
205
233
234
242
257
271
290
312
339
285
334
289
319
275
276
242
200
178
180
134
138
123
109
96
92
84
75
69
59
50
61
56
61
67
54
76
56
62
65
63
57
72
64
58
64
45
43
38
25
33
30
28
25
22
25
14
28
16
17
20
17
11
20
13
13
7
18
9
13
12
15
18
12
13
20
14
13
10
14
14
13
18
10
11
17
5
12
16
16
13
15
20
19
12
18
15
15
20
26
25
33
38
40
39
58
68
85
105
130
141
189
204
254
319
337
403
412
481
558
621
662
727
813
862
856
929
946
991
1006
1083
1062
1046
1109
1157
1197
1130
1048
1007
930
908
849
754
725
603
542
525
397
355
293
232
178
168
137
101
74
69
53
39
34
24
12
20
14
13
17
14
7
10
5
14
13
11
13
11
9
9
6
12
8
15
6
6
16
11
12
8
13
12
11
11
13
11
15
10
7
10
13
5
10
10
11
6
10
10
6
14
10
6
12
11
4
7
6
15
9
10
9
9
13
16
13
11
10
6
6
11
14
8
8
10
16
6
16
12
8
9
12
10
8
13
9
6
6
5
9
11
8
6
12
9
6
12
9
9
12
8
11
15
7
11
7
14
15
9
12
10
13
10
14
17
7
7
13
10
10
7
20
16
16
11
20
6
13
9
9
12
15
15
15
10
11
10
11
5
8
13
8
11
11
20
15
16
17
13
16
10
18
13
8
10
18
13
13
16
17
10
17
18
18
22
23
25
29
31
40
49
66
48
70
86
87
92
116
106
149
189
186
203
217
254
259
267
278
299
310
341
280
285
277
300
232
252
204
186
206
171
151
125
115
84
80
60
49
63
57
44
38
38
35
41
19
25
32
29
44
41
41
52
65
49
48
59
55
48
69
56
49
49
42
48
51
28
43
31
18
22
25
22
19
16
15
9
12
12
7
8
9
7
8
2
3
3
6
7
4
4
4
4
5
6
5
1
5
3
7
4
8
2
7
4
4
4
3
2
5
5
5
2
6
6
2
1
4
7
5
3
5
3
2
6
6
5
7
4
6
4
6
7
7
2
3
1
3
10
8
5
4199
0
0
0
0
0
0
0
0
0
0
0
0
0
0
0
0
0
0
0
0
0
0
0
0
0
0
0
0
0
0
0
0
0
0
0
0
0
0
0
0
0
0
0
0
0
0
0
0
0
0
0
0
0
0
0
0
0
0
0
0
0
0
0
0
0
0
0
0
0
0
0
0
0
0
0
0
0
0
0
0
0
0
0
0
0
0
0
0
0
0
0
0
0
0
0
0
0
0
0
0
0
0
0
0
0
0
0
0
0
0
0
0
0
0
0
0
0
0
0
0
0
0
0
0
0
0
0
0
0
0
0
0
0
0
0
0
0
0
0
0
0
0
0
0
0
0
0
0
0
0
0
0
0
0
0
0
0
0
0
0
0
0
0
0
0
0
0
0
0
0
0
0
0
0
0
0
0
0
0
0
0
0
0
0
0
0
0
0
0
0
0
0
0
0
0
0
0
0
0
0
0
0
0
0
0
0
0
0
0
0
0
0
0
0
0
0
0
0
0
0
0
0
0
0
0
0
0
0
0
0
0
0
0
0
0
0
0
0
0
0
0
0
0
0
0
0
0
0
0
0
0
0
0
0
0
0
0
0
0
0
0
0
0
0
0
0
0
0
0
0
0
0
0
0
0
0
0
0
0
0
0
0
0
0
0
0
0
0
0
0
0
0
0
0
0
0
0
0
0
0
0
0
0
0
0
0
0
0
0
0
0
0
0
0
0
0
0
0
0
0
0
0
0
0
0
0
0
0
0
0
0
0
0
0
0
0
0
0
0
0
0
0
0
0
0
0
0
0
0
0
0
0
0
0
0
0
0
0
0
0
0
0
0
0
0
0
0
0
0
0
0
0
0
0
0
0
0
0
0
0
0
0
0
0
0
0
0
0
0
0
0
0
0
0
0
0
0
0
0
0
0
0
0
0
0
0
0
0
0
0
0
0
0
0
0
0
0
0
0
0
0
0
0
0
0
0
0
0
0
0
0
0
0
0
0
0
0
0
0
0
0
0
0
0
0
0
0
0
0
0
0
0
0
0
0
0
0
0
0
0
0
0
0
0
0
0
0
0
0
0
0
0
0
0
0
0
0
0
0
0
0
0
0
0
0
0
0
0
0
0
0
0
0
0
0
0
0
0
0
0
0
0
0
0
0
0
0
0
0
0
0
0
0
0
0
0
0
0
0
0
0
0
0
0
0
0
0
0
0
0
0
0
0
0
0
0
0
0
0
0
0
0
0
0
0
0
0
0
0
0
0
0
0
0
0
0
0
0
0
0
0
0
0
0
0
0
0
0
0
0
0
0
0
0
0
0
0
0
0
0
0
0
0
0
0
0
0
0
0
0
0
0
0
0
0
0
0
0
0
0
0
0
0
0
0
0
0
0
0
0
0
0
0
0
0
0
0
0
0
0
0
0
0
0
0
0
0
0
0
0
0
0
0
0
0
0
0
0
0
0
0
0
0
0
0
0
0
0
0
0
0
0
0
0
0
0
0
0
0
0
0
0
0
0
0
0
0
0
0
0
0
0
0
0
0
0
0
0
0
0
0
0
0
0
0
0
0
0
0
0
0
0
0
0
0
0
0
0
0
0
0
0
0
0
0
0
0
0
0
0
0
0
0
0
0
0
0
0
0
0
0
0
0
0
0
0
0
0
0
0
0
0
0
0
0
0
0
0
0
0
0
0
0
0
0
0
0
0
0
0
0
0
0
0
0
0
0
0
0
0
0
0
0
0
0
0
0
0
0
0
0
0
0
0
0
0
0
0
0
0
0
0
0
0
0
0
0
0
0
0
0
0
0
0
0
0
0
0
0
0
0
0
0
0
0
0
0
0
0
0
0
0
0
0
0
0
0
0
0
0
0
0
0
0
0
0
0
0
0
0
0
0
0
0
0
0
0
0
0
0
0
0
0
0
0
0
0
0
0
0
0
0
0
0
0
0
0
0
0
0
0
0
0
0
0
0
0
0
0
0
0
0
0
0
0
0
0
0
0
0
0
0
0
0
0
0
0
0
0
0
0
0
0
0
0
0
0
0
0
0
0
0
0
0
0
0
0
0
0
0
0
0
0
0
0
0
0
0
0
0
0
0
0
0
0
0
0
0
0
0
0
0
0
0
0
0
0
0
0
0
0
0
0
0
0
0
0
0
0
0
0
0
0
0
0
0
0
0
0
0
0
0
0
0
0
0
0
0
0
0
0
0
0
0
0
0
0
0
0
0
0
0
0
0
0
0
0
0
0
0
0
0
0
0
0
0
0
0
0
0
0
0
0
0
0
0
0
0
0
0
0
0
0
0
0
0
0
0
0
0
0
0
0
0
0
0
0
0
0
0
0
0
0
0
0
0
0
0
0
0
0
0
0
0
0
0
0
0
0
0
0
0
0
0
0
0
0
0
0
0
0
0
0
0
0
0
0
0
0
0
0
0
0
0
0
0
0
0
0
0
0
0
0
0
0
0
0
0
0
0
0
0
0
0
0
0
0
0
0
0
0
0
0
0
0
0
0
0
0
0
0
0
0
0
0
0
0
0
0
0
0
0
0
0
0
0
0
0
0
0
0
0
0
0
0
0
0
0
0
0
0
0
0
0
0
0
0
0
0
0
0
0
0
0
0
0
0
0
0
0
0
0
0
0
0
0
0
0
0
0
0
0
0
0
0
0
0
0
0
0
0
0
0
0
0
0
0
0
0
0
0
0
0
0
0
0
0
0
0
0
0
0
0
0
0
0
0
0
0
0
0
0
0
0
0
0
0
0
0
0
0
0
0
0
0
0
0
0
0
0
0
0
0
0
0
0
0
0
0
0
0
0
0
0
0
0
0
0
0
0
0
0
0
0
0
0
0
0
0
0
0
0
0
0
0
0
0
0
0
0
0
0
0
0
0
0
0
0
0
0
0
0
0
0
0
0
0
0
0
0
0
0
0
0
0
0
0
0
0
0
0
0
0
0
0
0
0
0
0
0
0
0
0
0
0
0
0
0
0
0
0
0
0
0
0
0
0
0
0
0
0
0
0
0
0
0
0
0
0
0
0
0
0
0
0
0
0
0
0
0
0
0
0
0
0
0
0
0
0
0
0
0
0
0
0
0
0
0
0
0
0
0
0
0
0
0
0
0
0
0
0
0
0
0
0
0
0
0
0
0
0
0
0
0
0
0
0
0
0
0
0
0
0
0
0
0
0
0
0
0
0
0
0
0
0
0
0
0
0
0
0
0
0
0
0
0
0
0
0
0
0
0
0
0
0
0
0
0
0
0
0
0
0
0
0
0
0
0
0
0
0
0
0
0
0
0
0
0
0
0
0
0
0
0
0
0
0
0
0
0
0
0
0
0
0
0
0
0
0
0
0
0
0
0
0
0
0
0
0
0
0
0
0
0
0
0
0
0
0
0
0
0
0
0
0
0
0
0
0
0
0
0
0
0
0
0
0
0
0
0
0
0
0
0
0
0
0
0
0
0
0
0
0
0
0
0
0
0
0
0
0
0
0
0
0
0
0
0
0
0
0
0
0
0
0
0
0
0
0
0
0
0
0
0
0
0
0
0
0
0
0
0
0
0
0
0
0
0
0
0
0
0
0
0
0
0
0
0
0
0
0
0
0
0
0
0
0
0
0
0
0
0
0
0
0
0
0
0
0
0
0
0
0
0
0
0
0
0
0
0
0
0
0
0
0
0
0
0
0
0
0
0
0
0
0
0
0
0
0
0
0
0
0
0
0
0
0
0
0
0
0
0
0
0
0
0
0
0
0
0
0
0
0
0
0
0
0
0
0
0
0
0
0
0
0
0
0
0
0
0
0
0
0
0
0
0
0
0
0
0
0
0
0
0
0
0
0
0
0
0
0
0
0
0
0
0
0
0
0
0
0
0
0
0
0
0
0
0
0
0
0
0
0
0
0
0
0
0
0
0
0
0
0
0
0
0
0
0
0
0
0
0
0
0
0
0
0
0
0
0
0
0
0
0
0
0
0
0
0
0
0
0
0
0
0
0
0
0
0
0
0
0
0
0
0
0
0
0
0
0
0
0
0
0
0
0
0
0
0
0
0
0
0
0
0
0
0
0
0
0
0
0
0
0
0
0
0
0
0
0
0
0
0
0
0
0
0
0
0
0
0
0
0
0
0
0
0
0
0
0
0
0
0
0
0
0
0
0
0
0
0
0
0
0
0
0
0
0
0
0
0
0
0
0
0
0
0
0
0
0
0
0
0
0
0
0
0
0
0
0
0
0
0
0
0
0
0
0
0
0
0
0
0
0
0
0
0
0
0
0
0
0
0
0
0
0
0
0
0
0
0
0
0
0
0
0
0
0
0
0
0
0
0
0
0
0
0
0
0
0
0
0
0
0
0
0
0
0
0
0
0
0
0
0
0
0
0
0
0
0
0
0
0
0
0
0
0
0
0
0
0
0
0
0
0
0
0
0
0
0
0
0
0
0
0
0
0
0
0
0
0
0
0
0
0
0
0
0
0
0
0
0
0
0
0
0
0
0
0
0
0
0
0
0
0
0
0
0
0
0
0
0
0
0
0
0
0
0
0
0
0
0
0
0
0
0
0
0
0
0
0
0
0
0
0
0
0
0
0
0
0
0
0
0
0
0
0
0
0
0
0
0
0
0
0
0
0
0
