# Supplementary material for: A dataset of 112 ligands for the preconcentration of mercury, uranium, lanthanum and other pollutants and heavy metals in water
Source: Data Brief. 2020 Feb 4;29:105236. doi: 10.1016/j.dib.2020.105236 (PMC7033335; doi:10.1016/j.dib.2020.105236)
Supplement: Multimedia component 95_Trioctylphosphine oxide [file mmc95.txt]

Kalib 1	-0.354346
Kalib 2	0.012554
Kalib 3	0.001788
Kalib 4	0.000419
Kalib Square	0.000000
Kalib Fano	0.010361
Channel 1	0
Channel 2	0
Channel 3	0
Channel 4	0
Channel 5	0
Channel 6	0
Channel 7	0
Channel 8	0
Channel 9	0
Channel 10	0
Channel 11	1
Channel 12	0
Channel 13	4
Channel 14	13
Channel 15	94
Channel 16	336
Channel 17	1102
Channel 18	3452
Channel 19	9699
Channel 20	24040
Channel 21	54938
Channel 22	110654
Channel 23	203099
Channel 24	329286
Channel 25	476713
Channel 26	625719
Channel 27	742282
Channel 28	781035
Channel 29	737596
Channel 30	627463
Channel 31	477173
Channel 32	322555
Channel 33	197565
Channel 34	109188
Channel 35	53385
Channel 36	23136
Channel 37	9198
Channel 38	3173
Channel 39	973
Channel 40	288
Channel 41	78
Channel 42	31
Channel 43	10
Channel 44	8
Channel 45	7
Channel 46	7
Channel 47	9
Channel 48	6
Channel 49	5
Channel 50	6
Channel 51	8
Channel 52	3
Channel 53	4
Channel 54	2
Channel 55	4
Channel 56	3
Channel 57	5
Channel 58	1
Channel 59	2
Channel 60	4
Channel 61	3
Channel 62	4
Channel 63	2
Channel 64	2
Channel 65	1
Channel 66	2
Channel 67	3
Channel 68	4
Channel 69	0
Channel 70	1
Channel 71	1
Channel 72	1
Channel 73	1
Channel 74	2
Channel 75	4
Channel 76	0
Channel 77	0
Channel 78	30
Channel 79	43
Channel 80	59
Channel 81	66
Channel 82	61
Channel 83	43
Channel 84	52
Channel 85	54
Channel 86	55
Channel 87	65
Channel 88	74
Channel 89	63
Channel 90	59
Channel 91	62
Channel 92	49
Channel 93	62
Channel 94	56
Channel 95	64
Channel 96	67
Channel 97	61
Channel 98	47
Channel 99	52
Channel 100	58
Channel 101	55
Channel 102	58
Channel 103	47
Channel 104	59
Channel 105	51
Channel 106	53
Channel 107	39
Channel 108	50
Channel 109	48
Channel 110	38
Channel 111	53
Channel 112	48
Channel 113	37
Channel 114	55
Channel 115	51
Channel 116	42
Channel 117	45
Channel 118	50
Channel 119	47
Channel 120	42
Channel 121	55
Channel 122	42
Channel 123	43
Channel 124	55
Channel 125	56
Channel 126	49
Channel 127	51
Channel 128	45
Channel 129	44
Channel 130	45
Channel 131	48
Channel 132	44
Channel 133	44
Channel 134	40
Channel 135	34
Channel 136	41
Channel 137	38
Channel 138	26
Channel 139	33
Channel 140	41
Channel 141	28
Channel 142	33
Channel 143	38
Channel 144	33
Channel 145	36
Channel 146	32
Channel 147	27
Channel 148	39
Channel 149	33
Channel 150	28
Channel 151	40
Channel 152	31
Channel 153	41
Channel 154	34
Channel 155	24
Channel 156	30
Channel 157	32
Channel 158	31
Channel 159	23
Channel 160	26
Channel 161	46
Channel 162	36
Channel 163	31
Channel 164	20
Channel 165	28
Channel 166	28
Channel 167	24
Channel 168	26
Channel 169	27
Channel 170	24
Channel 171	35
Channel 172	28
Channel 173	25
Channel 174	28
Channel 175	27
Channel 176	29
Channel 177	26
Channel 178	21
Channel 179	34
Channel 180	36
Channel 181	40
Channel 182	32
Channel 183	39
Channel 184	37
Channel 185	41
Channel 186	52
Channel 187	48
Channel 188	60
Channel 189	58
Channel 190	73
Channel 191	51
Channel 192	66
Channel 193	45
Channel 194	39
Channel 195	28
Channel 196	29
Channel 197	34
Channel 198	37
Channel 199	32
Channel 200	35
Channel 201	32
Channel 202	32
Channel 203	37
Channel 204	30
Channel 205	26
Channel 206	31
Channel 207	37
Channel 208	46
Channel 209	38
Channel 210	52
Channel 211	55
Channel 212	63
Channel 213	58
Channel 214	60
Channel 215	73
Channel 216	60
Channel 217	48
Channel 218	49
Channel 219	65
Channel 220	68
Channel 221	63
Channel 222	54
Channel 223	53
Channel 224	32
Channel 225	52
Channel 226	49
Channel 227	48
Channel 228	56
Channel 229	43
Channel 230	25
Channel 231	34
Channel 232	40
Channel 233	28
Channel 234	22
Channel 235	33
Channel 236	23
Channel 237	37
Channel 238	32
Channel 239	32
Channel 240	32
Channel 241	38
Channel 242	30
Channel 243	35
Channel 244	32
Channel 245	40
Channel 246	41
Channel 247	45
Channel 248	72
Channel 249	94
Channel 250	118
Channel 251	112
Channel 252	136
Channel 253	159
Channel 254	206
Channel 255	260
Channel 256	311
Channel 257	362
Channel 258	479
Channel 259	570
Channel 260	774
Channel 261	868
Channel 262	988
Channel 263	1104
Channel 264	1130
Channel 265	1159
Channel 266	1153
Channel 267	1041
Channel 268	840
Channel 269	694
Channel 270	543
Channel 271	447
Channel 272	323
Channel 273	224
Channel 274	167
Channel 275	134
Channel 276	108
Channel 277	104
Channel 278	126
Channel 279	121
Channel 280	128
Channel 281	129
Channel 282	153
Channel 283	168
Channel 284	140
Channel 285	133
Channel 286	120
Channel 287	96
Channel 288	61
Channel 289	69
Channel 290	69
Channel 291	39
Channel 292	22
Channel 293	30
Channel 294	22
Channel 295	21
Channel 296	27
Channel 297	14
Channel 298	9
Channel 299	21
Channel 300	10
Channel 301	14
Channel 302	16
Channel 303	10
Channel 304	5
Channel 305	24
Channel 306	21
Channel 307	21
Channel 308	15
Channel 309	15
Channel 310	19
Channel 311	27
Channel 312	36
Channel 313	44
Channel 314	32
Channel 315	53
Channel 316	57
Channel 317	96
Channel 318	88
Channel 319	127
Channel 320	129
Channel 321	172
Channel 322	132
Channel 323	171
Channel 324	149
Channel 325	168
Channel 326	143
Channel 327	133
Channel 328	100
Channel 329	80
Channel 330	68
Channel 331	55
Channel 332	37
Channel 333	45
Channel 334	28
Channel 335	16
Channel 336	12
Channel 337	12
Channel 338	17
Channel 339	23
Channel 340	15
Channel 341	17
Channel 342	25
Channel 343	23
Channel 344	33
Channel 345	26
Channel 346	26
Channel 347	22
Channel 348	27
Channel 349	29
Channel 350	39
Channel 351	21
Channel 352	27
Channel 353	16
Channel 354	21
Channel 355	31
Channel 356	21
Channel 357	15
Channel 358	15
Channel 359	14
Channel 360	10
Channel 361	11
Channel 362	12
Channel 363	8
Channel 364	14
Channel 365	13
Channel 366	10
Channel 367	19
Channel 368	11
Channel 369	15
Channel 370	13
Channel 371	7
Channel 372	18
Channel 373	11
Channel 374	11
Channel 375	14
Channel 376	7
Channel 377	11
Channel 378	9
Channel 379	16
Channel 380	10
Channel 381	19
Channel 382	7
Channel 383	13
Channel 384	12
Channel 385	15
Channel 386	9
Channel 387	8
Channel 388	17
Channel 389	10
Channel 390	11
Channel 391	13
Channel 392	18
Channel 393	11
Channel 394	25
Channel 395	14
Channel 396	9
Channel 397	20
Channel 398	8
Channel 399	18
Channel 400	16
Channel 401	12
Channel 402	12
Channel 403	10
Channel 404	14
Channel 405	16
Channel 406	7
Channel 407	11
Channel 408	13
Channel 409	12
Channel 410	4
Channel 411	10
Channel 412	12
Channel 413	11
Channel 414	13
Channel 415	9
Channel 416	12
Channel 417	5
Channel 418	11
Channel 419	12
Channel 420	13
Channel 421	8
Channel 422	11
Channel 423	13
Channel 424	14
Channel 425	7
Channel 426	13
Channel 427	7
Channel 428	10
Channel 429	14
Channel 430	12
Channel 431	10
Channel 432	9
Channel 433	17
Channel 434	8
Channel 435	11
Channel 436	12
Channel 437	12
Channel 438	16
Channel 439	21
Channel 440	10
Channel 441	11
Channel 442	12
Channel 443	10
Channel 444	8
Channel 445	17
Channel 446	16
Channel 447	7
Channel 448	14
Channel 449	17
Channel 450	18
Channel 451	16
Channel 452	29
Channel 453	40
Channel 454	28
Channel 455	57
Channel 456	51
Channel 457	76
Channel 458	79
Channel 459	73
Channel 460	78
Channel 461	86
Channel 462	64
Channel 463	73
Channel 464	59
Channel 465	41
Channel 466	38
Channel 467	29
Channel 468	28
Channel 469	23
Channel 470	17
Channel 471	21
Channel 472	16
Channel 473	10
Channel 474	9
Channel 475	9
Channel 476	10
Channel 477	14
Channel 478	11
Channel 479	20
Channel 480	14
Channel 481	5
Channel 482	12
Channel 483	7
Channel 484	12
Channel 485	7
Channel 486	13
Channel 487	13
Channel 488	21
Channel 489	15
Channel 490	8
Channel 491	16
Channel 492	9
Channel 493	17
Channel 494	20
Channel 495	24
Channel 496	26
Channel 497	22
Channel 498	31
Channel 499	32
Channel 500	22
Channel 501	31
Channel 502	30
Channel 503	30
Channel 504	29
Channel 505	21
Channel 506	26
Channel 507	18
Channel 508	16
Channel 509	26
Channel 510	10
Channel 511	15
Channel 512	22
Channel 513	17
Channel 514	18
Channel 515	6
Channel 516	12
Channel 517	11
Channel 518	23
Channel 519	14
Channel 520	15
Channel 521	24
Channel 522	18
Channel 523	17
Channel 524	24
Channel 525	23
Channel 526	37
Channel 527	46
Channel 528	54
Channel 529	61
Channel 530	78
Channel 531	101
Channel 532	141
Channel 533	166
Channel 534	214
Channel 535	231
Channel 536	275
Channel 537	307
Channel 538	330
Channel 539	335
Channel 540	311
Channel 541	328
Channel 542	256
Channel 543	277
Channel 544	212
Channel 545	184
Channel 546	136
Channel 547	105
Channel 548	64
Channel 549	61
Channel 550	43
Channel 551	33
Channel 552	42
Channel 553	15
Channel 554	18
Channel 555	9
Channel 556	14
Channel 557	15
Channel 558	16
Channel 559	15
Channel 560	6
Channel 561	10
Channel 562	8
Channel 563	12
Channel 564	5
Channel 565	9
Channel 566	8
Channel 567	13
Channel 568	8
Channel 569	9
Channel 570	15
Channel 571	18
Channel 572	19
Channel 573	14
Channel 574	11
Channel 575	20
Channel 576	11
Channel 577	16
Channel 578	18
Channel 579	13
Channel 580	29
Channel 581	31
Channel 582	25
Channel 583	29
Channel 584	41
Channel 585	38
Channel 586	54
Channel 587	66
Channel 588	63
Channel 589	50
Channel 590	69
Channel 591	66
Channel 592	69
Channel 593	65
Channel 594	54
Channel 595	57
Channel 596	47
Channel 597	43
Channel 598	39
Channel 599	46
Channel 600	24
Channel 601	27
Channel 602	25
Channel 603	16
Channel 604	21
Channel 605	21
Channel 606	20
Channel 607	19
Channel 608	19
Channel 609	31
Channel 610	23
Channel 611	33
Channel 612	33
Channel 613	37
Channel 614	57
Channel 615	67
Channel 616	79
Channel 617	99
Channel 618	115
Channel 619	165
Channel 620	206
Channel 621	181
Channel 622	258
Channel 623	247
Channel 624	303
Channel 625	275
Channel 626	233
Channel 627	220
Channel 628	213
Channel 629	199
Channel 630	130
Channel 631	146
Channel 632	119
Channel 633	95
Channel 634	73
Channel 635	56
Channel 636	42
Channel 637	27
Channel 638	23
Channel 639	20
Channel 640	22
Channel 641	14
Channel 642	8
Channel 643	16
Channel 644	13
Channel 645	9
Channel 646	10
Channel 647	12
Channel 648	19
Channel 649	16
Channel 650	16
Channel 651	16
Channel 652	16
Channel 653	20
Channel 654	13
Channel 655	15
Channel 656	18
Channel 657	13
Channel 658	14
Channel 659	18
Channel 660	20
Channel 661	15
Channel 662	19
Channel 663	24
Channel 664	23
Channel 665	22
Channel 666	26
Channel 667	27
Channel 668	28
Channel 669	38
Channel 670	40
Channel 671	37
Channel 672	33
Channel 673	48
Channel 674	37
Channel 675	36
Channel 676	31
Channel 677	33
Channel 678	26
Channel 679	44
Channel 680	30
Channel 681	35
Channel 682	30
Channel 683	35
Channel 684	50
Channel 685	46
Channel 686	57
Channel 687	52
Channel 688	64
Channel 689	54
Channel 690	64
Channel 691	60
Channel 692	44
Channel 693	50
Channel 694	48
Channel 695	37
Channel 696	33
Channel 697	19
Channel 698	15
Channel 699	35
Channel 700	15
Channel 701	21
Channel 702	19
Channel 703	21
Channel 704	17
Channel 705	21
Channel 706	25
Channel 707	28
Channel 708	26
Channel 709	34
Channel 710	37
Channel 711	37
Channel 712	43
Channel 713	51
Channel 714	60
Channel 715	55
Channel 716	48
Channel 717	55
Channel 718	86
Channel 719	61
Channel 720	62
Channel 721	49
Channel 722	40
Channel 723	47
Channel 724	30
Channel 725	24
Channel 726	23
Channel 727	29
Channel 728	28
Channel 729	18
Channel 730	17
Channel 731	15
Channel 732	11
Channel 733	13
Channel 734	16
Channel 735	14
Channel 736	17
Channel 737	13
Channel 738	17
Channel 739	18
Channel 740	8
Channel 741	14
Channel 742	18
Channel 743	24
Channel 744	15
Channel 745	12
Channel 746	14
Channel 747	19
Channel 748	13
Channel 749	12
Channel 750	16
Channel 751	9
Channel 752	12
Channel 753	13
Channel 754	14
Channel 755	16
Channel 756	14
Channel 757	20
Channel 758	12
Channel 759	16
Channel 760	18
Channel 761	15
Channel 762	15
Channel 763	14
Channel 764	20
Channel 765	19
Channel 766	15
Channel 767	13
Channel 768	11
Channel 769	12
Channel 770	11
Channel 771	9
Channel 772	16
Channel 773	17
Channel 774	15
Channel 775	15
Channel 776	21
Channel 777	18
Channel 778	22
Channel 779	5
Channel 780	18
Channel 781	19
Channel 782	16
Channel 783	18
Channel 784	24
Channel 785	14
Channel 786	17
Channel 787	27
Channel 788	34
Channel 789	13
Channel 790	20
Channel 791	21
Channel 792	26
Channel 793	18
Channel 794	16
Channel 795	17
Channel 796	30
Channel 797	33
Channel 798	31
Channel 799	29
Channel 800	36
Channel 801	34
Channel 802	27
Channel 803	30
Channel 804	43
Channel 805	32
Channel 806	24
Channel 807	34
Channel 808	25
Channel 809	22
Channel 810	21
Channel 811	30
Channel 812	25
Channel 813	21
Channel 814	20
Channel 815	19
Channel 816	10
Channel 817	14
Channel 818	13
Channel 819	20
Channel 820	14
Channel 821	14
Channel 822	12
Channel 823	20
Channel 824	19
Channel 825	19
Channel 826	16
Channel 827	14
Channel 828	11
Channel 829	11
Channel 830	11
Channel 831	20
Channel 832	11
Channel 833	18
Channel 834	12
Channel 835	13
Channel 836	15
Channel 837	13
Channel 838	22
Channel 839	21
Channel 840	17
Channel 841	16
Channel 842	15
Channel 843	21
Channel 844	16
Channel 845	18
Channel 846	10
Channel 847	17
Channel 848	13
Channel 849	17
Channel 850	15
Channel 851	17
Channel 852	9
Channel 853	20
Channel 854	9
Channel 855	18
Channel 856	14
Channel 857	11
Channel 858	18
Channel 859	16
Channel 860	9
Channel 861	14
Channel 862	17
Channel 863	17
Channel 864	10
Channel 865	14
Channel 866	24
Channel 867	22
Channel 868	22
Channel 869	27
Channel 870	21
Channel 871	21
Channel 872	22
Channel 873	17
Channel 874	24
Channel 875	21
Channel 876	16
Channel 877	10
Channel 878	17
Channel 879	17
Channel 880	21
Channel 881	16
Channel 882	15
Channel 883	14
Channel 884	17
Channel 885	18
Channel 886	14
Channel 887	9
Channel 888	15
Channel 889	15
Channel 890	17
Channel 891	14
Channel 892	22
Channel 893	21
Channel 894	21
Channel 895	14
Channel 896	17
Channel 897	19
Channel 898	15
Channel 899	18
Channel 900	22
Channel 901	15
Channel 902	26
Channel 903	19
Channel 904	20
Channel 905	10
Channel 906	11
Channel 907	21
Channel 908	14
Channel 909	17
Channel 910	18
Channel 911	12
Channel 912	19
Channel 913	17
Channel 914	14
Channel 915	11
Channel 916	18
Channel 917	24
Channel 918	16
Channel 919	19
Channel 920	19
Channel 921	22
Channel 922	20
Channel 923	14
Channel 924	21
Channel 925	17
Channel 926	20
Channel 927	18
Channel 928	23
Channel 929	17
Channel 930	22
Channel 931	17
Channel 932	24
Channel 933	29
Channel 934	18
Channel 935	27
Channel 936	25
Channel 937	27
Channel 938	20
Channel 939	20
Channel 940	27
Channel 941	31
Channel 942	30
Channel 943	28
Channel 944	27
Channel 945	31
Channel 946	23
Channel 947	29
Channel 948	18
Channel 949	24
Channel 950	24
Channel 951	23
Channel 952	22
Channel 953	22
Channel 954	19
Channel 955	23
Channel 956	22
Channel 957	22
Channel 958	22
Channel 959	27
Channel 960	19
Channel 961	24
Channel 962	25
Channel 963	23
Channel 964	29
Channel 965	25
Channel 966	18
Channel 967	16
Channel 968	18
Channel 969	23
Channel 970	20
Channel 971	23
Channel 972	26
Channel 973	30
Channel 974	28
Channel 975	29
Channel 976	20
Channel 977	31
Channel 978	36
Channel 979	37
Channel 980	35
Channel 981	36
Channel 982	25
Channel 983	37
Channel 984	38
Channel 985	30
Channel 986	21
Channel 987	17
Channel 988	24
Channel 989	20
Channel 990	14
Channel 991	21
Channel 992	24
Channel 993	20
Channel 994	23
Channel 995	22
Channel 996	26
Channel 997	22
Channel 998	19
Channel 999	26
Channel 1000	17
Channel 1001	14
Channel 1002	29
Channel 1003	22
Channel 1004	23
Channel 1005	20
Channel 1006	21
Channel 1007	23
Channel 1008	26
Channel 1009	21
Channel 1010	18
Channel 1011	19
Channel 1012	25
Channel 1013	21
Channel 1014	16
Channel 1015	24
Channel 1016	22
Channel 1017	20
Channel 1018	18
Channel 1019	23
Channel 1020	21
Channel 1021	27
Channel 1022	19
Channel 1023	22
Channel 1024	19
Channel 1025	19
Channel 1026	28
Channel 1027	20
Channel 1028	30
Channel 1029	26
Channel 1030	32
Channel 1031	42
Channel 1032	30
Channel 1033	34
Channel 1034	36
Channel 1035	26
Channel 1036	31
Channel 1037	28
Channel 1038	21
Channel 1039	31
Channel 1040	29
Channel 1041	31
Channel 1042	38
Channel 1043	17
Channel 1044	22
Channel 1045	28
Channel 1046	31
Channel 1047	24
Channel 1048	18
Channel 1049	20
Channel 1050	14
Channel 1051	20
Channel 1052	30
Channel 1053	19
Channel 1054	24
Channel 1055	22
Channel 1056	23
Channel 1057	19
Channel 1058	27
Channel 1059	24
Channel 1060	25
Channel 1061	25
Channel 1062	26
Channel 1063	15
Channel 1064	23
Channel 1065	35
Channel 1066	29
Channel 1067	18
Channel 1068	32
Channel 1069	24
Channel 1070	21
Channel 1071	26
Channel 1072	19
Channel 1073	21
Channel 1074	23
Channel 1075	25
Channel 1076	15
Channel 1077	27
Channel 1078	16
Channel 1079	25
Channel 1080	17
Channel 1081	21
Channel 1082	23
Channel 1083	30
Channel 1084	35
Channel 1085	20
Channel 1086	29
Channel 1087	27
Channel 1088	37
Channel 1089	31
Channel 1090	14
Channel 1091	25
Channel 1092	21
Channel 1093	27
Channel 1094	31
Channel 1095	33
Channel 1096	25
Channel 1097	26
Channel 1098	30
Channel 1099	29
Channel 1100	23
Channel 1101	26
Channel 1102	30
Channel 1103	35
Channel 1104	28
Channel 1105	27
Channel 1106	28
Channel 1107	32
Channel 1108	23
Channel 1109	28
Channel 1110	23
Channel 1111	33
Channel 1112	29
Channel 1113	33
Channel 1114	33
Channel 1115	33
Channel 1116	32
Channel 1117	30
Channel 1118	31
Channel 1119	35
Channel 1120	29
Channel 1121	25
Channel 1122	32
Channel 1123	28
Channel 1124	24
Channel 1125	23
Channel 1126	25
Channel 1127	27
Channel 1128	34
Channel 1129	28
Channel 1130	26
Channel 1131	30
Channel 1132	30
Channel 1133	31
Channel 1134	33
Channel 1135	42
Channel 1136	32
Channel 1137	36
Channel 1138	29
Channel 1139	27
Channel 1140	36
Channel 1141	30
Channel 1142	30
Channel 1143	36
Channel 1144	30
Channel 1145	41
Channel 1146	30
Channel 1147	38
Channel 1148	37
Channel 1149	31
Channel 1150	28
Channel 1151	38
Channel 1152	49
Channel 1153	39
Channel 1154	39
Channel 1155	43
Channel 1156	51
Channel 1157	45
Channel 1158	43
Channel 1159	47
Channel 1160	50
Channel 1161	44
Channel 1162	37
Channel 1163	41
Channel 1164	47
Channel 1165	40
Channel 1166	39
Channel 1167	63
Channel 1168	51
Channel 1169	38
Channel 1170	47
Channel 1171	59
Channel 1172	48
Channel 1173	48
Channel 1174	43
Channel 1175	62
Channel 1176	62
Channel 1177	55
Channel 1178	39
Channel 1179	46
Channel 1180	50
Channel 1181	57
Channel 1182	54
Channel 1183	48
Channel 1184	72
Channel 1185	47
Channel 1186	60
Channel 1187	59
Channel 1188	60
Channel 1189	75
Channel 1190	64
Channel 1191	54
Channel 1192	70
Channel 1193	80
Channel 1194	69
Channel 1195	72
Channel 1196	88
Channel 1197	87
Channel 1198	69
Channel 1199	75
Channel 1200	92
Channel 1201	92
Channel 1202	75
Channel 1203	73
Channel 1204	101
Channel 1205	86
Channel 1206	90
Channel 1207	99
Channel 1208	87
Channel 1209	100
Channel 1210	81
Channel 1211	100
Channel 1212	113
Channel 1213	106
Channel 1214	127
Channel 1215	118
Channel 1216	122
Channel 1217	121
Channel 1218	107
Channel 1219	117
Channel 1220	102
Channel 1221	121
Channel 1222	117
Channel 1223	135
Channel 1224	133
Channel 1225	127
Channel 1226	145
Channel 1227	136
Channel 1228	128
Channel 1229	142
Channel 1230	158
Channel 1231	142
Channel 1232	156
Channel 1233	153
Channel 1234	170
Channel 1235	159
Channel 1236	184
Channel 1237	205
Channel 1238	172
Channel 1239	198
Channel 1240	206
Channel 1241	217
Channel 1242	222
Channel 1243	224
Channel 1244	227
Channel 1245	245
Channel 1246	222
Channel 1247	210
Channel 1248	255
Channel 1249	247
Channel 1250	293
Channel 1251	256
Channel 1252	324
Channel 1253	328
Channel 1254	341
Channel 1255	295
Channel 1256	344
Channel 1257	348
Channel 1258	330
Channel 1259	336
Channel 1260	378
Channel 1261	400
Channel 1262	415
Channel 1263	420
Channel 1264	439
Channel 1265	447
Channel 1266	457
Channel 1267	485
Channel 1268	438
Channel 1269	491
Channel 1270	521
Channel 1271	494
Channel 1272	475
Channel 1273	507
Channel 1274	538
Channel 1275	545
Channel 1276	533
Channel 1277	553
Channel 1278	539
Channel 1279	565
Channel 1280	592
Channel 1281	580
Channel 1282	601
Channel 1283	621
Channel 1284	609
Channel 1285	592
Channel 1286	588
Channel 1287	622
Channel 1288	603
Channel 1289	610
Channel 1290	623
Channel 1291	630
Channel 1292	631
Channel 1293	663
Channel 1294	663
Channel 1295	599
Channel 1296	602
Channel 1297	632
Channel 1298	633
Channel 1299	699
Channel 1300	668
Channel 1301	706
Channel 1302	689
Channel 1303	734
Channel 1304	694
Channel 1305	680
Channel 1306	786
Channel 1307	797
Channel 1308	730
Channel 1309	800
Channel 1310	801
Channel 1311	864
Channel 1312	927
Channel 1313	991
Channel 1314	975
Channel 1315	1080
Channel 1316	1115
Channel 1317	1088
Channel 1318	1174
Channel 1319	1268
Channel 1320	1280
Channel 1321	1379
Channel 1322	1405
Channel 1323	1390
Channel 1324	1529
Channel 1325	1605
Channel 1326	1628
Channel 1327	1776
Channel 1328	1789
Channel 1329	1756
Channel 1330	1840
Channel 1331	1909
Channel 1332	1964
Channel 1333	2004
Channel 1334	2044
Channel 1335	2023
Channel 1336	2116
Channel 1337	2107
Channel 1338	2182
Channel 1339	2197
Channel 1340	2198
Channel 1341	2130
Channel 1342	2144
Channel 1343	2137
Channel 1344	2217
Channel 1345	2216
Channel 1346	2162
Channel 1347	2170
Channel 1348	2199
Channel 1349	2295
Channel 1350	2262
Channel 1351	2299
Channel 1352	2226
Channel 1353	2173
Channel 1354	2179
Channel 1355	2219
Channel 1356	2175
Channel 1357	2070
Channel 1358	2059
Channel 1359	2151
Channel 1360	2132
Channel 1361	2170
Channel 1362	2139
Channel 1363	2078
Channel 1364	2068
Channel 1365	2066
Channel 1366	2112
Channel 1367	2099
Channel 1368	2075
Channel 1369	1942
Channel 1370	2005
Channel 1371	1906
Channel 1372	1895
Channel 1373	1909
Channel 1374	1796
Channel 1375	1761
Channel 1376	1739
Channel 1377	1711
Channel 1378	1762
Channel 1379	1591
Channel 1380	1554
Channel 1381	1485
Channel 1382	1502
Channel 1383	1400
Channel 1384	1281
Channel 1385	1179
Channel 1386	1181
Channel 1387	1174
Channel 1388	1068
Channel 1389	1028
Channel 1390	938
Channel 1391	912
Channel 1392	846
Channel 1393	879
Channel 1394	799
Channel 1395	735
Channel 1396	730
Channel 1397	631
Channel 1398	646
Channel 1399	648
Channel 1400	627
Channel 1401	613
Channel 1402	623
Channel 1403	600
Channel 1404	576
Channel 1405	639
Channel 1406	700
Channel 1407	724
Channel 1408	760
Channel 1409	859
Channel 1410	897
Channel 1411	974
Channel 1412	960
Channel 1413	1077
Channel 1414	1185
Channel 1415	1250
Channel 1416	1297
Channel 1417	1370
Channel 1418	1410
Channel 1419	1438
Channel 1420	1457
Channel 1421	1423
Channel 1422	1280
Channel 1423	1317
Channel 1424	1302
Channel 1425	1244
Channel 1426	1140
Channel 1427	1084
Channel 1428	942
Channel 1429	843
Channel 1430	743
Channel 1431	754
Channel 1432	597
Channel 1433	492
Channel 1434	474
Channel 1435	379
Channel 1436	324
Channel 1437	299
Channel 1438	269
Channel 1439	249
Channel 1440	213
Channel 1441	209
Channel 1442	167
Channel 1443	154
Channel 1444	166
Channel 1445	136
Channel 1446	132
Channel 1447	160
Channel 1448	142
Channel 1449	138
Channel 1450	116
Channel 1451	154
Channel 1452	145
Channel 1453	112
Channel 1454	171
Channel 1455	163
Channel 1456	162
Channel 1457	155
Channel 1458	148
Channel 1459	165
Channel 1460	184
Channel 1461	186
Channel 1462	173
Channel 1463	172
Channel 1464	199
Channel 1465	187
Channel 1466	196
Channel 1467	239
Channel 1468	212
Channel 1469	238
Channel 1470	232
Channel 1471	270
Channel 1472	253
Channel 1473	261
Channel 1474	282
Channel 1475	289
Channel 1476	268
Channel 1477	295
Channel 1478	310
Channel 1479	324
Channel 1480	326
Channel 1481	311
Channel 1482	326
Channel 1483	359
Channel 1484	345
Channel 1485	355
Channel 1486	359
Channel 1487	352
Channel 1488	331
Channel 1489	369
Channel 1490	388
Channel 1491	391
Channel 1492	393
Channel 1493	358
Channel 1494	410
Channel 1495	396
Channel 1496	374
Channel 1497	391
Channel 1498	399
Channel 1499	402
Channel 1500	355
Channel 1501	365
Channel 1502	386
Channel 1503	372
Channel 1504	357
Channel 1505	365
Channel 1506	375
Channel 1507	360
Channel 1508	350
Channel 1509	351
Channel 1510	364
Channel 1511	361
Channel 1512	347
Channel 1513	363
Channel 1514	345
Channel 1515	318
Channel 1516	390
Channel 1517	341
Channel 1518	353
Channel 1519	325
Channel 1520	330
Channel 1521	331
Channel 1522	300
Channel 1523	327
Channel 1524	353
Channel 1525	314
Channel 1526	301
Channel 1527	310
Channel 1528	326
Channel 1529	344
Channel 1530	295
Channel 1531	277
Channel 1532	312
Channel 1533	295
Channel 1534	319
Channel 1535	269
Channel 1536	300
Channel 1537	297
Channel 1538	278
Channel 1539	275
Channel 1540	253
Channel 1541	264
Channel 1542	280
Channel 1543	253
Channel 1544	220
Channel 1545	243
Channel 1546	276
Channel 1547	230
Channel 1548	215
Channel 1549	182
Channel 1550	222
Channel 1551	212
Channel 1552	190
Channel 1553	205
Channel 1554	185
Channel 1555	176
Channel 1556	191
Channel 1557	157
Channel 1558	156
Channel 1559	138
Channel 1560	151
Channel 1561	149
Channel 1562	125
Channel 1563	129
Channel 1564	102
Channel 1565	123
Channel 1566	125
Channel 1567	113
Channel 1568	107
Channel 1569	87
Channel 1570	118
Channel 1571	106
Channel 1572	108
Channel 1573	91
Channel 1574	102
Channel 1575	132
Channel 1576	116
Channel 1577	115
Channel 1578	142
Channel 1579	167
Channel 1580	139
Channel 1581	178
Channel 1582	199
Channel 1583	238
Channel 1584	216
Channel 1585	251
Channel 1586	267
Channel 1587	290
Channel 1588	244
Channel 1589	313
Channel 1590	331
Channel 1591	342
Channel 1592	313
Channel 1593	312
Channel 1594	292
Channel 1595	294
Channel 1596	304
Channel 1597	303
Channel 1598	251
Channel 1599	216
Channel 1600	181
Channel 1601	185
Channel 1602	160
Channel 1603	136
Channel 1604	136
Channel 1605	108
Channel 1606	108
Channel 1607	81
Channel 1608	62
Channel 1609	77
Channel 1610	66
Channel 1611	72
Channel 1612	64
Channel 1613	53
Channel 1614	63
Channel 1615	54
Channel 1616	80
Channel 1617	71
Channel 1618	80
Channel 1619	59
Channel 1620	71
Channel 1621	60
Channel 1622	65
Channel 1623	71
Channel 1624	64
Channel 1625	68
Channel 1626	60
Channel 1627	43
Channel 1628	46
Channel 1629	49
Channel 1630	42
Channel 1631	31
Channel 1632	37
Channel 1633	34
Channel 1634	38
Channel 1635	33
Channel 1636	11
Channel 1637	21
Channel 1638	21
Channel 1639	8
Channel 1640	16
Channel 1641	15
Channel 1642	14
Channel 1643	8
Channel 1644	15
Channel 1645	13
Channel 1646	8
Channel 1647	10
Channel 1648	11
Channel 1649	11
Channel 1650	4
Channel 1651	14
Channel 1652	16
Channel 1653	14
Channel 1654	13
Channel 1655	8
Channel 1656	18
Channel 1657	12
Channel 1658	17
Channel 1659	14
Channel 1660	19
Channel 1661	21
Channel 1662	23
Channel 1663	23
Channel 1664	14
Channel 1665	12
Channel 1666	24
Channel 1667	24
Channel 1668	16
Channel 1669	9
Channel 1670	17
Channel 1671	16
Channel 1672	16
Channel 1673	16
Channel 1674	20
Channel 1675	21
Channel 1676	20
Channel 1677	21
Channel 1678	15
Channel 1679	20
Channel 1680	15
Channel 1681	17
Channel 1682	33
Channel 1683	39
Channel 1684	39
Channel 1685	44
Channel 1686	55
Channel 1687	68
Channel 1688	85
Channel 1689	95
Channel 1690	110
Channel 1691	132
Channel 1692	128
Channel 1693	211
Channel 1694	245
Channel 1695	257
Channel 1696	286
Channel 1697	339
Channel 1698	409
Channel 1699	416
Channel 1700	513
Channel 1701	535
Channel 1702	574
Channel 1703	652
Channel 1704	701
Channel 1705	770
Channel 1706	801
Channel 1707	880
Channel 1708	939
Channel 1709	966
Channel 1710	986
Channel 1711	995
Channel 1712	1112
Channel 1713	1067
Channel 1714	1065
Channel 1715	1026
Channel 1716	1097
Channel 1717	1117
Channel 1718	1044
Channel 1719	997
Channel 1720	1023
Channel 1721	949
Channel 1722	887
Channel 1723	802
Channel 1724	700
Channel 1725	662
Channel 1726	593
Channel 1727	481
Channel 1728	449
Channel 1729	365
Channel 1730	291
Channel 1731	256
Channel 1732	230
Channel 1733	177
Channel 1734	150
Channel 1735	115
Channel 1736	86
Channel 1737	65
Channel 1738	64
Channel 1739	44
Channel 1740	41
Channel 1741	27
Channel 1742	35
Channel 1743	20
Channel 1744	16
Channel 1745	8
Channel 1746	15
Channel 1747	13
Channel 1748	10
Channel 1749	9
Channel 1750	14
Channel 1751	15
Channel 1752	12
Channel 1753	12
Channel 1754	12
Channel 1755	10
Channel 1756	9
Channel 1757	8
Channel 1758	13
Channel 1759	6
Channel 1760	12
Channel 1761	6
Channel 1762	8
Channel 1763	6
Channel 1764	10
Channel 1765	15
Channel 1766	19
Channel 1767	11
Channel 1768	10
Channel 1769	7
Channel 1770	15
Channel 1771	17
Channel 1772	14
Channel 1773	15
Channel 1774	8
Channel 1775	8
Channel 1776	6
Channel 1777	13
Channel 1778	14
Channel 1779	18
Channel 1780	16
Channel 1781	17
Channel 1782	11
Channel 1783	11
Channel 1784	12
Channel 1785	8
Channel 1786	9
Channel 1787	15
Channel 1788	9
Channel 1789	7
Channel 1790	11
Channel 1791	12
Channel 1792	10
Channel 1793	15
Channel 1794	9
Channel 1795	13
Channel 1796	11
Channel 1797	14
Channel 1798	7
Channel 1799	7
Channel 1800	15
Channel 1801	11
Channel 1802	11
Channel 1803	7
Channel 1804	11
Channel 1805	9
Channel 1806	8
Channel 1807	6
Channel 1808	13
Channel 1809	10
Channel 1810	10
Channel 1811	16
Channel 1812	14
Channel 1813	6
Channel 1814	11
Channel 1815	11
Channel 1816	11
Channel 1817	10
Channel 1818	10
Channel 1819	16
Channel 1820	10
Channel 1821	8
Channel 1822	12
Channel 1823	5
Channel 1824	10
Channel 1825	10
Channel 1826	13
Channel 1827	10
Channel 1828	11
Channel 1829	5
Channel 1830	10
Channel 1831	13
Channel 1832	10
Channel 1833	9
Channel 1834	12
Channel 1835	10
Channel 1836	7
Channel 1837	12
Channel 1838	10
Channel 1839	14
Channel 1840	14
Channel 1841	12
Channel 1842	12
Channel 1843	12
Channel 1844	11
Channel 1845	8
Channel 1846	11
Channel 1847	13
Channel 1848	9
Channel 1849	11
Channel 1850	10
Channel 1851	8
Channel 1852	15
Channel 1853	8
Channel 1854	8
Channel 1855	11
Channel 1856	11
Channel 1857	14
Channel 1858	8
Channel 1859	5
Channel 1860	12
Channel 1861	14
Channel 1862	15
Channel 1863	17
Channel 1864	14
Channel 1865	14
Channel 1866	14
Channel 1867	8
Channel 1868	6
Channel 1869	9
Channel 1870	11
Channel 1871	16
Channel 1872	2
Channel 1873	14
Channel 1874	19
Channel 1875	6
Channel 1876	16
Channel 1877	18
Channel 1878	12
Channel 1879	15
Channel 1880	10
Channel 1881	12
Channel 1882	19
Channel 1883	8
Channel 1884	11
Channel 1885	17
Channel 1886	14
Channel 1887	9
Channel 1888	9
Channel 1889	15
Channel 1890	15
Channel 1891	14
Channel 1892	17
Channel 1893	14
Channel 1894	17
Channel 1895	16
Channel 1896	16
Channel 1897	15
Channel 1898	23
Channel 1899	22
Channel 1900	23
Channel 1901	16
Channel 1902	22
Channel 1903	18
Channel 1904	22
Channel 1905	32
Channel 1906	36
Channel 1907	40
Channel 1908	36
Channel 1909	42
Channel 1910	55
Channel 1911	73
Channel 1912	80
Channel 1913	85
Channel 1914	91
Channel 1915	127
Channel 1916	138
Channel 1917	158
Channel 1918	163
Channel 1919	194
Channel 1920	202
Channel 1921	244
Channel 1922	232
Channel 1923	296
Channel 1924	285
Channel 1925	308
Channel 1926	301
Channel 1927	321
Channel 1928	314
Channel 1929	297
Channel 1930	292
Channel 1931	282
Channel 1932	279
Channel 1933	241
Channel 1934	233
Channel 1935	236
Channel 1936	178
Channel 1937	166
Channel 1938	145
Channel 1939	126
Channel 1940	122
Channel 1941	114
Channel 1942	86
Channel 1943	76
Channel 1944	77
Channel 1945	53
Channel 1946	54
Channel 1947	39
Channel 1948	31
Channel 1949	39
Channel 1950	33
Channel 1951	37
Channel 1952	30
Channel 1953	30
Channel 1954	35
Channel 1955	23
Channel 1956	37
Channel 1957	38
Channel 1958	52
Channel 1959	41
Channel 1960	55
Channel 1961	59
Channel 1962	48
Channel 1963	57
Channel 1964	61
Channel 1965	60
Channel 1966	56
Channel 1967	66
Channel 1968	55
Channel 1969	49
Channel 1970	50
Channel 1971	42
Channel 1972	46
Channel 1973	45
Channel 1974	30
Channel 1975	36
Channel 1976	27
Channel 1977	37
Channel 1978	22
Channel 1979	20
Channel 1980	18
Channel 1981	23
Channel 1982	16
Channel 1983	15
Channel 1984	14
Channel 1985	6
Channel 1986	12
Channel 1987	4
Channel 1988	7
Channel 1989	9
Channel 1990	4
Channel 1991	9
Channel 1992	4
Channel 1993	5
Channel 1994	8
[truncated: 2,102 more rows]
