# Supplementary material for: A dataset of 112 ligands for the preconcentration of mercury, uranium, lanthanum and other pollutants and heavy metals in water
Source: Data Brief. 2020 Feb 4;29:105236. doi: 10.1016/j.dib.2020.105236 (PMC7033335; doi:10.1016/j.dib.2020.105236)
Supplement: Multimedia component 96_Xylenol Orange Sodium Salt [file mmc96.txt]

0
0
0
0
0
0
0
0
0
0
1
0
4
13
70
377
1163
3502
9988
24503
55344
112043
204124
330969
478415
624165
739815
778139
735265
624472
477723
324634
197715
108991
53858
23235
9198
3265
937
304
91
21
19
13
11
7
5
7
7
13
6
3
6
8
3
9
0
5
2
4
5
6
4
2
1
5
1
3
1
2
0
4
2
3
0
0
0
43
68
65
68
62
75
56
74
67
66
52
80
50
64
49
54
55
60
69
58
55
60
59
59
58
40
72
44
61
67
46
55
49
52
48
52
55
52
58
48
46
52
51
52
48
69
55
61
80
65
44
47
49
51
47
50
45
36
30
35
27
29
40
38
32
39
39
36
34
34
41
34
41
29
30
29
35
33
30
35
30
28
34
37
36
25
23
26
34
33
22
29
24
25
35
37
31
18
19
41
25
31
34
35
25
31
29
33
27
36
44
43
37
42
46
32
26
25
19
24
25
38
15
32
28
27
36
38
42
44
66
67
74
74
82
84
79
74
61
69
74
75
69
62
66
53
53
61
62
61
53
48
58
52
35
39
39
43
44
28
34
33
41
38
32
40
45
31
56
54
61
81
86
135
159
180
241
259
305
382
512
579
730
887
955
1080
1151
1130
1052
958
819
687
511
404
295
234
149
133
115
119
129
137
134
128
142
144
147
135
128
101
77
62
53
43
28
30
11
16
15
21
14
17
15
20
16
22
15
14
14
21
21
18
18
25
28
45
51
65
57
67
105
109
159
137
175
187
159
169
142
115
91
86
59
36
38
27
23
17
22
21
23
22
20
17
23
23
24
24
37
27
27
24
33
23
27
35
19
20
28
22
14
9
16
15
11
7
6
10
14
15
8
11
12
12
14
8
11
12
16
13
12
14
15
21
19
15
13
11
10
17
14
15
19
16
13
7
13
20
11
14
16
12
8
12
13
15
12
13
13
9
11
8
6
15
16
5
9
10
11
15
9
8
9
12
15
10
7
9
9
16
17
11
15
10
11
12
16
10
15
11
10
7
16
10
7
6
12
11
15
15
19
23
30
25
41
31
43
51
66
72
69
74
78
79
75
60
66
55
46
28
24
26
12
11
12
21
10
13
11
11
22
17
9
9
11
11
16
16
15
11
9
17
12
23
17
16
20
20
21
29
22
30
25
36
23
29
28
38
12
20
12
22
18
15
13
15
17
12
18
13
11
24
16
28
17
33
28
30
28
49
64
78
76
118
180
203
223
248
268
327
345
308
325
313
303
265
215
171
178
119
86
53
41
33
25
22
24
7
9
12
13
8
13
10
9
6
9
14
9
12
16
17
10
13
16
28
16
18
16
16
13
21
26
26
37
33
42
47
50
72
76
60
79
60
80
49
77
55
52
60
32
35
37
29
19
21
15
25
21
17
19
26
26
30
39
46
42
59
79
82
118
125
167
163
229
212
230
211
218
197
179
134
146
133
104
83
52
42
27
39
19
18
21
15
18
17
16
13
18
18
22
20
15
9
16
15
16
13
22
23
38
22
25
33
35
42
43
50
70
55
66
73
70
74
64
56
61
57
48
49
50
36
36
50
37
48
63
45
76
62
54
62
57
50
57
43
48
21
29
18
28
30
18
21
23
14
19
18
28
19
34
38
42
38
50
48
54
62
72
64
81
64
60
60
58
56
33
31
35
33
21
20
23
22
14
19
23
27
20
15
17
31
20
26
11
26
25
20
22
17
15
13
18
11
16
20
14
11
16
25
22
17
11
12
12
13
18
16
18
18
20
13
10
20
17
18
12
17
13
22
20
9
23
25
23
24
19
18
25
16
18
24
20
33
40
22
27
31
29
26
31
19
28
25
20
19
25
20
29
18
29
22
24
24
24
12
19
14
11
20
18
16
16
17
11
15
11
10
19
16
20
23
19
14
26
9
16
20
13
13
11
21
17
16
19
21
17
17
26
11
18
28
28
14
16
25
20
28
19
18
24
16
16
21
22
21
15
22
21
18
24
27
24
17
24
19
19
26
15
29
18
25
18
17
16
22
13
25
15
17
20
12
20
16
23
19
20
20
21
12
20
20
18
25
27
17
14
18
11
23
21
17
20
18
13
18
12
20
23
14
31
17
26
23
17
24
24
28
21
19
20
22
24
17
32
28
23
19
27
31
30
26
21
27
25
37
28
20
18
27
33
23
28
23
19
32
19
28
21
24
27
20
17
26
15
20
19
22
23
23
24
21
30
18
16
33
29
30
31
28
27
36
23
26
23
21
26
19
23
23
25
25
18
24
24
30
27
23
25
19
23
26
20
20
24
25
14
23
27
19
26
33
30
27
27
15
32
17
17
23
17
18
20
13
29
24
32
41
20
28
27
27
32
23
33
35
28
37
24
31
29
29
19
33
23
30
25
18
24
29
23
26
31
21
19
19
31
30
21
28
21
17
31
18
28
15
26
33
31
30
28
28
27
38
28
23
30
28
26
29
28
27
24
26
35
36
28
35
36
32
23
32
23
32
25
37
39
34
36
33
35
31
29
26
31
41
34
33
36
45
36
30
28
36
42
36
33
37
26
35
30
27
34
38
24
37
42
34
31
34
30
34
33
40
37
35
41
27
27
33
39
55
38
33
21
36
29
33
40
43
38
36
47
43
40
45
49
38
43
48
51
63
42
43
52
50
54
49
63
53
52
52
51
64
41
55
62
47
57
53
53
61
60
67
65
65
59
67
75
89
54
68
63
80
92
78
89
70
79
91
72
93
86
98
108
81
94
101
86
113
90
115
115
123
119
104
128
124
129
125
112
123
146
144
130
144
134
146
163
166
158
164
179
167
176
174
193
169
195
200
194
224
242
204
214
228
264
284
251
287
295
289
293
326
327
360
341
354
335
380
360
411
419
403
455
446
476
469
484
485
515
481
458
571
555
546
565
587
573
613
627
623
597
638
654
655
606
642
699
657
635
702
620
712
725
659
678
695
697
737
699
760
738
795
796
794
776
813
859
898
906
977
1003
1062
1103
1130
1259
1292
1334
1415
1459
1556
1688
1743
1751
1861
1907
1980
2065
2252
2260
2278
2441
2464
2494
2484
2427
2553
2583
2737
2650
2777
2644
2672
2746
2701
2688
2662
2712
2671
2500
2547
2520
2575
2409
2411
2357
2401
2311
2335
2358
2297
2266
2181
2133
2173
2088
2080
2068
2008
1913
1923
1943
1897
1861
1776
1711
1706
1611
1573
1615
1468
1456
1484
1331
1303
1231
1200
1147
1089
1070
931
952
856
836
775
736
687
679
653
600
556
572
521
586
615
608
658
719
784
814
908
917
995
1060
1201
1208
1306
1295
1417
1411
1403
1467
1360
1328
1367
1292
1213
1170
966
958
835
760
732
540
463
448
359
338
277
234
242
189
209
175
161
150
170
163
161
160
184
144
159
174
150
145
183
178
167
185
193
172
209
195
214
260
235
239
290
257
290
304
307
321
309
329
338
383
352
370
382
398
411
451
397
397
459
436
439
385
442
475
432
426
443
483
456
467
467
407
443
456
412
424
433
441
421
414
434
413
399
379
374
418
390
393
371
394
366
414
347
381
359
400
371
327
339
322
326
322
306
299
323
276
311
276
253
277
253
258
281
231
274
268
223
242
217
198
213
218
207
202
209
180
196
165
187
174
147
160
130
116
151
128
146
112
123
106
101
89
93
98
99
109
106
118
114
100
113
124
155
177
209
217
209
239
242
287
302
316
297
321
321
373
293
302
302
259
258
268
208
220
176
166
156
134
115
76
87
76
89
55
77
55
56
76
69
58
77
80
73
79
76
53
62
57
61
61
61
43
39
30
44
26
27
26
29
18
17
13
17
13
11
20
16
14
15
16
12
15
18
16
23
11
16
14
16
13
9
17
14
21
18
24
20
10
19
7
16
17
26
16
18
17
15
14
15
19
22
31
27
25
28
39
30
36
54
66
70
87
94
123
170
181
215
261
279
318
377
412
484
555
607
640
697
760
824
904
928
982
1027
1016
1106
1111
1151
1137
1115
1108
1040
1047
1046
979
882
784
777
684
627
574
495
424
338
270
263
217
157
151
133
66
71
50
49
31
35
21
20
17
19
19
13
13
8
16
16
8
14
8
16
9
10
12
8
16
18
16
11
18
8
5
16
12
14
10
12
7
11
16
16
12
14
7
17
13
10
15
7
10
7
8
9
6
11
7
7
12
9
12
6
16
12
10
15
10
18
7
12
10
6
12
9
6
13
9
7
15
16
10
15
11
13
9
11
11
11
11
9
4
10
10
15
11
12
9
8
14
14
12
11
8
11
15
12
16
11
7
15
10
13
5
9
13
10
8
17
16
13
8
14
14
11
17
15
16
18
15
11
15
11
12
17
10
24
11
13
16
12
9
16
13
11
17
4
16
10
18
12
12
20
15
15
16
12
18
13
20
15
16
16
19
21
21
20
25
15
24
23
25
23
28
30
38
52
65
63
84
91
128
124
170
159
215
214
215
218
251
283
300
282
299
311
330
275
270
290
278
239
237
210
188
182
140
129
112
83
94
79
68
61
55
43
42
34
31
36
37
27
39
42
40
40
38
48
51
44
57
56
64
58
52
61
56
66
42
41
52
46
32
36
27
28
27
23
15
15
13
10
5
14
5
8
8
8
8
8
12
5
8
7
4
9
3
5
3
8
3
4
3
7
5
6
9
3
5
4
1
7
2
6
5
10
3
9
5
5
8
10
5
7
11
7
9
7
8
13
8
6
1
3
6
3
3
7
1
6
0
6
5
5
4
3
4651
0
0
0
0
0
0
0
0
0
0
0
0
0
0
0
0
0
0
0
0
0
0
0
0
0
0
0
0
0
0
0
0
0
0
0
0
0
0
0
0
0
0
0
0
0
0
0
0
0
0
0
0
0
0
0
0
0
0
0
0
0
0
0
0
0
0
0
0
0
0
0
0
0
0
0
0
0
0
0
0
0
0
0
0
0
0
0
0
0
0
0
0
0
0
0
0
0
0
0
0
0
0
0
0
0
0
0
0
0
0
0
0
0
0
0
0
0
0
0
0
0
0
0
0
0
0
0
0
0
0
0
0
0
0
0
0
0
0
0
0
0
0
0
0
0
0
0
0
0
0
0
0
0
0
0
0
0
0
0
0
0
0
0
0
0
0
0
0
0
0
0
0
0
0
0
0
0
0
0
0
0
0
0
0
0
0
0
0
0
0
0
0
0
0
0
0
0
0
0
0
0
0
0
0
0
0
0
0
0
0
0
0
0
0
0
0
0
0
0
0
0
0
0
0
0
0
0
0
0
0
0
0
0
0
0
0
0
0
0
0
0
0
0
0
0
0
0
0
0
0
0
0
0
0
0
0
0
0
0
0
0
0
0
0
0
0
0
0
0
0
0
0
0
0
0
0
0
0
0
0
0
0
0
0
0
0
0
0
0
0
0
0
0
0
0
0
0
0
0
0
0
0
0
0
0
0
0
0
0
0
0
0
0
0
0
0
0
0
0
0
0
0
0
0
0
0
0
0
0
0
0
0
0
0
0
0
0
0
0
0
0
0
0
0
0
0
0
0
0
0
0
0
0
0
0
0
0
0
0
0
0
0
0
0
0
0
0
0
0
0
0
0
0
0
0
0
0
0
0
0
0
0
0
0
0
0
0
0
0
0
0
0
0
0
0
0
0
0
0
0
0
0
0
0
0
0
0
0
0
0
0
0
0
0
0
0
0
0
0
0
0
0
0
0
0
0
0
0
0
0
0
0
0
0
0
0
0
0
0
0
0
0
0
0
0
0
0
0
0
0
0
0
0
0
0
0
0
0
0
0
0
0
0
0
0
0
0
0
0
0
0
0
0
0
0
0
0
0
0
0
0
0
0
0
0
0
0
0
0
0
0
0
0
0
0
0
0
0
0
0
0
0
0
0
0
0
0
0
0
0
0
0
0
0
0
0
0
0
0
0
0
0
0
0
0
0
0
0
0
0
0
0
0
0
0
0
0
0
0
0
0
0
0
0
0
0
0
0
0
0
0
0
0
0
0
0
0
0
0
0
0
0
0
0
0
0
0
0
0
0
0
0
0
0
0
0
0
0
0
0
0
0
0
0
0
0
0
0
0
0
0
0
0
0
0
0
0
0
0
0
0
0
0
0
0
0
0
0
0
0
0
0
0
0
0
0
0
0
0
0
0
0
0
0
0
0
0
0
0
0
0
0
0
0
0
0
0
0
0
0
0
0
0
0
0
0
0
0
0
0
0
0
0
0
0
0
0
0
0
0
0
0
0
0
0
0
0
0
0
0
0
0
0
0
0
0
0
0
0
0
0
0
0
0
0
0
0
0
0
0
0
0
0
0
0
0
0
0
0
0
0
0
0
0
0
0
0
0
0
0
0
0
0
0
0
0
0
0
0
0
0
0
0
0
0
0
0
0
0
0
0
0
0
0
0
0
0
0
0
0
0
0
0
0
0
0
0
0
0
0
0
0
0
0
0
0
0
0
0
0
0
0
0
0
0
0
0
0
0
0
0
0
0
0
0
0
0
0
0
0
0
0
0
0
0
0
0
0
0
0
0
0
0
0
0
0
0
0
0
0
0
0
0
0
0
0
0
0
0
0
0
0
0
0
0
0
0
0
0
0
0
0
0
0
0
0
0
0
0
0
0
0
0
0
0
0
0
0
0
0
0
0
0
0
0
0
0
0
0
0
0
0
0
0
0
0
0
0
0
0
0
0
0
0
0
0
0
0
0
0
0
0
0
0
0
0
0
0
0
0
0
0
0
0
0
0
0
0
0
0
0
0
0
0
0
0
0
0
0
0
0
0
0
0
0
0
0
0
0
0
0
0
0
0
0
0
0
0
0
0
0
0
0
0
0
0
0
0
0
0
0
0
0
0
0
0
0
0
0
0
0
0
0
0
0
0
0
0
0
0
0
0
0
0
0
0
0
0
0
0
0
0
0
0
0
0
0
0
0
0
0
0
0
0
0
0
0
0
0
0
0
0
0
0
0
0
0
0
0
0
0
0
0
0
0
0
0
0
0
0
0
0
0
0
0
0
0
0
0
0
0
0
0
0
0
0
0
0
0
0
0
0
0
0
0
0
0
0
0
0
0
0
0
0
0
0
0
0
0
0
0
0
0
0
0
0
0
0
0
0
0
0
0
0
0
0
0
0
0
0
0
0
0
0
0
0
0
0
0
0
0
0
0
0
0
0
0
0
0
0
0
0
0
0
0
0
0
0
0
0
0
0
0
0
0
0
0
0
0
0
0
0
0
0
0
0
0
0
0
0
0
0
0
0
0
0
0
0
0
0
0
0
0
0
0
0
0
0
0
0
0
0
0
0
0
0
0
0
0
0
0
0
0
0
0
0
0
0
0
0
0
0
0
0
0
0
0
0
0
0
0
0
0
0
0
0
0
0
0
0
0
0
0
0
0
0
0
0
0
0
0
0
0
0
0
0
0
0
0
0
0
0
0
0
0
0
0
0
0
0
0
0
0
0
0
0
0
0
0
0
0
0
0
0
0
0
0
0
0
0
0
0
0
0
0
0
0
0
0
0
0
0
0
0
0
0
0
0
0
0
0
0
0
0
0
0
0
0
0
0
0
0
0
0
0
0
0
0
0
0
0
0
0
0
0
0
0
0
0
0
0
0
0
0
0
0
0
0
0
0
0
0
0
0
0
0
0
0
0
0
0
0
0
0
0
0
0
0
0
0
0
0
0
0
0
0
0
0
0
0
0
0
0
0
0
0
0
0
0
0
0
0
0
0
0
0
0
0
0
0
0
0
0
0
0
0
0
0
0
0
0
0
0
0
0
0
0
0
0
0
0
0
0
0
0
0
0
0
0
0
0
0
0
0
0
0
0
0
0
0
0
0
0
0
0
0
0
0
0
0
0
0
0
0
0
0
0
0
0
0
0
0
0
0
0
0
0
0
0
0
0
0
0
0
0
0
0
0
0
0
0
0
0
0
0
0
0
0
0
0
0
0
0
0
0
0
0
0
0
0
0
0
0
0
0
0
0
0
0
0
0
0
0
0
0
0
0
0
0
0
0
0
0
0
0
0
0
0
0
0
0
0
0
0
0
0
0
0
0
0
0
0
0
0
0
0
0
0
0
0
0
0
0
0
0
0
0
0
0
0
0
0
0
0
0
0
0
0
0
0
0
0
0
0
0
0
0
0
0
0
0
0
0
0
0
0
0
0
0
0
0
0
0
0
0
0
0
0
0
0
0
0
0
0
0
0
0
0
0
0
0
0
0
0
0
0
0
0
0
0
0
0
0
0
0
0
0
0
0
0
0
0
0
0
0
0
0
0
0
0
0
0
0
0
0
0
0
0
0
0
0
0
0
0
0
0
0
0
0
0
0
0
0
0
0
0
0
0
0
0
0
0
0
0
0
0
0
0
0
0
0
0
0
0
0
0
0
0
0
0
0
0
0
0
0
0
0
0
0
0
0
0
0
0
0
0
0
0
0
0
0
0
0
0
0
0
0
0
0
0
0
0
0
0
0
0
0
0
0
0
0
0
0
0
0
0
0
0
0
0
0
0
0
0
0
0
0
0
0
0
0
0
0
0
0
0
0
0
0
0
0
0
0
0
0
0
0
0
0
0
0
0
0
0
0
0
0
0
0
0
0
0
0
0
0
0
0
0
0
0
0
0
0
0
0
0
0
0
0
0
0
0
0
0
0
0
0
0
0
0
0
0
0
0
0
0
0
0
0
0
0
0
0
0
0
0
0
0
0
0
0
0
0
0
0
0
0
0
0
0
0
0
0
0
0
0
0
0
0
0
0
0
0
0
0
0
0
0
0
0
0
0
0
0
0
0
0
0
0
0
0
0
0
0
0
0
0
0
0
0
0
0
0
0
0
0
0
0
0
0
0
0
0
0
0
0
0
0
0
0
0
0
0
0
0
0
0
0
0
0
0
0
0
0
0
0
0
0
0
0
0
0
0
0
0
0
0
0
0
0
0
0
0
0
0
0
0
0
0
0
0
0
0
0
0
0
0
0
0
0
0
0
0
0
0
0
0
0
0
0
0
0
0
0
0
0
0
0
0
0
0
0
0
0
0
0
0
0
0
0
0
0
0
0
0
0
0
0
0
0
0
0
0
0
0
0
0
0
0
0
0
0
0
0
0
0
0
0
0
0
0
0
0
0
0
0
0
0
0
0
0
0
0
0
0
0
0
0
0
0
0
0
0
0
0
0
0
0
0
0
0
0
0
0
0
0
0
0
0
0
0
0
0
0
0
0
0
0
0
0
0
0
0
0
0
0
0
0
0
0
0
0
0
0
0
0
0
0
0
0
0
0
0
0
0
0
0
0
0
0
0
0
0
0
0
0
0
0
0
0
0
0
0
0
0
0
0
0
0
0
0
0
0
0
0
0
0
0
