# Supplementary material for: A dataset of 112 ligands for the preconcentration of mercury, uranium, lanthanum and other pollutants and heavy metals in water
Source: Data Brief. 2020 Feb 4;29:105236. doi: 10.1016/j.dib.2020.105236 (PMC7033335; doi:10.1016/j.dib.2020.105236)
Supplement: Multimedia component 97__spl__spl__spl__spl__spl_ -Tetraacetic acid [file mmc97.txt]

0
0
0
0
0
0
0
0
0
0
0
2
3
16
78
348
1107
3585
9903
24493
56098
112218
203828
331448
477647
625563
740953
776661
735934
626692
477347
324232
197971
109230
53037
23228
9128
3118
1021
270
104
26
6
5
9
3
9
4
4
5
2
4
5
4
2
5
2
2
3
1
1
2
1
3
2
2
0
2
0
2
3
0
0
2
2
2
1
46
66
56
73
71
67
69
63
48
59
53
74
71
48
52
66
59
65
63
53
61
53
52
62
57
52
48
63
70
53
57
42
36
57
46
57
53
49
51
34
46
45
38
57
47
47
63
61
52
63
42
49
39
43
36
44
31
38
37
37
42
35
37
26
37
26
37
45
39
38
25
26
27
25
41
38
27
32
34
33
31
27
30
35
27
40
34
26
28
27
23
24
30
32
25
31
30
24
22
24
30
32
26
28
40
37
31
34
35
38
29
45
38
37
32
30
25
31
27
40
25
34
27
30
31
45
46
46
42
49
53
55
60
65
65
69
60
62
66
62
65
59
61
60
53
45
57
58
54
50
46
31
36
53
29
47
36
50
49
44
43
41
49
36
49
38
27
49
42
58
70
79
104
134
133
193
208
278
317
411
490
602
721
873
973
1063
1139
1114
1062
991
884
691
523
402
263
228
172
128
122
103
96
103
125
147
151
137
143
145
105
97
68
59
41
50
39
19
22
17
19
13
21
13
12
16
16
19
19
17
13
16
17
19
21
20
28
42
39
60
87
84
93
125
138
156
167
176
157
158
158
116
109
82
64
44
42
34
25
29
16
14
18
25
19
25
21
28
22
30
31
33
30
33
39
34
28
37
19
20
22
24
18
12
16
11
18
14
14
9
12
11
14
18
9
5
11
8
13
11
10
17
9
16
5
7
13
14
10
10
15
20
9
16
13
8
11
19
17
9
20
17
12
16
10
13
15
11
13
18
13
12
11
17
14
10
6
12
10
11
7
16
12
19
14
8
10
10
12
11
13
11
15
7
15
17
5
10
10
10
13
6
5
9
17
7
12
6
5
8
10
18
11
19
16
23
33
28
33
47
63
72
56
87
70
77
79
83
55
47
38
41
24
29
23
22
12
8
11
13
8
11
13
13
8
16
8
17
18
9
20
10
9
12
9
17
16
12
24
19
27
19
26
21
17
30
28
37
33
25
20
24
17
20
16
16
23
14
13
13
18
17
17
20
13
12
17
25
27
32
42
37
50
73
93
111
151
191
207
248
261
297
312
319
319
309
297
226
226
162
112
83
85
54
43
27
22
22
22
16
21
15
11
12
5
8
10
8
12
13
9
15
11
12
20
11
8
16
19
15
16
20
12
20
24
20
31
33
46
48
50
47
49
79
73
78
73
65
53
57
57
49
41
34
33
27
24
19
18
21
15
12
20
22
26
22
31
28
44
57
74
84
126
121
146
165
209
208
192
190
185
202
174
141
150
111
89
62
60
39
33
28
25
18
14
14
10
14
19
5
10
11
9
16
18
18
16
12
17
13
15
14
9
17
15
13
15
21
12
35
29
19
25
31
25
38
26
25
15
18
27
23
33
31
33
29
34
39
42
51
45
47
55
55
38
59
43
41
43
30
28
27
24
13
11
16
7
15
20
17
17
20
31
31
39
45
43
57
50
63
57
73
52
50
59
48
44
36
33
38
20
26
21
22
19
19
11
19
16
18
14
16
18
18
16
15
9
12
15
16
13
14
16
17
13
14
16
12
11
11
14
15
9
9
15
14
14
15
13
11
11
12
14
11
21
14
15
13
16
16
17
13
22
12
16
18
21
16
18
25
23
27
20
18
18
14
25
23
20
21
25
28
26
14
18
28
26
22
17
22
27
15
17
21
16
22
13
16
19
13
15
13
15
14
17
14
10
20
18
15
14
11
14
7
11
17
17
13
15
10
8
18
11
22
10
16
16
19
10
16
24
14
14
20
9
14
13
22
16
16
13
4
20
16
20
15
15
19
19
19
16
18
24
19
16
22
25
22
17
17
14
19
13
17
17
16
17
18
10
16
19
22
18
16
14
18
16
14
20
13
21
14
26
9
16
28
19
19
23
24
14
25
18
19
18
23
20
27
17
18
17
16
15
20
17
19
24
23
20
12
13
19
27
16
19
19
19
12
25
20
20
21
22
25
22
21
26
29
21
31
16
24
13
25
19
20
10
23
12
21
18
23
16
15
24
27
16
20
14
18
16
24
28
16
17
26
18
29
28
19
25
31
21
19
23
27
21
21
27
23
25
24
22
23
25
18
19
18
26
16
19
25
28
23
17
22
13
27
16
26
20
21
18
14
24
18
17
30
18
19
14
22
21
17
20
29
13
14
22
20
24
23
31
27
22
36
23
28
25
33
27
26
29
27
30
24
30
25
17
24
32
23
26
25
30
22
19
20
28
18
27
23
25
18
22
29
16
24
22
25
25
36
33
17
23
29
13
17
23
24
31
37
23
28
23
25
31
24
34
22
21
30
25
24
18
26
40
27
32
28
31
24
28
32
26
29
29
32
36
24
28
16
33
35
30
33
38
39
35
36
34
32
25
31
34
37
22
34
30
27
30
39
35
28
32
36
33
28
38
35
28
36
42
33
28
30
33
28
29
36
23
35
46
36
38
40
41
43
40
41
38
43
39
40
60
38
42
60
57
59
41
51
43
51
57
43
52
57
57
58
50
62
66
60
49
58
68
59
73
61
73
67
60
71
55
60
72
73
75
63
90
71
87
79
82
92
95
90
95
105
108
100
109
93
120
107
91
111
120
118
127
132
110
140
125
140
128
148
135
163
144
155
147
158
149
148
148
169
183
188
164
183
206
185
226
215
236
268
267
272
257
280
290
288
321
317
329
310
321
329
360
383
363
381
410
424
439
464
449
491
524
502
482
531
503
535
516
545
550
596
637
598
612
610
591
635
651
630
654
674
661
663
650
647
686
657
658
660
702
740
699
682
701
713
713
704
746
799
763
777
823
848
896
874
908
919
972
1063
1057
1173
1183
1217
1261
1372
1426
1475
1546
1617
1779
1675
1785
1878
2007
1977
1983
2075
2153
2233
2195
2193
2270
2302
2241
2382
2379
2334
2440
2432
2367
2375
2358
2368
2349
2363
2387
2345
2340
2193
2238
2250
2122
2210
2142
2073
2136
2194
2071
2116
2037
2029
2005
1901
1903
1910
1805
1895
1790
1828
1784
1617
1748
1634
1579
1502
1404
1443
1341
1366
1261
1166
1147
1050
1012
1000
927
865
827
744
769
695
668
632
614
594
578
567
563
575
612
686
694
714
808
842
928
940
1081
1100
1181
1192
1269
1351
1314
1389
1413
1362
1277
1270
1204
1129
1073
1022
883
847
744
649
562
487
431
401
338
273
241
221
221
190
167
177
165
136
138
149
152
162
135
148
155
163
153
154
152
191
170
172
181
185
162
221
203
197
225
224
236
233
268
261
269
303
298
306
307
311
336
351
362
383
349
377
375
390
377
418
382
409
395
384
392
368
444
405
368
389
398
436
397
424
363
379
393
372
376
380
365
365
342
396
351
332
333
371
335
347
382
379
351
318
342
325
287
355
301
312
325
292
298
280
283
286
293
305
296
273
273
271
244
250
206
252
249
214
200
204
202
183
179
186
162
180
185
160
149
150
140
135
152
144
118
117
119
115
115
107
109
116
94
101
94
103
107
119
103
145
148
159
176
182
208
205
234
249
279
271
306
300
328
304
321
325
310
280
271
276
268
192
196
179
149
128
126
100
99
101
84
69
68
64
65
57
60
70
61
62
58
75
54
58
68
51
63
56
53
58
38
47
39
35
24
28
35
33
15
17
14
19
17
22
15
19
16
9
12
14
13
22
11
13
17
19
22
13
14
19
26
15
16
17
15
22
14
16
17
20
16
21
15
12
18
14
19
24
10
24
26
25
23
35
38
22
40
56
50
68
81
95
126
152
172
207
241
294
347
333
450
474
545
616
622
702
770
795
841
925
950
993
986
1028
1071
1113
1125
1107
1152
1126
1000
1006
948
931
801
752
650
609
536
468
404
335
279
245
204
149
126
104
71
64
45
44
44
30
38
18
14
21
14
16
16
11
18
13
15
8
15
7
15
14
11
11
16
11
15
13
17
10
17
5
10
9
13
16
23
21
10
13
10
17
7
22
13
9
10
6
8
13
10
12
17
5
11
20
13
15
10
12
13
18
9
11
17
7
15
11
14
16
15
11
16
10
10
10
9
13
11
8
6
6
9
12
11
13
9
8
13
4
8
10
7
9
9
11
2
7
15
15
10
8
9
9
11
6
9
11
16
15
9
11
10
8
16
13
7
16
14
13
13
11
13
4
8
10
18
17
20
13
11
17
17
18
15
19
16
17
16
14
9
18
16
11
15
14
16
12
15
16
18
14
13
22
17
16
10
14
16
27
14
23
17
15
19
26
22
16
17
33
30
39
40
49
65
69
76
109
99
127
154
142
217
188
185
246
259
269
286
297
365
325
293
291
284
289
267
208
223
232
177
162
134
138
126
102
86
57
59
49
62
39
32
45
24
39
43
32
32
39
45
39
47
42
43
43
55
33
58
62
56
61
43
59
45
39
50
46
25
41
23
25
20
28
15
10
16
11
13
12
9
6
9
2
4
6
7
7
3
5
3
4
2
6
11
8
2
4
8
9
9
3
5
4
6
7
10
4
4
7
4
6
2
5
8
11
9
3
4
7
7
3
10
6
4
7
8
12
7
3
10
5
4
4
7
8
5
7
10
7
3
4
4952
0
0
0
0
0
0
0
0
0
0
0
0
0
0
0
0
0
0
0
0
0
0
0
0
0
0
0
0
0
0
0
0
0
0
0
0
0
0
0
0
0
0
0
0
0
0
0
0
0
0
0
0
0
0
0
0
0
0
0
0
0
0
0
0
0
0
0
0
0
0
0
0
0
0
0
0
0
0
0
0
0
0
0
0
0
0
0
0
0
0
0
0
0
0
0
0
0
0
0
0
0
0
0
0
0
0
0
0
0
0
0
0
0
0
0
0
0
0
0
0
0
0
0
0
0
0
0
0
0
0
0
0
0
0
0
0
0
0
0
0
0
0
0
0
0
0
0
0
0
0
0
0
0
0
0
0
0
0
0
0
0
0
0
0
0
0
0
0
0
0
0
0
0
0
0
0
0
0
0
0
0
0
0
0
0
0
0
0
0
0
0
0
0
0
0
0
0
0
0
0
0
0
0
0
0
0
0
0
0
0
0
0
0
0
0
0
0
0
0
0
0
0
0
0
0
0
0
0
0
0
0
0
0
0
0
0
0
0
0
0
0
0
0
0
0
0
0
0
0
0
0
0
0
0
0
0
0
0
0
0
0
0
0
0
0
0
0
0
0
0
0
0
0
0
0
0
0
0
0
0
0
0
0
0
0
0
0
0
0
0
0
0
0
0
0
0
0
0
0
0
0
0
0
0
0
0
0
0
0
0
0
0
0
0
0
0
0
0
0
0
0
0
0
0
0
0
0
0
0
0
0
0
0
0
0
0
0
0
0
0
0
0
0
0
0
0
0
0
0
0
0
0
0
0
0
0
0
0
0
0
0
0
0
0
0
0
0
0
0
0
0
0
0
0
0
0
0
0
0
0
0
0
0
0
0
0
0
0
0
0
0
0
0
0
0
0
0
0
0
0
0
0
0
0
0
0
0
0
0
0
0
0
0
0
0
0
0
0
0
0
0
0
0
0
0
0
0
0
0
0
0
0
0
0
0
0
0
0
0
0
0
0
0
0
0
0
0
0
0
0
0
0
0
0
0
0
0
0
0
0
0
0
0
0
0
0
0
0
0
0
0
0
0
0
0
0
0
0
0
0
0
0
0
0
0
0
0
0
0
0
0
0
0
0
0
0
0
0
0
0
0
0
0
0
0
0
0
0
0
0
0
0
0
0
0
0
0
0
0
0
0
0
0
0
0
0
0
0
0
0
0
0
0
0
0
0
0
0
0
0
0
0
0
0
0
0
0
0
0
0
0
0
0
0
0
0
0
0
0
0
0
0
0
0
0
0
0
0
0
0
0
0
0
0
0
0
0
0
0
0
0
0
0
0
0
0
0
0
0
0
0
0
0
0
0
0
0
0
0
0
0
0
0
0
0
0
0
0
0
0
0
0
0
0
0
0
0
0
0
0
0
0
0
0
0
0
0
0
0
0
0
0
0
0
0
0
0
0
0
0
0
0
0
0
0
0
0
0
0
0
0
0
0
0
0
0
0
0
0
0
0
0
0
0
0
0
0
0
0
0
0
0
0
0
0
0
0
0
0
0
0
0
0
0
0
0
0
0
0
0
0
0
0
0
0
0
0
0
0
0
0
0
0
0
0
0
0
0
0
0
0
0
0
0
0
0
0
0
0
0
0
0
0
0
0
0
0
0
0
0
0
0
0
0
0
0
0
0
0
0
0
0
0
0
0
0
0
0
0
0
0
0
0
0
0
0
0
0
0
0
0
0
0
0
0
0
0
0
0
0
0
0
0
0
0
0
0
0
0
0
0
0
0
0
0
0
0
0
0
0
0
0
0
0
0
0
0
0
0
0
0
0
0
0
0
0
0
0
0
0
0
0
0
0
0
0
0
0
0
0
0
0
0
0
0
0
0
0
0
0
0
0
0
0
0
0
0
0
0
0
0
0
0
0
0
0
0
0
0
0
0
0
0
0
0
0
0
0
0
0
0
0
0
0
0
0
0
0
0
0
0
0
0
0
0
0
0
0
0
0
0
0
0
0
0
0
0
0
0
0
0
0
0
0
0
0
0
0
0
0
0
0
0
0
0
0
0
0
0
0
0
0
0
0
0
0
0
0
0
0
0
0
0
0
0
0
0
0
0
0
0
0
0
0
0
0
0
0
0
0
0
0
0
0
0
0
0
0
0
0
0
0
0
0
0
0
0
0
0
0
0
0
0
0
0
0
0
0
0
0
0
0
0
0
0
0
0
0
0
0
0
0
0
0
0
0
0
0
0
0
0
0
0
0
0
0
0
0
0
0
0
0
0
0
0
0
0
0
0
0
0
0
0
0
0
0
0
0
0
0
0
0
0
0
0
0
0
0
0
0
0
0
0
0
0
0
0
0
0
0
0
0
0
0
0
0
0
0
0
0
0
0
0
0
0
0
0
0
0
0
0
0
0
0
0
0
0
0
0
0
0
0
0
0
0
0
0
0
0
0
0
0
0
0
0
0
0
0
0
0
0
0
0
0
0
0
0
0
0
0
0
0
0
0
0
0
0
0
0
0
0
0
0
0
0
0
0
0
0
0
0
0
0
0
0
0
0
0
0
0
0
0
0
0
0
0
0
0
0
0
0
0
0
0
0
0
0
0
0
0
0
0
0
0
0
0
0
0
0
0
0
0
0
0
0
0
0
0
0
0
0
0
0
0
0
0
0
0
0
0
0
0
0
0
0
0
0
0
0
0
0
0
0
0
0
0
0
0
0
0
0
0
0
0
0
0
0
0
0
0
0
0
0
0
0
0
0
0
0
0
0
0
0
0
0
0
0
0
0
0
0
0
0
0
0
0
0
0
0
0
0
0
0
0
0
0
0
0
0
0
0
0
0
0
0
0
0
0
0
0
0
0
0
0
0
0
0
0
0
0
0
0
0
0
0
0
0
0
0
0
0
0
0
0
0
0
0
0
0
0
0
0
0
0
0
0
0
0
0
0
0
0
0
0
0
0
0
0
0
0
0
0
0
0
0
0
0
0
0
0
0
0
0
0
0
0
0
0
0
0
0
0
0
0
0
0
0
0
0
0
0
0
0
0
0
0
0
0
0
0
0
0
0
0
0
0
0
0
0
0
0
0
0
0
0
0
0
0
0
0
0
0
0
0
0
0
0
0
0
0
0
0
0
0
0
0
0
0
0
0
0
0
0
0
0
0
0
0
0
0
0
0
0
0
0
0
0
0
0
0
0
0
0
0
0
0
0
0
0
0
0
0
0
0
0
0
0
0
0
0
0
0
0
0
0
0
0
0
0
0
0
0
0
0
0
0
0
0
0
0
0
0
0
0
0
0
0
0
0
0
0
0
0
0
0
0
0
0
0
0
0
0
0
0
0
0
0
0
0
0
0
0
0
0
0
0
0
0
0
0
0
0
0
0
0
0
0
0
0
0
0
0
0
0
0
0
0
0
0
0
0
0
0
0
0
0
0
0
0
0
0
0
0
0
0
0
0
0
0
0
0
0
0
0
0
0
0
0
0
0
0
0
0
0
0
0
0
0
0
0
0
0
0
0
0
0
0
0
0
0
0
0
0
0
0
0
0
0
0
0
0
0
0
0
0
0
0
0
0
0
0
0
0
0
0
0
0
0
0
0
0
0
0
0
0
0
0
0
0
0
0
0
0
0
0
0
0
0
0
0
0
0
0
0
0
0
0
0
0
0
0
0
0
0
0
0
0
0
0
0
0
0
0
0
0
0
0
0
0
0
0
0
0
0
0
0
0
0
0
0
0
0
0
0
0
0
0
0
0
0
0
0
0
0
0
0
0
0
0
0
0
0
0
0
0
0
0
0
0
0
0
0
0
0
0
0
0
0
0
0
0
0
0
0
0
0
0
0
0
0
0
0
0
0
0
0
0
0
0
0
0
0
0
0
0
0
0
0
0
0
0
0
0
0
0
0
0
0
0
0
0
0
0
0
0
0
0
0
0
0
0
0
0
0
0
0
0
0
0
0
0
0
0
0
0
0
0
0
0
0
0
0
0
0
0
0
0
0
0
0
0
0
0
0
0
0
0
0
0
0
0
0
0
0
0
0
0
0
0
0
0
0
0
0
0
0
0
0
0
0
0
0
0
0
0
0
0
0
0
0
0
0
0
0
0
0
0
0
0
0
0
0
0
0
0
0
0
0
0
0
0
0
0
0
0
0
0
0
0
0
0
0
0
0
0
0
0
0
0
0
0
0
0
0
0
0
0
0
0
0
0
0
0
0
0
0
0
0
0
0
0
0
0
0
0
0
0
0
0
0
0
0
0
0
0
0
0
0
0
0
0
0
0
0
0
0
0
0
0
0
0
0
0
0
0
0
0
0
0
0
0
0
0
0
0
0
0
0
0
0
0
0
0
0
0
0
0
0
0
0
0
0
0
0
0
0
0
0
0
0
0
0
0
0
0
0
0
0
0
0
0
0
0
0
0
0
0
0
0
0
0
0
0
0
0
0
0
0
0
0
0
0
0
0
0
0
0
0
0
0
0
0
0
0
0
0
0
0
0
0
0
0
0
0
0
0
0
0
0
0
0
0
0
0
0
0
0
0
0
0
0
0
0
0
0
0
0
0
0
0
0
0
0
0
0
0
0
0
0
0
0
0
0
0
0
0
0
0
0
0
0
0
0
0
0
0
0
0
