# Supplementary material for: A dataset of 112 ligands for the preconcentration of mercury, uranium, lanthanum and other pollutants and heavy metals in water
Source: Data Brief. 2020 Feb 4;29:105236. doi: 10.1016/j.dib.2020.105236 (PMC7033335; doi:10.1016/j.dib.2020.105236)
Supplement: Multimedia component 98_-Allylthiourea [file mmc98.txt]

Kalib 1	-0.354346
Kalib 2	0.012554
Kalib 3	0.001788
Kalib 4	0.000419
Kalib Square	0.000000
Kalib Fano	0.010361
Channel 1	0
Channel 2	0
Channel 3	0
Channel 4	0
Channel 5	0
Channel 6	0
Channel 7	0
Channel 8	0
Channel 9	0
Channel 10	0
Channel 11	0
Channel 12	0
Channel 13	3
Channel 14	18
Channel 15	75
Channel 16	306
Channel 17	1061
Channel 18	3410
Channel 19	9717
Channel 20	24325
Channel 21	55273
Channel 22	111131
Channel 23	202627
Channel 24	330015
Channel 25	477263
Channel 26	623212
Channel 27	738820
Channel 28	778890
Channel 29	737150
Channel 30	627917
Channel 31	479837
Channel 32	324497
Channel 33	197960
Channel 34	110151
Channel 35	54106
Channel 36	23523
Channel 37	9245
Channel 38	3304
Channel 39	992
Channel 40	288
Channel 41	76
Channel 42	18
Channel 43	5
Channel 44	4
Channel 45	7
Channel 46	8
Channel 47	5
Channel 48	4
Channel 49	7
Channel 50	4
Channel 51	3
Channel 52	0
Channel 53	4
Channel 54	5
Channel 55	3
Channel 56	8
Channel 57	3
Channel 58	1
Channel 59	2
Channel 60	2
Channel 61	6
Channel 62	1
Channel 63	0
Channel 64	2
Channel 65	2
Channel 66	2
Channel 67	2
Channel 68	3
Channel 69	3
Channel 70	6
Channel 71	2
Channel 72	1
Channel 73	0
Channel 74	4
Channel 75	2
Channel 76	1
Channel 77	2
Channel 78	34
Channel 79	56
Channel 80	46
Channel 81	60
Channel 82	63
Channel 83	38
Channel 84	74
Channel 85	55
Channel 86	62
Channel 87	56
Channel 88	50
Channel 89	49
Channel 90	51
Channel 91	63
Channel 92	57
Channel 93	63
Channel 94	51
Channel 95	48
Channel 96	54
Channel 97	55
Channel 98	52
Channel 99	55
Channel 100	62
Channel 101	50
Channel 102	58
Channel 103	54
Channel 104	37
Channel 105	64
Channel 106	55
Channel 107	42
Channel 108	44
Channel 109	44
Channel 110	49
Channel 111	45
Channel 112	41
Channel 113	49
Channel 114	45
Channel 115	38
Channel 116	44
Channel 117	55
Channel 118	50
Channel 119	41
Channel 120	58
Channel 121	63
Channel 122	40
Channel 123	42
Channel 124	65
Channel 125	56
Channel 126	42
Channel 127	37
Channel 128	57
Channel 129	39
Channel 130	39
Channel 131	31
Channel 132	29
Channel 133	33
Channel 134	31
Channel 135	32
Channel 136	35
Channel 137	36
Channel 138	46
Channel 139	34
Channel 140	32
Channel 141	26
Channel 142	27
Channel 143	34
Channel 144	36
Channel 145	26
Channel 146	39
Channel 147	29
Channel 148	28
Channel 149	33
Channel 150	26
Channel 151	31
Channel 152	28
Channel 153	41
Channel 154	25
Channel 155	29
Channel 156	28
Channel 157	25
Channel 158	30
Channel 159	26
Channel 160	24
Channel 161	24
Channel 162	26
Channel 163	27
Channel 164	23
Channel 165	35
Channel 166	35
Channel 167	26
Channel 168	31
Channel 169	24
Channel 170	27
Channel 171	15
Channel 172	28
Channel 173	28
Channel 174	28
Channel 175	24
Channel 176	23
Channel 177	20
Channel 178	25
Channel 179	30
Channel 180	16
Channel 181	38
Channel 182	22
Channel 183	41
Channel 184	33
Channel 185	29
Channel 186	21
Channel 187	35
Channel 188	27
Channel 189	25
Channel 190	33
Channel 191	27
Channel 192	31
Channel 193	31
Channel 194	30
Channel 195	23
Channel 196	28
Channel 197	30
Channel 198	27
Channel 199	25
Channel 200	32
Channel 201	24
Channel 202	30
Channel 203	35
Channel 204	30
Channel 205	49
Channel 206	45
Channel 207	34
Channel 208	46
Channel 209	54
Channel 210	57
Channel 211	66
Channel 212	66
Channel 213	57
Channel 214	53
Channel 215	65
Channel 216	57
Channel 217	44
Channel 218	35
Channel 219	52
Channel 220	49
Channel 221	51
Channel 222	42
Channel 223	29
Channel 224	39
Channel 225	38
Channel 226	36
Channel 227	45
Channel 228	41
Channel 229	33
Channel 230	31
Channel 231	20
Channel 232	32
Channel 233	29
Channel 234	28
Channel 235	28
Channel 236	28
Channel 237	36
Channel 238	41
Channel 239	37
Channel 240	20
Channel 241	26
Channel 242	38
Channel 243	34
Channel 244	45
Channel 245	50
Channel 246	37
Channel 247	45
Channel 248	56
Channel 249	73
Channel 250	94
Channel 251	123
Channel 252	152
Channel 253	184
Channel 254	225
Channel 255	259
Channel 256	319
Channel 257	384
Channel 258	473
Channel 259	592
Channel 260	740
Channel 261	867
Channel 262	992
Channel 263	1118
Channel 264	1230
Channel 265	1209
Channel 266	1132
Channel 267	1036
Channel 268	904
Channel 269	733
Channel 270	565
Channel 271	467
Channel 272	324
Channel 273	220
Channel 274	158
Channel 275	112
Channel 276	98
Channel 277	138
Channel 278	114
Channel 279	122
Channel 280	143
Channel 281	129
Channel 282	131
Channel 283	149
Channel 284	172
Channel 285	140
Channel 286	126
Channel 287	117
Channel 288	92
Channel 289	79
Channel 290	50
Channel 291	36
Channel 292	41
Channel 293	31
Channel 294	29
Channel 295	23
Channel 296	17
Channel 297	22
Channel 298	9
Channel 299	18
Channel 300	13
Channel 301	7
Channel 302	10
Channel 303	15
Channel 304	12
Channel 305	18
Channel 306	12
Channel 307	21
Channel 308	17
Channel 309	18
Channel 310	14
Channel 311	22
Channel 312	26
Channel 313	30
Channel 314	37
Channel 315	45
Channel 316	64
Channel 317	78
Channel 318	108
Channel 319	112
Channel 320	134
Channel 321	177
Channel 322	149
Channel 323	155
Channel 324	143
Channel 325	128
Channel 326	123
Channel 327	105
Channel 328	92
Channel 329	79
Channel 330	75
Channel 331	38
Channel 332	41
Channel 333	24
Channel 334	19
Channel 335	14
Channel 336	21
Channel 337	14
Channel 338	17
Channel 339	9
Channel 340	13
Channel 341	19
Channel 342	21
Channel 343	23
Channel 344	29
Channel 345	23
Channel 346	37
Channel 347	35
Channel 348	34
Channel 349	24
Channel 350	35
Channel 351	37
Channel 352	28
Channel 353	23
Channel 354	24
Channel 355	20
Channel 356	12
Channel 357	19
Channel 358	15
Channel 359	16
Channel 360	8
Channel 361	15
Channel 362	8
Channel 363	9
Channel 364	8
Channel 365	5
Channel 366	10
Channel 367	7
Channel 368	14
Channel 369	9
Channel 370	11
Channel 371	9
Channel 372	10
Channel 373	14
Channel 374	14
Channel 375	14
Channel 376	12
Channel 377	15
Channel 378	17
Channel 379	11
Channel 380	7
Channel 381	10
Channel 382	16
Channel 383	14
Channel 384	11
Channel 385	13
Channel 386	5
Channel 387	12
Channel 388	16
Channel 389	13
Channel 390	13
Channel 391	5
Channel 392	10
Channel 393	9
Channel 394	5
Channel 395	13
Channel 396	16
Channel 397	15
Channel 398	13
Channel 399	9
Channel 400	19
Channel 401	15
Channel 402	11
Channel 403	8
Channel 404	11
Channel 405	9
Channel 406	8
Channel 407	8
Channel 408	11
Channel 409	17
Channel 410	12
Channel 411	11
Channel 412	10
Channel 413	6
Channel 414	9
Channel 415	14
Channel 416	5
Channel 417	22
Channel 418	14
Channel 419	11
Channel 420	5
Channel 421	7
Channel 422	11
Channel 423	8
Channel 424	8
Channel 425	11
Channel 426	10
Channel 427	11
Channel 428	8
Channel 429	16
Channel 430	9
Channel 431	13
Channel 432	10
Channel 433	12
Channel 434	7
Channel 435	13
Channel 436	13
Channel 437	11
Channel 438	9
Channel 439	9
Channel 440	15
Channel 441	12
Channel 442	10
Channel 443	14
Channel 444	11
Channel 445	7
Channel 446	11
Channel 447	11
Channel 448	18
Channel 449	18
Channel 450	14
Channel 451	19
Channel 452	16
Channel 453	25
Channel 454	38
Channel 455	57
Channel 456	49
Channel 457	48
Channel 458	82
Channel 459	80
Channel 460	59
Channel 461	66
Channel 462	74
Channel 463	67
Channel 464	53
Channel 465	47
Channel 466	40
Channel 467	38
Channel 468	31
Channel 469	19
Channel 470	23
Channel 471	13
Channel 472	16
Channel 473	12
Channel 474	13
Channel 475	8
Channel 476	5
Channel 477	11
Channel 478	4
Channel 479	8
Channel 480	9
Channel 481	13
Channel 482	13
Channel 483	7
Channel 484	8
Channel 485	15
Channel 486	9
Channel 487	9
Channel 488	5
Channel 489	8
Channel 490	13
Channel 491	16
Channel 492	12
Channel 493	16
Channel 494	25
Channel 495	22
Channel 496	28
Channel 497	21
Channel 498	23
Channel 499	31
Channel 500	33
Channel 501	26
Channel 502	32
Channel 503	30
Channel 504	30
Channel 505	32
Channel 506	26
Channel 507	17
Channel 508	24
Channel 509	12
Channel 510	24
Channel 511	12
Channel 512	17
Channel 513	7
Channel 514	15
Channel 515	20
Channel 516	7
Channel 517	18
Channel 518	8
Channel 519	16
Channel 520	16
Channel 521	24
Channel 522	14
Channel 523	11
Channel 524	31
Channel 525	26
Channel 526	36
Channel 527	45
Channel 528	49
Channel 529	69
Channel 530	91
Channel 531	110
Channel 532	123
Channel 533	185
Channel 534	213
Channel 535	251
Channel 536	288
Channel 537	322
Channel 538	371
Channel 539	336
Channel 540	339
Channel 541	298
Channel 542	294
Channel 543	273
Channel 544	239
Channel 545	159
Channel 546	153
Channel 547	110
Channel 548	108
Channel 549	67
Channel 550	51
Channel 551	41
Channel 552	31
Channel 553	26
Channel 554	26
Channel 555	11
Channel 556	13
Channel 557	15
Channel 558	10
Channel 559	14
Channel 560	10
Channel 561	6
Channel 562	20
Channel 563	10
Channel 564	12
Channel 565	5
Channel 566	8
Channel 567	12
Channel 568	10
Channel 569	13
Channel 570	9
Channel 571	13
Channel 572	13
Channel 573	13
Channel 574	9
Channel 575	20
Channel 576	23
Channel 577	11
Channel 578	13
Channel 579	26
Channel 580	17
Channel 581	16
Channel 582	24
Channel 583	32
Channel 584	31
Channel 585	38
Channel 586	45
Channel 587	54
Channel 588	60
Channel 589	74
Channel 590	60
Channel 591	57
Channel 592	71
Channel 593	74
Channel 594	71
Channel 595	46
Channel 596	58
Channel 597	52
Channel 598	47
Channel 599	34
Channel 600	26
Channel 601	27
Channel 602	20
Channel 603	19
Channel 604	16
Channel 605	12
Channel 606	15
Channel 607	21
Channel 608	16
Channel 609	22
Channel 610	22
Channel 611	30
Channel 612	29
Channel 613	32
Channel 614	42
Channel 615	43
Channel 616	68
Channel 617	81
Channel 618	88
Channel 619	107
Channel 620	128
Channel 621	168
Channel 622	167
Channel 623	187
Channel 624	219
Channel 625	200
Channel 626	195
Channel 627	193
Channel 628	195
Channel 629	147
Channel 630	145
Channel 631	116
Channel 632	85
Channel 633	71
Channel 634	46
Channel 635	45
Channel 636	31
Channel 637	25
Channel 638	18
Channel 639	13
Channel 640	13
Channel 641	14
Channel 642	11
Channel 643	11
Channel 644	12
Channel 645	15
Channel 646	14
Channel 647	11
Channel 648	7
Channel 649	9
Channel 650	10
Channel 651	13
Channel 652	11
Channel 653	15
Channel 654	11
Channel 655	17
Channel 656	12
Channel 657	19
Channel 658	24
Channel 659	12
Channel 660	15
Channel 661	21
Channel 662	25
Channel 663	30
Channel 664	27
Channel 665	46
Channel 666	51
Channel 667	52
Channel 668	66
Channel 669	62
Channel 670	66
Channel 671	56
Channel 672	67
Channel 673	54
Channel 674	51
Channel 675	48
Channel 676	39
Channel 677	31
Channel 678	45
Channel 679	38
Channel 680	32
Channel 681	42
Channel 682	43
Channel 683	47
Channel 684	53
Channel 685	53
Channel 686	48
Channel 687	47
Channel 688	37
Channel 689	51
Channel 690	41
Channel 691	47
Channel 692	41
Channel 693	42
Channel 694	26
Channel 695	26
Channel 696	30
Channel 697	20
Channel 698	19
Channel 699	22
Channel 700	11
Channel 701	17
Channel 702	12
Channel 703	19
Channel 704	19
Channel 705	19
Channel 706	17
Channel 707	31
Channel 708	33
Channel 709	42
Channel 710	34
Channel 711	49
Channel 712	61
Channel 713	54
Channel 714	54
Channel 715	57
Channel 716	85
Channel 717	66
Channel 718	82
Channel 719	64
Channel 720	66
Channel 721	64
Channel 722	49
Channel 723	51
Channel 724	55
Channel 725	35
Channel 726	39
Channel 727	36
Channel 728	22
Channel 729	25
Channel 730	17
Channel 731	27
Channel 732	15
Channel 733	16
Channel 734	22
Channel 735	22
Channel 736	15
Channel 737	24
Channel 738	19
Channel 739	20
Channel 740	19
Channel 741	11
Channel 742	19
Channel 743	10
Channel 744	12
Channel 745	11
Channel 746	14
Channel 747	24
Channel 748	12
Channel 749	14
Channel 750	15
Channel 751	12
Channel 752	20
Channel 753	10
Channel 754	10
Channel 755	8
Channel 756	19
Channel 757	13
Channel 758	18
Channel 759	13
Channel 760	15
Channel 761	11
Channel 762	12
Channel 763	18
Channel 764	10
Channel 765	19
Channel 766	15
Channel 767	15
Channel 768	12
Channel 769	11
Channel 770	20
Channel 771	7
Channel 772	11
Channel 773	13
Channel 774	9
Channel 775	14
Channel 776	13
Channel 777	12
Channel 778	8
Channel 779	21
Channel 780	14
Channel 781	13
Channel 782	20
Channel 783	12
Channel 784	20
Channel 785	13
Channel 786	19
Channel 787	19
Channel 788	21
Channel 789	20
Channel 790	18
Channel 791	29
Channel 792	31
Channel 793	38
Channel 794	27
Channel 795	30
Channel 796	29
Channel 797	40
Channel 798	44
Channel 799	48
Channel 800	41
Channel 801	37
Channel 802	32
Channel 803	32
Channel 804	45
Channel 805	49
Channel 806	46
Channel 807	38
Channel 808	39
Channel 809	32
Channel 810	30
Channel 811	30
Channel 812	23
Channel 813	24
Channel 814	16
Channel 815	28
Channel 816	13
Channel 817	13
Channel 818	14
Channel 819	16
Channel 820	13
Channel 821	12
Channel 822	18
Channel 823	9
Channel 824	12
Channel 825	10
Channel 826	15
Channel 827	15
Channel 828	11
Channel 829	9
Channel 830	13
Channel 831	17
Channel 832	19
Channel 833	11
Channel 834	11
Channel 835	19
Channel 836	16
Channel 837	9
Channel 838	21
Channel 839	10
Channel 840	15
Channel 841	16
Channel 842	17
Channel 843	15
Channel 844	18
Channel 845	15
Channel 846	19
Channel 847	13
Channel 848	21
Channel 849	13
Channel 850	22
Channel 851	17
Channel 852	12
Channel 853	13
Channel 854	15
Channel 855	15
Channel 856	16
Channel 857	22
Channel 858	17
Channel 859	11
Channel 860	19
Channel 861	10
Channel 862	9
Channel 863	16
Channel 864	22
Channel 865	22
Channel 866	23
Channel 867	10
Channel 868	10
Channel 869	23
Channel 870	22
Channel 871	20
Channel 872	23
Channel 873	15
Channel 874	20
Channel 875	26
Channel 876	19
Channel 877	20
Channel 878	21
Channel 879	24
Channel 880	18
Channel 881	22
Channel 882	9
Channel 883	25
Channel 884	17
Channel 885	16
Channel 886	9
Channel 887	20
Channel 888	13
Channel 889	18
Channel 890	18
Channel 891	18
Channel 892	17
Channel 893	15
Channel 894	15
Channel 895	21
Channel 896	12
Channel 897	25
Channel 898	11
Channel 899	13
Channel 900	15
Channel 901	21
Channel 902	6
Channel 903	13
Channel 904	12
Channel 905	19
Channel 906	28
Channel 907	15
Channel 908	21
Channel 909	13
Channel 910	11
Channel 911	16
Channel 912	14
Channel 913	22
Channel 914	13
Channel 915	19
Channel 916	22
Channel 917	18
Channel 918	14
Channel 919	14
Channel 920	17
Channel 921	17
Channel 922	16
Channel 923	22
Channel 924	15
Channel 925	17
Channel 926	18
Channel 927	19
Channel 928	22
Channel 929	19
Channel 930	20
Channel 931	21
Channel 932	26
Channel 933	25
Channel 934	31
Channel 935	24
Channel 936	32
Channel 937	21
Channel 938	43
Channel 939	37
Channel 940	27
Channel 941	30
Channel 942	25
Channel 943	31
Channel 944	34
Channel 945	43
Channel 946	33
Channel 947	44
Channel 948	34
Channel 949	26
Channel 950	25
Channel 951	40
Channel 952	36
Channel 953	23
Channel 954	27
Channel 955	28
Channel 956	38
Channel 957	26
Channel 958	22
Channel 959	18
Channel 960	28
Channel 961	27
Channel 962	22
Channel 963	23
Channel 964	16
Channel 965	23
Channel 966	30
Channel 967	18
Channel 968	26
Channel 969	24
Channel 970	16
Channel 971	24
Channel 972	21
Channel 973	24
Channel 974	28
Channel 975	22
Channel 976	14
Channel 977	19
Channel 978	15
Channel 979	27
Channel 980	25
Channel 981	20
Channel 982	21
Channel 983	22
Channel 984	14
Channel 985	20
Channel 986	15
Channel 987	16
Channel 988	28
Channel 989	17
Channel 990	18
Channel 991	19
Channel 992	15
Channel 993	15
Channel 994	14
Channel 995	16
Channel 996	15
Channel 997	20
Channel 998	26
Channel 999	15
Channel 1000	25
Channel 1001	22
Channel 1002	13
Channel 1003	16
Channel 1004	15
Channel 1005	23
Channel 1006	17
Channel 1007	18
Channel 1008	20
Channel 1009	18
Channel 1010	20
Channel 1011	21
Channel 1012	19
Channel 1013	14
Channel 1014	16
Channel 1015	22
Channel 1016	22
Channel 1017	21
Channel 1018	18
Channel 1019	19
Channel 1020	17
Channel 1021	16
Channel 1022	21
Channel 1023	18
Channel 1024	19
Channel 1025	32
Channel 1026	27
Channel 1027	34
Channel 1028	18
Channel 1029	24
Channel 1030	22
Channel 1031	33
Channel 1032	32
Channel 1033	22
Channel 1034	42
Channel 1035	32
Channel 1036	23
Channel 1037	26
Channel 1038	35
Channel 1039	26
Channel 1040	34
Channel 1041	28
Channel 1042	17
Channel 1043	33
Channel 1044	24
Channel 1045	29
Channel 1046	30
Channel 1047	25
Channel 1048	18
Channel 1049	20
Channel 1050	18
Channel 1051	17
Channel 1052	30
Channel 1053	21
Channel 1054	31
Channel 1055	19
Channel 1056	15
Channel 1057	23
Channel 1058	16
Channel 1059	17
Channel 1060	28
Channel 1061	14
Channel 1062	31
Channel 1063	22
Channel 1064	17
Channel 1065	21
Channel 1066	16
Channel 1067	24
Channel 1068	21
Channel 1069	22
Channel 1070	32
Channel 1071	34
Channel 1072	22
Channel 1073	31
Channel 1074	16
Channel 1075	24
Channel 1076	21
Channel 1077	15
Channel 1078	20
Channel 1079	19
Channel 1080	24
Channel 1081	14
Channel 1082	30
Channel 1083	21
Channel 1084	33
Channel 1085	27
Channel 1086	28
Channel 1087	29
Channel 1088	16
Channel 1089	36
Channel 1090	35
Channel 1091	29
Channel 1092	27
Channel 1093	34
Channel 1094	29
Channel 1095	25
Channel 1096	24
Channel 1097	29
Channel 1098	31
Channel 1099	29
Channel 1100	32
Channel 1101	35
Channel 1102	31
Channel 1103	29
Channel 1104	23
Channel 1105	39
Channel 1106	35
Channel 1107	39
Channel 1108	37
Channel 1109	21
Channel 1110	29
Channel 1111	35
Channel 1112	24
Channel 1113	31
Channel 1114	27
Channel 1115	35
Channel 1116	31
Channel 1117	42
Channel 1118	29
Channel 1119	29
Channel 1120	24
Channel 1121	36
Channel 1122	25
Channel 1123	26
Channel 1124	35
Channel 1125	26
Channel 1126	22
Channel 1127	34
Channel 1128	44
Channel 1129	27
Channel 1130	30
Channel 1131	41
Channel 1132	29
Channel 1133	38
Channel 1134	29
Channel 1135	35
Channel 1136	25
Channel 1137	28
Channel 1138	26
Channel 1139	21
Channel 1140	27
Channel 1141	33
Channel 1142	30
Channel 1143	23
Channel 1144	41
Channel 1145	31
Channel 1146	39
Channel 1147	41
Channel 1148	42
Channel 1149	31
Channel 1150	28
Channel 1151	38
Channel 1152	35
Channel 1153	48
Channel 1154	44
Channel 1155	36
Channel 1156	44
Channel 1157	30
Channel 1158	42
Channel 1159	53
Channel 1160	51
Channel 1161	39
Channel 1162	46
Channel 1163	50
Channel 1164	34
Channel 1165	48
Channel 1166	47
Channel 1167	45
Channel 1168	53
Channel 1169	59
Channel 1170	55
Channel 1171	47
Channel 1172	45
Channel 1173	54
Channel 1174	45
Channel 1175	66
Channel 1176	52
Channel 1177	51
Channel 1178	49
Channel 1179	51
Channel 1180	52
Channel 1181	58
Channel 1182	52
Channel 1183	50
Channel 1184	69
Channel 1185	52
Channel 1186	69
Channel 1187	61
Channel 1188	50
Channel 1189	68
Channel 1190	62
Channel 1191	63
Channel 1192	77
Channel 1193	60
Channel 1194	70
Channel 1195	80
Channel 1196	76
Channel 1197	70
Channel 1198	80
Channel 1199	90
Channel 1200	62
Channel 1201	63
Channel 1202	77
Channel 1203	82
Channel 1204	75
Channel 1205	86
Channel 1206	83
Channel 1207	99
Channel 1208	88
Channel 1209	83
Channel 1210	92
Channel 1211	112
Channel 1212	98
Channel 1213	105
Channel 1214	99
Channel 1215	124
Channel 1216	109
Channel 1217	107
Channel 1218	126
Channel 1219	109
Channel 1220	112
Channel 1221	128
Channel 1222	112
Channel 1223	123
Channel 1224	130
Channel 1225	162
Channel 1226	152
Channel 1227	117
Channel 1228	144
Channel 1229	152
Channel 1230	144
Channel 1231	187
Channel 1232	158
Channel 1233	144
Channel 1234	188
Channel 1235	171
Channel 1236	184
Channel 1237	167
Channel 1238	184
Channel 1239	172
Channel 1240	205
Channel 1241	221
Channel 1242	197
Channel 1243	201
Channel 1244	220
Channel 1245	224
Channel 1246	232
Channel 1247	241
Channel 1248	244
Channel 1249	260
Channel 1250	238
Channel 1251	293
Channel 1252	277
Channel 1253	291
Channel 1254	324
Channel 1255	335
Channel 1256	328
Channel 1257	354
Channel 1258	327
Channel 1259	363
Channel 1260	382
Channel 1261	369
Channel 1262	367
Channel 1263	399
Channel 1264	420
Channel 1265	427
Channel 1266	427
Channel 1267	428
Channel 1268	442
Channel 1269	453
Channel 1270	480
Channel 1271	494
Channel 1272	510
Channel 1273	506
Channel 1274	505
Channel 1275	577
Channel 1276	517
Channel 1277	553
Channel 1278	544
Channel 1279	537
Channel 1280	532
Channel 1281	570
Channel 1282	599
Channel 1283	591
Channel 1284	576
Channel 1285	599
Channel 1286	598
Channel 1287	630
Channel 1288	608
Channel 1289	602
Channel 1290	625
Channel 1291	624
Channel 1292	607
Channel 1293	624
Channel 1294	587
Channel 1295	670
Channel 1296	638
Channel 1297	691
Channel 1298	653
Channel 1299	672
Channel 1300	667
Channel 1301	617
Channel 1302	644
Channel 1303	649
Channel 1304	670
Channel 1305	678
Channel 1306	704
Channel 1307	741
Channel 1308	745
Channel 1309	732
Channel 1310	805
Channel 1311	853
Channel 1312	804
Channel 1313	944
Channel 1314	922
Channel 1315	972
Channel 1316	1050
Channel 1317	1095
Channel 1318	1117
Channel 1319	1127
Channel 1320	1217
Channel 1321	1211
Channel 1322	1309
Channel 1323	1410
Channel 1324	1444
Channel 1325	1402
Channel 1326	1530
Channel 1327	1636
Channel 1328	1667
Channel 1329	1639
Channel 1330	1773
Channel 1331	1769
Channel 1332	1859
Channel 1333	1817
Channel 1334	1905
Channel 1335	1905
Channel 1336	2002
Channel 1337	2000
Channel 1338	2035
Channel 1339	2147
Channel 1340	2100
Channel 1341	2102
Channel 1342	2108
Channel 1343	2092
Channel 1344	2036
Channel 1345	2153
Channel 1346	2126
Channel 1347	2120
Channel 1348	2108
Channel 1349	2151
Channel 1350	2120
Channel 1351	2177
Channel 1352	2181
Channel 1353	2129
Channel 1354	2150
Channel 1355	2129
Channel 1356	2100
Channel 1357	2100
Channel 1358	2109
Channel 1359	2090
Channel 1360	2077
Channel 1361	2047
Channel 1362	2071
Channel 1363	1994
Channel 1364	2044
Channel 1365	1995
Channel 1366	1959
Channel 1367	1929
Channel 1368	1933
Channel 1369	1876
Channel 1370	1862
Channel 1371	1747
Channel 1372	1854
Channel 1373	1758
Channel 1374	1637
Channel 1375	1678
Channel 1376	1654
Channel 1377	1603
Channel 1378	1645
Channel 1379	1580
Channel 1380	1487
Channel 1381	1396
Channel 1382	1416
Channel 1383	1304
Channel 1384	1253
Channel 1385	1211
Channel 1386	1119
Channel 1387	1060
Channel 1388	1078
Channel 1389	1006
Channel 1390	912
Channel 1391	891
Channel 1392	869
Channel 1393	765
Channel 1394	711
Channel 1395	697
Channel 1396	614
Channel 1397	642
Channel 1398	613
Channel 1399	581
Channel 1400	581
Channel 1401	528
Channel 1402	551
Channel 1403	618
Channel 1404	591
Channel 1405	601
Channel 1406	648
Channel 1407	651
Channel 1408	765
Channel 1409	781
Channel 1410	837
Channel 1411	953
Channel 1412	1001
Channel 1413	1084
Channel 1414	1114
Channel 1415	1152
Channel 1416	1180
Channel 1417	1217
Channel 1418	1337
Channel 1419	1394
Channel 1420	1350
Channel 1421	1307
Channel 1422	1312
Channel 1423	1287
Channel 1424	1295
Channel 1425	1200
Channel 1426	1123
Channel 1427	1065
Channel 1428	915
Channel 1429	856
Channel 1430	743
Channel 1431	722
Channel 1432	610
Channel 1433	529
Channel 1434	451
Channel 1435	367
Channel 1436	359
Channel 1437	299
Channel 1438	273
Channel 1439	220
Channel 1440	192
Channel 1441	178
Channel 1442	181
Channel 1443	144
Channel 1444	142
Channel 1445	141
Channel 1446	136
Channel 1447	141
Channel 1448	139
Channel 1449	110
Channel 1450	140
Channel 1451	123
Channel 1452	125
Channel 1453	146
Channel 1454	131
Channel 1455	164
Channel 1456	155
Channel 1457	149
Channel 1458	163
Channel 1459	172
Channel 1460	160
Channel 1461	198
Channel 1462	180
Channel 1463	185
Channel 1464	185
Channel 1465	193
Channel 1466	192
Channel 1467	207
Channel 1468	192
Channel 1469	225
Channel 1470	230
Channel 1471	245
Channel 1472	243
Channel 1473	250
Channel 1474	273
Channel 1475	280
Channel 1476	289
Channel 1477	281
Channel 1478	314
Channel 1479	261
Channel 1480	303
Channel 1481	290
Channel 1482	309
Channel 1483	345
Channel 1484	366
Channel 1485	322
Channel 1486	324
Channel 1487	383
Channel 1488	353
Channel 1489	359
Channel 1490	357
Channel 1491	373
Channel 1492	372
Channel 1493	411
Channel 1494	397
Channel 1495	380
Channel 1496	345
Channel 1497	390
Channel 1498	345
Channel 1499	343
Channel 1500	338
Channel 1501	349
Channel 1502	371
Channel 1503	381
Channel 1504	355
Channel 1505	367
Channel 1506	347
Channel 1507	347
Channel 1508	368
Channel 1509	360
Channel 1510	341
Channel 1511	328
Channel 1512	374
Channel 1513	355
Channel 1514	309
Channel 1515	342
Channel 1516	345
Channel 1517	298
Channel 1518	337
Channel 1519	346
Channel 1520	329
Channel 1521	290
Channel 1522	330
Channel 1523	294
Channel 1524	326
Channel 1525	322
Channel 1526	321
Channel 1527	313
Channel 1528	298
Channel 1529	298
Channel 1530	297
Channel 1531	264
Channel 1532	266
Channel 1533	276
Channel 1534	265
Channel 1535	282
Channel 1536	272
Channel 1537	260
Channel 1538	284
Channel 1539	257
Channel 1540	249
Channel 1541	226
Channel 1542	251
Channel 1543	223
Channel 1544	236
Channel 1545	206
Channel 1546	205
Channel 1547	204
Channel 1548	188
Channel 1549	198
Channel 1550	199
Channel 1551	201
Channel 1552	187
Channel 1553	171
Channel 1554	169
Channel 1555	175
Channel 1556	152
Channel 1557	144
Channel 1558	169
Channel 1559	142
Channel 1560	133
Channel 1561	126
Channel 1562	138
Channel 1563	134
Channel 1564	110
Channel 1565	118
Channel 1566	95
Channel 1567	114
Channel 1568	109
Channel 1569	99
Channel 1570	101
Channel 1571	84
Channel 1572	102
Channel 1573	104
Channel 1574	88
Channel 1575	101
Channel 1576	125
Channel 1577	100
Channel 1578	130
Channel 1579	137
Channel 1580	160
Channel 1581	171
Channel 1582	202
Channel 1583	172
Channel 1584	216
Channel 1585	226
Channel 1586	240
Channel 1587	284
Channel 1588	259
Channel 1589	310
Channel 1590	281
Channel 1591	317
Channel 1592	329
Channel 1593	329
Channel 1594	304
Channel 1595	324
Channel 1596	286
Channel 1597	240
Channel 1598	271
Channel 1599	254
Channel 1600	226
Channel 1601	196
Channel 1602	181
Channel 1603	171
Channel 1604	131
Channel 1605	124
Channel 1606	105
Channel 1607	79
Channel 1608	88
Channel 1609	77
Channel 1610	69
Channel 1611	53
Channel 1612	54
Channel 1613	77
Channel 1614	60
Channel 1615	74
Channel 1616	50
Channel 1617	53
Channel 1618	52
Channel 1619	63
Channel 1620	60
Channel 1621	66
Channel 1622	61
Channel 1623	82
Channel 1624	74
Channel 1625	44
Channel 1626	53
Channel 1627	30
Channel 1628	35
Channel 1629	44
Channel 1630	47
Channel 1631	38
Channel 1632	47
Channel 1633	31
Channel 1634	24
Channel 1635	21
Channel 1636	21
Channel 1637	24
Channel 1638	13
Channel 1639	22
Channel 1640	14
Channel 1641	15
Channel 1642	15
Channel 1643	21
Channel 1644	23
Channel 1645	12
Channel 1646	8
Channel 1647	18
Channel 1648	11
Channel 1649	12
Channel 1650	13
Channel 1651	15
Channel 1652	9
Channel 1653	8
Channel 1654	11
Channel 1655	20
Channel 1656	14
Channel 1657	17
Channel 1658	18
Channel 1659	19
Channel 1660	13
Channel 1661	22
Channel 1662	16
Channel 1663	16
Channel 1664	15
Channel 1665	16
Channel 1666	15
Channel 1667	7
Channel 1668	7
Channel 1669	15
Channel 1670	12
Channel 1671	14
Channel 1672	20
Channel 1673	19
Channel 1674	15
Channel 1675	11
Channel 1676	23
Channel 1677	18
Channel 1678	17
Channel 1679	12
Channel 1680	24
Channel 1681	22
Channel 1682	26
Channel 1683	29
Channel 1684	41
Channel 1685	36
Channel 1686	46
Channel 1687	79
Channel 1688	53
Channel 1689	86
Channel 1690	102
Channel 1691	153
Channel 1692	167
Channel 1693	171
Channel 1694	240
Channel 1695	243
Channel 1696	298
Channel 1697	316
Channel 1698	381
Channel 1699	455
Channel 1700	476
Channel 1701	537
Channel 1702	581
Channel 1703	644
Channel 1704	704
Channel 1705	771
Channel 1706	787
Channel 1707	869
Channel 1708	867
Channel 1709	1024
Channel 1710	988
Channel 1711	1029
Channel 1712	1065
Channel 1713	1040
Channel 1714	1118
Channel 1715	1116
Channel 1716	1086
Channel 1717	1111
Channel 1718	1090
Channel 1719	1109
Channel 1720	981
Channel 1721	942
Channel 1722	834
Channel 1723	777
Channel 1724	772
Channel 1725	680
Channel 1726	646
Channel 1727	543
Channel 1728	472
Channel 1729	366
Channel 1730	342
Channel 1731	290
Channel 1732	220
Channel 1733	192
Channel 1734	165
Channel 1735	121
Channel 1736	110
Channel 1737	94
Channel 1738	66
Channel 1739	51
Channel 1740	49
Channel 1741	35
Channel 1742	28
Channel 1743	25
Channel 1744	27
Channel 1745	22
Channel 1746	18
Channel 1747	12
Channel 1748	11
Channel 1749	13
Channel 1750	9
Channel 1751	9
Channel 1752	15
Channel 1753	11
Channel 1754	9
Channel 1755	16
Channel 1756	11
Channel 1757	15
Channel 1758	13
Channel 1759	2
Channel 1760	7
Channel 1761	15
Channel 1762	14
Channel 1763	11
Channel 1764	7
Channel 1765	10
Channel 1766	12
Channel 1767	14
Channel 1768	10
Channel 1769	11
Channel 1770	10
Channel 1771	11
Channel 1772	14
Channel 1773	18
Channel 1774	13
Channel 1775	16
Channel 1776	13
Channel 1777	18
Channel 1778	18
Channel 1779	7
Channel 1780	16
Channel 1781	10
Channel 1782	12
Channel 1783	15
Channel 1784	9
Channel 1785	8
Channel 1786	9
Channel 1787	13
Channel 1788	7
Channel 1789	17
Channel 1790	9
Channel 1791	15
Channel 1792	11
Channel 1793	11
Channel 1794	15
Channel 1795	5
Channel 1796	13
Channel 1797	11
Channel 1798	5
Channel 1799	17
Channel 1800	19
Channel 1801	9
Channel 1802	12
Channel 1803	10
Channel 1804	11
Channel 1805	15
Channel 1806	12
Channel 1807	7
Channel 1808	13
Channel 1809	14
Channel 1810	5
Channel 1811	13
Channel 1812	11
Channel 1813	11
Channel 1814	8
Channel 1815	11
Channel 1816	12
Channel 1817	7
Channel 1818	8
Channel 1819	12
Channel 1820	7
Channel 1821	10
Channel 1822	10
Channel 1823	16
Channel 1824	7
Channel 1825	10
Channel 1826	14
Channel 1827	15
Channel 1828	10
Channel 1829	13
Channel 1830	10
Channel 1831	5
Channel 1832	14
Channel 1833	10
Channel 1834	12
Channel 1835	9
Channel 1836	3
Channel 1837	9
Channel 1838	10
Channel 1839	8
Channel 1840	14
Channel 1841	10
Channel 1842	11
Channel 1843	9
Channel 1844	6
Channel 1845	8
Channel 1846	4
Channel 1847	23
Channel 1848	5
Channel 1849	10
Channel 1850	12
Channel 1851	14
Channel 1852	12
Channel 1853	9
Channel 1854	15
Channel 1855	11
Channel 1856	13
Channel 1857	12
Channel 1858	12
Channel 1859	9
Channel 1860	14
Channel 1861	11
Channel 1862	12
Channel 1863	15
Channel 1864	13
Channel 1865	10
Channel 1866	16
Channel 1867	7
Channel 1868	10
Channel 1869	15
Channel 1870	14
Channel 1871	17
Channel 1872	14
Channel 1873	12
Channel 1874	11
Channel 1875	19
Channel 1876	9
Channel 1877	13
Channel 1878	12
Channel 1879	12
Channel 1880	12
Channel 1881	15
Channel 1882	21
Channel 1883	21
Channel 1884	14
Channel 1885	16
Channel 1886	15
Channel 1887	8
Channel 1888	12
Channel 1889	13
Channel 1890	14
Channel 1891	18
Channel 1892	13
Channel 1893	12
Channel 1894	12
Channel 1895	10
Channel 1896	16
Channel 1897	18
Channel 1898	15
Channel 1899	12
Channel 1900	18
Channel 1901	22
Channel 1902	22
Channel 1903	16
Channel 1904	24
Channel 1905	23
Channel 1906	22
Channel 1907	31
Channel 1908	41
Channel 1909	35
Channel 1910	42
Channel 1911	58
Channel 1912	66
Channel 1913	83
Channel 1914	101
Channel 1915	101
Channel 1916	128
Channel 1917	145
Channel 1918	193
Channel 1919	186
Channel 1920	205
Channel 1921	220
Channel 1922	230
Channel 1923	257
Channel 1924	264
Channel 1925	271
Channel 1926	293
Channel 1927	280
Channel 1928	281
Channel 1929	317
Channel 1930	314
Channel 1931	284
Channel 1932	248
Channel 1933	245
Channel 1934	262
Channel 1935	222
Channel 1936	223
Channel 1937	168
Channel 1938	151
Channel 1939	160
Channel 1940	124
Channel 1941	126
Channel 1942	103
Channel 1943	69
Channel 1944	56
Channel 1945	66
Channel 1946	55
Channel 1947	51
Channel 1948	32
Channel 1949	42
Channel 1950	32
Channel 1951	31
Channel 1952	39
Channel 1953	30
Channel 1954	23
Channel 1955	33
Channel 1956	29
Channel 1957	34
Channel 1958	45
Channel 1959	40
Channel 1960	43
Channel 1961	52
Channel 1962	66
Channel 1963	51
Channel 1964	46
Channel 1965	58
Channel 1966	58
Channel 1967	68
Channel 1968	53
Channel 1969	51
Channel 1970	55
Channel 1971	50
Channel 1972	46
Channel 1973	43
Channel 1974	46
Channel 1975	28
Channel 1976	23
Channel 1977	36
Channel 1978	25
Channel 1979	29
Channel 1980	21
Channel 1981	20
Channel 1982	16
Channel 1983	13
Channel 1984	14
Channel 1985	11
Channel 1986	9
Channel 1987	9
Channel 1988	11
Channel 1989	12
Channel 1990	7
Channel 1991	8
Channel 1992	7
Channel 1993	1
Channel 1994	8
[truncated: 2,102 more rows]
