# Supplementary material for: A dataset of 112 ligands for the preconcentration of mercury, uranium, lanthanum and other pollutants and heavy metals in water
Source: Data Brief. 2020 Feb 4;29:105236. doi: 10.1016/j.dib.2020.105236 (PMC7033335; doi:10.1016/j.dib.2020.105236)
Supplement: Multimedia component 99_Menthol [file mmc99.txt]

Kalib 1	-0.354346
Kalib 2	0.012554
Kalib 3	0.001788
Kalib 4	0.000419
Kalib Square	0.000000
Kalib Fano	0.010361
Channel 1	0
Channel 2	0
Channel 3	0
Channel 4	0
Channel 5	0
Channel 6	0
Channel 7	0
Channel 8	0
Channel 9	1
Channel 10	0
Channel 11	1
Channel 12	0
Channel 13	4
Channel 14	19
Channel 15	83
Channel 16	283
Channel 17	1089
Channel 18	3454
Channel 19	9934
Channel 20	24149
Channel 21	55548
Channel 22	110686
Channel 23	202151
Channel 24	329536
Channel 25	476605
Channel 26	626607
Channel 27	739530
Channel 28	781067
Channel 29	737713
Channel 30	628452
Channel 31	478640
Channel 32	323907
Channel 33	197799
Channel 34	109281
Channel 35	53291
Channel 36	22879
Channel 37	9091
Channel 38	3252
Channel 39	986
Channel 40	291
Channel 41	88
Channel 42	29
Channel 43	12
Channel 44	12
Channel 45	3
Channel 46	3
Channel 47	7
Channel 48	8
Channel 49	7
Channel 50	4
Channel 51	5
Channel 52	6
Channel 53	4
Channel 54	5
Channel 55	1
Channel 56	1
Channel 57	4
Channel 58	4
Channel 59	5
Channel 60	1
Channel 61	3
Channel 62	2
Channel 63	5
Channel 64	2
Channel 65	4
Channel 66	3
Channel 67	1
Channel 68	2
Channel 69	2
Channel 70	2
Channel 71	1
Channel 72	1
Channel 73	2
Channel 74	1
Channel 75	0
Channel 76	1
Channel 77	4
Channel 78	42
Channel 79	49
Channel 80	61
Channel 81	59
Channel 82	68
Channel 83	68
Channel 84	59
Channel 85	59
Channel 86	65
Channel 87	48
Channel 88	63
Channel 89	60
Channel 90	62
Channel 91	49
Channel 92	51
Channel 93	55
Channel 94	65
Channel 95	72
Channel 96	48
Channel 97	43
Channel 98	58
Channel 99	51
Channel 100	48
Channel 101	45
Channel 102	62
Channel 103	50
Channel 104	49
Channel 105	56
Channel 106	63
Channel 107	47
Channel 108	51
Channel 109	49
Channel 110	50
Channel 111	45
Channel 112	46
Channel 113	40
Channel 114	42
Channel 115	46
Channel 116	44
Channel 117	50
Channel 118	54
Channel 119	62
Channel 120	53
Channel 121	66
Channel 122	53
Channel 123	48
Channel 124	46
Channel 125	50
Channel 126	47
Channel 127	69
Channel 128	55
Channel 129	40
Channel 130	37
Channel 131	41
Channel 132	33
Channel 133	48
Channel 134	31
Channel 135	38
Channel 136	38
Channel 137	33
Channel 138	40
Channel 139	29
Channel 140	29
Channel 141	36
Channel 142	49
Channel 143	31
Channel 144	35
Channel 145	35
Channel 146	36
Channel 147	37
Channel 148	38
Channel 149	35
Channel 150	35
Channel 151	31
Channel 152	31
Channel 153	23
Channel 154	36
Channel 155	25
Channel 156	35
Channel 157	30
Channel 158	26
Channel 159	34
Channel 160	33
Channel 161	28
Channel 162	40
Channel 163	29
Channel 164	31
Channel 165	37
Channel 166	24
Channel 167	28
Channel 168	24
Channel 169	31
Channel 170	36
Channel 171	27
Channel 172	23
Channel 173	21
Channel 174	23
Channel 175	28
Channel 176	21
Channel 177	26
Channel 178	35
Channel 179	31
Channel 180	23
Channel 181	30
Channel 182	30
Channel 183	39
Channel 184	27
Channel 185	35
Channel 186	33
Channel 187	36
Channel 188	30
Channel 189	31
Channel 190	33
Channel 191	30
Channel 192	32
Channel 193	16
Channel 194	34
Channel 195	18
Channel 196	29
Channel 197	31
Channel 198	28
Channel 199	34
Channel 200	26
Channel 201	29
Channel 202	35
Channel 203	29
Channel 204	29
Channel 205	30
Channel 206	17
Channel 207	37
Channel 208	50
Channel 209	55
Channel 210	48
Channel 211	62
Channel 212	73
Channel 213	62
Channel 214	60
Channel 215	62
Channel 216	69
Channel 217	55
Channel 218	45
Channel 219	54
Channel 220	69
Channel 221	55
Channel 222	49
Channel 223	40
Channel 224	50
Channel 225	76
Channel 226	47
Channel 227	30
Channel 228	44
Channel 229	39
Channel 230	33
Channel 231	36
Channel 232	27
Channel 233	40
Channel 234	35
Channel 235	25
Channel 236	30
Channel 237	30
Channel 238	35
Channel 239	29
Channel 240	27
Channel 241	25
Channel 242	33
Channel 243	36
Channel 244	37
Channel 245	39
Channel 246	33
Channel 247	64
Channel 248	68
Channel 249	94
Channel 250	116
Channel 251	129
Channel 252	155
Channel 253	187
Channel 254	208
Channel 255	270
Channel 256	281
Channel 257	397
Channel 258	490
Channel 259	552
Channel 260	735
Channel 261	920
Channel 262	984
Channel 263	1114
Channel 264	1209
Channel 265	1206
Channel 266	1135
Channel 267	1059
Channel 268	891
Channel 269	749
Channel 270	549
Channel 271	423
Channel 272	317
Channel 273	235
Channel 274	174
Channel 275	132
Channel 276	108
Channel 277	108
Channel 278	101
Channel 279	107
Channel 280	132
Channel 281	127
Channel 282	160
Channel 283	161
Channel 284	141
Channel 285	153
Channel 286	109
Channel 287	121
Channel 288	86
Channel 289	71
Channel 290	47
Channel 291	50
Channel 292	37
Channel 293	31
Channel 294	28
Channel 295	28
Channel 296	22
Channel 297	18
Channel 298	15
Channel 299	10
Channel 300	17
Channel 301	17
Channel 302	17
Channel 303	17
Channel 304	10
Channel 305	16
Channel 306	16
Channel 307	12
Channel 308	10
Channel 309	19
Channel 310	15
Channel 311	26
Channel 312	23
Channel 313	20
Channel 314	47
Channel 315	56
Channel 316	69
Channel 317	83
Channel 318	129
Channel 319	123
Channel 320	172
Channel 321	140
Channel 322	182
Channel 323	205
Channel 324	209
Channel 325	163
Channel 326	146
Channel 327	144
Channel 328	92
Channel 329	91
Channel 330	80
Channel 331	58
Channel 332	38
Channel 333	30
Channel 334	27
Channel 335	24
Channel 336	18
Channel 337	26
Channel 338	18
Channel 339	19
Channel 340	24
Channel 341	28
Channel 342	25
Channel 343	21
Channel 344	23
Channel 345	32
Channel 346	38
Channel 347	40
Channel 348	35
Channel 349	26
Channel 350	32
Channel 351	32
Channel 352	25
Channel 353	19
Channel 354	24
Channel 355	27
Channel 356	14
Channel 357	19
Channel 358	20
Channel 359	16
Channel 360	10
Channel 361	12
Channel 362	8
Channel 363	9
Channel 364	12
Channel 365	12
Channel 366	14
Channel 367	16
Channel 368	9
Channel 369	12
Channel 370	14
Channel 371	16
Channel 372	15
Channel 373	11
Channel 374	9
Channel 375	18
Channel 376	8
Channel 377	11
Channel 378	16
Channel 379	8
Channel 380	11
Channel 381	13
Channel 382	20
Channel 383	7
Channel 384	5
Channel 385	17
Channel 386	15
Channel 387	13
Channel 388	9
Channel 389	8
Channel 390	6
Channel 391	6
Channel 392	13
Channel 393	22
Channel 394	13
Channel 395	17
Channel 396	16
Channel 397	7
Channel 398	12
Channel 399	13
Channel 400	13
Channel 401	22
Channel 402	5
Channel 403	8
Channel 404	12
Channel 405	7
Channel 406	17
Channel 407	10
Channel 408	12
Channel 409	14
Channel 410	11
Channel 411	10
Channel 412	6
Channel 413	16
Channel 414	19
Channel 415	14
Channel 416	18
Channel 417	11
Channel 418	21
Channel 419	7
Channel 420	5
Channel 421	10
Channel 422	7
Channel 423	12
Channel 424	7
Channel 425	11
Channel 426	17
Channel 427	13
Channel 428	10
Channel 429	17
Channel 430	7
Channel 431	18
Channel 432	15
Channel 433	11
Channel 434	15
Channel 435	12
Channel 436	10
Channel 437	21
Channel 438	8
Channel 439	9
Channel 440	11
Channel 441	14
Channel 442	7
Channel 443	8
Channel 444	15
Channel 445	15
Channel 446	20
Channel 447	10
Channel 448	10
Channel 449	16
Channel 450	18
Channel 451	16
Channel 452	26
Channel 453	32
Channel 454	41
Channel 455	35
Channel 456	43
Channel 457	54
Channel 458	71
Channel 459	71
Channel 460	80
Channel 461	48
Channel 462	74
Channel 463	67
Channel 464	49
Channel 465	49
Channel 466	41
Channel 467	21
Channel 468	32
Channel 469	24
Channel 470	23
Channel 471	12
Channel 472	19
Channel 473	9
Channel 474	11
Channel 475	7
Channel 476	14
Channel 477	11
Channel 478	11
Channel 479	13
Channel 480	5
Channel 481	12
Channel 482	10
Channel 483	13
Channel 484	9
Channel 485	9
Channel 486	14
Channel 487	9
Channel 488	10
Channel 489	11
Channel 490	9
Channel 491	10
Channel 492	22
Channel 493	22
Channel 494	23
Channel 495	23
Channel 496	14
Channel 497	23
Channel 498	28
Channel 499	41
Channel 500	28
Channel 501	35
Channel 502	34
Channel 503	29
Channel 504	36
Channel 505	26
Channel 506	19
Channel 507	25
Channel 508	26
Channel 509	34
Channel 510	10
Channel 511	14
Channel 512	15
Channel 513	18
Channel 514	13
Channel 515	12
Channel 516	20
Channel 517	18
Channel 518	10
Channel 519	16
Channel 520	14
Channel 521	21
Channel 522	10
Channel 523	29
Channel 524	29
Channel 525	34
Channel 526	21
Channel 527	53
Channel 528	66
Channel 529	78
Channel 530	95
Channel 531	112
Channel 532	137
Channel 533	171
Channel 534	231
Channel 535	261
Channel 536	286
Channel 537	319
Channel 538	352
Channel 539	345
Channel 540	328
Channel 541	322
Channel 542	291
Channel 543	269
Channel 544	237
Channel 545	177
Channel 546	151
Channel 547	134
Channel 548	85
Channel 549	79
Channel 550	42
Channel 551	23
Channel 552	27
Channel 553	26
Channel 554	17
Channel 555	19
Channel 556	7
Channel 557	8
Channel 558	17
Channel 559	12
Channel 560	10
Channel 561	7
Channel 562	14
Channel 563	13
Channel 564	11
Channel 565	10
Channel 566	11
Channel 567	20
Channel 568	11
Channel 569	12
Channel 570	12
Channel 571	18
Channel 572	13
Channel 573	10
Channel 574	14
Channel 575	12
Channel 576	15
Channel 577	15
Channel 578	29
Channel 579	16
Channel 580	18
Channel 581	30
Channel 582	36
Channel 583	31
Channel 584	38
Channel 585	40
Channel 586	49
Channel 587	61
Channel 588	57
Channel 589	75
Channel 590	72
Channel 591	63
Channel 592	73
Channel 593	60
Channel 594	75
Channel 595	59
Channel 596	75
Channel 597	44
Channel 598	41
Channel 599	35
Channel 600	32
Channel 601	29
Channel 602	25
Channel 603	25
Channel 604	21
Channel 605	16
Channel 606	17
Channel 607	16
Channel 608	20
Channel 609	22
Channel 610	24
Channel 611	21
Channel 612	38
Channel 613	28
Channel 614	42
Channel 615	53
Channel 616	59
Channel 617	104
Channel 618	117
Channel 619	134
Channel 620	176
Channel 621	187
Channel 622	214
Channel 623	207
Channel 624	194
Channel 625	232
Channel 626	218
Channel 627	212
Channel 628	175
Channel 629	180
Channel 630	149
Channel 631	112
Channel 632	93
Channel 633	83
Channel 634	57
Channel 635	52
Channel 636	41
Channel 637	21
Channel 638	22
Channel 639	19
Channel 640	19
Channel 641	25
Channel 642	17
Channel 643	15
Channel 644	18
Channel 645	13
Channel 646	12
Channel 647	18
Channel 648	13
Channel 649	8
Channel 650	11
Channel 651	17
Channel 652	17
Channel 653	15
Channel 654	9
Channel 655	17
Channel 656	21
Channel 657	11
Channel 658	18
Channel 659	20
Channel 660	22
Channel 661	23
Channel 662	22
Channel 663	25
Channel 664	22
Channel 665	34
Channel 666	40
Channel 667	34
Channel 668	32
Channel 669	32
Channel 670	31
Channel 671	42
Channel 672	44
Channel 673	36
Channel 674	33
Channel 675	22
Channel 676	32
Channel 677	36
Channel 678	34
Channel 679	37
Channel 680	34
Channel 681	37
Channel 682	49
Channel 683	48
Channel 684	47
Channel 685	60
Channel 686	65
Channel 687	63
Channel 688	51
Channel 689	53
Channel 690	39
Channel 691	49
Channel 692	47
Channel 693	44
Channel 694	32
Channel 695	26
Channel 696	38
Channel 697	23
Channel 698	16
Channel 699	19
Channel 700	20
Channel 701	20
Channel 702	18
Channel 703	26
Channel 704	22
Channel 705	24
Channel 706	18
Channel 707	31
Channel 708	31
Channel 709	30
Channel 710	38
Channel 711	50
Channel 712	55
Channel 713	52
Channel 714	76
Channel 715	56
Channel 716	80
Channel 717	73
Channel 718	80
Channel 719	66
Channel 720	71
Channel 721	62
Channel 722	56
Channel 723	47
Channel 724	48
Channel 725	36
Channel 726	20
Channel 727	34
Channel 728	27
Channel 729	17
Channel 730	24
Channel 731	14
Channel 732	23
Channel 733	21
Channel 734	18
Channel 735	20
Channel 736	21
Channel 737	14
Channel 738	15
Channel 739	19
Channel 740	17
Channel 741	22
Channel 742	9
Channel 743	16
Channel 744	15
Channel 745	18
Channel 746	17
Channel 747	10
Channel 748	12
Channel 749	16
Channel 750	16
Channel 751	13
Channel 752	15
Channel 753	12
Channel 754	13
Channel 755	15
Channel 756	8
Channel 757	20
Channel 758	12
Channel 759	16
Channel 760	18
Channel 761	15
Channel 762	14
Channel 763	13
Channel 764	17
Channel 765	11
Channel 766	12
Channel 767	12
Channel 768	13
Channel 769	17
Channel 770	16
Channel 771	16
Channel 772	18
Channel 773	9
Channel 774	13
Channel 775	14
Channel 776	16
Channel 777	12
Channel 778	19
Channel 779	18
Channel 780	14
Channel 781	15
Channel 782	16
Channel 783	8
Channel 784	22
Channel 785	21
Channel 786	19
Channel 787	25
Channel 788	15
Channel 789	22
Channel 790	21
Channel 791	17
Channel 792	24
Channel 793	22
Channel 794	28
Channel 795	20
Channel 796	23
Channel 797	30
Channel 798	25
Channel 799	29
Channel 800	25
Channel 801	23
Channel 802	20
Channel 803	21
Channel 804	24
Channel 805	22
Channel 806	25
Channel 807	30
Channel 808	21
Channel 809	29
Channel 810	15
Channel 811	20
Channel 812	19
Channel 813	22
Channel 814	24
Channel 815	18
Channel 816	6
Channel 817	8
Channel 818	13
Channel 819	15
Channel 820	24
Channel 821	11
Channel 822	22
Channel 823	15
Channel 824	15
Channel 825	15
Channel 826	11
Channel 827	13
Channel 828	11
Channel 829	17
Channel 830	23
Channel 831	20
Channel 832	14
Channel 833	18
Channel 834	13
Channel 835	15
Channel 836	20
Channel 837	18
Channel 838	12
Channel 839	19
Channel 840	14
Channel 841	13
Channel 842	16
Channel 843	25
Channel 844	21
Channel 845	12
Channel 846	19
Channel 847	7
Channel 848	13
Channel 849	13
Channel 850	22
Channel 851	16
Channel 852	26
Channel 853	12
Channel 854	18
Channel 855	18
Channel 856	9
Channel 857	17
Channel 858	13
Channel 859	13
Channel 860	21
Channel 861	19
Channel 862	15
Channel 863	11
Channel 864	21
Channel 865	11
Channel 866	20
Channel 867	23
Channel 868	36
Channel 869	27
Channel 870	18
Channel 871	26
Channel 872	26
Channel 873	16
Channel 874	16
Channel 875	15
Channel 876	16
Channel 877	26
Channel 878	15
Channel 879	13
Channel 880	13
Channel 881	12
Channel 882	17
Channel 883	20
Channel 884	14
Channel 885	16
Channel 886	17
Channel 887	20
Channel 888	18
Channel 889	14
Channel 890	21
Channel 891	26
Channel 892	19
Channel 893	23
Channel 894	19
Channel 895	22
Channel 896	16
Channel 897	16
Channel 898	17
Channel 899	12
Channel 900	25
Channel 901	14
Channel 902	14
Channel 903	13
Channel 904	24
Channel 905	20
Channel 906	19
Channel 907	13
Channel 908	15
Channel 909	17
Channel 910	15
Channel 911	18
Channel 912	16
Channel 913	17
Channel 914	21
Channel 915	19
Channel 916	13
Channel 917	25
Channel 918	15
Channel 919	22
Channel 920	16
Channel 921	26
Channel 922	14
Channel 923	14
Channel 924	16
Channel 925	15
Channel 926	15
Channel 927	15
Channel 928	15
Channel 929	24
Channel 930	19
Channel 931	18
Channel 932	24
Channel 933	23
Channel 934	17
Channel 935	24
Channel 936	23
Channel 937	14
Channel 938	22
Channel 939	24
Channel 940	21
Channel 941	20
Channel 942	22
Channel 943	28
Channel 944	20
Channel 945	32
Channel 946	22
Channel 947	19
Channel 948	17
Channel 949	20
Channel 950	24
Channel 951	26
Channel 952	17
Channel 953	16
Channel 954	24
Channel 955	29
Channel 956	23
Channel 957	21
Channel 958	18
Channel 959	16
Channel 960	16
Channel 961	16
Channel 962	29
Channel 963	15
Channel 964	15
Channel 965	25
Channel 966	17
Channel 967	21
Channel 968	16
Channel 969	19
Channel 970	25
Channel 971	26
Channel 972	32
Channel 973	14
Channel 974	25
Channel 975	19
Channel 976	25
Channel 977	27
Channel 978	36
Channel 979	29
Channel 980	23
Channel 981	21
Channel 982	20
Channel 983	22
Channel 984	29
Channel 985	37
Channel 986	28
Channel 987	25
Channel 988	20
Channel 989	25
Channel 990	14
Channel 991	18
Channel 992	17
Channel 993	17
Channel 994	19
Channel 995	19
Channel 996	16
Channel 997	26
Channel 998	17
Channel 999	16
Channel 1000	12
Channel 1001	24
Channel 1002	27
Channel 1003	21
Channel 1004	22
Channel 1005	17
Channel 1006	27
Channel 1007	14
Channel 1008	21
Channel 1009	18
Channel 1010	24
Channel 1011	25
Channel 1012	24
Channel 1013	25
Channel 1014	19
Channel 1015	22
Channel 1016	23
Channel 1017	28
Channel 1018	21
Channel 1019	24
Channel 1020	19
Channel 1021	23
Channel 1022	20
Channel 1023	19
Channel 1024	25
Channel 1025	22
Channel 1026	21
Channel 1027	24
Channel 1028	22
Channel 1029	30
Channel 1030	22
Channel 1031	38
Channel 1032	24
Channel 1033	22
Channel 1034	29
Channel 1035	24
Channel 1036	26
Channel 1037	32
Channel 1038	25
Channel 1039	23
Channel 1040	32
Channel 1041	36
Channel 1042	27
Channel 1043	36
Channel 1044	28
Channel 1045	27
Channel 1046	29
Channel 1047	18
Channel 1048	27
Channel 1049	24
Channel 1050	21
Channel 1051	26
Channel 1052	21
Channel 1053	26
Channel 1054	24
Channel 1055	20
Channel 1056	25
Channel 1057	32
Channel 1058	14
Channel 1059	19
Channel 1060	24
Channel 1061	24
Channel 1062	26
Channel 1063	23
Channel 1064	27
Channel 1065	15
Channel 1066	22
Channel 1067	31
Channel 1068	27
Channel 1069	14
Channel 1070	20
Channel 1071	27
Channel 1072	28
Channel 1073	36
Channel 1074	19
Channel 1075	33
Channel 1076	26
Channel 1077	23
Channel 1078	32
Channel 1079	21
Channel 1080	14
Channel 1081	19
Channel 1082	36
Channel 1083	26
Channel 1084	17
Channel 1085	21
Channel 1086	32
Channel 1087	18
Channel 1088	28
Channel 1089	33
Channel 1090	22
Channel 1091	28
Channel 1092	23
Channel 1093	25
Channel 1094	30
Channel 1095	29
Channel 1096	35
Channel 1097	36
Channel 1098	21
Channel 1099	26
Channel 1100	34
Channel 1101	37
Channel 1102	30
Channel 1103	32
Channel 1104	30
Channel 1105	34
Channel 1106	25
Channel 1107	24
Channel 1108	23
Channel 1109	30
Channel 1110	29
Channel 1111	34
Channel 1112	38
Channel 1113	33
Channel 1114	27
Channel 1115	37
Channel 1116	29
Channel 1117	28
Channel 1118	37
Channel 1119	27
Channel 1120	27
Channel 1121	32
Channel 1122	44
Channel 1123	38
Channel 1124	23
Channel 1125	35
Channel 1126	38
Channel 1127	29
Channel 1128	26
Channel 1129	27
Channel 1130	31
Channel 1131	29
Channel 1132	44
Channel 1133	35
Channel 1134	31
Channel 1135	27
Channel 1136	29
Channel 1137	33
Channel 1138	39
Channel 1139	27
Channel 1140	29
Channel 1141	34
Channel 1142	31
Channel 1143	42
Channel 1144	42
Channel 1145	44
Channel 1146	31
Channel 1147	35
Channel 1148	46
Channel 1149	48
Channel 1150	45
Channel 1151	32
Channel 1152	39
Channel 1153	32
Channel 1154	41
Channel 1155	29
Channel 1156	57
Channel 1157	35
Channel 1158	50
Channel 1159	37
Channel 1160	44
Channel 1161	46
Channel 1162	53
Channel 1163	41
Channel 1164	44
Channel 1165	54
Channel 1166	49
Channel 1167	51
Channel 1168	42
Channel 1169	68
Channel 1170	48
Channel 1171	47
Channel 1172	47
Channel 1173	53
Channel 1174	62
Channel 1175	51
Channel 1176	54
Channel 1177	43
Channel 1178	52
Channel 1179	60
Channel 1180	56
Channel 1181	57
Channel 1182	68
Channel 1183	59
Channel 1184	69
Channel 1185	61
Channel 1186	55
Channel 1187	56
Channel 1188	66
Channel 1189	68
Channel 1190	61
Channel 1191	74
Channel 1192	57
Channel 1193	61
Channel 1194	72
Channel 1195	82
Channel 1196	76
Channel 1197	82
Channel 1198	76
Channel 1199	90
Channel 1200	86
Channel 1201	84
Channel 1202	74
Channel 1203	87
Channel 1204	98
Channel 1205	78
Channel 1206	90
Channel 1207	115
Channel 1208	98
Channel 1209	88
Channel 1210	92
Channel 1211	112
Channel 1212	96
Channel 1213	120
Channel 1214	115
Channel 1215	128
Channel 1216	128
Channel 1217	123
Channel 1218	106
Channel 1219	109
Channel 1220	141
Channel 1221	112
Channel 1222	119
Channel 1223	144
Channel 1224	113
Channel 1225	145
Channel 1226	153
Channel 1227	155
Channel 1228	127
Channel 1229	171
Channel 1230	173
Channel 1231	156
Channel 1232	169
Channel 1233	145
Channel 1234	165
Channel 1235	183
Channel 1236	177
Channel 1237	191
Channel 1238	188
Channel 1239	188
Channel 1240	189
Channel 1241	183
Channel 1242	232
Channel 1243	207
Channel 1244	241
Channel 1245	224
Channel 1246	216
Channel 1247	243
Channel 1248	273
Channel 1249	279
Channel 1250	241
Channel 1251	332
Channel 1252	305
Channel 1253	309
Channel 1254	304
Channel 1255	289
Channel 1256	339
Channel 1257	361
Channel 1258	363
Channel 1259	355
Channel 1260	346
Channel 1261	419
Channel 1262	367
Channel 1263	424
Channel 1264	403
Channel 1265	428
Channel 1266	485
Channel 1267	471
Channel 1268	471
Channel 1269	461
Channel 1270	508
Channel 1271	480
Channel 1272	508
Channel 1273	488
Channel 1274	531
Channel 1275	553
Channel 1276	504
Channel 1277	524
Channel 1278	593
Channel 1279	630
Channel 1280	591
Channel 1281	583
Channel 1282	574
Channel 1283	614
Channel 1284	582
Channel 1285	638
Channel 1286	640
Channel 1287	608
Channel 1288	644
Channel 1289	619
Channel 1290	632
Channel 1291	571
Channel 1292	620
Channel 1293	609
Channel 1294	652
Channel 1295	682
Channel 1296	659
Channel 1297	645
Channel 1298	695
Channel 1299	692
Channel 1300	651
Channel 1301	728
Channel 1302	698
Channel 1303	730
Channel 1304	727
Channel 1305	828
Channel 1306	796
Channel 1307	814
Channel 1308	861
Channel 1309	889
Channel 1310	903
Channel 1311	870
Channel 1312	964
Channel 1313	1003
Channel 1314	1022
Channel 1315	1080
Channel 1316	1134
Channel 1317	1187
Channel 1318	1233
Channel 1319	1294
Channel 1320	1393
Channel 1321	1423
Channel 1322	1460
Channel 1323	1537
Channel 1324	1568
Channel 1325	1690
Channel 1326	1747
Channel 1327	1789
Channel 1328	1832
Channel 1329	1869
Channel 1330	1943
Channel 1331	1997
Channel 1332	2108
Channel 1333	2124
Channel 1334	2090
Channel 1335	2161
Channel 1336	2285
Channel 1337	2236
Channel 1338	2284
Channel 1339	2363
Channel 1340	2337
Channel 1341	2388
Channel 1342	2342
Channel 1343	2351
Channel 1344	2358
Channel 1345	2341
Channel 1346	2398
Channel 1347	2306
Channel 1348	2370
Channel 1349	2318
Channel 1350	2238
Channel 1351	2311
Channel 1352	2270
Channel 1353	2284
Channel 1354	2214
Channel 1355	2207
Channel 1356	2244
Channel 1357	2143
Channel 1358	2210
Channel 1359	2142
Channel 1360	2224
Channel 1361	2182
Channel 1362	2144
Channel 1363	2172
Channel 1364	2176
Channel 1365	2120
Channel 1366	2145
Channel 1367	2039
Channel 1368	2042
Channel 1369	1971
Channel 1370	1996
Channel 1371	2051
Channel 1372	1915
Channel 1373	1829
Channel 1374	1889
Channel 1375	1894
Channel 1376	1788
Channel 1377	1705
Channel 1378	1741
Channel 1379	1720
Channel 1380	1580
Channel 1381	1574
Channel 1382	1455
Channel 1383	1487
Channel 1384	1381
Channel 1385	1318
Channel 1386	1209
Channel 1387	1200
Channel 1388	1110
Channel 1389	1094
Channel 1390	1006
Channel 1391	967
Channel 1392	946
Channel 1393	857
Channel 1394	808
Channel 1395	810
Channel 1396	717
Channel 1397	714
Channel 1398	653
Channel 1399	650
Channel 1400	583
Channel 1401	591
Channel 1402	585
Channel 1403	662
Channel 1404	598
Channel 1405	668
Channel 1406	697
Channel 1407	725
Channel 1408	768
Channel 1409	852
Channel 1410	913
Channel 1411	956
Channel 1412	1023
Channel 1413	1154
Channel 1414	1217
Channel 1415	1285
Channel 1416	1336
Channel 1417	1336
Channel 1418	1386
Channel 1419	1424
Channel 1420	1425
Channel 1421	1409
Channel 1422	1375
Channel 1423	1393
Channel 1424	1325
Channel 1425	1254
Channel 1426	1155
Channel 1427	1115
Channel 1428	957
Channel 1429	900
Channel 1430	793
Channel 1431	763
Channel 1432	685
Channel 1433	541
Channel 1434	482
Channel 1435	384
Channel 1436	377
Channel 1437	302
Channel 1438	293
Channel 1439	228
Channel 1440	212
Channel 1441	190
Channel 1442	166
Channel 1443	177
Channel 1444	127
Channel 1445	160
Channel 1446	132
Channel 1447	139
Channel 1448	144
Channel 1449	148
Channel 1450	148
Channel 1451	143
Channel 1452	157
Channel 1453	146
Channel 1454	137
Channel 1455	161
Channel 1456	170
Channel 1457	148
Channel 1458	171
Channel 1459	158
Channel 1460	177
Channel 1461	207
Channel 1462	180
Channel 1463	191
Channel 1464	215
Channel 1465	215
Channel 1466	194
Channel 1467	216
Channel 1468	250
Channel 1469	263
Channel 1470	237
Channel 1471	249
Channel 1472	236
Channel 1473	232
Channel 1474	282
Channel 1475	297
Channel 1476	296
Channel 1477	319
Channel 1478	310
Channel 1479	373
Channel 1480	342
Channel 1481	330
Channel 1482	321
Channel 1483	369
Channel 1484	356
Channel 1485	364
Channel 1486	389
Channel 1487	380
Channel 1488	429
Channel 1489	375
Channel 1490	363
Channel 1491	362
Channel 1492	389
Channel 1493	356
Channel 1494	375
Channel 1495	394
Channel 1496	396
Channel 1497	423
Channel 1498	356
Channel 1499	374
Channel 1500	374
Channel 1501	384
Channel 1502	351
Channel 1503	374
Channel 1504	359
Channel 1505	425
Channel 1506	396
Channel 1507	356
Channel 1508	384
Channel 1509	365
Channel 1510	316
Channel 1511	370
Channel 1512	369
Channel 1513	364
Channel 1514	364
Channel 1515	379
Channel 1516	340
Channel 1517	339
Channel 1518	357
Channel 1519	341
Channel 1520	324
Channel 1521	334
Channel 1522	356
Channel 1523	346
Channel 1524	331
Channel 1525	355
Channel 1526	326
Channel 1527	360
Channel 1528	332
Channel 1529	325
Channel 1530	325
Channel 1531	321
Channel 1532	311
Channel 1533	301
Channel 1534	312
Channel 1535	312
Channel 1536	329
Channel 1537	317
Channel 1538	314
Channel 1539	292
Channel 1540	306
Channel 1541	264
Channel 1542	228
Channel 1543	261
Channel 1544	246
Channel 1545	248
Channel 1546	244
Channel 1547	208
Channel 1548	207
Channel 1549	232
Channel 1550	203
Channel 1551	192
Channel 1552	220
Channel 1553	200
Channel 1554	163
Channel 1555	178
Channel 1556	189
Channel 1557	147
Channel 1558	163
Channel 1559	160
Channel 1560	158
Channel 1561	129
Channel 1562	136
Channel 1563	153
Channel 1564	112
Channel 1565	122
Channel 1566	120
Channel 1567	102
Channel 1568	115
Channel 1569	105
Channel 1570	110
Channel 1571	88
Channel 1572	106
Channel 1573	99
Channel 1574	101
Channel 1575	114
Channel 1576	105
Channel 1577	119
Channel 1578	151
Channel 1579	148
Channel 1580	163
Channel 1581	168
Channel 1582	204
Channel 1583	209
Channel 1584	229
Channel 1585	260
Channel 1586	260
Channel 1587	280
Channel 1588	276
Channel 1589	323
Channel 1590	306
Channel 1591	314
Channel 1592	319
Channel 1593	331
Channel 1594	297
Channel 1595	294
Channel 1596	272
Channel 1597	295
Channel 1598	263
Channel 1599	209
Channel 1600	209
Channel 1601	180
Channel 1602	170
Channel 1603	139
Channel 1604	134
Channel 1605	120
Channel 1606	109
Channel 1607	104
Channel 1608	81
Channel 1609	79
Channel 1610	73
Channel 1611	71
Channel 1612	60
Channel 1613	71
Channel 1614	58
Channel 1615	57
Channel 1616	69
Channel 1617	77
Channel 1618	78
Channel 1619	72
Channel 1620	70
Channel 1621	62
Channel 1622	87
Channel 1623	60
Channel 1624	74
Channel 1625	47
Channel 1626	58
Channel 1627	50
Channel 1628	49
Channel 1629	47
Channel 1630	35
Channel 1631	34
Channel 1632	40
Channel 1633	24
Channel 1634	25
Channel 1635	22
Channel 1636	23
Channel 1637	19
Channel 1638	26
Channel 1639	15
Channel 1640	22
Channel 1641	12
Channel 1642	17
Channel 1643	16
Channel 1644	18
Channel 1645	18
Channel 1646	16
Channel 1647	21
Channel 1648	8
Channel 1649	10
Channel 1650	10
Channel 1651	14
Channel 1652	14
Channel 1653	13
Channel 1654	10
Channel 1655	15
Channel 1656	19
Channel 1657	15
Channel 1658	17
Channel 1659	12
Channel 1660	22
Channel 1661	22
Channel 1662	26
Channel 1663	7
Channel 1664	15
Channel 1665	13
Channel 1666	14
Channel 1667	15
Channel 1668	8
Channel 1669	14
Channel 1670	14
Channel 1671	24
Channel 1672	13
Channel 1673	13
Channel 1674	12
Channel 1675	8
Channel 1676	14
Channel 1677	19
Channel 1678	24
Channel 1679	19
Channel 1680	24
Channel 1681	27
Channel 1682	25
Channel 1683	39
Channel 1684	23
Channel 1685	42
Channel 1686	57
Channel 1687	58
Channel 1688	74
Channel 1689	108
Channel 1690	107
Channel 1691	143
Channel 1692	156
Channel 1693	194
Channel 1694	225
Channel 1695	264
Channel 1696	305
Channel 1697	290
Channel 1698	368
Channel 1699	458
Channel 1700	506
Channel 1701	572
Channel 1702	603
Channel 1703	622
Channel 1704	725
Channel 1705	737
Channel 1706	813
Channel 1707	847
Channel 1708	900
Channel 1709	955
Channel 1710	1002
Channel 1711	977
Channel 1712	1089
Channel 1713	1100
Channel 1714	990
Channel 1715	1129
Channel 1716	1067
Channel 1717	1111
Channel 1718	1072
Channel 1719	1032
Channel 1720	956
Channel 1721	940
Channel 1722	892
Channel 1723	801
Channel 1724	712
Channel 1725	674
Channel 1726	577
Channel 1727	535
Channel 1728	405
Channel 1729	376
Channel 1730	333
Channel 1731	246
Channel 1732	230
Channel 1733	185
Channel 1734	163
Channel 1735	122
Channel 1736	96
Channel 1737	99
Channel 1738	57
Channel 1739	36
Channel 1740	40
Channel 1741	35
Channel 1742	20
Channel 1743	15
Channel 1744	22
Channel 1745	17
Channel 1746	13
Channel 1747	15
Channel 1748	13
Channel 1749	6
Channel 1750	18
Channel 1751	14
Channel 1752	7
Channel 1753	10
Channel 1754	12
Channel 1755	5
Channel 1756	14
Channel 1757	14
Channel 1758	15
Channel 1759	16
Channel 1760	13
Channel 1761	13
Channel 1762	11
Channel 1763	16
Channel 1764	11
Channel 1765	15
Channel 1766	11
Channel 1767	18
Channel 1768	10
Channel 1769	12
Channel 1770	11
Channel 1771	14
Channel 1772	19
Channel 1773	14
Channel 1774	12
Channel 1775	9
Channel 1776	11
Channel 1777	7
Channel 1778	16
Channel 1779	17
Channel 1780	10
Channel 1781	10
Channel 1782	13
Channel 1783	11
Channel 1784	16
Channel 1785	17
Channel 1786	7
Channel 1787	9
Channel 1788	9
Channel 1789	15
Channel 1790	13
Channel 1791	13
Channel 1792	14
Channel 1793	8
Channel 1794	13
Channel 1795	14
Channel 1796	13
Channel 1797	8
Channel 1798	17
Channel 1799	13
Channel 1800	9
Channel 1801	12
Channel 1802	17
Channel 1803	16
Channel 1804	8
Channel 1805	11
Channel 1806	11
Channel 1807	10
Channel 1808	12
Channel 1809	12
Channel 1810	9
Channel 1811	11
Channel 1812	8
Channel 1813	12
Channel 1814	10
Channel 1815	12
Channel 1816	15
Channel 1817	14
Channel 1818	9
Channel 1819	7
Channel 1820	8
Channel 1821	15
Channel 1822	13
Channel 1823	10
Channel 1824	17
Channel 1825	14
Channel 1826	10
Channel 1827	13
Channel 1828	14
Channel 1829	13
Channel 1830	11
Channel 1831	11
Channel 1832	5
Channel 1833	6
Channel 1834	13
Channel 1835	13
Channel 1836	6
Channel 1837	16
Channel 1838	13
Channel 1839	14
Channel 1840	14
Channel 1841	10
Channel 1842	14
Channel 1843	13
Channel 1844	16
Channel 1845	10
Channel 1846	10
Channel 1847	14
Channel 1848	8
Channel 1849	8
Channel 1850	10
Channel 1851	15
Channel 1852	11
Channel 1853	12
Channel 1854	11
Channel 1855	20
Channel 1856	9
Channel 1857	8
Channel 1858	14
Channel 1859	16
Channel 1860	11
Channel 1861	11
Channel 1862	12
Channel 1863	10
Channel 1864	11
Channel 1865	14
Channel 1866	17
Channel 1867	18
Channel 1868	12
Channel 1869	14
Channel 1870	15
Channel 1871	18
Channel 1872	10
Channel 1873	14
Channel 1874	11
Channel 1875	8
Channel 1876	11
Channel 1877	17
Channel 1878	13
Channel 1879	15
Channel 1880	16
Channel 1881	25
Channel 1882	8
Channel 1883	17
Channel 1884	13
Channel 1885	11
Channel 1886	16
Channel 1887	19
Channel 1888	16
Channel 1889	16
Channel 1890	18
Channel 1891	13
Channel 1892	13
Channel 1893	10
Channel 1894	17
Channel 1895	16
Channel 1896	15
Channel 1897	14
Channel 1898	26
Channel 1899	14
Channel 1900	11
Channel 1901	25
Channel 1902	16
Channel 1903	18
Channel 1904	18
Channel 1905	27
Channel 1906	30
Channel 1907	28
Channel 1908	44
Channel 1909	44
Channel 1910	54
Channel 1911	71
Channel 1912	80
Channel 1913	76
Channel 1914	104
Channel 1915	95
Channel 1916	111
Channel 1917	141
Channel 1918	178
Channel 1919	195
Channel 1920	206
Channel 1921	241
Channel 1922	249
Channel 1923	275
Channel 1924	267
Channel 1925	294
Channel 1926	290
Channel 1927	337
Channel 1928	302
Channel 1929	300
Channel 1930	283
Channel 1931	270
Channel 1932	289
Channel 1933	264
Channel 1934	231
Channel 1935	232
Channel 1936	211
Channel 1937	179
Channel 1938	151
Channel 1939	138
Channel 1940	115
Channel 1941	131
Channel 1942	81
Channel 1943	72
Channel 1944	77
Channel 1945	46
Channel 1946	43
Channel 1947	48
Channel 1948	44
Channel 1949	34
Channel 1950	33
Channel 1951	32
Channel 1952	30
Channel 1953	30
Channel 1954	32
Channel 1955	37
Channel 1956	45
Channel 1957	42
Channel 1958	48
Channel 1959	50
Channel 1960	55
Channel 1961	58
Channel 1962	58
Channel 1963	65
Channel 1964	44
Channel 1965	48
Channel 1966	59
Channel 1967	60
Channel 1968	48
Channel 1969	52
Channel 1970	50
Channel 1971	60
Channel 1972	42
Channel 1973	50
Channel 1974	44
Channel 1975	32
Channel 1976	29
Channel 1977	32
Channel 1978	22
Channel 1979	30
Channel 1980	21
Channel 1981	14
Channel 1982	17
Channel 1983	9
Channel 1984	13
Channel 1985	19
Channel 1986	15
Channel 1987	5
Channel 1988	7
Channel 1989	4
Channel 1990	3
Channel 1991	6
Channel 1992	5
Channel 1993	2
Channel 1994	8
[truncated: 2,102 more rows]
