# Supplementary material for: A dataset of 112 ligands for the preconcentration of mercury, uranium, lanthanum and other pollutants and heavy metals in water
Source: Data Brief. 2020 Feb 4;29:105236. doi: 10.1016/j.dib.2020.105236 (PMC7033335; doi:10.1016/j.dib.2020.105236)
Supplement: Multimedia component 100_Cupferron [file mmc100.txt]

Kalib 1	-0.354346
Kalib 2	0.012554
Kalib 3	0.001788
Kalib 4	0.000419
Kalib Square	0.000000
Kalib Fano	0.010361
Channel 1	0
Channel 2	0
Channel 3	0
Channel 4	0
Channel 5	0
Channel 6	0
Channel 7	0
Channel 8	0
Channel 9	0
Channel 10	0
Channel 11	0
Channel 12	1
Channel 13	3
Channel 14	13
Channel 15	89
Channel 16	326
Channel 17	1148
Channel 18	3420
Channel 19	9887
Channel 20	24434
Channel 21	54796
Channel 22	110674
Channel 23	201942
Channel 24	329537
Channel 25	476388
Channel 26	624605
Channel 27	739472
Channel 28	779520
Channel 29	736004
Channel 30	627235
Channel 31	477367
Channel 32	323468
Channel 33	198083
Channel 34	109386
Channel 35	53678
Channel 36	23409
Channel 37	9151
Channel 38	3229
Channel 39	968
Channel 40	334
Channel 41	68
Channel 42	36
Channel 43	10
Channel 44	8
Channel 45	5
Channel 46	5
Channel 47	5
Channel 48	5
Channel 49	8
Channel 50	11
Channel 51	3
Channel 52	3
Channel 53	4
Channel 54	3
Channel 55	1
Channel 56	6
Channel 57	6
Channel 58	2
Channel 59	3
Channel 60	2
Channel 61	4
Channel 62	0
Channel 63	4
Channel 64	3
Channel 65	3
Channel 66	1
Channel 67	3
Channel 68	1
Channel 69	2
Channel 70	3
Channel 71	2
Channel 72	3
Channel 73	1
Channel 74	1
Channel 75	1
Channel 76	0
Channel 77	2
Channel 78	46
Channel 79	72
Channel 80	47
Channel 81	83
Channel 82	76
Channel 83	64
Channel 84	75
Channel 85	73
Channel 86	68
Channel 87	54
Channel 88	61
Channel 89	57
Channel 90	55
Channel 91	78
Channel 92	56
Channel 93	83
Channel 94	65
Channel 95	65
Channel 96	65
Channel 97	49
Channel 98	54
Channel 99	53
Channel 100	61
Channel 101	62
Channel 102	64
Channel 103	58
Channel 104	67
Channel 105	52
Channel 106	64
Channel 107	48
Channel 108	54
Channel 109	49
Channel 110	45
Channel 111	49
Channel 112	62
Channel 113	54
Channel 114	52
Channel 115	49
Channel 116	47
Channel 117	60
Channel 118	55
Channel 119	57
Channel 120	72
Channel 121	51
Channel 122	51
Channel 123	64
Channel 124	67
Channel 125	56
Channel 126	50
Channel 127	68
Channel 128	53
Channel 129	45
Channel 130	38
Channel 131	43
Channel 132	48
Channel 133	40
Channel 134	46
Channel 135	38
Channel 136	29
Channel 137	55
Channel 138	56
Channel 139	46
Channel 140	35
Channel 141	42
Channel 142	38
Channel 143	33
Channel 144	40
Channel 145	32
Channel 146	37
Channel 147	50
Channel 148	36
Channel 149	35
Channel 150	25
Channel 151	27
Channel 152	25
Channel 153	34
Channel 154	31
Channel 155	35
Channel 156	37
Channel 157	27
Channel 158	35
Channel 159	33
Channel 160	34
Channel 161	27
Channel 162	28
Channel 163	37
Channel 164	26
Channel 165	32
Channel 166	30
Channel 167	33
Channel 168	34
Channel 169	36
Channel 170	31
Channel 171	38
Channel 172	35
Channel 173	30
Channel 174	30
Channel 175	33
Channel 176	29
Channel 177	27
Channel 178	35
Channel 179	38
Channel 180	36
Channel 181	36
Channel 182	31
Channel 183	36
Channel 184	26
Channel 185	38
Channel 186	39
Channel 187	29
Channel 188	33
Channel 189	42
Channel 190	43
Channel 191	36
Channel 192	37
Channel 193	33
Channel 194	26
Channel 195	33
Channel 196	34
Channel 197	27
Channel 198	26
Channel 199	32
Channel 200	32
Channel 201	29
Channel 202	31
Channel 203	23
Channel 204	39
Channel 205	43
Channel 206	35
Channel 207	41
Channel 208	54
Channel 209	48
Channel 210	55
Channel 211	66
Channel 212	64
Channel 213	60
Channel 214	64
Channel 215	48
Channel 216	61
Channel 217	70
Channel 218	61
Channel 219	59
Channel 220	54
Channel 221	64
Channel 222	58
Channel 223	51
Channel 224	50
Channel 225	53
Channel 226	35
Channel 227	41
Channel 228	33
Channel 229	34
Channel 230	52
Channel 231	32
Channel 232	27
Channel 233	26
Channel 234	49
Channel 235	37
Channel 236	33
Channel 237	32
Channel 238	38
Channel 239	45
Channel 240	33
Channel 241	32
Channel 242	38
Channel 243	32
Channel 244	37
Channel 245	40
Channel 246	62
Channel 247	59
Channel 248	62
Channel 249	83
Channel 250	110
Channel 251	123
Channel 252	142
Channel 253	197
Channel 254	220
Channel 255	265
Channel 256	307
Channel 257	396
Channel 258	443
Channel 259	563
Channel 260	711
Channel 261	958
Channel 262	981
Channel 263	1150
Channel 264	1278
Channel 265	1250
Channel 266	1168
Channel 267	1047
Channel 268	858
Channel 269	697
Channel 270	533
Channel 271	432
Channel 272	325
Channel 273	228
Channel 274	177
Channel 275	128
Channel 276	118
Channel 277	121
Channel 278	129
Channel 279	103
Channel 280	130
Channel 281	155
Channel 282	171
Channel 283	136
Channel 284	132
Channel 285	148
Channel 286	123
Channel 287	81
Channel 288	85
Channel 289	81
Channel 290	58
Channel 291	46
Channel 292	37
Channel 293	23
Channel 294	29
Channel 295	25
Channel 296	25
Channel 297	23
Channel 298	18
Channel 299	23
Channel 300	15
Channel 301	13
Channel 302	19
Channel 303	12
Channel 304	13
Channel 305	20
Channel 306	20
Channel 307	11
Channel 308	20
Channel 309	25
Channel 310	23
Channel 311	27
Channel 312	34
Channel 313	34
Channel 314	40
Channel 315	57
Channel 316	69
Channel 317	72
Channel 318	107
Channel 319	144
Channel 320	166
Channel 321	161
Channel 322	169
Channel 323	188
Channel 324	181
Channel 325	175
Channel 326	165
Channel 327	115
Channel 328	100
Channel 329	77
Channel 330	60
Channel 331	58
Channel 332	33
Channel 333	35
Channel 334	16
Channel 335	17
Channel 336	20
Channel 337	20
Channel 338	21
Channel 339	27
Channel 340	21
Channel 341	25
Channel 342	33
Channel 343	28
Channel 344	31
Channel 345	28
Channel 346	36
Channel 347	31
Channel 348	38
Channel 349	29
Channel 350	24
Channel 351	41
Channel 352	34
Channel 353	31
Channel 354	30
Channel 355	24
Channel 356	24
Channel 357	16
Channel 358	14
Channel 359	12
Channel 360	10
Channel 361	14
Channel 362	15
Channel 363	13
Channel 364	14
Channel 365	11
Channel 366	11
Channel 367	9
Channel 368	14
Channel 369	12
Channel 370	10
Channel 371	20
Channel 372	17
Channel 373	14
Channel 374	12
Channel 375	19
Channel 376	17
Channel 377	10
Channel 378	17
Channel 379	13
Channel 380	13
Channel 381	5
Channel 382	13
Channel 383	9
Channel 384	13
Channel 385	14
Channel 386	18
Channel 387	15
Channel 388	17
Channel 389	21
Channel 390	18
Channel 391	13
Channel 392	12
Channel 393	16
Channel 394	15
Channel 395	9
Channel 396	13
Channel 397	15
Channel 398	12
Channel 399	15
Channel 400	19
Channel 401	24
Channel 402	13
Channel 403	12
Channel 404	17
Channel 405	9
Channel 406	14
Channel 407	13
Channel 408	10
Channel 409	7
Channel 410	19
Channel 411	12
Channel 412	5
Channel 413	10
Channel 414	18
Channel 415	14
Channel 416	14
Channel 417	11
Channel 418	16
Channel 419	16
Channel 420	12
Channel 421	11
Channel 422	15
Channel 423	11
Channel 424	6
Channel 425	11
Channel 426	13
Channel 427	9
Channel 428	14
Channel 429	17
Channel 430	9
Channel 431	8
Channel 432	16
Channel 433	11
Channel 434	13
Channel 435	15
Channel 436	18
Channel 437	9
Channel 438	16
Channel 439	14
Channel 440	14
Channel 441	5
Channel 442	10
Channel 443	14
Channel 444	11
Channel 445	11
Channel 446	10
Channel 447	7
Channel 448	21
Channel 449	16
Channel 450	18
Channel 451	15
Channel 452	28
Channel 453	34
Channel 454	39
Channel 455	45
Channel 456	62
Channel 457	63
Channel 458	72
Channel 459	80
Channel 460	74
Channel 461	87
Channel 462	84
Channel 463	53
Channel 464	55
Channel 465	62
Channel 466	45
Channel 467	46
Channel 468	29
Channel 469	32
Channel 470	16
Channel 471	18
Channel 472	22
Channel 473	8
Channel 474	18
Channel 475	21
Channel 476	8
Channel 477	15
Channel 478	20
Channel 479	16
Channel 480	16
Channel 481	9
Channel 482	11
Channel 483	4
Channel 484	11
Channel 485	12
Channel 486	14
Channel 487	8
Channel 488	20
Channel 489	20
Channel 490	14
Channel 491	9
Channel 492	26
Channel 493	24
Channel 494	23
Channel 495	32
Channel 496	24
Channel 497	41
Channel 498	28
Channel 499	40
Channel 500	30
Channel 501	39
Channel 502	28
Channel 503	33
Channel 504	28
Channel 505	26
Channel 506	24
Channel 507	31
Channel 508	27
Channel 509	16
Channel 510	22
Channel 511	19
Channel 512	20
Channel 513	16
Channel 514	12
Channel 515	16
Channel 516	17
Channel 517	20
Channel 518	11
Channel 519	15
Channel 520	18
Channel 521	24
Channel 522	12
Channel 523	20
Channel 524	25
Channel 525	23
Channel 526	32
Channel 527	39
Channel 528	57
Channel 529	66
Channel 530	96
Channel 531	116
Channel 532	150
Channel 533	202
Channel 534	228
Channel 535	289
Channel 536	319
Channel 537	357
Channel 538	371
Channel 539	342
Channel 540	336
Channel 541	347
Channel 542	289
Channel 543	258
Channel 544	251
Channel 545	207
Channel 546	160
Channel 547	122
Channel 548	97
Channel 549	75
Channel 550	55
Channel 551	38
Channel 552	23
Channel 553	30
Channel 554	18
Channel 555	21
Channel 556	16
Channel 557	13
Channel 558	11
Channel 559	9
Channel 560	11
Channel 561	11
Channel 562	11
Channel 563	10
Channel 564	11
Channel 565	9
Channel 566	16
Channel 567	17
Channel 568	12
Channel 569	13
Channel 570	9
Channel 571	15
Channel 572	16
Channel 573	15
Channel 574	16
Channel 575	18
Channel 576	23
Channel 577	30
Channel 578	20
Channel 579	34
Channel 580	31
Channel 581	29
Channel 582	37
Channel 583	34
Channel 584	43
Channel 585	39
Channel 586	56
Channel 587	65
Channel 588	68
Channel 589	67
Channel 590	61
Channel 591	64
Channel 592	74
Channel 593	68
Channel 594	68
Channel 595	68
Channel 596	51
Channel 597	57
Channel 598	52
Channel 599	39
Channel 600	24
Channel 601	31
Channel 602	21
Channel 603	28
Channel 604	15
Channel 605	16
Channel 606	22
Channel 607	20
Channel 608	16
Channel 609	15
Channel 610	20
Channel 611	42
Channel 612	35
Channel 613	43
Channel 614	54
Channel 615	72
Channel 616	71
Channel 617	89
Channel 618	134
Channel 619	143
Channel 620	148
Channel 621	175
Channel 622	186
Channel 623	227
Channel 624	219
Channel 625	231
Channel 626	206
Channel 627	185
Channel 628	193
Channel 629	156
Channel 630	161
Channel 631	123
Channel 632	104
Channel 633	88
Channel 634	63
Channel 635	45
Channel 636	35
Channel 637	32
Channel 638	20
Channel 639	22
Channel 640	21
Channel 641	18
Channel 642	10
Channel 643	13
Channel 644	13
Channel 645	15
Channel 646	18
Channel 647	18
Channel 648	10
Channel 649	14
Channel 650	12
Channel 651	19
Channel 652	19
Channel 653	11
Channel 654	15
Channel 655	23
Channel 656	13
Channel 657	19
Channel 658	22
Channel 659	20
Channel 660	25
Channel 661	27
Channel 662	19
Channel 663	24
Channel 664	35
Channel 665	28
Channel 666	33
Channel 667	35
Channel 668	51
Channel 669	49
Channel 670	44
Channel 671	46
Channel 672	46
Channel 673	46
Channel 674	36
Channel 675	42
Channel 676	38
Channel 677	38
Channel 678	41
Channel 679	39
Channel 680	44
Channel 681	38
Channel 682	46
Channel 683	44
Channel 684	46
Channel 685	48
Channel 686	57
Channel 687	54
Channel 688	60
Channel 689	50
Channel 690	57
Channel 691	58
Channel 692	43
Channel 693	45
Channel 694	50
Channel 695	34
Channel 696	24
Channel 697	25
Channel 698	22
Channel 699	21
Channel 700	18
Channel 701	19
Channel 702	26
Channel 703	18
Channel 704	21
Channel 705	23
Channel 706	17
Channel 707	26
Channel 708	40
Channel 709	34
Channel 710	42
Channel 711	47
Channel 712	56
Channel 713	43
Channel 714	71
Channel 715	66
Channel 716	59
Channel 717	85
Channel 718	80
Channel 719	77
Channel 720	69
Channel 721	73
Channel 722	57
Channel 723	58
Channel 724	39
Channel 725	42
Channel 726	39
Channel 727	27
Channel 728	17
Channel 729	25
Channel 730	20
Channel 731	15
Channel 732	13
Channel 733	13
Channel 734	26
Channel 735	20
Channel 736	26
Channel 737	16
Channel 738	22
Channel 739	22
Channel 740	25
Channel 741	16
Channel 742	12
Channel 743	29
Channel 744	11
Channel 745	19
Channel 746	14
Channel 747	20
Channel 748	19
Channel 749	22
Channel 750	14
Channel 751	14
Channel 752	16
Channel 753	17
Channel 754	18
Channel 755	14
Channel 756	19
Channel 757	11
Channel 758	27
Channel 759	18
Channel 760	23
Channel 761	19
Channel 762	17
Channel 763	17
Channel 764	19
Channel 765	19
Channel 766	11
Channel 767	12
Channel 768	16
Channel 769	9
Channel 770	18
Channel 771	19
Channel 772	17
Channel 773	21
Channel 774	14
Channel 775	15
Channel 776	10
Channel 777	12
Channel 778	15
Channel 779	15
Channel 780	12
Channel 781	19
Channel 782	18
Channel 783	25
Channel 784	18
Channel 785	24
Channel 786	17
Channel 787	22
Channel 788	30
Channel 789	10
Channel 790	41
Channel 791	25
Channel 792	22
Channel 793	31
Channel 794	32
Channel 795	27
Channel 796	32
Channel 797	33
Channel 798	24
Channel 799	32
Channel 800	36
Channel 801	28
Channel 802	29
Channel 803	36
Channel 804	24
Channel 805	29
Channel 806	26
Channel 807	30
Channel 808	25
Channel 809	26
Channel 810	21
Channel 811	32
Channel 812	16
Channel 813	22
Channel 814	26
Channel 815	19
Channel 816	20
Channel 817	27
Channel 818	19
Channel 819	23
Channel 820	19
Channel 821	14
Channel 822	15
Channel 823	12
Channel 824	16
Channel 825	20
Channel 826	10
Channel 827	14
Channel 828	15
Channel 829	22
Channel 830	19
Channel 831	14
Channel 832	16
Channel 833	24
Channel 834	18
Channel 835	23
Channel 836	21
Channel 837	19
Channel 838	14
Channel 839	16
Channel 840	19
Channel 841	19
Channel 842	14
Channel 843	21
Channel 844	24
Channel 845	25
Channel 846	14
Channel 847	18
Channel 848	19
Channel 849	19
Channel 850	19
Channel 851	17
Channel 852	17
Channel 853	29
Channel 854	14
Channel 855	11
Channel 856	19
Channel 857	25
Channel 858	25
Channel 859	17
Channel 860	18
Channel 861	20
Channel 862	18
Channel 863	19
Channel 864	23
Channel 865	22
Channel 866	24
Channel 867	15
Channel 868	27
Channel 869	34
Channel 870	23
Channel 871	18
Channel 872	20
Channel 873	23
Channel 874	25
Channel 875	13
Channel 876	19
Channel 877	17
Channel 878	18
Channel 879	19
Channel 880	29
Channel 881	23
Channel 882	19
Channel 883	25
Channel 884	15
Channel 885	14
Channel 886	16
Channel 887	25
Channel 888	22
Channel 889	16
Channel 890	24
Channel 891	20
Channel 892	8
Channel 893	20
Channel 894	26
Channel 895	20
Channel 896	17
Channel 897	21
Channel 898	22
Channel 899	21
Channel 900	26
Channel 901	27
Channel 902	20
Channel 903	13
Channel 904	32
Channel 905	17
Channel 906	19
Channel 907	26
Channel 908	28
Channel 909	18
Channel 910	21
Channel 911	21
Channel 912	23
Channel 913	24
Channel 914	24
Channel 915	28
Channel 916	26
Channel 917	19
Channel 918	20
Channel 919	17
Channel 920	16
Channel 921	19
Channel 922	25
Channel 923	16
Channel 924	24
Channel 925	23
Channel 926	19
Channel 927	24
Channel 928	25
Channel 929	18
Channel 930	22
Channel 931	24
Channel 932	17
Channel 933	21
Channel 934	19
Channel 935	31
Channel 936	26
Channel 937	21
Channel 938	23
Channel 939	17
Channel 940	27
Channel 941	25
Channel 942	43
Channel 943	27
Channel 944	26
Channel 945	29
Channel 946	30
Channel 947	31
Channel 948	20
Channel 949	16
Channel 950	23
Channel 951	28
Channel 952	28
Channel 953	21
Channel 954	20
Channel 955	27
Channel 956	21
Channel 957	21
Channel 958	26
Channel 959	18
Channel 960	18
Channel 961	21
Channel 962	21
Channel 963	26
Channel 964	22
Channel 965	26
Channel 966	26
Channel 967	31
Channel 968	17
Channel 969	23
Channel 970	29
Channel 971	21
Channel 972	22
Channel 973	20
Channel 974	13
Channel 975	26
Channel 976	29
Channel 977	31
Channel 978	21
Channel 979	25
Channel 980	25
Channel 981	28
Channel 982	28
Channel 983	26
Channel 984	25
Channel 985	23
Channel 986	19
Channel 987	25
Channel 988	31
Channel 989	21
Channel 990	21
Channel 991	20
Channel 992	19
Channel 993	25
Channel 994	30
Channel 995	24
Channel 996	21
Channel 997	23
Channel 998	27
Channel 999	27
Channel 1000	21
Channel 1001	20
Channel 1002	32
Channel 1003	25
Channel 1004	34
Channel 1005	24
Channel 1006	22
Channel 1007	23
Channel 1008	23
Channel 1009	20
Channel 1010	21
Channel 1011	21
Channel 1012	21
Channel 1013	23
Channel 1014	28
Channel 1015	26
Channel 1016	28
Channel 1017	22
Channel 1018	22
Channel 1019	22
Channel 1020	25
Channel 1021	28
Channel 1022	20
Channel 1023	27
Channel 1024	17
Channel 1025	26
Channel 1026	23
Channel 1027	26
Channel 1028	34
Channel 1029	24
Channel 1030	36
Channel 1031	39
Channel 1032	31
Channel 1033	36
Channel 1034	23
Channel 1035	27
Channel 1036	25
Channel 1037	33
Channel 1038	31
Channel 1039	31
Channel 1040	24
Channel 1041	30
Channel 1042	41
Channel 1043	28
Channel 1044	32
Channel 1045	21
Channel 1046	23
Channel 1047	20
Channel 1048	20
Channel 1049	26
Channel 1050	23
Channel 1051	21
Channel 1052	24
Channel 1053	33
Channel 1054	30
Channel 1055	22
Channel 1056	30
Channel 1057	31
Channel 1058	24
Channel 1059	29
Channel 1060	21
Channel 1061	27
Channel 1062	26
Channel 1063	30
Channel 1064	27
Channel 1065	23
Channel 1066	32
Channel 1067	37
Channel 1068	19
Channel 1069	21
Channel 1070	21
Channel 1071	27
Channel 1072	29
Channel 1073	27
Channel 1074	26
Channel 1075	23
Channel 1076	29
Channel 1077	29
Channel 1078	24
Channel 1079	37
Channel 1080	34
Channel 1081	24
Channel 1082	24
Channel 1083	30
Channel 1084	23
Channel 1085	24
Channel 1086	27
Channel 1087	27
Channel 1088	27
Channel 1089	34
Channel 1090	25
Channel 1091	27
Channel 1092	23
Channel 1093	32
Channel 1094	38
Channel 1095	38
Channel 1096	45
Channel 1097	33
Channel 1098	28
Channel 1099	28
Channel 1100	32
Channel 1101	38
Channel 1102	35
Channel 1103	43
Channel 1104	30
Channel 1105	25
Channel 1106	40
Channel 1107	29
Channel 1108	28
Channel 1109	32
Channel 1110	28
Channel 1111	37
Channel 1112	29
Channel 1113	29
Channel 1114	31
Channel 1115	40
Channel 1116	27
Channel 1117	41
Channel 1118	32
Channel 1119	39
Channel 1120	25
Channel 1121	40
Channel 1122	23
Channel 1123	42
Channel 1124	25
Channel 1125	44
Channel 1126	34
Channel 1127	38
Channel 1128	36
Channel 1129	27
Channel 1130	38
Channel 1131	37
Channel 1132	33
Channel 1133	43
Channel 1134	32
Channel 1135	43
Channel 1136	38
Channel 1137	51
Channel 1138	47
Channel 1139	30
Channel 1140	56
Channel 1141	36
Channel 1142	45
Channel 1143	32
Channel 1144	33
Channel 1145	33
Channel 1146	44
Channel 1147	42
Channel 1148	43
Channel 1149	37
Channel 1150	42
Channel 1151	47
Channel 1152	57
Channel 1153	46
Channel 1154	59
Channel 1155	47
Channel 1156	50
Channel 1157	72
Channel 1158	60
Channel 1159	56
Channel 1160	45
Channel 1161	52
Channel 1162	44
Channel 1163	54
Channel 1164	34
Channel 1165	45
Channel 1166	57
Channel 1167	49
Channel 1168	41
Channel 1169	55
Channel 1170	52
Channel 1171	51
Channel 1172	52
Channel 1173	72
Channel 1174	51
Channel 1175	50
Channel 1176	69
Channel 1177	65
Channel 1178	58
Channel 1179	61
Channel 1180	56
Channel 1181	66
Channel 1182	79
Channel 1183	62
Channel 1184	65
Channel 1185	68
Channel 1186	69
Channel 1187	72
Channel 1188	68
Channel 1189	71
Channel 1190	85
Channel 1191	62
Channel 1192	73
Channel 1193	80
Channel 1194	88
Channel 1195	91
Channel 1196	101
Channel 1197	84
Channel 1198	79
Channel 1199	93
Channel 1200	79
Channel 1201	86
Channel 1202	82
Channel 1203	102
Channel 1204	87
Channel 1205	107
Channel 1206	103
Channel 1207	95
Channel 1208	104
Channel 1209	94
Channel 1210	102
Channel 1211	91
Channel 1212	137
Channel 1213	115
Channel 1214	114
Channel 1215	125
Channel 1216	129
Channel 1217	131
Channel 1218	115
Channel 1219	125
Channel 1220	142
Channel 1221	124
Channel 1222	116
Channel 1223	174
Channel 1224	146
Channel 1225	158
Channel 1226	168
Channel 1227	166
Channel 1228	169
Channel 1229	163
Channel 1230	161
Channel 1231	163
Channel 1232	168
Channel 1233	167
Channel 1234	186
Channel 1235	173
Channel 1236	190
Channel 1237	203
Channel 1238	214
Channel 1239	206
Channel 1240	211
Channel 1241	217
Channel 1242	211
Channel 1243	243
Channel 1244	245
Channel 1245	261
Channel 1246	259
Channel 1247	273
Channel 1248	265
Channel 1249	289
Channel 1250	319
Channel 1251	297
Channel 1252	318
Channel 1253	344
Channel 1254	351
Channel 1255	336
Channel 1256	363
Channel 1257	380
Channel 1258	388
Channel 1259	418
Channel 1260	395
Channel 1261	405
Channel 1262	434
Channel 1263	445
Channel 1264	442
Channel 1265	457
Channel 1266	497
Channel 1267	491
Channel 1268	530
Channel 1269	501
Channel 1270	536
Channel 1271	535
Channel 1272	597
Channel 1273	547
Channel 1274	569
Channel 1275	596
Channel 1276	624
Channel 1277	602
Channel 1278	610
Channel 1279	641
Channel 1280	656
Channel 1281	622
Channel 1282	637
Channel 1283	659
Channel 1284	643
Channel 1285	664
Channel 1286	663
Channel 1287	685
Channel 1288	691
Channel 1289	682
Channel 1290	693
Channel 1291	697
Channel 1292	736
Channel 1293	711
Channel 1294	715
Channel 1295	768
Channel 1296	746
Channel 1297	709
Channel 1298	755
Channel 1299	776
Channel 1300	737
Channel 1301	848
Channel 1302	794
Channel 1303	828
Channel 1304	852
Channel 1305	850
Channel 1306	873
Channel 1307	927
Channel 1308	897
Channel 1309	997
Channel 1310	1000
Channel 1311	1052
Channel 1312	1104
Channel 1313	1143
Channel 1314	1278
Channel 1315	1270
Channel 1316	1339
Channel 1317	1394
Channel 1318	1482
Channel 1319	1495
Channel 1320	1529
Channel 1321	1635
Channel 1322	1830
Channel 1323	1844
Channel 1324	1922
Channel 1325	2053
Channel 1326	2022
Channel 1327	2226
Channel 1328	2173
Channel 1329	2339
Channel 1330	2343
Channel 1331	2428
Channel 1332	2522
Channel 1333	2567
Channel 1334	2624
Channel 1335	2674
Channel 1336	2614
Channel 1337	2708
Channel 1338	2740
Channel 1339	2722
Channel 1340	2815
Channel 1341	2768
Channel 1342	2876
Channel 1343	2873
Channel 1344	2868
Channel 1345	2728
Channel 1346	2689
Channel 1347	2695
Channel 1348	2720
Channel 1349	2755
Channel 1350	2749
Channel 1351	2662
Channel 1352	2652
Channel 1353	2608
Channel 1354	2551
Channel 1355	2529
Channel 1356	2447
Channel 1357	2448
Channel 1358	2469
Channel 1359	2402
Channel 1360	2383
Channel 1361	2339
Channel 1362	2280
Channel 1363	2261
Channel 1364	2144
Channel 1365	2216
Channel 1366	2176
Channel 1367	2138
Channel 1368	2025
Channel 1369	2109
Channel 1370	1998
Channel 1371	2041
Channel 1372	1877
Channel 1373	1893
Channel 1374	1849
Channel 1375	1860
Channel 1376	1789
Channel 1377	1714
Channel 1378	1704
Channel 1379	1612
Channel 1380	1590
Channel 1381	1593
Channel 1382	1517
Channel 1383	1425
Channel 1384	1332
Channel 1385	1377
Channel 1386	1263
Channel 1387	1243
Channel 1388	1119
Channel 1389	1107
Channel 1390	1004
Channel 1391	984
Channel 1392	947
Channel 1393	869
Channel 1394	865
Channel 1395	821
Channel 1396	777
Channel 1397	739
Channel 1398	691
Channel 1399	680
Channel 1400	640
Channel 1401	578
Channel 1402	629
Channel 1403	660
Channel 1404	616
Channel 1405	674
Channel 1406	760
Channel 1407	794
Channel 1408	803
Channel 1409	816
Channel 1410	1017
Channel 1411	1024
Channel 1412	1097
Channel 1413	1144
Channel 1414	1214
Channel 1415	1299
Channel 1416	1364
Channel 1417	1431
Channel 1418	1457
Channel 1419	1486
Channel 1420	1593
Channel 1421	1465
Channel 1422	1483
Channel 1423	1487
Channel 1424	1468
Channel 1425	1314
Channel 1426	1183
Channel 1427	1135
Channel 1428	996
Channel 1429	927
Channel 1430	918
Channel 1431	753
Channel 1432	689
Channel 1433	579
Channel 1434	497
Channel 1435	416
Channel 1436	388
Channel 1437	313
Channel 1438	295
Channel 1439	242
Channel 1440	237
Channel 1441	184
Channel 1442	216
Channel 1443	177
Channel 1444	163
Channel 1445	161
Channel 1446	182
Channel 1447	160
Channel 1448	143
Channel 1449	144
Channel 1450	148
Channel 1451	182
Channel 1452	156
Channel 1453	154
Channel 1454	137
Channel 1455	184
Channel 1456	184
Channel 1457	187
Channel 1458	164
Channel 1459	208
Channel 1460	176
Channel 1461	209
Channel 1462	202
Channel 1463	258
Channel 1464	213
Channel 1465	253
Channel 1466	238
Channel 1467	231
Channel 1468	254
Channel 1469	272
Channel 1470	291
Channel 1471	320
Channel 1472	330
Channel 1473	317
Channel 1474	330
Channel 1475	366
Channel 1476	349
Channel 1477	341
Channel 1478	377
Channel 1479	427
Channel 1480	409
Channel 1481	386
Channel 1482	406
Channel 1483	453
Channel 1484	444
Channel 1485	451
Channel 1486	450
Channel 1487	484
Channel 1488	447
Channel 1489	445
Channel 1490	509
Channel 1491	501
Channel 1492	480
Channel 1493	445
Channel 1494	508
Channel 1495	503
Channel 1496	452
Channel 1497	492
Channel 1498	454
Channel 1499	500
Channel 1500	474
Channel 1501	491
Channel 1502	466
Channel 1503	415
Channel 1504	445
Channel 1505	504
Channel 1506	462
Channel 1507	435
Channel 1508	412
Channel 1509	426
Channel 1510	426
Channel 1511	414
Channel 1512	399
Channel 1513	428
Channel 1514	376
Channel 1515	370
Channel 1516	398
Channel 1517	383
Channel 1518	392
Channel 1519	386
Channel 1520	372
Channel 1521	395
Channel 1522	374
Channel 1523	383
Channel 1524	356
Channel 1525	366
Channel 1526	337
Channel 1527	350
Channel 1528	352
Channel 1529	325
Channel 1530	305
Channel 1531	315
Channel 1532	330
Channel 1533	320
Channel 1534	326
Channel 1535	288
Channel 1536	304
Channel 1537	305
Channel 1538	292
Channel 1539	265
Channel 1540	297
Channel 1541	301
Channel 1542	275
Channel 1543	262
Channel 1544	280
Channel 1545	257
Channel 1546	224
Channel 1547	220
Channel 1548	210
Channel 1549	237
Channel 1550	217
Channel 1551	228
Channel 1552	188
Channel 1553	199
Channel 1554	170
Channel 1555	157
Channel 1556	191
Channel 1557	161
Channel 1558	138
Channel 1559	148
Channel 1560	151
Channel 1561	142
Channel 1562	130
Channel 1563	136
Channel 1564	142
Channel 1565	111
Channel 1566	131
Channel 1567	121
Channel 1568	127
Channel 1569	114
Channel 1570	103
Channel 1571	111
Channel 1572	91
Channel 1573	98
Channel 1574	106
Channel 1575	125
Channel 1576	98
Channel 1577	124
Channel 1578	149
Channel 1579	162
Channel 1580	149
Channel 1581	177
Channel 1582	185
Channel 1583	193
Channel 1584	248
Channel 1585	236
Channel 1586	273
Channel 1587	283
Channel 1588	319
Channel 1589	318
Channel 1590	300
Channel 1591	348
Channel 1592	324
Channel 1593	325
Channel 1594	335
Channel 1595	300
Channel 1596	283
Channel 1597	288
Channel 1598	271
Channel 1599	239
Channel 1600	202
Channel 1601	196
Channel 1602	162
Channel 1603	167
Channel 1604	139
Channel 1605	118
Channel 1606	123
Channel 1607	115
Channel 1608	80
Channel 1609	78
Channel 1610	67
Channel 1611	60
Channel 1612	69
Channel 1613	60
Channel 1614	70
Channel 1615	60
Channel 1616	61
Channel 1617	68
Channel 1618	95
Channel 1619	67
Channel 1620	63
Channel 1621	79
Channel 1622	71
Channel 1623	80
Channel 1624	71
Channel 1625	55
Channel 1626	51
Channel 1627	54
Channel 1628	47
Channel 1629	44
Channel 1630	45
Channel 1631	33
Channel 1632	27
Channel 1633	39
Channel 1634	31
Channel 1635	30
Channel 1636	21
Channel 1637	23
Channel 1638	21
Channel 1639	17
Channel 1640	20
Channel 1641	18
Channel 1642	18
Channel 1643	17
Channel 1644	16
Channel 1645	14
Channel 1646	20
Channel 1647	15
Channel 1648	12
Channel 1649	12
Channel 1650	13
Channel 1651	16
Channel 1652	15
Channel 1653	17
Channel 1654	21
Channel 1655	12
Channel 1656	12
Channel 1657	16
Channel 1658	10
Channel 1659	22
Channel 1660	21
Channel 1661	16
Channel 1662	15
Channel 1663	16
Channel 1664	15
Channel 1665	15
Channel 1666	14
Channel 1667	18
Channel 1668	14
Channel 1669	23
Channel 1670	19
Channel 1671	26
Channel 1672	12
Channel 1673	17
Channel 1674	15
Channel 1675	27
Channel 1676	18
Channel 1677	10
Channel 1678	25
Channel 1679	25
Channel 1680	19
Channel 1681	31
Channel 1682	34
Channel 1683	39
Channel 1684	32
Channel 1685	49
Channel 1686	47
Channel 1687	70
Channel 1688	73
Channel 1689	98
Channel 1690	102
Channel 1691	130
Channel 1692	151
Channel 1693	183
Channel 1694	220
Channel 1695	240
Channel 1696	323
Channel 1697	344
Channel 1698	387
Channel 1699	452
Channel 1700	502
Channel 1701	565
Channel 1702	589
Channel 1703	632
Channel 1704	771
Channel 1705	790
Channel 1706	837
Channel 1707	852
Channel 1708	941
Channel 1709	1023
Channel 1710	1020
Channel 1711	1048
Channel 1712	1084
Channel 1713	1125
Channel 1714	1146
Channel 1715	1043
Channel 1716	1137
Channel 1717	1098
Channel 1718	1133
Channel 1719	1024
Channel 1720	1064
Channel 1721	959
Channel 1722	899
Channel 1723	826
Channel 1724	743
Channel 1725	683
Channel 1726	608
Channel 1727	517
Channel 1728	436
Channel 1729	414
Channel 1730	362
Channel 1731	290
Channel 1732	240
Channel 1733	192
Channel 1734	135
Channel 1735	141
Channel 1736	101
Channel 1737	76
Channel 1738	59
Channel 1739	50
Channel 1740	44
Channel 1741	29
Channel 1742	38
Channel 1743	20
Channel 1744	26
Channel 1745	16
Channel 1746	14
Channel 1747	6
Channel 1748	13
Channel 1749	15
Channel 1750	11
Channel 1751	10
Channel 1752	13
Channel 1753	17
Channel 1754	9
Channel 1755	12
Channel 1756	14
Channel 1757	9
Channel 1758	16
Channel 1759	8
Channel 1760	18
Channel 1761	17
Channel 1762	11
Channel 1763	16
Channel 1764	13
Channel 1765	20
Channel 1766	12
Channel 1767	13
Channel 1768	16
Channel 1769	12
Channel 1770	13
Channel 1771	22
Channel 1772	17
Channel 1773	12
Channel 1774	15
Channel 1775	16
Channel 1776	17
Channel 1777	15
Channel 1778	11
Channel 1779	14
Channel 1780	17
Channel 1781	16
Channel 1782	9
Channel 1783	12
Channel 1784	14
Channel 1785	14
Channel 1786	16
Channel 1787	14
Channel 1788	13
Channel 1789	13
Channel 1790	10
Channel 1791	11
Channel 1792	16
Channel 1793	14
Channel 1794	15
Channel 1795	8
Channel 1796	9
Channel 1797	8
Channel 1798	12
Channel 1799	13
Channel 1800	9
Channel 1801	6
Channel 1802	14
Channel 1803	11
Channel 1804	15
Channel 1805	14
Channel 1806	10
Channel 1807	13
Channel 1808	13
Channel 1809	7
Channel 1810	7
Channel 1811	19
Channel 1812	9
Channel 1813	14
Channel 1814	9
Channel 1815	8
Channel 1816	6
Channel 1817	12
Channel 1818	8
Channel 1819	14
Channel 1820	13
Channel 1821	18
Channel 1822	8
Channel 1823	14
Channel 1824	6
Channel 1825	7
Channel 1826	10
Channel 1827	17
Channel 1828	16
Channel 1829	16
Channel 1830	14
Channel 1831	13
Channel 1832	11
Channel 1833	14
Channel 1834	7
Channel 1835	15
Channel 1836	11
Channel 1837	13
Channel 1838	9
Channel 1839	9
Channel 1840	9
Channel 1841	17
Channel 1842	18
Channel 1843	9
Channel 1844	17
Channel 1845	3
Channel 1846	10
Channel 1847	11
Channel 1848	12
Channel 1849	10
Channel 1850	21
Channel 1851	14
Channel 1852	10
Channel 1853	8
Channel 1854	9
Channel 1855	15
Channel 1856	6
Channel 1857	8
Channel 1858	11
Channel 1859	19
Channel 1860	12
Channel 1861	13
Channel 1862	8
Channel 1863	8
Channel 1864	14
Channel 1865	10
Channel 1866	10
Channel 1867	13
Channel 1868	12
Channel 1869	15
Channel 1870	14
Channel 1871	10
Channel 1872	12
Channel 1873	15
Channel 1874	12
Channel 1875	10
Channel 1876	18
Channel 1877	13
Channel 1878	10
Channel 1879	19
Channel 1880	12
Channel 1881	20
Channel 1882	18
Channel 1883	17
Channel 1884	14
Channel 1885	12
Channel 1886	15
Channel 1887	10
Channel 1888	12
Channel 1889	20
Channel 1890	14
Channel 1891	18
Channel 1892	14
Channel 1893	17
Channel 1894	14
Channel 1895	15
Channel 1896	17
Channel 1897	14
Channel 1898	15
Channel 1899	11
Channel 1900	16
Channel 1901	22
Channel 1902	29
Channel 1903	19
Channel 1904	17
Channel 1905	14
Channel 1906	31
Channel 1907	24
Channel 1908	36
Channel 1909	39
Channel 1910	50
Channel 1911	63
Channel 1912	65
Channel 1913	76
Channel 1914	93
Channel 1915	102
Channel 1916	118
Channel 1917	155
Channel 1918	166
Channel 1919	174
Channel 1920	212
Channel 1921	212
Channel 1922	292
Channel 1923	247
Channel 1924	308
Channel 1925	288
Channel 1926	294
Channel 1927	307
Channel 1928	306
Channel 1929	323
Channel 1930	328
Channel 1931	283
Channel 1932	286
Channel 1933	266
Channel 1934	240
Channel 1935	245
Channel 1936	215
Channel 1937	177
Channel 1938	159
Channel 1939	146
Channel 1940	132
Channel 1941	128
Channel 1942	110
Channel 1943	102
Channel 1944	64
Channel 1945	56
Channel 1946	57
Channel 1947	37
Channel 1948	47
Channel 1949	46
Channel 1950	49
Channel 1951	35
Channel 1952	38
Channel 1953	28
Channel 1954	36
Channel 1955	44
Channel 1956	38
Channel 1957	48
Channel 1958	52
Channel 1959	42
Channel 1960	51
Channel 1961	50
Channel 1962	40
Channel 1963	51
Channel 1964	56
Channel 1965	54
Channel 1966	52
Channel 1967	55
Channel 1968	46
Channel 1969	64
Channel 1970	51
Channel 1971	44
Channel 1972	48
Channel 1973	41
Channel 1974	43
Channel 1975	35
Channel 1976	28
Channel 1977	27
Channel 1978	31
Channel 1979	29
Channel 1980	23
Channel 1981	17
Channel 1982	18
Channel 1983	13
Channel 1984	19
Channel 1985	17
Channel 1986	7
Channel 1987	6
Channel 1988	16
Channel 1989	4
Channel 1990	8
Channel 1991	5
Channel 1992	6
Channel 1993	5
Channel 1994	3
[truncated: 2,102 more rows]
