# Supplementary material for: A dataset of 112 ligands for the preconcentration of mercury, uranium, lanthanum and other pollutants and heavy metals in water
Source: Data Brief. 2020 Feb 4;29:105236. doi: 10.1016/j.dib.2020.105236 (PMC7033335; doi:10.1016/j.dib.2020.105236)
Supplement: Multimedia component 101_Thiourea [file mmc101.txt]

Kalib 1	-0.354346
Kalib 2	0.012554
Kalib 3	0.001788
Kalib 4	0.000419
Kalib Square	0.000000
Kalib Fano	0.010361
Channel 1	0
Channel 2	0
Channel 3	0
Channel 4	0
Channel 5	0
Channel 6	0
Channel 7	0
Channel 8	0
Channel 9	0
Channel 10	0
Channel 11	0
Channel 12	1
Channel 13	3
Channel 14	17
Channel 15	79
Channel 16	331
Channel 17	1167
Channel 18	3505
Channel 19	9827
Channel 20	24041
Channel 21	55409
Channel 22	111445
Channel 23	202287
Channel 24	327478
Channel 25	475591
Channel 26	622363
Channel 27	737469
Channel 28	776836
Channel 29	734428
Channel 30	627362
Channel 31	478861
Channel 32	327297
Channel 33	200289
Channel 34	110530
Channel 35	54476
Channel 36	23691
Channel 37	9455
Channel 38	3303
Channel 39	1121
Channel 40	267
Channel 41	88
Channel 42	31
Channel 43	12
Channel 44	14
Channel 45	9
Channel 46	7
Channel 47	6
Channel 48	5
Channel 49	1
Channel 50	3
Channel 51	4
Channel 52	3
Channel 53	4
Channel 54	5
Channel 55	4
Channel 56	2
Channel 57	2
Channel 58	6
Channel 59	8
Channel 60	6
Channel 61	5
Channel 62	2
Channel 63	0
Channel 64	3
Channel 65	0
Channel 66	2
Channel 67	4
Channel 68	2
Channel 69	2
Channel 70	4
Channel 71	3
Channel 72	5
Channel 73	0
Channel 74	1
Channel 75	1
Channel 76	0
Channel 77	2
Channel 78	33
Channel 79	57
Channel 80	67
Channel 81	66
Channel 82	70
Channel 83	55
Channel 84	78
Channel 85	70
Channel 86	61
Channel 87	62
Channel 88	70
Channel 89	70
Channel 90	57
Channel 91	64
Channel 92	76
Channel 93	61
Channel 94	52
Channel 95	80
Channel 96	48
Channel 97	68
Channel 98	65
Channel 99	55
Channel 100	65
Channel 101	85
Channel 102	56
Channel 103	58
Channel 104	62
Channel 105	64
Channel 106	55
Channel 107	59
Channel 108	54
Channel 109	53
Channel 110	54
Channel 111	47
Channel 112	64
Channel 113	53
Channel 114	54
Channel 115	68
Channel 116	49
Channel 117	57
Channel 118	46
Channel 119	49
Channel 120	52
Channel 121	67
Channel 122	54
Channel 123	59
Channel 124	56
Channel 125	66
Channel 126	54
Channel 127	54
Channel 128	44
Channel 129	50
Channel 130	70
Channel 131	30
Channel 132	44
Channel 133	33
Channel 134	41
Channel 135	45
Channel 136	36
Channel 137	44
Channel 138	31
Channel 139	41
Channel 140	37
Channel 141	37
Channel 142	41
Channel 143	35
Channel 144	48
Channel 145	50
Channel 146	26
Channel 147	30
Channel 148	36
Channel 149	40
Channel 150	44
Channel 151	29
Channel 152	44
Channel 153	31
Channel 154	36
Channel 155	39
Channel 156	36
Channel 157	26
Channel 158	25
Channel 159	31
Channel 160	35
Channel 161	26
Channel 162	35
Channel 163	41
Channel 164	36
Channel 165	30
Channel 166	32
Channel 167	37
Channel 168	30
Channel 169	38
Channel 170	30
Channel 171	31
Channel 172	27
Channel 173	29
Channel 174	27
Channel 175	28
Channel 176	26
Channel 177	23
Channel 178	33
Channel 179	33
Channel 180	30
Channel 181	19
Channel 182	36
Channel 183	31
Channel 184	30
Channel 185	41
Channel 186	28
Channel 187	36
Channel 188	46
Channel 189	42
Channel 190	27
Channel 191	23
Channel 192	34
Channel 193	29
Channel 194	34
Channel 195	42
Channel 196	34
Channel 197	41
Channel 198	38
Channel 199	38
Channel 200	34
Channel 201	31
Channel 202	37
Channel 203	26
Channel 204	26
Channel 205	37
Channel 206	39
Channel 207	64
Channel 208	63
Channel 209	69
Channel 210	48
Channel 211	57
Channel 212	86
Channel 213	80
Channel 214	66
Channel 215	50
Channel 216	55
Channel 217	42
Channel 218	60
Channel 219	55
Channel 220	71
Channel 221	55
Channel 222	55
Channel 223	42
Channel 224	53
Channel 225	41
Channel 226	48
Channel 227	46
Channel 228	37
Channel 229	33
Channel 230	31
Channel 231	44
Channel 232	33
Channel 233	43
Channel 234	38
Channel 235	39
Channel 236	44
Channel 237	32
Channel 238	36
Channel 239	32
Channel 240	29
Channel 241	30
Channel 242	47
Channel 243	37
Channel 244	37
Channel 245	45
Channel 246	48
Channel 247	60
Channel 248	66
Channel 249	83
Channel 250	112
Channel 251	129
Channel 252	146
Channel 253	195
Channel 254	248
Channel 255	251
Channel 256	332
Channel 257	396
Channel 258	459
Channel 259	604
Channel 260	739
Channel 261	895
Channel 262	984
Channel 263	1133
Channel 264	1247
Channel 265	1264
Channel 266	1168
Channel 267	1052
Channel 268	959
Channel 269	786
Channel 270	598
Channel 271	443
Channel 272	299
Channel 273	232
Channel 274	163
Channel 275	144
Channel 276	110
Channel 277	87
Channel 278	105
Channel 279	121
Channel 280	127
Channel 281	141
Channel 282	172
Channel 283	157
Channel 284	151
Channel 285	143
Channel 286	124
Channel 287	104
Channel 288	95
Channel 289	74
Channel 290	61
Channel 291	54
Channel 292	26
Channel 293	25
Channel 294	19
Channel 295	30
Channel 296	22
Channel 297	16
Channel 298	21
Channel 299	20
Channel 300	19
Channel 301	16
Channel 302	15
Channel 303	18
Channel 304	21
Channel 305	13
Channel 306	14
Channel 307	27
Channel 308	17
Channel 309	25
Channel 310	23
Channel 311	23
Channel 312	24
Channel 313	38
Channel 314	40
Channel 315	56
Channel 316	67
Channel 317	72
Channel 318	91
Channel 319	96
Channel 320	144
Channel 321	190
Channel 322	164
Channel 323	192
Channel 324	157
Channel 325	160
Channel 326	168
Channel 327	132
Channel 328	80
Channel 329	85
Channel 330	55
Channel 331	62
Channel 332	46
Channel 333	27
Channel 334	41
Channel 335	19
Channel 336	20
Channel 337	22
Channel 338	20
Channel 339	23
Channel 340	18
Channel 341	25
Channel 342	14
Channel 343	21
Channel 344	27
Channel 345	34
Channel 346	31
Channel 347	28
Channel 348	30
Channel 349	29
Channel 350	36
Channel 351	31
Channel 352	19
Channel 353	22
Channel 354	31
Channel 355	21
Channel 356	20
Channel 357	22
Channel 358	18
Channel 359	15
Channel 360	16
Channel 361	22
Channel 362	11
Channel 363	15
Channel 364	12
Channel 365	19
Channel 366	17
Channel 367	15
Channel 368	11
Channel 369	17
Channel 370	8
Channel 371	12
Channel 372	11
Channel 373	14
Channel 374	12
Channel 375	14
Channel 376	13
Channel 377	18
Channel 378	16
Channel 379	12
Channel 380	16
Channel 381	12
Channel 382	16
Channel 383	15
Channel 384	13
Channel 385	13
Channel 386	12
Channel 387	19
Channel 388	21
Channel 389	15
Channel 390	15
Channel 391	11
Channel 392	19
Channel 393	23
Channel 394	18
Channel 395	17
Channel 396	21
Channel 397	15
Channel 398	20
Channel 399	25
Channel 400	19
Channel 401	31
Channel 402	14
Channel 403	18
Channel 404	18
Channel 405	15
Channel 406	19
Channel 407	13
Channel 408	13
Channel 409	14
Channel 410	7
Channel 411	16
Channel 412	9
Channel 413	14
Channel 414	11
Channel 415	10
Channel 416	11
Channel 417	17
Channel 418	13
Channel 419	12
Channel 420	7
Channel 421	10
Channel 422	10
Channel 423	9
Channel 424	18
Channel 425	15
Channel 426	19
Channel 427	10
Channel 428	13
Channel 429	21
Channel 430	17
Channel 431	15
Channel 432	20
Channel 433	25
Channel 434	18
Channel 435	21
Channel 436	14
Channel 437	17
Channel 438	15
Channel 439	17
Channel 440	19
Channel 441	13
Channel 442	16
Channel 443	15
Channel 444	17
Channel 445	17
Channel 446	24
Channel 447	14
Channel 448	24
Channel 449	23
Channel 450	19
Channel 451	30
Channel 452	33
Channel 453	35
Channel 454	38
Channel 455	48
Channel 456	43
Channel 457	63
Channel 458	57
Channel 459	58
Channel 460	85
Channel 461	83
Channel 462	77
Channel 463	70
Channel 464	64
Channel 465	60
Channel 466	37
Channel 467	39
Channel 468	33
Channel 469	23
Channel 470	16
Channel 471	18
Channel 472	11
Channel 473	9
Channel 474	19
Channel 475	7
Channel 476	13
Channel 477	12
Channel 478	11
Channel 479	14
Channel 480	12
Channel 481	15
Channel 482	9
Channel 483	12
Channel 484	19
Channel 485	8
Channel 486	10
Channel 487	15
Channel 488	15
Channel 489	19
Channel 490	21
Channel 491	17
Channel 492	15
Channel 493	23
Channel 494	22
Channel 495	21
Channel 496	26
Channel 497	19
Channel 498	36
Channel 499	23
Channel 500	37
Channel 501	29
Channel 502	34
Channel 503	27
Channel 504	25
Channel 505	21
Channel 506	36
Channel 507	28
Channel 508	22
Channel 509	14
Channel 510	23
Channel 511	25
Channel 512	12
Channel 513	14
Channel 514	13
Channel 515	18
Channel 516	18
Channel 517	12
Channel 518	12
Channel 519	21
Channel 520	13
Channel 521	16
Channel 522	22
Channel 523	29
Channel 524	30
Channel 525	27
Channel 526	38
Channel 527	43
Channel 528	39
Channel 529	62
Channel 530	101
Channel 531	113
Channel 532	127
Channel 533	175
Channel 534	216
Channel 535	250
Channel 536	287
Channel 537	292
Channel 538	331
Channel 539	326
Channel 540	297
Channel 541	340
Channel 542	275
Channel 543	251
Channel 544	223
Channel 545	162
Channel 546	135
Channel 547	128
Channel 548	91
Channel 549	84
Channel 550	47
Channel 551	31
Channel 552	19
Channel 553	22
Channel 554	17
Channel 555	14
Channel 556	14
Channel 557	10
Channel 558	16
Channel 559	9
Channel 560	12
Channel 561	18
Channel 562	18
Channel 563	10
Channel 564	6
Channel 565	12
Channel 566	11
Channel 567	7
Channel 568	9
Channel 569	13
Channel 570	10
Channel 571	11
Channel 572	15
Channel 573	17
Channel 574	13
Channel 575	17
Channel 576	21
Channel 577	24
Channel 578	22
Channel 579	15
Channel 580	22
Channel 581	24
Channel 582	26
Channel 583	48
Channel 584	44
Channel 585	53
Channel 586	57
Channel 587	57
Channel 588	76
Channel 589	61
Channel 590	66
Channel 591	63
Channel 592	89
Channel 593	71
Channel 594	71
Channel 595	50
Channel 596	57
Channel 597	50
Channel 598	42
Channel 599	43
Channel 600	28
Channel 601	23
Channel 602	17
Channel 603	22
Channel 604	18
Channel 605	26
Channel 606	18
Channel 607	17
Channel 608	26
Channel 609	32
Channel 610	24
Channel 611	27
Channel 612	25
Channel 613	36
Channel 614	46
Channel 615	61
Channel 616	67
Channel 617	99
Channel 618	103
Channel 619	129
Channel 620	168
Channel 621	180
Channel 622	213
Channel 623	216
Channel 624	220
Channel 625	225
Channel 626	215
Channel 627	217
Channel 628	200
Channel 629	192
Channel 630	169
Channel 631	130
Channel 632	115
Channel 633	90
Channel 634	55
Channel 635	51
Channel 636	46
Channel 637	33
Channel 638	31
Channel 639	18
Channel 640	30
Channel 641	18
Channel 642	23
Channel 643	15
Channel 644	8
Channel 645	10
Channel 646	12
Channel 647	16
Channel 648	18
Channel 649	10
Channel 650	16
Channel 651	14
Channel 652	13
Channel 653	20
Channel 654	20
Channel 655	19
Channel 656	13
Channel 657	14
Channel 658	15
Channel 659	24
Channel 660	18
Channel 661	33
Channel 662	26
Channel 663	32
Channel 664	25
Channel 665	35
Channel 666	31
Channel 667	43
Channel 668	42
Channel 669	55
Channel 670	41
Channel 671	49
Channel 672	39
Channel 673	42
Channel 674	37
Channel 675	38
Channel 676	40
Channel 677	41
Channel 678	32
Channel 679	33
Channel 680	37
Channel 681	46
Channel 682	31
Channel 683	46
Channel 684	61
Channel 685	55
Channel 686	53
Channel 687	59
Channel 688	58
Channel 689	59
Channel 690	62
Channel 691	53
Channel 692	51
Channel 693	50
Channel 694	32
Channel 695	43
Channel 696	31
Channel 697	35
Channel 698	26
Channel 699	23
Channel 700	12
Channel 701	13
Channel 702	18
Channel 703	20
Channel 704	21
Channel 705	15
Channel 706	23
Channel 707	31
Channel 708	25
Channel 709	27
Channel 710	34
Channel 711	49
Channel 712	43
Channel 713	57
Channel 714	61
Channel 715	57
Channel 716	59
Channel 717	54
Channel 718	70
Channel 719	62
Channel 720	45
Channel 721	65
Channel 722	52
Channel 723	45
Channel 724	34
Channel 725	25
Channel 726	39
Channel 727	36
Channel 728	15
Channel 729	21
Channel 730	20
Channel 731	20
Channel 732	15
Channel 733	12
Channel 734	17
Channel 735	18
Channel 736	18
Channel 737	21
Channel 738	26
Channel 739	32
Channel 740	26
Channel 741	20
Channel 742	30
Channel 743	17
Channel 744	27
Channel 745	12
Channel 746	14
Channel 747	14
Channel 748	17
Channel 749	25
Channel 750	13
Channel 751	11
Channel 752	10
Channel 753	15
Channel 754	19
Channel 755	12
Channel 756	12
Channel 757	16
Channel 758	13
Channel 759	13
Channel 760	20
Channel 761	23
Channel 762	15
Channel 763	20
Channel 764	16
Channel 765	12
Channel 766	17
Channel 767	23
Channel 768	16
Channel 769	13
Channel 770	17
Channel 771	19
Channel 772	18
Channel 773	14
Channel 774	20
Channel 775	18
Channel 776	22
Channel 777	9
Channel 778	19
Channel 779	19
Channel 780	13
Channel 781	21
Channel 782	10
Channel 783	19
Channel 784	22
Channel 785	14
Channel 786	29
Channel 787	28
Channel 788	25
Channel 789	31
Channel 790	31
Channel 791	24
Channel 792	19
Channel 793	28
Channel 794	26
Channel 795	20
Channel 796	31
Channel 797	35
Channel 798	39
Channel 799	31
Channel 800	39
Channel 801	50
Channel 802	29
Channel 803	36
Channel 804	36
Channel 805	27
Channel 806	40
Channel 807	26
Channel 808	29
Channel 809	32
Channel 810	47
Channel 811	31
Channel 812	18
Channel 813	25
Channel 814	23
Channel 815	17
Channel 816	28
Channel 817	12
Channel 818	21
Channel 819	18
Channel 820	22
Channel 821	21
Channel 822	21
Channel 823	18
Channel 824	14
Channel 825	20
Channel 826	16
Channel 827	17
Channel 828	20
Channel 829	14
Channel 830	24
Channel 831	15
Channel 832	12
Channel 833	17
Channel 834	17
Channel 835	25
Channel 836	15
Channel 837	16
Channel 838	20
Channel 839	12
Channel 840	18
Channel 841	21
Channel 842	14
Channel 843	19
Channel 844	23
Channel 845	18
Channel 846	20
Channel 847	17
Channel 848	19
Channel 849	10
Channel 850	16
Channel 851	17
Channel 852	16
Channel 853	12
Channel 854	25
Channel 855	18
Channel 856	22
Channel 857	18
Channel 858	24
Channel 859	12
Channel 860	20
Channel 861	15
Channel 862	18
Channel 863	17
Channel 864	19
Channel 865	24
Channel 866	31
Channel 867	20
Channel 868	17
Channel 869	24
Channel 870	17
Channel 871	20
Channel 872	20
Channel 873	22
Channel 874	30
Channel 875	20
Channel 876	26
Channel 877	15
Channel 878	25
Channel 879	18
Channel 880	18
Channel 881	16
Channel 882	15
Channel 883	11
Channel 884	20
Channel 885	25
Channel 886	16
Channel 887	28
Channel 888	21
Channel 889	20
Channel 890	17
Channel 891	25
Channel 892	20
Channel 893	15
Channel 894	16
Channel 895	16
Channel 896	16
Channel 897	21
Channel 898	17
Channel 899	20
Channel 900	16
Channel 901	13
Channel 902	19
Channel 903	27
Channel 904	24
Channel 905	18
Channel 906	17
Channel 907	17
Channel 908	31
Channel 909	17
Channel 910	18
Channel 911	26
Channel 912	25
Channel 913	20
Channel 914	26
Channel 915	25
Channel 916	17
Channel 917	21
Channel 918	28
Channel 919	15
Channel 920	30
Channel 921	21
Channel 922	22
Channel 923	23
Channel 924	16
Channel 925	18
Channel 926	21
Channel 927	29
Channel 928	20
Channel 929	20
Channel 930	27
Channel 931	22
Channel 932	23
Channel 933	27
Channel 934	28
Channel 935	26
Channel 936	30
Channel 937	28
Channel 938	27
Channel 939	26
Channel 940	32
Channel 941	21
Channel 942	37
Channel 943	28
Channel 944	38
Channel 945	36
Channel 946	42
Channel 947	23
Channel 948	40
Channel 949	30
Channel 950	22
Channel 951	29
Channel 952	27
Channel 953	27
Channel 954	25
Channel 955	35
Channel 956	20
Channel 957	29
Channel 958	24
Channel 959	27
Channel 960	24
Channel 961	24
Channel 962	28
Channel 963	25
Channel 964	22
Channel 965	25
Channel 966	22
Channel 967	16
Channel 968	18
Channel 969	25
Channel 970	19
Channel 971	23
Channel 972	34
Channel 973	27
Channel 974	31
Channel 975	25
Channel 976	27
Channel 977	27
Channel 978	24
Channel 979	29
Channel 980	26
Channel 981	20
Channel 982	33
Channel 983	31
Channel 984	21
Channel 985	31
Channel 986	17
Channel 987	25
Channel 988	20
Channel 989	23
Channel 990	29
Channel 991	27
Channel 992	20
Channel 993	23
Channel 994	17
Channel 995	26
Channel 996	27
Channel 997	19
Channel 998	19
Channel 999	27
Channel 1000	23
Channel 1001	22
Channel 1002	18
Channel 1003	21
Channel 1004	20
Channel 1005	25
Channel 1006	17
Channel 1007	20
Channel 1008	20
Channel 1009	18
Channel 1010	23
Channel 1011	20
Channel 1012	19
Channel 1013	19
Channel 1014	23
Channel 1015	22
Channel 1016	36
Channel 1017	20
Channel 1018	24
Channel 1019	31
Channel 1020	22
Channel 1021	23
Channel 1022	16
Channel 1023	31
Channel 1024	19
Channel 1025	19
Channel 1026	16
Channel 1027	24
Channel 1028	25
Channel 1029	23
Channel 1030	28
Channel 1031	25
Channel 1032	31
Channel 1033	37
Channel 1034	28
Channel 1035	35
Channel 1036	22
Channel 1037	32
Channel 1038	23
Channel 1039	37
Channel 1040	40
Channel 1041	32
Channel 1042	29
Channel 1043	38
Channel 1044	26
Channel 1045	30
Channel 1046	37
Channel 1047	34
Channel 1048	30
Channel 1049	28
Channel 1050	17
Channel 1051	19
Channel 1052	22
Channel 1053	25
Channel 1054	27
Channel 1055	26
Channel 1056	23
Channel 1057	21
Channel 1058	27
Channel 1059	30
Channel 1060	23
Channel 1061	28
Channel 1062	29
Channel 1063	24
Channel 1064	33
Channel 1065	26
Channel 1066	34
Channel 1067	27
Channel 1068	31
Channel 1069	14
Channel 1070	26
Channel 1071	34
Channel 1072	29
Channel 1073	21
Channel 1074	27
Channel 1075	30
Channel 1076	25
Channel 1077	22
Channel 1078	25
Channel 1079	22
Channel 1080	21
Channel 1081	28
Channel 1082	21
Channel 1083	24
Channel 1084	32
Channel 1085	30
Channel 1086	29
Channel 1087	21
Channel 1088	37
Channel 1089	21
Channel 1090	33
Channel 1091	33
Channel 1092	31
Channel 1093	27
Channel 1094	32
Channel 1095	25
Channel 1096	36
Channel 1097	30
Channel 1098	42
Channel 1099	42
Channel 1100	41
Channel 1101	33
Channel 1102	28
Channel 1103	40
Channel 1104	31
Channel 1105	23
Channel 1106	43
Channel 1107	36
Channel 1108	27
Channel 1109	44
Channel 1110	35
Channel 1111	33
Channel 1112	29
Channel 1113	35
Channel 1114	32
Channel 1115	39
Channel 1116	37
Channel 1117	30
Channel 1118	33
Channel 1119	36
Channel 1120	30
Channel 1121	40
Channel 1122	23
Channel 1123	40
Channel 1124	34
Channel 1125	26
Channel 1126	45
Channel 1127	41
Channel 1128	44
Channel 1129	48
Channel 1130	37
Channel 1131	47
Channel 1132	36
Channel 1133	33
Channel 1134	36
Channel 1135	37
Channel 1136	39
Channel 1137	38
Channel 1138	50
Channel 1139	40
Channel 1140	37
Channel 1141	29
Channel 1142	55
Channel 1143	36
Channel 1144	50
Channel 1145	47
Channel 1146	47
Channel 1147	38
Channel 1148	42
Channel 1149	51
Channel 1150	50
Channel 1151	52
Channel 1152	57
Channel 1153	51
Channel 1154	51
Channel 1155	41
Channel 1156	52
Channel 1157	50
Channel 1158	54
Channel 1159	48
Channel 1160	43
Channel 1161	50
Channel 1162	53
Channel 1163	37
Channel 1164	58
Channel 1165	53
Channel 1166	47
Channel 1167	48
Channel 1168	60
Channel 1169	48
Channel 1170	56
Channel 1171	46
Channel 1172	58
Channel 1173	69
Channel 1174	58
Channel 1175	55
Channel 1176	57
Channel 1177	62
Channel 1178	72
Channel 1179	57
Channel 1180	64
Channel 1181	70
Channel 1182	61
Channel 1183	67
Channel 1184	72
Channel 1185	53
Channel 1186	68
Channel 1187	64
Channel 1188	62
Channel 1189	68
Channel 1190	74
Channel 1191	77
Channel 1192	84
Channel 1193	88
Channel 1194	78
Channel 1195	90
Channel 1196	76
Channel 1197	105
Channel 1198	80
Channel 1199	105
Channel 1200	72
Channel 1201	77
Channel 1202	119
Channel 1203	75
Channel 1204	107
Channel 1205	98
Channel 1206	82
Channel 1207	109
Channel 1208	109
Channel 1209	114
Channel 1210	100
Channel 1211	123
Channel 1212	85
Channel 1213	113
Channel 1214	108
Channel 1215	93
Channel 1216	122
Channel 1217	131
Channel 1218	121
Channel 1219	143
Channel 1220	127
Channel 1221	135
Channel 1222	133
Channel 1223	147
Channel 1224	139
Channel 1225	153
Channel 1226	146
Channel 1227	155
Channel 1228	164
Channel 1229	173
Channel 1230	175
Channel 1231	159
Channel 1232	186
Channel 1233	181
Channel 1234	166
Channel 1235	197
Channel 1236	210
Channel 1237	193
Channel 1238	191
Channel 1239	194
Channel 1240	228
Channel 1241	231
Channel 1242	222
Channel 1243	243
Channel 1244	235
Channel 1245	270
Channel 1246	235
Channel 1247	247
Channel 1248	281
Channel 1249	276
Channel 1250	302
Channel 1251	296
Channel 1252	295
Channel 1253	291
Channel 1254	340
Channel 1255	370
Channel 1256	345
Channel 1257	388
Channel 1258	336
Channel 1259	364
Channel 1260	415
Channel 1261	422
Channel 1262	410
Channel 1263	426
Channel 1264	438
Channel 1265	463
Channel 1266	490
Channel 1267	493
Channel 1268	512
Channel 1269	531
Channel 1270	488
Channel 1271	552
Channel 1272	550
Channel 1273	577
Channel 1274	538
Channel 1275	590
Channel 1276	589
Channel 1277	612
Channel 1278	613
Channel 1279	610
Channel 1280	618
Channel 1281	566
Channel 1282	611
Channel 1283	645
Channel 1284	632
Channel 1285	642
Channel 1286	674
Channel 1287	689
Channel 1288	672
Channel 1289	681
Channel 1290	641
Channel 1291	689
Channel 1292	711
Channel 1293	673
Channel 1294	711
Channel 1295	701
Channel 1296	692
Channel 1297	679
Channel 1298	709
Channel 1299	720
Channel 1300	721
Channel 1301	759
Channel 1302	729
Channel 1303	794
Channel 1304	799
Channel 1305	833
Channel 1306	850
Channel 1307	893
Channel 1308	948
Channel 1309	934
Channel 1310	932
Channel 1311	990
Channel 1312	1082
Channel 1313	1123
Channel 1314	1183
Channel 1315	1230
Channel 1316	1270
Channel 1317	1328
Channel 1318	1417
Channel 1319	1470
Channel 1320	1569
Channel 1321	1713
Channel 1322	1711
Channel 1323	1775
Channel 1324	1825
Channel 1325	1937
Channel 1326	2023
Channel 1327	2069
Channel 1328	2204
Channel 1329	2323
Channel 1330	2328
Channel 1331	2342
Channel 1332	2433
Channel 1333	2586
Channel 1334	2544
Channel 1335	2718
Channel 1336	2659
Channel 1337	2694
Channel 1338	2756
Channel 1339	2746
Channel 1340	2714
Channel 1341	2709
Channel 1342	2740
Channel 1343	2793
Channel 1344	2707
Channel 1345	2808
Channel 1346	2757
Channel 1347	2641
Channel 1348	2670
Channel 1349	2628
Channel 1350	2717
Channel 1351	2659
Channel 1352	2540
Channel 1353	2607
Channel 1354	2504
Channel 1355	2563
Channel 1356	2503
Channel 1357	2421
Channel 1358	2377
Channel 1359	2319
Channel 1360	2314
Channel 1361	2297
Channel 1362	2217
Channel 1363	2254
Channel 1364	2244
Channel 1365	2168
Channel 1366	2140
Channel 1367	2229
Channel 1368	2059
Channel 1369	1988
Channel 1370	2050
Channel 1371	2034
Channel 1372	1925
Channel 1373	2050
Channel 1374	1869
Channel 1375	1806
Channel 1376	1795
Channel 1377	1802
Channel 1378	1789
Channel 1379	1710
Channel 1380	1598
Channel 1381	1574
Channel 1382	1541
Channel 1383	1442
Channel 1384	1457
Channel 1385	1359
Channel 1386	1240
Channel 1387	1194
Channel 1388	1143
Channel 1389	1142
Channel 1390	989
Channel 1391	1042
Channel 1392	903
Channel 1393	873
Channel 1394	807
Channel 1395	752
Channel 1396	741
Channel 1397	716
Channel 1398	687
Channel 1399	657
Channel 1400	629
Channel 1401	618
Channel 1402	582
Channel 1403	581
Channel 1404	612
Channel 1405	678
Channel 1406	694
Channel 1407	796
Channel 1408	832
Channel 1409	848
Channel 1410	883
Channel 1411	1025
Channel 1412	1101
Channel 1413	1148
Channel 1414	1191
Channel 1415	1266
Channel 1416	1324
Channel 1417	1433
Channel 1418	1448
Channel 1419	1431
Channel 1420	1549
Channel 1421	1497
Channel 1422	1495
Channel 1423	1429
Channel 1424	1381
Channel 1425	1337
Channel 1426	1267
Channel 1427	1151
Channel 1428	1108
Channel 1429	1019
Channel 1430	884
Channel 1431	797
Channel 1432	714
Channel 1433	635
Channel 1434	504
Channel 1435	469
Channel 1436	412
Channel 1437	332
Channel 1438	315
Channel 1439	281
Channel 1440	240
Channel 1441	212
Channel 1442	201
Channel 1443	177
Channel 1444	168
Channel 1445	161
Channel 1446	158
Channel 1447	143
Channel 1448	145
Channel 1449	147
Channel 1450	156
Channel 1451	168
Channel 1452	163
Channel 1453	163
Channel 1454	154
Channel 1455	170
Channel 1456	169
Channel 1457	157
Channel 1458	173
Channel 1459	198
Channel 1460	180
Channel 1461	192
Channel 1462	195
Channel 1463	208
Channel 1464	223
Channel 1465	207
Channel 1466	212
Channel 1467	284
Channel 1468	260
Channel 1469	251
Channel 1470	293
Channel 1471	298
Channel 1472	331
Channel 1473	335
Channel 1474	358
Channel 1475	350
Channel 1476	361
Channel 1477	349
Channel 1478	397
Channel 1479	409
Channel 1480	405
Channel 1481	403
Channel 1482	414
Channel 1483	442
Channel 1484	410
Channel 1485	475
Channel 1486	442
Channel 1487	457
Channel 1488	445
Channel 1489	492
Channel 1490	489
Channel 1491	490
Channel 1492	521
Channel 1493	474
Channel 1494	481
Channel 1495	468
Channel 1496	477
Channel 1497	479
Channel 1498	483
Channel 1499	452
Channel 1500	476
Channel 1501	448
Channel 1502	466
Channel 1503	422
Channel 1504	470
Channel 1505	407
Channel 1506	408
Channel 1507	409
Channel 1508	390
Channel 1509	427
Channel 1510	413
Channel 1511	409
Channel 1512	364
Channel 1513	388
Channel 1514	420
Channel 1515	417
Channel 1516	402
Channel 1517	401
Channel 1518	313
Channel 1519	411
Channel 1520	371
Channel 1521	373
Channel 1522	316
Channel 1523	370
Channel 1524	363
Channel 1525	342
Channel 1526	348
Channel 1527	335
Channel 1528	303
Channel 1529	317
Channel 1530	330
Channel 1531	338
Channel 1532	309
Channel 1533	332
Channel 1534	313
Channel 1535	299
Channel 1536	323
Channel 1537	284
Channel 1538	330
Channel 1539	291
Channel 1540	293
Channel 1541	283
Channel 1542	291
Channel 1543	255
Channel 1544	246
Channel 1545	228
Channel 1546	237
Channel 1547	238
Channel 1548	230
Channel 1549	206
Channel 1550	183
Channel 1551	223
Channel 1552	208
Channel 1553	206
Channel 1554	196
Channel 1555	196
Channel 1556	173
Channel 1557	202
Channel 1558	151
Channel 1559	148
Channel 1560	163
Channel 1561	126
Channel 1562	139
Channel 1563	150
Channel 1564	138
Channel 1565	127
Channel 1566	117
Channel 1567	123
Channel 1568	88
Channel 1569	117
Channel 1570	105
Channel 1571	117
Channel 1572	107
Channel 1573	103
Channel 1574	104
Channel 1575	127
Channel 1576	139
Channel 1577	115
Channel 1578	142
Channel 1579	148
Channel 1580	165
Channel 1581	182
Channel 1582	212
Channel 1583	219
Channel 1584	201
Channel 1585	234
Channel 1586	280
Channel 1587	286
Channel 1588	275
Channel 1589	300
Channel 1590	339
Channel 1591	354
Channel 1592	328
Channel 1593	338
Channel 1594	351
Channel 1595	326
Channel 1596	308
Channel 1597	264
Channel 1598	265
Channel 1599	257
Channel 1600	243
Channel 1601	204
Channel 1602	175
Channel 1603	158
Channel 1604	113
Channel 1605	123
Channel 1606	108
Channel 1607	106
Channel 1608	90
Channel 1609	78
Channel 1610	76
Channel 1611	70
Channel 1612	66
Channel 1613	63
Channel 1614	66
Channel 1615	61
Channel 1616	67
Channel 1617	80
Channel 1618	64
Channel 1619	64
Channel 1620	76
Channel 1621	69
Channel 1622	67
Channel 1623	72
Channel 1624	72
Channel 1625	66
Channel 1626	51
Channel 1627	57
Channel 1628	54
Channel 1629	43
Channel 1630	47
Channel 1631	40
Channel 1632	39
Channel 1633	22
Channel 1634	21
Channel 1635	17
Channel 1636	18
Channel 1637	21
Channel 1638	19
Channel 1639	18
Channel 1640	18
Channel 1641	8
Channel 1642	10
Channel 1643	16
Channel 1644	18
Channel 1645	12
Channel 1646	17
Channel 1647	13
Channel 1648	10
Channel 1649	7
Channel 1650	16
Channel 1651	21
Channel 1652	12
Channel 1653	17
Channel 1654	21
Channel 1655	18
Channel 1656	13
Channel 1657	12
Channel 1658	21
Channel 1659	16
Channel 1660	13
Channel 1661	9
Channel 1662	15
Channel 1663	15
Channel 1664	19
Channel 1665	18
Channel 1666	18
Channel 1667	10
Channel 1668	17
Channel 1669	13
Channel 1670	12
Channel 1671	13
Channel 1672	17
Channel 1673	15
Channel 1674	22
Channel 1675	10
Channel 1676	12
Channel 1677	19
Channel 1678	10
Channel 1679	20
Channel 1680	11
Channel 1681	21
Channel 1682	27
Channel 1683	28
Channel 1684	29
Channel 1685	49
Channel 1686	45
Channel 1687	62
Channel 1688	66
Channel 1689	89
Channel 1690	116
Channel 1691	127
Channel 1692	164
Channel 1693	172
Channel 1694	196
Channel 1695	237
Channel 1696	312
Channel 1697	318
Channel 1698	404
Channel 1699	427
Channel 1700	471
Channel 1701	532
Channel 1702	575
Channel 1703	612
Channel 1704	678
Channel 1705	743
Channel 1706	824
Channel 1707	830
Channel 1708	934
Channel 1709	958
Channel 1710	1031
Channel 1711	1035
Channel 1712	1109
Channel 1713	1132
Channel 1714	1118
Channel 1715	1129
Channel 1716	1176
Channel 1717	1203
Channel 1718	1100
Channel 1719	1137
Channel 1720	951
Channel 1721	962
Channel 1722	885
Channel 1723	849
Channel 1724	776
Channel 1725	731
Channel 1726	596
Channel 1727	514
Channel 1728	459
Channel 1729	408
Channel 1730	343
Channel 1731	330
Channel 1732	264
Channel 1733	201
Channel 1734	150
Channel 1735	133
Channel 1736	101
Channel 1737	70
Channel 1738	79
Channel 1739	55
Channel 1740	42
Channel 1741	40
Channel 1742	45
Channel 1743	30
Channel 1744	14
Channel 1745	21
Channel 1746	13
Channel 1747	17
Channel 1748	18
Channel 1749	10
Channel 1750	18
Channel 1751	14
Channel 1752	12
Channel 1753	13
Channel 1754	10
Channel 1755	17
Channel 1756	18
Channel 1757	9
Channel 1758	14
Channel 1759	10
Channel 1760	9
Channel 1761	14
Channel 1762	16
Channel 1763	14
Channel 1764	17
Channel 1765	16
Channel 1766	9
Channel 1767	13
Channel 1768	12
Channel 1769	10
Channel 1770	16
Channel 1771	16
Channel 1772	15
Channel 1773	14
Channel 1774	14
Channel 1775	11
Channel 1776	9
Channel 1777	11
Channel 1778	14
Channel 1779	14
Channel 1780	19
Channel 1781	11
Channel 1782	10
Channel 1783	11
Channel 1784	8
Channel 1785	8
Channel 1786	9
Channel 1787	13
Channel 1788	14
Channel 1789	11
Channel 1790	8
Channel 1791	12
Channel 1792	15
Channel 1793	12
Channel 1794	11
Channel 1795	14
Channel 1796	12
Channel 1797	10
Channel 1798	10
Channel 1799	8
Channel 1800	6
Channel 1801	9
Channel 1802	12
Channel 1803	9
Channel 1804	10
Channel 1805	11
Channel 1806	10
Channel 1807	7
Channel 1808	11
Channel 1809	14
Channel 1810	8
Channel 1811	16
Channel 1812	9
Channel 1813	12
Channel 1814	10
Channel 1815	9
Channel 1816	6
Channel 1817	10
Channel 1818	8
Channel 1819	12
Channel 1820	11
Channel 1821	16
Channel 1822	15
Channel 1823	9
Channel 1824	10
Channel 1825	15
Channel 1826	10
Channel 1827	14
Channel 1828	13
Channel 1829	11
Channel 1830	6
Channel 1831	10
Channel 1832	8
Channel 1833	9
Channel 1834	11
Channel 1835	8
Channel 1836	12
Channel 1837	12
Channel 1838	13
Channel 1839	13
Channel 1840	12
Channel 1841	5
Channel 1842	11
Channel 1843	26
Channel 1844	12
Channel 1845	14
Channel 1846	12
Channel 1847	23
Channel 1848	8
Channel 1849	19
Channel 1850	16
Channel 1851	12
Channel 1852	20
Channel 1853	14
Channel 1854	8
Channel 1855	10
Channel 1856	14
Channel 1857	11
Channel 1858	18
Channel 1859	10
Channel 1860	9
Channel 1861	14
Channel 1862	13
Channel 1863	19
Channel 1864	11
Channel 1865	6
Channel 1866	11
Channel 1867	16
Channel 1868	20
Channel 1869	15
Channel 1870	8
Channel 1871	14
Channel 1872	11
Channel 1873	9
Channel 1874	13
Channel 1875	20
Channel 1876	11
Channel 1877	22
Channel 1878	14
Channel 1879	12
Channel 1880	13
Channel 1881	14
Channel 1882	10
Channel 1883	15
Channel 1884	14
Channel 1885	14
Channel 1886	18
Channel 1887	16
Channel 1888	16
Channel 1889	14
Channel 1890	11
Channel 1891	20
Channel 1892	14
Channel 1893	14
Channel 1894	11
Channel 1895	13
Channel 1896	13
Channel 1897	10
Channel 1898	15
Channel 1899	13
Channel 1900	22
Channel 1901	19
Channel 1902	17
Channel 1903	20
Channel 1904	29
Channel 1905	24
Channel 1906	24
Channel 1907	28
Channel 1908	42
Channel 1909	46
Channel 1910	49
Channel 1911	55
Channel 1912	62
Channel 1913	69
Channel 1914	103
Channel 1915	122
Channel 1916	157
Channel 1917	144
Channel 1918	142
Channel 1919	178
Channel 1920	218
Channel 1921	224
Channel 1922	219
Channel 1923	283
Channel 1924	288
Channel 1925	293
Channel 1926	304
Channel 1927	283
Channel 1928	323
Channel 1929	317
Channel 1930	286
Channel 1931	285
Channel 1932	291
Channel 1933	261
Channel 1934	263
Channel 1935	230
Channel 1936	218
Channel 1937	214
Channel 1938	165
Channel 1939	148
Channel 1940	146
Channel 1941	122
Channel 1942	89
Channel 1943	100
Channel 1944	63
Channel 1945	64
Channel 1946	51
Channel 1947	58
Channel 1948	48
Channel 1949	38
Channel 1950	38
Channel 1951	38
Channel 1952	36
Channel 1953	29
Channel 1954	42
Channel 1955	34
Channel 1956	35
Channel 1957	30
Channel 1958	41
Channel 1959	58
Channel 1960	59
Channel 1961	57
Channel 1962	50
Channel 1963	58
Channel 1964	50
Channel 1965	47
Channel 1966	47
Channel 1967	63
Channel 1968	64
Channel 1969	59
Channel 1970	52
Channel 1971	45
Channel 1972	44
Channel 1973	46
Channel 1974	47
Channel 1975	37
Channel 1976	38
Channel 1977	31
Channel 1978	24
Channel 1979	19
Channel 1980	21
Channel 1981	21
Channel 1982	24
Channel 1983	17
Channel 1984	13
Channel 1985	13
Channel 1986	6
Channel 1987	3
Channel 1988	14
Channel 1989	5
Channel 1990	9
Channel 1991	2
Channel 1992	7
Channel 1993	5
Channel 1994	9
[truncated: 2,102 more rows]
