# Supplementary material for: A dataset of 112 ligands for the preconcentration of mercury, uranium, lanthanum and other pollutants and heavy metals in water
Source: Data Brief. 2020 Feb 4;29:105236. doi: 10.1016/j.dib.2020.105236 (PMC7033335; doi:10.1016/j.dib.2020.105236)
Supplement: Multimedia component 102_Strach [file mmc102.txt]

Kalib 1	-0.354346
Kalib 2	0.012554
Kalib 3	0.001788
Kalib 4	0.000419
Kalib Square	0.000000
Kalib Fano	0.010361
Channel 1	0
Channel 2	0
Channel 3	0
Channel 4	0
Channel 5	0
Channel 6	0
Channel 7	0
Channel 8	0
Channel 9	0
Channel 10	0
Channel 11	0
Channel 12	0
Channel 13	2
Channel 14	11
Channel 15	73
Channel 16	319
Channel 17	1102
Channel 18	3383
Channel 19	9733
Channel 20	24173
Channel 21	55157
Channel 22	111068
Channel 23	201712
Channel 24	329039
Channel 25	476618
Channel 26	625896
Channel 27	741486
Channel 28	780491
Channel 29	738760
Channel 30	629163
Channel 31	478293
Channel 32	324368
Channel 33	198196
Channel 34	109450
Channel 35	53328
Channel 36	23248
Channel 37	9246
Channel 38	3193
Channel 39	1030
Channel 40	276
Channel 41	74
Channel 42	25
Channel 43	8
Channel 44	14
Channel 45	9
Channel 46	7
Channel 47	9
Channel 48	8
Channel 49	8
Channel 50	3
Channel 51	1
Channel 52	1
Channel 53	7
Channel 54	5
Channel 55	3
Channel 56	2
Channel 57	1
Channel 58	2
Channel 59	4
Channel 60	3
Channel 61	2
Channel 62	2
Channel 63	3
Channel 64	6
Channel 65	3
Channel 66	2
Channel 67	1
Channel 68	4
Channel 69	3
Channel 70	3
Channel 71	1
Channel 72	2
Channel 73	3
Channel 74	0
Channel 75	3
Channel 76	0
Channel 77	2
Channel 78	28
Channel 79	52
Channel 80	50
Channel 81	65
Channel 82	63
Channel 83	62
Channel 84	44
Channel 85	56
Channel 86	63
Channel 87	60
Channel 88	46
Channel 89	52
Channel 90	64
Channel 91	48
Channel 92	63
Channel 93	57
Channel 94	50
Channel 95	59
Channel 96	45
Channel 97	67
Channel 98	51
Channel 99	54
Channel 100	48
Channel 101	48
Channel 102	55
Channel 103	47
Channel 104	49
Channel 105	46
Channel 106	51
Channel 107	49
Channel 108	52
Channel 109	52
Channel 110	52
Channel 111	44
Channel 112	33
Channel 113	47
Channel 114	46
Channel 115	42
Channel 116	44
Channel 117	53
Channel 118	34
Channel 119	62
Channel 120	47
Channel 121	67
Channel 122	58
Channel 123	48
Channel 124	55
Channel 125	60
Channel 126	59
Channel 127	51
Channel 128	42
Channel 129	46
Channel 130	48
Channel 131	40
Channel 132	34
Channel 133	39
Channel 134	36
Channel 135	34
Channel 136	45
Channel 137	15
Channel 138	31
Channel 139	27
Channel 140	45
Channel 141	33
Channel 142	34
Channel 143	32
Channel 144	33
Channel 145	29
Channel 146	27
Channel 147	21
Channel 148	32
Channel 149	39
Channel 150	27
Channel 151	34
Channel 152	30
Channel 153	23
Channel 154	39
Channel 155	22
Channel 156	24
Channel 157	35
Channel 158	29
Channel 159	33
Channel 160	40
Channel 161	30
Channel 162	30
Channel 163	36
Channel 164	38
Channel 165	29
Channel 166	26
Channel 167	30
Channel 168	26
Channel 169	31
Channel 170	28
Channel 171	14
Channel 172	35
Channel 173	32
Channel 174	24
Channel 175	33
Channel 176	25
Channel 177	23
Channel 178	34
Channel 179	32
Channel 180	28
Channel 181	28
Channel 182	32
Channel 183	23
Channel 184	17
Channel 185	33
Channel 186	37
Channel 187	28
Channel 188	39
Channel 189	26
Channel 190	40
Channel 191	34
Channel 192	25
Channel 193	33
Channel 194	28
Channel 195	28
Channel 196	35
Channel 197	20
Channel 198	21
Channel 199	23
Channel 200	23
Channel 201	31
Channel 202	26
Channel 203	36
Channel 204	32
Channel 205	38
Channel 206	43
Channel 207	36
Channel 208	57
Channel 209	42
Channel 210	65
Channel 211	51
Channel 212	61
Channel 213	73
Channel 214	64
Channel 215	62
Channel 216	70
Channel 217	51
Channel 218	66
Channel 219	67
Channel 220	50
Channel 221	45
Channel 222	67
Channel 223	52
Channel 224	54
Channel 225	50
Channel 226	53
Channel 227	48
Channel 228	38
Channel 229	28
Channel 230	37
Channel 231	39
Channel 232	43
Channel 233	33
Channel 234	36
Channel 235	34
Channel 236	28
Channel 237	35
Channel 238	33
Channel 239	25
Channel 240	31
Channel 241	34
Channel 242	47
Channel 243	32
Channel 244	36
Channel 245	51
Channel 246	56
Channel 247	71
Channel 248	62
Channel 249	89
Channel 250	113
Channel 251	117
Channel 252	164
Channel 253	188
Channel 254	217
Channel 255	257
Channel 256	340
Channel 257	356
Channel 258	452
Channel 259	615
Channel 260	733
Channel 261	877
Channel 262	1002
Channel 263	1185
Channel 264	1153
Channel 265	1157
Channel 266	1191
Channel 267	1077
Channel 268	873
Channel 269	698
Channel 270	562
Channel 271	425
Channel 272	294
Channel 273	210
Channel 274	179
Channel 275	145
Channel 276	126
Channel 277	95
Channel 278	106
Channel 279	125
Channel 280	137
Channel 281	160
Channel 282	137
Channel 283	179
Channel 284	154
Channel 285	123
Channel 286	121
Channel 287	97
Channel 288	95
Channel 289	69
Channel 290	64
Channel 291	43
Channel 292	31
Channel 293	35
Channel 294	30
Channel 295	31
Channel 296	20
Channel 297	24
Channel 298	13
Channel 299	13
Channel 300	14
Channel 301	15
Channel 302	15
Channel 303	18
Channel 304	18
Channel 305	17
Channel 306	21
Channel 307	17
Channel 308	12
Channel 309	17
Channel 310	25
Channel 311	22
Channel 312	25
Channel 313	41
Channel 314	50
Channel 315	59
Channel 316	69
Channel 317	89
Channel 318	109
Channel 319	125
Channel 320	155
Channel 321	195
Channel 322	180
Channel 323	196
Channel 324	170
Channel 325	173
Channel 326	150
Channel 327	131
Channel 328	110
Channel 329	87
Channel 330	68
Channel 331	33
Channel 332	36
Channel 333	26
Channel 334	28
Channel 335	16
Channel 336	23
Channel 337	13
Channel 338	20
Channel 339	18
Channel 340	18
Channel 341	30
Channel 342	24
Channel 343	25
Channel 344	23
Channel 345	31
Channel 346	33
Channel 347	25
Channel 348	27
Channel 349	40
Channel 350	44
Channel 351	26
Channel 352	32
Channel 353	36
Channel 354	22
Channel 355	23
Channel 356	20
Channel 357	22
Channel 358	13
Channel 359	8
Channel 360	12
Channel 361	13
Channel 362	11
Channel 363	14
Channel 364	10
Channel 365	14
Channel 366	8
Channel 367	14
Channel 368	7
Channel 369	13
Channel 370	8
Channel 371	12
Channel 372	11
Channel 373	9
Channel 374	11
Channel 375	17
Channel 376	7
Channel 377	14
Channel 378	7
Channel 379	11
Channel 380	10
Channel 381	13
Channel 382	9
Channel 383	9
Channel 384	14
Channel 385	9
Channel 386	19
Channel 387	14
Channel 388	8
Channel 389	3
Channel 390	13
Channel 391	14
Channel 392	15
Channel 393	13
Channel 394	16
Channel 395	8
Channel 396	7
Channel 397	13
Channel 398	12
Channel 399	10
Channel 400	16
Channel 401	10
Channel 402	11
Channel 403	12
Channel 404	14
Channel 405	15
Channel 406	11
Channel 407	7
Channel 408	7
Channel 409	18
Channel 410	9
Channel 411	8
Channel 412	8
Channel 413	8
Channel 414	18
Channel 415	9
Channel 416	11
Channel 417	8
Channel 418	12
Channel 419	12
Channel 420	5
Channel 421	8
Channel 422	4
Channel 423	3
Channel 424	8
Channel 425	6
Channel 426	16
Channel 427	12
Channel 428	9
Channel 429	9
Channel 430	8
Channel 431	11
Channel 432	7
Channel 433	6
Channel 434	14
Channel 435	12
Channel 436	8
Channel 437	16
Channel 438	8
Channel 439	13
Channel 440	13
Channel 441	9
Channel 442	9
Channel 443	17
Channel 444	12
Channel 445	10
Channel 446	13
Channel 447	14
Channel 448	15
Channel 449	18
Channel 450	19
Channel 451	21
Channel 452	30
Channel 453	41
Channel 454	47
Channel 455	63
Channel 456	61
Channel 457	51
Channel 458	51
Channel 459	71
Channel 460	75
Channel 461	73
Channel 462	64
Channel 463	68
Channel 464	64
Channel 465	51
Channel 466	39
Channel 467	42
Channel 468	32
Channel 469	23
Channel 470	24
Channel 471	18
Channel 472	9
Channel 473	15
Channel 474	11
Channel 475	10
Channel 476	9
Channel 477	4
Channel 478	8
Channel 479	11
Channel 480	12
Channel 481	9
Channel 482	15
Channel 483	12
Channel 484	19
Channel 485	12
Channel 486	10
Channel 487	8
Channel 488	12
Channel 489	22
Channel 490	18
Channel 491	14
Channel 492	20
Channel 493	19
Channel 494	13
Channel 495	35
Channel 496	20
Channel 497	25
Channel 498	32
Channel 499	20
Channel 500	15
Channel 501	24
Channel 502	21
Channel 503	28
Channel 504	32
Channel 505	22
Channel 506	20
Channel 507	26
Channel 508	26
Channel 509	14
Channel 510	14
Channel 511	13
Channel 512	17
Channel 513	12
Channel 514	11
Channel 515	12
Channel 516	14
Channel 517	12
Channel 518	12
Channel 519	16
Channel 520	18
Channel 521	16
Channel 522	16
Channel 523	26
Channel 524	28
Channel 525	34
Channel 526	32
Channel 527	49
Channel 528	60
Channel 529	55
Channel 530	83
Channel 531	115
Channel 532	146
Channel 533	165
Channel 534	223
Channel 535	265
Channel 536	279
Channel 537	296
Channel 538	293
Channel 539	292
Channel 540	312
Channel 541	314
Channel 542	292
Channel 543	288
Channel 544	263
Channel 545	187
Channel 546	160
Channel 547	122
Channel 548	67
Channel 549	69
Channel 550	50
Channel 551	42
Channel 552	25
Channel 553	23
Channel 554	16
Channel 555	10
Channel 556	18
Channel 557	14
Channel 558	14
Channel 559	8
Channel 560	11
Channel 561	16
Channel 562	15
Channel 563	8
Channel 564	11
Channel 565	14
Channel 566	11
Channel 567	7
Channel 568	7
Channel 569	9
Channel 570	14
Channel 571	14
Channel 572	12
Channel 573	10
Channel 574	14
Channel 575	16
Channel 576	23
Channel 577	15
Channel 578	11
Channel 579	21
Channel 580	23
Channel 581	29
Channel 582	25
Channel 583	28
Channel 584	37
Channel 585	48
Channel 586	38
Channel 587	60
Channel 588	60
Channel 589	59
Channel 590	71
Channel 591	76
Channel 592	62
Channel 593	66
Channel 594	65
Channel 595	67
Channel 596	61
Channel 597	41
Channel 598	45
Channel 599	37
Channel 600	20
Channel 601	27
Channel 602	21
Channel 603	16
Channel 604	14
Channel 605	14
Channel 606	23
Channel 607	24
Channel 608	26
Channel 609	28
Channel 610	22
Channel 611	23
Channel 612	38
Channel 613	33
Channel 614	50
Channel 615	54
Channel 616	92
Channel 617	74
Channel 618	95
Channel 619	112
Channel 620	150
Channel 621	187
Channel 622	192
Channel 623	202
Channel 624	189
Channel 625	195
Channel 626	197
Channel 627	197
Channel 628	188
Channel 629	176
Channel 630	133
Channel 631	111
Channel 632	95
Channel 633	79
Channel 634	65
Channel 635	58
Channel 636	37
Channel 637	22
Channel 638	23
Channel 639	15
Channel 640	19
Channel 641	12
Channel 642	8
Channel 643	15
Channel 644	10
Channel 645	10
Channel 646	11
Channel 647	12
Channel 648	17
Channel 649	6
Channel 650	11
Channel 651	19
Channel 652	16
Channel 653	12
Channel 654	14
Channel 655	14
Channel 656	15
Channel 657	20
Channel 658	12
Channel 659	15
Channel 660	27
Channel 661	19
Channel 662	22
Channel 663	18
Channel 664	24
Channel 665	25
Channel 666	27
Channel 667	28
Channel 668	44
Channel 669	34
Channel 670	31
Channel 671	34
Channel 672	40
Channel 673	33
Channel 674	30
Channel 675	30
Channel 676	46
Channel 677	32
Channel 678	41
Channel 679	41
Channel 680	29
Channel 681	41
Channel 682	52
Channel 683	51
Channel 684	53
Channel 685	55
Channel 686	44
Channel 687	56
Channel 688	58
Channel 689	55
Channel 690	46
Channel 691	48
Channel 692	49
Channel 693	37
Channel 694	44
Channel 695	41
Channel 696	24
Channel 697	18
Channel 698	14
Channel 699	14
Channel 700	18
Channel 701	16
Channel 702	16
Channel 703	14
Channel 704	13
Channel 705	21
Channel 706	16
Channel 707	24
Channel 708	35
Channel 709	40
Channel 710	36
Channel 711	41
Channel 712	52
Channel 713	58
Channel 714	66
Channel 715	62
Channel 716	72
Channel 717	81
Channel 718	80
Channel 719	66
Channel 720	71
Channel 721	68
Channel 722	58
Channel 723	56
Channel 724	56
Channel 725	31
Channel 726	27
Channel 727	27
Channel 728	26
Channel 729	21
Channel 730	18
Channel 731	18
Channel 732	14
Channel 733	16
Channel 734	13
Channel 735	15
Channel 736	14
Channel 737	17
Channel 738	20
Channel 739	13
Channel 740	9
Channel 741	16
Channel 742	15
Channel 743	16
Channel 744	20
Channel 745	14
Channel 746	12
Channel 747	11
Channel 748	11
Channel 749	6
Channel 750	9
Channel 751	15
Channel 752	14
Channel 753	20
Channel 754	8
Channel 755	19
Channel 756	10
Channel 757	15
Channel 758	16
Channel 759	16
Channel 760	11
Channel 761	10
Channel 762	19
Channel 763	23
Channel 764	21
Channel 765	10
Channel 766	17
Channel 767	13
Channel 768	18
Channel 769	15
Channel 770	9
Channel 771	15
Channel 772	14
Channel 773	11
Channel 774	18
Channel 775	17
Channel 776	8
Channel 777	20
Channel 778	24
Channel 779	15
Channel 780	16
Channel 781	16
Channel 782	15
Channel 783	17
Channel 784	14
Channel 785	17
Channel 786	20
Channel 787	17
Channel 788	24
Channel 789	23
Channel 790	22
Channel 791	15
Channel 792	21
Channel 793	16
Channel 794	29
Channel 795	27
Channel 796	30
Channel 797	20
Channel 798	21
Channel 799	28
Channel 800	27
Channel 801	28
Channel 802	23
Channel 803	33
Channel 804	28
Channel 805	23
Channel 806	24
Channel 807	33
Channel 808	22
Channel 809	23
Channel 810	20
Channel 811	22
Channel 812	13
Channel 813	18
Channel 814	14
Channel 815	11
Channel 816	16
Channel 817	16
Channel 818	11
Channel 819	16
Channel 820	12
Channel 821	15
Channel 822	15
Channel 823	19
Channel 824	20
Channel 825	17
Channel 826	9
Channel 827	13
Channel 828	12
Channel 829	13
Channel 830	12
Channel 831	17
Channel 832	17
Channel 833	9
Channel 834	15
Channel 835	14
Channel 836	10
Channel 837	15
Channel 838	13
Channel 839	11
Channel 840	13
Channel 841	14
Channel 842	18
Channel 843	14
Channel 844	16
Channel 845	11
Channel 846	19
Channel 847	15
Channel 848	16
Channel 849	16
Channel 850	19
Channel 851	11
Channel 852	16
Channel 853	15
Channel 854	15
Channel 855	18
Channel 856	18
Channel 857	8
Channel 858	13
Channel 859	19
Channel 860	10
Channel 861	16
Channel 862	23
Channel 863	13
Channel 864	12
Channel 865	19
Channel 866	8
Channel 867	26
Channel 868	13
Channel 869	21
Channel 870	24
Channel 871	21
Channel 872	15
Channel 873	24
Channel 874	29
Channel 875	23
Channel 876	25
Channel 877	13
Channel 878	22
Channel 879	13
Channel 880	25
Channel 881	16
Channel 882	14
Channel 883	14
Channel 884	20
Channel 885	13
Channel 886	17
Channel 887	10
Channel 888	15
Channel 889	20
Channel 890	18
Channel 891	13
Channel 892	16
Channel 893	14
Channel 894	6
Channel 895	11
Channel 896	12
Channel 897	18
Channel 898	21
Channel 899	21
Channel 900	13
Channel 901	14
Channel 902	9
Channel 903	20
Channel 904	23
Channel 905	20
Channel 906	30
Channel 907	18
Channel 908	22
Channel 909	17
Channel 910	20
Channel 911	18
Channel 912	16
Channel 913	25
Channel 914	20
Channel 915	10
Channel 916	15
Channel 917	19
Channel 918	12
Channel 919	10
Channel 920	18
Channel 921	19
Channel 922	8
Channel 923	16
Channel 924	13
Channel 925	16
Channel 926	22
Channel 927	18
Channel 928	19
Channel 929	16
Channel 930	21
Channel 931	22
Channel 932	20
Channel 933	28
Channel 934	27
Channel 935	26
Channel 936	28
Channel 937	17
Channel 938	22
Channel 939	28
Channel 940	20
Channel 941	33
Channel 942	26
Channel 943	21
Channel 944	20
Channel 945	30
Channel 946	24
Channel 947	21
Channel 948	22
Channel 949	31
Channel 950	20
Channel 951	22
Channel 952	27
Channel 953	25
Channel 954	28
Channel 955	20
Channel 956	17
Channel 957	18
Channel 958	20
Channel 959	15
Channel 960	24
Channel 961	20
Channel 962	23
Channel 963	18
Channel 964	18
Channel 965	19
Channel 966	13
Channel 967	15
Channel 968	22
Channel 969	17
Channel 970	20
Channel 971	21
Channel 972	19
Channel 973	21
Channel 974	24
Channel 975	24
Channel 976	27
Channel 977	24
Channel 978	25
Channel 979	19
Channel 980	21
Channel 981	24
Channel 982	23
Channel 983	17
Channel 984	22
Channel 985	17
Channel 986	23
Channel 987	24
Channel 988	27
Channel 989	17
Channel 990	13
Channel 991	26
Channel 992	15
Channel 993	20
Channel 994	16
Channel 995	25
Channel 996	18
Channel 997	15
Channel 998	24
Channel 999	19
Channel 1000	26
Channel 1001	22
Channel 1002	17
Channel 1003	24
Channel 1004	16
Channel 1005	23
Channel 1006	24
Channel 1007	14
Channel 1008	25
Channel 1009	17
Channel 1010	21
Channel 1011	25
Channel 1012	27
Channel 1013	17
Channel 1014	19
Channel 1015	12
Channel 1016	18
Channel 1017	20
Channel 1018	20
Channel 1019	24
Channel 1020	18
Channel 1021	17
Channel 1022	28
Channel 1023	15
Channel 1024	18
Channel 1025	16
Channel 1026	19
Channel 1027	26
Channel 1028	23
Channel 1029	29
Channel 1030	22
Channel 1031	25
Channel 1032	36
Channel 1033	28
Channel 1034	32
Channel 1035	22
Channel 1036	30
Channel 1037	26
Channel 1038	24
Channel 1039	29
Channel 1040	30
Channel 1041	27
Channel 1042	22
Channel 1043	31
Channel 1044	21
Channel 1045	22
Channel 1046	23
Channel 1047	27
Channel 1048	15
Channel 1049	23
Channel 1050	25
Channel 1051	17
Channel 1052	27
Channel 1053	29
Channel 1054	24
Channel 1055	28
Channel 1056	21
Channel 1057	19
Channel 1058	20
Channel 1059	27
Channel 1060	16
Channel 1061	19
Channel 1062	23
Channel 1063	22
Channel 1064	31
Channel 1065	24
Channel 1066	24
Channel 1067	23
Channel 1068	23
Channel 1069	23
Channel 1070	24
Channel 1071	25
Channel 1072	19
Channel 1073	20
Channel 1074	28
Channel 1075	32
Channel 1076	31
Channel 1077	30
Channel 1078	16
Channel 1079	21
Channel 1080	25
Channel 1081	28
Channel 1082	29
Channel 1083	25
Channel 1084	20
Channel 1085	25
Channel 1086	23
Channel 1087	32
Channel 1088	25
Channel 1089	31
Channel 1090	29
Channel 1091	28
Channel 1092	30
Channel 1093	30
Channel 1094	22
Channel 1095	20
Channel 1096	34
Channel 1097	22
Channel 1098	28
Channel 1099	41
Channel 1100	25
Channel 1101	22
Channel 1102	26
Channel 1103	22
Channel 1104	31
Channel 1105	24
Channel 1106	31
Channel 1107	35
Channel 1108	37
Channel 1109	35
Channel 1110	27
Channel 1111	44
Channel 1112	30
Channel 1113	28
Channel 1114	39
Channel 1115	28
Channel 1116	27
Channel 1117	39
Channel 1118	40
Channel 1119	34
Channel 1120	30
Channel 1121	24
Channel 1122	28
Channel 1123	42
Channel 1124	34
Channel 1125	31
Channel 1126	30
Channel 1127	32
Channel 1128	28
Channel 1129	34
Channel 1130	40
Channel 1131	33
Channel 1132	38
Channel 1133	47
Channel 1134	35
Channel 1135	30
Channel 1136	33
Channel 1137	33
Channel 1138	29
Channel 1139	28
Channel 1140	36
Channel 1141	42
Channel 1142	42
Channel 1143	42
Channel 1144	42
Channel 1145	30
Channel 1146	43
Channel 1147	23
Channel 1148	45
Channel 1149	35
Channel 1150	34
Channel 1151	31
Channel 1152	30
Channel 1153	44
Channel 1154	43
Channel 1155	42
Channel 1156	41
Channel 1157	43
Channel 1158	43
Channel 1159	39
Channel 1160	43
Channel 1161	42
Channel 1162	35
Channel 1163	47
Channel 1164	50
Channel 1165	36
Channel 1166	43
Channel 1167	52
Channel 1168	38
Channel 1169	59
Channel 1170	66
Channel 1171	57
Channel 1172	42
Channel 1173	41
Channel 1174	40
Channel 1175	48
Channel 1176	64
Channel 1177	37
Channel 1178	49
Channel 1179	55
Channel 1180	50
Channel 1181	57
Channel 1182	45
Channel 1183	59
Channel 1184	48
Channel 1185	58
Channel 1186	52
Channel 1187	48
Channel 1188	72
Channel 1189	63
Channel 1190	67
Channel 1191	78
Channel 1192	54
Channel 1193	87
Channel 1194	69
Channel 1195	71
Channel 1196	62
Channel 1197	88
Channel 1198	69
Channel 1199	83
Channel 1200	64
Channel 1201	84
Channel 1202	75
Channel 1203	82
Channel 1204	82
Channel 1205	67
Channel 1206	79
Channel 1207	104
Channel 1208	82
Channel 1209	90
Channel 1210	85
Channel 1211	89
Channel 1212	97
Channel 1213	106
Channel 1214	96
Channel 1215	109
Channel 1216	96
Channel 1217	107
Channel 1218	107
Channel 1219	115
Channel 1220	113
Channel 1221	110
Channel 1222	106
Channel 1223	115
Channel 1224	127
Channel 1225	108
Channel 1226	135
Channel 1227	117
Channel 1228	156
Channel 1229	136
Channel 1230	142
Channel 1231	162
Channel 1232	156
Channel 1233	175
Channel 1234	178
Channel 1235	158
Channel 1236	172
Channel 1237	195
Channel 1238	179
Channel 1239	184
Channel 1240	192
Channel 1241	197
Channel 1242	231
Channel 1243	211
Channel 1244	233
Channel 1245	240
Channel 1246	217
Channel 1247	226
Channel 1248	245
Channel 1249	236
Channel 1250	292
Channel 1251	264
Channel 1252	281
Channel 1253	318
Channel 1254	301
Channel 1255	301
Channel 1256	315
Channel 1257	321
Channel 1258	345
Channel 1259	371
Channel 1260	330
Channel 1261	373
Channel 1262	368
Channel 1263	375
Channel 1264	401
Channel 1265	397
Channel 1266	449
Channel 1267	472
Channel 1268	451
Channel 1269	484
Channel 1270	453
Channel 1271	507
Channel 1272	491
Channel 1273	480
Channel 1274	533
Channel 1275	525
Channel 1276	533
Channel 1277	546
Channel 1278	542
Channel 1279	551
Channel 1280	560
Channel 1281	582
Channel 1282	556
Channel 1283	573
Channel 1284	566
Channel 1285	549
Channel 1286	621
Channel 1287	631
Channel 1288	625
Channel 1289	570
Channel 1290	618
Channel 1291	591
Channel 1292	586
Channel 1293	607
Channel 1294	595
Channel 1295	622
Channel 1296	639
Channel 1297	641
Channel 1298	637
Channel 1299	606
Channel 1300	647
Channel 1301	622
Channel 1302	627
Channel 1303	676
Channel 1304	647
Channel 1305	724
Channel 1306	672
Channel 1307	788
Channel 1308	771
Channel 1309	742
Channel 1310	840
Channel 1311	897
Channel 1312	853
Channel 1313	901
Channel 1314	950
Channel 1315	957
Channel 1316	961
Channel 1317	1085
Channel 1318	1074
Channel 1319	1140
Channel 1320	1198
Channel 1321	1199
Channel 1322	1373
Channel 1323	1343
Channel 1324	1380
Channel 1325	1450
Channel 1326	1556
Channel 1327	1563
Channel 1328	1525
Channel 1329	1614
Channel 1330	1659
Channel 1331	1765
Channel 1332	1832
Channel 1333	1822
Channel 1334	1847
Channel 1335	1912
Channel 1336	1939
Channel 1337	1953
Channel 1338	1945
Channel 1339	1990
Channel 1340	2007
Channel 1341	2151
Channel 1342	2056
Channel 1343	2092
Channel 1344	2096
Channel 1345	2037
Channel 1346	2125
Channel 1347	2167
Channel 1348	2187
Channel 1349	2110
Channel 1350	2095
Channel 1351	2201
Channel 1352	2124
Channel 1353	2134
Channel 1354	2173
Channel 1355	2129
Channel 1356	2115
Channel 1357	2118
Channel 1358	2087
Channel 1359	2144
Channel 1360	2052
Channel 1361	2019
Channel 1362	2100
Channel 1363	2037
Channel 1364	2064
Channel 1365	2075
Channel 1366	2003
Channel 1367	2051
Channel 1368	2108
Channel 1369	1962
Channel 1370	1925
Channel 1371	1976
Channel 1372	1959
Channel 1373	1932
Channel 1374	1905
Channel 1375	1805
Channel 1376	1759
Channel 1377	1758
Channel 1378	1590
Channel 1379	1561
Channel 1380	1647
Channel 1381	1475
Channel 1382	1549
Channel 1383	1449
Channel 1384	1404
Channel 1385	1286
Channel 1386	1223
Channel 1387	1135
Channel 1388	1109
Channel 1389	1102
Channel 1390	1073
Channel 1391	955
Channel 1392	934
Channel 1393	867
Channel 1394	841
Channel 1395	817
Channel 1396	749
Channel 1397	660
Channel 1398	659
Channel 1399	615
Channel 1400	601
Channel 1401	624
Channel 1402	556
Channel 1403	620
Channel 1404	612
Channel 1405	626
Channel 1406	654
Channel 1407	712
Channel 1408	792
Channel 1409	822
Channel 1410	940
Channel 1411	937
Channel 1412	1087
Channel 1413	1145
Channel 1414	1149
Channel 1415	1245
Channel 1416	1278
Channel 1417	1280
Channel 1418	1418
Channel 1419	1449
Channel 1420	1411
Channel 1421	1395
Channel 1422	1402
Channel 1423	1337
Channel 1424	1365
Channel 1425	1266
Channel 1426	1135
Channel 1427	1105
Channel 1428	966
Channel 1429	943
Channel 1430	785
Channel 1431	723
Channel 1432	599
Channel 1433	520
Channel 1434	439
Channel 1435	377
Channel 1436	354
Channel 1437	302
Channel 1438	244
Channel 1439	227
Channel 1440	199
Channel 1441	195
Channel 1442	145
Channel 1443	153
Channel 1444	145
Channel 1445	132
Channel 1446	139
Channel 1447	116
Channel 1448	138
Channel 1449	139
Channel 1450	151
Channel 1451	125
Channel 1452	124
Channel 1453	139
Channel 1454	130
Channel 1455	139
Channel 1456	129
Channel 1457	130
Channel 1458	158
Channel 1459	158
Channel 1460	137
Channel 1461	157
Channel 1462	172
Channel 1463	172
Channel 1464	187
Channel 1465	181
Channel 1466	195
Channel 1467	203
Channel 1468	211
Channel 1469	214
Channel 1470	223
Channel 1471	232
Channel 1472	226
Channel 1473	247
Channel 1474	263
Channel 1475	268
Channel 1476	243
Channel 1477	281
Channel 1478	281
Channel 1479	294
Channel 1480	288
Channel 1481	296
Channel 1482	314
Channel 1483	311
Channel 1484	326
Channel 1485	316
Channel 1486	333
Channel 1487	337
Channel 1488	333
Channel 1489	332
Channel 1490	340
Channel 1491	341
Channel 1492	370
Channel 1493	359
Channel 1494	308
Channel 1495	357
Channel 1496	331
Channel 1497	356
Channel 1498	350
Channel 1499	328
Channel 1500	347
Channel 1501	373
Channel 1502	359
Channel 1503	368
Channel 1504	329
Channel 1505	349
Channel 1506	355
Channel 1507	356
Channel 1508	352
Channel 1509	344
Channel 1510	335
Channel 1511	356
Channel 1512	341
Channel 1513	330
Channel 1514	346
Channel 1515	330
Channel 1516	328
Channel 1517	317
Channel 1518	306
Channel 1519	337
Channel 1520	355
Channel 1521	322
Channel 1522	317
Channel 1523	341
Channel 1524	340
Channel 1525	328
Channel 1526	348
Channel 1527	289
Channel 1528	325
Channel 1529	320
Channel 1530	344
Channel 1531	320
Channel 1532	277
Channel 1533	260
Channel 1534	311
Channel 1535	306
Channel 1536	282
Channel 1537	295
Channel 1538	283
Channel 1539	294
Channel 1540	300
Channel 1541	229
Channel 1542	246
Channel 1543	245
Channel 1544	244
Channel 1545	268
Channel 1546	243
Channel 1547	233
Channel 1548	206
Channel 1549	271
Channel 1550	212
Channel 1551	209
Channel 1552	187
Channel 1553	178
Channel 1554	194
Channel 1555	187
Channel 1556	161
Channel 1557	167
Channel 1558	155
Channel 1559	145
Channel 1560	133
Channel 1561	143
Channel 1562	143
Channel 1563	129
Channel 1564	140
Channel 1565	135
Channel 1566	125
Channel 1567	116
Channel 1568	105
Channel 1569	109
Channel 1570	137
Channel 1571	98
Channel 1572	92
Channel 1573	116
Channel 1574	99
Channel 1575	93
Channel 1576	113
Channel 1577	130
Channel 1578	137
Channel 1579	149
Channel 1580	164
Channel 1581	159
Channel 1582	187
Channel 1583	198
Channel 1584	210
Channel 1585	231
Channel 1586	252
Channel 1587	255
Channel 1588	275
Channel 1589	280
Channel 1590	293
Channel 1591	346
Channel 1592	320
Channel 1593	314
Channel 1594	284
Channel 1595	336
Channel 1596	315
Channel 1597	309
Channel 1598	257
Channel 1599	229
Channel 1600	195
Channel 1601	199
Channel 1602	173
Channel 1603	150
Channel 1604	131
Channel 1605	137
Channel 1606	112
Channel 1607	97
Channel 1608	90
Channel 1609	75
Channel 1610	74
Channel 1611	59
Channel 1612	79
Channel 1613	67
Channel 1614	63
Channel 1615	56
Channel 1616	55
Channel 1617	64
Channel 1618	83
Channel 1619	70
Channel 1620	73
Channel 1621	63
Channel 1622	57
Channel 1623	68
Channel 1624	85
Channel 1625	59
Channel 1626	66
Channel 1627	68
Channel 1628	60
Channel 1629	43
Channel 1630	41
Channel 1631	28
Channel 1632	30
Channel 1633	34
Channel 1634	33
Channel 1635	24
Channel 1636	26
Channel 1637	18
Channel 1638	18
Channel 1639	8
Channel 1640	18
Channel 1641	22
Channel 1642	20
Channel 1643	15
Channel 1644	18
Channel 1645	19
Channel 1646	16
Channel 1647	12
Channel 1648	13
Channel 1649	10
Channel 1650	15
Channel 1651	17
Channel 1652	15
Channel 1653	17
Channel 1654	22
Channel 1655	16
Channel 1656	14
Channel 1657	14
Channel 1658	15
Channel 1659	18
Channel 1660	14
Channel 1661	14
Channel 1662	17
Channel 1663	13
Channel 1664	13
Channel 1665	16
Channel 1666	19
Channel 1667	10
Channel 1668	18
Channel 1669	17
Channel 1670	18
Channel 1671	12
Channel 1672	18
Channel 1673	22
Channel 1674	18
Channel 1675	16
Channel 1676	22
Channel 1677	15
Channel 1678	12
Channel 1679	22
Channel 1680	14
Channel 1681	24
Channel 1682	18
Channel 1683	27
Channel 1684	39
Channel 1685	33
Channel 1686	50
Channel 1687	53
Channel 1688	73
Channel 1689	66
Channel 1690	110
Channel 1691	139
Channel 1692	149
Channel 1693	182
Channel 1694	197
Channel 1695	246
Channel 1696	299
Channel 1697	312
Channel 1698	372
Channel 1699	393
Channel 1700	510
Channel 1701	559
Channel 1702	567
Channel 1703	672
Channel 1704	685
Channel 1705	779
Channel 1706	777
Channel 1707	821
Channel 1708	910
Channel 1709	970
Channel 1710	970
Channel 1711	1005
Channel 1712	1057
Channel 1713	1072
Channel 1714	1076
Channel 1715	1101
Channel 1716	1142
Channel 1717	1104
Channel 1718	1085
Channel 1719	1018
Channel 1720	1013
Channel 1721	997
Channel 1722	898
Channel 1723	843
Channel 1724	717
Channel 1725	631
Channel 1726	549
Channel 1727	556
Channel 1728	497
Channel 1729	367
Channel 1730	341
Channel 1731	319
Channel 1732	234
Channel 1733	184
Channel 1734	164
Channel 1735	151
Channel 1736	95
Channel 1737	90
Channel 1738	74
Channel 1739	65
Channel 1740	35
Channel 1741	34
Channel 1742	29
Channel 1743	21
Channel 1744	14
Channel 1745	14
Channel 1746	12
Channel 1747	15
Channel 1748	13
Channel 1749	15
Channel 1750	6
Channel 1751	12
Channel 1752	15
Channel 1753	11
Channel 1754	10
Channel 1755	20
Channel 1756	10
Channel 1757	7
Channel 1758	15
Channel 1759	9
Channel 1760	10
Channel 1761	10
Channel 1762	11
Channel 1763	10
Channel 1764	13
Channel 1765	8
Channel 1766	9
Channel 1767	13
Channel 1768	10
Channel 1769	9
Channel 1770	10
Channel 1771	7
Channel 1772	9
Channel 1773	9
Channel 1774	7
Channel 1775	15
Channel 1776	14
Channel 1777	16
Channel 1778	15
Channel 1779	18
Channel 1780	12
Channel 1781	16
Channel 1782	15
Channel 1783	8
Channel 1784	17
Channel 1785	5
Channel 1786	14
Channel 1787	5
Channel 1788	9
Channel 1789	9
Channel 1790	12
Channel 1791	7
Channel 1792	16
Channel 1793	9
Channel 1794	9
Channel 1795	3
Channel 1796	6
Channel 1797	19
Channel 1798	14
Channel 1799	6
Channel 1800	5
Channel 1801	12
Channel 1802	5
Channel 1803	10
Channel 1804	9
Channel 1805	7
Channel 1806	15
Channel 1807	14
Channel 1808	14
Channel 1809	9
Channel 1810	11
Channel 1811	10
Channel 1812	8
Channel 1813	12
Channel 1814	10
Channel 1815	7
Channel 1816	10
Channel 1817	8
Channel 1818	14
Channel 1819	11
Channel 1820	16
Channel 1821	6
Channel 1822	11
Channel 1823	9
Channel 1824	10
Channel 1825	10
Channel 1826	15
Channel 1827	11
Channel 1828	10
Channel 1829	16
Channel 1830	12
Channel 1831	11
Channel 1832	10
Channel 1833	16
Channel 1834	6
Channel 1835	10
Channel 1836	10
Channel 1837	7
Channel 1838	10
Channel 1839	8
Channel 1840	7
Channel 1841	15
Channel 1842	11
Channel 1843	12
Channel 1844	16
Channel 1845	12
Channel 1846	12
Channel 1847	9
Channel 1848	17
Channel 1849	10
Channel 1850	11
Channel 1851	12
Channel 1852	16
Channel 1853	14
Channel 1854	12
Channel 1855	7
Channel 1856	10
Channel 1857	11
Channel 1858	4
Channel 1859	8
Channel 1860	8
Channel 1861	5
Channel 1862	17
Channel 1863	9
Channel 1864	14
Channel 1865	19
Channel 1866	7
Channel 1867	8
Channel 1868	20
Channel 1869	13
Channel 1870	18
Channel 1871	17
Channel 1872	11
Channel 1873	16
Channel 1874	18
Channel 1875	9
Channel 1876	12
Channel 1877	19
Channel 1878	15
Channel 1879	11
Channel 1880	11
Channel 1881	8
Channel 1882	15
Channel 1883	14
Channel 1884	18
Channel 1885	16
Channel 1886	13
Channel 1887	16
Channel 1888	11
Channel 1889	10
Channel 1890	13
Channel 1891	16
Channel 1892	15
Channel 1893	9
Channel 1894	20
Channel 1895	18
Channel 1896	13
Channel 1897	20
Channel 1898	17
Channel 1899	14
Channel 1900	16
Channel 1901	9
Channel 1902	24
Channel 1903	20
Channel 1904	21
Channel 1905	30
Channel 1906	30
Channel 1907	27
Channel 1908	48
Channel 1909	44
Channel 1910	50
Channel 1911	57
Channel 1912	66
Channel 1913	79
Channel 1914	111
Channel 1915	101
Channel 1916	104
Channel 1917	128
Channel 1918	165
Channel 1919	193
Channel 1920	197
Channel 1921	223
Channel 1922	239
Channel 1923	276
Channel 1924	288
Channel 1925	309
Channel 1926	281
Channel 1927	306
Channel 1928	286
Channel 1929	318
Channel 1930	274
Channel 1931	306
Channel 1932	244
Channel 1933	267
Channel 1934	221
Channel 1935	225
Channel 1936	201
Channel 1937	194
Channel 1938	166
Channel 1939	146
Channel 1940	107
Channel 1941	123
Channel 1942	89
Channel 1943	84
Channel 1944	85
Channel 1945	50
Channel 1946	60
Channel 1947	30
Channel 1948	53
Channel 1949	30
Channel 1950	46
Channel 1951	35
Channel 1952	25
Channel 1953	27
Channel 1954	39
Channel 1955	33
Channel 1956	46
Channel 1957	42
Channel 1958	40
Channel 1959	49
Channel 1960	55
Channel 1961	54
Channel 1962	58
Channel 1963	41
Channel 1964	55
Channel 1965	49
Channel 1966	55
Channel 1967	43
Channel 1968	53
Channel 1969	44
Channel 1970	41
Channel 1971	43
Channel 1972	31
Channel 1973	44
Channel 1974	52
Channel 1975	30
Channel 1976	32
Channel 1977	28
Channel 1978	25
Channel 1979	17
Channel 1980	22
Channel 1981	19
Channel 1982	20
Channel 1983	8
Channel 1984	16
Channel 1985	16
Channel 1986	14
Channel 1987	7
Channel 1988	12
Channel 1989	8
Channel 1990	4
Channel 1991	4
Channel 1992	4
Channel 1993	9
Channel 1994	6
[truncated: 2,102 more rows]
