# Supplementary material for: A dataset of 112 ligands for the preconcentration of mercury, uranium, lanthanum and other pollutants and heavy metals in water
Source: Data Brief. 2020 Feb 4;29:105236. doi: 10.1016/j.dib.2020.105236 (PMC7033335; doi:10.1016/j.dib.2020.105236)
Supplement: Multimedia component 103_Toluene-3_spl_4-dithiol [file mmc103.txt]

Kalib 1	-0.354346
Kalib 2	0.012554
Kalib 3	0.001788
Kalib 4	0.000419
Kalib Square	0.000000
Kalib Fano	0.010361
Channel 1	0
Channel 2	0
Channel 3	0
Channel 4	0
Channel 5	0
Channel 6	0
Channel 7	0
Channel 8	0
Channel 9	0
Channel 10	0
Channel 11	0
Channel 12	2
Channel 13	6
Channel 14	18
Channel 15	84
Channel 16	292
Channel 17	1165
Channel 18	3613
Channel 19	9819
Channel 20	24408
Channel 21	55697
Channel 22	111101
Channel 23	202908
Channel 24	327883
Channel 25	475431
Channel 26	623573
Channel 27	738685
Channel 28	775457
Channel 29	735771
Channel 30	626833
Channel 31	477315
Channel 32	324988
Channel 33	198356
Channel 34	110180
Channel 35	53826
Channel 36	23414
Channel 37	9354
Channel 38	3265
Channel 39	1043
Channel 40	290
Channel 41	80
Channel 42	26
Channel 43	16
Channel 44	15
Channel 45	6
Channel 46	11
Channel 47	6
Channel 48	6
Channel 49	10
Channel 50	2
Channel 51	7
Channel 52	6
Channel 53	7
Channel 54	4
Channel 55	1
Channel 56	1
Channel 57	4
Channel 58	5
Channel 59	7
Channel 60	1
Channel 61	3
Channel 62	6
Channel 63	7
Channel 64	2
Channel 65	5
Channel 66	1
Channel 67	1
Channel 68	3
Channel 69	1
Channel 70	1
Channel 71	2
Channel 72	2
Channel 73	0
Channel 74	2
Channel 75	0
Channel 76	2
Channel 77	3
Channel 78	43
Channel 79	77
Channel 80	64
Channel 81	67
Channel 82	73
Channel 83	62
Channel 84	65
Channel 85	74
Channel 86	60
Channel 87	64
Channel 88	68
Channel 89	81
Channel 90	70
Channel 91	69
Channel 92	49
Channel 93	82
Channel 94	74
Channel 95	58
Channel 96	57
Channel 97	62
Channel 98	64
Channel 99	56
Channel 100	65
Channel 101	64
Channel 102	63
Channel 103	66
Channel 104	63
Channel 105	60
Channel 106	63
Channel 107	68
Channel 108	58
Channel 109	62
Channel 110	57
Channel 111	59
Channel 112	62
Channel 113	53
Channel 114	58
Channel 115	64
Channel 116	55
Channel 117	42
Channel 118	62
Channel 119	61
Channel 120	44
Channel 121	67
Channel 122	70
Channel 123	64
Channel 124	63
Channel 125	66
Channel 126	56
Channel 127	51
Channel 128	59
Channel 129	54
Channel 130	49
Channel 131	66
Channel 132	47
Channel 133	45
Channel 134	50
Channel 135	43
Channel 136	50
Channel 137	39
Channel 138	42
Channel 139	37
Channel 140	50
Channel 141	42
Channel 142	44
Channel 143	43
Channel 144	57
Channel 145	47
Channel 146	30
Channel 147	31
Channel 148	43
Channel 149	55
Channel 150	31
Channel 151	39
Channel 152	29
Channel 153	26
Channel 154	38
Channel 155	40
Channel 156	27
Channel 157	34
Channel 158	38
Channel 159	31
Channel 160	45
Channel 161	38
Channel 162	36
Channel 163	28
Channel 164	44
Channel 165	27
Channel 166	41
Channel 167	39
Channel 168	37
Channel 169	31
Channel 170	33
Channel 171	37
Channel 172	36
Channel 173	24
Channel 174	38
Channel 175	34
Channel 176	32
Channel 177	35
Channel 178	42
Channel 179	26
Channel 180	42
Channel 181	43
Channel 182	44
Channel 183	32
Channel 184	33
Channel 185	39
Channel 186	53
Channel 187	44
Channel 188	38
Channel 189	37
Channel 190	40
Channel 191	43
Channel 192	38
Channel 193	44
Channel 194	37
Channel 195	26
Channel 196	38
Channel 197	31
Channel 198	48
Channel 199	25
Channel 200	34
Channel 201	39
Channel 202	34
Channel 203	56
Channel 204	59
Channel 205	88
Channel 206	63
Channel 207	111
Channel 208	138
Channel 209	164
Channel 210	178
Channel 211	200
Channel 212	203
Channel 213	222
Channel 214	211
Channel 215	204
Channel 216	186
Channel 217	133
Channel 218	117
Channel 219	97
Channel 220	97
Channel 221	73
Channel 222	67
Channel 223	70
Channel 224	77
Channel 225	77
Channel 226	44
Channel 227	45
Channel 228	63
Channel 229	43
Channel 230	32
Channel 231	38
Channel 232	47
Channel 233	35
Channel 234	40
Channel 235	40
Channel 236	40
Channel 237	34
Channel 238	31
Channel 239	40
Channel 240	36
Channel 241	40
Channel 242	36
Channel 243	38
Channel 244	41
Channel 245	48
Channel 246	52
Channel 247	58
Channel 248	82
Channel 249	80
Channel 250	100
Channel 251	138
Channel 252	179
Channel 253	209
Channel 254	233
Channel 255	257
Channel 256	338
Channel 257	361
Channel 258	498
Channel 259	569
Channel 260	725
Channel 261	897
Channel 262	1091
Channel 263	1119
Channel 264	1241
Channel 265	1168
Channel 266	1157
Channel 267	1058
Channel 268	864
Channel 269	746
Channel 270	580
Channel 271	430
Channel 272	322
Channel 273	226
Channel 274	171
Channel 275	129
Channel 276	128
Channel 277	112
Channel 278	114
Channel 279	113
Channel 280	139
Channel 281	137
Channel 282	161
Channel 283	159
Channel 284	127
Channel 285	155
Channel 286	146
Channel 287	97
Channel 288	100
Channel 289	72
Channel 290	51
Channel 291	45
Channel 292	44
Channel 293	36
Channel 294	22
Channel 295	24
Channel 296	20
Channel 297	18
Channel 298	22
Channel 299	14
Channel 300	29
Channel 301	16
Channel 302	21
Channel 303	19
Channel 304	19
Channel 305	22
Channel 306	20
Channel 307	22
Channel 308	21
Channel 309	28
Channel 310	21
Channel 311	31
Channel 312	33
Channel 313	36
Channel 314	55
Channel 315	48
Channel 316	68
Channel 317	86
Channel 318	95
Channel 319	148
Channel 320	167
Channel 321	163
Channel 322	173
Channel 323	196
Channel 324	198
Channel 325	169
Channel 326	166
Channel 327	127
Channel 328	121
Channel 329	93
Channel 330	72
Channel 331	61
Channel 332	42
Channel 333	34
Channel 334	33
Channel 335	27
Channel 336	17
Channel 337	16
Channel 338	21
Channel 339	16
Channel 340	24
Channel 341	27
Channel 342	23
Channel 343	28
Channel 344	30
Channel 345	34
Channel 346	33
Channel 347	41
Channel 348	41
Channel 349	38
Channel 350	40
Channel 351	35
Channel 352	29
Channel 353	23
Channel 354	30
Channel 355	27
Channel 356	26
Channel 357	23
Channel 358	21
Channel 359	14
Channel 360	19
Channel 361	19
Channel 362	16
Channel 363	16
Channel 364	16
Channel 365	16
Channel 366	10
Channel 367	9
Channel 368	10
Channel 369	15
Channel 370	19
Channel 371	16
Channel 372	14
Channel 373	9
Channel 374	20
Channel 375	12
Channel 376	10
Channel 377	16
Channel 378	18
Channel 379	11
Channel 380	20
Channel 381	8
Channel 382	14
Channel 383	25
Channel 384	13
Channel 385	13
Channel 386	22
Channel 387	23
Channel 388	22
Channel 389	18
Channel 390	22
Channel 391	8
Channel 392	15
Channel 393	14
Channel 394	19
Channel 395	19
Channel 396	15
Channel 397	19
Channel 398	16
Channel 399	16
Channel 400	13
Channel 401	17
Channel 402	9
Channel 403	16
Channel 404	13
Channel 405	12
Channel 406	14
Channel 407	15
Channel 408	13
Channel 409	8
Channel 410	11
Channel 411	12
Channel 412	11
Channel 413	15
Channel 414	19
Channel 415	13
Channel 416	20
Channel 417	13
Channel 418	15
Channel 419	17
Channel 420	11
Channel 421	15
Channel 422	24
Channel 423	17
Channel 424	15
Channel 425	11
Channel 426	12
Channel 427	21
Channel 428	14
Channel 429	15
Channel 430	15
Channel 431	15
Channel 432	7
Channel 433	14
Channel 434	14
Channel 435	18
Channel 436	17
Channel 437	11
Channel 438	14
Channel 439	8
Channel 440	15
Channel 441	13
Channel 442	14
Channel 443	9
Channel 444	12
Channel 445	20
Channel 446	13
Channel 447	18
Channel 448	24
Channel 449	16
Channel 450	24
Channel 451	25
Channel 452	30
Channel 453	36
Channel 454	39
Channel 455	30
Channel 456	56
Channel 457	54
Channel 458	58
Channel 459	67
Channel 460	68
Channel 461	71
Channel 462	66
Channel 463	69
Channel 464	62
Channel 465	46
Channel 466	48
Channel 467	38
Channel 468	30
Channel 469	24
Channel 470	22
Channel 471	15
Channel 472	15
Channel 473	19
Channel 474	13
Channel 475	19
Channel 476	16
Channel 477	11
Channel 478	19
Channel 479	9
Channel 480	9
Channel 481	12
Channel 482	13
Channel 483	17
Channel 484	13
Channel 485	12
Channel 486	10
Channel 487	14
Channel 488	13
Channel 489	12
Channel 490	12
Channel 491	16
Channel 492	19
Channel 493	26
Channel 494	12
Channel 495	25
Channel 496	19
Channel 497	30
Channel 498	36
Channel 499	38
Channel 500	31
Channel 501	43
Channel 502	40
Channel 503	22
Channel 504	24
Channel 505	35
Channel 506	28
Channel 507	28
Channel 508	21
Channel 509	16
Channel 510	19
Channel 511	22
Channel 512	13
Channel 513	10
Channel 514	18
Channel 515	13
Channel 516	15
Channel 517	12
Channel 518	18
Channel 519	13
Channel 520	20
Channel 521	23
Channel 522	22
Channel 523	33
Channel 524	24
Channel 525	41
Channel 526	35
Channel 527	36
Channel 528	54
Channel 529	80
Channel 530	72
Channel 531	137
Channel 532	166
Channel 533	176
Channel 534	225
Channel 535	270
Channel 536	296
Channel 537	318
Channel 538	352
Channel 539	343
Channel 540	307
Channel 541	333
Channel 542	313
Channel 543	269
Channel 544	224
Channel 545	213
Channel 546	162
Channel 547	103
Channel 548	101
Channel 549	82
Channel 550	60
Channel 551	38
Channel 552	36
Channel 553	24
Channel 554	25
Channel 555	19
Channel 556	12
Channel 557	17
Channel 558	20
Channel 559	9
Channel 560	13
Channel 561	7
Channel 562	14
Channel 563	10
Channel 564	14
Channel 565	15
Channel 566	20
Channel 567	20
Channel 568	17
Channel 569	12
Channel 570	14
Channel 571	19
Channel 572	16
Channel 573	26
Channel 574	21
Channel 575	18
Channel 576	16
Channel 577	24
Channel 578	19
Channel 579	17
Channel 580	10
Channel 581	29
Channel 582	43
Channel 583	36
Channel 584	35
Channel 585	42
Channel 586	53
Channel 587	71
Channel 588	76
Channel 589	67
Channel 590	70
Channel 591	75
Channel 592	91
Channel 593	77
Channel 594	74
Channel 595	62
Channel 596	53
Channel 597	58
Channel 598	49
Channel 599	39
Channel 600	34
Channel 601	31
Channel 602	29
Channel 603	21
Channel 604	23
Channel 605	20
Channel 606	25
Channel 607	22
Channel 608	21
Channel 609	23
Channel 610	25
Channel 611	22
Channel 612	30
Channel 613	54
Channel 614	45
Channel 615	54
Channel 616	73
Channel 617	85
Channel 618	117
Channel 619	129
Channel 620	171
Channel 621	160
Channel 622	184
Channel 623	225
Channel 624	204
Channel 625	191
Channel 626	242
Channel 627	216
Channel 628	204
Channel 629	139
Channel 630	128
Channel 631	134
Channel 632	93
Channel 633	69
Channel 634	67
Channel 635	53
Channel 636	49
Channel 637	22
Channel 638	21
Channel 639	28
Channel 640	20
Channel 641	19
Channel 642	13
Channel 643	18
Channel 644	14
Channel 645	15
Channel 646	17
Channel 647	18
Channel 648	16
Channel 649	17
Channel 650	21
Channel 651	15
Channel 652	8
Channel 653	10
Channel 654	23
Channel 655	24
Channel 656	18
Channel 657	32
Channel 658	23
Channel 659	42
Channel 660	45
Channel 661	65
Channel 662	74
Channel 663	94
Channel 664	102
Channel 665	107
Channel 666	140
Channel 667	157
Channel 668	182
Channel 669	171
Channel 670	175
Channel 671	183
Channel 672	172
Channel 673	156
Channel 674	153
Channel 675	124
Channel 676	108
Channel 677	102
Channel 678	96
Channel 679	77
Channel 680	55
Channel 681	70
Channel 682	57
Channel 683	65
Channel 684	58
Channel 685	55
Channel 686	53
Channel 687	70
Channel 688	51
Channel 689	51
Channel 690	55
Channel 691	44
Channel 692	61
Channel 693	51
Channel 694	40
Channel 695	41
Channel 696	28
Channel 697	16
Channel 698	21
Channel 699	26
Channel 700	25
Channel 701	25
Channel 702	21
Channel 703	19
Channel 704	28
Channel 705	43
Channel 706	59
Channel 707	68
Channel 708	93
Channel 709	111
Channel 710	106
Channel 711	171
Channel 712	142
Channel 713	166
Channel 714	215
Channel 715	252
Channel 716	256
Channel 717	274
Channel 718	240
Channel 719	255
Channel 720	249
Channel 721	238
Channel 722	193
Channel 723	178
Channel 724	131
Channel 725	137
Channel 726	94
Channel 727	82
Channel 728	62
Channel 729	61
Channel 730	47
Channel 731	45
Channel 732	34
Channel 733	30
Channel 734	41
Channel 735	27
Channel 736	36
Channel 737	42
Channel 738	42
Channel 739	27
Channel 740	42
Channel 741	29
Channel 742	35
Channel 743	30
Channel 744	29
Channel 745	30
Channel 746	28
Channel 747	16
Channel 748	26
Channel 749	15
Channel 750	22
Channel 751	19
Channel 752	23
Channel 753	20
Channel 754	21
Channel 755	16
Channel 756	17
Channel 757	18
Channel 758	15
Channel 759	16
Channel 760	15
Channel 761	22
Channel 762	15
Channel 763	18
Channel 764	10
Channel 765	14
Channel 766	16
Channel 767	19
Channel 768	23
Channel 769	24
Channel 770	14
Channel 771	21
Channel 772	20
Channel 773	25
Channel 774	18
Channel 775	20
Channel 776	14
Channel 777	19
Channel 778	27
Channel 779	17
Channel 780	29
Channel 781	33
Channel 782	35
Channel 783	26
Channel 784	33
Channel 785	40
Channel 786	47
Channel 787	32
Channel 788	36
Channel 789	44
Channel 790	45
Channel 791	48
Channel 792	51
Channel 793	64
Channel 794	56
Channel 795	55
Channel 796	50
Channel 797	52
Channel 798	44
Channel 799	37
Channel 800	41
Channel 801	35
Channel 802	34
Channel 803	39
Channel 804	33
Channel 805	32
Channel 806	34
Channel 807	27
Channel 808	36
Channel 809	23
Channel 810	24
Channel 811	22
Channel 812	22
Channel 813	19
Channel 814	18
Channel 815	17
Channel 816	13
Channel 817	23
Channel 818	21
Channel 819	11
Channel 820	18
Channel 821	24
Channel 822	16
Channel 823	19
Channel 824	17
Channel 825	18
Channel 826	18
Channel 827	16
Channel 828	28
Channel 829	14
Channel 830	17
Channel 831	16
Channel 832	26
Channel 833	14
Channel 834	20
Channel 835	19
Channel 836	21
Channel 837	20
Channel 838	13
Channel 839	21
Channel 840	21
Channel 841	17
Channel 842	19
Channel 843	21
Channel 844	22
Channel 845	18
Channel 846	20
Channel 847	26
Channel 848	15
Channel 849	30
Channel 850	8
Channel 851	27
Channel 852	14
Channel 853	30
Channel 854	15
Channel 855	24
Channel 856	24
Channel 857	24
Channel 858	17
Channel 859	21
Channel 860	16
Channel 861	26
Channel 862	27
Channel 863	23
Channel 864	25
Channel 865	23
Channel 866	28
Channel 867	25
Channel 868	13
Channel 869	25
Channel 870	25
Channel 871	29
Channel 872	24
Channel 873	26
Channel 874	17
Channel 875	21
Channel 876	25
Channel 877	18
Channel 878	30
Channel 879	22
Channel 880	19
Channel 881	16
Channel 882	12
Channel 883	19
Channel 884	26
Channel 885	34
Channel 886	27
Channel 887	21
Channel 888	30
Channel 889	14
Channel 890	17
Channel 891	22
Channel 892	14
Channel 893	22
Channel 894	20
Channel 895	18
Channel 896	24
Channel 897	22
Channel 898	20
Channel 899	30
Channel 900	28
Channel 901	24
Channel 902	20
Channel 903	22
Channel 904	16
Channel 905	23
Channel 906	26
Channel 907	29
Channel 908	28
Channel 909	18
Channel 910	19
Channel 911	26
Channel 912	27
Channel 913	22
Channel 914	22
Channel 915	21
Channel 916	22
Channel 917	22
Channel 918	17
Channel 919	20
Channel 920	26
Channel 921	21
Channel 922	30
Channel 923	22
Channel 924	25
Channel 925	23
Channel 926	25
Channel 927	29
Channel 928	23
Channel 929	23
Channel 930	27
Channel 931	22
Channel 932	31
Channel 933	20
Channel 934	28
Channel 935	33
Channel 936	41
Channel 937	28
Channel 938	23
Channel 939	36
Channel 940	24
Channel 941	29
Channel 942	27
Channel 943	24
Channel 944	30
Channel 945	30
Channel 946	40
Channel 947	22
Channel 948	32
Channel 949	25
Channel 950	39
Channel 951	23
Channel 952	29
Channel 953	28
Channel 954	37
Channel 955	26
Channel 956	29
Channel 957	27
Channel 958	26
Channel 959	27
Channel 960	27
Channel 961	24
Channel 962	22
Channel 963	23
Channel 964	25
Channel 965	14
Channel 966	17
Channel 967	16
Channel 968	26
Channel 969	19
Channel 970	25
Channel 971	34
Channel 972	41
Channel 973	30
Channel 974	30
Channel 975	29
Channel 976	38
Channel 977	33
Channel 978	34
Channel 979	39
Channel 980	28
Channel 981	25
Channel 982	17
Channel 983	29
Channel 984	25
Channel 985	32
Channel 986	28
Channel 987	18
Channel 988	17
Channel 989	25
Channel 990	26
Channel 991	34
Channel 992	25
Channel 993	23
Channel 994	29
Channel 995	24
Channel 996	27
Channel 997	19
Channel 998	26
Channel 999	21
Channel 1000	24
Channel 1001	31
Channel 1002	23
Channel 1003	22
Channel 1004	28
Channel 1005	27
Channel 1006	30
Channel 1007	20
Channel 1008	22
Channel 1009	26
Channel 1010	23
Channel 1011	29
Channel 1012	26
Channel 1013	31
Channel 1014	19
Channel 1015	16
Channel 1016	31
Channel 1017	23
Channel 1018	29
Channel 1019	36
Channel 1020	34
Channel 1021	28
Channel 1022	27
Channel 1023	28
Channel 1024	33
Channel 1025	29
Channel 1026	30
Channel 1027	31
Channel 1028	23
Channel 1029	21
Channel 1030	22
Channel 1031	41
Channel 1032	39
Channel 1033	36
Channel 1034	39
Channel 1035	42
Channel 1036	41
Channel 1037	22
Channel 1038	30
Channel 1039	38
Channel 1040	30
Channel 1041	25
Channel 1042	33
Channel 1043	25
Channel 1044	36
Channel 1045	26
Channel 1046	33
Channel 1047	34
Channel 1048	28
Channel 1049	22
Channel 1050	20
Channel 1051	22
Channel 1052	35
Channel 1053	34
Channel 1054	25
Channel 1055	17
Channel 1056	14
Channel 1057	25
Channel 1058	28
Channel 1059	27
Channel 1060	27
Channel 1061	27
Channel 1062	31
Channel 1063	21
Channel 1064	18
Channel 1065	31
Channel 1066	33
Channel 1067	25
Channel 1068	28
Channel 1069	31
Channel 1070	30
Channel 1071	40
Channel 1072	40
Channel 1073	39
Channel 1074	28
Channel 1075	40
Channel 1076	31
Channel 1077	27
Channel 1078	29
Channel 1079	23
Channel 1080	29
Channel 1081	23
Channel 1082	39
Channel 1083	29
Channel 1084	31
Channel 1085	23
Channel 1086	43
Channel 1087	31
Channel 1088	27
Channel 1089	29
Channel 1090	36
Channel 1091	37
Channel 1092	24
Channel 1093	42
Channel 1094	31
Channel 1095	39
Channel 1096	45
Channel 1097	30
Channel 1098	31
Channel 1099	31
Channel 1100	29
Channel 1101	39
Channel 1102	33
Channel 1103	26
Channel 1104	38
Channel 1105	44
Channel 1106	39
Channel 1107	41
Channel 1108	43
Channel 1109	36
Channel 1110	41
Channel 1111	36
Channel 1112	43
Channel 1113	27
Channel 1114	33
Channel 1115	43
Channel 1116	34
Channel 1117	35
Channel 1118	36
Channel 1119	36
Channel 1120	27
Channel 1121	37
Channel 1122	43
Channel 1123	46
Channel 1124	40
Channel 1125	44
Channel 1126	37
Channel 1127	32
Channel 1128	46
Channel 1129	49
Channel 1130	45
Channel 1131	28
Channel 1132	34
Channel 1133	36
Channel 1134	37
Channel 1135	46
Channel 1136	43
Channel 1137	50
Channel 1138	39
Channel 1139	50
Channel 1140	50
Channel 1141	38
Channel 1142	51
Channel 1143	51
Channel 1144	46
Channel 1145	51
Channel 1146	54
Channel 1147	49
Channel 1148	47
Channel 1149	41
Channel 1150	40
Channel 1151	50
Channel 1152	55
Channel 1153	50
Channel 1154	53
Channel 1155	55
Channel 1156	52
Channel 1157	47
Channel 1158	50
Channel 1159	42
Channel 1160	48
Channel 1161	51
Channel 1162	57
Channel 1163	54
Channel 1164	71
Channel 1165	49
Channel 1166	56
Channel 1167	37
Channel 1168	43
Channel 1169	70
Channel 1170	62
Channel 1171	64
Channel 1172	63
Channel 1173	66
Channel 1174	77
Channel 1175	60
Channel 1176	53
Channel 1177	69
Channel 1178	58
Channel 1179	68
Channel 1180	61
Channel 1181	49
Channel 1182	64
Channel 1183	76
Channel 1184	65
Channel 1185	87
Channel 1186	91
Channel 1187	77
Channel 1188	63
Channel 1189	72
Channel 1190	79
Channel 1191	74
Channel 1192	90
Channel 1193	83
Channel 1194	90
Channel 1195	86
Channel 1196	82
Channel 1197	69
Channel 1198	95
Channel 1199	84
Channel 1200	83
Channel 1201	100
Channel 1202	93
Channel 1203	101
Channel 1204	97
Channel 1205	94
Channel 1206	118
Channel 1207	98
Channel 1208	107
Channel 1209	121
Channel 1210	105
Channel 1211	140
Channel 1212	119
Channel 1213	108
Channel 1214	119
Channel 1215	120
Channel 1216	120
Channel 1217	140
Channel 1218	103
Channel 1219	139
Channel 1220	128
Channel 1221	148
Channel 1222	130
Channel 1223	159
Channel 1224	159
Channel 1225	134
Channel 1226	159
Channel 1227	141
Channel 1228	164
Channel 1229	184
Channel 1230	169
Channel 1231	168
Channel 1232	185
Channel 1233	178
Channel 1234	187
Channel 1235	201
Channel 1236	202
Channel 1237	232
Channel 1238	213
Channel 1239	239
Channel 1240	219
Channel 1241	254
Channel 1242	256
Channel 1243	217
Channel 1244	249
Channel 1245	244
Channel 1246	269
Channel 1247	264
Channel 1248	264
Channel 1249	304
Channel 1250	323
Channel 1251	307
Channel 1252	317
Channel 1253	345
Channel 1254	364
Channel 1255	387
Channel 1256	366
Channel 1257	391
Channel 1258	374
Channel 1259	400
Channel 1260	426
Channel 1261	411
Channel 1262	465
Channel 1263	484
Channel 1264	466
Channel 1265	508
Channel 1266	512
Channel 1267	507
Channel 1268	550
Channel 1269	523
Channel 1270	575
Channel 1271	568
Channel 1272	578
Channel 1273	572
Channel 1274	603
Channel 1275	595
Channel 1276	600
Channel 1277	629
Channel 1278	615
Channel 1279	634
Channel 1280	636
Channel 1281	667
Channel 1282	680
Channel 1283	683
Channel 1284	700
Channel 1285	664
Channel 1286	653
Channel 1287	667
Channel 1288	721
Channel 1289	773
Channel 1290	722
Channel 1291	715
Channel 1292	736
Channel 1293	761
Channel 1294	745
Channel 1295	763
Channel 1296	749
Channel 1297	785
Channel 1298	707
Channel 1299	802
Channel 1300	841
Channel 1301	834
Channel 1302	815
Channel 1303	833
Channel 1304	875
Channel 1305	918
Channel 1306	967
Channel 1307	981
Channel 1308	1007
Channel 1309	993
Channel 1310	1029
Channel 1311	1171
Channel 1312	1166
Channel 1313	1183
Channel 1314	1325
Channel 1315	1341
Channel 1316	1449
Channel 1317	1568
Channel 1318	1609
Channel 1319	1783
Channel 1320	1716
Channel 1321	1870
Channel 1322	1995
Channel 1323	2015
Channel 1324	2297
Channel 1325	2225
Channel 1326	2342
Channel 1327	2367
Channel 1328	2513
Channel 1329	2521
Channel 1330	2621
Channel 1331	2582
Channel 1332	2778
Channel 1333	2807
Channel 1334	2849
Channel 1335	2948
Channel 1336	2890
Channel 1337	2991
Channel 1338	3124
Channel 1339	3067
Channel 1340	3013
Channel 1341	3110
Channel 1342	3143
Channel 1343	3124
Channel 1344	3028
Channel 1345	3082
Channel 1346	3001
Channel 1347	2999
Channel 1348	2914
Channel 1349	2892
Channel 1350	2902
Channel 1351	2910
Channel 1352	2859
Channel 1353	2722
Channel 1354	2624
Channel 1355	2756
Channel 1356	2690
Channel 1357	2600
Channel 1358	2613
Channel 1359	2545
Channel 1360	2487
Channel 1361	2499
Channel 1362	2389
Channel 1363	2427
Channel 1364	2323
Channel 1365	2403
Channel 1366	2214
Channel 1367	2162
Channel 1368	2255
Channel 1369	2120
Channel 1370	2064
Channel 1371	2065
Channel 1372	2050
Channel 1373	1980
Channel 1374	1993
Channel 1375	1908
Channel 1376	1821
Channel 1377	1933
Channel 1378	1813
Channel 1379	1704
Channel 1380	1685
Channel 1381	1659
Channel 1382	1561
Channel 1383	1510
Channel 1384	1393
Channel 1385	1385
Channel 1386	1388
Channel 1387	1284
Channel 1388	1213
Channel 1389	1120
Channel 1390	1128
Channel 1391	1102
Channel 1392	981
Channel 1393	912
Channel 1394	857
Channel 1395	801
Channel 1396	745
Channel 1397	723
Channel 1398	771
Channel 1399	775
Channel 1400	691
Channel 1401	696
Channel 1402	671
Channel 1403	640
Channel 1404	655
Channel 1405	713
Channel 1406	779
Channel 1407	779
Channel 1408	849
Channel 1409	891
Channel 1410	984
Channel 1411	1107
Channel 1412	1127
Channel 1413	1192
Channel 1414	1337
Channel 1415	1375
Channel 1416	1449
Channel 1417	1503
Channel 1418	1525
Channel 1419	1582
Channel 1420	1554
Channel 1421	1552
Channel 1422	1538
Channel 1423	1558
Channel 1424	1434
Channel 1425	1454
Channel 1426	1314
Channel 1427	1278
Channel 1428	1039
Channel 1429	1066
Channel 1430	981
Channel 1431	833
Channel 1432	690
Channel 1433	660
Channel 1434	564
Channel 1435	456
Channel 1436	413
Channel 1437	343
Channel 1438	315
Channel 1439	297
Channel 1440	231
Channel 1441	228
Channel 1442	195
Channel 1443	198
Channel 1444	184
Channel 1445	180
Channel 1446	162
Channel 1447	166
Channel 1448	166
Channel 1449	168
Channel 1450	179
Channel 1451	183
Channel 1452	188
Channel 1453	168
Channel 1454	178
Channel 1455	166
Channel 1456	202
Channel 1457	204
Channel 1458	179
Channel 1459	206
Channel 1460	219
Channel 1461	241
Channel 1462	228
Channel 1463	226
Channel 1464	234
Channel 1465	250
Channel 1466	263
Channel 1467	296
Channel 1468	305
Channel 1469	278
Channel 1470	311
Channel 1471	353
Channel 1472	361
Channel 1473	341
Channel 1474	355
Channel 1475	381
Channel 1476	401
Channel 1477	422
Channel 1478	406
Channel 1479	435
Channel 1480	453
Channel 1481	445
Channel 1482	457
Channel 1483	456
Channel 1484	514
Channel 1485	488
Channel 1486	470
Channel 1487	535
Channel 1488	493
Channel 1489	558
Channel 1490	540
Channel 1491	533
Channel 1492	531
Channel 1493	571
Channel 1494	537
Channel 1495	546
Channel 1496	533
Channel 1497	525
Channel 1498	518
Channel 1499	502
Channel 1500	470
Channel 1501	530
Channel 1502	474
Channel 1503	481
Channel 1504	500
Channel 1505	482
Channel 1506	442
Channel 1507	463
Channel 1508	460
Channel 1509	463
Channel 1510	421
Channel 1511	448
Channel 1512	472
Channel 1513	394
Channel 1514	423
Channel 1515	441
Channel 1516	421
Channel 1517	442
Channel 1518	359
Channel 1519	394
Channel 1520	387
Channel 1521	385
Channel 1522	400
Channel 1523	409
Channel 1524	356
Channel 1525	373
Channel 1526	358
Channel 1527	330
Channel 1528	351
Channel 1529	357
Channel 1530	317
Channel 1531	346
Channel 1532	320
Channel 1533	373
Channel 1534	342
Channel 1535	351
Channel 1536	346
Channel 1537	318
Channel 1538	316
Channel 1539	308
Channel 1540	275
Channel 1541	253
Channel 1542	299
Channel 1543	278
Channel 1544	285
Channel 1545	294
Channel 1546	252
Channel 1547	254
Channel 1548	235
Channel 1549	249
Channel 1550	228
Channel 1551	247
Channel 1552	220
Channel 1553	192
Channel 1554	209
Channel 1555	205
Channel 1556	186
Channel 1557	167
Channel 1558	175
Channel 1559	147
Channel 1560	164
Channel 1561	159
Channel 1562	145
Channel 1563	138
Channel 1564	144
Channel 1565	110
Channel 1566	116
Channel 1567	99
Channel 1568	101
Channel 1569	109
Channel 1570	111
Channel 1571	139
Channel 1572	99
Channel 1573	116
Channel 1574	97
Channel 1575	124
Channel 1576	148
Channel 1577	119
Channel 1578	130
Channel 1579	165
Channel 1580	170
Channel 1581	170
Channel 1582	194
Channel 1583	219
Channel 1584	255
Channel 1585	238
Channel 1586	290
Channel 1587	296
Channel 1588	314
Channel 1589	329
Channel 1590	333
Channel 1591	374
Channel 1592	360
Channel 1593	316
Channel 1594	343
Channel 1595	290
Channel 1596	307
Channel 1597	273
Channel 1598	304
Channel 1599	256
Channel 1600	213
Channel 1601	218
Channel 1602	181
Channel 1603	147
Channel 1604	143
Channel 1605	137
Channel 1606	98
Channel 1607	101
Channel 1608	82
Channel 1609	88
Channel 1610	84
Channel 1611	71
Channel 1612	85
Channel 1613	57
Channel 1614	70
Channel 1615	61
Channel 1616	60
Channel 1617	68
Channel 1618	56
Channel 1619	61
Channel 1620	83
Channel 1621	79
Channel 1622	80
Channel 1623	79
Channel 1624	58
Channel 1625	72
Channel 1626	67
Channel 1627	41
Channel 1628	48
Channel 1629	34
Channel 1630	36
Channel 1631	39
Channel 1632	35
Channel 1633	28
Channel 1634	29
Channel 1635	22
Channel 1636	18
Channel 1637	19
Channel 1638	21
Channel 1639	22
Channel 1640	9
Channel 1641	11
Channel 1642	20
Channel 1643	9
Channel 1644	16
Channel 1645	14
Channel 1646	15
Channel 1647	10
Channel 1648	24
Channel 1649	13
Channel 1650	12
Channel 1651	14
Channel 1652	12
Channel 1653	14
Channel 1654	15
Channel 1655	14
Channel 1656	20
Channel 1657	13
Channel 1658	19
Channel 1659	22
Channel 1660	17
Channel 1661	13
Channel 1662	16
Channel 1663	20
Channel 1664	16
Channel 1665	17
Channel 1666	19
Channel 1667	13
Channel 1668	25
Channel 1669	22
Channel 1670	15
Channel 1671	18
Channel 1672	19
Channel 1673	20
Channel 1674	22
Channel 1675	19
Channel 1676	17
Channel 1677	14
Channel 1678	31
Channel 1679	20
Channel 1680	21
Channel 1681	38
Channel 1682	25
Channel 1683	38
Channel 1684	45
Channel 1685	42
Channel 1686	41
Channel 1687	51
Channel 1688	65
Channel 1689	71
Channel 1690	122
Channel 1691	130
Channel 1692	163
Channel 1693	189
Channel 1694	234
Channel 1695	274
Channel 1696	306
Channel 1697	351
Channel 1698	362
Channel 1699	448
Channel 1700	527
Channel 1701	539
Channel 1702	618
Channel 1703	659
Channel 1704	664
Channel 1705	724
Channel 1706	802
Channel 1707	857
Channel 1708	914
Channel 1709	977
Channel 1710	973
Channel 1711	1069
Channel 1712	1114
Channel 1713	1079
Channel 1714	1130
Channel 1715	1073
Channel 1716	1148
Channel 1717	1142
Channel 1718	1100
Channel 1719	1072
Channel 1720	1043
Channel 1721	971
Channel 1722	880
Channel 1723	802
Channel 1724	769
Channel 1725	715
Channel 1726	579
Channel 1727	562
Channel 1728	499
Channel 1729	366
Channel 1730	324
Channel 1731	269
Channel 1732	242
Channel 1733	192
Channel 1734	165
Channel 1735	148
Channel 1736	85
Channel 1737	77
Channel 1738	63
Channel 1739	60
Channel 1740	42
Channel 1741	35
Channel 1742	36
Channel 1743	27
Channel 1744	17
Channel 1745	17
Channel 1746	16
Channel 1747	23
Channel 1748	22
Channel 1749	21
Channel 1750	16
Channel 1751	15
Channel 1752	23
Channel 1753	11
Channel 1754	16
Channel 1755	15
Channel 1756	12
Channel 1757	10
Channel 1758	13
Channel 1759	12
Channel 1760	16
Channel 1761	8
Channel 1762	12
Channel 1763	14
Channel 1764	13
Channel 1765	14
Channel 1766	23
Channel 1767	15
Channel 1768	15
Channel 1769	15
Channel 1770	13
Channel 1771	15
Channel 1772	10
Channel 1773	8
Channel 1774	17
Channel 1775	12
Channel 1776	19
Channel 1777	9
Channel 1778	9
Channel 1779	16
Channel 1780	15
Channel 1781	12
Channel 1782	16
Channel 1783	15
Channel 1784	15
Channel 1785	16
Channel 1786	11
Channel 1787	11
Channel 1788	14
Channel 1789	15
Channel 1790	10
Channel 1791	15
Channel 1792	11
Channel 1793	15
Channel 1794	14
Channel 1795	15
Channel 1796	13
Channel 1797	13
Channel 1798	11
Channel 1799	14
Channel 1800	14
Channel 1801	14
Channel 1802	12
Channel 1803	13
Channel 1804	12
Channel 1805	18
Channel 1806	9
Channel 1807	11
Channel 1808	10
Channel 1809	5
Channel 1810	18
Channel 1811	9
Channel 1812	14
Channel 1813	13
Channel 1814	6
Channel 1815	9
Channel 1816	6
Channel 1817	16
Channel 1818	14
Channel 1819	16
Channel 1820	16
Channel 1821	15
Channel 1822	8
Channel 1823	9
Channel 1824	12
Channel 1825	12
Channel 1826	10
Channel 1827	19
Channel 1828	11
Channel 1829	7
Channel 1830	18
Channel 1831	12
Channel 1832	15
Channel 1833	9
Channel 1834	13
Channel 1835	8
Channel 1836	10
Channel 1837	5
Channel 1838	12
Channel 1839	11
Channel 1840	9
Channel 1841	11
Channel 1842	10
Channel 1843	11
Channel 1844	16
Channel 1845	7
Channel 1846	12
Channel 1847	15
Channel 1848	13
Channel 1849	9
Channel 1850	11
Channel 1851	10
Channel 1852	13
Channel 1853	13
Channel 1854	10
Channel 1855	14
Channel 1856	11
Channel 1857	6
Channel 1858	9
Channel 1859	10
Channel 1860	14
Channel 1861	12
Channel 1862	17
Channel 1863	9
Channel 1864	7
Channel 1865	17
Channel 1866	13
Channel 1867	18
Channel 1868	10
Channel 1869	12
Channel 1870	23
Channel 1871	17
Channel 1872	10
Channel 1873	15
Channel 1874	15
Channel 1875	10
Channel 1876	13
Channel 1877	13
Channel 1878	8
Channel 1879	18
Channel 1880	17
Channel 1881	9
Channel 1882	15
Channel 1883	13
Channel 1884	17
Channel 1885	14
Channel 1886	12
Channel 1887	17
Channel 1888	23
Channel 1889	20
Channel 1890	12
Channel 1891	19
Channel 1892	14
Channel 1893	17
Channel 1894	21
Channel 1895	13
Channel 1896	12
Channel 1897	11
Channel 1898	11
Channel 1899	15
Channel 1900	20
Channel 1901	22
Channel 1902	28
Channel 1903	14
Channel 1904	34
Channel 1905	24
Channel 1906	22
Channel 1907	26
Channel 1908	44
Channel 1909	52
Channel 1910	63
Channel 1911	63
Channel 1912	62
Channel 1913	59
Channel 1914	103
Channel 1915	122
Channel 1916	129
Channel 1917	151
Channel 1918	149
Channel 1919	185
Channel 1920	179
Channel 1921	239
Channel 1922	255
Channel 1923	250
Channel 1924	292
Channel 1925	256
Channel 1926	315
Channel 1927	282
Channel 1928	319
Channel 1929	317
Channel 1930	299
Channel 1931	280
Channel 1932	270
Channel 1933	300
Channel 1934	237
Channel 1935	235
Channel 1936	178
Channel 1937	187
Channel 1938	158
Channel 1939	136
Channel 1940	118
Channel 1941	110
Channel 1942	103
Channel 1943	83
Channel 1944	55
Channel 1945	66
Channel 1946	47
Channel 1947	65
Channel 1948	46
Channel 1949	42
Channel 1950	52
Channel 1951	40
Channel 1952	36
Channel 1953	39
Channel 1954	20
Channel 1955	24
Channel 1956	38
Channel 1957	49
Channel 1958	40
Channel 1959	25
Channel 1960	48
Channel 1961	33
Channel 1962	56
Channel 1963	52
Channel 1964	59
Channel 1965	42
Channel 1966	45
Channel 1967	57
Channel 1968	50
Channel 1969	47
Channel 1970	60
Channel 1971	56
Channel 1972	56
Channel 1973	50
Channel 1974	39
Channel 1975	27
Channel 1976	38
Channel 1977	35
Channel 1978	28
Channel 1979	30
Channel 1980	20
Channel 1981	15
Channel 1982	19
Channel 1983	17
Channel 1984	11
Channel 1985	10
Channel 1986	15
Channel 1987	9
Channel 1988	11
Channel 1989	7
Channel 1990	11
Channel 1991	7
Channel 1992	3
Channel 1993	3
Channel 1994	3
[truncated: 2,102 more rows]
