# Supplementary material for: A dataset of 112 ligands for the preconcentration of mercury, uranium, lanthanum and other pollutants and heavy metals in water
Source: Data Brief. 2020 Feb 4;29:105236. doi: 10.1016/j.dib.2020.105236 (PMC7033335; doi:10.1016/j.dib.2020.105236)
Supplement: Multimedia component 104_1_spl_1 carbolyldi _spl_1_spl_2_spl_4 triazole_spl_ [file mmc104.txt]

Kalib 1	-0.354346
Kalib 2	0.012554
Kalib 3	0.001788
Kalib 4	0.000419
Kalib Square	0.000000
Kalib Fano	0.010361
Channel 1	0
Channel 2	0
Channel 3	0
Channel 4	0
Channel 5	0
Channel 6	0
Channel 7	0
Channel 8	0
Channel 9	0
Channel 10	0
Channel 11	0
Channel 12	1
Channel 13	3
Channel 14	22
Channel 15	79
Channel 16	305
Channel 17	1089
Channel 18	3580
Channel 19	9797
Channel 20	24553
Channel 21	55227
Channel 22	110969
Channel 23	203478
Channel 24	328083
Channel 25	476871
Channel 26	623554
Channel 27	741843
Channel 28	777613
Channel 29	735575
Channel 30	625550
Channel 31	477695
Channel 32	325153
Channel 33	198374
Channel 34	110012
Channel 35	53452
Channel 36	23303
Channel 37	9250
Channel 38	3376
Channel 39	1018
Channel 40	300
Channel 41	86
Channel 42	22
Channel 43	13
Channel 44	11
Channel 45	4
Channel 46	9
Channel 47	13
Channel 48	3
Channel 49	5
Channel 50	4
Channel 51	7
Channel 52	4
Channel 53	5
Channel 54	5
Channel 55	4
Channel 56	0
Channel 57	1
Channel 58	5
Channel 59	4
Channel 60	3
Channel 61	5
Channel 62	2
Channel 63	1
Channel 64	1
Channel 65	2
Channel 66	5
Channel 67	1
Channel 68	4
Channel 69	5
Channel 70	4
Channel 71	1
Channel 72	0
Channel 73	1
Channel 74	0
Channel 75	1
Channel 76	1
Channel 77	0
Channel 78	36
Channel 79	69
Channel 80	56
Channel 81	64
Channel 82	80
Channel 83	51
Channel 84	85
Channel 85	57
Channel 86	74
Channel 87	66
Channel 88	70
Channel 89	73
Channel 90	65
Channel 91	70
Channel 92	58
Channel 93	56
Channel 94	69
Channel 95	67
Channel 96	61
Channel 97	63
Channel 98	75
Channel 99	63
Channel 100	52
Channel 101	56
Channel 102	68
Channel 103	51
Channel 104	61
Channel 105	69
Channel 106	52
Channel 107	44
Channel 108	62
Channel 109	44
Channel 110	47
Channel 111	48
Channel 112	55
Channel 113	61
Channel 114	50
Channel 115	45
Channel 116	57
Channel 117	46
Channel 118	62
Channel 119	46
Channel 120	54
Channel 121	62
Channel 122	54
Channel 123	54
Channel 124	56
Channel 125	60
Channel 126	59
Channel 127	63
Channel 128	52
Channel 129	59
Channel 130	40
Channel 131	50
Channel 132	36
Channel 133	32
Channel 134	34
Channel 135	37
Channel 136	39
Channel 137	44
Channel 138	27
Channel 139	31
Channel 140	38
Channel 141	44
Channel 142	28
Channel 143	40
Channel 144	55
Channel 145	28
Channel 146	41
Channel 147	32
Channel 148	18
Channel 149	34
Channel 150	32
Channel 151	30
Channel 152	30
Channel 153	38
Channel 154	31
Channel 155	29
Channel 156	24
Channel 157	32
Channel 158	24
Channel 159	31
Channel 160	27
Channel 161	39
Channel 162	37
Channel 163	45
Channel 164	33
Channel 165	29
Channel 166	29
Channel 167	33
Channel 168	29
Channel 169	31
Channel 170	25
Channel 171	25
Channel 172	28
Channel 173	18
Channel 174	28
Channel 175	31
Channel 176	33
Channel 177	38
Channel 178	16
Channel 179	28
Channel 180	35
Channel 181	33
Channel 182	25
Channel 183	36
Channel 184	40
Channel 185	29
Channel 186	35
Channel 187	33
Channel 188	34
Channel 189	48
Channel 190	41
Channel 191	40
Channel 192	29
Channel 193	24
Channel 194	22
Channel 195	37
Channel 196	32
Channel 197	32
Channel 198	22
Channel 199	26
Channel 200	27
Channel 201	34
Channel 202	36
Channel 203	32
Channel 204	25
Channel 205	30
Channel 206	48
Channel 207	41
Channel 208	38
Channel 209	54
Channel 210	54
Channel 211	60
Channel 212	60
Channel 213	64
Channel 214	71
Channel 215	57
Channel 216	48
Channel 217	57
Channel 218	62
Channel 219	58
Channel 220	67
Channel 221	61
Channel 222	53
Channel 223	64
Channel 224	61
Channel 225	50
Channel 226	38
Channel 227	44
Channel 228	38
Channel 229	37
Channel 230	46
Channel 231	29
Channel 232	46
Channel 233	45
Channel 234	36
Channel 235	31
Channel 236	40
Channel 237	39
Channel 238	25
Channel 239	39
Channel 240	41
Channel 241	41
Channel 242	24
Channel 243	35
Channel 244	49
Channel 245	35
Channel 246	48
Channel 247	64
Channel 248	58
Channel 249	83
Channel 250	109
Channel 251	126
Channel 252	182
Channel 253	179
Channel 254	231
Channel 255	279
Channel 256	351
Channel 257	336
Channel 258	488
Channel 259	594
Channel 260	718
Channel 261	876
Channel 262	1006
Channel 263	1060
Channel 264	1173
Channel 265	1209
Channel 266	1132
Channel 267	1025
Channel 268	904
Channel 269	765
Channel 270	589
Channel 271	431
Channel 272	303
Channel 273	238
Channel 274	158
Channel 275	139
Channel 276	110
Channel 277	115
Channel 278	110
Channel 279	137
Channel 280	136
Channel 281	162
Channel 282	156
Channel 283	164
Channel 284	160
Channel 285	145
Channel 286	117
Channel 287	129
Channel 288	96
Channel 289	51
Channel 290	58
Channel 291	46
Channel 292	42
Channel 293	36
Channel 294	35
Channel 295	17
Channel 296	19
Channel 297	14
Channel 298	11
Channel 299	18
Channel 300	22
Channel 301	13
Channel 302	15
Channel 303	20
Channel 304	15
Channel 305	17
Channel 306	14
Channel 307	11
Channel 308	16
Channel 309	23
Channel 310	27
Channel 311	24
Channel 312	23
Channel 313	41
Channel 314	42
Channel 315	56
Channel 316	64
Channel 317	80
Channel 318	95
Channel 319	126
Channel 320	142
Channel 321	164
Channel 322	171
Channel 323	182
Channel 324	192
Channel 325	191
Channel 326	163
Channel 327	134
Channel 328	99
Channel 329	75
Channel 330	66
Channel 331	58
Channel 332	36
Channel 333	32
Channel 334	28
Channel 335	22
Channel 336	17
Channel 337	18
Channel 338	15
Channel 339	27
Channel 340	23
Channel 341	29
Channel 342	16
Channel 343	24
Channel 344	25
Channel 345	28
Channel 346	28
Channel 347	36
Channel 348	43
Channel 349	34
Channel 350	39
Channel 351	33
Channel 352	32
Channel 353	30
Channel 354	27
Channel 355	26
Channel 356	13
Channel 357	23
Channel 358	17
Channel 359	15
Channel 360	9
Channel 361	10
Channel 362	8
Channel 363	8
Channel 364	9
Channel 365	17
Channel 366	9
Channel 367	14
Channel 368	9
Channel 369	15
Channel 370	11
Channel 371	11
Channel 372	13
Channel 373	11
Channel 374	21
Channel 375	16
Channel 376	16
Channel 377	13
Channel 378	13
Channel 379	15
Channel 380	12
Channel 381	11
Channel 382	15
Channel 383	5
Channel 384	10
Channel 385	7
Channel 386	21
Channel 387	7
Channel 388	12
Channel 389	18
Channel 390	14
Channel 391	12
Channel 392	13
Channel 393	19
Channel 394	15
Channel 395	14
Channel 396	14
Channel 397	13
Channel 398	10
Channel 399	20
Channel 400	11
Channel 401	13
Channel 402	25
Channel 403	12
Channel 404	9
Channel 405	9
Channel 406	11
Channel 407	13
Channel 408	10
Channel 409	13
Channel 410	13
Channel 411	13
Channel 412	9
Channel 413	7
Channel 414	11
Channel 415	17
Channel 416	10
Channel 417	13
Channel 418	6
Channel 419	8
Channel 420	14
Channel 421	8
Channel 422	14
Channel 423	15
Channel 424	18
Channel 425	15
Channel 426	15
Channel 427	13
Channel 428	15
Channel 429	19
Channel 430	12
Channel 431	11
Channel 432	11
Channel 433	10
Channel 434	15
Channel 435	19
Channel 436	11
Channel 437	12
Channel 438	8
Channel 439	14
Channel 440	16
Channel 441	9
Channel 442	15
Channel 443	12
Channel 444	20
Channel 445	10
Channel 446	14
Channel 447	12
Channel 448	25
Channel 449	10
Channel 450	17
Channel 451	24
Channel 452	28
Channel 453	49
Channel 454	36
Channel 455	54
Channel 456	61
Channel 457	76
Channel 458	77
Channel 459	76
Channel 460	85
Channel 461	85
Channel 462	90
Channel 463	76
Channel 464	52
Channel 465	53
Channel 466	51
Channel 467	39
Channel 468	37
Channel 469	26
Channel 470	20
Channel 471	10
Channel 472	14
Channel 473	14
Channel 474	17
Channel 475	19
Channel 476	10
Channel 477	14
Channel 478	8
Channel 479	12
Channel 480	11
Channel 481	10
Channel 482	16
Channel 483	13
Channel 484	13
Channel 485	14
Channel 486	13
Channel 487	13
Channel 488	10
Channel 489	13
Channel 490	13
Channel 491	17
Channel 492	16
Channel 493	16
Channel 494	18
Channel 495	25
Channel 496	16
Channel 497	25
Channel 498	25
Channel 499	31
Channel 500	39
Channel 501	27
Channel 502	25
Channel 503	32
Channel 504	37
Channel 505	31
Channel 506	29
Channel 507	36
Channel 508	21
Channel 509	25
Channel 510	25
Channel 511	10
Channel 512	14
Channel 513	24
Channel 514	10
Channel 515	16
Channel 516	13
Channel 517	14
Channel 518	14
Channel 519	21
Channel 520	28
Channel 521	17
Channel 522	33
Channel 523	29
Channel 524	27
Channel 525	22
Channel 526	34
Channel 527	49
Channel 528	57
Channel 529	82
Channel 530	94
Channel 531	144
Channel 532	177
Channel 533	193
Channel 534	251
Channel 535	286
Channel 536	345
Channel 537	354
Channel 538	347
Channel 539	385
Channel 540	375
Channel 541	343
Channel 542	318
Channel 543	300
Channel 544	259
Channel 545	209
Channel 546	176
Channel 547	150
Channel 548	103
Channel 549	90
Channel 550	59
Channel 551	35
Channel 552	36
Channel 553	27
Channel 554	16
Channel 555	13
Channel 556	13
Channel 557	7
Channel 558	6
Channel 559	12
Channel 560	10
Channel 561	16
Channel 562	13
Channel 563	10
Channel 564	12
Channel 565	17
Channel 566	10
Channel 567	12
Channel 568	11
Channel 569	12
Channel 570	9
Channel 571	11
Channel 572	14
Channel 573	15
Channel 574	12
Channel 575	19
Channel 576	15
Channel 577	24
Channel 578	28
Channel 579	21
Channel 580	31
Channel 581	24
Channel 582	29
Channel 583	40
Channel 584	39
Channel 585	45
Channel 586	63
Channel 587	74
Channel 588	80
Channel 589	64
Channel 590	62
Channel 591	73
Channel 592	69
Channel 593	65
Channel 594	72
Channel 595	67
Channel 596	52
Channel 597	45
Channel 598	51
Channel 599	34
Channel 600	29
Channel 601	26
Channel 602	26
Channel 603	24
Channel 604	20
Channel 605	17
Channel 606	19
Channel 607	20
Channel 608	22
Channel 609	17
Channel 610	27
Channel 611	32
Channel 612	24
Channel 613	36
Channel 614	48
Channel 615	62
Channel 616	70
Channel 617	87
Channel 618	123
Channel 619	122
Channel 620	152
Channel 621	200
Channel 622	218
Channel 623	211
Channel 624	214
Channel 625	202
Channel 626	220
Channel 627	170
Channel 628	203
Channel 629	139
Channel 630	154
Channel 631	116
Channel 632	95
Channel 633	83
Channel 634	67
Channel 635	48
Channel 636	42
Channel 637	23
Channel 638	22
Channel 639	17
Channel 640	24
Channel 641	13
Channel 642	12
Channel 643	21
Channel 644	14
Channel 645	10
Channel 646	8
Channel 647	16
Channel 648	11
Channel 649	14
Channel 650	15
Channel 651	11
Channel 652	17
Channel 653	9
Channel 654	14
Channel 655	10
Channel 656	19
Channel 657	15
Channel 658	17
Channel 659	26
Channel 660	19
Channel 661	26
Channel 662	23
Channel 663	25
Channel 664	19
Channel 665	24
Channel 666	31
Channel 667	27
Channel 668	28
Channel 669	35
Channel 670	36
Channel 671	36
Channel 672	45
Channel 673	29
Channel 674	37
Channel 675	28
Channel 676	26
Channel 677	24
Channel 678	32
Channel 679	36
Channel 680	37
Channel 681	25
Channel 682	44
Channel 683	56
Channel 684	39
Channel 685	63
Channel 686	58
Channel 687	61
Channel 688	54
Channel 689	50
Channel 690	51
Channel 691	52
Channel 692	49
Channel 693	47
Channel 694	42
Channel 695	27
Channel 696	29
Channel 697	24
Channel 698	26
Channel 699	28
Channel 700	26
Channel 701	20
Channel 702	23
Channel 703	19
Channel 704	23
Channel 705	16
Channel 706	19
Channel 707	19
Channel 708	28
Channel 709	31
Channel 710	37
Channel 711	50
Channel 712	51
Channel 713	49
Channel 714	53
Channel 715	64
Channel 716	73
Channel 717	56
Channel 718	64
Channel 719	72
Channel 720	56
Channel 721	62
Channel 722	56
Channel 723	37
Channel 724	43
Channel 725	39
Channel 726	34
Channel 727	32
Channel 728	26
Channel 729	23
Channel 730	22
Channel 731	16
Channel 732	13
Channel 733	16
Channel 734	15
Channel 735	17
Channel 736	20
Channel 737	20
Channel 738	30
Channel 739	22
Channel 740	19
Channel 741	16
Channel 742	15
Channel 743	13
Channel 744	21
Channel 745	14
Channel 746	10
Channel 747	8
Channel 748	15
Channel 749	26
Channel 750	17
Channel 751	14
Channel 752	16
Channel 753	23
Channel 754	9
Channel 755	10
Channel 756	10
Channel 757	13
Channel 758	6
Channel 759	23
Channel 760	18
Channel 761	13
Channel 762	23
Channel 763	11
Channel 764	17
Channel 765	14
Channel 766	17
Channel 767	18
Channel 768	22
Channel 769	17
Channel 770	20
Channel 771	13
Channel 772	18
Channel 773	18
Channel 774	14
Channel 775	21
Channel 776	15
Channel 777	23
Channel 778	19
Channel 779	18
Channel 780	14
Channel 781	17
Channel 782	12
Channel 783	19
Channel 784	27
Channel 785	16
Channel 786	22
Channel 787	19
Channel 788	20
Channel 789	19
Channel 790	20
Channel 791	25
Channel 792	26
Channel 793	29
Channel 794	17
Channel 795	24
Channel 796	23
Channel 797	22
Channel 798	31
Channel 799	24
Channel 800	26
Channel 801	25
Channel 802	24
Channel 803	28
Channel 804	23
Channel 805	23
Channel 806	18
Channel 807	19
Channel 808	16
Channel 809	18
Channel 810	17
Channel 811	20
Channel 812	18
Channel 813	14
Channel 814	24
Channel 815	16
Channel 816	10
Channel 817	17
Channel 818	22
Channel 819	6
Channel 820	22
Channel 821	16
Channel 822	22
Channel 823	19
Channel 824	18
Channel 825	25
Channel 826	12
Channel 827	14
Channel 828	21
Channel 829	24
Channel 830	17
Channel 831	15
Channel 832	17
Channel 833	21
Channel 834	15
Channel 835	12
Channel 836	11
Channel 837	13
Channel 838	17
Channel 839	19
Channel 840	19
Channel 841	22
Channel 842	13
Channel 843	23
Channel 844	19
Channel 845	16
Channel 846	15
Channel 847	19
Channel 848	17
Channel 849	13
Channel 850	16
Channel 851	17
Channel 852	22
Channel 853	27
Channel 854	19
Channel 855	16
Channel 856	20
Channel 857	16
Channel 858	18
Channel 859	17
Channel 860	19
Channel 861	16
Channel 862	13
Channel 863	20
Channel 864	19
Channel 865	13
Channel 866	17
Channel 867	19
Channel 868	18
Channel 869	16
Channel 870	21
Channel 871	23
Channel 872	26
Channel 873	20
Channel 874	13
Channel 875	18
Channel 876	24
Channel 877	20
Channel 878	17
Channel 879	13
Channel 880	14
Channel 881	23
Channel 882	15
Channel 883	18
Channel 884	15
Channel 885	18
Channel 886	17
Channel 887	16
Channel 888	27
Channel 889	15
Channel 890	18
Channel 891	26
Channel 892	13
Channel 893	19
Channel 894	9
Channel 895	18
Channel 896	21
Channel 897	17
Channel 898	18
Channel 899	14
Channel 900	13
Channel 901	15
Channel 902	17
Channel 903	16
Channel 904	18
Channel 905	22
Channel 906	22
Channel 907	21
Channel 908	12
Channel 909	19
Channel 910	21
Channel 911	17
Channel 912	22
Channel 913	25
Channel 914	20
Channel 915	18
Channel 916	21
Channel 917	17
Channel 918	17
Channel 919	15
Channel 920	28
Channel 921	11
Channel 922	17
Channel 923	20
Channel 924	15
Channel 925	22
Channel 926	16
Channel 927	18
Channel 928	16
Channel 929	20
Channel 930	25
Channel 931	25
Channel 932	30
Channel 933	11
Channel 934	15
Channel 935	31
Channel 936	25
Channel 937	20
Channel 938	20
Channel 939	37
Channel 940	25
Channel 941	28
Channel 942	26
Channel 943	19
Channel 944	24
Channel 945	22
Channel 946	25
Channel 947	26
Channel 948	21
Channel 949	26
Channel 950	21
Channel 951	20
Channel 952	27
Channel 953	17
Channel 954	20
Channel 955	23
Channel 956	28
Channel 957	21
Channel 958	23
Channel 959	24
Channel 960	19
Channel 961	20
Channel 962	23
Channel 963	19
Channel 964	21
Channel 965	24
Channel 966	24
Channel 967	20
Channel 968	18
Channel 969	21
Channel 970	21
Channel 971	18
Channel 972	24
Channel 973	24
Channel 974	23
Channel 975	20
Channel 976	26
Channel 977	23
Channel 978	30
Channel 979	18
Channel 980	27
Channel 981	30
Channel 982	30
Channel 983	35
Channel 984	32
Channel 985	22
Channel 986	18
Channel 987	21
Channel 988	24
Channel 989	23
Channel 990	20
Channel 991	13
Channel 992	21
Channel 993	21
Channel 994	26
Channel 995	21
Channel 996	20
Channel 997	23
Channel 998	24
Channel 999	28
Channel 1000	14
Channel 1001	25
Channel 1002	24
Channel 1003	18
Channel 1004	24
Channel 1005	21
Channel 1006	31
Channel 1007	21
Channel 1008	18
Channel 1009	19
Channel 1010	21
Channel 1011	23
Channel 1012	29
Channel 1013	24
Channel 1014	25
Channel 1015	20
Channel 1016	21
Channel 1017	19
Channel 1018	30
Channel 1019	25
Channel 1020	21
Channel 1021	24
Channel 1022	21
Channel 1023	23
Channel 1024	20
Channel 1025	24
Channel 1026	32
Channel 1027	26
Channel 1028	26
Channel 1029	23
Channel 1030	38
Channel 1031	33
Channel 1032	37
Channel 1033	16
Channel 1034	31
Channel 1035	32
Channel 1036	23
Channel 1037	26
Channel 1038	30
Channel 1039	42
Channel 1040	21
Channel 1041	22
Channel 1042	33
Channel 1043	18
Channel 1044	22
Channel 1045	28
Channel 1046	18
Channel 1047	21
Channel 1048	24
Channel 1049	28
Channel 1050	25
Channel 1051	29
Channel 1052	25
Channel 1053	26
Channel 1054	21
Channel 1055	27
Channel 1056	27
Channel 1057	34
Channel 1058	18
Channel 1059	28
Channel 1060	29
Channel 1061	23
Channel 1062	18
Channel 1063	32
Channel 1064	32
Channel 1065	33
Channel 1066	29
Channel 1067	25
Channel 1068	26
Channel 1069	28
Channel 1070	30
Channel 1071	29
Channel 1072	27
Channel 1073	28
Channel 1074	30
Channel 1075	28
Channel 1076	23
Channel 1077	36
Channel 1078	28
Channel 1079	20
Channel 1080	26
Channel 1081	22
Channel 1082	33
Channel 1083	23
Channel 1084	27
Channel 1085	31
Channel 1086	27
Channel 1087	31
Channel 1088	32
Channel 1089	22
Channel 1090	28
Channel 1091	36
Channel 1092	23
Channel 1093	23
Channel 1094	32
Channel 1095	23
Channel 1096	30
Channel 1097	12
Channel 1098	36
Channel 1099	36
Channel 1100	38
Channel 1101	30
Channel 1102	37
Channel 1103	27
Channel 1104	35
Channel 1105	28
Channel 1106	30
Channel 1107	35
Channel 1108	28
Channel 1109	30
Channel 1110	34
Channel 1111	30
Channel 1112	40
Channel 1113	27
Channel 1114	28
Channel 1115	34
Channel 1116	29
Channel 1117	38
Channel 1118	36
Channel 1119	32
Channel 1120	27
Channel 1121	42
Channel 1122	34
Channel 1123	35
Channel 1124	35
Channel 1125	36
Channel 1126	32
Channel 1127	37
Channel 1128	25
Channel 1129	37
Channel 1130	37
Channel 1131	40
Channel 1132	35
Channel 1133	38
Channel 1134	32
Channel 1135	48
Channel 1136	36
Channel 1137	33
Channel 1138	37
Channel 1139	28
Channel 1140	36
Channel 1141	36
Channel 1142	30
Channel 1143	55
Channel 1144	42
Channel 1145	48
Channel 1146	43
Channel 1147	48
Channel 1148	56
Channel 1149	40
Channel 1150	36
Channel 1151	34
Channel 1152	45
Channel 1153	50
Channel 1154	45
Channel 1155	54
Channel 1156	38
Channel 1157	41
Channel 1158	31
Channel 1159	39
Channel 1160	44
Channel 1161	40
Channel 1162	57
Channel 1163	47
Channel 1164	56
Channel 1165	43
Channel 1166	50
Channel 1167	50
Channel 1168	54
Channel 1169	56
Channel 1170	52
Channel 1171	60
Channel 1172	62
Channel 1173	44
Channel 1174	56
Channel 1175	61
Channel 1176	49
Channel 1177	68
Channel 1178	56
Channel 1179	53
Channel 1180	54
Channel 1181	74
Channel 1182	62
Channel 1183	67
Channel 1184	58
Channel 1185	76
Channel 1186	60
Channel 1187	75
Channel 1188	73
Channel 1189	76
Channel 1190	67
Channel 1191	81
Channel 1192	81
Channel 1193	76
Channel 1194	87
Channel 1195	99
Channel 1196	85
Channel 1197	84
Channel 1198	99
Channel 1199	93
Channel 1200	96
Channel 1201	98
Channel 1202	78
Channel 1203	102
Channel 1204	99
Channel 1205	85
Channel 1206	101
Channel 1207	104
Channel 1208	109
Channel 1209	111
Channel 1210	110
Channel 1211	102
Channel 1212	126
Channel 1213	125
Channel 1214	117
Channel 1215	111
Channel 1216	125
Channel 1217	116
Channel 1218	115
Channel 1219	129
Channel 1220	131
Channel 1221	141
Channel 1222	130
Channel 1223	152
Channel 1224	145
Channel 1225	150
Channel 1226	165
Channel 1227	154
Channel 1228	153
Channel 1229	155
Channel 1230	150
Channel 1231	166
Channel 1232	192
Channel 1233	186
Channel 1234	194
Channel 1235	195
Channel 1236	184
Channel 1237	218
Channel 1238	182
Channel 1239	238
Channel 1240	205
Channel 1241	221
Channel 1242	228
Channel 1243	243
Channel 1244	240
Channel 1245	281
Channel 1246	268
Channel 1247	273
Channel 1248	283
Channel 1249	285
Channel 1250	298
Channel 1251	316
Channel 1252	327
Channel 1253	341
Channel 1254	360
Channel 1255	333
Channel 1256	363
Channel 1257	364
Channel 1258	400
Channel 1259	376
Channel 1260	449
Channel 1261	407
Channel 1262	453
Channel 1263	428
Channel 1264	435
Channel 1265	460
Channel 1266	518
Channel 1267	503
Channel 1268	515
Channel 1269	489
Channel 1270	547
Channel 1271	536
Channel 1272	536
Channel 1273	570
Channel 1274	573
Channel 1275	560
Channel 1276	659
Channel 1277	587
Channel 1278	584
Channel 1279	602
Channel 1280	638
Channel 1281	613
Channel 1282	682
Channel 1283	647
Channel 1284	665
Channel 1285	685
Channel 1286	664
Channel 1287	683
Channel 1288	675
Channel 1289	641
Channel 1290	652
Channel 1291	702
Channel 1292	695
Channel 1293	699
Channel 1294	712
Channel 1295	666
Channel 1296	715
Channel 1297	665
Channel 1298	730
Channel 1299	708
Channel 1300	751
Channel 1301	768
Channel 1302	829
Channel 1303	795
Channel 1304	828
Channel 1305	835
Channel 1306	817
Channel 1307	873
Channel 1308	887
Channel 1309	920
Channel 1310	983
Channel 1311	1013
Channel 1312	1095
Channel 1313	1096
Channel 1314	1225
Channel 1315	1198
Channel 1316	1266
Channel 1317	1320
Channel 1318	1402
Channel 1319	1523
Channel 1320	1533
Channel 1321	1589
Channel 1322	1712
Channel 1323	1751
Channel 1324	1878
Channel 1325	2007
Channel 1326	1973
Channel 1327	2090
Channel 1328	2122
Channel 1329	2147
Channel 1330	2355
Channel 1331	2352
Channel 1332	2377
Channel 1333	2536
Channel 1334	2453
Channel 1335	2558
Channel 1336	2655
Channel 1337	2610
Channel 1338	2645
Channel 1339	2712
Channel 1340	2696
Channel 1341	2631
Channel 1342	2758
Channel 1343	2757
Channel 1344	2706
Channel 1345	2556
Channel 1346	2702
Channel 1347	2722
Channel 1348	2651
Channel 1349	2693
Channel 1350	2568
Channel 1351	2581
Channel 1352	2596
Channel 1353	2490
Channel 1354	2403
Channel 1355	2485
Channel 1356	2404
Channel 1357	2406
Channel 1358	2332
Channel 1359	2300
Channel 1360	2311
Channel 1361	2338
Channel 1362	2276
Channel 1363	2238
Channel 1364	2165
Channel 1365	2227
Channel 1366	2054
Channel 1367	2133
Channel 1368	2012
Channel 1369	1932
Channel 1370	1951
Channel 1371	2001
Channel 1372	1883
Channel 1373	1817
Channel 1374	1792
Channel 1375	1794
Channel 1376	1665
Channel 1377	1717
Channel 1378	1553
Channel 1379	1620
Channel 1380	1528
Channel 1381	1450
Channel 1382	1445
Channel 1383	1361
Channel 1384	1300
Channel 1385	1224
Channel 1386	1205
Channel 1387	1183
Channel 1388	1126
Channel 1389	1059
Channel 1390	973
Channel 1391	906
Channel 1392	894
Channel 1393	774
Channel 1394	812
Channel 1395	726
Channel 1396	694
Channel 1397	678
Channel 1398	652
Channel 1399	646
Channel 1400	592
Channel 1401	565
Channel 1402	635
Channel 1403	598
Channel 1404	631
Channel 1405	691
Channel 1406	661
Channel 1407	706
Channel 1408	779
Channel 1409	842
Channel 1410	893
Channel 1411	998
Channel 1412	1076
Channel 1413	1112
Channel 1414	1231
Channel 1415	1269
Channel 1416	1342
Channel 1417	1312
Channel 1418	1388
Channel 1419	1456
Channel 1420	1456
Channel 1421	1419
Channel 1422	1435
Channel 1423	1388
Channel 1424	1389
Channel 1425	1314
Channel 1426	1254
Channel 1427	1102
Channel 1428	1056
Channel 1429	984
Channel 1430	822
Channel 1431	715
Channel 1432	652
Channel 1433	506
Channel 1434	510
Channel 1435	408
Channel 1436	351
Channel 1437	322
Channel 1438	264
Channel 1439	256
Channel 1440	252
Channel 1441	196
Channel 1442	171
Channel 1443	170
Channel 1444	177
Channel 1445	157
Channel 1446	170
Channel 1447	152
Channel 1448	153
Channel 1449	156
Channel 1450	119
Channel 1451	158
Channel 1452	123
Channel 1453	150
Channel 1454	184
Channel 1455	166
Channel 1456	173
Channel 1457	177
Channel 1458	156
Channel 1459	186
Channel 1460	209
Channel 1461	200
Channel 1462	197
Channel 1463	197
Channel 1464	214
Channel 1465	220
Channel 1466	235
Channel 1467	266
Channel 1468	233
Channel 1469	266
Channel 1470	282
Channel 1471	305
Channel 1472	319
Channel 1473	328
Channel 1474	315
Channel 1475	367
Channel 1476	328
Channel 1477	349
Channel 1478	376
Channel 1479	356
Channel 1480	367
Channel 1481	414
Channel 1482	380
Channel 1483	450
Channel 1484	422
Channel 1485	422
Channel 1486	434
Channel 1487	496
Channel 1488	476
Channel 1489	460
Channel 1490	469
Channel 1491	485
Channel 1492	449
Channel 1493	451
Channel 1494	473
Channel 1495	450
Channel 1496	423
Channel 1497	466
Channel 1498	454
Channel 1499	452
Channel 1500	457
Channel 1501	436
Channel 1502	447
Channel 1503	445
Channel 1504	413
Channel 1505	438
Channel 1506	438
Channel 1507	461
Channel 1508	422
Channel 1509	404
Channel 1510	429
Channel 1511	375
Channel 1512	359
Channel 1513	383
Channel 1514	376
Channel 1515	381
Channel 1516	401
Channel 1517	345
Channel 1518	410
Channel 1519	304
Channel 1520	389
Channel 1521	331
Channel 1522	359
Channel 1523	341
Channel 1524	378
Channel 1525	337
Channel 1526	352
Channel 1527	334
Channel 1528	324
Channel 1529	337
Channel 1530	319
Channel 1531	331
Channel 1532	304
Channel 1533	313
Channel 1534	290
Channel 1535	288
Channel 1536	309
Channel 1537	308
Channel 1538	297
Channel 1539	274
Channel 1540	264
Channel 1541	268
Channel 1542	249
Channel 1543	259
Channel 1544	237
Channel 1545	250
Channel 1546	248
Channel 1547	229
Channel 1548	217
Channel 1549	216
Channel 1550	209
Channel 1551	207
Channel 1552	182
Channel 1553	176
Channel 1554	175
Channel 1555	177
Channel 1556	157
Channel 1557	171
Channel 1558	163
Channel 1559	131
Channel 1560	139
Channel 1561	131
Channel 1562	121
Channel 1563	147
Channel 1564	132
Channel 1565	124
Channel 1566	109
Channel 1567	113
Channel 1568	102
Channel 1569	118
Channel 1570	106
Channel 1571	102
Channel 1572	115
Channel 1573	100
Channel 1574	108
Channel 1575	127
Channel 1576	151
Channel 1577	106
Channel 1578	149
Channel 1579	120
Channel 1580	155
Channel 1581	171
Channel 1582	173
Channel 1583	218
Channel 1584	227
Channel 1585	251
Channel 1586	280
Channel 1587	291
Channel 1588	283
Channel 1589	317
Channel 1590	303
Channel 1591	306
Channel 1592	316
Channel 1593	332
Channel 1594	293
Channel 1595	312
Channel 1596	256
Channel 1597	277
Channel 1598	250
Channel 1599	238
Channel 1600	201
Channel 1601	223
Channel 1602	178
Channel 1603	165
Channel 1604	134
Channel 1605	117
Channel 1606	112
Channel 1607	89
Channel 1608	99
Channel 1609	85
Channel 1610	73
Channel 1611	59
Channel 1612	64
Channel 1613	59
Channel 1614	69
Channel 1615	57
Channel 1616	55
Channel 1617	54
Channel 1618	63
Channel 1619	76
Channel 1620	68
Channel 1621	66
Channel 1622	71
Channel 1623	61
Channel 1624	72
Channel 1625	62
Channel 1626	57
Channel 1627	60
Channel 1628	30
Channel 1629	45
Channel 1630	46
Channel 1631	44
Channel 1632	28
Channel 1633	36
Channel 1634	22
Channel 1635	29
Channel 1636	25
Channel 1637	18
Channel 1638	15
Channel 1639	17
Channel 1640	15
Channel 1641	11
Channel 1642	26
Channel 1643	21
Channel 1644	20
Channel 1645	18
Channel 1646	15
Channel 1647	9
Channel 1648	14
Channel 1649	12
Channel 1650	17
Channel 1651	13
Channel 1652	16
Channel 1653	17
Channel 1654	16
Channel 1655	9
Channel 1656	15
Channel 1657	18
Channel 1658	14
Channel 1659	17
Channel 1660	10
Channel 1661	20
Channel 1662	6
Channel 1663	14
Channel 1664	17
Channel 1665	25
Channel 1666	20
Channel 1667	10
Channel 1668	17
Channel 1669	13
Channel 1670	20
Channel 1671	19
Channel 1672	13
Channel 1673	14
Channel 1674	26
Channel 1675	20
Channel 1676	16
Channel 1677	18
Channel 1678	15
Channel 1679	26
Channel 1680	14
Channel 1681	31
Channel 1682	35
Channel 1683	23
Channel 1684	35
Channel 1685	47
Channel 1686	62
Channel 1687	61
Channel 1688	77
Channel 1689	109
Channel 1690	120
Channel 1691	121
Channel 1692	170
Channel 1693	217
Channel 1694	217
Channel 1695	271
Channel 1696	297
Channel 1697	379
Channel 1698	402
Channel 1699	407
Channel 1700	488
Channel 1701	570
Channel 1702	610
Channel 1703	659
Channel 1704	686
Channel 1705	786
Channel 1706	833
Channel 1707	866
Channel 1708	916
Channel 1709	908
Channel 1710	1018
Channel 1711	1018
Channel 1712	1092
Channel 1713	1072
Channel 1714	1083
Channel 1715	1140
Channel 1716	1103
Channel 1717	1098
Channel 1718	1111
Channel 1719	1040
Channel 1720	1014
Channel 1721	925
Channel 1722	890
Channel 1723	781
Channel 1724	749
Channel 1725	694
Channel 1726	579
Channel 1727	512
Channel 1728	461
Channel 1729	426
Channel 1730	338
Channel 1731	287
Channel 1732	227
Channel 1733	194
Channel 1734	154
Channel 1735	106
Channel 1736	98
Channel 1737	78
Channel 1738	53
Channel 1739	63
Channel 1740	33
Channel 1741	28
Channel 1742	26
Channel 1743	25
Channel 1744	19
Channel 1745	14
Channel 1746	19
Channel 1747	17
Channel 1748	15
Channel 1749	13
Channel 1750	15
Channel 1751	15
Channel 1752	12
Channel 1753	21
Channel 1754	8
Channel 1755	6
Channel 1756	13
Channel 1757	12
Channel 1758	15
Channel 1759	11
Channel 1760	14
Channel 1761	11
Channel 1762	10
Channel 1763	26
Channel 1764	14
Channel 1765	13
Channel 1766	12
Channel 1767	9
Channel 1768	9
Channel 1769	7
Channel 1770	16
Channel 1771	16
Channel 1772	13
Channel 1773	12
Channel 1774	6
Channel 1775	13
Channel 1776	10
Channel 1777	16
Channel 1778	17
Channel 1779	13
Channel 1780	11
Channel 1781	19
Channel 1782	7
Channel 1783	8
Channel 1784	8
Channel 1785	11
Channel 1786	11
Channel 1787	11
Channel 1788	11
Channel 1789	13
Channel 1790	11
Channel 1791	11
Channel 1792	14
Channel 1793	11
Channel 1794	12
Channel 1795	9
Channel 1796	8
Channel 1797	13
Channel 1798	11
Channel 1799	13
Channel 1800	13
Channel 1801	11
Channel 1802	12
Channel 1803	10
Channel 1804	14
Channel 1805	8
Channel 1806	11
Channel 1807	5
Channel 1808	13
Channel 1809	14
Channel 1810	12
Channel 1811	19
Channel 1812	12
Channel 1813	10
Channel 1814	14
Channel 1815	12
Channel 1816	8
Channel 1817	17
Channel 1818	12
Channel 1819	7
Channel 1820	5
Channel 1821	11
Channel 1822	12
Channel 1823	12
Channel 1824	8
Channel 1825	8
Channel 1826	15
Channel 1827	12
Channel 1828	11
Channel 1829	9
Channel 1830	9
Channel 1831	8
Channel 1832	14
Channel 1833	16
Channel 1834	9
Channel 1835	16
Channel 1836	11
Channel 1837	9
Channel 1838	16
Channel 1839	13
Channel 1840	12
Channel 1841	15
Channel 1842	14
Channel 1843	17
Channel 1844	6
Channel 1845	9
Channel 1846	11
Channel 1847	19
Channel 1848	13
Channel 1849	7
Channel 1850	6
Channel 1851	11
Channel 1852	19
Channel 1853	15
Channel 1854	11
Channel 1855	14
Channel 1856	10
Channel 1857	16
Channel 1858	21
Channel 1859	6
Channel 1860	11
Channel 1861	13
Channel 1862	12
Channel 1863	13
Channel 1864	13
Channel 1865	15
Channel 1866	11
Channel 1867	7
Channel 1868	19
Channel 1869	11
Channel 1870	19
Channel 1871	9
Channel 1872	19
Channel 1873	12
Channel 1874	22
Channel 1875	14
Channel 1876	10
Channel 1877	10
Channel 1878	13
Channel 1879	20
Channel 1880	13
Channel 1881	8
Channel 1882	7
Channel 1883	16
Channel 1884	17
Channel 1885	14
Channel 1886	16
Channel 1887	13
Channel 1888	8
Channel 1889	14
Channel 1890	17
Channel 1891	14
Channel 1892	21
Channel 1893	14
Channel 1894	10
Channel 1895	18
Channel 1896	19
Channel 1897	18
Channel 1898	13
Channel 1899	14
Channel 1900	10
Channel 1901	24
Channel 1902	27
Channel 1903	33
Channel 1904	22
Channel 1905	20
Channel 1906	28
Channel 1907	23
Channel 1908	49
Channel 1909	54
Channel 1910	58
Channel 1911	55
Channel 1912	61
Channel 1913	73
Channel 1914	114
Channel 1915	119
Channel 1916	126
Channel 1917	149
Channel 1918	175
Channel 1919	187
Channel 1920	208
Channel 1921	239
Channel 1922	252
Channel 1923	249
Channel 1924	282
Channel 1925	265
Channel 1926	297
Channel 1927	309
Channel 1928	302
Channel 1929	290
Channel 1930	292
Channel 1931	260
Channel 1932	256
Channel 1933	251
Channel 1934	222
Channel 1935	232
Channel 1936	199
Channel 1937	175
Channel 1938	172
Channel 1939	154
Channel 1940	123
Channel 1941	104
Channel 1942	116
Channel 1943	87
Channel 1944	82
Channel 1945	64
Channel 1946	53
Channel 1947	59
Channel 1948	49
Channel 1949	46
Channel 1950	32
Channel 1951	36
Channel 1952	43
Channel 1953	39
Channel 1954	40
Channel 1955	38
Channel 1956	40
Channel 1957	33
Channel 1958	47
Channel 1959	43
Channel 1960	45
Channel 1961	51
Channel 1962	59
Channel 1963	41
Channel 1964	53
Channel 1965	54
Channel 1966	46
Channel 1967	52
Channel 1968	62
Channel 1969	43
Channel 1970	56
Channel 1971	43
Channel 1972	50
Channel 1973	47
Channel 1974	33
Channel 1975	40
Channel 1976	24
Channel 1977	31
Channel 1978	29
Channel 1979	22
Channel 1980	26
Channel 1981	21
Channel 1982	13
Channel 1983	13
Channel 1984	10
Channel 1985	11
Channel 1986	13
Channel 1987	14
Channel 1988	3
Channel 1989	5
Channel 1990	10
Channel 1991	3
Channel 1992	6
Channel 1993	4
Channel 1994	9
[truncated: 2,102 more rows]
