# Supplementary material for: A dataset of 112 ligands for the preconcentration of mercury, uranium, lanthanum and other pollutants and heavy metals in water
Source: Data Brief. 2020 Feb 4;29:105236. doi: 10.1016/j.dib.2020.105236 (PMC7033335; doi:10.1016/j.dib.2020.105236)
Supplement: Multimedia component 105_L-Carnosine [file mmc105.txt]

Kalib 1	-0.354346
Kalib 2	0.012554
Kalib 3	0.001788
Kalib 4	0.000419
Kalib Square	0.000000
Kalib Fano	0.010361
Channel 1	0
Channel 2	0
Channel 3	0
Channel 4	0
Channel 5	0
Channel 6	0
Channel 7	0
Channel 8	0
Channel 9	0
Channel 10	0
Channel 11	0
Channel 12	2
Channel 13	4
Channel 14	12
Channel 15	76
Channel 16	302
Channel 17	1127
Channel 18	3490
Channel 19	9684
Channel 20	24707
Channel 21	55426
Channel 22	111196
Channel 23	202142
Channel 24	327609
Channel 25	475463
Channel 26	623132
Channel 27	737929
Channel 28	777713
Channel 29	735346
Channel 30	629182
Channel 31	478795
Channel 32	324385
Channel 33	198992
Channel 34	109742
Channel 35	53660
Channel 36	23748
Channel 37	9229
Channel 38	3224
Channel 39	1003
Channel 40	307
Channel 41	106
Channel 42	23
Channel 43	18
Channel 44	7
Channel 45	8
Channel 46	0
Channel 47	6
Channel 48	5
Channel 49	13
Channel 50	15
Channel 51	4
Channel 52	7
Channel 53	9
Channel 54	6
Channel 55	5
Channel 56	2
Channel 57	6
Channel 58	7
Channel 59	4
Channel 60	7
Channel 61	1
Channel 62	2
Channel 63	1
Channel 64	4
Channel 65	0
Channel 66	2
Channel 67	1
Channel 68	3
Channel 69	2
Channel 70	0
Channel 71	3
Channel 72	4
Channel 73	2
Channel 74	6
Channel 75	1
Channel 76	0
Channel 77	2
Channel 78	36
Channel 79	64
Channel 80	66
Channel 81	65
Channel 82	59
Channel 83	56
Channel 84	74
Channel 85	78
Channel 86	62
Channel 87	56
Channel 88	67
Channel 89	64
Channel 90	61
Channel 91	61
Channel 92	68
Channel 93	69
Channel 94	68
Channel 95	64
Channel 96	72
Channel 97	61
Channel 98	80
Channel 99	64
Channel 100	69
Channel 101	60
Channel 102	54
Channel 103	68
Channel 104	66
Channel 105	52
Channel 106	57
Channel 107	62
Channel 108	57
Channel 109	56
Channel 110	58
Channel 111	48
Channel 112	76
Channel 113	46
Channel 114	59
Channel 115	55
Channel 116	53
Channel 117	43
Channel 118	58
Channel 119	50
Channel 120	54
Channel 121	60
Channel 122	57
Channel 123	72
Channel 124	58
Channel 125	45
Channel 126	51
Channel 127	44
Channel 128	51
Channel 129	46
Channel 130	46
Channel 131	43
Channel 132	40
Channel 133	41
Channel 134	35
Channel 135	41
Channel 136	40
Channel 137	26
Channel 138	34
Channel 139	32
Channel 140	38
Channel 141	43
Channel 142	38
Channel 143	34
Channel 144	33
Channel 145	34
Channel 146	39
Channel 147	32
Channel 148	39
Channel 149	36
Channel 150	50
Channel 151	33
Channel 152	32
Channel 153	29
Channel 154	41
Channel 155	35
Channel 156	28
Channel 157	36
Channel 158	36
Channel 159	34
Channel 160	25
Channel 161	33
Channel 162	38
Channel 163	29
Channel 164	33
Channel 165	44
Channel 166	36
Channel 167	38
Channel 168	32
Channel 169	31
Channel 170	23
Channel 171	32
Channel 172	28
Channel 173	32
Channel 174	33
Channel 175	26
Channel 176	26
Channel 177	39
Channel 178	28
Channel 179	32
Channel 180	32
Channel 181	31
Channel 182	33
Channel 183	32
Channel 184	28
Channel 185	36
Channel 186	34
Channel 187	41
Channel 188	42
Channel 189	41
Channel 190	38
Channel 191	41
Channel 192	38
Channel 193	33
Channel 194	35
Channel 195	45
Channel 196	23
Channel 197	38
Channel 198	35
Channel 199	33
Channel 200	28
Channel 201	38
Channel 202	24
Channel 203	31
Channel 204	32
Channel 205	51
Channel 206	43
Channel 207	38
Channel 208	36
Channel 209	48
Channel 210	55
Channel 211	57
Channel 212	61
Channel 213	54
Channel 214	59
Channel 215	59
Channel 216	66
Channel 217	59
Channel 218	59
Channel 219	64
Channel 220	52
Channel 221	55
Channel 222	60
Channel 223	52
Channel 224	46
Channel 225	33
Channel 226	47
Channel 227	45
Channel 228	41
Channel 229	28
Channel 230	45
Channel 231	41
Channel 232	27
Channel 233	34
Channel 234	24
Channel 235	41
Channel 236	43
Channel 237	27
Channel 238	31
Channel 239	31
Channel 240	33
Channel 241	36
Channel 242	36
Channel 243	28
Channel 244	41
Channel 245	34
Channel 246	44
Channel 247	59
Channel 248	72
Channel 249	73
Channel 250	103
Channel 251	126
Channel 252	165
Channel 253	174
Channel 254	213
Channel 255	228
Channel 256	309
Channel 257	380
Channel 258	449
Channel 259	588
Channel 260	674
Channel 261	807
Channel 262	988
Channel 263	1086
Channel 264	1158
Channel 265	1150
Channel 266	1142
Channel 267	1016
Channel 268	856
Channel 269	778
Channel 270	558
Channel 271	428
Channel 272	311
Channel 273	218
Channel 274	179
Channel 275	127
Channel 276	108
Channel 277	106
Channel 278	93
Channel 279	118
Channel 280	117
Channel 281	140
Channel 282	159
Channel 283	130
Channel 284	148
Channel 285	136
Channel 286	120
Channel 287	127
Channel 288	87
Channel 289	73
Channel 290	65
Channel 291	49
Channel 292	39
Channel 293	44
Channel 294	23
Channel 295	30
Channel 296	27
Channel 297	19
Channel 298	25
Channel 299	27
Channel 300	15
Channel 301	13
Channel 302	19
Channel 303	19
Channel 304	14
Channel 305	11
Channel 306	17
Channel 307	19
Channel 308	19
Channel 309	27
Channel 310	25
Channel 311	28
Channel 312	28
Channel 313	33
Channel 314	45
Channel 315	64
Channel 316	78
Channel 317	100
Channel 318	98
Channel 319	140
Channel 320	146
Channel 321	176
Channel 322	170
Channel 323	186
Channel 324	202
Channel 325	174
Channel 326	153
Channel 327	142
Channel 328	124
Channel 329	71
Channel 330	80
Channel 331	54
Channel 332	37
Channel 333	37
Channel 334	29
Channel 335	26
Channel 336	21
Channel 337	27
Channel 338	22
Channel 339	21
Channel 340	20
Channel 341	23
Channel 342	22
Channel 343	29
Channel 344	35
Channel 345	33
Channel 346	36
Channel 347	42
Channel 348	41
Channel 349	39
Channel 350	36
Channel 351	26
Channel 352	33
Channel 353	38
Channel 354	23
Channel 355	25
Channel 356	21
Channel 357	22
Channel 358	18
Channel 359	16
Channel 360	20
Channel 361	17
Channel 362	15
Channel 363	18
Channel 364	18
Channel 365	5
Channel 366	11
Channel 367	7
Channel 368	12
Channel 369	15
Channel 370	11
Channel 371	13
Channel 372	9
Channel 373	19
Channel 374	13
Channel 375	6
Channel 376	12
Channel 377	13
Channel 378	12
Channel 379	11
Channel 380	9
Channel 381	13
Channel 382	10
Channel 383	12
Channel 384	19
Channel 385	3
Channel 386	9
Channel 387	24
Channel 388	20
Channel 389	12
Channel 390	19
Channel 391	11
Channel 392	18
Channel 393	19
Channel 394	10
Channel 395	8
Channel 396	14
Channel 397	21
Channel 398	19
Channel 399	18
Channel 400	15
Channel 401	23
Channel 402	18
Channel 403	23
Channel 404	16
Channel 405	13
Channel 406	16
Channel 407	16
Channel 408	12
Channel 409	12
Channel 410	17
Channel 411	16
Channel 412	5
Channel 413	10
Channel 414	10
Channel 415	12
Channel 416	13
Channel 417	11
Channel 418	13
Channel 419	18
Channel 420	7
Channel 421	7
Channel 422	12
Channel 423	21
Channel 424	14
Channel 425	10
Channel 426	9
Channel 427	9
Channel 428	18
Channel 429	11
Channel 430	19
Channel 431	14
Channel 432	17
Channel 433	17
Channel 434	17
Channel 435	13
Channel 436	19
Channel 437	10
Channel 438	16
Channel 439	10
Channel 440	11
Channel 441	20
Channel 442	11
Channel 443	18
Channel 444	12
Channel 445	10
Channel 446	8
Channel 447	17
Channel 448	20
Channel 449	21
Channel 450	22
Channel 451	26
Channel 452	32
Channel 453	33
Channel 454	40
Channel 455	51
Channel 456	55
Channel 457	68
Channel 458	80
Channel 459	87
Channel 460	67
Channel 461	85
Channel 462	78
Channel 463	83
Channel 464	73
Channel 465	47
Channel 466	50
Channel 467	40
Channel 468	27
Channel 469	21
Channel 470	24
Channel 471	25
Channel 472	20
Channel 473	6
Channel 474	12
Channel 475	9
Channel 476	10
Channel 477	8
Channel 478	9
Channel 479	10
Channel 480	13
Channel 481	7
Channel 482	16
Channel 483	17
Channel 484	8
Channel 485	11
Channel 486	16
Channel 487	17
Channel 488	12
Channel 489	14
Channel 490	12
Channel 491	10
Channel 492	11
Channel 493	18
Channel 494	16
Channel 495	30
Channel 496	26
Channel 497	23
Channel 498	35
Channel 499	33
Channel 500	26
Channel 501	27
Channel 502	39
Channel 503	31
Channel 504	27
Channel 505	39
Channel 506	30
Channel 507	19
Channel 508	18
Channel 509	15
Channel 510	18
Channel 511	19
Channel 512	20
Channel 513	13
Channel 514	16
Channel 515	12
Channel 516	17
Channel 517	17
Channel 518	20
Channel 519	14
Channel 520	16
Channel 521	24
Channel 522	9
Channel 523	25
Channel 524	22
Channel 525	22
Channel 526	33
Channel 527	44
Channel 528	65
Channel 529	91
Channel 530	91
Channel 531	127
Channel 532	165
Channel 533	195
Channel 534	244
Channel 535	297
Channel 536	266
Channel 537	295
Channel 538	341
Channel 539	341
Channel 540	325
Channel 541	363
Channel 542	317
Channel 543	277
Channel 544	234
Channel 545	194
Channel 546	169
Channel 547	131
Channel 548	105
Channel 549	59
Channel 550	56
Channel 551	29
Channel 552	28
Channel 553	20
Channel 554	27
Channel 555	9
Channel 556	23
Channel 557	17
Channel 558	14
Channel 559	12
Channel 560	13
Channel 561	12
Channel 562	4
Channel 563	16
Channel 564	20
Channel 565	17
Channel 566	19
Channel 567	13
Channel 568	12
Channel 569	16
Channel 570	11
Channel 571	13
Channel 572	16
Channel 573	16
Channel 574	20
Channel 575	15
Channel 576	18
Channel 577	21
Channel 578	19
Channel 579	27
Channel 580	29
Channel 581	22
Channel 582	23
Channel 583	39
Channel 584	36
Channel 585	42
Channel 586	53
Channel 587	83
Channel 588	72
Channel 589	61
Channel 590	83
Channel 591	53
Channel 592	87
Channel 593	70
Channel 594	72
Channel 595	63
Channel 596	47
Channel 597	37
Channel 598	48
Channel 599	40
Channel 600	28
Channel 601	22
Channel 602	26
Channel 603	24
Channel 604	21
Channel 605	27
Channel 606	16
Channel 607	26
Channel 608	24
Channel 609	19
Channel 610	15
Channel 611	24
Channel 612	31
Channel 613	45
Channel 614	40
Channel 615	53
Channel 616	59
Channel 617	70
Channel 618	99
Channel 619	125
Channel 620	142
Channel 621	160
Channel 622	190
Channel 623	183
Channel 624	194
Channel 625	204
Channel 626	194
Channel 627	202
Channel 628	180
Channel 629	147
Channel 630	137
Channel 631	112
Channel 632	96
Channel 633	63
Channel 634	55
Channel 635	44
Channel 636	46
Channel 637	34
Channel 638	22
Channel 639	20
Channel 640	14
Channel 641	14
Channel 642	13
Channel 643	12
Channel 644	18
Channel 645	15
Channel 646	21
Channel 647	15
Channel 648	14
Channel 649	14
Channel 650	11
Channel 651	15
Channel 652	23
Channel 653	12
Channel 654	12
Channel 655	23
Channel 656	15
Channel 657	18
Channel 658	22
Channel 659	28
Channel 660	14
Channel 661	23
Channel 662	25
Channel 663	24
Channel 664	33
Channel 665	27
Channel 666	35
Channel 667	49
Channel 668	46
Channel 669	49
Channel 670	49
Channel 671	43
Channel 672	58
Channel 673	42
Channel 674	47
Channel 675	46
Channel 676	48
Channel 677	37
Channel 678	34
Channel 679	38
Channel 680	35
Channel 681	34
Channel 682	38
Channel 683	52
Channel 684	46
Channel 685	61
Channel 686	54
Channel 687	52
Channel 688	58
Channel 689	54
Channel 690	57
Channel 691	35
Channel 692	43
Channel 693	37
Channel 694	36
Channel 695	44
Channel 696	30
Channel 697	31
Channel 698	27
Channel 699	26
Channel 700	24
Channel 701	21
Channel 702	15
Channel 703	25
Channel 704	22
Channel 705	24
Channel 706	28
Channel 707	24
Channel 708	34
Channel 709	43
Channel 710	40
Channel 711	47
Channel 712	43
Channel 713	61
Channel 714	78
Channel 715	85
Channel 716	76
Channel 717	105
Channel 718	97
Channel 719	78
Channel 720	75
Channel 721	75
Channel 722	52
Channel 723	62
Channel 724	50
Channel 725	49
Channel 726	32
Channel 727	32
Channel 728	30
Channel 729	25
Channel 730	19
Channel 731	21
Channel 732	21
Channel 733	14
Channel 734	20
Channel 735	22
Channel 736	23
Channel 737	19
Channel 738	27
Channel 739	24
Channel 740	20
Channel 741	25
Channel 742	16
Channel 743	24
Channel 744	23
Channel 745	17
Channel 746	21
Channel 747	12
Channel 748	11
Channel 749	12
Channel 750	21
Channel 751	17
Channel 752	13
Channel 753	22
Channel 754	13
Channel 755	18
Channel 756	19
Channel 757	12
Channel 758	18
Channel 759	12
Channel 760	13
Channel 761	19
Channel 762	19
Channel 763	13
Channel 764	22
Channel 765	16
Channel 766	16
Channel 767	9
Channel 768	26
Channel 769	18
Channel 770	17
Channel 771	11
Channel 772	24
Channel 773	19
Channel 774	17
Channel 775	12
Channel 776	21
Channel 777	23
Channel 778	17
Channel 779	19
Channel 780	17
Channel 781	26
Channel 782	23
Channel 783	10
Channel 784	22
Channel 785	17
Channel 786	27
Channel 787	17
Channel 788	25
Channel 789	27
Channel 790	27
Channel 791	29
Channel 792	25
Channel 793	28
Channel 794	22
Channel 795	28
Channel 796	26
Channel 797	35
Channel 798	23
Channel 799	28
Channel 800	34
Channel 801	22
Channel 802	27
Channel 803	34
Channel 804	27
Channel 805	26
Channel 806	30
Channel 807	19
Channel 808	19
Channel 809	30
Channel 810	25
Channel 811	29
Channel 812	19
Channel 813	21
Channel 814	24
Channel 815	16
Channel 816	20
Channel 817	16
Channel 818	22
Channel 819	22
Channel 820	8
Channel 821	20
Channel 822	19
Channel 823	17
Channel 824	21
Channel 825	16
Channel 826	21
Channel 827	15
Channel 828	12
Channel 829	19
Channel 830	20
Channel 831	7
Channel 832	22
Channel 833	15
Channel 834	16
Channel 835	12
Channel 836	18
Channel 837	23
Channel 838	22
Channel 839	12
Channel 840	19
Channel 841	12
Channel 842	17
Channel 843	15
Channel 844	15
Channel 845	16
Channel 846	17
Channel 847	13
Channel 848	22
Channel 849	16
Channel 850	14
Channel 851	17
Channel 852	17
Channel 853	26
Channel 854	12
Channel 855	20
Channel 856	13
Channel 857	32
Channel 858	22
Channel 859	18
Channel 860	20
Channel 861	24
Channel 862	16
Channel 863	17
Channel 864	26
Channel 865	14
Channel 866	20
Channel 867	26
Channel 868	22
Channel 869	22
Channel 870	21
Channel 871	28
Channel 872	15
Channel 873	19
Channel 874	25
Channel 875	13
Channel 876	29
Channel 877	13
Channel 878	26
Channel 879	15
Channel 880	20
Channel 881	10
Channel 882	27
Channel 883	16
Channel 884	10
Channel 885	20
Channel 886	27
Channel 887	11
Channel 888	18
Channel 889	14
Channel 890	16
Channel 891	21
Channel 892	25
Channel 893	25
Channel 894	23
Channel 895	21
Channel 896	19
Channel 897	22
Channel 898	16
Channel 899	19
Channel 900	19
Channel 901	16
Channel 902	23
Channel 903	15
Channel 904	17
Channel 905	18
Channel 906	16
Channel 907	19
Channel 908	23
Channel 909	19
Channel 910	21
Channel 911	14
Channel 912	21
Channel 913	16
Channel 914	21
Channel 915	13
Channel 916	12
Channel 917	25
Channel 918	17
Channel 919	21
Channel 920	21
Channel 921	19
Channel 922	13
Channel 923	21
Channel 924	16
Channel 925	17
Channel 926	28
Channel 927	21
Channel 928	23
Channel 929	26
Channel 930	19
Channel 931	26
Channel 932	16
Channel 933	18
Channel 934	15
Channel 935	30
Channel 936	23
Channel 937	24
Channel 938	22
Channel 939	25
Channel 940	28
Channel 941	20
Channel 942	33
Channel 943	29
Channel 944	28
Channel 945	25
Channel 946	17
Channel 947	23
Channel 948	37
Channel 949	29
Channel 950	29
Channel 951	32
Channel 952	26
Channel 953	21
Channel 954	25
Channel 955	32
Channel 956	25
Channel 957	23
Channel 958	25
Channel 959	15
Channel 960	19
Channel 961	21
Channel 962	34
Channel 963	23
Channel 964	18
Channel 965	20
Channel 966	27
Channel 967	20
Channel 968	15
Channel 969	21
Channel 970	21
Channel 971	19
Channel 972	27
Channel 973	26
Channel 974	31
Channel 975	28
Channel 976	28
Channel 977	25
Channel 978	23
Channel 979	25
Channel 980	28
Channel 981	21
Channel 982	25
Channel 983	21
Channel 984	30
Channel 985	29
Channel 986	29
Channel 987	30
Channel 988	28
Channel 989	21
Channel 990	23
Channel 991	24
Channel 992	27
Channel 993	23
Channel 994	30
Channel 995	26
Channel 996	23
Channel 997	25
Channel 998	20
Channel 999	24
Channel 1000	23
Channel 1001	22
Channel 1002	24
Channel 1003	20
Channel 1004	22
Channel 1005	14
Channel 1006	27
Channel 1007	24
Channel 1008	30
Channel 1009	20
Channel 1010	29
Channel 1011	25
Channel 1012	26
Channel 1013	21
Channel 1014	22
Channel 1015	28
Channel 1016	20
Channel 1017	16
Channel 1018	27
Channel 1019	29
Channel 1020	20
Channel 1021	30
Channel 1022	23
Channel 1023	14
Channel 1024	33
Channel 1025	27
Channel 1026	22
Channel 1027	31
Channel 1028	19
Channel 1029	35
Channel 1030	18
Channel 1031	45
Channel 1032	30
Channel 1033	30
Channel 1034	32
Channel 1035	36
Channel 1036	39
Channel 1037	32
Channel 1038	29
Channel 1039	35
Channel 1040	33
Channel 1041	36
Channel 1042	28
Channel 1043	29
Channel 1044	37
Channel 1045	28
Channel 1046	24
Channel 1047	29
Channel 1048	23
Channel 1049	27
Channel 1050	29
Channel 1051	26
Channel 1052	29
Channel 1053	29
Channel 1054	27
Channel 1055	29
Channel 1056	30
Channel 1057	30
Channel 1058	25
Channel 1059	23
Channel 1060	21
Channel 1061	32
Channel 1062	27
Channel 1063	30
Channel 1064	28
Channel 1065	17
Channel 1066	27
Channel 1067	27
Channel 1068	25
Channel 1069	30
Channel 1070	21
Channel 1071	22
Channel 1072	29
Channel 1073	24
Channel 1074	26
Channel 1075	24
Channel 1076	31
Channel 1077	29
Channel 1078	26
Channel 1079	19
Channel 1080	24
Channel 1081	26
Channel 1082	26
Channel 1083	33
Channel 1084	24
Channel 1085	28
Channel 1086	30
Channel 1087	29
Channel 1088	39
Channel 1089	34
Channel 1090	46
Channel 1091	35
Channel 1092	32
Channel 1093	31
Channel 1094	32
Channel 1095	36
Channel 1096	24
Channel 1097	30
Channel 1098	33
Channel 1099	27
Channel 1100	30
Channel 1101	28
Channel 1102	31
Channel 1103	32
Channel 1104	35
Channel 1105	27
Channel 1106	30
Channel 1107	33
Channel 1108	31
Channel 1109	44
Channel 1110	36
Channel 1111	30
Channel 1112	32
Channel 1113	36
Channel 1114	25
Channel 1115	29
Channel 1116	25
Channel 1117	21
Channel 1118	32
Channel 1119	35
Channel 1120	31
Channel 1121	36
Channel 1122	40
Channel 1123	37
Channel 1124	33
Channel 1125	36
Channel 1126	40
Channel 1127	32
Channel 1128	29
Channel 1129	41
Channel 1130	34
Channel 1131	36
Channel 1132	37
Channel 1133	30
Channel 1134	43
Channel 1135	34
Channel 1136	43
Channel 1137	47
Channel 1138	36
Channel 1139	36
Channel 1140	28
Channel 1141	41
Channel 1142	29
Channel 1143	39
Channel 1144	40
Channel 1145	41
Channel 1146	32
Channel 1147	36
Channel 1148	38
Channel 1149	56
Channel 1150	41
Channel 1151	45
Channel 1152	45
Channel 1153	53
Channel 1154	46
Channel 1155	34
Channel 1156	46
Channel 1157	45
Channel 1158	51
Channel 1159	45
Channel 1160	41
Channel 1161	43
Channel 1162	61
Channel 1163	59
Channel 1164	58
Channel 1165	48
Channel 1166	47
Channel 1167	53
Channel 1168	60
Channel 1169	52
Channel 1170	66
Channel 1171	46
Channel 1172	54
Channel 1173	53
Channel 1174	61
Channel 1175	67
Channel 1176	71
Channel 1177	54
Channel 1178	60
Channel 1179	62
Channel 1180	63
Channel 1181	54
Channel 1182	66
Channel 1183	62
Channel 1184	65
Channel 1185	72
Channel 1186	78
Channel 1187	62
Channel 1188	69
Channel 1189	81
Channel 1190	75
Channel 1191	82
Channel 1192	80
Channel 1193	91
Channel 1194	71
Channel 1195	85
Channel 1196	81
Channel 1197	90
Channel 1198	94
Channel 1199	94
Channel 1200	91
Channel 1201	78
Channel 1202	105
Channel 1203	86
Channel 1204	93
Channel 1205	85
Channel 1206	82
Channel 1207	113
Channel 1208	112
Channel 1209	110
Channel 1210	101
Channel 1211	124
Channel 1212	101
Channel 1213	96
Channel 1214	121
Channel 1215	143
Channel 1216	110
Channel 1217	119
Channel 1218	125
Channel 1219	125
Channel 1220	116
Channel 1221	155
Channel 1222	133
Channel 1223	160
Channel 1224	158
Channel 1225	150
Channel 1226	154
Channel 1227	164
Channel 1228	151
Channel 1229	159
Channel 1230	163
Channel 1231	191
Channel 1232	164
Channel 1233	176
Channel 1234	188
Channel 1235	193
Channel 1236	206
Channel 1237	204
Channel 1238	175
Channel 1239	239
Channel 1240	215
Channel 1241	229
Channel 1242	243
Channel 1243	237
Channel 1244	243
Channel 1245	262
Channel 1246	275
Channel 1247	275
Channel 1248	256
Channel 1249	289
Channel 1250	311
Channel 1251	308
Channel 1252	333
Channel 1253	334
Channel 1254	333
Channel 1255	345
Channel 1256	343
Channel 1257	324
Channel 1258	360
Channel 1259	383
Channel 1260	406
Channel 1261	383
Channel 1262	439
Channel 1263	437
Channel 1264	437
Channel 1265	435
Channel 1266	463
Channel 1267	449
Channel 1268	474
Channel 1269	503
Channel 1270	551
Channel 1271	512
Channel 1272	529
Channel 1273	554
Channel 1274	514
Channel 1275	590
Channel 1276	602
Channel 1277	596
Channel 1278	621
Channel 1279	568
Channel 1280	591
Channel 1281	586
Channel 1282	616
Channel 1283	650
Channel 1284	616
Channel 1285	666
Channel 1286	635
Channel 1287	636
Channel 1288	671
Channel 1289	663
Channel 1290	685
Channel 1291	685
Channel 1292	688
Channel 1293	709
Channel 1294	729
Channel 1295	699
Channel 1296	716
Channel 1297	734
Channel 1298	740
Channel 1299	768
Channel 1300	756
Channel 1301	735
Channel 1302	822
Channel 1303	846
Channel 1304	824
Channel 1305	842
Channel 1306	865
Channel 1307	907
Channel 1308	951
Channel 1309	970
Channel 1310	987
Channel 1311	1052
Channel 1312	1144
Channel 1313	1164
Channel 1314	1212
Channel 1315	1300
Channel 1316	1378
Channel 1317	1391
Channel 1318	1445
Channel 1319	1553
Channel 1320	1645
Channel 1321	1636
Channel 1322	1772
Channel 1323	1840
Channel 1324	1912
Channel 1325	2002
Channel 1326	2081
Channel 1327	2207
Channel 1328	2259
Channel 1329	2345
Channel 1330	2429
Channel 1331	2494
Channel 1332	2593
Channel 1333	2688
Channel 1334	2683
Channel 1335	2675
Channel 1336	2683
Channel 1337	2796
Channel 1338	2864
Channel 1339	2830
Channel 1340	2855
Channel 1341	2888
Channel 1342	2897
Channel 1343	2911
Channel 1344	2759
Channel 1345	2886
Channel 1346	2913
Channel 1347	2926
Channel 1348	2709
Channel 1349	2760
Channel 1350	2644
Channel 1351	2664
Channel 1352	2654
Channel 1353	2664
Channel 1354	2592
Channel 1355	2588
Channel 1356	2594
Channel 1357	2510
Channel 1358	2413
Channel 1359	2421
Channel 1360	2373
Channel 1361	2355
Channel 1362	2380
Channel 1363	2289
Channel 1364	2258
Channel 1365	2312
Channel 1366	2274
Channel 1367	2269
Channel 1368	2242
Channel 1369	2128
Channel 1370	2103
Channel 1371	2059
Channel 1372	2002
Channel 1373	1962
Channel 1374	1923
Channel 1375	1927
Channel 1376	1906
Channel 1377	1748
Channel 1378	1736
Channel 1379	1754
Channel 1380	1660
Channel 1381	1649
Channel 1382	1590
Channel 1383	1483
Channel 1384	1432
Channel 1385	1381
Channel 1386	1379
Channel 1387	1272
Channel 1388	1157
Channel 1389	1170
Channel 1390	1049
Channel 1391	1042
Channel 1392	924
Channel 1393	892
Channel 1394	887
Channel 1395	857
Channel 1396	798
Channel 1397	728
Channel 1398	701
Channel 1399	691
Channel 1400	688
Channel 1401	618
Channel 1402	653
Channel 1403	644
Channel 1404	720
Channel 1405	682
Channel 1406	737
Channel 1407	763
Channel 1408	822
Channel 1409	887
Channel 1410	1014
Channel 1411	1066
Channel 1412	1067
Channel 1413	1124
Channel 1414	1271
Channel 1415	1290
Channel 1416	1428
Channel 1417	1457
Channel 1418	1439
Channel 1419	1501
Channel 1420	1582
Channel 1421	1525
Channel 1422	1428
Channel 1423	1450
Channel 1424	1406
Channel 1425	1347
Channel 1426	1235
Channel 1427	1203
Channel 1428	1138
Channel 1429	963
Channel 1430	867
Channel 1431	782
Channel 1432	684
Channel 1433	585
Channel 1434	486
Channel 1435	488
Channel 1436	383
Channel 1437	348
Channel 1438	281
Channel 1439	254
Channel 1440	237
Channel 1441	196
Channel 1442	188
Channel 1443	201
Channel 1444	189
Channel 1445	156
Channel 1446	155
Channel 1447	154
Channel 1448	169
Channel 1449	156
Channel 1450	143
Channel 1451	143
Channel 1452	171
Channel 1453	162
Channel 1454	155
Channel 1455	180
Channel 1456	164
Channel 1457	175
Channel 1458	167
Channel 1459	194
Channel 1460	189
Channel 1461	202
Channel 1462	226
Channel 1463	216
Channel 1464	205
Channel 1465	253
Channel 1466	246
Channel 1467	273
Channel 1468	282
Channel 1469	267
Channel 1470	267
Channel 1471	313
Channel 1472	300
Channel 1473	354
Channel 1474	317
Channel 1475	361
Channel 1476	393
Channel 1477	410
Channel 1478	375
Channel 1479	421
Channel 1480	405
Channel 1481	398
Channel 1482	466
Channel 1483	462
Channel 1484	460
Channel 1485	475
Channel 1486	499
Channel 1487	489
Channel 1488	473
Channel 1489	492
Channel 1490	503
Channel 1491	470
Channel 1492	478
Channel 1493	549
Channel 1494	498
Channel 1495	496
Channel 1496	505
Channel 1497	520
Channel 1498	486
Channel 1499	458
Channel 1500	470
Channel 1501	491
Channel 1502	501
Channel 1503	427
Channel 1504	495
Channel 1505	466
Channel 1506	447
Channel 1507	438
Channel 1508	435
Channel 1509	433
Channel 1510	395
Channel 1511	429
Channel 1512	371
Channel 1513	385
Channel 1514	422
Channel 1515	387
Channel 1516	370
Channel 1517	382
Channel 1518	394
Channel 1519	374
Channel 1520	378
Channel 1521	364
Channel 1522	369
Channel 1523	347
Channel 1524	350
Channel 1525	357
Channel 1526	363
Channel 1527	369
Channel 1528	340
Channel 1529	344
Channel 1530	355
Channel 1531	330
Channel 1532	334
Channel 1533	338
Channel 1534	343
Channel 1535	331
Channel 1536	338
Channel 1537	272
Channel 1538	298
Channel 1539	270
Channel 1540	260
Channel 1541	300
Channel 1542	290
Channel 1543	280
Channel 1544	246
Channel 1545	271
Channel 1546	237
Channel 1547	246
Channel 1548	241
Channel 1549	244
Channel 1550	251
Channel 1551	214
Channel 1552	215
Channel 1553	183
Channel 1554	210
Channel 1555	202
Channel 1556	171
Channel 1557	177
Channel 1558	170
Channel 1559	159
Channel 1560	158
Channel 1561	130
Channel 1562	134
Channel 1563	146
Channel 1564	147
Channel 1565	142
Channel 1566	115
Channel 1567	125
Channel 1568	125
Channel 1569	101
Channel 1570	124
Channel 1571	123
Channel 1572	104
Channel 1573	130
Channel 1574	107
Channel 1575	117
Channel 1576	121
Channel 1577	126
Channel 1578	127
Channel 1579	142
Channel 1580	174
Channel 1581	183
Channel 1582	191
Channel 1583	247
Channel 1584	251
Channel 1585	252
Channel 1586	273
Channel 1587	299
Channel 1588	285
Channel 1589	266
Channel 1590	319
Channel 1591	348
Channel 1592	349
Channel 1593	336
Channel 1594	341
Channel 1595	334
Channel 1596	300
Channel 1597	297
Channel 1598	288
Channel 1599	266
Channel 1600	239
Channel 1601	198
Channel 1602	176
Channel 1603	160
Channel 1604	151
Channel 1605	123
Channel 1606	116
Channel 1607	96
Channel 1608	76
Channel 1609	84
Channel 1610	85
Channel 1611	66
Channel 1612	67
Channel 1613	66
Channel 1614	64
Channel 1615	76
Channel 1616	83
Channel 1617	87
Channel 1618	72
Channel 1619	74
Channel 1620	54
Channel 1621	60
Channel 1622	74
Channel 1623	69
Channel 1624	79
Channel 1625	57
Channel 1626	60
Channel 1627	69
Channel 1628	54
Channel 1629	46
Channel 1630	55
Channel 1631	26
Channel 1632	36
Channel 1633	29
Channel 1634	22
Channel 1635	23
Channel 1636	26
Channel 1637	20
Channel 1638	21
Channel 1639	21
Channel 1640	17
Channel 1641	17
Channel 1642	18
Channel 1643	13
Channel 1644	14
Channel 1645	12
Channel 1646	22
Channel 1647	18
Channel 1648	10
Channel 1649	12
Channel 1650	14
Channel 1651	6
Channel 1652	12
Channel 1653	13
Channel 1654	21
Channel 1655	23
Channel 1656	19
Channel 1657	11
Channel 1658	16
Channel 1659	19
Channel 1660	19
Channel 1661	12
Channel 1662	11
Channel 1663	13
Channel 1664	17
Channel 1665	18
Channel 1666	25
Channel 1667	19
Channel 1668	24
Channel 1669	21
Channel 1670	17
Channel 1671	16
Channel 1672	20
Channel 1673	17
Channel 1674	23
Channel 1675	22
Channel 1676	14
Channel 1677	21
Channel 1678	20
Channel 1679	24
Channel 1680	17
Channel 1681	28
Channel 1682	28
Channel 1683	32
Channel 1684	31
Channel 1685	28
Channel 1686	58
Channel 1687	52
Channel 1688	73
Channel 1689	87
Channel 1690	113
Channel 1691	138
Channel 1692	151
Channel 1693	150
Channel 1694	221
Channel 1695	282
Channel 1696	308
Channel 1697	346
Channel 1698	413
Channel 1699	453
Channel 1700	491
Channel 1701	558
Channel 1702	587
Channel 1703	628
Channel 1704	684
Channel 1705	738
Channel 1706	781
Channel 1707	872
Channel 1708	971
Channel 1709	927
Channel 1710	959
Channel 1711	1047
Channel 1712	1100
Channel 1713	1064
Channel 1714	1124
Channel 1715	1176
Channel 1716	1137
Channel 1717	1133
Channel 1718	1116
Channel 1719	1052
Channel 1720	1046
Channel 1721	1000
Channel 1722	873
Channel 1723	842
Channel 1724	789
Channel 1725	671
Channel 1726	595
Channel 1727	520
Channel 1728	502
Channel 1729	419
Channel 1730	360
Channel 1731	310
Channel 1732	241
Channel 1733	186
Channel 1734	141
Channel 1735	130
Channel 1736	111
Channel 1737	86
Channel 1738	64
Channel 1739	58
Channel 1740	36
Channel 1741	37
Channel 1742	24
Channel 1743	26
Channel 1744	19
Channel 1745	21
Channel 1746	17
Channel 1747	16
Channel 1748	12
Channel 1749	11
Channel 1750	16
Channel 1751	11
Channel 1752	14
Channel 1753	13
Channel 1754	15
Channel 1755	16
Channel 1756	10
Channel 1757	13
Channel 1758	21
Channel 1759	13
Channel 1760	12
Channel 1761	12
Channel 1762	16
Channel 1763	14
Channel 1764	11
Channel 1765	18
Channel 1766	11
Channel 1767	15
Channel 1768	16
Channel 1769	13
Channel 1770	16
Channel 1771	18
Channel 1772	14
Channel 1773	10
Channel 1774	17
Channel 1775	16
Channel 1776	19
Channel 1777	6
Channel 1778	16
Channel 1779	11
Channel 1780	14
Channel 1781	12
Channel 1782	19
Channel 1783	14
Channel 1784	16
Channel 1785	16
Channel 1786	7
Channel 1787	8
Channel 1788	11
Channel 1789	9
Channel 1790	9
Channel 1791	13
Channel 1792	7
Channel 1793	13
Channel 1794	9
Channel 1795	12
Channel 1796	10
Channel 1797	14
Channel 1798	13
Channel 1799	9
Channel 1800	8
Channel 1801	11
Channel 1802	11
Channel 1803	11
Channel 1804	8
Channel 1805	14
Channel 1806	19
Channel 1807	9
Channel 1808	11
Channel 1809	6
Channel 1810	11
Channel 1811	13
Channel 1812	9
Channel 1813	11
Channel 1814	15
Channel 1815	7
Channel 1816	10
Channel 1817	12
Channel 1818	11
Channel 1819	9
Channel 1820	16
Channel 1821	5
Channel 1822	10
Channel 1823	14
Channel 1824	14
Channel 1825	15
Channel 1826	11
Channel 1827	14
Channel 1828	8
Channel 1829	11
Channel 1830	10
Channel 1831	19
Channel 1832	11
Channel 1833	17
Channel 1834	18
Channel 1835	13
Channel 1836	12
Channel 1837	13
Channel 1838	12
Channel 1839	13
Channel 1840	14
Channel 1841	11
Channel 1842	13
Channel 1843	13
Channel 1844	15
Channel 1845	14
Channel 1846	11
Channel 1847	13
Channel 1848	6
Channel 1849	9
Channel 1850	22
Channel 1851	11
Channel 1852	14
Channel 1853	11
Channel 1854	12
Channel 1855	15
Channel 1856	18
Channel 1857	12
Channel 1858	13
Channel 1859	14
Channel 1860	22
Channel 1861	21
Channel 1862	17
Channel 1863	17
Channel 1864	14
Channel 1865	8
Channel 1866	20
Channel 1867	17
Channel 1868	12
Channel 1869	14
Channel 1870	13
Channel 1871	17
Channel 1872	18
Channel 1873	19
Channel 1874	17
Channel 1875	16
Channel 1876	10
Channel 1877	14
Channel 1878	6
Channel 1879	11
Channel 1880	11
Channel 1881	12
Channel 1882	18
Channel 1883	13
Channel 1884	9
Channel 1885	17
Channel 1886	16
Channel 1887	15
Channel 1888	17
Channel 1889	13
Channel 1890	20
Channel 1891	18
Channel 1892	13
Channel 1893	13
Channel 1894	17
Channel 1895	13
Channel 1896	16
Channel 1897	15
Channel 1898	29
Channel 1899	13
Channel 1900	11
Channel 1901	20
Channel 1902	27
Channel 1903	23
Channel 1904	26
Channel 1905	28
Channel 1906	26
Channel 1907	38
Channel 1908	45
Channel 1909	26
Channel 1910	58
Channel 1911	71
Channel 1912	72
Channel 1913	82
Channel 1914	92
Channel 1915	100
Channel 1916	142
Channel 1917	147
Channel 1918	166
Channel 1919	189
Channel 1920	203
Channel 1921	236
Channel 1922	250
Channel 1923	240
Channel 1924	266
Channel 1925	283
Channel 1926	309
Channel 1927	312
Channel 1928	293
Channel 1929	311
Channel 1930	291
Channel 1931	273
Channel 1932	264
Channel 1933	291
Channel 1934	244
Channel 1935	216
Channel 1936	201
Channel 1937	219
Channel 1938	164
Channel 1939	145
Channel 1940	130
Channel 1941	131
Channel 1942	103
Channel 1943	72
Channel 1944	82
Channel 1945	73
Channel 1946	53
Channel 1947	48
Channel 1948	45
Channel 1949	54
Channel 1950	40
Channel 1951	41
Channel 1952	24
Channel 1953	38
Channel 1954	38
Channel 1955	35
Channel 1956	38
Channel 1957	37
Channel 1958	55
Channel 1959	38
Channel 1960	48
Channel 1961	58
Channel 1962	62
Channel 1963	56
Channel 1964	60
Channel 1965	58
Channel 1966	68
Channel 1967	57
Channel 1968	61
Channel 1969	50
Channel 1970	49
Channel 1971	47
Channel 1972	60
Channel 1973	40
Channel 1974	46
Channel 1975	31
Channel 1976	31
Channel 1977	22
Channel 1978	36
Channel 1979	18
Channel 1980	26
Channel 1981	19
Channel 1982	19
Channel 1983	10
Channel 1984	17
Channel 1985	7
Channel 1986	16
Channel 1987	8
Channel 1988	7
Channel 1989	5
Channel 1990	8
Channel 1991	7
Channel 1992	7
Channel 1993	9
Channel 1994	4
[truncated: 2,102 more rows]
