# Supplementary material for: A dataset of 112 ligands for the preconcentration of mercury, uranium, lanthanum and other pollutants and heavy metals in water
Source: Data Brief. 2020 Feb 4;29:105236. doi: 10.1016/j.dib.2020.105236 (PMC7033335; doi:10.1016/j.dib.2020.105236)
Supplement: Multimedia component 106_Uracil [file mmc106.txt]

Kalib 1	-0.354346
Kalib 2	0.012554
Kalib 3	0.001788
Kalib 4	0.000419
Kalib Square	0.000000
Kalib Fano	0.010361
Channel 1	0
Channel 2	0
Channel 3	0
Channel 4	0
Channel 5	0
Channel 6	0
Channel 7	0
Channel 8	0
Channel 9	0
Channel 10	0
Channel 11	0
Channel 12	0
Channel 13	4
Channel 14	21
Channel 15	78
Channel 16	284
Channel 17	1152
Channel 18	3550
Channel 19	9754
Channel 20	24655
Channel 21	55791
Channel 22	111632
Channel 23	203242
Channel 24	329560
Channel 25	477635
Channel 26	623898
Channel 27	738172
Channel 28	779403
Channel 29	735110
Channel 30	626278
Channel 31	479303
Channel 32	324406
Channel 33	198790
Channel 34	109759
Channel 35	53850
Channel 36	23665
Channel 37	9399
Channel 38	3189
Channel 39	1035
Channel 40	268
Channel 41	75
Channel 42	22
Channel 43	5
Channel 44	8
Channel 45	13
Channel 46	2
Channel 47	5
Channel 48	6
Channel 49	9
Channel 50	4
Channel 51	3
Channel 52	1
Channel 53	7
Channel 54	8
Channel 55	4
Channel 56	4
Channel 57	4
Channel 58	3
Channel 59	7
Channel 60	2
Channel 61	2
Channel 62	2
Channel 63	2
Channel 64	3
Channel 65	6
Channel 66	2
Channel 67	2
Channel 68	3
Channel 69	3
Channel 70	2
Channel 71	2
Channel 72	2
Channel 73	0
Channel 74	0
Channel 75	1
Channel 76	0
Channel 77	2
Channel 78	31
Channel 79	46
Channel 80	53
Channel 81	63
Channel 82	66
Channel 83	53
Channel 84	52
Channel 85	59
Channel 86	57
Channel 87	46
Channel 88	52
Channel 89	76
Channel 90	42
Channel 91	59
Channel 92	62
Channel 93	51
Channel 94	51
Channel 95	52
Channel 96	77
Channel 97	55
Channel 98	67
Channel 99	57
Channel 100	52
Channel 101	53
Channel 102	56
Channel 103	54
Channel 104	53
Channel 105	46
Channel 106	52
Channel 107	46
Channel 108	56
Channel 109	49
Channel 110	47
Channel 111	42
Channel 112	56
Channel 113	46
Channel 114	60
Channel 115	54
Channel 116	61
Channel 117	53
Channel 118	45
Channel 119	52
Channel 120	53
Channel 121	50
Channel 122	56
Channel 123	55
Channel 124	52
Channel 125	51
Channel 126	48
Channel 127	58
Channel 128	51
Channel 129	44
Channel 130	44
Channel 131	49
Channel 132	35
Channel 133	28
Channel 134	28
Channel 135	43
Channel 136	38
Channel 137	39
Channel 138	38
Channel 139	36
Channel 140	39
Channel 141	34
Channel 142	36
Channel 143	36
Channel 144	44
Channel 145	34
Channel 146	32
Channel 147	42
Channel 148	43
Channel 149	34
Channel 150	23
Channel 151	26
Channel 152	25
Channel 153	38
Channel 154	39
Channel 155	22
Channel 156	16
Channel 157	27
Channel 158	33
Channel 159	19
Channel 160	35
Channel 161	25
Channel 162	23
Channel 163	38
Channel 164	25
Channel 165	30
Channel 166	32
Channel 167	23
Channel 168	24
Channel 169	27
Channel 170	30
Channel 171	22
Channel 172	30
Channel 173	36
Channel 174	23
Channel 175	25
Channel 176	26
Channel 177	31
Channel 178	28
Channel 179	28
Channel 180	24
Channel 181	29
Channel 182	30
Channel 183	33
Channel 184	29
Channel 185	37
Channel 186	35
Channel 187	20
Channel 188	29
Channel 189	50
Channel 190	45
Channel 191	45
Channel 192	31
Channel 193	22
Channel 194	39
Channel 195	25
Channel 196	19
Channel 197	20
Channel 198	19
Channel 199	31
Channel 200	28
Channel 201	30
Channel 202	23
Channel 203	35
Channel 204	34
Channel 205	22
Channel 206	32
Channel 207	47
Channel 208	53
Channel 209	55
Channel 210	66
Channel 211	65
Channel 212	69
Channel 213	71
Channel 214	55
Channel 215	65
Channel 216	54
Channel 217	64
Channel 218	69
Channel 219	52
Channel 220	59
Channel 221	65
Channel 222	68
Channel 223	47
Channel 224	52
Channel 225	45
Channel 226	45
Channel 227	42
Channel 228	40
Channel 229	42
Channel 230	40
Channel 231	33
Channel 232	33
Channel 233	29
Channel 234	28
Channel 235	39
Channel 236	45
Channel 237	52
Channel 238	34
Channel 239	41
Channel 240	42
Channel 241	35
Channel 242	33
Channel 243	59
Channel 244	30
Channel 245	48
Channel 246	43
Channel 247	58
Channel 248	69
Channel 249	72
Channel 250	104
Channel 251	123
Channel 252	155
Channel 253	194
Channel 254	198
Channel 255	261
Channel 256	305
Channel 257	387
Channel 258	489
Channel 259	591
Channel 260	707
Channel 261	821
Channel 262	985
Channel 263	1170
Channel 264	1178
Channel 265	1159
Channel 266	1119
Channel 267	1068
Channel 268	844
Channel 269	699
Channel 270	564
Channel 271	423
Channel 272	330
Channel 273	215
Channel 274	162
Channel 275	124
Channel 276	123
Channel 277	97
Channel 278	120
Channel 279	113
Channel 280	119
Channel 281	151
Channel 282	143
Channel 283	143
Channel 284	148
Channel 285	143
Channel 286	139
Channel 287	108
Channel 288	90
Channel 289	89
Channel 290	45
Channel 291	48
Channel 292	40
Channel 293	35
Channel 294	27
Channel 295	14
Channel 296	27
Channel 297	20
Channel 298	14
Channel 299	16
Channel 300	15
Channel 301	10
Channel 302	15
Channel 303	15
Channel 304	15
Channel 305	20
Channel 306	12
Channel 307	24
Channel 308	14
Channel 309	14
Channel 310	24
Channel 311	28
Channel 312	28
Channel 313	30
Channel 314	50
Channel 315	57
Channel 316	72
Channel 317	81
Channel 318	97
Channel 319	116
Channel 320	155
Channel 321	154
Channel 322	188
Channel 323	208
Channel 324	160
Channel 325	196
Channel 326	144
Channel 327	126
Channel 328	114
Channel 329	75
Channel 330	77
Channel 331	41
Channel 332	46
Channel 333	32
Channel 334	18
Channel 335	14
Channel 336	22
Channel 337	22
Channel 338	17
Channel 339	20
Channel 340	22
Channel 341	27
Channel 342	26
Channel 343	22
Channel 344	26
Channel 345	35
Channel 346	20
Channel 347	29
Channel 348	52
Channel 349	35
Channel 350	34
Channel 351	43
Channel 352	25
Channel 353	32
Channel 354	37
Channel 355	15
Channel 356	30
Channel 357	13
Channel 358	14
Channel 359	17
Channel 360	14
Channel 361	13
Channel 362	8
Channel 363	7
Channel 364	9
Channel 365	7
Channel 366	10
Channel 367	8
Channel 368	13
Channel 369	11
Channel 370	18
Channel 371	11
Channel 372	9
Channel 373	9
Channel 374	11
Channel 375	8
Channel 376	13
Channel 377	8
Channel 378	13
Channel 379	9
Channel 380	13
Channel 381	13
Channel 382	8
Channel 383	13
Channel 384	11
Channel 385	15
Channel 386	15
Channel 387	15
Channel 388	8
Channel 389	7
Channel 390	15
Channel 391	18
Channel 392	13
Channel 393	10
Channel 394	15
Channel 395	15
Channel 396	15
Channel 397	12
Channel 398	17
Channel 399	14
Channel 400	12
Channel 401	16
Channel 402	14
Channel 403	16
Channel 404	18
Channel 405	13
Channel 406	10
Channel 407	15
Channel 408	8
Channel 409	9
Channel 410	11
Channel 411	5
Channel 412	5
Channel 413	12
Channel 414	10
Channel 415	4
Channel 416	9
Channel 417	14
Channel 418	14
Channel 419	7
Channel 420	19
Channel 421	6
Channel 422	9
Channel 423	11
Channel 424	8
Channel 425	13
Channel 426	19
Channel 427	7
Channel 428	14
Channel 429	14
Channel 430	17
Channel 431	12
Channel 432	9
Channel 433	8
Channel 434	12
Channel 435	16
Channel 436	12
Channel 437	9
Channel 438	6
Channel 439	11
Channel 440	10
Channel 441	10
Channel 442	8
Channel 443	8
Channel 444	13
Channel 445	10
Channel 446	14
Channel 447	11
Channel 448	17
Channel 449	15
Channel 450	19
Channel 451	24
Channel 452	19
Channel 453	34
Channel 454	33
Channel 455	51
Channel 456	63
Channel 457	58
Channel 458	66
Channel 459	57
Channel 460	76
Channel 461	66
Channel 462	77
Channel 463	76
Channel 464	54
Channel 465	60
Channel 466	49
Channel 467	46
Channel 468	30
Channel 469	19
Channel 470	21
Channel 471	21
Channel 472	13
Channel 473	12
Channel 474	9
Channel 475	9
Channel 476	9
Channel 477	10
Channel 478	17
Channel 479	11
Channel 480	13
Channel 481	7
Channel 482	9
Channel 483	11
Channel 484	8
Channel 485	15
Channel 486	9
Channel 487	10
Channel 488	14
Channel 489	7
Channel 490	15
Channel 491	15
Channel 492	19
Channel 493	18
Channel 494	15
Channel 495	17
Channel 496	23
Channel 497	29
Channel 498	24
Channel 499	22
Channel 500	31
Channel 501	26
Channel 502	21
Channel 503	25
Channel 504	20
Channel 505	30
Channel 506	28
Channel 507	20
Channel 508	17
Channel 509	24
Channel 510	22
Channel 511	15
Channel 512	16
Channel 513	13
Channel 514	10
Channel 515	14
Channel 516	17
Channel 517	11
Channel 518	13
Channel 519	16
Channel 520	16
Channel 521	19
Channel 522	14
Channel 523	15
Channel 524	23
Channel 525	40
Channel 526	34
Channel 527	42
Channel 528	46
Channel 529	82
Channel 530	90
Channel 531	105
Channel 532	136
Channel 533	161
Channel 534	202
Channel 535	258
Channel 536	275
Channel 537	303
Channel 538	338
Channel 539	325
Channel 540	339
Channel 541	320
Channel 542	307
Channel 543	247
Channel 544	243
Channel 545	206
Channel 546	145
Channel 547	122
Channel 548	94
Channel 549	59
Channel 550	60
Channel 551	45
Channel 552	29
Channel 553	23
Channel 554	17
Channel 555	13
Channel 556	15
Channel 557	15
Channel 558	13
Channel 559	9
Channel 560	11
Channel 561	11
Channel 562	12
Channel 563	13
Channel 564	6
Channel 565	9
Channel 566	12
Channel 567	10
Channel 568	9
Channel 569	12
Channel 570	12
Channel 571	7
Channel 572	11
Channel 573	12
Channel 574	12
Channel 575	14
Channel 576	23
Channel 577	15
Channel 578	28
Channel 579	20
Channel 580	25
Channel 581	21
Channel 582	32
Channel 583	28
Channel 584	40
Channel 585	39
Channel 586	42
Channel 587	54
Channel 588	72
Channel 589	65
Channel 590	66
Channel 591	75
Channel 592	57
Channel 593	61
Channel 594	68
Channel 595	62
Channel 596	54
Channel 597	60
Channel 598	43
Channel 599	26
Channel 600	36
Channel 601	21
Channel 602	17
Channel 603	25
Channel 604	17
Channel 605	21
Channel 606	13
Channel 607	9
Channel 608	15
Channel 609	25
Channel 610	19
Channel 611	27
Channel 612	20
Channel 613	24
Channel 614	41
Channel 615	49
Channel 616	65
Channel 617	99
Channel 618	92
Channel 619	124
Channel 620	170
Channel 621	189
Channel 622	200
Channel 623	244
Channel 624	237
Channel 625	241
Channel 626	187
Channel 627	198
Channel 628	208
Channel 629	164
Channel 630	161
Channel 631	123
Channel 632	122
Channel 633	72
Channel 634	51
Channel 635	63
Channel 636	34
Channel 637	22
Channel 638	28
Channel 639	13
Channel 640	17
Channel 641	11
Channel 642	11
Channel 643	15
Channel 644	13
Channel 645	12
Channel 646	23
Channel 647	11
Channel 648	14
Channel 649	13
Channel 650	8
Channel 651	7
Channel 652	12
Channel 653	11
Channel 654	16
Channel 655	13
Channel 656	12
Channel 657	17
Channel 658	22
Channel 659	15
Channel 660	16
Channel 661	19
Channel 662	25
Channel 663	20
Channel 664	26
Channel 665	30
Channel 666	27
Channel 667	38
Channel 668	39
Channel 669	47
Channel 670	39
Channel 671	32
Channel 672	44
Channel 673	50
Channel 674	35
Channel 675	34
Channel 676	29
Channel 677	37
Channel 678	41
Channel 679	38
Channel 680	37
Channel 681	27
Channel 682	46
Channel 683	47
Channel 684	31
Channel 685	66
Channel 686	56
Channel 687	51
Channel 688	59
Channel 689	54
Channel 690	48
Channel 691	48
Channel 692	43
Channel 693	43
Channel 694	27
Channel 695	38
Channel 696	20
Channel 697	21
Channel 698	26
Channel 699	24
Channel 700	21
Channel 701	21
Channel 702	22
Channel 703	16
Channel 704	18
Channel 705	15
Channel 706	28
Channel 707	24
Channel 708	26
Channel 709	33
Channel 710	44
Channel 711	53
Channel 712	50
Channel 713	49
Channel 714	79
Channel 715	75
Channel 716	67
Channel 717	78
Channel 718	72
Channel 719	62
Channel 720	60
Channel 721	65
Channel 722	56
Channel 723	59
Channel 724	47
Channel 725	39
Channel 726	34
Channel 727	29
Channel 728	30
Channel 729	16
Channel 730	24
Channel 731	19
Channel 732	14
Channel 733	13
Channel 734	20
Channel 735	16
Channel 736	12
Channel 737	14
Channel 738	13
Channel 739	17
Channel 740	14
Channel 741	12
Channel 742	12
Channel 743	14
Channel 744	17
Channel 745	12
Channel 746	16
Channel 747	15
Channel 748	17
Channel 749	16
Channel 750	10
Channel 751	16
Channel 752	17
Channel 753	16
Channel 754	9
Channel 755	9
Channel 756	17
Channel 757	16
Channel 758	17
Channel 759	15
Channel 760	20
Channel 761	13
Channel 762	15
Channel 763	18
Channel 764	10
Channel 765	13
Channel 766	13
Channel 767	10
Channel 768	19
Channel 769	18
Channel 770	13
Channel 771	13
Channel 772	17
Channel 773	14
Channel 774	18
Channel 775	17
Channel 776	12
Channel 777	12
Channel 778	14
Channel 779	17
Channel 780	19
Channel 781	12
Channel 782	19
Channel 783	21
Channel 784	14
Channel 785	16
Channel 786	22
Channel 787	21
Channel 788	24
Channel 789	21
Channel 790	26
Channel 791	22
Channel 792	19
Channel 793	22
Channel 794	14
Channel 795	19
Channel 796	28
Channel 797	38
Channel 798	27
Channel 799	31
Channel 800	24
Channel 801	29
Channel 802	23
Channel 803	24
Channel 804	28
Channel 805	33
Channel 806	23
Channel 807	23
Channel 808	33
Channel 809	20
Channel 810	18
Channel 811	20
Channel 812	11
Channel 813	24
Channel 814	19
Channel 815	16
Channel 816	18
Channel 817	18
Channel 818	21
Channel 819	11
Channel 820	15
Channel 821	13
Channel 822	14
Channel 823	12
Channel 824	9
Channel 825	15
Channel 826	14
Channel 827	15
Channel 828	13
Channel 829	14
Channel 830	16
Channel 831	15
Channel 832	16
Channel 833	22
Channel 834	12
Channel 835	23
Channel 836	19
Channel 837	19
Channel 838	11
Channel 839	12
Channel 840	10
Channel 841	16
Channel 842	18
Channel 843	20
Channel 844	18
Channel 845	14
Channel 846	16
Channel 847	15
Channel 848	11
Channel 849	8
Channel 850	15
Channel 851	13
Channel 852	17
Channel 853	13
Channel 854	17
Channel 855	16
Channel 856	16
Channel 857	16
Channel 858	24
Channel 859	18
Channel 860	11
Channel 861	14
Channel 862	24
Channel 863	17
Channel 864	13
Channel 865	13
Channel 866	14
Channel 867	19
Channel 868	26
Channel 869	21
Channel 870	26
Channel 871	14
Channel 872	16
Channel 873	20
Channel 874	14
Channel 875	21
Channel 876	22
Channel 877	24
Channel 878	19
Channel 879	20
Channel 880	14
Channel 881	18
Channel 882	12
Channel 883	12
Channel 884	15
Channel 885	17
Channel 886	16
Channel 887	21
Channel 888	13
Channel 889	18
Channel 890	16
Channel 891	20
Channel 892	9
Channel 893	17
Channel 894	12
Channel 895	18
Channel 896	20
Channel 897	9
Channel 898	21
Channel 899	16
Channel 900	19
Channel 901	10
Channel 902	21
Channel 903	20
Channel 904	13
Channel 905	18
Channel 906	11
Channel 907	27
Channel 908	21
Channel 909	16
Channel 910	14
Channel 911	13
Channel 912	13
Channel 913	21
Channel 914	16
Channel 915	18
Channel 916	21
Channel 917	20
Channel 918	12
Channel 919	21
Channel 920	19
Channel 921	16
Channel 922	15
Channel 923	18
Channel 924	20
Channel 925	21
Channel 926	16
Channel 927	12
Channel 928	20
Channel 929	22
Channel 930	18
Channel 931	24
Channel 932	22
Channel 933	27
Channel 934	27
Channel 935	23
Channel 936	16
Channel 937	20
Channel 938	26
Channel 939	21
Channel 940	18
Channel 941	16
Channel 942	38
Channel 943	14
Channel 944	19
Channel 945	23
Channel 946	18
Channel 947	33
Channel 948	15
Channel 949	25
Channel 950	22
Channel 951	33
Channel 952	22
Channel 953	27
Channel 954	30
Channel 955	14
Channel 956	19
Channel 957	14
Channel 958	25
Channel 959	26
Channel 960	17
Channel 961	35
Channel 962	25
Channel 963	10
Channel 964	28
Channel 965	20
Channel 966	13
Channel 967	24
Channel 968	28
Channel 969	15
Channel 970	23
Channel 971	21
Channel 972	31
Channel 973	33
Channel 974	22
Channel 975	22
Channel 976	27
Channel 977	25
Channel 978	31
Channel 979	24
Channel 980	19
Channel 981	19
Channel 982	32
Channel 983	25
Channel 984	22
Channel 985	24
Channel 986	20
Channel 987	23
Channel 988	24
Channel 989	22
Channel 990	19
Channel 991	16
Channel 992	19
Channel 993	18
Channel 994	17
Channel 995	19
Channel 996	19
Channel 997	12
Channel 998	26
Channel 999	17
Channel 1000	18
Channel 1001	20
Channel 1002	19
Channel 1003	13
Channel 1004	20
Channel 1005	24
Channel 1006	15
Channel 1007	23
Channel 1008	13
Channel 1009	19
Channel 1010	20
Channel 1011	23
Channel 1012	24
Channel 1013	31
Channel 1014	21
Channel 1015	25
Channel 1016	22
Channel 1017	20
Channel 1018	23
Channel 1019	15
Channel 1020	20
Channel 1021	23
Channel 1022	27
Channel 1023	23
Channel 1024	32
Channel 1025	21
Channel 1026	21
Channel 1027	26
Channel 1028	29
Channel 1029	24
Channel 1030	25
Channel 1031	29
Channel 1032	19
Channel 1033	25
Channel 1034	27
Channel 1035	26
Channel 1036	35
Channel 1037	22
Channel 1038	21
Channel 1039	30
Channel 1040	30
Channel 1041	23
Channel 1042	27
Channel 1043	29
Channel 1044	30
Channel 1045	21
Channel 1046	20
Channel 1047	20
Channel 1048	21
Channel 1049	25
Channel 1050	28
Channel 1051	19
Channel 1052	20
Channel 1053	22
Channel 1054	24
Channel 1055	27
Channel 1056	25
Channel 1057	21
Channel 1058	23
Channel 1059	18
Channel 1060	10
Channel 1061	15
Channel 1062	21
Channel 1063	29
Channel 1064	28
Channel 1065	34
Channel 1066	26
Channel 1067	22
Channel 1068	24
Channel 1069	28
Channel 1070	28
Channel 1071	13
Channel 1072	27
Channel 1073	22
Channel 1074	17
Channel 1075	25
Channel 1076	20
Channel 1077	27
Channel 1078	26
Channel 1079	21
Channel 1080	28
Channel 1081	27
Channel 1082	28
Channel 1083	27
Channel 1084	13
Channel 1085	31
Channel 1086	21
Channel 1087	25
Channel 1088	28
Channel 1089	27
Channel 1090	25
Channel 1091	27
Channel 1092	28
Channel 1093	29
Channel 1094	36
Channel 1095	24
Channel 1096	29
Channel 1097	33
Channel 1098	26
Channel 1099	28
Channel 1100	20
Channel 1101	29
Channel 1102	25
Channel 1103	35
Channel 1104	34
Channel 1105	35
Channel 1106	24
Channel 1107	24
Channel 1108	30
Channel 1109	27
Channel 1110	28
Channel 1111	26
Channel 1112	29
Channel 1113	25
Channel 1114	39
Channel 1115	37
Channel 1116	40
Channel 1117	20
Channel 1118	26
Channel 1119	31
Channel 1120	37
Channel 1121	30
Channel 1122	33
Channel 1123	30
Channel 1124	29
Channel 1125	27
Channel 1126	35
Channel 1127	36
Channel 1128	30
Channel 1129	27
Channel 1130	35
Channel 1131	24
Channel 1132	44
Channel 1133	23
Channel 1134	31
Channel 1135	31
Channel 1136	40
Channel 1137	36
Channel 1138	24
Channel 1139	23
Channel 1140	33
Channel 1141	40
Channel 1142	36
Channel 1143	34
Channel 1144	36
Channel 1145	34
Channel 1146	31
Channel 1147	36
Channel 1148	54
Channel 1149	30
Channel 1150	47
Channel 1151	41
Channel 1152	40
Channel 1153	38
Channel 1154	38
Channel 1155	33
Channel 1156	61
Channel 1157	35
Channel 1158	48
Channel 1159	44
Channel 1160	45
Channel 1161	56
Channel 1162	52
Channel 1163	44
Channel 1164	47
Channel 1165	52
Channel 1166	32
Channel 1167	46
Channel 1168	41
Channel 1169	45
Channel 1170	49
Channel 1171	44
Channel 1172	53
Channel 1173	50
Channel 1174	44
Channel 1175	53
Channel 1176	56
Channel 1177	48
Channel 1178	63
Channel 1179	74
Channel 1180	61
Channel 1181	46
Channel 1182	54
Channel 1183	69
Channel 1184	44
Channel 1185	63
Channel 1186	64
Channel 1187	68
Channel 1188	46
Channel 1189	67
Channel 1190	59
Channel 1191	74
Channel 1192	62
Channel 1193	73
Channel 1194	60
Channel 1195	75
Channel 1196	76
Channel 1197	77
Channel 1198	75
Channel 1199	79
Channel 1200	69
Channel 1201	86
Channel 1202	82
Channel 1203	93
Channel 1204	80
Channel 1205	98
Channel 1206	101
Channel 1207	98
Channel 1208	86
Channel 1209	98
Channel 1210	89
Channel 1211	93
Channel 1212	104
Channel 1213	100
Channel 1214	92
Channel 1215	111
Channel 1216	113
Channel 1217	115
Channel 1218	108
Channel 1219	145
Channel 1220	142
Channel 1221	122
Channel 1222	139
Channel 1223	130
Channel 1224	94
Channel 1225	151
Channel 1226	124
Channel 1227	145
Channel 1228	150
Channel 1229	146
Channel 1230	153
Channel 1231	174
Channel 1232	167
Channel 1233	166
Channel 1234	179
Channel 1235	185
Channel 1236	202
Channel 1237	208
Channel 1238	209
Channel 1239	190
Channel 1240	216
Channel 1241	208
Channel 1242	197
Channel 1243	218
Channel 1244	218
Channel 1245	242
Channel 1246	265
Channel 1247	269
Channel 1248	226
Channel 1249	268
Channel 1250	262
Channel 1251	269
Channel 1252	314
Channel 1253	314
Channel 1254	363
Channel 1255	332
Channel 1256	337
Channel 1257	380
Channel 1258	342
Channel 1259	386
Channel 1260	370
Channel 1261	373
Channel 1262	414
Channel 1263	426
Channel 1264	426
Channel 1265	478
Channel 1266	445
Channel 1267	415
Channel 1268	489
Channel 1269	505
Channel 1270	472
Channel 1271	547
Channel 1272	519
Channel 1273	551
Channel 1274	525
Channel 1275	553
Channel 1276	610
Channel 1277	566
Channel 1278	531
Channel 1279	602
Channel 1280	596
Channel 1281	578
Channel 1282	648
Channel 1283	570
Channel 1284	617
Channel 1285	609
Channel 1286	609
Channel 1287	598
Channel 1288	659
Channel 1289	586
Channel 1290	616
Channel 1291	617
Channel 1292	655
Channel 1293	634
Channel 1294	678
Channel 1295	700
Channel 1296	653
Channel 1297	647
Channel 1298	713
Channel 1299	683
Channel 1300	699
Channel 1301	664
Channel 1302	683
Channel 1303	725
Channel 1304	747
Channel 1305	764
Channel 1306	685
Channel 1307	822
Channel 1308	784
Channel 1309	782
Channel 1310	835
Channel 1311	878
Channel 1312	882
Channel 1313	1010
Channel 1314	942
Channel 1315	1061
Channel 1316	1067
Channel 1317	1066
Channel 1318	1140
Channel 1319	1251
Channel 1320	1345
Channel 1321	1351
Channel 1322	1390
Channel 1323	1449
Channel 1324	1538
Channel 1325	1604
Channel 1326	1641
Channel 1327	1694
Channel 1328	1731
Channel 1329	1720
Channel 1330	1731
Channel 1331	1881
Channel 1332	1878
Channel 1333	1899
Channel 1334	1932
Channel 1335	2053
Channel 1336	2057
Channel 1337	2128
Channel 1338	2110
Channel 1339	2117
Channel 1340	2111
Channel 1341	2157
Channel 1342	2062
Channel 1343	2200
Channel 1344	2230
Channel 1345	2148
Channel 1346	2169
Channel 1347	2168
Channel 1348	2095
Channel 1349	2273
Channel 1350	2186
Channel 1351	2183
Channel 1352	2164
Channel 1353	2048
Channel 1354	2122
Channel 1355	2160
Channel 1356	2046
Channel 1357	2061
Channel 1358	2094
Channel 1359	2097
Channel 1360	2075
Channel 1361	2050
Channel 1362	2041
Channel 1363	2090
Channel 1364	2095
Channel 1365	2015
Channel 1366	2033
Channel 1367	1978
Channel 1368	1964
Channel 1369	1944
Channel 1370	1952
Channel 1371	1961
Channel 1372	1937
Channel 1373	1911
Channel 1374	1814
Channel 1375	1725
Channel 1376	1729
Channel 1377	1656
Channel 1378	1696
Channel 1379	1710
Channel 1380	1558
Channel 1381	1524
Channel 1382	1497
Channel 1383	1460
Channel 1384	1370
Channel 1385	1248
Channel 1386	1238
Channel 1387	1176
Channel 1388	1124
Channel 1389	1089
Channel 1390	1019
Channel 1391	976
Channel 1392	912
Channel 1393	835
Channel 1394	821
Channel 1395	785
Channel 1396	744
Channel 1397	677
Channel 1398	659
Channel 1399	649
Channel 1400	608
Channel 1401	607
Channel 1402	550
Channel 1403	629
Channel 1404	607
Channel 1405	619
Channel 1406	713
Channel 1407	738
Channel 1408	731
Channel 1409	841
Channel 1410	875
Channel 1411	977
Channel 1412	1078
Channel 1413	1112
Channel 1414	1131
Channel 1415	1300
Channel 1416	1281
Channel 1417	1302
Channel 1418	1307
Channel 1419	1478
Channel 1420	1388
Channel 1421	1447
Channel 1422	1393
Channel 1423	1350
Channel 1424	1347
Channel 1425	1271
Channel 1426	1143
Channel 1427	1024
Channel 1428	950
Channel 1429	930
Channel 1430	773
Channel 1431	722
Channel 1432	638
Channel 1433	538
Channel 1434	450
Channel 1435	412
Channel 1436	360
Channel 1437	308
Channel 1438	264
Channel 1439	220
Channel 1440	207
Channel 1441	198
Channel 1442	177
Channel 1443	173
Channel 1444	152
Channel 1445	166
Channel 1446	141
Channel 1447	118
Channel 1448	143
Channel 1449	151
Channel 1450	147
Channel 1451	128
Channel 1452	153
Channel 1453	151
Channel 1454	133
Channel 1455	133
Channel 1456	148
Channel 1457	164
Channel 1458	153
Channel 1459	168
Channel 1460	171
Channel 1461	173
Channel 1462	176
Channel 1463	187
Channel 1464	162
Channel 1465	193
Channel 1466	203
Channel 1467	204
Channel 1468	229
Channel 1469	235
Channel 1470	212
Channel 1471	245
Channel 1472	232
Channel 1473	271
Channel 1474	253
Channel 1475	283
Channel 1476	277
Channel 1477	293
Channel 1478	312
Channel 1479	323
Channel 1480	319
Channel 1481	348
Channel 1482	344
Channel 1483	323
Channel 1484	327
Channel 1485	367
Channel 1486	362
Channel 1487	362
Channel 1488	342
Channel 1489	366
Channel 1490	380
Channel 1491	409
Channel 1492	384
Channel 1493	362
Channel 1494	348
Channel 1495	394
Channel 1496	354
Channel 1497	344
Channel 1498	340
Channel 1499	372
Channel 1500	356
Channel 1501	374
Channel 1502	369
Channel 1503	366
Channel 1504	373
Channel 1505	351
Channel 1506	343
Channel 1507	381
Channel 1508	348
Channel 1509	326
Channel 1510	364
Channel 1511	344
Channel 1512	354
Channel 1513	344
Channel 1514	400
Channel 1515	351
Channel 1516	335
Channel 1517	345
Channel 1518	281
Channel 1519	355
Channel 1520	350
Channel 1521	302
Channel 1522	309
Channel 1523	333
Channel 1524	314
Channel 1525	332
Channel 1526	328
Channel 1527	307
Channel 1528	328
Channel 1529	309
Channel 1530	305
Channel 1531	331
Channel 1532	319
Channel 1533	285
Channel 1534	284
Channel 1535	255
Channel 1536	279
Channel 1537	310
Channel 1538	274
Channel 1539	295
Channel 1540	263
Channel 1541	265
Channel 1542	233
Channel 1543	292
Channel 1544	220
Channel 1545	229
Channel 1546	240
Channel 1547	219
Channel 1548	196
Channel 1549	239
Channel 1550	199
Channel 1551	217
Channel 1552	205
Channel 1553	183
Channel 1554	209
Channel 1555	201
Channel 1556	158
Channel 1557	167
Channel 1558	146
Channel 1559	159
Channel 1560	139
Channel 1561	175
Channel 1562	118
Channel 1563	135
Channel 1564	105
Channel 1565	126
Channel 1566	126
Channel 1567	150
Channel 1568	105
Channel 1569	123
Channel 1570	100
Channel 1571	96
Channel 1572	126
Channel 1573	124
Channel 1574	117
Channel 1575	113
Channel 1576	133
Channel 1577	135
Channel 1578	107
Channel 1579	188
Channel 1580	162
Channel 1581	165
Channel 1582	185
Channel 1583	219
Channel 1584	219
Channel 1585	237
Channel 1586	256
Channel 1587	286
Channel 1588	301
Channel 1589	361
Channel 1590	306
Channel 1591	330
Channel 1592	322
Channel 1593	314
Channel 1594	321
Channel 1595	327
Channel 1596	284
Channel 1597	272
Channel 1598	235
Channel 1599	212
Channel 1600	222
Channel 1601	186
Channel 1602	176
Channel 1603	147
Channel 1604	114
Channel 1605	112
Channel 1606	106
Channel 1607	99
Channel 1608	87
Channel 1609	84
Channel 1610	65
Channel 1611	66
Channel 1612	64
Channel 1613	61
Channel 1614	65
Channel 1615	72
Channel 1616	56
Channel 1617	68
Channel 1618	56
Channel 1619	75
Channel 1620	61
Channel 1621	76
Channel 1622	63
Channel 1623	68
Channel 1624	41
Channel 1625	50
Channel 1626	51
Channel 1627	55
Channel 1628	56
Channel 1629	46
Channel 1630	46
Channel 1631	32
Channel 1632	28
Channel 1633	28
Channel 1634	25
Channel 1635	16
Channel 1636	12
Channel 1637	20
Channel 1638	12
Channel 1639	20
Channel 1640	13
Channel 1641	13
Channel 1642	17
Channel 1643	10
Channel 1644	11
Channel 1645	16
Channel 1646	19
Channel 1647	22
Channel 1648	12
Channel 1649	12
Channel 1650	13
Channel 1651	12
Channel 1652	14
Channel 1653	14
Channel 1654	19
Channel 1655	17
Channel 1656	9
Channel 1657	20
Channel 1658	20
Channel 1659	19
Channel 1660	16
Channel 1661	15
Channel 1662	11
Channel 1663	16
Channel 1664	16
Channel 1665	24
Channel 1666	21
Channel 1667	23
Channel 1668	19
Channel 1669	23
Channel 1670	17
Channel 1671	17
Channel 1672	11
Channel 1673	13
Channel 1674	16
Channel 1675	19
Channel 1676	20
Channel 1677	23
Channel 1678	31
Channel 1679	26
Channel 1680	30
Channel 1681	32
Channel 1682	31
Channel 1683	32
Channel 1684	34
Channel 1685	42
Channel 1686	61
Channel 1687	55
Channel 1688	83
Channel 1689	82
Channel 1690	99
Channel 1691	133
Channel 1692	168
Channel 1693	207
Channel 1694	206
Channel 1695	306
Channel 1696	300
Channel 1697	345
Channel 1698	410
Channel 1699	447
Channel 1700	507
Channel 1701	568
Channel 1702	630
Channel 1703	679
Channel 1704	722
Channel 1705	795
Channel 1706	757
Channel 1707	834
Channel 1708	915
Channel 1709	1015
Channel 1710	1031
Channel 1711	1057
Channel 1712	1046
Channel 1713	1088
Channel 1714	1109
Channel 1715	1068
Channel 1716	1110
Channel 1717	1093
Channel 1718	1064
Channel 1719	975
Channel 1720	1011
Channel 1721	928
Channel 1722	850
Channel 1723	795
Channel 1724	718
Channel 1725	668
Channel 1726	594
Channel 1727	539
Channel 1728	462
Channel 1729	368
Channel 1730	296
Channel 1731	258
Channel 1732	237
Channel 1733	200
Channel 1734	161
Channel 1735	136
Channel 1736	93
Channel 1737	80
Channel 1738	68
Channel 1739	54
Channel 1740	42
Channel 1741	29
Channel 1742	31
Channel 1743	20
Channel 1744	13
Channel 1745	19
Channel 1746	8
Channel 1747	14
Channel 1748	15
Channel 1749	9
Channel 1750	9
Channel 1751	19
Channel 1752	8
Channel 1753	14
Channel 1754	27
Channel 1755	15
Channel 1756	8
Channel 1757	11
Channel 1758	7
Channel 1759	12
Channel 1760	10
Channel 1761	11
Channel 1762	11
Channel 1763	9
Channel 1764	7
Channel 1765	11
Channel 1766	13
Channel 1767	7
Channel 1768	14
Channel 1769	8
Channel 1770	15
Channel 1771	7
Channel 1772	5
Channel 1773	17
Channel 1774	9
Channel 1775	9
Channel 1776	14
Channel 1777	10
Channel 1778	5
Channel 1779	10
Channel 1780	9
Channel 1781	15
Channel 1782	5
Channel 1783	7
Channel 1784	9
Channel 1785	10
Channel 1786	7
Channel 1787	9
Channel 1788	14
Channel 1789	15
Channel 1790	13
Channel 1791	20
Channel 1792	8
Channel 1793	9
Channel 1794	11
Channel 1795	13
Channel 1796	9
Channel 1797	15
Channel 1798	14
Channel 1799	10
Channel 1800	13
Channel 1801	15
Channel 1802	15
Channel 1803	8
Channel 1804	12
Channel 1805	9
Channel 1806	9
Channel 1807	8
Channel 1808	14
Channel 1809	8
Channel 1810	12
Channel 1811	10
Channel 1812	8
Channel 1813	12
Channel 1814	6
Channel 1815	16
Channel 1816	12
Channel 1817	7
Channel 1818	3
Channel 1819	9
Channel 1820	22
Channel 1821	11
Channel 1822	9
Channel 1823	7
Channel 1824	9
Channel 1825	11
Channel 1826	5
Channel 1827	13
Channel 1828	11
Channel 1829	11
Channel 1830	11
Channel 1831	9
Channel 1832	12
Channel 1833	12
Channel 1834	12
Channel 1835	9
Channel 1836	8
Channel 1837	5
Channel 1838	11
Channel 1839	5
Channel 1840	18
Channel 1841	13
Channel 1842	13
Channel 1843	12
Channel 1844	10
Channel 1845	13
Channel 1846	9
Channel 1847	12
Channel 1848	11
Channel 1849	16
Channel 1850	7
Channel 1851	12
Channel 1852	12
Channel 1853	10
Channel 1854	12
Channel 1855	13
Channel 1856	14
Channel 1857	14
Channel 1858	9
Channel 1859	6
Channel 1860	12
Channel 1861	9
Channel 1862	10
Channel 1863	12
Channel 1864	8
Channel 1865	9
Channel 1866	22
Channel 1867	14
Channel 1868	13
Channel 1869	13
Channel 1870	18
Channel 1871	12
Channel 1872	17
Channel 1873	15
Channel 1874	15
Channel 1875	10
Channel 1876	11
Channel 1877	16
Channel 1878	10
Channel 1879	17
Channel 1880	12
Channel 1881	16
Channel 1882	16
Channel 1883	16
Channel 1884	12
Channel 1885	12
Channel 1886	9
Channel 1887	10
Channel 1888	13
Channel 1889	26
Channel 1890	14
Channel 1891	12
Channel 1892	17
Channel 1893	13
Channel 1894	18
Channel 1895	19
Channel 1896	13
Channel 1897	15
Channel 1898	6
Channel 1899	11
Channel 1900	25
Channel 1901	21
Channel 1902	19
Channel 1903	29
Channel 1904	29
Channel 1905	20
Channel 1906	27
Channel 1907	24
Channel 1908	50
Channel 1909	50
Channel 1910	65
Channel 1911	57
Channel 1912	67
Channel 1913	87
Channel 1914	105
Channel 1915	105
Channel 1916	139
Channel 1917	153
Channel 1918	175
Channel 1919	174
Channel 1920	184
Channel 1921	220
Channel 1922	271
Channel 1923	277
Channel 1924	278
Channel 1925	272
Channel 1926	277
Channel 1927	261
Channel 1928	323
Channel 1929	290
Channel 1930	305
Channel 1931	291
Channel 1932	275
Channel 1933	264
Channel 1934	229
Channel 1935	252
Channel 1936	215
Channel 1937	224
Channel 1938	159
Channel 1939	130
Channel 1940	134
Channel 1941	113
Channel 1942	111
Channel 1943	86
Channel 1944	72
Channel 1945	72
Channel 1946	37
Channel 1947	38
Channel 1948	34
Channel 1949	35
Channel 1950	35
Channel 1951	28
Channel 1952	41
Channel 1953	40
Channel 1954	39
Channel 1955	31
Channel 1956	37
Channel 1957	52
Channel 1958	42
Channel 1959	45
Channel 1960	43
Channel 1961	53
Channel 1962	52
Channel 1963	64
Channel 1964	52
Channel 1965	56
Channel 1966	48
Channel 1967	57
Channel 1968	62
Channel 1969	55
Channel 1970	48
Channel 1971	44
Channel 1972	37
Channel 1973	39
Channel 1974	35
Channel 1975	42
Channel 1976	34
Channel 1977	34
Channel 1978	37
Channel 1979	26
Channel 1980	24
Channel 1981	18
Channel 1982	14
Channel 1983	10
Channel 1984	14
Channel 1985	12
Channel 1986	10
Channel 1987	15
Channel 1988	7
Channel 1989	6
Channel 1990	8
Channel 1991	8
Channel 1992	9
Channel 1993	2
Channel 1994	8
[truncated: 2,102 more rows]
