# Supplementary material for: A dataset of 112 ligands for the preconcentration of mercury, uranium, lanthanum and other pollutants and heavy metals in water
Source: Data Brief. 2020 Feb 4;29:105236. doi: 10.1016/j.dib.2020.105236 (PMC7033335; doi:10.1016/j.dib.2020.105236)
Supplement: Multimedia component 107_1_spl_8_spl_9 Anthracenetriol [file mmc107.txt]

Kalib 1	-0.354346
Kalib 2	0.012554
Kalib 3	0.001788
Kalib 4	0.000419
Kalib Square	0.000000
Kalib Fano	0.010361
Channel 1	0
Channel 2	0
Channel 3	0
Channel 4	0
Channel 5	0
Channel 6	0
Channel 7	0
Channel 8	0
Channel 9	0
Channel 10	0
Channel 11	0
Channel 12	0
Channel 13	0
Channel 14	14
Channel 15	77
Channel 16	316
Channel 17	1055
Channel 18	3459
Channel 19	9845
Channel 20	24227
Channel 21	55147
Channel 22	111112
Channel 23	202745
Channel 24	329042
Channel 25	475928
Channel 26	622627
Channel 27	740660
Channel 28	778860
Channel 29	736520
Channel 30	627513
Channel 31	478170
Channel 32	324939
Channel 33	197936
Channel 34	109674
Channel 35	53446
Channel 36	23525
Channel 37	9337
Channel 38	3179
Channel 39	1105
Channel 40	284
Channel 41	88
Channel 42	23
Channel 43	8
Channel 44	13
Channel 45	9
Channel 46	11
Channel 47	7
Channel 48	8
Channel 49	5
Channel 50	10
Channel 51	8
Channel 52	3
Channel 53	7
Channel 54	7
Channel 55	3
Channel 56	4
Channel 57	2
Channel 58	3
Channel 59	4
Channel 60	4
Channel 61	4
Channel 62	0
Channel 63	4
Channel 64	0
Channel 65	2
Channel 66	2
Channel 67	4
Channel 68	2
Channel 69	3
Channel 70	1
Channel 71	1
Channel 72	1
Channel 73	5
Channel 74	1
Channel 75	3
Channel 76	1
Channel 77	2
Channel 78	31
Channel 79	65
Channel 80	65
Channel 81	74
Channel 82	79
Channel 83	60
Channel 84	67
Channel 85	71
Channel 86	54
Channel 87	72
Channel 88	72
Channel 89	62
Channel 90	71
Channel 91	87
Channel 92	66
Channel 93	68
Channel 94	70
Channel 95	67
Channel 96	82
Channel 97	75
Channel 98	59
Channel 99	75
Channel 100	68
Channel 101	45
Channel 102	50
Channel 103	56
Channel 104	59
Channel 105	52
Channel 106	60
Channel 107	59
Channel 108	54
Channel 109	54
Channel 110	57
Channel 111	58
Channel 112	63
Channel 113	49
Channel 114	57
Channel 115	49
Channel 116	47
Channel 117	62
Channel 118	51
Channel 119	45
Channel 120	58
Channel 121	47
Channel 122	64
Channel 123	57
Channel 124	65
Channel 125	62
Channel 126	72
Channel 127	47
Channel 128	51
Channel 129	60
Channel 130	48
Channel 131	53
Channel 132	41
Channel 133	49
Channel 134	42
Channel 135	37
Channel 136	33
Channel 137	35
Channel 138	41
Channel 139	36
Channel 140	33
Channel 141	31
Channel 142	39
Channel 143	30
Channel 144	36
Channel 145	47
Channel 146	36
Channel 147	37
Channel 148	46
Channel 149	38
Channel 150	37
Channel 151	38
Channel 152	33
Channel 153	33
Channel 154	36
Channel 155	33
Channel 156	31
Channel 157	43
Channel 158	34
Channel 159	44
Channel 160	30
Channel 161	21
Channel 162	28
Channel 163	32
Channel 164	33
Channel 165	32
Channel 166	32
Channel 167	35
Channel 168	27
Channel 169	19
Channel 170	32
Channel 171	40
Channel 172	36
Channel 173	25
Channel 174	33
Channel 175	30
Channel 176	26
Channel 177	18
Channel 178	28
Channel 179	34
Channel 180	39
Channel 181	35
Channel 182	35
Channel 183	36
Channel 184	26
Channel 185	36
Channel 186	43
Channel 187	37
Channel 188	44
Channel 189	30
Channel 190	37
Channel 191	38
Channel 192	34
Channel 193	39
Channel 194	31
Channel 195	25
Channel 196	28
Channel 197	37
Channel 198	33
Channel 199	19
Channel 200	28
Channel 201	28
Channel 202	26
Channel 203	27
Channel 204	35
Channel 205	46
Channel 206	30
Channel 207	47
Channel 208	49
Channel 209	53
Channel 210	53
Channel 211	72
Channel 212	54
Channel 213	56
Channel 214	82
Channel 215	61
Channel 216	61
Channel 217	59
Channel 218	60
Channel 219	58
Channel 220	64
Channel 221	68
Channel 222	48
Channel 223	54
Channel 224	38
Channel 225	52
Channel 226	44
Channel 227	62
Channel 228	45
Channel 229	41
Channel 230	30
Channel 231	33
Channel 232	30
Channel 233	32
Channel 234	30
Channel 235	28
Channel 236	32
Channel 237	36
Channel 238	40
Channel 239	21
Channel 240	39
Channel 241	26
Channel 242	31
Channel 243	43
Channel 244	37
Channel 245	44
Channel 246	36
Channel 247	55
Channel 248	74
Channel 249	78
Channel 250	104
Channel 251	137
Channel 252	149
Channel 253	184
Channel 254	227
Channel 255	258
Channel 256	283
Channel 257	388
Channel 258	426
Channel 259	583
Channel 260	713
Channel 261	851
Channel 262	993
Channel 263	1095
Channel 264	1231
Channel 265	1169
Channel 266	1121
Channel 267	1005
Channel 268	894
Channel 269	773
Channel 270	538
Channel 271	461
Channel 272	333
Channel 273	259
Channel 274	148
Channel 275	128
Channel 276	103
Channel 277	111
Channel 278	113
Channel 279	127
Channel 280	138
Channel 281	150
Channel 282	159
Channel 283	152
Channel 284	154
Channel 285	154
Channel 286	112
Channel 287	108
Channel 288	97
Channel 289	70
Channel 290	60
Channel 291	35
Channel 292	52
Channel 293	32
Channel 294	27
Channel 295	21
Channel 296	25
Channel 297	23
Channel 298	17
Channel 299	16
Channel 300	22
Channel 301	20
Channel 302	17
Channel 303	16
Channel 304	12
Channel 305	23
Channel 306	25
Channel 307	18
Channel 308	21
Channel 309	21
Channel 310	25
Channel 311	24
Channel 312	30
Channel 313	52
Channel 314	52
Channel 315	41
Channel 316	73
Channel 317	95
Channel 318	106
Channel 319	149
Channel 320	145
Channel 321	162
Channel 322	182
Channel 323	204
Channel 324	199
Channel 325	184
Channel 326	141
Channel 327	157
Channel 328	104
Channel 329	100
Channel 330	76
Channel 331	50
Channel 332	42
Channel 333	29
Channel 334	30
Channel 335	27
Channel 336	19
Channel 337	20
Channel 338	20
Channel 339	23
Channel 340	22
Channel 341	19
Channel 342	28
Channel 343	23
Channel 344	30
Channel 345	35
Channel 346	27
Channel 347	34
Channel 348	25
Channel 349	38
Channel 350	33
Channel 351	29
Channel 352	34
Channel 353	29
Channel 354	19
Channel 355	20
Channel 356	16
Channel 357	20
Channel 358	19
Channel 359	16
Channel 360	11
Channel 361	10
Channel 362	14
Channel 363	15
Channel 364	12
Channel 365	8
Channel 366	18
Channel 367	21
Channel 368	13
Channel 369	11
Channel 370	18
Channel 371	10
Channel 372	10
Channel 373	16
Channel 374	14
Channel 375	16
Channel 376	12
Channel 377	4
Channel 378	15
Channel 379	14
Channel 380	12
Channel 381	19
Channel 382	14
Channel 383	20
Channel 384	20
Channel 385	14
Channel 386	16
Channel 387	10
Channel 388	17
Channel 389	16
Channel 390	15
Channel 391	8
Channel 392	15
Channel 393	23
Channel 394	18
Channel 395	14
Channel 396	19
Channel 397	14
Channel 398	15
Channel 399	14
Channel 400	11
Channel 401	17
Channel 402	15
Channel 403	15
Channel 404	10
Channel 405	17
Channel 406	13
Channel 407	14
Channel 408	15
Channel 409	8
Channel 410	11
Channel 411	13
Channel 412	8
Channel 413	10
Channel 414	11
Channel 415	12
Channel 416	9
Channel 417	15
Channel 418	9
Channel 419	10
Channel 420	6
Channel 421	15
Channel 422	15
Channel 423	11
Channel 424	10
Channel 425	11
Channel 426	7
Channel 427	12
Channel 428	15
Channel 429	19
Channel 430	15
Channel 431	15
Channel 432	10
Channel 433	13
Channel 434	12
Channel 435	17
Channel 436	14
Channel 437	12
Channel 438	18
Channel 439	13
Channel 440	16
Channel 441	7
Channel 442	7
Channel 443	15
Channel 444	23
Channel 445	10
Channel 446	15
Channel 447	12
Channel 448	15
Channel 449	11
Channel 450	29
Channel 451	14
Channel 452	19
Channel 453	33
Channel 454	44
Channel 455	44
Channel 456	63
Channel 457	85
Channel 458	72
Channel 459	80
Channel 460	76
Channel 461	72
Channel 462	76
Channel 463	81
Channel 464	50
Channel 465	49
Channel 466	37
Channel 467	40
Channel 468	43
Channel 469	22
Channel 470	26
Channel 471	16
Channel 472	23
Channel 473	14
Channel 474	14
Channel 475	13
Channel 476	16
Channel 477	12
Channel 478	14
Channel 479	12
Channel 480	15
Channel 481	11
Channel 482	16
Channel 483	6
Channel 484	16
Channel 485	15
Channel 486	14
Channel 487	18
Channel 488	7
Channel 489	18
Channel 490	15
Channel 491	22
Channel 492	10
Channel 493	15
Channel 494	13
Channel 495	20
Channel 496	21
Channel 497	30
Channel 498	22
Channel 499	28
Channel 500	31
Channel 501	24
Channel 502	29
Channel 503	35
Channel 504	38
Channel 505	21
Channel 506	26
Channel 507	18
Channel 508	23
Channel 509	22
Channel 510	21
Channel 511	17
Channel 512	17
Channel 513	14
Channel 514	19
Channel 515	19
Channel 516	19
Channel 517	8
Channel 518	10
Channel 519	13
Channel 520	22
Channel 521	13
Channel 522	14
Channel 523	30
Channel 524	28
Channel 525	20
Channel 526	26
Channel 527	45
Channel 528	60
Channel 529	66
Channel 530	88
Channel 531	109
Channel 532	158
Channel 533	167
Channel 534	210
Channel 535	244
Channel 536	285
Channel 537	310
Channel 538	299
Channel 539	292
Channel 540	320
Channel 541	316
Channel 542	273
Channel 543	270
Channel 544	191
Channel 545	188
Channel 546	134
Channel 547	137
Channel 548	99
Channel 549	77
Channel 550	43
Channel 551	27
Channel 552	31
Channel 553	34
Channel 554	21
Channel 555	25
Channel 556	14
Channel 557	15
Channel 558	15
Channel 559	17
Channel 560	11
Channel 561	14
Channel 562	17
Channel 563	15
Channel 564	17
Channel 565	12
Channel 566	9
Channel 567	12
Channel 568	14
Channel 569	13
Channel 570	16
Channel 571	19
Channel 572	12
Channel 573	17
Channel 574	19
Channel 575	16
Channel 576	21
Channel 577	17
Channel 578	12
Channel 579	25
Channel 580	27
Channel 581	24
Channel 582	19
Channel 583	28
Channel 584	43
Channel 585	43
Channel 586	48
Channel 587	55
Channel 588	48
Channel 589	60
Channel 590	58
Channel 591	80
Channel 592	73
Channel 593	72
Channel 594	72
Channel 595	69
Channel 596	69
Channel 597	50
Channel 598	38
Channel 599	44
Channel 600	35
Channel 601	32
Channel 602	35
Channel 603	18
Channel 604	17
Channel 605	12
Channel 606	18
Channel 607	26
Channel 608	27
Channel 609	14
Channel 610	27
Channel 611	27
Channel 612	27
Channel 613	35
Channel 614	39
Channel 615	56
Channel 616	81
Channel 617	83
Channel 618	111
Channel 619	122
Channel 620	131
Channel 621	148
Channel 622	182
Channel 623	230
Channel 624	195
Channel 625	225
Channel 626	185
Channel 627	186
Channel 628	195
Channel 629	181
Channel 630	150
Channel 631	131
Channel 632	115
Channel 633	90
Channel 634	68
Channel 635	49
Channel 636	46
Channel 637	35
Channel 638	24
Channel 639	22
Channel 640	19
Channel 641	17
Channel 642	16
Channel 643	10
Channel 644	15
Channel 645	7
Channel 646	12
Channel 647	13
Channel 648	16
Channel 649	18
Channel 650	16
Channel 651	19
Channel 652	15
Channel 653	14
Channel 654	18
Channel 655	28
Channel 656	25
Channel 657	34
Channel 658	37
Channel 659	39
Channel 660	55
Channel 661	70
Channel 662	88
Channel 663	101
Channel 664	129
Channel 665	166
Channel 666	185
Channel 667	236
Channel 668	232
Channel 669	236
Channel 670	256
Channel 671	256
Channel 672	244
Channel 673	239
Channel 674	217
Channel 675	191
Channel 676	176
Channel 677	137
Channel 678	117
Channel 679	106
Channel 680	78
Channel 681	80
Channel 682	60
Channel 683	52
Channel 684	70
Channel 685	62
Channel 686	58
Channel 687	56
Channel 688	62
Channel 689	53
Channel 690	60
Channel 691	50
Channel 692	50
Channel 693	47
Channel 694	45
Channel 695	36
Channel 696	34
Channel 697	28
Channel 698	24
Channel 699	30
Channel 700	28
Channel 701	27
Channel 702	18
Channel 703	25
Channel 704	18
Channel 705	37
Channel 706	31
Channel 707	34
Channel 708	30
Channel 709	33
Channel 710	51
Channel 711	65
Channel 712	58
Channel 713	76
Channel 714	63
Channel 715	70
Channel 716	89
Channel 717	104
Channel 718	93
Channel 719	77
Channel 720	97
Channel 721	108
Channel 722	85
Channel 723	71
Channel 724	66
Channel 725	56
Channel 726	41
Channel 727	49
Channel 728	34
Channel 729	28
Channel 730	43
Channel 731	22
Channel 732	27
Channel 733	39
Channel 734	39
Channel 735	46
Channel 736	49
Channel 737	38
Channel 738	42
Channel 739	55
Channel 740	48
Channel 741	45
Channel 742	53
Channel 743	38
Channel 744	36
Channel 745	30
Channel 746	36
Channel 747	28
Channel 748	18
Channel 749	21
Channel 750	22
Channel 751	25
Channel 752	20
Channel 753	16
Channel 754	26
Channel 755	13
Channel 756	9
Channel 757	15
Channel 758	17
Channel 759	13
Channel 760	14
Channel 761	24
Channel 762	23
Channel 763	19
Channel 764	14
Channel 765	18
Channel 766	10
Channel 767	16
Channel 768	18
Channel 769	13
Channel 770	14
Channel 771	15
Channel 772	12
Channel 773	20
Channel 774	14
Channel 775	16
Channel 776	20
Channel 777	15
Channel 778	18
Channel 779	21
Channel 780	13
Channel 781	29
Channel 782	20
Channel 783	14
Channel 784	25
Channel 785	21
Channel 786	22
Channel 787	31
Channel 788	24
Channel 789	32
Channel 790	19
Channel 791	33
Channel 792	30
Channel 793	25
Channel 794	38
Channel 795	30
Channel 796	35
Channel 797	35
Channel 798	40
Channel 799	38
Channel 800	38
Channel 801	30
Channel 802	39
Channel 803	22
Channel 804	29
Channel 805	28
Channel 806	33
Channel 807	19
Channel 808	29
Channel 809	34
Channel 810	17
Channel 811	27
Channel 812	23
Channel 813	26
Channel 814	24
Channel 815	29
Channel 816	19
Channel 817	29
Channel 818	18
Channel 819	17
Channel 820	18
Channel 821	13
Channel 822	15
Channel 823	12
Channel 824	19
Channel 825	19
Channel 826	13
Channel 827	21
Channel 828	15
Channel 829	20
Channel 830	23
Channel 831	13
Channel 832	17
Channel 833	17
Channel 834	17
Channel 835	24
Channel 836	21
Channel 837	28
Channel 838	21
Channel 839	15
Channel 840	19
Channel 841	19
Channel 842	20
Channel 843	13
Channel 844	13
Channel 845	21
Channel 846	17
Channel 847	19
Channel 848	17
Channel 849	20
Channel 850	23
Channel 851	17
Channel 852	20
Channel 853	18
Channel 854	22
Channel 855	22
Channel 856	23
Channel 857	23
Channel 858	16
Channel 859	13
Channel 860	26
Channel 861	23
Channel 862	23
Channel 863	20
Channel 864	22
Channel 865	11
Channel 866	22
Channel 867	28
Channel 868	17
Channel 869	33
Channel 870	15
Channel 871	23
Channel 872	20
Channel 873	18
Channel 874	17
Channel 875	20
Channel 876	28
Channel 877	17
Channel 878	19
Channel 879	20
Channel 880	24
Channel 881	20
Channel 882	19
Channel 883	18
Channel 884	17
Channel 885	11
Channel 886	19
Channel 887	16
Channel 888	16
Channel 889	18
Channel 890	25
Channel 891	25
Channel 892	18
Channel 893	18
Channel 894	26
Channel 895	21
Channel 896	28
Channel 897	27
Channel 898	21
Channel 899	17
Channel 900	24
Channel 901	16
Channel 902	21
Channel 903	19
Channel 904	25
Channel 905	23
Channel 906	23
Channel 907	22
Channel 908	21
Channel 909	24
Channel 910	19
Channel 911	13
Channel 912	26
Channel 913	23
Channel 914	15
Channel 915	24
Channel 916	17
Channel 917	14
Channel 918	18
Channel 919	19
Channel 920	25
Channel 921	26
Channel 922	24
Channel 923	23
Channel 924	17
Channel 925	27
Channel 926	17
Channel 927	21
Channel 928	17
Channel 929	25
Channel 930	31
Channel 931	20
Channel 932	36
Channel 933	32
Channel 934	25
Channel 935	34
Channel 936	27
Channel 937	31
Channel 938	22
Channel 939	33
Channel 940	31
Channel 941	32
Channel 942	36
Channel 943	27
Channel 944	29
Channel 945	27
Channel 946	26
Channel 947	29
Channel 948	30
Channel 949	40
Channel 950	29
Channel 951	26
Channel 952	27
Channel 953	26
Channel 954	16
Channel 955	29
Channel 956	26
Channel 957	24
Channel 958	26
Channel 959	27
Channel 960	25
Channel 961	15
Channel 962	19
Channel 963	22
Channel 964	20
Channel 965	22
Channel 966	25
Channel 967	22
Channel 968	23
Channel 969	22
Channel 970	22
Channel 971	21
Channel 972	24
Channel 973	23
Channel 974	23
Channel 975	28
Channel 976	27
Channel 977	21
Channel 978	31
Channel 979	33
Channel 980	26
Channel 981	28
Channel 982	17
Channel 983	27
Channel 984	31
Channel 985	25
Channel 986	28
Channel 987	31
Channel 988	33
Channel 989	26
Channel 990	31
Channel 991	26
Channel 992	24
Channel 993	20
Channel 994	24
Channel 995	30
Channel 996	19
Channel 997	34
Channel 998	24
Channel 999	23
Channel 1000	22
Channel 1001	28
Channel 1002	22
Channel 1003	20
Channel 1004	30
Channel 1005	15
Channel 1006	21
Channel 1007	20
Channel 1008	23
Channel 1009	16
Channel 1010	30
Channel 1011	24
Channel 1012	22
Channel 1013	35
Channel 1014	27
Channel 1015	27
Channel 1016	23
Channel 1017	21
Channel 1018	20
Channel 1019	30
Channel 1020	22
Channel 1021	32
Channel 1022	21
Channel 1023	22
Channel 1024	20
Channel 1025	19
Channel 1026	25
Channel 1027	29
Channel 1028	37
Channel 1029	28
Channel 1030	31
Channel 1031	20
Channel 1032	36
Channel 1033	23
Channel 1034	38
Channel 1035	32
Channel 1036	24
Channel 1037	29
Channel 1038	35
Channel 1039	32
Channel 1040	32
Channel 1041	45
Channel 1042	27
Channel 1043	35
Channel 1044	31
Channel 1045	28
Channel 1046	29
Channel 1047	25
Channel 1048	29
Channel 1049	30
Channel 1050	35
Channel 1051	21
Channel 1052	22
Channel 1053	22
Channel 1054	24
Channel 1055	26
Channel 1056	22
Channel 1057	33
Channel 1058	27
Channel 1059	28
Channel 1060	27
Channel 1061	33
Channel 1062	23
Channel 1063	19
Channel 1064	28
Channel 1065	34
Channel 1066	27
Channel 1067	29
Channel 1068	31
Channel 1069	25
Channel 1070	32
Channel 1071	25
Channel 1072	23
Channel 1073	30
Channel 1074	23
Channel 1075	30
Channel 1076	25
Channel 1077	35
Channel 1078	31
Channel 1079	28
Channel 1080	28
Channel 1081	31
Channel 1082	25
Channel 1083	25
Channel 1084	32
Channel 1085	21
Channel 1086	44
Channel 1087	27
Channel 1088	31
Channel 1089	35
Channel 1090	31
Channel 1091	27
Channel 1092	38
Channel 1093	27
Channel 1094	32
Channel 1095	39
Channel 1096	38
Channel 1097	36
Channel 1098	42
Channel 1099	39
Channel 1100	36
Channel 1101	42
Channel 1102	25
Channel 1103	47
Channel 1104	31
Channel 1105	36
Channel 1106	33
Channel 1107	37
Channel 1108	46
Channel 1109	55
Channel 1110	50
Channel 1111	40
Channel 1112	43
Channel 1113	42
Channel 1114	39
Channel 1115	46
Channel 1116	34
Channel 1117	42
Channel 1118	40
Channel 1119	42
Channel 1120	44
Channel 1121	51
Channel 1122	42
Channel 1123	46
Channel 1124	36
Channel 1125	34
Channel 1126	35
Channel 1127	46
Channel 1128	34
Channel 1129	37
Channel 1130	38
Channel 1131	43
Channel 1132	43
Channel 1133	38
Channel 1134	38
Channel 1135	37
Channel 1136	32
Channel 1137	37
Channel 1138	40
Channel 1139	30
Channel 1140	23
Channel 1141	37
Channel 1142	44
Channel 1143	38
Channel 1144	44
Channel 1145	46
Channel 1146	36
Channel 1147	51
Channel 1148	38
Channel 1149	55
Channel 1150	49
Channel 1151	45
Channel 1152	48
Channel 1153	46
Channel 1154	47
Channel 1155	40
Channel 1156	55
Channel 1157	61
Channel 1158	41
Channel 1159	51
Channel 1160	49
Channel 1161	55
Channel 1162	38
Channel 1163	46
Channel 1164	54
Channel 1165	51
Channel 1166	42
Channel 1167	71
Channel 1168	72
Channel 1169	65
Channel 1170	47
Channel 1171	58
Channel 1172	57
Channel 1173	55
Channel 1174	60
Channel 1175	48
Channel 1176	63
Channel 1177	54
Channel 1178	60
Channel 1179	78
Channel 1180	67
Channel 1181	57
Channel 1182	65
Channel 1183	60
Channel 1184	62
Channel 1185	67
Channel 1186	67
Channel 1187	65
Channel 1188	77
Channel 1189	76
Channel 1190	61
Channel 1191	105
Channel 1192	95
Channel 1193	79
Channel 1194	71
Channel 1195	90
Channel 1196	66
Channel 1197	77
Channel 1198	76
Channel 1199	100
Channel 1200	79
Channel 1201	85
Channel 1202	99
Channel 1203	99
Channel 1204	90
Channel 1205	103
Channel 1206	114
Channel 1207	94
Channel 1208	92
Channel 1209	110
Channel 1210	102
Channel 1211	113
Channel 1212	120
Channel 1213	113
Channel 1214	133
Channel 1215	121
Channel 1216	124
Channel 1217	123
Channel 1218	154
Channel 1219	123
Channel 1220	138
Channel 1221	143
Channel 1222	129
Channel 1223	159
Channel 1224	138
Channel 1225	153
Channel 1226	140
Channel 1227	167
Channel 1228	147
Channel 1229	166
Channel 1230	151
Channel 1231	187
Channel 1232	175
Channel 1233	181
Channel 1234	210
Channel 1235	183
Channel 1236	195
Channel 1237	196
Channel 1238	204
Channel 1239	228
Channel 1240	216
Channel 1241	225
Channel 1242	234
Channel 1243	233
Channel 1244	233
Channel 1245	239
Channel 1246	245
Channel 1247	268
Channel 1248	286
Channel 1249	305
Channel 1250	271
Channel 1251	279
Channel 1252	321
Channel 1253	320
Channel 1254	308
Channel 1255	355
Channel 1256	345
Channel 1257	332
Channel 1258	408
Channel 1259	429
Channel 1260	407
Channel 1261	429
Channel 1262	446
Channel 1263	442
Channel 1264	459
Channel 1265	492
Channel 1266	443
Channel 1267	481
Channel 1268	495
Channel 1269	527
Channel 1270	552
Channel 1271	508
Channel 1272	557
Channel 1273	597
Channel 1274	532
Channel 1275	602
Channel 1276	581
Channel 1277	597
Channel 1278	615
Channel 1279	613
Channel 1280	604
Channel 1281	643
Channel 1282	661
Channel 1283	682
Channel 1284	638
Channel 1285	673
Channel 1286	690
Channel 1287	678
Channel 1288	650
Channel 1289	716
Channel 1290	660
Channel 1291	674
Channel 1292	712
Channel 1293	698
Channel 1294	701
Channel 1295	733
Channel 1296	733
Channel 1297	753
Channel 1298	771
Channel 1299	756
Channel 1300	776
Channel 1301	782
Channel 1302	811
Channel 1303	787
Channel 1304	863
Channel 1305	844
Channel 1306	865
Channel 1307	887
Channel 1308	927
Channel 1309	987
Channel 1310	1104
Channel 1311	1060
Channel 1312	1136
Channel 1313	1158
Channel 1314	1177
Channel 1315	1273
Channel 1316	1381
Channel 1317	1453
Channel 1318	1438
Channel 1319	1545
Channel 1320	1607
Channel 1321	1766
Channel 1322	1853
Channel 1323	1837
Channel 1324	1990
Channel 1325	2077
Channel 1326	2196
Channel 1327	2151
Channel 1328	2239
Channel 1329	2405
Channel 1330	2370
Channel 1331	2514
Channel 1332	2565
Channel 1333	2655
Channel 1334	2652
Channel 1335	2739
Channel 1336	2648
Channel 1337	2835
Channel 1338	2854
Channel 1339	2868
Channel 1340	2807
Channel 1341	2998
Channel 1342	2818
Channel 1343	2824
Channel 1344	2903
Channel 1345	2808
Channel 1346	2788
Channel 1347	2781
Channel 1348	2738
Channel 1349	2869
Channel 1350	2783
Channel 1351	2752
Channel 1352	2682
Channel 1353	2615
Channel 1354	2656
Channel 1355	2609
Channel 1356	2612
Channel 1357	2422
Channel 1358	2486
Channel 1359	2524
Channel 1360	2456
Channel 1361	2392
Channel 1362	2360
Channel 1363	2365
Channel 1364	2300
Channel 1365	2315
Channel 1366	2289
Channel 1367	2282
Channel 1368	2155
Channel 1369	2216
Channel 1370	2120
Channel 1371	2119
Channel 1372	2061
Channel 1373	1972
Channel 1374	1930
Channel 1375	1964
Channel 1376	1987
Channel 1377	1855
Channel 1378	1794
Channel 1379	1805
Channel 1380	1633
Channel 1381	1664
Channel 1382	1555
Channel 1383	1568
Channel 1384	1476
Channel 1385	1413
Channel 1386	1377
Channel 1387	1244
Channel 1388	1241
Channel 1389	1153
Channel 1390	1027
Channel 1391	1063
Channel 1392	966
Channel 1393	901
Channel 1394	903
Channel 1395	864
Channel 1396	823
Channel 1397	760
Channel 1398	686
Channel 1399	727
Channel 1400	727
Channel 1401	692
Channel 1402	675
Channel 1403	681
Channel 1404	612
Channel 1405	699
Channel 1406	767
Channel 1407	796
Channel 1408	882
Channel 1409	893
Channel 1410	948
Channel 1411	1100
Channel 1412	1131
Channel 1413	1261
Channel 1414	1338
Channel 1415	1359
Channel 1416	1399
Channel 1417	1535
Channel 1418	1439
Channel 1419	1574
Channel 1420	1588
Channel 1421	1571
Channel 1422	1540
Channel 1423	1494
Channel 1424	1504
Channel 1425	1320
Channel 1426	1264
Channel 1427	1198
Channel 1428	1136
Channel 1429	1012
Channel 1430	924
Channel 1431	816
Channel 1432	713
Channel 1433	592
Channel 1434	503
Channel 1435	452
Channel 1436	434
Channel 1437	338
Channel 1438	289
Channel 1439	259
Channel 1440	229
Channel 1441	207
Channel 1442	222
Channel 1443	202
Channel 1444	174
Channel 1445	161
Channel 1446	149
Channel 1447	170
Channel 1448	160
Channel 1449	167
Channel 1450	162
Channel 1451	140
Channel 1452	163
Channel 1453	158
Channel 1454	160
Channel 1455	161
Channel 1456	176
Channel 1457	167
Channel 1458	171
Channel 1459	213
Channel 1460	204
Channel 1461	213
Channel 1462	229
Channel 1463	219
Channel 1464	216
Channel 1465	260
Channel 1466	234
Channel 1467	274
Channel 1468	267
Channel 1469	315
Channel 1470	287
Channel 1471	311
Channel 1472	328
Channel 1473	319
Channel 1474	346
Channel 1475	345
Channel 1476	344
Channel 1477	384
Channel 1478	373
Channel 1479	409
Channel 1480	434
Channel 1481	405
Channel 1482	444
Channel 1483	444
Channel 1484	453
Channel 1485	443
Channel 1486	460
Channel 1487	455
Channel 1488	518
Channel 1489	462
Channel 1490	510
Channel 1491	455
Channel 1492	481
Channel 1493	477
Channel 1494	508
Channel 1495	473
Channel 1496	455
Channel 1497	446
Channel 1498	480
Channel 1499	479
Channel 1500	455
Channel 1501	473
Channel 1502	450
Channel 1503	439
Channel 1504	459
Channel 1505	485
Channel 1506	447
Channel 1507	451
Channel 1508	400
Channel 1509	407
Channel 1510	439
Channel 1511	402
Channel 1512	399
Channel 1513	427
Channel 1514	382
Channel 1515	413
Channel 1516	362
Channel 1517	389
Channel 1518	401
Channel 1519	375
Channel 1520	398
Channel 1521	370
Channel 1522	380
Channel 1523	346
Channel 1524	355
Channel 1525	388
Channel 1526	356
Channel 1527	347
Channel 1528	343
Channel 1529	378
Channel 1530	359
Channel 1531	354
Channel 1532	350
Channel 1533	314
Channel 1534	348
Channel 1535	320
Channel 1536	314
Channel 1537	323
Channel 1538	295
Channel 1539	346
Channel 1540	330
Channel 1541	311
Channel 1542	265
Channel 1543	263
Channel 1544	244
Channel 1545	267
Channel 1546	263
Channel 1547	254
Channel 1548	258
Channel 1549	228
Channel 1550	217
Channel 1551	224
Channel 1552	207
Channel 1553	189
Channel 1554	199
Channel 1555	224
Channel 1556	192
Channel 1557	169
Channel 1558	157
Channel 1559	166
Channel 1560	180
Channel 1561	146
Channel 1562	139
Channel 1563	135
Channel 1564	139
Channel 1565	134
Channel 1566	120
Channel 1567	128
Channel 1568	130
Channel 1569	112
Channel 1570	115
Channel 1571	116
Channel 1572	110
Channel 1573	107
Channel 1574	104
Channel 1575	98
Channel 1576	131
Channel 1577	127
Channel 1578	137
Channel 1579	161
Channel 1580	154
Channel 1581	161
Channel 1582	211
Channel 1583	209
Channel 1584	201
Channel 1585	232
Channel 1586	294
Channel 1587	240
Channel 1588	295
Channel 1589	335
Channel 1590	330
Channel 1591	366
Channel 1592	359
Channel 1593	346
Channel 1594	322
Channel 1595	304
Channel 1596	296
Channel 1597	297
Channel 1598	270
Channel 1599	245
Channel 1600	231
Channel 1601	192
Channel 1602	197
Channel 1603	163
Channel 1604	139
Channel 1605	113
Channel 1606	108
Channel 1607	104
Channel 1608	82
Channel 1609	86
Channel 1610	61
Channel 1611	69
Channel 1612	73
Channel 1613	70
Channel 1614	67
Channel 1615	63
Channel 1616	63
Channel 1617	72
Channel 1618	81
Channel 1619	63
Channel 1620	73
Channel 1621	82
Channel 1622	64
Channel 1623	67
Channel 1624	60
Channel 1625	67
Channel 1626	70
Channel 1627	48
Channel 1628	70
Channel 1629	54
Channel 1630	36
Channel 1631	41
Channel 1632	40
Channel 1633	39
Channel 1634	24
Channel 1635	26
Channel 1636	24
Channel 1637	28
Channel 1638	18
Channel 1639	14
Channel 1640	11
Channel 1641	16
Channel 1642	14
Channel 1643	12
Channel 1644	16
Channel 1645	23
Channel 1646	15
Channel 1647	11
Channel 1648	16
Channel 1649	15
Channel 1650	23
Channel 1651	20
Channel 1652	18
Channel 1653	19
Channel 1654	13
Channel 1655	16
Channel 1656	7
Channel 1657	10
Channel 1658	15
Channel 1659	17
Channel 1660	13
Channel 1661	17
Channel 1662	15
Channel 1663	19
Channel 1664	15
Channel 1665	15
Channel 1666	17
Channel 1667	18
Channel 1668	11
Channel 1669	6
Channel 1670	9
Channel 1671	14
Channel 1672	24
Channel 1673	12
Channel 1674	14
Channel 1675	23
Channel 1676	18
Channel 1677	22
Channel 1678	16
Channel 1679	25
Channel 1680	21
Channel 1681	32
Channel 1682	37
Channel 1683	23
Channel 1684	32
Channel 1685	45
Channel 1686	57
Channel 1687	52
Channel 1688	75
Channel 1689	81
Channel 1690	105
Channel 1691	141
Channel 1692	160
Channel 1693	178
Channel 1694	226
Channel 1695	267
Channel 1696	306
Channel 1697	360
Channel 1698	402
Channel 1699	414
Channel 1700	480
Channel 1701	567
Channel 1702	592
Channel 1703	653
Channel 1704	753
Channel 1705	773
Channel 1706	810
Channel 1707	905
Channel 1708	920
Channel 1709	936
Channel 1710	1027
Channel 1711	1052
Channel 1712	1090
Channel 1713	1101
Channel 1714	1125
Channel 1715	1175
Channel 1716	1113
Channel 1717	1163
Channel 1718	1031
Channel 1719	1071
Channel 1720	1043
Channel 1721	990
Channel 1722	933
Channel 1723	793
Channel 1724	675
Channel 1725	658
Channel 1726	636
Channel 1727	558
Channel 1728	468
Channel 1729	396
Channel 1730	335
Channel 1731	304
Channel 1732	211
Channel 1733	195
Channel 1734	154
Channel 1735	140
Channel 1736	90
Channel 1737	86
Channel 1738	55
Channel 1739	56
Channel 1740	43
Channel 1741	34
Channel 1742	32
Channel 1743	24
Channel 1744	19
Channel 1745	25
Channel 1746	8
Channel 1747	8
Channel 1748	13
Channel 1749	14
Channel 1750	14
Channel 1751	15
Channel 1752	14
Channel 1753	21
Channel 1754	15
Channel 1755	18
Channel 1756	16
Channel 1757	16
Channel 1758	10
Channel 1759	15
Channel 1760	20
Channel 1761	11
Channel 1762	16
Channel 1763	13
Channel 1764	8
Channel 1765	11
Channel 1766	16
Channel 1767	12
Channel 1768	14
Channel 1769	13
Channel 1770	13
Channel 1771	10
Channel 1772	9
Channel 1773	17
Channel 1774	9
Channel 1775	18
Channel 1776	14
Channel 1777	18
Channel 1778	17
Channel 1779	13
Channel 1780	13
Channel 1781	11
Channel 1782	11
Channel 1783	11
Channel 1784	15
Channel 1785	14
Channel 1786	10
Channel 1787	14
Channel 1788	17
Channel 1789	13
Channel 1790	16
Channel 1791	12
Channel 1792	11
Channel 1793	7
Channel 1794	8
Channel 1795	14
Channel 1796	15
Channel 1797	8
Channel 1798	11
Channel 1799	10
Channel 1800	13
Channel 1801	10
Channel 1802	10
Channel 1803	11
Channel 1804	10
Channel 1805	10
Channel 1806	16
Channel 1807	9
Channel 1808	7
Channel 1809	8
Channel 1810	9
Channel 1811	10
Channel 1812	13
Channel 1813	9
Channel 1814	7
Channel 1815	11
Channel 1816	14
Channel 1817	6
Channel 1818	11
Channel 1819	12
Channel 1820	8
Channel 1821	14
Channel 1822	9
Channel 1823	16
Channel 1824	8
Channel 1825	14
Channel 1826	13
Channel 1827	16
Channel 1828	15
Channel 1829	8
Channel 1830	8
Channel 1831	12
Channel 1832	7
Channel 1833	7
Channel 1834	10
Channel 1835	8
Channel 1836	14
Channel 1837	16
Channel 1838	12
Channel 1839	15
Channel 1840	10
Channel 1841	14
Channel 1842	9
Channel 1843	11
Channel 1844	12
Channel 1845	16
Channel 1846	11
Channel 1847	4
Channel 1848	17
Channel 1849	11
Channel 1850	13
Channel 1851	8
Channel 1852	9
Channel 1853	18
Channel 1854	17
Channel 1855	16
Channel 1856	16
Channel 1857	15
Channel 1858	7
Channel 1859	16
Channel 1860	17
Channel 1861	9
Channel 1862	16
Channel 1863	9
Channel 1864	15
Channel 1865	10
Channel 1866	7
Channel 1867	9
Channel 1868	14
Channel 1869	11
Channel 1870	18
Channel 1871	16
Channel 1872	11
Channel 1873	12
Channel 1874	8
Channel 1875	13
Channel 1876	17
Channel 1877	15
Channel 1878	16
Channel 1879	13
Channel 1880	15
Channel 1881	14
Channel 1882	12
Channel 1883	16
Channel 1884	12
Channel 1885	12
Channel 1886	11
Channel 1887	13
Channel 1888	16
Channel 1889	9
Channel 1890	15
Channel 1891	13
Channel 1892	17
Channel 1893	23
Channel 1894	11
Channel 1895	19
Channel 1896	23
Channel 1897	18
Channel 1898	22
Channel 1899	21
Channel 1900	17
Channel 1901	12
Channel 1902	30
Channel 1903	31
Channel 1904	25
Channel 1905	28
Channel 1906	26
Channel 1907	30
Channel 1908	38
Channel 1909	39
Channel 1910	56
Channel 1911	66
Channel 1912	73
Channel 1913	84
Channel 1914	89
Channel 1915	118
Channel 1916	119
Channel 1917	160
Channel 1918	162
Channel 1919	192
Channel 1920	183
Channel 1921	193
Channel 1922	212
Channel 1923	259
Channel 1924	288
Channel 1925	297
Channel 1926	307
Channel 1927	306
Channel 1928	312
Channel 1929	298
Channel 1930	306
Channel 1931	282
Channel 1932	283
Channel 1933	281
Channel 1934	267
Channel 1935	220
Channel 1936	215
Channel 1937	172
Channel 1938	179
Channel 1939	154
Channel 1940	123
Channel 1941	108
Channel 1942	107
Channel 1943	78
Channel 1944	73
Channel 1945	64
Channel 1946	51
Channel 1947	42
Channel 1948	58
Channel 1949	41
Channel 1950	32
Channel 1951	32
Channel 1952	35
Channel 1953	35
Channel 1954	27
Channel 1955	47
Channel 1956	39
Channel 1957	44
Channel 1958	49
Channel 1959	47
Channel 1960	41
Channel 1961	46
Channel 1962	69
Channel 1963	56
Channel 1964	52
Channel 1965	48
Channel 1966	57
Channel 1967	52
Channel 1968	45
Channel 1969	55
Channel 1970	53
Channel 1971	49
Channel 1972	42
Channel 1973	52
Channel 1974	33
Channel 1975	37
Channel 1976	24
Channel 1977	30
Channel 1978	25
Channel 1979	21
Channel 1980	23
Channel 1981	16
Channel 1982	13
Channel 1983	17
Channel 1984	10
Channel 1985	15
Channel 1986	8
Channel 1987	18
Channel 1988	14
Channel 1989	10
Channel 1990	5
Channel 1991	8
Channel 1992	6
Channel 1993	9
Channel 1994	7
[truncated: 2,102 more rows]
