# Supplementary material for: A dataset of 112 ligands for the preconcentration of mercury, uranium, lanthanum and other pollutants and heavy metals in water
Source: Data Brief. 2020 Feb 4;29:105236. doi: 10.1016/j.dib.2020.105236 (PMC7033335; doi:10.1016/j.dib.2020.105236)
Supplement: Multimedia component 108_3_spl_3_spl_ Diaminobenzidine [file mmc108.txt]

Kalib 1	-0.354346
Kalib 2	0.012554
Kalib 3	0.001788
Kalib 4	0.000419
Kalib Square	0.000000
Kalib Fano	0.010361
Channel 1	0
Channel 2	0
Channel 3	0
Channel 4	0
Channel 5	0
Channel 6	0
Channel 7	0
Channel 8	0
Channel 9	0
Channel 10	0
Channel 11	0
Channel 12	1
Channel 13	3
Channel 14	18
Channel 15	75
Channel 16	316
Channel 17	1105
Channel 18	3370
Channel 19	9795
Channel 20	24225
Channel 21	55099
Channel 22	110958
Channel 23	201915
Channel 24	328266
Channel 25	477449
Channel 26	625487
Channel 27	740654
Channel 28	780487
Channel 29	736895
Channel 30	628966
Channel 31	478132
Channel 32	323599
Channel 33	198524
Channel 34	108973
Channel 35	53449
Channel 36	23500
Channel 37	9070
Channel 38	3222
Channel 39	1067
Channel 40	286
Channel 41	78
Channel 42	17
Channel 43	7
Channel 44	3
Channel 45	10
Channel 46	4
Channel 47	4
Channel 48	7
Channel 49	4
Channel 50	7
Channel 51	6
Channel 52	5
Channel 53	2
Channel 54	6
Channel 55	2
Channel 56	2
Channel 57	6
Channel 58	0
Channel 59	1
Channel 60	2
Channel 61	1
Channel 62	2
Channel 63	3
Channel 64	3
Channel 65	1
Channel 66	0
Channel 67	1
Channel 68	3
Channel 69	3
Channel 70	3
Channel 71	4
Channel 72	2
Channel 73	2
Channel 74	1
Channel 75	3
Channel 76	1
Channel 77	0
Channel 78	33
Channel 79	56
Channel 80	73
Channel 81	54
Channel 82	46
Channel 83	57
Channel 84	62
Channel 85	61
Channel 86	61
Channel 87	60
Channel 88	60
Channel 89	63
Channel 90	46
Channel 91	50
Channel 92	46
Channel 93	56
Channel 94	54
Channel 95	50
Channel 96	66
Channel 97	52
Channel 98	56
Channel 99	54
Channel 100	56
Channel 101	52
Channel 102	52
Channel 103	64
Channel 104	54
Channel 105	56
Channel 106	55
Channel 107	44
Channel 108	42
Channel 109	57
Channel 110	41
Channel 111	46
Channel 112	46
Channel 113	53
Channel 114	42
Channel 115	32
Channel 116	45
Channel 117	40
Channel 118	54
Channel 119	52
Channel 120	56
Channel 121	46
Channel 122	44
Channel 123	61
Channel 124	39
Channel 125	53
Channel 126	57
Channel 127	54
Channel 128	62
Channel 129	37
Channel 130	37
Channel 131	40
Channel 132	37
Channel 133	39
Channel 134	28
Channel 135	29
Channel 136	46
Channel 137	37
Channel 138	32
Channel 139	27
Channel 140	30
Channel 141	29
Channel 142	32
Channel 143	41
Channel 144	34
Channel 145	34
Channel 146	28
Channel 147	38
Channel 148	26
Channel 149	33
Channel 150	25
Channel 151	41
Channel 152	31
Channel 153	26
Channel 154	25
Channel 155	28
Channel 156	31
Channel 157	26
Channel 158	27
Channel 159	25
Channel 160	33
Channel 161	23
Channel 162	32
Channel 163	25
Channel 164	30
Channel 165	32
Channel 166	28
Channel 167	26
Channel 168	15
Channel 169	32
Channel 170	22
Channel 171	17
Channel 172	29
Channel 173	20
Channel 174	30
Channel 175	29
Channel 176	27
Channel 177	29
Channel 178	34
Channel 179	29
Channel 180	25
Channel 181	24
Channel 182	40
Channel 183	38
Channel 184	22
Channel 185	40
Channel 186	36
Channel 187	42
Channel 188	34
Channel 189	37
Channel 190	25
Channel 191	34
Channel 192	35
Channel 193	42
Channel 194	22
Channel 195	25
Channel 196	34
Channel 197	31
Channel 198	27
Channel 199	26
Channel 200	28
Channel 201	27
Channel 202	30
Channel 203	27
Channel 204	23
Channel 205	31
Channel 206	42
Channel 207	46
Channel 208	45
Channel 209	55
Channel 210	52
Channel 211	60
Channel 212	72
Channel 213	60
Channel 214	55
Channel 215	48
Channel 216	70
Channel 217	46
Channel 218	63
Channel 219	52
Channel 220	65
Channel 221	51
Channel 222	60
Channel 223	53
Channel 224	50
Channel 225	39
Channel 226	39
Channel 227	47
Channel 228	47
Channel 229	36
Channel 230	43
Channel 231	47
Channel 232	29
Channel 233	33
Channel 234	37
Channel 235	40
Channel 236	32
Channel 237	25
Channel 238	33
Channel 239	33
Channel 240	37
Channel 241	25
Channel 242	42
Channel 243	25
Channel 244	34
Channel 245	47
Channel 246	40
Channel 247	43
Channel 248	58
Channel 249	93
Channel 250	89
Channel 251	109
Channel 252	138
Channel 253	194
Channel 254	206
Channel 255	250
Channel 256	311
Channel 257	401
Channel 258	506
Channel 259	615
Channel 260	754
Channel 261	884
Channel 262	1058
Channel 263	1083
Channel 264	1165
Channel 265	1175
Channel 266	1143
Channel 267	986
Channel 268	857
Channel 269	672
Channel 270	517
Channel 271	433
Channel 272	280
Channel 273	222
Channel 274	189
Channel 275	134
Channel 276	101
Channel 277	88
Channel 278	119
Channel 279	133
Channel 280	146
Channel 281	132
Channel 282	158
Channel 283	143
Channel 284	146
Channel 285	141
Channel 286	109
Channel 287	104
Channel 288	76
Channel 289	75
Channel 290	49
Channel 291	46
Channel 292	31
Channel 293	35
Channel 294	22
Channel 295	27
Channel 296	24
Channel 297	23
Channel 298	10
Channel 299	19
Channel 300	19
Channel 301	20
Channel 302	24
Channel 303	17
Channel 304	12
Channel 305	9
Channel 306	6
Channel 307	11
Channel 308	24
Channel 309	19
Channel 310	18
Channel 311	19
Channel 312	20
Channel 313	33
Channel 314	34
Channel 315	54
Channel 316	67
Channel 317	81
Channel 318	126
Channel 319	141
Channel 320	150
Channel 321	141
Channel 322	161
Channel 323	183
Channel 324	187
Channel 325	181
Channel 326	133
Channel 327	118
Channel 328	101
Channel 329	85
Channel 330	62
Channel 331	55
Channel 332	39
Channel 333	26
Channel 334	24
Channel 335	17
Channel 336	26
Channel 337	17
Channel 338	13
Channel 339	17
Channel 340	20
Channel 341	15
Channel 342	18
Channel 343	23
Channel 344	28
Channel 345	22
Channel 346	31
Channel 347	30
Channel 348	34
Channel 349	32
Channel 350	32
Channel 351	24
Channel 352	32
Channel 353	23
Channel 354	21
Channel 355	15
Channel 356	23
Channel 357	17
Channel 358	12
Channel 359	16
Channel 360	16
Channel 361	15
Channel 362	10
Channel 363	10
Channel 364	13
Channel 365	11
Channel 366	9
Channel 367	16
Channel 368	7
Channel 369	7
Channel 370	12
Channel 371	9
Channel 372	10
Channel 373	10
Channel 374	9
Channel 375	8
Channel 376	14
Channel 377	17
Channel 378	11
Channel 379	12
Channel 380	9
Channel 381	12
Channel 382	10
Channel 383	15
Channel 384	10
Channel 385	13
Channel 386	10
Channel 387	14
Channel 388	17
Channel 389	10
Channel 390	16
Channel 391	13
Channel 392	12
Channel 393	14
Channel 394	13
Channel 395	11
Channel 396	12
Channel 397	11
Channel 398	6
Channel 399	13
Channel 400	12
Channel 401	13
Channel 402	6
Channel 403	11
Channel 404	13
Channel 405	12
Channel 406	9
Channel 407	4
Channel 408	11
Channel 409	14
Channel 410	20
Channel 411	5
Channel 412	7
Channel 413	9
Channel 414	18
Channel 415	14
Channel 416	10
Channel 417	13
Channel 418	8
Channel 419	10
Channel 420	6
Channel 421	6
Channel 422	17
Channel 423	9
Channel 424	14
Channel 425	14
Channel 426	9
Channel 427	11
Channel 428	17
Channel 429	15
Channel 430	8
Channel 431	14
Channel 432	11
Channel 433	14
Channel 434	10
Channel 435	9
Channel 436	14
Channel 437	10
Channel 438	7
Channel 439	9
Channel 440	10
Channel 441	6
Channel 442	14
Channel 443	11
Channel 444	11
Channel 445	7
Channel 446	12
Channel 447	6
Channel 448	9
Channel 449	17
Channel 450	13
Channel 451	28
Channel 452	35
Channel 453	35
Channel 454	35
Channel 455	54
Channel 456	55
Channel 457	59
Channel 458	68
Channel 459	75
Channel 460	80
Channel 461	81
Channel 462	67
Channel 463	77
Channel 464	54
Channel 465	47
Channel 466	55
Channel 467	48
Channel 468	30
Channel 469	31
Channel 470	12
Channel 471	16
Channel 472	11
Channel 473	11
Channel 474	16
Channel 475	8
Channel 476	7
Channel 477	13
Channel 478	5
Channel 479	10
Channel 480	8
Channel 481	12
Channel 482	12
Channel 483	8
Channel 484	12
Channel 485	13
Channel 486	7
Channel 487	8
Channel 488	11
Channel 489	7
Channel 490	10
Channel 491	13
Channel 492	11
Channel 493	15
Channel 494	15
Channel 495	15
Channel 496	28
Channel 497	19
Channel 498	26
Channel 499	32
Channel 500	25
Channel 501	30
Channel 502	21
Channel 503	31
Channel 504	20
Channel 505	26
Channel 506	25
Channel 507	17
Channel 508	14
Channel 509	18
Channel 510	16
Channel 511	9
Channel 512	10
Channel 513	16
Channel 514	19
Channel 515	13
Channel 516	17
Channel 517	16
Channel 518	9
Channel 519	16
Channel 520	15
Channel 521	8
Channel 522	19
Channel 523	29
Channel 524	18
Channel 525	23
Channel 526	26
Channel 527	41
Channel 528	43
Channel 529	73
Channel 530	88
Channel 531	124
Channel 532	148
Channel 533	163
Channel 534	182
Channel 535	211
Channel 536	243
Channel 537	280
Channel 538	317
Channel 539	306
Channel 540	304
Channel 541	293
Channel 542	259
Channel 543	264
Channel 544	215
Channel 545	160
Channel 546	169
Channel 547	136
Channel 548	77
Channel 549	53
Channel 550	44
Channel 551	36
Channel 552	32
Channel 553	19
Channel 554	13
Channel 555	23
Channel 556	13
Channel 557	14
Channel 558	12
Channel 559	11
Channel 560	8
Channel 561	11
Channel 562	12
Channel 563	7
Channel 564	11
Channel 565	15
Channel 566	13
Channel 567	14
Channel 568	9
Channel 569	10
Channel 570	14
Channel 571	8
Channel 572	12
Channel 573	10
Channel 574	20
Channel 575	19
Channel 576	16
Channel 577	18
Channel 578	14
Channel 579	12
Channel 580	23
Channel 581	32
Channel 582	30
Channel 583	30
Channel 584	26
Channel 585	42
Channel 586	41
Channel 587	60
Channel 588	41
Channel 589	66
Channel 590	65
Channel 591	59
Channel 592	57
Channel 593	55
Channel 594	75
Channel 595	63
Channel 596	51
Channel 597	50
Channel 598	44
Channel 599	31
Channel 600	30
Channel 601	18
Channel 602	25
Channel 603	20
Channel 604	18
Channel 605	17
Channel 606	17
Channel 607	19
Channel 608	15
Channel 609	12
Channel 610	22
Channel 611	24
Channel 612	25
Channel 613	35
Channel 614	39
Channel 615	57
Channel 616	75
Channel 617	90
Channel 618	110
Channel 619	130
Channel 620	163
Channel 621	169
Channel 622	172
Channel 623	171
Channel 624	185
Channel 625	197
Channel 626	179
Channel 627	170
Channel 628	164
Channel 629	160
Channel 630	123
Channel 631	126
Channel 632	83
Channel 633	75
Channel 634	67
Channel 635	44
Channel 636	34
Channel 637	18
Channel 638	18
Channel 639	14
Channel 640	15
Channel 641	9
Channel 642	18
Channel 643	12
Channel 644	13
Channel 645	16
Channel 646	11
Channel 647	10
Channel 648	11
Channel 649	12
Channel 650	12
Channel 651	16
Channel 652	14
Channel 653	13
Channel 654	14
Channel 655	18
Channel 656	14
Channel 657	24
Channel 658	27
Channel 659	32
Channel 660	40
Channel 661	32
Channel 662	52
Channel 663	64
Channel 664	68
Channel 665	73
Channel 666	97
Channel 667	128
Channel 668	119
Channel 669	128
Channel 670	125
Channel 671	110
Channel 672	133
Channel 673	94
Channel 674	114
Channel 675	108
Channel 676	82
Channel 677	90
Channel 678	48
Channel 679	45
Channel 680	48
Channel 681	50
Channel 682	50
Channel 683	45
Channel 684	40
Channel 685	48
Channel 686	53
Channel 687	49
Channel 688	54
Channel 689	54
Channel 690	52
Channel 691	55
Channel 692	46
Channel 693	51
Channel 694	24
Channel 695	32
Channel 696	28
Channel 697	17
Channel 698	22
Channel 699	26
Channel 700	24
Channel 701	26
Channel 702	10
Channel 703	13
Channel 704	15
Channel 705	15
Channel 706	26
Channel 707	29
Channel 708	19
Channel 709	34
Channel 710	22
Channel 711	39
Channel 712	42
Channel 713	47
Channel 714	54
Channel 715	63
Channel 716	61
Channel 717	62
Channel 718	47
Channel 719	40
Channel 720	50
Channel 721	59
Channel 722	31
Channel 723	38
Channel 724	48
Channel 725	46
Channel 726	31
Channel 727	33
Channel 728	26
Channel 729	16
Channel 730	13
Channel 731	26
Channel 732	24
Channel 733	23
Channel 734	24
Channel 735	27
Channel 736	26
Channel 737	27
Channel 738	26
Channel 739	28
Channel 740	35
Channel 741	24
Channel 742	22
Channel 743	37
Channel 744	22
Channel 745	17
Channel 746	22
Channel 747	19
Channel 748	22
Channel 749	18
Channel 750	17
Channel 751	16
Channel 752	13
Channel 753	13
Channel 754	9
Channel 755	10
Channel 756	15
Channel 757	11
Channel 758	12
Channel 759	10
Channel 760	13
Channel 761	16
Channel 762	24
Channel 763	15
Channel 764	17
Channel 765	13
Channel 766	13
Channel 767	9
Channel 768	11
Channel 769	13
Channel 770	17
Channel 771	15
Channel 772	17
Channel 773	8
Channel 774	10
Channel 775	20
Channel 776	11
Channel 777	16
Channel 778	13
Channel 779	13
Channel 780	18
Channel 781	16
Channel 782	14
Channel 783	13
Channel 784	16
Channel 785	23
Channel 786	16
Channel 787	17
Channel 788	9
Channel 789	24
Channel 790	26
Channel 791	26
Channel 792	23
Channel 793	28
Channel 794	23
Channel 795	26
Channel 796	20
Channel 797	24
Channel 798	19
Channel 799	32
Channel 800	27
Channel 801	21
Channel 802	14
Channel 803	21
Channel 804	28
Channel 805	22
Channel 806	18
Channel 807	17
Channel 808	16
Channel 809	14
Channel 810	21
Channel 811	13
Channel 812	12
Channel 813	6
Channel 814	18
Channel 815	13
Channel 816	21
Channel 817	12
Channel 818	14
Channel 819	16
Channel 820	7
Channel 821	24
Channel 822	23
Channel 823	14
Channel 824	9
Channel 825	13
Channel 826	9
Channel 827	20
Channel 828	22
Channel 829	16
Channel 830	8
Channel 831	4
Channel 832	13
Channel 833	10
Channel 834	11
Channel 835	19
Channel 836	11
Channel 837	23
Channel 838	12
Channel 839	16
Channel 840	15
Channel 841	21
Channel 842	14
Channel 843	9
Channel 844	25
Channel 845	14
Channel 846	11
Channel 847	15
Channel 848	17
Channel 849	13
Channel 850	14
Channel 851	11
Channel 852	7
Channel 853	13
Channel 854	16
Channel 855	15
Channel 856	12
Channel 857	18
Channel 858	18
Channel 859	21
Channel 860	27
Channel 861	10
Channel 862	16
Channel 863	16
Channel 864	16
Channel 865	27
Channel 866	21
Channel 867	17
Channel 868	15
Channel 869	16
Channel 870	10
Channel 871	19
Channel 872	13
Channel 873	21
Channel 874	15
Channel 875	12
Channel 876	17
Channel 877	14
Channel 878	21
Channel 879	17
Channel 880	21
Channel 881	13
Channel 882	14
Channel 883	11
Channel 884	20
Channel 885	13
Channel 886	13
Channel 887	14
Channel 888	15
Channel 889	18
Channel 890	19
Channel 891	21
Channel 892	21
Channel 893	18
Channel 894	16
Channel 895	21
Channel 896	22
Channel 897	14
Channel 898	17
Channel 899	10
Channel 900	19
Channel 901	23
Channel 902	22
Channel 903	23
Channel 904	21
Channel 905	18
Channel 906	21
Channel 907	18
Channel 908	13
Channel 909	15
Channel 910	16
Channel 911	21
Channel 912	16
Channel 913	19
Channel 914	19
Channel 915	20
Channel 916	20
Channel 917	14
Channel 918	24
Channel 919	14
Channel 920	14
Channel 921	19
Channel 922	17
Channel 923	13
Channel 924	18
Channel 925	26
Channel 926	17
Channel 927	28
Channel 928	19
Channel 929	24
Channel 930	16
Channel 931	18
Channel 932	31
Channel 933	26
Channel 934	13
Channel 935	24
Channel 936	19
Channel 937	22
Channel 938	22
Channel 939	27
Channel 940	22
Channel 941	23
Channel 942	25
Channel 943	31
Channel 944	24
Channel 945	25
Channel 946	30
Channel 947	29
Channel 948	21
Channel 949	25
Channel 950	28
Channel 951	32
Channel 952	25
Channel 953	24
Channel 954	27
Channel 955	23
Channel 956	29
Channel 957	16
Channel 958	17
Channel 959	13
Channel 960	13
Channel 961	20
Channel 962	20
Channel 963	23
Channel 964	25
Channel 965	20
Channel 966	19
Channel 967	21
Channel 968	23
Channel 969	15
Channel 970	29
Channel 971	20
Channel 972	17
Channel 973	17
Channel 974	28
Channel 975	29
Channel 976	27
Channel 977	24
Channel 978	25
Channel 979	19
Channel 980	34
Channel 981	26
Channel 982	16
Channel 983	24
Channel 984	29
Channel 985	24
Channel 986	31
Channel 987	28
Channel 988	21
Channel 989	15
Channel 990	23
Channel 991	16
Channel 992	13
Channel 993	13
Channel 994	14
Channel 995	17
Channel 996	21
Channel 997	10
Channel 998	15
Channel 999	15
Channel 1000	22
Channel 1001	16
Channel 1002	19
Channel 1003	25
Channel 1004	25
Channel 1005	17
Channel 1006	14
Channel 1007	23
Channel 1008	15
Channel 1009	22
Channel 1010	14
Channel 1011	14
Channel 1012	13
Channel 1013	16
Channel 1014	11
Channel 1015	17
Channel 1016	20
Channel 1017	19
Channel 1018	18
Channel 1019	20
Channel 1020	19
Channel 1021	15
Channel 1022	19
Channel 1023	21
Channel 1024	20
Channel 1025	27
Channel 1026	23
Channel 1027	28
Channel 1028	26
Channel 1029	20
Channel 1030	28
Channel 1031	27
Channel 1032	32
Channel 1033	24
Channel 1034	22
Channel 1035	34
Channel 1036	21
Channel 1037	32
Channel 1038	26
Channel 1039	23
Channel 1040	23
Channel 1041	25
Channel 1042	32
Channel 1043	20
Channel 1044	20
Channel 1045	34
Channel 1046	34
Channel 1047	23
Channel 1048	28
Channel 1049	27
Channel 1050	23
Channel 1051	19
Channel 1052	24
Channel 1053	20
Channel 1054	27
Channel 1055	18
Channel 1056	16
Channel 1057	18
Channel 1058	30
Channel 1059	19
Channel 1060	16
Channel 1061	20
Channel 1062	21
Channel 1063	27
Channel 1064	20
Channel 1065	18
Channel 1066	17
Channel 1067	22
Channel 1068	28
Channel 1069	20
Channel 1070	24
Channel 1071	25
Channel 1072	22
Channel 1073	28
Channel 1074	16
Channel 1075	20
Channel 1076	18
Channel 1077	26
Channel 1078	20
Channel 1079	28
Channel 1080	23
Channel 1081	16
Channel 1082	34
Channel 1083	27
Channel 1084	30
Channel 1085	21
Channel 1086	30
Channel 1087	25
Channel 1088	30
Channel 1089	26
Channel 1090	18
Channel 1091	27
Channel 1092	30
Channel 1093	29
Channel 1094	27
Channel 1095	43
Channel 1096	33
Channel 1097	24
Channel 1098	32
Channel 1099	24
Channel 1100	22
Channel 1101	29
Channel 1102	33
Channel 1103	30
Channel 1104	33
Channel 1105	41
Channel 1106	39
Channel 1107	40
Channel 1108	39
Channel 1109	58
Channel 1110	36
Channel 1111	39
Channel 1112	39
Channel 1113	53
Channel 1114	41
Channel 1115	35
Channel 1116	44
Channel 1117	52
Channel 1118	43
Channel 1119	30
Channel 1120	41
Channel 1121	41
Channel 1122	38
Channel 1123	36
Channel 1124	39
Channel 1125	24
Channel 1126	28
Channel 1127	26
Channel 1128	26
Channel 1129	36
Channel 1130	31
Channel 1131	37
Channel 1132	25
Channel 1133	34
Channel 1134	32
Channel 1135	39
Channel 1136	22
Channel 1137	33
Channel 1138	39
Channel 1139	34
Channel 1140	33
Channel 1141	38
Channel 1142	45
Channel 1143	36
Channel 1144	42
Channel 1145	32
Channel 1146	39
Channel 1147	41
Channel 1148	46
Channel 1149	39
Channel 1150	25
Channel 1151	42
Channel 1152	44
Channel 1153	53
Channel 1154	44
Channel 1155	42
Channel 1156	41
Channel 1157	38
Channel 1158	41
Channel 1159	51
Channel 1160	36
Channel 1161	45
Channel 1162	50
Channel 1163	41
Channel 1164	45
Channel 1165	54
Channel 1166	32
Channel 1167	47
Channel 1168	43
Channel 1169	58
Channel 1170	58
Channel 1171	36
Channel 1172	43
Channel 1173	49
Channel 1174	39
Channel 1175	52
Channel 1176	43
Channel 1177	60
Channel 1178	51
Channel 1179	43
Channel 1180	49
Channel 1181	46
Channel 1182	59
Channel 1183	62
Channel 1184	70
Channel 1185	61
Channel 1186	64
Channel 1187	60
Channel 1188	65
Channel 1189	77
Channel 1190	67
Channel 1191	61
Channel 1192	73
Channel 1193	71
Channel 1194	58
Channel 1195	66
Channel 1196	64
Channel 1197	58
Channel 1198	72
Channel 1199	83
Channel 1200	70
Channel 1201	80
Channel 1202	69
Channel 1203	90
Channel 1204	79
Channel 1205	96
Channel 1206	86
Channel 1207	79
Channel 1208	75
Channel 1209	91
Channel 1210	88
Channel 1211	80
Channel 1212	85
Channel 1213	87
Channel 1214	108
Channel 1215	81
Channel 1216	110
Channel 1217	110
Channel 1218	112
Channel 1219	115
Channel 1220	111
Channel 1221	115
Channel 1222	122
Channel 1223	116
Channel 1224	151
Channel 1225	122
Channel 1226	145
Channel 1227	136
Channel 1228	134
Channel 1229	130
Channel 1230	165
Channel 1231	161
Channel 1232	138
Channel 1233	158
Channel 1234	157
Channel 1235	170
Channel 1236	178
Channel 1237	172
Channel 1238	181
Channel 1239	205
Channel 1240	188
Channel 1241	203
Channel 1242	213
Channel 1243	184
Channel 1244	193
Channel 1245	207
Channel 1246	223
Channel 1247	255
Channel 1248	267
Channel 1249	252
Channel 1250	247
Channel 1251	258
Channel 1252	277
Channel 1253	307
Channel 1254	320
Channel 1255	325
Channel 1256	318
Channel 1257	354
Channel 1258	346
Channel 1259	384
Channel 1260	348
Channel 1261	371
Channel 1262	385
Channel 1263	389
Channel 1264	426
Channel 1265	400
Channel 1266	445
Channel 1267	457
Channel 1268	448
Channel 1269	496
Channel 1270	515
Channel 1271	494
Channel 1272	533
Channel 1273	521
Channel 1274	559
Channel 1275	524
Channel 1276	574
Channel 1277	530
Channel 1278	561
Channel 1279	586
Channel 1280	506
Channel 1281	606
Channel 1282	571
Channel 1283	561
Channel 1284	595
Channel 1285	564
Channel 1286	586
Channel 1287	628
Channel 1288	630
Channel 1289	625
Channel 1290	653
Channel 1291	602
Channel 1292	588
Channel 1293	619
Channel 1294	602
Channel 1295	598
Channel 1296	587
Channel 1297	623
Channel 1298	594
Channel 1299	622
Channel 1300	675
Channel 1301	675
Channel 1302	674
Channel 1303	667
Channel 1304	647
Channel 1305	700
Channel 1306	761
Channel 1307	757
Channel 1308	718
Channel 1309	772
Channel 1310	788
Channel 1311	838
Channel 1312	907
Channel 1313	908
Channel 1314	894
Channel 1315	978
Channel 1316	1030
Channel 1317	1115
Channel 1318	1114
Channel 1319	1192
Channel 1320	1256
Channel 1321	1305
Channel 1322	1337
Channel 1323	1368
Channel 1324	1469
Channel 1325	1492
Channel 1326	1590
Channel 1327	1624
Channel 1328	1706
Channel 1329	1735
Channel 1330	1743
Channel 1331	1824
Channel 1332	1846
Channel 1333	1881
Channel 1334	1877
Channel 1335	1931
Channel 1336	1936
Channel 1337	2044
Channel 1338	1986
Channel 1339	2093
Channel 1340	1975
Channel 1341	2039
Channel 1342	2098
Channel 1343	2174
Channel 1344	2130
Channel 1345	2067
Channel 1346	2114
Channel 1347	2111
Channel 1348	2094
Channel 1349	2152
Channel 1350	2192
Channel 1351	2148
Channel 1352	2086
Channel 1353	2069
Channel 1354	2146
Channel 1355	2140
Channel 1356	2029
Channel 1357	2069
Channel 1358	2083
Channel 1359	2098
Channel 1360	2072
Channel 1361	2022
Channel 1362	2049
Channel 1363	2137
Channel 1364	2006
Channel 1365	1999
Channel 1366	2016
Channel 1367	2037
Channel 1368	1914
Channel 1369	1893
Channel 1370	1966
Channel 1371	1913
Channel 1372	1890
Channel 1373	1881
Channel 1374	1764
Channel 1375	1700
Channel 1376	1735
Channel 1377	1688
Channel 1378	1703
Channel 1379	1631
Channel 1380	1524
Channel 1381	1470
Channel 1382	1453
Channel 1383	1386
Channel 1384	1298
Channel 1385	1223
Channel 1386	1238
Channel 1387	1210
Channel 1388	1112
Channel 1389	1056
Channel 1390	969
Channel 1391	973
Channel 1392	849
Channel 1393	808
Channel 1394	801
Channel 1395	711
Channel 1396	679
Channel 1397	700
Channel 1398	618
Channel 1399	679
Channel 1400	594
Channel 1401	619
Channel 1402	594
Channel 1403	619
Channel 1404	623
Channel 1405	668
Channel 1406	627
Channel 1407	706
Channel 1408	737
Channel 1409	800
Channel 1410	865
Channel 1411	957
Channel 1412	1014
Channel 1413	1082
Channel 1414	1131
Channel 1415	1152
Channel 1416	1318
Channel 1417	1339
Channel 1418	1287
Channel 1419	1367
Channel 1420	1362
Channel 1421	1400
Channel 1422	1363
Channel 1423	1349
Channel 1424	1227
Channel 1425	1249
Channel 1426	1187
Channel 1427	1011
Channel 1428	908
Channel 1429	859
Channel 1430	764
Channel 1431	720
Channel 1432	588
Channel 1433	518
Channel 1434	428
Channel 1435	385
Channel 1436	359
Channel 1437	300
Channel 1438	249
Channel 1439	206
Channel 1440	171
Channel 1441	166
Channel 1442	172
Channel 1443	164
Channel 1444	134
Channel 1445	140
Channel 1446	111
Channel 1447	131
Channel 1448	134
Channel 1449	141
Channel 1450	155
Channel 1451	124
Channel 1452	130
Channel 1453	150
Channel 1454	146
Channel 1455	140
Channel 1456	161
Channel 1457	152
Channel 1458	163
Channel 1459	158
Channel 1460	179
Channel 1461	181
Channel 1462	158
Channel 1463	201
Channel 1464	191
Channel 1465	191
Channel 1466	237
Channel 1467	201
Channel 1468	230
Channel 1469	229
Channel 1470	254
Channel 1471	234
Channel 1472	242
Channel 1473	234
Channel 1474	287
Channel 1475	265
Channel 1476	255
Channel 1477	289
Channel 1478	286
Channel 1479	300
Channel 1480	335
Channel 1481	323
Channel 1482	307
Channel 1483	319
Channel 1484	332
Channel 1485	329
Channel 1486	350
Channel 1487	349
Channel 1488	363
Channel 1489	344
Channel 1490	349
Channel 1491	366
Channel 1492	335
Channel 1493	341
Channel 1494	340
Channel 1495	345
Channel 1496	322
Channel 1497	399
Channel 1498	362
Channel 1499	363
Channel 1500	368
Channel 1501	362
Channel 1502	343
Channel 1503	348
Channel 1504	380
Channel 1505	345
Channel 1506	331
Channel 1507	351
Channel 1508	317
Channel 1509	359
Channel 1510	344
Channel 1511	293
Channel 1512	330
Channel 1513	367
Channel 1514	348
Channel 1515	323
Channel 1516	337
Channel 1517	349
Channel 1518	347
Channel 1519	324
Channel 1520	348
Channel 1521	312
Channel 1522	336
Channel 1523	317
Channel 1524	312
Channel 1525	314
Channel 1526	331
Channel 1527	324
Channel 1528	337
Channel 1529	322
Channel 1530	323
Channel 1531	335
Channel 1532	302
Channel 1533	294
Channel 1534	310
Channel 1535	280
Channel 1536	306
Channel 1537	286
Channel 1538	314
Channel 1539	259
Channel 1540	241
Channel 1541	269
Channel 1542	251
Channel 1543	258
Channel 1544	264
Channel 1545	214
Channel 1546	223
Channel 1547	236
Channel 1548	222
Channel 1549	197
Channel 1550	199
Channel 1551	189
Channel 1552	178
Channel 1553	174
Channel 1554	182
Channel 1555	140
Channel 1556	168
Channel 1557	152
Channel 1558	157
Channel 1559	152
Channel 1560	145
Channel 1561	153
Channel 1562	118
Channel 1563	148
Channel 1564	122
Channel 1565	141
Channel 1566	112
Channel 1567	122
Channel 1568	103
Channel 1569	85
Channel 1570	106
Channel 1571	88
Channel 1572	99
Channel 1573	93
Channel 1574	109
Channel 1575	123
Channel 1576	122
Channel 1577	134
Channel 1578	117
Channel 1579	145
Channel 1580	142
Channel 1581	176
Channel 1582	176
Channel 1583	205
Channel 1584	212
Channel 1585	250
Channel 1586	285
Channel 1587	270
Channel 1588	292
Channel 1589	313
Channel 1590	323
Channel 1591	313
Channel 1592	342
Channel 1593	336
Channel 1594	278
Channel 1595	292
Channel 1596	261
Channel 1597	264
Channel 1598	233
Channel 1599	237
Channel 1600	215
Channel 1601	172
Channel 1602	160
Channel 1603	142
Channel 1604	135
Channel 1605	117
Channel 1606	111
Channel 1607	76
Channel 1608	76
Channel 1609	64
Channel 1610	70
Channel 1611	65
Channel 1612	69
Channel 1613	66
Channel 1614	59
Channel 1615	76
Channel 1616	73
Channel 1617	65
Channel 1618	65
Channel 1619	47
Channel 1620	59
Channel 1621	72
Channel 1622	74
Channel 1623	57
Channel 1624	59
Channel 1625	49
Channel 1626	62
Channel 1627	52
Channel 1628	47
Channel 1629	40
Channel 1630	35
Channel 1631	35
Channel 1632	34
Channel 1633	27
Channel 1634	29
Channel 1635	33
Channel 1636	19
Channel 1637	20
Channel 1638	17
Channel 1639	20
Channel 1640	22
Channel 1641	25
Channel 1642	15
Channel 1643	15
Channel 1644	12
Channel 1645	11
Channel 1646	12
Channel 1647	12
Channel 1648	18
Channel 1649	14
Channel 1650	12
Channel 1651	12
Channel 1652	11
Channel 1653	16
Channel 1654	11
Channel 1655	14
Channel 1656	16
Channel 1657	18
Channel 1658	20
Channel 1659	14
Channel 1660	18
Channel 1661	11
Channel 1662	17
Channel 1663	11
Channel 1664	23
Channel 1665	13
Channel 1666	14
Channel 1667	21
Channel 1668	19
Channel 1669	14
Channel 1670	15
Channel 1671	20
Channel 1672	26
Channel 1673	20
Channel 1674	13
Channel 1675	17
Channel 1676	21
Channel 1677	17
Channel 1678	17
Channel 1679	24
Channel 1680	25
Channel 1681	15
Channel 1682	21
Channel 1683	22
Channel 1684	38
Channel 1685	57
Channel 1686	72
Channel 1687	63
Channel 1688	88
Channel 1689	94
Channel 1690	115
Channel 1691	125
Channel 1692	190
Channel 1693	165
Channel 1694	220
Channel 1695	262
Channel 1696	293
Channel 1697	343
Channel 1698	346
Channel 1699	436
Channel 1700	484
Channel 1701	523
Channel 1702	584
Channel 1703	659
Channel 1704	707
Channel 1705	727
Channel 1706	855
Channel 1707	876
Channel 1708	884
Channel 1709	931
Channel 1710	1026
Channel 1711	1060
Channel 1712	1037
Channel 1713	1080
Channel 1714	1046
Channel 1715	1095
Channel 1716	1088
Channel 1717	1075
Channel 1718	1022
Channel 1719	979
Channel 1720	973
Channel 1721	956
Channel 1722	915
Channel 1723	784
Channel 1724	761
Channel 1725	673
Channel 1726	576
Channel 1727	507
Channel 1728	403
Channel 1729	408
Channel 1730	327
Channel 1731	247
Channel 1732	220
Channel 1733	175
Channel 1734	141
Channel 1735	130
Channel 1736	100
Channel 1737	82
Channel 1738	56
Channel 1739	34
Channel 1740	42
Channel 1741	32
Channel 1742	30
Channel 1743	20
Channel 1744	21
Channel 1745	23
Channel 1746	18
Channel 1747	8
Channel 1748	14
Channel 1749	16
Channel 1750	6
Channel 1751	13
Channel 1752	20
Channel 1753	11
Channel 1754	19
Channel 1755	9
Channel 1756	11
Channel 1757	10
Channel 1758	16
Channel 1759	10
Channel 1760	12
Channel 1761	6
Channel 1762	8
Channel 1763	18
Channel 1764	13
Channel 1765	10
Channel 1766	8
Channel 1767	11
Channel 1768	15
Channel 1769	11
Channel 1770	19
Channel 1771	14
Channel 1772	14
Channel 1773	9
Channel 1774	8
Channel 1775	9
Channel 1776	12
Channel 1777	9
Channel 1778	15
Channel 1779	16
Channel 1780	13
Channel 1781	8
Channel 1782	9
Channel 1783	15
Channel 1784	13
Channel 1785	19
Channel 1786	7
Channel 1787	9
Channel 1788	14
Channel 1789	7
Channel 1790	12
Channel 1791	9
Channel 1792	10
Channel 1793	12
Channel 1794	8
Channel 1795	8
Channel 1796	8
Channel 1797	14
Channel 1798	10
Channel 1799	10
Channel 1800	11
Channel 1801	14
Channel 1802	11
Channel 1803	16
Channel 1804	8
Channel 1805	9
Channel 1806	4
Channel 1807	11
Channel 1808	3
Channel 1809	12
Channel 1810	14
Channel 1811	9
Channel 1812	9
Channel 1813	9
Channel 1814	13
Channel 1815	9
Channel 1816	5
Channel 1817	7
Channel 1818	9
Channel 1819	13
Channel 1820	10
Channel 1821	11
Channel 1822	13
Channel 1823	8
Channel 1824	7
Channel 1825	11
Channel 1826	5
Channel 1827	6
Channel 1828	16
Channel 1829	3
Channel 1830	8
Channel 1831	7
Channel 1832	10
Channel 1833	13
Channel 1834	17
Channel 1835	12
Channel 1836	10
Channel 1837	13
Channel 1838	8
Channel 1839	7
Channel 1840	12
Channel 1841	10
Channel 1842	10
Channel 1843	13
Channel 1844	14
Channel 1845	15
Channel 1846	6
Channel 1847	11
Channel 1848	9
Channel 1849	12
Channel 1850	11
Channel 1851	14
Channel 1852	7
Channel 1853	18
Channel 1854	6
Channel 1855	18
Channel 1856	15
Channel 1857	17
Channel 1858	10
Channel 1859	11
Channel 1860	10
Channel 1861	17
Channel 1862	16
Channel 1863	9
Channel 1864	10
Channel 1865	15
Channel 1866	13
Channel 1867	10
Channel 1868	12
Channel 1869	16
Channel 1870	16
Channel 1871	15
Channel 1872	9
Channel 1873	12
Channel 1874	13
Channel 1875	8
Channel 1876	10
Channel 1877	10
Channel 1878	18
Channel 1879	7
Channel 1880	15
Channel 1881	16
Channel 1882	12
Channel 1883	15
Channel 1884	21
Channel 1885	15
Channel 1886	6
Channel 1887	16
Channel 1888	13
Channel 1889	16
Channel 1890	18
Channel 1891	10
Channel 1892	15
Channel 1893	14
Channel 1894	12
Channel 1895	15
Channel 1896	19
Channel 1897	21
Channel 1898	20
Channel 1899	16
Channel 1900	19
Channel 1901	18
Channel 1902	21
Channel 1903	32
Channel 1904	24
Channel 1905	22
Channel 1906	31
Channel 1907	40
Channel 1908	46
Channel 1909	49
Channel 1910	42
Channel 1911	49
Channel 1912	74
Channel 1913	85
Channel 1914	89
Channel 1915	115
Channel 1916	137
Channel 1917	149
Channel 1918	159
Channel 1919	219
Channel 1920	184
Channel 1921	228
Channel 1922	247
Channel 1923	264
Channel 1924	263
Channel 1925	253
Channel 1926	308
Channel 1927	326
Channel 1928	281
Channel 1929	283
Channel 1930	322
Channel 1931	298
Channel 1932	263
Channel 1933	262
Channel 1934	241
Channel 1935	218
Channel 1936	193
Channel 1937	185
Channel 1938	210
Channel 1939	144
Channel 1940	142
Channel 1941	102
Channel 1942	104
Channel 1943	90
Channel 1944	71
Channel 1945	62
Channel 1946	50
Channel 1947	46
Channel 1948	45
Channel 1949	45
Channel 1950	38
Channel 1951	42
Channel 1952	52
Channel 1953	33
Channel 1954	32
Channel 1955	37
Channel 1956	37
Channel 1957	38
Channel 1958	48
Channel 1959	48
Channel 1960	43
Channel 1961	47
Channel 1962	60
Channel 1963	45
Channel 1964	65
Channel 1965	53
Channel 1966	52
Channel 1967	49
Channel 1968	52
Channel 1969	34
Channel 1970	42
Channel 1971	50
Channel 1972	48
Channel 1973	47
Channel 1974	46
Channel 1975	34
Channel 1976	43
Channel 1977	31
Channel 1978	36
Channel 1979	28
Channel 1980	17
Channel 1981	20
Channel 1982	14
Channel 1983	14
Channel 1984	13
Channel 1985	10
Channel 1986	13
Channel 1987	9
Channel 1988	8
Channel 1989	7
Channel 1990	6
Channel 1991	3
Channel 1992	7
Channel 1993	4
Channel 1994	7
[truncated: 2,102 more rows]
