# Supplementary material for: A dataset of 112 ligands for the preconcentration of mercury, uranium, lanthanum and other pollutants and heavy metals in water
Source: Data Brief. 2020 Feb 4;29:105236. doi: 10.1016/j.dib.2020.105236 (PMC7033335; doi:10.1016/j.dib.2020.105236)
Supplement: Multimedia component 109_o-phenanthrolin [file mmc109.txt]

Kalib 1	-0.354346
Kalib 2	0.012554
Kalib 3	0.001788
Kalib 4	0.000419
Kalib Square	0.000000
Kalib Fano	0.010361
Channel 1	0
Channel 2	0
Channel 3	0
Channel 4	0
Channel 5	0
Channel 6	0
Channel 7	0
Channel 8	0
Channel 9	0
Channel 10	0
Channel 11	0
Channel 12	0
Channel 13	2
Channel 14	28
Channel 15	75
Channel 16	320
Channel 17	1110
Channel 18	3552
Channel 19	9996
Channel 20	24597
Channel 21	55124
Channel 22	111829
Channel 23	202605
Channel 24	327767
Channel 25	474596
Channel 26	621923
Channel 27	736116
Channel 28	776262
Channel 29	734235
Channel 30	626922
Channel 31	480615
Channel 32	325480
Channel 33	199909
Channel 34	111307
Channel 35	54842
Channel 36	23795
Channel 37	9460
Channel 38	3288
Channel 39	1067
Channel 40	295
Channel 41	108
Channel 42	24
Channel 43	16
Channel 44	14
Channel 45	11
Channel 46	9
Channel 47	5
Channel 48	5
Channel 49	5
Channel 50	7
Channel 51	5
Channel 52	3
Channel 53	4
Channel 54	6
Channel 55	9
Channel 56	4
Channel 57	5
Channel 58	6
Channel 59	2
Channel 60	3
Channel 61	3
Channel 62	4
Channel 63	1
Channel 64	0
Channel 65	1
Channel 66	1
Channel 67	1
Channel 68	2
Channel 69	2
Channel 70	1
Channel 71	0
Channel 72	0
Channel 73	3
Channel 74	1
Channel 75	0
Channel 76	0
Channel 77	2
Channel 78	48
Channel 79	65
Channel 80	53
Channel 81	72
Channel 82	60
Channel 83	79
Channel 84	67
Channel 85	60
Channel 86	71
Channel 87	58
Channel 88	63
Channel 89	55
Channel 90	71
Channel 91	83
Channel 92	67
Channel 93	49
Channel 94	59
Channel 95	56
Channel 96	61
Channel 97	63
Channel 98	56
Channel 99	63
Channel 100	58
Channel 101	61
Channel 102	65
Channel 103	58
Channel 104	66
Channel 105	67
Channel 106	52
Channel 107	52
Channel 108	51
Channel 109	54
Channel 110	67
Channel 111	53
Channel 112	55
Channel 113	63
Channel 114	57
Channel 115	46
Channel 116	57
Channel 117	60
Channel 118	57
Channel 119	51
Channel 120	49
Channel 121	60
Channel 122	60
Channel 123	47
Channel 124	61
Channel 125	50
Channel 126	57
Channel 127	55
Channel 128	49
Channel 129	48
Channel 130	55
Channel 131	54
Channel 132	48
Channel 133	47
Channel 134	48
Channel 135	40
Channel 136	45
Channel 137	42
Channel 138	40
Channel 139	41
Channel 140	36
Channel 141	30
Channel 142	39
Channel 143	40
Channel 144	27
Channel 145	39
Channel 146	40
Channel 147	41
Channel 148	29
Channel 149	50
Channel 150	39
Channel 151	37
Channel 152	42
Channel 153	40
Channel 154	45
Channel 155	37
Channel 156	41
Channel 157	37
Channel 158	43
Channel 159	30
Channel 160	36
Channel 161	33
Channel 162	28
Channel 163	28
Channel 164	36
Channel 165	30
Channel 166	34
Channel 167	25
Channel 168	29
Channel 169	33
Channel 170	33
Channel 171	35
Channel 172	38
Channel 173	38
Channel 174	25
Channel 175	37
Channel 176	28
Channel 177	32
Channel 178	34
Channel 179	23
Channel 180	22
Channel 181	39
Channel 182	29
Channel 183	48
Channel 184	28
Channel 185	32
Channel 186	44
Channel 187	50
Channel 188	38
Channel 189	38
Channel 190	28
Channel 191	38
Channel 192	29
Channel 193	24
Channel 194	30
Channel 195	42
Channel 196	28
Channel 197	22
Channel 198	20
Channel 199	42
Channel 200	31
Channel 201	29
Channel 202	34
Channel 203	39
Channel 204	35
Channel 205	30
Channel 206	30
Channel 207	44
Channel 208	39
Channel 209	62
Channel 210	48
Channel 211	65
Channel 212	68
Channel 213	53
Channel 214	67
Channel 215	64
Channel 216	49
Channel 217	54
Channel 218	61
Channel 219	61
Channel 220	53
Channel 221	53
Channel 222	64
Channel 223	46
Channel 224	58
Channel 225	44
Channel 226	40
Channel 227	40
Channel 228	37
Channel 229	50
Channel 230	51
Channel 231	40
Channel 232	47
Channel 233	31
Channel 234	44
Channel 235	39
Channel 236	56
Channel 237	39
Channel 238	59
Channel 239	48
Channel 240	50
Channel 241	51
Channel 242	39
Channel 243	38
Channel 244	38
Channel 245	60
Channel 246	51
Channel 247	62
Channel 248	76
Channel 249	94
Channel 250	105
Channel 251	142
Channel 252	174
Channel 253	205
Channel 254	220
Channel 255	254
Channel 256	314
Channel 257	378
Channel 258	513
Channel 259	586
Channel 260	779
Channel 261	828
Channel 262	1027
Channel 263	1139
Channel 264	1243
Channel 265	1202
Channel 266	1116
Channel 267	1061
Channel 268	982
Channel 269	744
Channel 270	610
Channel 271	480
Channel 272	318
Channel 273	243
Channel 274	201
Channel 275	144
Channel 276	126
Channel 277	103
Channel 278	112
Channel 279	128
Channel 280	142
Channel 281	165
Channel 282	135
Channel 283	143
Channel 284	161
Channel 285	149
Channel 286	136
Channel 287	102
Channel 288	99
Channel 289	75
Channel 290	54
Channel 291	45
Channel 292	38
Channel 293	30
Channel 294	24
Channel 295	16
Channel 296	23
Channel 297	19
Channel 298	21
Channel 299	18
Channel 300	20
Channel 301	12
Channel 302	14
Channel 303	16
Channel 304	17
Channel 305	16
Channel 306	9
Channel 307	23
Channel 308	23
Channel 309	23
Channel 310	23
Channel 311	21
Channel 312	37
Channel 313	39
Channel 314	47
Channel 315	53
Channel 316	65
Channel 317	80
Channel 318	90
Channel 319	120
Channel 320	142
Channel 321	156
Channel 322	176
Channel 323	179
Channel 324	185
Channel 325	187
Channel 326	146
Channel 327	139
Channel 328	104
Channel 329	82
Channel 330	75
Channel 331	58
Channel 332	41
Channel 333	30
Channel 334	29
Channel 335	17
Channel 336	24
Channel 337	22
Channel 338	21
Channel 339	11
Channel 340	19
Channel 341	25
Channel 342	19
Channel 343	29
Channel 344	27
Channel 345	34
Channel 346	34
Channel 347	35
Channel 348	38
Channel 349	31
Channel 350	31
Channel 351	37
Channel 352	36
Channel 353	25
Channel 354	26
Channel 355	31
Channel 356	23
Channel 357	15
Channel 358	18
Channel 359	16
Channel 360	13
Channel 361	10
Channel 362	13
Channel 363	14
Channel 364	12
Channel 365	11
Channel 366	16
Channel 367	12
Channel 368	12
Channel 369	11
Channel 370	18
Channel 371	9
Channel 372	11
Channel 373	7
Channel 374	10
Channel 375	12
Channel 376	13
Channel 377	14
Channel 378	15
Channel 379	15
Channel 380	18
Channel 381	15
Channel 382	16
Channel 383	13
Channel 384	12
Channel 385	15
Channel 386	15
Channel 387	15
Channel 388	19
Channel 389	18
Channel 390	20
Channel 391	14
Channel 392	11
Channel 393	14
Channel 394	16
Channel 395	11
Channel 396	14
Channel 397	10
Channel 398	12
Channel 399	15
Channel 400	20
Channel 401	13
Channel 402	12
Channel 403	11
Channel 404	19
Channel 405	13
Channel 406	11
Channel 407	15
Channel 408	16
Channel 409	12
Channel 410	12
Channel 411	15
Channel 412	12
Channel 413	13
Channel 414	15
Channel 415	11
Channel 416	9
Channel 417	5
Channel 418	8
Channel 419	10
Channel 420	23
Channel 421	15
Channel 422	10
Channel 423	9
Channel 424	14
Channel 425	7
Channel 426	17
Channel 427	15
Channel 428	9
Channel 429	7
Channel 430	19
Channel 431	13
Channel 432	14
Channel 433	11
Channel 434	13
Channel 435	9
Channel 436	12
Channel 437	14
Channel 438	11
Channel 439	14
Channel 440	19
Channel 441	10
Channel 442	7
Channel 443	10
Channel 444	12
Channel 445	13
Channel 446	16
Channel 447	14
Channel 448	17
Channel 449	13
Channel 450	17
Channel 451	22
Channel 452	19
Channel 453	35
Channel 454	37
Channel 455	48
Channel 456	47
Channel 457	56
Channel 458	64
Channel 459	70
Channel 460	68
Channel 461	78
Channel 462	72
Channel 463	78
Channel 464	54
Channel 465	59
Channel 466	40
Channel 467	46
Channel 468	27
Channel 469	34
Channel 470	21
Channel 471	20
Channel 472	16
Channel 473	11
Channel 474	19
Channel 475	14
Channel 476	9
Channel 477	16
Channel 478	15
Channel 479	9
Channel 480	13
Channel 481	11
Channel 482	10
Channel 483	14
Channel 484	8
Channel 485	15
Channel 486	15
Channel 487	15
Channel 488	10
Channel 489	18
Channel 490	13
Channel 491	12
Channel 492	16
Channel 493	13
Channel 494	16
Channel 495	23
Channel 496	32
Channel 497	33
Channel 498	15
Channel 499	24
Channel 500	23
Channel 501	34
Channel 502	36
Channel 503	31
Channel 504	27
Channel 505	24
Channel 506	27
Channel 507	23
Channel 508	42
Channel 509	17
Channel 510	12
Channel 511	16
Channel 512	27
Channel 513	12
Channel 514	16
Channel 515	12
Channel 516	19
Channel 517	17
Channel 518	17
Channel 519	13
Channel 520	14
Channel 521	10
Channel 522	24
Channel 523	22
Channel 524	25
Channel 525	30
Channel 526	31
Channel 527	52
Channel 528	45
Channel 529	79
Channel 530	77
Channel 531	112
Channel 532	135
Channel 533	192
Channel 534	215
Channel 535	216
Channel 536	263
Channel 537	301
Channel 538	320
Channel 539	327
Channel 540	326
Channel 541	325
Channel 542	283
Channel 543	282
Channel 544	208
Channel 545	184
Channel 546	147
Channel 547	131
Channel 548	99
Channel 549	64
Channel 550	61
Channel 551	46
Channel 552	34
Channel 553	20
Channel 554	19
Channel 555	14
Channel 556	17
Channel 557	13
Channel 558	14
Channel 559	17
Channel 560	13
Channel 561	9
Channel 562	9
Channel 563	13
Channel 564	11
Channel 565	10
Channel 566	22
Channel 567	18
Channel 568	7
Channel 569	16
Channel 570	12
Channel 571	10
Channel 572	10
Channel 573	12
Channel 574	17
Channel 575	16
Channel 576	17
Channel 577	13
Channel 578	17
Channel 579	27
Channel 580	24
Channel 581	21
Channel 582	27
Channel 583	35
Channel 584	33
Channel 585	38
Channel 586	51
Channel 587	41
Channel 588	57
Channel 589	53
Channel 590	64
Channel 591	71
Channel 592	79
Channel 593	67
Channel 594	61
Channel 595	58
Channel 596	60
Channel 597	62
Channel 598	42
Channel 599	41
Channel 600	40
Channel 601	22
Channel 602	32
Channel 603	18
Channel 604	19
Channel 605	13
Channel 606	21
Channel 607	15
Channel 608	17
Channel 609	24
Channel 610	19
Channel 611	32
Channel 612	26
Channel 613	41
Channel 614	51
Channel 615	49
Channel 616	60
Channel 617	85
Channel 618	123
Channel 619	112
Channel 620	158
Channel 621	175
Channel 622	182
Channel 623	212
Channel 624	208
Channel 625	208
Channel 626	197
Channel 627	199
Channel 628	174
Channel 629	173
Channel 630	142
Channel 631	125
Channel 632	95
Channel 633	82
Channel 634	60
Channel 635	47
Channel 636	48
Channel 637	37
Channel 638	19
Channel 639	16
Channel 640	19
Channel 641	17
Channel 642	12
Channel 643	16
Channel 644	16
Channel 645	24
Channel 646	9
Channel 647	19
Channel 648	22
Channel 649	14
Channel 650	18
Channel 651	17
Channel 652	16
Channel 653	17
Channel 654	10
Channel 655	8
Channel 656	14
Channel 657	20
Channel 658	21
Channel 659	24
Channel 660	21
Channel 661	17
Channel 662	18
Channel 663	25
Channel 664	22
Channel 665	25
Channel 666	37
Channel 667	30
Channel 668	28
Channel 669	31
Channel 670	40
Channel 671	29
Channel 672	33
Channel 673	29
Channel 674	33
Channel 675	25
Channel 676	26
Channel 677	29
Channel 678	25
Channel 679	39
Channel 680	27
Channel 681	34
Channel 682	38
Channel 683	47
Channel 684	46
Channel 685	49
Channel 686	61
Channel 687	69
Channel 688	68
Channel 689	54
Channel 690	45
Channel 691	45
Channel 692	44
Channel 693	39
Channel 694	39
Channel 695	38
Channel 696	29
Channel 697	35
Channel 698	22
Channel 699	23
Channel 700	22
Channel 701	25
Channel 702	13
Channel 703	17
Channel 704	27
Channel 705	23
Channel 706	25
Channel 707	30
Channel 708	22
Channel 709	34
Channel 710	36
Channel 711	46
Channel 712	42
Channel 713	59
Channel 714	58
Channel 715	56
Channel 716	72
Channel 717	81
Channel 718	72
Channel 719	69
Channel 720	67
Channel 721	56
Channel 722	57
Channel 723	45
Channel 724	48
Channel 725	38
Channel 726	29
Channel 727	29
Channel 728	21
Channel 729	24
Channel 730	19
Channel 731	21
Channel 732	25
Channel 733	20
Channel 734	23
Channel 735	12
Channel 736	18
Channel 737	21
Channel 738	16
Channel 739	20
Channel 740	15
Channel 741	18
Channel 742	15
Channel 743	10
Channel 744	22
Channel 745	24
Channel 746	10
Channel 747	16
Channel 748	11
Channel 749	17
Channel 750	15
Channel 751	17
Channel 752	19
Channel 753	12
Channel 754	21
Channel 755	16
Channel 756	13
Channel 757	19
Channel 758	14
Channel 759	13
Channel 760	18
Channel 761	19
Channel 762	16
Channel 763	15
Channel 764	15
Channel 765	17
Channel 766	14
Channel 767	16
Channel 768	17
Channel 769	12
Channel 770	16
Channel 771	23
Channel 772	26
Channel 773	16
Channel 774	28
Channel 775	21
Channel 776	20
Channel 777	14
Channel 778	19
Channel 779	11
Channel 780	24
Channel 781	21
Channel 782	13
Channel 783	20
Channel 784	20
Channel 785	30
Channel 786	26
Channel 787	28
Channel 788	20
Channel 789	28
Channel 790	27
Channel 791	21
Channel 792	25
Channel 793	21
Channel 794	33
Channel 795	19
Channel 796	18
Channel 797	20
Channel 798	33
Channel 799	30
Channel 800	19
Channel 801	34
Channel 802	30
Channel 803	28
Channel 804	19
Channel 805	28
Channel 806	36
Channel 807	25
Channel 808	34
Channel 809	26
Channel 810	16
Channel 811	18
Channel 812	22
Channel 813	26
Channel 814	17
Channel 815	26
Channel 816	13
Channel 817	22
Channel 818	25
Channel 819	19
Channel 820	17
Channel 821	26
Channel 822	24
Channel 823	13
Channel 824	17
Channel 825	16
Channel 826	20
Channel 827	19
Channel 828	24
Channel 829	15
Channel 830	17
Channel 831	21
Channel 832	14
Channel 833	23
Channel 834	18
Channel 835	20
Channel 836	13
Channel 837	13
Channel 838	23
Channel 839	22
Channel 840	19
Channel 841	27
Channel 842	17
Channel 843	19
Channel 844	23
Channel 845	14
Channel 846	11
Channel 847	16
Channel 848	25
Channel 849	13
Channel 850	17
Channel 851	14
Channel 852	21
Channel 853	19
Channel 854	22
Channel 855	21
Channel 856	10
Channel 857	23
Channel 858	31
Channel 859	29
Channel 860	26
Channel 861	16
Channel 862	20
Channel 863	23
Channel 864	18
Channel 865	24
Channel 866	11
Channel 867	26
Channel 868	25
Channel 869	24
Channel 870	23
Channel 871	22
Channel 872	25
Channel 873	22
Channel 874	26
Channel 875	20
Channel 876	15
Channel 877	25
Channel 878	17
Channel 879	28
Channel 880	14
Channel 881	24
Channel 882	21
Channel 883	24
Channel 884	17
Channel 885	13
Channel 886	17
Channel 887	27
Channel 888	19
Channel 889	29
Channel 890	19
Channel 891	13
Channel 892	21
Channel 893	25
Channel 894	19
Channel 895	19
Channel 896	16
Channel 897	21
Channel 898	16
Channel 899	18
Channel 900	16
Channel 901	20
Channel 902	19
Channel 903	23
Channel 904	19
Channel 905	24
Channel 906	17
Channel 907	24
Channel 908	20
Channel 909	25
Channel 910	17
Channel 911	21
Channel 912	21
Channel 913	19
Channel 914	18
Channel 915	20
Channel 916	18
Channel 917	25
Channel 918	32
Channel 919	33
Channel 920	20
Channel 921	17
Channel 922	26
Channel 923	18
Channel 924	23
Channel 925	29
Channel 926	27
Channel 927	23
Channel 928	15
Channel 929	24
Channel 930	27
Channel 931	22
Channel 932	27
Channel 933	26
Channel 934	24
Channel 935	28
Channel 936	25
Channel 937	32
Channel 938	20
Channel 939	23
Channel 940	27
Channel 941	31
Channel 942	32
Channel 943	25
Channel 944	27
Channel 945	26
Channel 946	21
Channel 947	22
Channel 948	31
Channel 949	20
Channel 950	27
Channel 951	27
Channel 952	41
Channel 953	21
Channel 954	20
Channel 955	21
Channel 956	30
Channel 957	26
Channel 958	18
Channel 959	16
Channel 960	25
Channel 961	20
Channel 962	26
Channel 963	25
Channel 964	24
Channel 965	15
Channel 966	33
Channel 967	27
Channel 968	28
Channel 969	32
Channel 970	27
Channel 971	42
Channel 972	21
Channel 973	33
Channel 974	35
Channel 975	26
Channel 976	27
Channel 977	29
Channel 978	32
Channel 979	22
Channel 980	31
Channel 981	26
Channel 982	28
Channel 983	41
Channel 984	38
Channel 985	35
Channel 986	31
Channel 987	23
Channel 988	26
Channel 989	21
Channel 990	21
Channel 991	31
Channel 992	23
Channel 993	23
Channel 994	14
Channel 995	21
Channel 996	16
Channel 997	17
Channel 998	20
Channel 999	26
Channel 1000	19
Channel 1001	28
Channel 1002	32
Channel 1003	25
Channel 1004	26
Channel 1005	40
Channel 1006	23
Channel 1007	24
Channel 1008	26
Channel 1009	24
Channel 1010	13
Channel 1011	21
Channel 1012	24
Channel 1013	20
Channel 1014	21
Channel 1015	27
Channel 1016	28
Channel 1017	35
Channel 1018	29
Channel 1019	27
Channel 1020	36
Channel 1021	29
Channel 1022	30
Channel 1023	30
Channel 1024	29
Channel 1025	25
Channel 1026	27
Channel 1027	29
Channel 1028	27
Channel 1029	30
Channel 1030	29
Channel 1031	26
Channel 1032	33
Channel 1033	45
Channel 1034	36
Channel 1035	34
Channel 1036	30
Channel 1037	29
Channel 1038	28
Channel 1039	29
Channel 1040	30
Channel 1041	28
Channel 1042	21
Channel 1043	36
Channel 1044	34
Channel 1045	29
Channel 1046	35
Channel 1047	26
Channel 1048	34
Channel 1049	33
Channel 1050	27
Channel 1051	26
Channel 1052	30
Channel 1053	25
Channel 1054	30
Channel 1055	26
Channel 1056	23
Channel 1057	25
Channel 1058	24
Channel 1059	34
Channel 1060	28
Channel 1061	37
Channel 1062	19
Channel 1063	27
Channel 1064	32
Channel 1065	32
Channel 1066	23
Channel 1067	30
Channel 1068	28
Channel 1069	26
Channel 1070	25
Channel 1071	34
Channel 1072	25
Channel 1073	35
Channel 1074	33
Channel 1075	32
Channel 1076	35
Channel 1077	32
Channel 1078	16
Channel 1079	24
Channel 1080	26
Channel 1081	37
Channel 1082	30
Channel 1083	28
Channel 1084	28
Channel 1085	31
Channel 1086	30
Channel 1087	34
Channel 1088	37
Channel 1089	34
Channel 1090	41
Channel 1091	47
Channel 1092	28
Channel 1093	28
Channel 1094	29
Channel 1095	33
Channel 1096	33
Channel 1097	33
Channel 1098	27
Channel 1099	36
Channel 1100	24
Channel 1101	32
Channel 1102	40
Channel 1103	34
Channel 1104	34
Channel 1105	45
Channel 1106	39
Channel 1107	35
Channel 1108	30
Channel 1109	35
Channel 1110	46
Channel 1111	32
Channel 1112	39
Channel 1113	43
Channel 1114	45
Channel 1115	41
Channel 1116	38
Channel 1117	48
Channel 1118	39
Channel 1119	42
Channel 1120	25
Channel 1121	45
Channel 1122	34
Channel 1123	42
Channel 1124	40
Channel 1125	44
Channel 1126	45
Channel 1127	36
Channel 1128	58
Channel 1129	36
Channel 1130	38
Channel 1131	42
Channel 1132	35
Channel 1133	37
Channel 1134	36
Channel 1135	39
Channel 1136	28
Channel 1137	45
Channel 1138	34
Channel 1139	40
Channel 1140	38
Channel 1141	45
Channel 1142	37
Channel 1143	47
Channel 1144	44
Channel 1145	39
Channel 1146	44
Channel 1147	37
Channel 1148	47
Channel 1149	49
Channel 1150	36
Channel 1151	47
Channel 1152	35
Channel 1153	53
Channel 1154	44
Channel 1155	40
Channel 1156	39
Channel 1157	50
Channel 1158	54
Channel 1159	49
Channel 1160	52
Channel 1161	50
Channel 1162	57
Channel 1163	54
Channel 1164	47
Channel 1165	63
Channel 1166	49
Channel 1167	47
Channel 1168	46
Channel 1169	61
Channel 1170	64
Channel 1171	63
Channel 1172	60
Channel 1173	61
Channel 1174	60
Channel 1175	71
Channel 1176	73
Channel 1177	57
Channel 1178	65
Channel 1179	76
Channel 1180	82
Channel 1181	54
Channel 1182	81
Channel 1183	73
Channel 1184	64
Channel 1185	60
Channel 1186	70
Channel 1187	77
Channel 1188	68
Channel 1189	79
Channel 1190	88
Channel 1191	76
Channel 1192	63
Channel 1193	72
Channel 1194	76
Channel 1195	84
Channel 1196	78
Channel 1197	88
Channel 1198	91
Channel 1199	101
Channel 1200	90
Channel 1201	90
Channel 1202	96
Channel 1203	93
Channel 1204	85
Channel 1205	85
Channel 1206	98
Channel 1207	109
Channel 1208	107
Channel 1209	112
Channel 1210	98
Channel 1211	131
Channel 1212	130
Channel 1213	124
Channel 1214	134
Channel 1215	117
Channel 1216	142
Channel 1217	118
Channel 1218	118
Channel 1219	142
Channel 1220	132
Channel 1221	161
Channel 1222	138
Channel 1223	151
Channel 1224	129
Channel 1225	138
Channel 1226	164
Channel 1227	149
Channel 1228	182
Channel 1229	159
Channel 1230	182
Channel 1231	183
Channel 1232	180
Channel 1233	178
Channel 1234	193
Channel 1235	177
Channel 1236	188
Channel 1237	202
Channel 1238	204
Channel 1239	224
Channel 1240	218
Channel 1241	228
Channel 1242	234
Channel 1243	227
Channel 1244	257
Channel 1245	282
Channel 1246	258
Channel 1247	257
Channel 1248	264
Channel 1249	277
Channel 1250	306
Channel 1251	307
Channel 1252	320
Channel 1253	325
Channel 1254	367
Channel 1255	366
Channel 1256	350
Channel 1257	357
Channel 1258	372
Channel 1259	420
Channel 1260	388
Channel 1261	443
Channel 1262	434
Channel 1263	455
Channel 1264	489
Channel 1265	447
Channel 1266	470
Channel 1267	501
Channel 1268	508
Channel 1269	494
Channel 1270	528
Channel 1271	534
Channel 1272	604
Channel 1273	530
Channel 1274	624
Channel 1275	621
Channel 1276	599
Channel 1277	617
Channel 1278	611
Channel 1279	614
Channel 1280	583
Channel 1281	603
Channel 1282	671
Channel 1283	644
Channel 1284	666
Channel 1285	664
Channel 1286	652
Channel 1287	657
Channel 1288	710
Channel 1289	700
Channel 1290	662
Channel 1291	696
Channel 1292	707
Channel 1293	691
Channel 1294	752
Channel 1295	686
Channel 1296	728
Channel 1297	735
Channel 1298	713
Channel 1299	764
Channel 1300	783
Channel 1301	801
Channel 1302	795
Channel 1303	807
Channel 1304	834
Channel 1305	847
Channel 1306	902
Channel 1307	914
Channel 1308	913
Channel 1309	1035
Channel 1310	1031
Channel 1311	1074
Channel 1312	1037
Channel 1313	1134
Channel 1314	1159
Channel 1315	1300
Channel 1316	1293
Channel 1317	1422
Channel 1318	1518
Channel 1319	1576
Channel 1320	1584
Channel 1321	1646
Channel 1322	1744
Channel 1323	1853
Channel 1324	1972
Channel 1325	2039
Channel 1326	2150
Channel 1327	2210
Channel 1328	2242
Channel 1329	2289
Channel 1330	2443
Channel 1331	2510
Channel 1332	2564
Channel 1333	2595
Channel 1334	2651
Channel 1335	2747
Channel 1336	2740
Channel 1337	2789
Channel 1338	2744
Channel 1339	2899
Channel 1340	2885
Channel 1341	2910
Channel 1342	2880
Channel 1343	2951
Channel 1344	2787
Channel 1345	2856
Channel 1346	2879
Channel 1347	2879
Channel 1348	2802
Channel 1349	2819
Channel 1350	2719
Channel 1351	2707
Channel 1352	2677
Channel 1353	2571
Channel 1354	2610
Channel 1355	2549
Channel 1356	2547
Channel 1357	2440
Channel 1358	2548
Channel 1359	2500
Channel 1360	2495
Channel 1361	2403
Channel 1362	2424
Channel 1363	2287
Channel 1364	2369
Channel 1365	2284
Channel 1366	2328
Channel 1367	2335
Channel 1368	2257
Channel 1369	2186
Channel 1370	2216
Channel 1371	2127
Channel 1372	2062
Channel 1373	2116
Channel 1374	2009
Channel 1375	1994
Channel 1376	1952
Channel 1377	1855
Channel 1378	1884
Channel 1379	1800
Channel 1380	1742
Channel 1381	1696
Channel 1382	1496
Channel 1383	1569
Channel 1384	1493
Channel 1385	1468
Channel 1386	1384
Channel 1387	1329
Channel 1388	1208
Channel 1389	1299
Channel 1390	1119
Channel 1391	1081
Channel 1392	1081
Channel 1393	967
Channel 1394	859
Channel 1395	861
Channel 1396	802
Channel 1397	748
Channel 1398	719
Channel 1399	714
Channel 1400	668
Channel 1401	618
Channel 1402	670
Channel 1403	703
Channel 1404	709
Channel 1405	678
Channel 1406	749
Channel 1407	760
Channel 1408	847
Channel 1409	836
Channel 1410	896
Channel 1411	1048
Channel 1412	1133
Channel 1413	1237
Channel 1414	1292
Channel 1415	1375
Channel 1416	1476
Channel 1417	1408
Channel 1418	1520
Channel 1419	1569
Channel 1420	1528
Channel 1421	1588
Channel 1422	1569
Channel 1423	1527
Channel 1424	1466
Channel 1425	1383
Channel 1426	1367
Channel 1427	1291
Channel 1428	1121
Channel 1429	1015
Channel 1430	890
Channel 1431	805
Channel 1432	747
Channel 1433	635
Channel 1434	501
Channel 1435	429
Channel 1436	434
Channel 1437	366
Channel 1438	310
Channel 1439	275
Channel 1440	234
Channel 1441	215
Channel 1442	201
Channel 1443	172
Channel 1444	148
Channel 1445	202
Channel 1446	166
Channel 1447	173
Channel 1448	162
Channel 1449	147
Channel 1450	155
Channel 1451	150
Channel 1452	194
Channel 1453	176
Channel 1454	154
Channel 1455	167
Channel 1456	177
Channel 1457	173
Channel 1458	188
Channel 1459	207
Channel 1460	206
Channel 1461	196
Channel 1462	219
Channel 1463	236
Channel 1464	247
Channel 1465	233
Channel 1466	293
Channel 1467	236
Channel 1468	263
Channel 1469	279
Channel 1470	294
Channel 1471	303
Channel 1472	290
Channel 1473	314
Channel 1474	339
Channel 1475	359
Channel 1476	369
Channel 1477	373
Channel 1478	365
Channel 1479	381
Channel 1480	398
Channel 1481	417
Channel 1482	413
Channel 1483	449
Channel 1484	444
Channel 1485	475
Channel 1486	481
Channel 1487	478
Channel 1488	488
Channel 1489	499
Channel 1490	482
Channel 1491	466
Channel 1492	462
Channel 1493	479
Channel 1494	490
Channel 1495	490
Channel 1496	490
Channel 1497	476
Channel 1498	500
Channel 1499	491
Channel 1500	471
Channel 1501	504
Channel 1502	464
Channel 1503	490
Channel 1504	463
Channel 1505	439
Channel 1506	486
Channel 1507	442
Channel 1508	404
Channel 1509	419
Channel 1510	399
Channel 1511	430
Channel 1512	381
Channel 1513	405
Channel 1514	387
Channel 1515	396
Channel 1516	388
Channel 1517	420
Channel 1518	399
Channel 1519	385
Channel 1520	387
Channel 1521	394
Channel 1522	398
Channel 1523	388
Channel 1524	403
Channel 1525	345
Channel 1526	363
Channel 1527	360
Channel 1528	333
Channel 1529	358
Channel 1530	371
Channel 1531	308
Channel 1532	346
Channel 1533	335
Channel 1534	350
Channel 1535	335
Channel 1536	352
Channel 1537	321
Channel 1538	300
Channel 1539	323
Channel 1540	268
Channel 1541	306
Channel 1542	248
Channel 1543	268
Channel 1544	276
Channel 1545	242
Channel 1546	234
Channel 1547	233
Channel 1548	233
Channel 1549	262
Channel 1550	238
Channel 1551	209
Channel 1552	235
Channel 1553	204
Channel 1554	190
Channel 1555	200
Channel 1556	206
Channel 1557	198
Channel 1558	160
Channel 1559	136
Channel 1560	186
Channel 1561	152
Channel 1562	150
Channel 1563	115
Channel 1564	153
Channel 1565	109
Channel 1566	119
Channel 1567	150
Channel 1568	111
Channel 1569	111
Channel 1570	104
Channel 1571	128
Channel 1572	128
Channel 1573	101
Channel 1574	112
Channel 1575	127
Channel 1576	111
Channel 1577	120
Channel 1578	122
Channel 1579	155
Channel 1580	174
Channel 1581	192
Channel 1582	199
Channel 1583	192
Channel 1584	216
Channel 1585	257
Channel 1586	283
Channel 1587	285
Channel 1588	332
Channel 1589	322
Channel 1590	318
Channel 1591	336
Channel 1592	314
Channel 1593	388
Channel 1594	360
Channel 1595	305
Channel 1596	291
Channel 1597	290
Channel 1598	290
Channel 1599	248
Channel 1600	224
Channel 1601	206
Channel 1602	186
Channel 1603	171
Channel 1604	148
Channel 1605	122
Channel 1606	113
Channel 1607	105
Channel 1608	84
Channel 1609	84
Channel 1610	73
Channel 1611	61
Channel 1612	74
Channel 1613	81
Channel 1614	81
Channel 1615	80
Channel 1616	65
Channel 1617	72
Channel 1618	66
Channel 1619	76
Channel 1620	67
Channel 1621	72
Channel 1622	78
Channel 1623	62
Channel 1624	51
Channel 1625	56
Channel 1626	63
Channel 1627	54
Channel 1628	53
Channel 1629	59
Channel 1630	45
Channel 1631	36
Channel 1632	35
Channel 1633	24
Channel 1634	35
Channel 1635	33
Channel 1636	32
Channel 1637	23
Channel 1638	19
Channel 1639	9
Channel 1640	18
Channel 1641	14
Channel 1642	19
Channel 1643	14
Channel 1644	10
Channel 1645	19
Channel 1646	15
Channel 1647	19
Channel 1648	17
Channel 1649	7
Channel 1650	14
Channel 1651	12
Channel 1652	17
Channel 1653	10
Channel 1654	13
Channel 1655	13
Channel 1656	19
Channel 1657	13
Channel 1658	20
Channel 1659	10
Channel 1660	8
Channel 1661	20
Channel 1662	11
Channel 1663	17
Channel 1664	18
Channel 1665	16
Channel 1666	15
Channel 1667	16
Channel 1668	14
Channel 1669	14
Channel 1670	18
Channel 1671	17
Channel 1672	11
Channel 1673	10
Channel 1674	24
Channel 1675	15
Channel 1676	12
Channel 1677	27
Channel 1678	28
Channel 1679	21
Channel 1680	20
Channel 1681	31
Channel 1682	25
Channel 1683	29
Channel 1684	44
Channel 1685	48
Channel 1686	53
Channel 1687	55
Channel 1688	70
Channel 1689	77
Channel 1690	87
Channel 1691	114
Channel 1692	147
Channel 1693	189
Channel 1694	209
Channel 1695	249
Channel 1696	291
Channel 1697	360
Channel 1698	355
Channel 1699	421
Channel 1700	487
Channel 1701	505
Channel 1702	594
Channel 1703	662
Channel 1704	709
Channel 1705	725
Channel 1706	835
Channel 1707	834
Channel 1708	922
Channel 1709	941
Channel 1710	1000
Channel 1711	1091
Channel 1712	1080
Channel 1713	1131
Channel 1714	1075
Channel 1715	1116
Channel 1716	1144
Channel 1717	1082
Channel 1718	1037
Channel 1719	1072
Channel 1720	1076
Channel 1721	1004
Channel 1722	914
Channel 1723	820
Channel 1724	749
Channel 1725	724
Channel 1726	653
Channel 1727	575
Channel 1728	481
Channel 1729	420
Channel 1730	362
Channel 1731	294
Channel 1732	244
Channel 1733	205
Channel 1734	186
Channel 1735	144
Channel 1736	121
Channel 1737	76
Channel 1738	50
Channel 1739	61
Channel 1740	45
Channel 1741	39
Channel 1742	29
Channel 1743	22
Channel 1744	23
Channel 1745	20
Channel 1746	15
Channel 1747	19
Channel 1748	14
Channel 1749	13
Channel 1750	6
Channel 1751	9
Channel 1752	14
Channel 1753	11
Channel 1754	12
Channel 1755	13
Channel 1756	16
Channel 1757	17
Channel 1758	16
Channel 1759	4
Channel 1760	11
Channel 1761	13
Channel 1762	14
Channel 1763	12
Channel 1764	14
Channel 1765	12
Channel 1766	16
Channel 1767	14
Channel 1768	15
Channel 1769	10
Channel 1770	11
Channel 1771	9
Channel 1772	0
Channel 1773	15
Channel 1774	15
Channel 1775	7
Channel 1776	13
Channel 1777	17
Channel 1778	13
Channel 1779	16
Channel 1780	14
Channel 1781	10
Channel 1782	8
Channel 1783	14
Channel 1784	15
Channel 1785	8
Channel 1786	18
Channel 1787	18
Channel 1788	7
Channel 1789	13
Channel 1790	6
Channel 1791	10
Channel 1792	13
Channel 1793	13
Channel 1794	10
Channel 1795	17
Channel 1796	9
Channel 1797	10
Channel 1798	10
Channel 1799	17
Channel 1800	6
Channel 1801	14
Channel 1802	14
Channel 1803	12
Channel 1804	10
Channel 1805	6
Channel 1806	8
Channel 1807	13
Channel 1808	12
Channel 1809	10
Channel 1810	11
Channel 1811	9
Channel 1812	8
Channel 1813	15
Channel 1814	8
Channel 1815	13
Channel 1816	13
Channel 1817	6
Channel 1818	5
Channel 1819	6
Channel 1820	9
Channel 1821	14
Channel 1822	12
Channel 1823	11
Channel 1824	9
Channel 1825	10
Channel 1826	15
Channel 1827	5
Channel 1828	12
Channel 1829	6
Channel 1830	13
Channel 1831	8
Channel 1832	5
Channel 1833	9
Channel 1834	12
Channel 1835	8
Channel 1836	7
Channel 1837	16
Channel 1838	12
Channel 1839	13
Channel 1840	6
Channel 1841	10
Channel 1842	10
Channel 1843	13
Channel 1844	12
Channel 1845	11
Channel 1846	14
Channel 1847	13
Channel 1848	11
Channel 1849	10
Channel 1850	13
Channel 1851	12
Channel 1852	12
Channel 1853	14
Channel 1854	17
Channel 1855	13
Channel 1856	7
Channel 1857	8
Channel 1858	11
Channel 1859	15
Channel 1860	12
Channel 1861	8
Channel 1862	18
Channel 1863	16
Channel 1864	20
Channel 1865	10
Channel 1866	17
Channel 1867	16
Channel 1868	16
Channel 1869	13
Channel 1870	9
Channel 1871	11
Channel 1872	16
Channel 1873	16
Channel 1874	18
Channel 1875	17
Channel 1876	19
Channel 1877	10
Channel 1878	13
Channel 1879	14
Channel 1880	16
Channel 1881	21
Channel 1882	15
Channel 1883	17
Channel 1884	21
Channel 1885	11
Channel 1886	16
Channel 1887	20
Channel 1888	11
Channel 1889	15
Channel 1890	19
Channel 1891	15
Channel 1892	10
Channel 1893	10
Channel 1894	14
Channel 1895	11
Channel 1896	17
Channel 1897	18
Channel 1898	17
Channel 1899	7
Channel 1900	14
Channel 1901	18
Channel 1902	23
Channel 1903	27
Channel 1904	29
Channel 1905	19
Channel 1906	23
Channel 1907	24
Channel 1908	34
Channel 1909	50
Channel 1910	59
Channel 1911	55
Channel 1912	63
Channel 1913	75
Channel 1914	69
Channel 1915	110
Channel 1916	114
Channel 1917	161
Channel 1918	173
Channel 1919	174
Channel 1920	210
Channel 1921	237
Channel 1922	251
Channel 1923	259
Channel 1924	278
Channel 1925	293
Channel 1926	298
Channel 1927	309
Channel 1928	306
Channel 1929	329
Channel 1930	276
Channel 1931	317
Channel 1932	296
Channel 1933	268
Channel 1934	227
Channel 1935	234
Channel 1936	210
Channel 1937	194
Channel 1938	162
Channel 1939	145
Channel 1940	138
Channel 1941	111
Channel 1942	109
Channel 1943	89
Channel 1944	85
Channel 1945	60
Channel 1946	55
Channel 1947	46
Channel 1948	42
Channel 1949	37
Channel 1950	39
Channel 1951	27
Channel 1952	42
Channel 1953	27
Channel 1954	23
Channel 1955	40
Channel 1956	44
Channel 1957	44
Channel 1958	47
Channel 1959	46
Channel 1960	50
Channel 1961	61
Channel 1962	37
Channel 1963	62
Channel 1964	54
Channel 1965	52
Channel 1966	53
Channel 1967	46
Channel 1968	58
Channel 1969	60
Channel 1970	64
Channel 1971	57
Channel 1972	52
Channel 1973	40
Channel 1974	40
Channel 1975	37
Channel 1976	35
Channel 1977	18
Channel 1978	25
Channel 1979	16
Channel 1980	18
Channel 1981	24
Channel 1982	17
Channel 1983	8
Channel 1984	13
Channel 1985	12
Channel 1986	11
Channel 1987	8
Channel 1988	8
Channel 1989	4
Channel 1990	8
Channel 1991	8
Channel 1992	10
Channel 1993	8
Channel 1994	4
[truncated: 2,102 more rows]
