# Supplementary material for: A dataset of 112 ligands for the preconcentration of mercury, uranium, lanthanum and other pollutants and heavy metals in water
Source: Data Brief. 2020 Feb 4;29:105236. doi: 10.1016/j.dib.2020.105236 (PMC7033335; doi:10.1016/j.dib.2020.105236)
Supplement: Multimedia component 110_citric acid [file mmc110.txt]

Kalib 1	-0.354346
Kalib 2	0.012554
Kalib 3	0.001788
Kalib 4	0.000419
Kalib Square	0.000000
Kalib Fano	0.010361
Channel 1	0
Channel 2	0
Channel 3	0
Channel 4	0
Channel 5	0
Channel 6	0
Channel 7	0
Channel 8	0
Channel 9	0
Channel 10	0
Channel 11	0
Channel 12	1
Channel 13	2
Channel 14	10
Channel 15	82
Channel 16	342
Channel 17	1190
Channel 18	3630
Channel 19	10155
Channel 20	24843
Channel 21	56214
Channel 22	112503
Channel 23	204179
Channel 24	329366
Channel 25	475551
Channel 26	622530
Channel 27	733562
Channel 28	774343
Channel 29	732527
Channel 30	625985
Channel 31	480256
Channel 32	326742
Channel 33	201260
Channel 34	112419
Channel 35	55644
Channel 36	24527
Channel 37	9902
Channel 38	3548
Channel 39	1102
Channel 40	298
Channel 41	81
Channel 42	23
Channel 43	14
Channel 44	8
Channel 45	6
Channel 46	8
Channel 47	6
Channel 48	5
Channel 49	9
Channel 50	3
Channel 51	10
Channel 52	6
Channel 53	5
Channel 54	7
Channel 55	6
Channel 56	3
Channel 57	2
Channel 58	4
Channel 59	4
Channel 60	5
Channel 61	0
Channel 62	5
Channel 63	1
Channel 64	3
Channel 65	2
Channel 66	1
Channel 67	3
Channel 68	2
Channel 69	2
Channel 70	0
Channel 71	1
Channel 72	0
Channel 73	1
Channel 74	5
Channel 75	2
Channel 76	1
Channel 77	0
Channel 78	37
Channel 79	67
Channel 80	62
Channel 81	61
Channel 82	70
Channel 83	64
Channel 84	55
Channel 85	56
Channel 86	55
Channel 87	59
Channel 88	44
Channel 89	52
Channel 90	60
Channel 91	52
Channel 92	59
Channel 93	47
Channel 94	66
Channel 95	54
Channel 96	43
Channel 97	56
Channel 98	50
Channel 99	54
Channel 100	50
Channel 101	61
Channel 102	52
Channel 103	49
Channel 104	46
Channel 105	45
Channel 106	54
Channel 107	57
Channel 108	51
Channel 109	55
Channel 110	66
Channel 111	66
Channel 112	41
Channel 113	42
Channel 114	41
Channel 115	53
Channel 116	54
Channel 117	54
Channel 118	49
Channel 119	49
Channel 120	47
Channel 121	43
Channel 122	46
Channel 123	51
Channel 124	65
Channel 125	58
Channel 126	70
Channel 127	53
Channel 128	58
Channel 129	65
Channel 130	49
Channel 131	48
Channel 132	31
Channel 133	45
Channel 134	34
Channel 135	38
Channel 136	35
Channel 137	35
Channel 138	39
Channel 139	36
Channel 140	41
Channel 141	29
Channel 142	46
Channel 143	36
Channel 144	32
Channel 145	36
Channel 146	30
Channel 147	31
Channel 148	25
Channel 149	23
Channel 150	29
Channel 151	36
Channel 152	34
Channel 153	40
Channel 154	35
Channel 155	26
Channel 156	33
Channel 157	31
Channel 158	29
Channel 159	30
Channel 160	29
Channel 161	31
Channel 162	34
Channel 163	35
Channel 164	30
Channel 165	30
Channel 166	30
Channel 167	33
Channel 168	30
Channel 169	27
Channel 170	36
Channel 171	22
Channel 172	22
Channel 173	25
Channel 174	35
Channel 175	26
Channel 176	30
Channel 177	39
Channel 178	34
Channel 179	21
Channel 180	19
Channel 181	30
Channel 182	31
Channel 183	35
Channel 184	31
Channel 185	33
Channel 186	41
Channel 187	40
Channel 188	25
Channel 189	35
Channel 190	32
Channel 191	22
Channel 192	26
Channel 193	39
Channel 194	37
Channel 195	33
Channel 196	32
Channel 197	22
Channel 198	32
Channel 199	31
Channel 200	26
Channel 201	25
Channel 202	24
Channel 203	34
Channel 204	31
Channel 205	32
Channel 206	41
Channel 207	33
Channel 208	59
Channel 209	47
Channel 210	52
Channel 211	55
Channel 212	63
Channel 213	62
Channel 214	62
Channel 215	70
Channel 216	51
Channel 217	60
Channel 218	64
Channel 219	53
Channel 220	66
Channel 221	58
Channel 222	47
Channel 223	55
Channel 224	48
Channel 225	39
Channel 226	47
Channel 227	39
Channel 228	38
Channel 229	46
Channel 230	33
Channel 231	37
Channel 232	43
Channel 233	29
Channel 234	29
Channel 235	31
Channel 236	29
Channel 237	29
Channel 238	31
Channel 239	34
Channel 240	36
Channel 241	29
Channel 242	33
Channel 243	41
Channel 244	35
Channel 245	44
Channel 246	44
Channel 247	51
Channel 248	84
Channel 249	86
Channel 250	102
Channel 251	128
Channel 252	167
Channel 253	173
Channel 254	223
Channel 255	278
Channel 256	297
Channel 257	368
Channel 258	440
Channel 259	611
Channel 260	733
Channel 261	823
Channel 262	1018
Channel 263	1106
Channel 264	1225
Channel 265	1248
Channel 266	1158
Channel 267	1050
Channel 268	940
Channel 269	727
Channel 270	614
Channel 271	485
Channel 272	359
Channel 273	255
Channel 274	195
Channel 275	157
Channel 276	114
Channel 277	98
Channel 278	123
Channel 279	122
Channel 280	132
Channel 281	150
Channel 282	179
Channel 283	147
Channel 284	153
Channel 285	137
Channel 286	119
Channel 287	118
Channel 288	92
Channel 289	71
Channel 290	49
Channel 291	53
Channel 292	39
Channel 293	28
Channel 294	25
Channel 295	24
Channel 296	20
Channel 297	16
Channel 298	14
Channel 299	19
Channel 300	19
Channel 301	24
Channel 302	15
Channel 303	20
Channel 304	20
Channel 305	16
Channel 306	18
Channel 307	19
Channel 308	20
Channel 309	16
Channel 310	20
Channel 311	23
Channel 312	22
Channel 313	30
Channel 314	34
Channel 315	58
Channel 316	61
Channel 317	73
Channel 318	100
Channel 319	110
Channel 320	149
Channel 321	152
Channel 322	171
Channel 323	165
Channel 324	185
Channel 325	172
Channel 326	162
Channel 327	125
Channel 328	105
Channel 329	89
Channel 330	57
Channel 331	40
Channel 332	30
Channel 333	24
Channel 334	22
Channel 335	13
Channel 336	25
Channel 337	20
Channel 338	17
Channel 339	20
Channel 340	23
Channel 341	24
Channel 342	25
Channel 343	20
Channel 344	27
Channel 345	23
Channel 346	32
Channel 347	33
Channel 348	27
Channel 349	35
Channel 350	28
Channel 351	41
Channel 352	28
Channel 353	39
Channel 354	30
Channel 355	21
Channel 356	20
Channel 357	14
Channel 358	17
Channel 359	21
Channel 360	13
Channel 361	13
Channel 362	12
Channel 363	10
Channel 364	11
Channel 365	10
Channel 366	9
Channel 367	14
Channel 368	10
Channel 369	9
Channel 370	14
Channel 371	14
Channel 372	13
Channel 373	12
Channel 374	9
Channel 375	13
Channel 376	13
Channel 377	17
Channel 378	13
Channel 379	14
Channel 380	10
Channel 381	22
Channel 382	14
Channel 383	7
Channel 384	9
Channel 385	12
Channel 386	9
Channel 387	18
Channel 388	17
Channel 389	17
Channel 390	12
Channel 391	9
Channel 392	13
Channel 393	13
Channel 394	18
Channel 395	12
Channel 396	12
Channel 397	17
Channel 398	11
Channel 399	12
Channel 400	13
Channel 401	16
Channel 402	16
Channel 403	10
Channel 404	4
Channel 405	8
Channel 406	10
Channel 407	9
Channel 408	10
Channel 409	11
Channel 410	11
Channel 411	18
Channel 412	11
Channel 413	8
Channel 414	13
Channel 415	11
Channel 416	8
Channel 417	15
Channel 418	12
Channel 419	19
Channel 420	15
Channel 421	11
Channel 422	11
Channel 423	7
Channel 424	8
Channel 425	11
Channel 426	12
Channel 427	7
Channel 428	11
Channel 429	10
Channel 430	12
Channel 431	5
Channel 432	10
Channel 433	10
Channel 434	13
Channel 435	9
Channel 436	15
Channel 437	13
Channel 438	9
Channel 439	12
Channel 440	7
Channel 441	9
Channel 442	8
Channel 443	16
Channel 444	13
Channel 445	13
Channel 446	8
Channel 447	25
Channel 448	16
Channel 449	25
Channel 450	13
Channel 451	26
Channel 452	30
Channel 453	30
Channel 454	42
Channel 455	48
Channel 456	50
Channel 457	55
Channel 458	78
Channel 459	79
Channel 460	71
Channel 461	89
Channel 462	80
Channel 463	54
Channel 464	63
Channel 465	63
Channel 466	47
Channel 467	47
Channel 468	27
Channel 469	29
Channel 470	13
Channel 471	19
Channel 472	15
Channel 473	11
Channel 474	11
Channel 475	14
Channel 476	11
Channel 477	9
Channel 478	12
Channel 479	11
Channel 480	11
Channel 481	7
Channel 482	9
Channel 483	7
Channel 484	9
Channel 485	17
Channel 486	10
Channel 487	10
Channel 488	19
Channel 489	18
Channel 490	13
Channel 491	11
Channel 492	10
Channel 493	15
Channel 494	17
Channel 495	31
Channel 496	19
Channel 497	26
Channel 498	26
Channel 499	25
Channel 500	21
Channel 501	38
Channel 502	35
Channel 503	30
Channel 504	18
Channel 505	23
Channel 506	20
Channel 507	27
Channel 508	27
Channel 509	17
Channel 510	23
Channel 511	23
Channel 512	21
Channel 513	16
Channel 514	16
Channel 515	14
Channel 516	14
Channel 517	19
Channel 518	16
Channel 519	12
Channel 520	18
Channel 521	12
Channel 522	21
Channel 523	29
Channel 524	26
Channel 525	33
Channel 526	39
Channel 527	32
Channel 528	50
Channel 529	79
Channel 530	75
Channel 531	77
Channel 532	136
Channel 533	165
Channel 534	169
Channel 535	210
Channel 536	251
Channel 537	302
Channel 538	292
Channel 539	312
Channel 540	314
Channel 541	291
Channel 542	282
Channel 543	251
Channel 544	216
Channel 545	194
Channel 546	122
Channel 547	116
Channel 548	82
Channel 549	62
Channel 550	50
Channel 551	42
Channel 552	25
Channel 553	19
Channel 554	15
Channel 555	17
Channel 556	19
Channel 557	13
Channel 558	11
Channel 559	14
Channel 560	11
Channel 561	9
Channel 562	11
Channel 563	10
Channel 564	15
Channel 565	5
Channel 566	12
Channel 567	12
Channel 568	10
Channel 569	12
Channel 570	6
Channel 571	16
Channel 572	6
Channel 573	7
Channel 574	11
Channel 575	12
Channel 576	13
Channel 577	20
Channel 578	18
Channel 579	18
Channel 580	20
Channel 581	31
Channel 582	31
Channel 583	34
Channel 584	45
Channel 585	37
Channel 586	46
Channel 587	56
Channel 588	55
Channel 589	63
Channel 590	60
Channel 591	52
Channel 592	60
Channel 593	75
Channel 594	66
Channel 595	45
Channel 596	49
Channel 597	28
Channel 598	38
Channel 599	29
Channel 600	27
Channel 601	20
Channel 602	17
Channel 603	27
Channel 604	32
Channel 605	10
Channel 606	22
Channel 607	17
Channel 608	18
Channel 609	22
Channel 610	23
Channel 611	23
Channel 612	26
Channel 613	30
Channel 614	42
Channel 615	50
Channel 616	66
Channel 617	80
Channel 618	84
Channel 619	120
Channel 620	147
Channel 621	151
Channel 622	146
Channel 623	216
Channel 624	202
Channel 625	187
Channel 626	200
Channel 627	200
Channel 628	158
Channel 629	167
Channel 630	166
Channel 631	108
Channel 632	84
Channel 633	83
Channel 634	54
Channel 635	58
Channel 636	39
Channel 637	33
Channel 638	19
Channel 639	25
Channel 640	24
Channel 641	14
Channel 642	13
Channel 643	12
Channel 644	11
Channel 645	8
Channel 646	12
Channel 647	8
Channel 648	14
Channel 649	11
Channel 650	12
Channel 651	9
Channel 652	20
Channel 653	16
Channel 654	15
Channel 655	12
Channel 656	10
Channel 657	10
Channel 658	14
Channel 659	16
Channel 660	14
Channel 661	19
Channel 662	18
Channel 663	22
Channel 664	27
Channel 665	21
Channel 666	28
Channel 667	27
Channel 668	23
Channel 669	27
Channel 670	29
Channel 671	26
Channel 672	20
Channel 673	32
Channel 674	26
Channel 675	39
Channel 676	28
Channel 677	20
Channel 678	35
Channel 679	29
Channel 680	34
Channel 681	27
Channel 682	44
Channel 683	40
Channel 684	41
Channel 685	56
Channel 686	46
Channel 687	56
Channel 688	54
Channel 689	49
Channel 690	35
Channel 691	51
Channel 692	53
Channel 693	37
Channel 694	46
Channel 695	36
Channel 696	25
Channel 697	28
Channel 698	20
Channel 699	27
Channel 700	27
Channel 701	12
Channel 702	20
Channel 703	22
Channel 704	18
Channel 705	17
Channel 706	22
Channel 707	23
Channel 708	22
Channel 709	26
Channel 710	43
Channel 711	45
Channel 712	33
Channel 713	37
Channel 714	50
Channel 715	45
Channel 716	55
Channel 717	75
Channel 718	59
Channel 719	64
Channel 720	63
Channel 721	47
Channel 722	47
Channel 723	29
Channel 724	34
Channel 725	28
Channel 726	26
Channel 727	20
Channel 728	21
Channel 729	19
Channel 730	18
Channel 731	17
Channel 732	21
Channel 733	12
Channel 734	16
Channel 735	16
Channel 736	12
Channel 737	18
Channel 738	22
Channel 739	7
Channel 740	11
Channel 741	11
Channel 742	14
Channel 743	21
Channel 744	14
Channel 745	20
Channel 746	12
Channel 747	12
Channel 748	8
Channel 749	13
Channel 750	14
Channel 751	14
Channel 752	9
Channel 753	14
Channel 754	13
Channel 755	12
Channel 756	10
Channel 757	13
Channel 758	17
Channel 759	10
Channel 760	15
Channel 761	13
Channel 762	17
Channel 763	13
Channel 764	24
Channel 765	11
Channel 766	16
Channel 767	15
Channel 768	18
Channel 769	20
Channel 770	19
Channel 771	22
Channel 772	17
Channel 773	12
Channel 774	16
Channel 775	9
Channel 776	14
Channel 777	15
Channel 778	28
Channel 779	18
Channel 780	12
Channel 781	15
Channel 782	17
Channel 783	20
Channel 784	22
Channel 785	20
Channel 786	19
Channel 787	16
Channel 788	25
Channel 789	15
Channel 790	18
Channel 791	19
Channel 792	15
Channel 793	24
Channel 794	19
Channel 795	19
Channel 796	21
Channel 797	26
Channel 798	27
Channel 799	23
Channel 800	17
Channel 801	23
Channel 802	29
Channel 803	13
Channel 804	19
Channel 805	27
Channel 806	17
Channel 807	17
Channel 808	26
Channel 809	21
Channel 810	23
Channel 811	14
Channel 812	22
Channel 813	16
Channel 814	13
Channel 815	18
Channel 816	12
Channel 817	11
Channel 818	15
Channel 819	15
Channel 820	16
Channel 821	10
Channel 822	18
Channel 823	15
Channel 824	11
Channel 825	17
Channel 826	19
Channel 827	15
Channel 828	11
Channel 829	10
Channel 830	14
Channel 831	17
Channel 832	15
Channel 833	21
Channel 834	18
Channel 835	18
Channel 836	18
Channel 837	15
Channel 838	16
Channel 839	14
Channel 840	14
Channel 841	15
Channel 842	18
Channel 843	16
Channel 844	16
Channel 845	18
Channel 846	12
Channel 847	17
Channel 848	18
Channel 849	20
Channel 850	19
Channel 851	17
Channel 852	15
Channel 853	15
Channel 854	19
Channel 855	13
Channel 856	21
Channel 857	18
Channel 858	18
Channel 859	17
Channel 860	12
Channel 861	18
Channel 862	16
Channel 863	15
Channel 864	14
Channel 865	18
Channel 866	18
Channel 867	18
Channel 868	12
Channel 869	15
Channel 870	21
Channel 871	15
Channel 872	11
Channel 873	21
Channel 874	22
Channel 875	17
Channel 876	21
Channel 877	17
Channel 878	11
Channel 879	21
Channel 880	15
Channel 881	19
Channel 882	18
Channel 883	17
Channel 884	24
Channel 885	18
Channel 886	26
Channel 887	19
Channel 888	13
Channel 889	12
Channel 890	12
Channel 891	20
Channel 892	11
Channel 893	10
Channel 894	17
Channel 895	14
Channel 896	16
Channel 897	19
Channel 898	17
Channel 899	13
Channel 900	25
Channel 901	15
Channel 902	16
Channel 903	16
Channel 904	18
Channel 905	18
Channel 906	11
Channel 907	24
Channel 908	11
Channel 909	19
Channel 910	20
Channel 911	13
Channel 912	23
Channel 913	19
Channel 914	17
Channel 915	6
Channel 916	15
Channel 917	19
Channel 918	18
Channel 919	27
Channel 920	15
Channel 921	30
Channel 922	19
Channel 923	18
Channel 924	17
Channel 925	22
Channel 926	18
Channel 927	23
Channel 928	19
Channel 929	20
Channel 930	17
Channel 931	17
Channel 932	11
Channel 933	18
Channel 934	14
Channel 935	24
Channel 936	24
Channel 937	16
Channel 938	26
Channel 939	22
Channel 940	26
Channel 941	30
Channel 942	22
Channel 943	20
Channel 944	20
Channel 945	24
Channel 946	26
Channel 947	30
Channel 948	16
Channel 949	34
Channel 950	21
Channel 951	28
Channel 952	26
Channel 953	21
Channel 954	21
Channel 955	14
Channel 956	23
Channel 957	21
Channel 958	24
Channel 959	16
Channel 960	21
Channel 961	21
Channel 962	24
Channel 963	21
Channel 964	15
Channel 965	22
Channel 966	24
Channel 967	24
Channel 968	14
Channel 969	17
Channel 970	32
Channel 971	24
Channel 972	23
Channel 973	22
Channel 974	18
Channel 975	25
Channel 976	31
Channel 977	16
Channel 978	23
Channel 979	23
Channel 980	27
Channel 981	32
Channel 982	32
Channel 983	34
Channel 984	25
Channel 985	15
Channel 986	28
Channel 987	29
Channel 988	22
Channel 989	21
Channel 990	22
Channel 991	20
Channel 992	28
Channel 993	18
Channel 994	14
Channel 995	24
Channel 996	23
Channel 997	24
Channel 998	13
Channel 999	32
Channel 1000	21
Channel 1001	20
Channel 1002	15
Channel 1003	16
Channel 1004	15
Channel 1005	23
Channel 1006	13
Channel 1007	18
Channel 1008	22
Channel 1009	15
Channel 1010	25
Channel 1011	31
Channel 1012	16
Channel 1013	26
Channel 1014	24
Channel 1015	30
Channel 1016	25
Channel 1017	18
Channel 1018	13
Channel 1019	12
Channel 1020	16
Channel 1021	21
Channel 1022	25
Channel 1023	19
Channel 1024	23
Channel 1025	22
Channel 1026	30
Channel 1027	30
Channel 1028	29
Channel 1029	20
Channel 1030	30
Channel 1031	38
Channel 1032	31
Channel 1033	30
Channel 1034	25
Channel 1035	29
Channel 1036	28
Channel 1037	31
Channel 1038	22
Channel 1039	25
Channel 1040	30
Channel 1041	26
Channel 1042	27
Channel 1043	24
Channel 1044	29
Channel 1045	18
Channel 1046	29
Channel 1047	26
Channel 1048	23
Channel 1049	25
Channel 1050	21
Channel 1051	18
Channel 1052	24
Channel 1053	33
Channel 1054	16
Channel 1055	15
Channel 1056	22
Channel 1057	33
Channel 1058	31
Channel 1059	22
Channel 1060	23
Channel 1061	15
Channel 1062	26
Channel 1063	19
Channel 1064	27
Channel 1065	24
Channel 1066	23
Channel 1067	21
Channel 1068	25
Channel 1069	24
Channel 1070	12
Channel 1071	24
Channel 1072	21
Channel 1073	19
Channel 1074	21
Channel 1075	30
Channel 1076	33
Channel 1077	23
Channel 1078	32
Channel 1079	25
Channel 1080	31
Channel 1081	28
Channel 1082	27
Channel 1083	11
Channel 1084	25
Channel 1085	29
Channel 1086	24
Channel 1087	21
Channel 1088	17
Channel 1089	29
Channel 1090	25
Channel 1091	25
Channel 1092	32
Channel 1093	29
Channel 1094	15
Channel 1095	26
Channel 1096	32
Channel 1097	29
Channel 1098	30
Channel 1099	31
Channel 1100	21
Channel 1101	31
Channel 1102	26
Channel 1103	19
Channel 1104	26
Channel 1105	32
Channel 1106	30
Channel 1107	28
Channel 1108	17
Channel 1109	36
Channel 1110	33
Channel 1111	31
Channel 1112	23
Channel 1113	23
Channel 1114	35
Channel 1115	27
Channel 1116	34
Channel 1117	24
Channel 1118	27
Channel 1119	29
Channel 1120	35
Channel 1121	23
Channel 1122	28
Channel 1123	44
Channel 1124	27
Channel 1125	33
Channel 1126	34
Channel 1127	36
Channel 1128	29
Channel 1129	34
Channel 1130	37
Channel 1131	36
Channel 1132	32
Channel 1133	30
Channel 1134	46
Channel 1135	35
Channel 1136	35
Channel 1137	34
Channel 1138	36
Channel 1139	33
Channel 1140	36
Channel 1141	23
Channel 1142	37
Channel 1143	38
Channel 1144	38
Channel 1145	30
Channel 1146	39
Channel 1147	29
Channel 1148	42
Channel 1149	40
Channel 1150	27
Channel 1151	41
Channel 1152	45
Channel 1153	31
Channel 1154	42
Channel 1155	42
Channel 1156	33
Channel 1157	47
Channel 1158	44
Channel 1159	37
Channel 1160	39
Channel 1161	44
Channel 1162	42
Channel 1163	44
Channel 1164	42
Channel 1165	40
Channel 1166	39
Channel 1167	42
Channel 1168	50
Channel 1169	52
Channel 1170	49
Channel 1171	45
Channel 1172	59
Channel 1173	45
Channel 1174	62
Channel 1175	42
Channel 1176	47
Channel 1177	69
Channel 1178	40
Channel 1179	68
Channel 1180	40
Channel 1181	42
Channel 1182	83
Channel 1183	53
Channel 1184	84
Channel 1185	63
Channel 1186	66
Channel 1187	68
Channel 1188	55
Channel 1189	66
Channel 1190	66
Channel 1191	77
Channel 1192	54
Channel 1193	73
Channel 1194	57
Channel 1195	87
Channel 1196	60
Channel 1197	82
Channel 1198	65
Channel 1199	71
Channel 1200	84
Channel 1201	77
Channel 1202	73
Channel 1203	76
Channel 1204	86
Channel 1205	93
Channel 1206	77
Channel 1207	98
Channel 1208	79
Channel 1209	106
Channel 1210	97
Channel 1211	83
Channel 1212	92
Channel 1213	99
Channel 1214	108
Channel 1215	120
Channel 1216	113
Channel 1217	103
Channel 1218	121
Channel 1219	122
Channel 1220	124
Channel 1221	104
Channel 1222	123
Channel 1223	129
Channel 1224	159
Channel 1225	123
Channel 1226	144
Channel 1227	152
Channel 1228	164
Channel 1229	151
Channel 1230	152
Channel 1231	174
Channel 1232	175
Channel 1233	188
Channel 1234	159
Channel 1235	187
Channel 1236	171
Channel 1237	204
Channel 1238	189
Channel 1239	195
Channel 1240	191
Channel 1241	206
Channel 1242	190
Channel 1243	232
Channel 1244	191
Channel 1245	248
Channel 1246	241
Channel 1247	223
Channel 1248	235
Channel 1249	221
Channel 1250	255
Channel 1251	284
Channel 1252	311
Channel 1253	295
Channel 1254	283
Channel 1255	324
Channel 1256	303
Channel 1257	342
Channel 1258	377
Channel 1259	374
Channel 1260	381
Channel 1261	381
Channel 1262	387
Channel 1263	423
Channel 1264	413
Channel 1265	446
Channel 1266	492
Channel 1267	482
Channel 1268	459
Channel 1269	474
Channel 1270	513
Channel 1271	483
Channel 1272	486
Channel 1273	513
Channel 1274	527
Channel 1275	495
Channel 1276	545
Channel 1277	561
Channel 1278	571
Channel 1279	544
Channel 1280	578
Channel 1281	591
Channel 1282	608
Channel 1283	598
Channel 1284	602
Channel 1285	620
Channel 1286	597
Channel 1287	619
Channel 1288	609
Channel 1289	606
Channel 1290	672
Channel 1291	614
Channel 1292	649
Channel 1293	673
Channel 1294	665
Channel 1295	645
Channel 1296	605
Channel 1297	634
Channel 1298	649
Channel 1299	703
Channel 1300	741
Channel 1301	688
Channel 1302	761
Channel 1303	728
Channel 1304	733
Channel 1305	730
Channel 1306	768
Channel 1307	775
Channel 1308	833
Channel 1309	816
Channel 1310	789
Channel 1311	836
Channel 1312	908
Channel 1313	935
Channel 1314	986
Channel 1315	1063
Channel 1316	1049
Channel 1317	1102
Channel 1318	1190
Channel 1319	1189
Channel 1320	1217
Channel 1321	1267
Channel 1322	1387
Channel 1323	1391
Channel 1324	1504
Channel 1325	1537
Channel 1326	1601
Channel 1327	1734
Channel 1328	1692
Channel 1329	1766
Channel 1330	1808
Channel 1331	1781
Channel 1332	1964
Channel 1333	1995
Channel 1334	2036
Channel 1335	2154
Channel 1336	2131
Channel 1337	2082
Channel 1338	2112
Channel 1339	2143
Channel 1340	2126
Channel 1341	2188
Channel 1342	2163
Channel 1343	2197
Channel 1344	2249
Channel 1345	2223
Channel 1346	2301
Channel 1347	2267
Channel 1348	2273
Channel 1349	2353
Channel 1350	2328
Channel 1351	2212
Channel 1352	2241
Channel 1353	2104
Channel 1354	2147
Channel 1355	2132
Channel 1356	2141
Channel 1357	2159
Channel 1358	2113
Channel 1359	2140
Channel 1360	2117
Channel 1361	2114
Channel 1362	2052
Channel 1363	2065
Channel 1364	2170
Channel 1365	2018
Channel 1366	2142
Channel 1367	2086
Channel 1368	2015
Channel 1369	1934
Channel 1370	1943
Channel 1371	1938
Channel 1372	1985
Channel 1373	1934
Channel 1374	1829
Channel 1375	1805
Channel 1376	1790
Channel 1377	1686
Channel 1378	1680
Channel 1379	1641
Channel 1380	1670
Channel 1381	1483
Channel 1382	1470
Channel 1383	1426
Channel 1384	1355
Channel 1385	1334
Channel 1386	1273
Channel 1387	1238
Channel 1388	1157
Channel 1389	1179
Channel 1390	1050
Channel 1391	1011
Channel 1392	930
Channel 1393	882
Channel 1394	856
Channel 1395	745
Channel 1396	753
Channel 1397	702
Channel 1398	737
Channel 1399	637
Channel 1400	617
Channel 1401	587
Channel 1402	597
Channel 1403	626
Channel 1404	607
Channel 1405	617
Channel 1406	666
Channel 1407	710
Channel 1408	737
Channel 1409	772
Channel 1410	809
Channel 1411	940
Channel 1412	1029
Channel 1413	1047
Channel 1414	1124
Channel 1415	1187
Channel 1416	1301
Channel 1417	1273
Channel 1418	1337
Channel 1419	1420
Channel 1420	1383
Channel 1421	1376
Channel 1422	1441
Channel 1423	1375
Channel 1424	1313
Channel 1425	1290
Channel 1426	1166
Channel 1427	1151
Channel 1428	1065
Channel 1429	991
Channel 1430	873
Channel 1431	765
Channel 1432	710
Channel 1433	595
Channel 1434	546
Channel 1435	462
Channel 1436	400
Channel 1437	331
Channel 1438	296
Channel 1439	267
Channel 1440	238
Channel 1441	185
Channel 1442	191
Channel 1443	164
Channel 1444	155
Channel 1445	146
Channel 1446	154
Channel 1447	160
Channel 1448	154
Channel 1449	147
Channel 1450	139
Channel 1451	139
Channel 1452	159
Channel 1453	144
Channel 1454	153
Channel 1455	163
Channel 1456	131
Channel 1457	133
Channel 1458	148
Channel 1459	165
Channel 1460	187
Channel 1461	196
Channel 1462	183
Channel 1463	203
Channel 1464	166
Channel 1465	224
Channel 1466	210
Channel 1467	231
Channel 1468	229
Channel 1469	268
Channel 1470	219
Channel 1471	245
Channel 1472	259
Channel 1473	290
Channel 1474	261
Channel 1475	288
Channel 1476	267
Channel 1477	302
Channel 1478	307
Channel 1479	333
Channel 1480	323
Channel 1481	315
Channel 1482	360
Channel 1483	351
Channel 1484	331
Channel 1485	373
Channel 1486	361
Channel 1487	373
Channel 1488	384
Channel 1489	366
Channel 1490	377
Channel 1491	381
Channel 1492	344
Channel 1493	348
Channel 1494	362
Channel 1495	365
Channel 1496	378
Channel 1497	346
Channel 1498	392
Channel 1499	376
Channel 1500	369
Channel 1501	406
Channel 1502	377
Channel 1503	364
Channel 1504	361
Channel 1505	376
Channel 1506	364
Channel 1507	332
Channel 1508	340
Channel 1509	344
Channel 1510	350
Channel 1511	359
Channel 1512	334
Channel 1513	346
Channel 1514	357
Channel 1515	346
Channel 1516	349
Channel 1517	325
Channel 1518	333
Channel 1519	357
Channel 1520	385
Channel 1521	349
Channel 1522	312
Channel 1523	307
Channel 1524	307
Channel 1525	343
Channel 1526	319
Channel 1527	325
Channel 1528	359
Channel 1529	296
Channel 1530	316
Channel 1531	345
Channel 1532	303
Channel 1533	272
Channel 1534	299
Channel 1535	283
Channel 1536	263
Channel 1537	274
Channel 1538	308
Channel 1539	275
Channel 1540	295
Channel 1541	276
Channel 1542	280
Channel 1543	240
Channel 1544	231
Channel 1545	273
Channel 1546	225
Channel 1547	241
Channel 1548	237
Channel 1549	216
Channel 1550	223
Channel 1551	190
Channel 1552	196
Channel 1553	189
Channel 1554	182
Channel 1555	180
Channel 1556	165
Channel 1557	169
Channel 1558	175
Channel 1559	156
Channel 1560	156
Channel 1561	142
Channel 1562	137
Channel 1563	135
Channel 1564	129
Channel 1565	112
Channel 1566	116
Channel 1567	125
Channel 1568	117
Channel 1569	104
Channel 1570	103
Channel 1571	129
Channel 1572	115
Channel 1573	94
Channel 1574	124
Channel 1575	127
Channel 1576	120
Channel 1577	115
Channel 1578	121
Channel 1579	135
Channel 1580	143
Channel 1581	162
Channel 1582	181
Channel 1583	208
Channel 1584	229
Channel 1585	225
Channel 1586	267
Channel 1587	255
Channel 1588	282
Channel 1589	290
Channel 1590	320
Channel 1591	307
Channel 1592	328
Channel 1593	320
Channel 1594	322
Channel 1595	299
Channel 1596	312
Channel 1597	300
Channel 1598	270
Channel 1599	257
Channel 1600	225
Channel 1601	217
Channel 1602	201
Channel 1603	167
Channel 1604	130
Channel 1605	113
Channel 1606	106
Channel 1607	120
Channel 1608	97
Channel 1609	94
Channel 1610	73
Channel 1611	80
Channel 1612	62
Channel 1613	62
Channel 1614	72
Channel 1615	53
Channel 1616	74
Channel 1617	64
Channel 1618	80
Channel 1619	70
Channel 1620	61
Channel 1621	70
Channel 1622	77
Channel 1623	69
Channel 1624	56
Channel 1625	72
Channel 1626	65
Channel 1627	47
Channel 1628	43
Channel 1629	50
Channel 1630	38
Channel 1631	43
Channel 1632	43
Channel 1633	22
Channel 1634	31
Channel 1635	31
Channel 1636	24
Channel 1637	21
Channel 1638	28
Channel 1639	29
Channel 1640	24
Channel 1641	20
Channel 1642	14
Channel 1643	25
Channel 1644	13
Channel 1645	8
Channel 1646	14
Channel 1647	17
Channel 1648	11
Channel 1649	18
Channel 1650	14
Channel 1651	15
Channel 1652	10
Channel 1653	9
Channel 1654	15
Channel 1655	10
Channel 1656	17
Channel 1657	21
Channel 1658	18
Channel 1659	12
Channel 1660	24
Channel 1661	13
Channel 1662	15
Channel 1663	17
Channel 1664	18
Channel 1665	12
Channel 1666	22
Channel 1667	18
Channel 1668	14
Channel 1669	17
Channel 1670	17
Channel 1671	14
Channel 1672	25
Channel 1673	9
Channel 1674	24
Channel 1675	17
Channel 1676	18
Channel 1677	24
Channel 1678	22
Channel 1679	22
Channel 1680	31
Channel 1681	19
Channel 1682	26
Channel 1683	29
Channel 1684	30
Channel 1685	36
Channel 1686	38
Channel 1687	50
Channel 1688	51
Channel 1689	70
Channel 1690	93
Channel 1691	113
Channel 1692	134
Channel 1693	151
Channel 1694	208
Channel 1695	211
Channel 1696	273
Channel 1697	301
Channel 1698	364
Channel 1699	393
Channel 1700	453
Channel 1701	509
Channel 1702	558
Channel 1703	633
Channel 1704	696
Channel 1705	722
Channel 1706	764
Channel 1707	750
Channel 1708	918
Channel 1709	902
Channel 1710	990
Channel 1711	1031
Channel 1712	1094
Channel 1713	1113
Channel 1714	1077
Channel 1715	1131
Channel 1716	1136
Channel 1717	1118
Channel 1718	1096
Channel 1719	1069
Channel 1720	1090
Channel 1721	981
Channel 1722	910
Channel 1723	834
Channel 1724	815
Channel 1725	736
Channel 1726	640
Channel 1727	548
Channel 1728	508
Channel 1729	461
Channel 1730	382
Channel 1731	311
Channel 1732	284
Channel 1733	213
Channel 1734	186
Channel 1735	135
Channel 1736	111
Channel 1737	95
Channel 1738	86
Channel 1739	66
Channel 1740	46
Channel 1741	42
Channel 1742	29
Channel 1743	27
Channel 1744	19
Channel 1745	17
Channel 1746	17
Channel 1747	21
Channel 1748	11
Channel 1749	18
Channel 1750	11
Channel 1751	13
Channel 1752	14
Channel 1753	10
Channel 1754	8
Channel 1755	11
Channel 1756	19
Channel 1757	7
Channel 1758	13
Channel 1759	8
Channel 1760	14
Channel 1761	13
Channel 1762	10
Channel 1763	15
Channel 1764	11
Channel 1765	9
Channel 1766	12
Channel 1767	11
Channel 1768	12
Channel 1769	17
Channel 1770	18
Channel 1771	11
Channel 1772	9
Channel 1773	7
Channel 1774	12
Channel 1775	10
Channel 1776	8
Channel 1777	5
Channel 1778	15
Channel 1779	9
Channel 1780	22
Channel 1781	13
Channel 1782	14
Channel 1783	8
Channel 1784	13
Channel 1785	9
Channel 1786	7
Channel 1787	15
Channel 1788	13
Channel 1789	11
Channel 1790	15
Channel 1791	16
Channel 1792	14
Channel 1793	12
Channel 1794	6
Channel 1795	16
Channel 1796	7
Channel 1797	16
Channel 1798	5
Channel 1799	9
Channel 1800	6
Channel 1801	15
Channel 1802	6
Channel 1803	12
Channel 1804	10
Channel 1805	8
Channel 1806	10
Channel 1807	11
Channel 1808	11
Channel 1809	9
Channel 1810	7
Channel 1811	15
Channel 1812	16
Channel 1813	12
Channel 1814	11
Channel 1815	13
Channel 1816	16
Channel 1817	5
Channel 1818	7
Channel 1819	11
Channel 1820	13
Channel 1821	12
Channel 1822	9
Channel 1823	12
Channel 1824	9
Channel 1825	12
Channel 1826	5
Channel 1827	10
Channel 1828	15
Channel 1829	10
Channel 1830	12
Channel 1831	10
Channel 1832	9
Channel 1833	6
Channel 1834	8
Channel 1835	9
Channel 1836	16
Channel 1837	15
Channel 1838	14
Channel 1839	7
Channel 1840	7
Channel 1841	12
Channel 1842	10
Channel 1843	15
Channel 1844	10
Channel 1845	15
Channel 1846	6
Channel 1847	12
Channel 1848	10
Channel 1849	16
Channel 1850	9
Channel 1851	17
Channel 1852	17
Channel 1853	13
Channel 1854	14
Channel 1855	19
Channel 1856	11
Channel 1857	11
Channel 1858	17
Channel 1859	7
Channel 1860	10
Channel 1861	11
Channel 1862	9
Channel 1863	8
Channel 1864	20
Channel 1865	9
Channel 1866	13
Channel 1867	19
Channel 1868	9
Channel 1869	18
Channel 1870	6
Channel 1871	18
Channel 1872	13
Channel 1873	13
Channel 1874	12
Channel 1875	16
Channel 1876	11
Channel 1877	13
Channel 1878	14
Channel 1879	17
Channel 1880	13
Channel 1881	12
Channel 1882	13
Channel 1883	10
Channel 1884	18
Channel 1885	7
Channel 1886	14
Channel 1887	20
Channel 1888	13
Channel 1889	15
Channel 1890	16
Channel 1891	11
Channel 1892	14
Channel 1893	19
Channel 1894	10
Channel 1895	11
Channel 1896	17
Channel 1897	10
Channel 1898	18
Channel 1899	10
Channel 1900	17
Channel 1901	22
Channel 1902	25
Channel 1903	19
Channel 1904	21
Channel 1905	22
Channel 1906	28
Channel 1907	25
Channel 1908	44
Channel 1909	47
Channel 1910	48
Channel 1911	69
Channel 1912	45
Channel 1913	79
Channel 1914	96
Channel 1915	113
Channel 1916	118
Channel 1917	120
Channel 1918	166
Channel 1919	172
Channel 1920	200
Channel 1921	204
Channel 1922	238
Channel 1923	233
Channel 1924	281
Channel 1925	270
Channel 1926	306
Channel 1927	323
Channel 1928	295
Channel 1929	316
Channel 1930	289
Channel 1931	306
Channel 1932	312
Channel 1933	260
Channel 1934	247
Channel 1935	240
Channel 1936	228
Channel 1937	214
Channel 1938	180
Channel 1939	152
Channel 1940	138
Channel 1941	135
Channel 1942	121
Channel 1943	91
Channel 1944	94
Channel 1945	64
Channel 1946	73
Channel 1947	46
Channel 1948	44
Channel 1949	51
Channel 1950	35
Channel 1951	29
Channel 1952	38
Channel 1953	23
Channel 1954	37
Channel 1955	28
Channel 1956	39
Channel 1957	55
Channel 1958	38
Channel 1959	37
Channel 1960	37
Channel 1961	48
Channel 1962	50
Channel 1963	42
Channel 1964	53
Channel 1965	58
Channel 1966	73
Channel 1967	57
Channel 1968	52
Channel 1969	55
Channel 1970	49
Channel 1971	52
Channel 1972	43
Channel 1973	57
Channel 1974	43
Channel 1975	49
Channel 1976	40
Channel 1977	35
Channel 1978	32
Channel 1979	34
Channel 1980	20
Channel 1981	17
Channel 1982	7
Channel 1983	20
Channel 1984	13
Channel 1985	12
Channel 1986	10
Channel 1987	8
Channel 1988	6
Channel 1989	12
Channel 1990	9
Channel 1991	9
Channel 1992	8
Channel 1993	9
Channel 1994	6
[truncated: 2,102 more rows]
