# Supplementary material for: A dataset of 112 ligands for the preconcentration of mercury, uranium, lanthanum and other pollutants and heavy metals in water
Source: Data Brief. 2020 Feb 4;29:105236. doi: 10.1016/j.dib.2020.105236 (PMC7033335; doi:10.1016/j.dib.2020.105236)
Supplement: Multimedia component 111_Arsenazo III [file mmc111.txt]

0
0
0
0
0
0
0
0
0
0
0
0
3
27
81
319
1100
3496
9801
24504
55269
110668
202016
327674
475419
623664
737947
779132
737412
625310
477285
324448
197859
109574
53204
23240
9223
3192
1002
295
77
25
9
13
9
10
12
12
4
10
7
8
6
5
9
9
2
5
3
5
4
7
5
1
2
2
3
5
2
4
3
4
1
1
1
0
2
36
53
58
58
57
52
75
62
64
70
59
61
62
73
50
56
69
58
73
60
65
62
69
69
63
59
57
56
66
61
53
57
46
64
49
53
53
51
50
53
58
39
53
63
50
50
64
71
60
54
53
52
44
62
52
41
41
46
46
43
42
48
47
42
37
41
39
56
40
37
37
24
30
27
46
37
26
29
34
32
30
26
29
26
30
33
43
30
25
33
30
32
32
39
26
34
29
25
24
31
31
29
24
33
26
42
39
33
39
38
38
41
37
36
36
33
38
23
29
29
24
33
39
28
37
42
37
44
38
52
52
55
83
78
71
75
69
85
67
74
70
75
57
59
67
48
49
44
54
47
32
38
44
31
48
36
30
35
31
48
38
36
37
43
39
35
45
33
41
61
62
95
120
122
157
166
247
218
320
395
502
598
774
884
983
1144
1185
1219
1157
1071
863
741
581
405
330
210
161
119
103
116
114
116
160
141
174
170
167
135
110
114
93
70
62
40
38
23
30
17
24
25
18
27
22
23
21
15
17
22
19
17
13
15
22
28
32
37
52
64
80
131
133
139
170
210
246
261
237
193
196
152
103
102
70
48
35
31
35
23
20
27
21
18
35
18
19
30
26
23
32
43
39
44
35
34
40
26
30
25
24
25
16
24
13
15
11
12
13
13
15
14
18
8
16
16
10
16
16
13
9
10
11
6
9
13
17
6
8
10
17
23
13
16
11
10
11
16
18
12
15
18
18
12
26
9
19
18
14
12
15
13
10
14
20
16
12
17
12
9
6
11
13
12
12
15
10
8
17
23
9
15
12
13
17
19
15
12
11
17
14
17
11
12
11
13
17
9
10
9
16
18
17
16
22
22
33
34
48
45
55
73
69
78
81
84
59
68
61
76
35
45
35
25
18
15
15
10
11
9
11
13
6
12
7
12
15
14
12
18
14
13
17
14
18
21
21
19
19
24
26
19
29
28
35
28
21
34
32
24
25
24
26
23
23
27
19
19
10
15
12
15
18
13
14
16
18
23
31
35
30
38
68
88
83
119
156
185
206
248
301
310
325
336
345
302
299
255
218
181
139
119
68
70
51
35
25
23
16
9
15
14
11
13
12
15
15
11
15
8
13
18
9
20
9
15
22
19
24
19
18
20
29
20
31
21
25
32
42
40
53
54
69
61
72
69
70
57
48
60
56
53
48
34
26
32
29
12
20
14
14
21
18
28
21
34
26
35
44
70
79
100
123
141
159
185
167
193
222
216
204
199
203
161
142
127
99
69
50
53
39
37
22
23
16
18
18
20
7
11
20
7
10
14
12
20
18
18
17
23
25
27
28
30
40
49
66
55
84
94
105
105
114
124
131
141
134
122
117
108
90
68
78
64
51
63
48
50
59
52
52
40
54
62
53
59
53
28
35
28
34
23
25
30
36
42
40
76
68
105
124
185
230
332
361
437
529
622
685
722
755
741
761
775
651
618
560
490
391
315
230
217
171
121
83
59
56
48
51
34
34
34
27
36
35
31
27
32
38
19
33
19
25
16
21
23
16
20
12
23
18
24
18
13
20
15
26
18
23
16
17
15
28
12
16
18
17
27
19
21
17
32
23
32
35
41
32
44
60
79
76
105
97
111
101
122
119
120
138
142
106
104
114
76
74
66
52
71
47
28
40
26
36
28
30
20
21
28
21
26
22
14
20
27
21
22
18
21
21
23
27
23
19
13
18
28
20
13
25
35
23
36
18
26
26
23
19
27
23
23
22
26
39
30
41
58
74
62
98
139
164
254
309
446
513
628
764
885
986
1093
1233
1242
1363
1329
1269
1266
1166
1048
940
809
695
582
482
392
275
198
176
120
96
73
41
40
28
32
30
25
34
25
18
27
16
24
18
14
21
21
17
15
14
17
24
18
23
15
22
23
18
25
19
27
24
26
24
31
13
25
29
30
41
29
24
18
26
29
27
19
28
30
32
27
22
36
26
35
29
35
30
46
21
39
33
48
40
47
49
51
71
67
95
103
99
132
137
172
166
192
183
182
187
184
188
186
169
144
150
94
130
106
73
83
75
48
50
43
39
41
41
32
40
39
27
29
40
16
11
24
17
31
18
26
16
22
22
16
21
10
17
26
27
25
28
20
20
25
13
8
22
25
24
15
19
20
31
18
24
24
28
24
16
29
26
27
36
38
26
35
30
26
30
45
35
37
29
35
28
23
30
19
32
31
38
30
26
26
28
27
32
30
14
29
22
28
30
26
28
22
23
28
20
30
26
28
26
33
29
29
33
24
32
36
32
32
34
27
30
31
37
27
41
32
28
36
21
34
27
31
32
38
26
33
37
42
37
39
33
43
32
35
33
40
38
37
36
42
37
38
40
41
45
52
39
54
42
32
36
36
45
40
44
39
27
34
49
51
27
34
45
40
41
36
32
50
37
53
34
37
42
46
43
45
39
55
47
47
47
55
54
38
56
54
60
56
54
64
56
48
52
71
57
46
65
58
59
60
53
55
52
63
41
55
54
67
64
46
51
71
66
63
65
55
70
89
70
77
66
80
84
82
80
69
71
106
92
79
86
104
95
95
84
89
96
103
107
115
101
128
113
143
118
109
114
106
115
144
133
130
145
148
161
161
158
163
162
146
176
192
168
199
189
173
215
197
201
193
208
238
235
227
232
256
281
296
270
255
297
308
268
330
333
334
350
365
355
391
395
449
436
448
477
461
479
455
541
519
515
557
532
574
591
544
576
592
607
606
608
612
638
689
650
653
711
660
618
688
624
654
742
685
689
710
724
688
690
758
753
770
779
829
783
814
878
930
964
934
1045
1052
1118
1168
1229
1308
1364
1382
1518
1560
1533
1715
1793
1911
1947
2053
2147
2245
2287
2399
2384
2443
2610
2606
2664
2686
2678
2739
2836
2831
2906
2878
2882
2778
2807
2801
2833
2778
2656
2678
2615
2709
2594
2635
2582
2619
2512
2505
2436
2517
2394
2380
2245
2313
2217
2230
2190
2185
2135
2120
2041
2097
2045
1925
1854
1815
1774
1793
1689
1678
1645
1568
1481
1432
1341
1315
1331
1226
1114
1115
1009
992
951
874
795
774
763
662
665
615
601
649
588
624
672
720
725
772
809
921
950
1071
1154
1222
1309
1452
1379
1421
1490
1529
1569
1524
1475
1467
1417
1327
1254
1177
1081
939
814
769
639
567
496
414
381
311
256
218
186
224
180
180
158
164
140
171
163
162
170
179
140
167
170
151
170
186
203
198
188
211
233
203
205
221
245
273
304
278
291
326
304
307
350
382
361
384
384
414
417
457
440
413
470
457
458
457
485
461
508
481
465
457
482
465
517
452
469
478
472
477
475
427
487
434
425
449
425
447
436
401
415
424
405
412
413
347
345
373
372
318
355
360
343
361
353
362
361
361
349
338
329
309
318
291
284
320
298
267
291
291
271
276
225
255
254
247
233
212
204
222
181
214
182
209
175
160
149
154
150
146
111
110
138
114
111
130
114
110
135
101
99
98
100
118
122
136
148
155
157
204
212
232
250
240
259
333
313
332
329
302
331
348
359
300
292
292
293
224
222
184
180
148
121
116
114
96
83
89
69
60
70
58
71
57
73
75
71
68
57
71
67
61
75
71
69
55
54
57
45
33
24
17
21
20
20
21
21
17
15
15
15
14
21
13
12
17
13
14
13
17
14
12
18
10
10
19
13
17
14
14
20
13
20
11
18
15
19
21
13
10
27
24
21
23
10
15
16
22
25
24
26
32
38
43
59
63
71
101
105
135
183
203
235
270
334
338
365
466
524
591
614
708
773
816
865
859
923
984
1013
1041
1027
1101
1100
1136
1130
1099
1073
1048
1051
963
919
841
715
601
548
488
442
371
297
277
202
167
139
134
76
66
56
41
40
30
24
19
12
12
18
16
14
9
8
11
15
13
13
21
8
8
12
13
15
15
11
11
15
12
10
18
9
11
13
12
14
8
6
5
9
11
14
10
8
14
15
15
11
11
12
16
12
12
16
9
16
13
13
12
17
9
11
16
8
9
19
5
9
10
14
2
9
8
15
8
10
11
16
3
13
7
8
11
21
18
15
6
9
12
10
13
12
9
15
12
15
13
20
4
16
17
8
16
9
12
8
12
7
12
7
8
5
6
16
10
13
13
14
7
19
16
13
15
6
17
3
15
10
12
13
18
10
15
14
14
16
12
14
21
13
9
19
11
12
14
21
12
16
12
9
13
13
13
20
19
14
11
15
18
19
16
18
23
21
17
22
28
34
37
39
36
41
43
49
69
80
99
108
114
159
157
179
199
224
230
261
260
279
281
319
307
324
274
316
303
262
254
241
221
186
190
161
145
131
100
92
80
75
61
41
56
39
38
33
40
49
34
37
44
42
36
38
39
46
62
47
60
42
57
58
64
70
58
52
74
48
35
38
45
37
28
26
22
17
14
16
16
15
13
3
12
12
9
6
6
12
6
6
7
4
4
9
13
7
9
4
5
8
5
5
6
7
4
6
7
3
4
8
8
13
8
7
5
7
5
4
9
8
5
9
6
4
5
4
8
5
6
11
10
9
9
5
10
7
9
9
7
8
7
1
3
5118
0
0
0
0
0
0
0
0
0
0
0
0
0
0
0
0
0
0
0
0
0
0
0
0
0
0
0
0
0
0
0
0
0
0
0
0
0
0
0
0
0
0
0
0
0
0
0
0
0
0
0
0
0
0
0
0
0
0
0
0
0
0
0
0
0
0
0
0
0
0
0
0
0
0
0
0
0
0
0
0
0
0
0
0
0
0
0
0
0
0
0
0
0
0
0
0
0
0
0
0
0
0
0
0
0
0
0
0
0
0
0
0
0
0
0
0
0
0
0
0
0
0
0
0
0
0
0
0
0
0
0
0
0
0
0
0
0
0
0
0
0
0
0
0
0
0
0
0
0
0
0
0
0
0
0
0
0
0
0
0
0
0
0
0
0
0
0
0
0
0
0
0
0
0
0
0
0
0
0
0
0
0
0
0
0
0
0
0
0
0
0
0
0
0
0
0
0
0
0
0
0
0
0
0
0
0
0
0
0
0
0
0
0
0
0
0
0
0
0
0
0
0
0
0
0
0
0
0
0
0
0
0
0
0
0
0
0
0
0
0
0
0
0
0
0
0
0
0
0
0
0
0
0
0
0
0
0
0
0
0
0
0
0
0
0
0
0
0
0
0
0
0
0
0
0
0
0
0
0
0
0
0
0
0
0
0
0
0
0
0
0
0
0
0
0
0
0
0
0
0
0
0
0
0
0
0
0
0
0
0
0
0
0
0
0
0
0
0
0
0
0
0
0
0
0
0
0
0
0
0
0
0
0
0
0
0
0
0
0
0
0
0
0
0
0
0
0
0
0
0
0
0
0
0
0
0
0
0
0
0
0
0
0
0
0
0
0
0
0
0
0
0
0
0
0
0
0
0
0
0
0
0
0
0
0
0
0
0
0
0
0
0
0
0
0
0
0
0
0
0
0
0
0
0
0
0
0
0
0
0
0
0
0
0
0
0
0
0
0
0
0
0
0
0
0
0
0
0
0
0
0
0
0
0
0
0
0
0
0
0
0
0
0
0
0
0
0
0
0
0
0
0
0
0
0
0
0
0
0
0
0
0
0
0
0
0
0
0
0
0
0
0
0
0
0
0
0
0
0
0
0
0
0
0
0
0
0
0
0
0
0
0
0
0
0
0
0
0
0
0
0
0
0
0
0
0
0
0
0
0
0
0
0
0
0
0
0
0
0
0
0
0
0
0
0
0
0
0
0
0
0
0
0
0
0
0
0
0
0
0
0
0
0
0
0
0
0
0
0
0
0
0
0
0
0
0
0
0
0
0
0
0
0
0
0
0
0
0
0
0
0
0
0
0
0
0
0
0
0
0
0
0
0
0
0
0
0
0
0
0
0
0
0
0
0
0
0
0
0
0
0
0
0
0
0
0
0
0
0
0
0
0
0
0
0
0
0
0
0
0
0
0
0
0
0
0
0
0
0
0
0
0
0
0
0
0
0
0
0
0
0
0
0
0
0
0
0
0
0
0
0
0
0
0
0
0
0
0
0
0
0
0
0
0
0
0
0
0
0
0
0
0
0
0
0
0
0
0
0
0
0
0
0
0
0
0
0
0
0
0
0
0
0
0
0
0
0
0
0
0
0
0
0
0
0
0
0
0
0
0
0
0
0
0
0
0
0
0
0
0
0
0
0
0
0
0
0
0
0
0
0
0
0
0
0
0
0
0
0
0
0
0
0
0
0
0
0
0
0
0
0
0
0
0
0
0
0
0
0
0
0
0
0
0
0
0
0
0
0
0
0
0
0
0
0
0
0
0
0
0
0
0
0
0
0
0
0
0
0
0
0
0
0
0
0
0
0
0
0
0
0
0
0
0
0
0
0
0
0
0
0
0
0
0
0
0
0
0
0
0
0
0
0
0
0
0
0
0
0
0
0
0
0
0
0
0
0
0
0
0
0
0
0
0
0
0
0
0
0
0
0
0
0
0
0
0
0
0
0
0
0
0
0
0
0
0
0
0
0
0
0
0
0
0
0
0
0
0
0
0
0
0
0
0
0
0
0
0
0
0
0
0
0
0
0
0
0
0
0
0
0
0
0
0
0
0
0
0
0
0
0
0
0
0
0
0
0
0
0
0
0
0
0
0
0
0
0
0
0
0
0
0
0
0
0
0
0
0
0
0
0
0
0
0
0
0
0
0
0
0
0
0
0
0
0
0
0
0
0
0
0
0
0
0
0
0
0
0
0
0
0
0
0
0
0
0
0
0
0
0
0
0
0
0
0
0
0
0
0
0
0
0
0
0
0
0
0
0
0
0
0
0
0
0
0
0
0
0
0
0
0
0
0
0
0
0
0
0
0
0
0
0
0
0
0
0
0
0
0
0
0
0
0
0
0
0
0
0
0
0
0
0
0
0
0
0
0
0
0
0
0
0
0
0
0
0
0
0
0
0
0
0
0
0
0
0
0
0
0
0
0
0
0
0
0
0
0
0
0
0
0
0
0
0
0
0
0
0
0
0
0
0
0
0
0
0
0
0
0
0
0
0
0
0
0
0
0
0
0
0
0
0
0
0
0
0
0
0
0
0
0
0
0
0
0
0
0
0
0
0
0
0
0
0
0
0
0
0
0
0
0
0
0
0
0
0
0
0
0
0
0
0
0
0
0
0
0
0
0
0
0
0
0
0
0
0
0
0
0
0
0
0
0
0
0
0
0
0
0
0
0
0
0
0
0
0
0
0
0
0
0
0
0
0
0
0
0
0
0
0
0
0
0
0
0
0
0
0
0
0
0
0
0
0
0
0
0
0
0
0
0
0
0
0
0
0
0
0
0
0
0
0
0
0
0
0
0
0
0
0
0
0
0
0
0
0
0
0
0
0
0
0
0
0
0
0
0
0
0
0
0
0
0
0
0
0
0
0
0
0
0
0
0
0
0
0
0
0
0
0
0
0
0
0
0
0
0
0
0
0
0
0
0
0
0
0
0
0
0
0
0
0
0
0
0
0
0
0
0
0
0
0
0
0
0
0
0
0
0
0
0
0
0
0
0
0
0
0
0
0
0
0
0
0
0
0
0
0
0
0
0
0
0
0
0
0
0
0
0
0
0
0
0
0
0
0
0
0
0
0
0
0
0
0
0
0
0
0
0
0
0
0
0
0
0
0
0
0
0
0
0
0
0
0
0
0
0
0
0
0
0
0
0
0
0
0
0
0
0
0
0
0
0
0
0
0
0
0
0
0
0
0
0
0
0
0
0
0
0
0
0
0
0
0
0
0
0
0
0
0
0
0
0
0
0
0
0
0
0
0
0
0
0
0
0
0
0
0
0
0
0
0
0
0
0
0
0
0
0
0
0
0
0
0
0
0
0
0
0
0
0
0
0
0
0
0
0
0
0
0
0
0
0
0
0
0
0
0
0
0
0
0
0
0
0
0
0
0
0
0
0
0
0
0
0
0
0
0
0
0
0
0
0
0
0
0
0
0
0
0
0
0
0
0
0
0
0
0
0
0
0
0
0
0
0
0
0
0
0
0
0
0
0
0
0
0
0
0
0
0
0
0
0
0
0
0
0
0
0
0
0
0
0
0
0
0
0
0
0
0
0
0
0
0
0
0
0
0
0
0
0
0
0
0
0
0
0
0
0
0
0
0
0
0
0
0
0
0
0
0
0
0
0
0
0
0
0
0
0
0
0
0
0
0
0
0
0
0
0
0
0
0
0
0
0
0
0
0
0
0
0
0
0
0
0
0
0
0
0
0
0
0
0
0
0
0
0
0
0
0
0
0
0
0
0
0
0
0
0
0
0
0
0
0
0
0
0
0
0
0
0
0
0
0
0
0
0
0
0
0
0
0
0
0
0
0
0
0
0
0
0
0
0
0
0
0
0
0
0
0
0
0
0
0
0
0
0
0
0
0
0
0
0
0
0
0
0
0
0
0
0
0
0
0
0
0
0
0
0
0
0
0
0
0
0
0
0
0
0
0
0
0
0
0
0
0
0
0
0
0
0
0
0
0
0
0
0
0
0
0
0
0
0
0
0
0
0
0
0
0
0
0
0
0
0
0
0
0
0
0
0
0
0
0
0
0
0
0
0
0
0
0
0
0
0
0
0
0
0
0
0
0
0
0
0
0
0
0
0
0
0
0
0
0
0
0
0
0
0
0
0
0
0
0
0
0
0
0
0
0
0
0
0
0
0
0
0
0
0
0
0
0
0
0
0
0
0
0
0
0
0
0
0
0
0
0
0
0
0
0
0
0
0
0
0
0
0
0
0
0
0
0
0
0
0
0
0
0
0
0
0
0
0
0
0
0
0
0
0
0
0
0
0
0
0
0
0
0
0
0
0
0
0
0
0
0
0
0
0
0
0
0
0
0
0
0
0
0
0
0
0
0
0
0
0
0
0
0
0
0
0
0
0
0
0
0
0
0
0
0
0
0
0
0
0
0
0
0
0
0
0
0
0
0
0
0
0
0
0
0
0
0
0
0
0
0
0
0
0
0
0
0
0
0
0
0
0
0
0
0
0
0
0
0
0
0
0
0
0
0
0
0
0
0
0
0
0
0
0
0
0
0
0
0
0
0
0
0
0
0
0
0
0
0
0
0
0
0
0
0
0
0
0
0
0
0
0
0
0
0
0
0
0
0
0
0
0
0
0
0
0
0
0
0
0
0
0
0
