# Supplementary material for: A dataset of 112 ligands for the preconcentration of mercury, uranium, lanthanum and other pollutants and heavy metals in water
Source: Data Brief. 2020 Feb 4;29:105236. doi: 10.1016/j.dib.2020.105236 (PMC7033335; doi:10.1016/j.dib.2020.105236)
Supplement: Multimedia component 112_Ferrocene [file mmc112.txt]

Kalib 1	-0.354346
Kalib 2	0.012554
Kalib 3	0.001788
Kalib 4	0.000419
Kalib Square	0.000000
Kalib Fano	0.010361
Channel 1	0
Channel 2	0
Channel 3	0
Channel 4	0
Channel 5	0
Channel 6	0
Channel 7	0
Channel 8	0
Channel 9	0
Channel 10	0
Channel 11	0
Channel 12	2
Channel 13	1
Channel 14	12
Channel 15	76
Channel 16	323
Channel 17	1113
Channel 18	3488
Channel 19	9852
Channel 20	24667
Channel 21	55365
Channel 22	110752
Channel 23	201997
Channel 24	327448
Channel 25	475240
Channel 26	621995
Channel 27	736164
Channel 28	777640
Channel 29	736935
Channel 30	627703
Channel 31	478830
Channel 32	326371
Channel 33	199618
Channel 34	110355
Channel 35	54566
Channel 36	23526
Channel 37	9477
Channel 38	3259
Channel 39	1030
Channel 40	308
Channel 41	85
Channel 42	22
Channel 43	18
Channel 44	8
Channel 45	8
Channel 46	8
Channel 47	9
Channel 48	4
Channel 49	1
Channel 50	7
Channel 51	5
Channel 52	4
Channel 53	7
Channel 54	3
Channel 55	6
Channel 56	4
Channel 57	4
Channel 58	2
Channel 59	3
Channel 60	4
Channel 61	1
Channel 62	6
Channel 63	5
Channel 64	2
Channel 65	1
Channel 66	3
Channel 67	1
Channel 68	3
Channel 69	3
Channel 70	4
Channel 71	2
Channel 72	2
Channel 73	0
Channel 74	4
Channel 75	3
Channel 76	3
Channel 77	1
Channel 78	56
Channel 79	73
Channel 80	48
Channel 81	70
Channel 82	69
Channel 83	63
Channel 84	66
Channel 85	74
Channel 86	56
Channel 87	61
Channel 88	66
Channel 89	61
Channel 90	62
Channel 91	67
Channel 92	59
Channel 93	58
Channel 94	60
Channel 95	62
Channel 96	72
Channel 97	65
Channel 98	56
Channel 99	68
Channel 100	64
Channel 101	60
Channel 102	48
Channel 103	76
Channel 104	60
Channel 105	48
Channel 106	58
Channel 107	47
Channel 108	56
Channel 109	52
Channel 110	50
Channel 111	53
Channel 112	63
Channel 113	51
Channel 114	49
Channel 115	57
Channel 116	63
Channel 117	48
Channel 118	57
Channel 119	62
Channel 120	59
Channel 121	49
Channel 122	55
Channel 123	50
Channel 124	47
Channel 125	71
Channel 126	63
Channel 127	57
Channel 128	55
Channel 129	50
Channel 130	40
Channel 131	45
Channel 132	33
Channel 133	40
Channel 134	39
Channel 135	39
Channel 136	45
Channel 137	36
Channel 138	42
Channel 139	43
Channel 140	34
Channel 141	48
Channel 142	33
Channel 143	36
Channel 144	34
Channel 145	41
Channel 146	20
Channel 147	32
Channel 148	42
Channel 149	36
Channel 150	36
Channel 151	46
Channel 152	27
Channel 153	36
Channel 154	37
Channel 155	34
Channel 156	30
Channel 157	29
Channel 158	32
Channel 159	33
Channel 160	29
Channel 161	29
Channel 162	34
Channel 163	31
Channel 164	33
Channel 165	34
Channel 166	30
Channel 167	33
Channel 168	34
Channel 169	37
Channel 170	32
Channel 171	31
Channel 172	33
Channel 173	28
Channel 174	44
Channel 175	24
Channel 176	38
Channel 177	24
Channel 178	30
Channel 179	28
Channel 180	29
Channel 181	28
Channel 182	37
Channel 183	36
Channel 184	24
Channel 185	25
Channel 186	34
Channel 187	47
Channel 188	34
Channel 189	37
Channel 190	32
Channel 191	26
Channel 192	36
Channel 193	33
Channel 194	31
Channel 195	36
Channel 196	31
Channel 197	25
Channel 198	28
Channel 199	30
Channel 200	23
Channel 201	29
Channel 202	30
Channel 203	28
Channel 204	34
Channel 205	25
Channel 206	41
Channel 207	49
Channel 208	57
Channel 209	49
Channel 210	47
Channel 211	54
Channel 212	49
Channel 213	61
Channel 214	54
Channel 215	56
Channel 216	60
Channel 217	54
Channel 218	41
Channel 219	50
Channel 220	47
Channel 221	41
Channel 222	53
Channel 223	36
Channel 224	46
Channel 225	36
Channel 226	38
Channel 227	31
Channel 228	44
Channel 229	34
Channel 230	41
Channel 231	37
Channel 232	39
Channel 233	43
Channel 234	39
Channel 235	32
Channel 236	28
Channel 237	31
Channel 238	31
Channel 239	39
Channel 240	34
Channel 241	30
Channel 242	36
Channel 243	31
Channel 244	40
Channel 245	48
Channel 246	55
Channel 247	62
Channel 248	72
Channel 249	72
Channel 250	94
Channel 251	123
Channel 252	139
Channel 253	192
Channel 254	230
Channel 255	277
Channel 256	329
Channel 257	379
Channel 258	488
Channel 259	623
Channel 260	724
Channel 261	875
Channel 262	1001
Channel 263	1174
Channel 264	1208
Channel 265	1159
Channel 266	1145
Channel 267	1024
Channel 268	929
Channel 269	747
Channel 270	635
Channel 271	437
Channel 272	315
Channel 273	228
Channel 274	175
Channel 275	120
Channel 276	123
Channel 277	99
Channel 278	147
Channel 279	123
Channel 280	142
Channel 281	135
Channel 282	150
Channel 283	152
Channel 284	130
Channel 285	132
Channel 286	129
Channel 287	107
Channel 288	93
Channel 289	83
Channel 290	51
Channel 291	52
Channel 292	30
Channel 293	22
Channel 294	27
Channel 295	27
Channel 296	26
Channel 297	15
Channel 298	17
Channel 299	11
Channel 300	15
Channel 301	17
Channel 302	27
Channel 303	16
Channel 304	18
Channel 305	13
Channel 306	20
Channel 307	25
Channel 308	17
Channel 309	8
Channel 310	19
Channel 311	31
Channel 312	30
Channel 313	29
Channel 314	35
Channel 315	51
Channel 316	61
Channel 317	73
Channel 318	119
Channel 319	131
Channel 320	137
Channel 321	171
Channel 322	192
Channel 323	186
Channel 324	145
Channel 325	166
Channel 326	149
Channel 327	123
Channel 328	105
Channel 329	85
Channel 330	73
Channel 331	58
Channel 332	37
Channel 333	28
Channel 334	32
Channel 335	19
Channel 336	20
Channel 337	25
Channel 338	21
Channel 339	18
Channel 340	17
Channel 341	25
Channel 342	17
Channel 343	31
Channel 344	25
Channel 345	29
Channel 346	28
Channel 347	28
Channel 348	40
Channel 349	28
Channel 350	39
Channel 351	35
Channel 352	39
Channel 353	21
Channel 354	25
Channel 355	24
Channel 356	16
Channel 357	24
Channel 358	17
Channel 359	17
Channel 360	13
Channel 361	16
Channel 362	19
Channel 363	17
Channel 364	17
Channel 365	18
Channel 366	13
Channel 367	11
Channel 368	14
Channel 369	14
Channel 370	13
Channel 371	8
Channel 372	12
Channel 373	12
Channel 374	13
Channel 375	8
Channel 376	18
Channel 377	15
Channel 378	7
Channel 379	14
Channel 380	16
Channel 381	13
Channel 382	10
Channel 383	15
Channel 384	13
Channel 385	19
Channel 386	22
Channel 387	17
Channel 388	15
Channel 389	13
Channel 390	17
Channel 391	21
Channel 392	19
Channel 393	22
Channel 394	14
Channel 395	12
Channel 396	17
Channel 397	21
Channel 398	22
Channel 399	24
Channel 400	21
Channel 401	19
Channel 402	14
Channel 403	14
Channel 404	22
Channel 405	23
Channel 406	11
Channel 407	19
Channel 408	14
Channel 409	10
Channel 410	13
Channel 411	10
Channel 412	10
Channel 413	11
Channel 414	15
Channel 415	13
Channel 416	7
Channel 417	16
Channel 418	14
Channel 419	21
Channel 420	15
Channel 421	8
Channel 422	19
Channel 423	9
Channel 424	17
Channel 425	12
Channel 426	10
Channel 427	16
Channel 428	18
Channel 429	17
Channel 430	17
Channel 431	14
Channel 432	15
Channel 433	13
Channel 434	11
Channel 435	18
Channel 436	11
Channel 437	17
Channel 438	12
Channel 439	15
Channel 440	20
Channel 441	11
Channel 442	9
Channel 443	11
Channel 444	14
Channel 445	22
Channel 446	15
Channel 447	14
Channel 448	21
Channel 449	18
Channel 450	17
Channel 451	24
Channel 452	27
Channel 453	38
Channel 454	55
Channel 455	51
Channel 456	50
Channel 457	68
Channel 458	77
Channel 459	69
Channel 460	91
Channel 461	87
Channel 462	81
Channel 463	74
Channel 464	71
Channel 465	54
Channel 466	41
Channel 467	46
Channel 468	28
Channel 469	38
Channel 470	24
Channel 471	14
Channel 472	17
Channel 473	17
Channel 474	14
Channel 475	13
Channel 476	11
Channel 477	12
Channel 478	9
Channel 479	10
Channel 480	8
Channel 481	10
Channel 482	11
Channel 483	9
Channel 484	10
Channel 485	15
Channel 486	20
Channel 487	17
Channel 488	19
Channel 489	10
Channel 490	22
Channel 491	21
Channel 492	12
Channel 493	16
Channel 494	19
Channel 495	20
Channel 496	30
Channel 497	25
Channel 498	28
Channel 499	36
Channel 500	22
Channel 501	34
Channel 502	31
Channel 503	34
Channel 504	28
Channel 505	20
Channel 506	26
Channel 507	23
Channel 508	25
Channel 509	17
Channel 510	19
Channel 511	13
Channel 512	18
Channel 513	17
Channel 514	15
Channel 515	13
Channel 516	15
Channel 517	16
Channel 518	16
Channel 519	21
Channel 520	20
Channel 521	21
Channel 522	21
Channel 523	17
Channel 524	21
Channel 525	25
Channel 526	48
Channel 527	54
Channel 528	51
Channel 529	78
Channel 530	90
Channel 531	127
Channel 532	168
Channel 533	200
Channel 534	228
Channel 535	262
Channel 536	298
Channel 537	334
Channel 538	381
Channel 539	363
Channel 540	395
Channel 541	369
Channel 542	350
Channel 543	317
Channel 544	268
Channel 545	189
Channel 546	150
Channel 547	143
Channel 548	119
Channel 549	98
Channel 550	54
Channel 551	34
Channel 552	37
Channel 553	27
Channel 554	18
Channel 555	19
Channel 556	16
Channel 557	14
Channel 558	12
Channel 559	11
Channel 560	13
Channel 561	13
Channel 562	12
Channel 563	14
Channel 564	9
Channel 565	14
Channel 566	13
Channel 567	14
Channel 568	12
Channel 569	13
Channel 570	10
Channel 571	13
Channel 572	9
Channel 573	12
Channel 574	12
Channel 575	28
Channel 576	18
Channel 577	13
Channel 578	20
Channel 579	26
Channel 580	21
Channel 581	29
Channel 582	24
Channel 583	44
Channel 584	34
Channel 585	39
Channel 586	54
Channel 587	64
Channel 588	80
Channel 589	65
Channel 590	69
Channel 591	74
Channel 592	76
Channel 593	65
Channel 594	67
Channel 595	56
Channel 596	50
Channel 597	53
Channel 598	46
Channel 599	40
Channel 600	33
Channel 601	32
Channel 602	30
Channel 603	17
Channel 604	24
Channel 605	20
Channel 606	32
Channel 607	21
Channel 608	20
Channel 609	13
Channel 610	28
Channel 611	23
Channel 612	33
Channel 613	36
Channel 614	53
Channel 615	55
Channel 616	67
Channel 617	96
Channel 618	98
Channel 619	123
Channel 620	151
Channel 621	173
Channel 622	166
Channel 623	189
Channel 624	183
Channel 625	217
Channel 626	199
Channel 627	197
Channel 628	158
Channel 629	181
Channel 630	155
Channel 631	147
Channel 632	92
Channel 633	88
Channel 634	60
Channel 635	44
Channel 636	31
Channel 637	24
Channel 638	29
Channel 639	16
Channel 640	13
Channel 641	12
Channel 642	9
Channel 643	20
Channel 644	21
Channel 645	18
Channel 646	15
Channel 647	17
Channel 648	14
Channel 649	16
Channel 650	17
Channel 651	9
Channel 652	9
Channel 653	16
Channel 654	14
Channel 655	14
Channel 656	15
Channel 657	10
Channel 658	18
Channel 659	23
Channel 660	26
Channel 661	17
Channel 662	25
Channel 663	26
Channel 664	30
Channel 665	30
Channel 666	29
Channel 667	28
Channel 668	33
Channel 669	33
Channel 670	46
Channel 671	33
Channel 672	41
Channel 673	45
Channel 674	40
Channel 675	42
Channel 676	44
Channel 677	34
Channel 678	27
Channel 679	38
Channel 680	38
Channel 681	30
Channel 682	43
Channel 683	43
Channel 684	52
Channel 685	50
Channel 686	54
Channel 687	55
Channel 688	62
Channel 689	46
Channel 690	65
Channel 691	44
Channel 692	41
Channel 693	41
Channel 694	37
Channel 695	35
Channel 696	26
Channel 697	24
Channel 698	22
Channel 699	23
Channel 700	24
Channel 701	13
Channel 702	20
Channel 703	22
Channel 704	15
Channel 705	22
Channel 706	19
Channel 707	28
Channel 708	23
Channel 709	30
Channel 710	32
Channel 711	42
Channel 712	41
Channel 713	57
Channel 714	64
Channel 715	60
Channel 716	62
Channel 717	63
Channel 718	65
Channel 719	56
Channel 720	65
Channel 721	54
Channel 722	59
Channel 723	55
Channel 724	33
Channel 725	36
Channel 726	29
Channel 727	24
Channel 728	36
Channel 729	15
Channel 730	13
Channel 731	17
Channel 732	19
Channel 733	16
Channel 734	16
Channel 735	16
Channel 736	20
Channel 737	19
Channel 738	18
Channel 739	16
Channel 740	23
Channel 741	21
Channel 742	23
Channel 743	27
Channel 744	20
Channel 745	15
Channel 746	23
Channel 747	18
Channel 748	19
Channel 749	21
Channel 750	5
Channel 751	10
Channel 752	23
Channel 753	15
Channel 754	17
Channel 755	21
Channel 756	18
Channel 757	21
Channel 758	17
Channel 759	17
Channel 760	15
Channel 761	22
Channel 762	18
Channel 763	20
Channel 764	20
Channel 765	15
Channel 766	15
Channel 767	18
Channel 768	21
Channel 769	16
Channel 770	19
Channel 771	20
Channel 772	14
Channel 773	9
Channel 774	20
Channel 775	22
Channel 776	15
Channel 777	21
Channel 778	24
Channel 779	18
Channel 780	22
Channel 781	14
Channel 782	16
Channel 783	24
Channel 784	27
Channel 785	17
Channel 786	23
Channel 787	23
Channel 788	22
Channel 789	13
Channel 790	22
Channel 791	28
Channel 792	19
Channel 793	27
Channel 794	33
Channel 795	28
Channel 796	25
Channel 797	26
Channel 798	34
Channel 799	30
Channel 800	29
Channel 801	41
Channel 802	34
Channel 803	42
Channel 804	28
Channel 805	34
Channel 806	48
Channel 807	28
Channel 808	35
Channel 809	27
Channel 810	15
Channel 811	23
Channel 812	22
Channel 813	19
Channel 814	17
Channel 815	17
Channel 816	14
Channel 817	16
Channel 818	23
Channel 819	11
Channel 820	20
Channel 821	25
Channel 822	16
Channel 823	17
Channel 824	17
Channel 825	14
Channel 826	25
Channel 827	15
Channel 828	15
Channel 829	15
Channel 830	10
Channel 831	17
Channel 832	24
Channel 833	24
Channel 834	18
Channel 835	18
Channel 836	26
Channel 837	17
Channel 838	22
Channel 839	20
Channel 840	21
Channel 841	16
Channel 842	16
Channel 843	15
Channel 844	16
Channel 845	21
Channel 846	21
Channel 847	18
Channel 848	18
Channel 849	20
Channel 850	14
Channel 851	26
Channel 852	19
Channel 853	16
Channel 854	15
Channel 855	19
Channel 856	18
Channel 857	20
Channel 858	21
Channel 859	16
Channel 860	22
Channel 861	15
Channel 862	21
Channel 863	23
Channel 864	16
Channel 865	22
Channel 866	17
Channel 867	32
Channel 868	21
Channel 869	34
Channel 870	24
Channel 871	26
Channel 872	18
Channel 873	27
Channel 874	22
Channel 875	25
Channel 876	22
Channel 877	13
Channel 878	22
Channel 879	20
Channel 880	18
Channel 881	26
Channel 882	23
Channel 883	14
Channel 884	25
Channel 885	21
Channel 886	18
Channel 887	18
Channel 888	20
Channel 889	14
Channel 890	17
Channel 891	23
Channel 892	18
Channel 893	20
Channel 894	19
Channel 895	21
Channel 896	15
Channel 897	16
Channel 898	23
Channel 899	18
Channel 900	20
Channel 901	20
Channel 902	16
Channel 903	21
Channel 904	19
Channel 905	26
Channel 906	27
Channel 907	22
Channel 908	21
Channel 909	13
Channel 910	17
Channel 911	14
Channel 912	31
Channel 913	19
Channel 914	17
Channel 915	18
Channel 916	15
Channel 917	18
Channel 918	21
Channel 919	23
Channel 920	25
Channel 921	26
Channel 922	18
Channel 923	23
Channel 924	23
Channel 925	20
Channel 926	21
Channel 927	18
Channel 928	24
Channel 929	23
Channel 930	20
Channel 931	23
Channel 932	20
Channel 933	22
Channel 934	17
Channel 935	25
Channel 936	21
Channel 937	21
Channel 938	30
Channel 939	24
Channel 940	37
Channel 941	28
Channel 942	31
Channel 943	37
Channel 944	29
Channel 945	31
Channel 946	41
Channel 947	36
Channel 948	27
Channel 949	23
Channel 950	38
Channel 951	20
Channel 952	31
Channel 953	24
Channel 954	17
Channel 955	25
Channel 956	30
Channel 957	30
Channel 958	31
Channel 959	30
Channel 960	26
Channel 961	22
Channel 962	16
Channel 963	33
Channel 964	23
Channel 965	18
Channel 966	23
Channel 967	30
Channel 968	23
Channel 969	31
Channel 970	24
Channel 971	33
Channel 972	21
Channel 973	30
Channel 974	24
Channel 975	25
Channel 976	33
Channel 977	22
Channel 978	34
Channel 979	21
Channel 980	36
Channel 981	18
Channel 982	24
Channel 983	14
Channel 984	28
Channel 985	24
Channel 986	27
Channel 987	21
Channel 988	21
Channel 989	23
Channel 990	24
Channel 991	20
Channel 992	22
Channel 993	30
Channel 994	16
Channel 995	22
Channel 996	24
Channel 997	17
Channel 998	19
Channel 999	22
Channel 1000	20
Channel 1001	19
Channel 1002	23
Channel 1003	12
Channel 1004	27
Channel 1005	14
Channel 1006	16
Channel 1007	29
Channel 1008	23
Channel 1009	20
Channel 1010	18
Channel 1011	30
Channel 1012	15
Channel 1013	23
Channel 1014	28
Channel 1015	28
Channel 1016	22
Channel 1017	22
Channel 1018	32
Channel 1019	21
Channel 1020	25
Channel 1021	32
Channel 1022	28
Channel 1023	31
Channel 1024	29
Channel 1025	19
Channel 1026	34
Channel 1027	18
Channel 1028	27
Channel 1029	19
Channel 1030	25
Channel 1031	29
Channel 1032	26
Channel 1033	40
Channel 1034	35
Channel 1035	41
Channel 1036	28
Channel 1037	26
Channel 1038	40
Channel 1039	31
Channel 1040	37
Channel 1041	28
Channel 1042	31
Channel 1043	24
Channel 1044	23
Channel 1045	36
Channel 1046	24
Channel 1047	25
Channel 1048	17
Channel 1049	26
Channel 1050	26
Channel 1051	38
Channel 1052	32
Channel 1053	35
Channel 1054	13
Channel 1055	25
Channel 1056	23
Channel 1057	35
Channel 1058	35
Channel 1059	30
Channel 1060	26
Channel 1061	23
Channel 1062	25
Channel 1063	29
Channel 1064	24
Channel 1065	26
Channel 1066	27
Channel 1067	39
Channel 1068	34
Channel 1069	22
Channel 1070	24
Channel 1071	25
Channel 1072	28
Channel 1073	32
Channel 1074	26
Channel 1075	30
Channel 1076	25
Channel 1077	25
Channel 1078	28
Channel 1079	31
Channel 1080	23
Channel 1081	26
Channel 1082	30
Channel 1083	36
Channel 1084	28
Channel 1085	33
Channel 1086	29
Channel 1087	28
Channel 1088	32
Channel 1089	23
Channel 1090	26
Channel 1091	35
Channel 1092	33
Channel 1093	39
Channel 1094	29
Channel 1095	41
Channel 1096	34
Channel 1097	38
Channel 1098	34
Channel 1099	33
Channel 1100	31
Channel 1101	33
Channel 1102	29
Channel 1103	35
Channel 1104	31
Channel 1105	39
Channel 1106	21
Channel 1107	27
Channel 1108	30
Channel 1109	43
Channel 1110	37
Channel 1111	37
Channel 1112	29
Channel 1113	26
Channel 1114	36
Channel 1115	30
Channel 1116	45
Channel 1117	32
Channel 1118	41
Channel 1119	42
Channel 1120	38
Channel 1121	40
Channel 1122	38
Channel 1123	44
Channel 1124	44
Channel 1125	43
Channel 1126	35
Channel 1127	42
Channel 1128	40
Channel 1129	35
Channel 1130	38
Channel 1131	27
Channel 1132	39
Channel 1133	42
Channel 1134	33
Channel 1135	43
Channel 1136	40
Channel 1137	44
Channel 1138	38
Channel 1139	49
Channel 1140	27
Channel 1141	33
Channel 1142	30
Channel 1143	37
Channel 1144	51
Channel 1145	51
Channel 1146	43
Channel 1147	51
Channel 1148	57
Channel 1149	56
Channel 1150	46
Channel 1151	53
Channel 1152	51
Channel 1153	45
Channel 1154	52
Channel 1155	47
Channel 1156	48
Channel 1157	53
Channel 1158	53
Channel 1159	57
Channel 1160	56
Channel 1161	51
Channel 1162	54
Channel 1163	53
Channel 1164	50
Channel 1165	61
Channel 1166	55
Channel 1167	57
Channel 1168	65
Channel 1169	66
Channel 1170	48
Channel 1171	65
Channel 1172	50
Channel 1173	47
Channel 1174	54
Channel 1175	60
Channel 1176	83
Channel 1177	55
Channel 1178	69
Channel 1179	82
Channel 1180	61
Channel 1181	73
Channel 1182	58
Channel 1183	75
Channel 1184	85
Channel 1185	66
Channel 1186	69
Channel 1187	63
Channel 1188	80
Channel 1189	61
Channel 1190	75
Channel 1191	74
Channel 1192	91
Channel 1193	70
Channel 1194	88
Channel 1195	74
Channel 1196	90
Channel 1197	71
Channel 1198	96
Channel 1199	87
Channel 1200	94
Channel 1201	100
Channel 1202	110
Channel 1203	95
Channel 1204	99
Channel 1205	104
Channel 1206	97
Channel 1207	122
Channel 1208	109
Channel 1209	109
Channel 1210	106
Channel 1211	117
Channel 1212	114
Channel 1213	129
Channel 1214	120
Channel 1215	119
Channel 1216	136
Channel 1217	133
Channel 1218	132
Channel 1219	131
Channel 1220	127
Channel 1221	155
Channel 1222	141
Channel 1223	135
Channel 1224	142
Channel 1225	148
Channel 1226	149
Channel 1227	162
Channel 1228	129
Channel 1229	165
Channel 1230	155
Channel 1231	181
Channel 1232	189
Channel 1233	171
Channel 1234	204
Channel 1235	182
Channel 1236	183
Channel 1237	229
Channel 1238	215
Channel 1239	215
Channel 1240	219
Channel 1241	228
Channel 1242	219
Channel 1243	236
Channel 1244	252
Channel 1245	249
Channel 1246	273
Channel 1247	285
Channel 1248	276
Channel 1249	286
Channel 1250	338
Channel 1251	284
Channel 1252	320
Channel 1253	317
Channel 1254	342
Channel 1255	342
Channel 1256	375
Channel 1257	385
Channel 1258	406
Channel 1259	413
Channel 1260	402
Channel 1261	412
Channel 1262	428
Channel 1263	475
Channel 1264	466
Channel 1265	474
Channel 1266	513
Channel 1267	503
Channel 1268	541
Channel 1269	513
Channel 1270	561
Channel 1271	539
Channel 1272	539
Channel 1273	604
Channel 1274	527
Channel 1275	598
Channel 1276	625
Channel 1277	599
Channel 1278	595
Channel 1279	665
Channel 1280	595
Channel 1281	667
Channel 1282	634
Channel 1283	702
Channel 1284	718
Channel 1285	657
Channel 1286	681
Channel 1287	672
Channel 1288	702
Channel 1289	731
Channel 1290	708
Channel 1291	684
Channel 1292	673
Channel 1293	677
Channel 1294	660
Channel 1295	734
Channel 1296	709
Channel 1297	778
Channel 1298	772
Channel 1299	763
Channel 1300	781
Channel 1301	777
Channel 1302	743
Channel 1303	788
Channel 1304	805
Channel 1305	860
Channel 1306	844
Channel 1307	888
Channel 1308	880
Channel 1309	957
Channel 1310	1061
Channel 1311	1028
Channel 1312	1064
Channel 1313	1143
Channel 1314	1223
Channel 1315	1306
Channel 1316	1399
Channel 1317	1421
Channel 1318	1503
Channel 1319	1524
Channel 1320	1550
Channel 1321	1669
Channel 1322	1772
Channel 1323	1809
Channel 1324	1909
Channel 1325	1988
Channel 1326	2100
Channel 1327	2185
Channel 1328	2243
Channel 1329	2299
Channel 1330	2472
Channel 1331	2475
Channel 1332	2580
Channel 1333	2622
Channel 1334	2603
Channel 1335	2672
Channel 1336	2726
Channel 1337	2804
Channel 1338	2875
Channel 1339	2877
Channel 1340	2812
Channel 1341	2951
Channel 1342	2873
Channel 1343	2920
Channel 1344	2843
Channel 1345	2902
Channel 1346	2808
Channel 1347	2803
Channel 1348	2714
Channel 1349	2815
Channel 1350	2788
Channel 1351	2710
Channel 1352	2710
Channel 1353	2661
Channel 1354	2590
Channel 1355	2685
Channel 1356	2621
Channel 1357	2682
Channel 1358	2469
Channel 1359	2492
Channel 1360	2394
Channel 1361	2379
Channel 1362	2273
Channel 1363	2332
Channel 1364	2353
Channel 1365	2193
Channel 1366	2230
Channel 1367	2177
Channel 1368	2125
Channel 1369	2054
Channel 1370	2149
Channel 1371	2010
Channel 1372	1919
Channel 1373	1964
Channel 1374	1911
Channel 1375	1855
Channel 1376	1767
Channel 1377	1792
Channel 1378	1671
Channel 1379	1664
Channel 1380	1569
Channel 1381	1460
Channel 1382	1492
Channel 1383	1393
Channel 1384	1348
Channel 1385	1240
Channel 1386	1234
Channel 1387	1153
Channel 1388	1123
Channel 1389	1050
Channel 1390	986
Channel 1391	921
Channel 1392	940
Channel 1393	870
Channel 1394	772
Channel 1395	732
Channel 1396	667
Channel 1397	694
Channel 1398	678
Channel 1399	653
Channel 1400	622
Channel 1401	637
Channel 1402	584
Channel 1403	630
Channel 1404	605
Channel 1405	694
Channel 1406	687
Channel 1407	731
Channel 1408	801
Channel 1409	849
Channel 1410	921
Channel 1411	1000
Channel 1412	1048
Channel 1413	1100
Channel 1414	1188
Channel 1415	1353
Channel 1416	1353
Channel 1417	1356
Channel 1418	1481
Channel 1419	1459
Channel 1420	1440
Channel 1421	1489
Channel 1422	1478
Channel 1423	1521
Channel 1424	1384
Channel 1425	1323
Channel 1426	1236
Channel 1427	1155
Channel 1428	1099
Channel 1429	1027
Channel 1430	948
Channel 1431	771
Channel 1432	737
Channel 1433	637
Channel 1434	521
Channel 1435	442
Channel 1436	403
Channel 1437	345
Channel 1438	284
Channel 1439	242
Channel 1440	249
Channel 1441	216
Channel 1442	187
Channel 1443	188
Channel 1444	170
Channel 1445	161
Channel 1446	170
Channel 1447	157
Channel 1448	163
Channel 1449	164
Channel 1450	178
Channel 1451	148
Channel 1452	157
Channel 1453	161
Channel 1454	168
Channel 1455	176
Channel 1456	160
Channel 1457	174
Channel 1458	186
Channel 1459	191
Channel 1460	186
Channel 1461	219
Channel 1462	242
Channel 1463	213
Channel 1464	225
Channel 1465	199
Channel 1466	225
Channel 1467	236
Channel 1468	257
Channel 1469	271
Channel 1470	280
Channel 1471	284
Channel 1472	317
Channel 1473	338
Channel 1474	344
Channel 1475	352
Channel 1476	387
Channel 1477	401
Channel 1478	421
Channel 1479	421
Channel 1480	418
Channel 1481	426
Channel 1482	456
Channel 1483	457
Channel 1484	484
Channel 1485	419
Channel 1486	445
Channel 1487	462
Channel 1488	445
Channel 1489	456
Channel 1490	450
Channel 1491	465
Channel 1492	503
Channel 1493	496
Channel 1494	515
Channel 1495	480
Channel 1496	487
Channel 1497	468
Channel 1498	496
Channel 1499	503
Channel 1500	445
Channel 1501	444
Channel 1502	505
Channel 1503	473
Channel 1504	471
Channel 1505	422
Channel 1506	469
Channel 1507	438
Channel 1508	448
Channel 1509	446
Channel 1510	412
Channel 1511	412
Channel 1512	419
Channel 1513	385
Channel 1514	468
Channel 1515	397
Channel 1516	381
Channel 1517	394
Channel 1518	410
Channel 1519	396
Channel 1520	357
Channel 1521	363
Channel 1522	365
Channel 1523	352
Channel 1524	370
Channel 1525	368
Channel 1526	343
Channel 1527	402
Channel 1528	320
Channel 1529	336
Channel 1530	331
Channel 1531	313
Channel 1532	299
Channel 1533	317
Channel 1534	302
Channel 1535	317
Channel 1536	283
Channel 1537	267
Channel 1538	313
Channel 1539	294
Channel 1540	262
Channel 1541	271
Channel 1542	245
Channel 1543	255
Channel 1544	262
Channel 1545	253
Channel 1546	238
Channel 1547	233
Channel 1548	216
Channel 1549	237
Channel 1550	174
Channel 1551	205
Channel 1552	174
Channel 1553	184
Channel 1554	186
Channel 1555	177
Channel 1556	149
Channel 1557	167
Channel 1558	169
Channel 1559	142
Channel 1560	143
Channel 1561	143
Channel 1562	151
Channel 1563	125
Channel 1564	137
Channel 1565	130
Channel 1566	128
Channel 1567	108
Channel 1568	135
Channel 1569	110
Channel 1570	114
Channel 1571	110
Channel 1572	113
Channel 1573	118
Channel 1574	86
Channel 1575	115
Channel 1576	113
Channel 1577	121
Channel 1578	119
Channel 1579	148
Channel 1580	117
Channel 1581	176
Channel 1582	168
Channel 1583	195
Channel 1584	226
Channel 1585	253
Channel 1586	268
Channel 1587	273
Channel 1588	295
Channel 1589	316
Channel 1590	307
Channel 1591	328
Channel 1592	336
Channel 1593	319
Channel 1594	295
Channel 1595	300
Channel 1596	296
Channel 1597	249
Channel 1598	258
Channel 1599	247
Channel 1600	225
Channel 1601	199
Channel 1602	172
Channel 1603	161
Channel 1604	144
Channel 1605	118
Channel 1606	101
Channel 1607	98
Channel 1608	85
Channel 1609	84
Channel 1610	60
Channel 1611	76
Channel 1612	63
Channel 1613	70
Channel 1614	63
Channel 1615	54
Channel 1616	69
Channel 1617	60
Channel 1618	86
Channel 1619	74
Channel 1620	84
Channel 1621	68
Channel 1622	72
Channel 1623	63
Channel 1624	65
Channel 1625	58
Channel 1626	63
Channel 1627	51
Channel 1628	42
Channel 1629	45
Channel 1630	59
Channel 1631	35
Channel 1632	35
Channel 1633	29
Channel 1634	38
Channel 1635	32
Channel 1636	29
Channel 1637	26
Channel 1638	17
Channel 1639	19
Channel 1640	20
Channel 1641	21
Channel 1642	15
Channel 1643	15
Channel 1644	8
Channel 1645	18
Channel 1646	15
Channel 1647	19
Channel 1648	8
Channel 1649	11
Channel 1650	19
Channel 1651	9
Channel 1652	14
Channel 1653	17
Channel 1654	17
Channel 1655	9
Channel 1656	19
Channel 1657	12
Channel 1658	19
Channel 1659	15
Channel 1660	11
Channel 1661	10
Channel 1662	12
Channel 1663	16
Channel 1664	17
Channel 1665	12
Channel 1666	14
Channel 1667	23
Channel 1668	15
Channel 1669	15
Channel 1670	22
Channel 1671	17
Channel 1672	12
Channel 1673	21
Channel 1674	24
Channel 1675	20
Channel 1676	15
Channel 1677	23
Channel 1678	17
Channel 1679	24
Channel 1680	21
Channel 1681	22
Channel 1682	22
Channel 1683	37
Channel 1684	34
Channel 1685	31
Channel 1686	44
Channel 1687	60
Channel 1688	82
Channel 1689	95
Channel 1690	93
Channel 1691	118
Channel 1692	157
Channel 1693	200
Channel 1694	203
Channel 1695	255
Channel 1696	301
Channel 1697	335
Channel 1698	356
Channel 1699	421
Channel 1700	487
Channel 1701	554
Channel 1702	588
Channel 1703	614
Channel 1704	684
Channel 1705	778
Channel 1706	814
Channel 1707	843
Channel 1708	917
Channel 1709	912
Channel 1710	985
Channel 1711	1040
Channel 1712	1046
Channel 1713	1103
Channel 1714	1075
Channel 1715	1116
Channel 1716	1129
Channel 1717	1082
Channel 1718	1048
Channel 1719	1067
Channel 1720	1043
Channel 1721	949
Channel 1722	905
Channel 1723	822
Channel 1724	804
Channel 1725	732
Channel 1726	626
Channel 1727	566
Channel 1728	468
Channel 1729	405
Channel 1730	354
Channel 1731	312
Channel 1732	233
Channel 1733	198
Channel 1734	158
Channel 1735	134
Channel 1736	111
Channel 1737	74
Channel 1738	85
Channel 1739	53
Channel 1740	47
Channel 1741	39
Channel 1742	21
Channel 1743	26
Channel 1744	25
Channel 1745	19
Channel 1746	23
Channel 1747	18
Channel 1748	15
Channel 1749	14
Channel 1750	20
Channel 1751	3
Channel 1752	14
Channel 1753	13
Channel 1754	20
Channel 1755	9
Channel 1756	16
Channel 1757	14
Channel 1758	12
Channel 1759	19
Channel 1760	14
Channel 1761	17
Channel 1762	12
Channel 1763	13
Channel 1764	16
Channel 1765	12
Channel 1766	16
Channel 1767	8
Channel 1768	21
Channel 1769	15
Channel 1770	9
Channel 1771	11
Channel 1772	16
Channel 1773	13
Channel 1774	15
Channel 1775	11
Channel 1776	18
Channel 1777	18
Channel 1778	7
Channel 1779	9
Channel 1780	13
Channel 1781	9
Channel 1782	11
Channel 1783	12
Channel 1784	14
Channel 1785	18
Channel 1786	7
Channel 1787	11
Channel 1788	12
Channel 1789	11
Channel 1790	15
Channel 1791	11
Channel 1792	11
Channel 1793	7
Channel 1794	8
Channel 1795	15
Channel 1796	13
Channel 1797	14
Channel 1798	5
Channel 1799	8
Channel 1800	12
Channel 1801	8
Channel 1802	12
Channel 1803	21
Channel 1804	19
Channel 1805	12
Channel 1806	5
Channel 1807	13
Channel 1808	13
Channel 1809	14
Channel 1810	15
Channel 1811	9
Channel 1812	10
Channel 1813	11
Channel 1814	11
Channel 1815	12
Channel 1816	9
Channel 1817	6
Channel 1818	13
Channel 1819	10
Channel 1820	9
Channel 1821	11
Channel 1822	7
Channel 1823	16
Channel 1824	9
Channel 1825	10
Channel 1826	11
Channel 1827	11
Channel 1828	11
Channel 1829	10
Channel 1830	18
Channel 1831	15
Channel 1832	13
Channel 1833	11
Channel 1834	11
Channel 1835	10
Channel 1836	10
Channel 1837	9
Channel 1838	17
Channel 1839	8
Channel 1840	18
Channel 1841	14
Channel 1842	13
Channel 1843	9
Channel 1844	17
Channel 1845	11
Channel 1846	8
Channel 1847	10
Channel 1848	14
Channel 1849	12
Channel 1850	10
Channel 1851	10
Channel 1852	10
Channel 1853	16
Channel 1854	13
Channel 1855	15
Channel 1856	7
Channel 1857	19
Channel 1858	9
Channel 1859	10
Channel 1860	12
Channel 1861	12
Channel 1862	16
Channel 1863	10
Channel 1864	15
Channel 1865	13
Channel 1866	13
Channel 1867	18
Channel 1868	10
Channel 1869	20
Channel 1870	17
Channel 1871	12
Channel 1872	13
Channel 1873	17
Channel 1874	19
Channel 1875	17
Channel 1876	14
Channel 1877	11
Channel 1878	9
Channel 1879	9
Channel 1880	11
Channel 1881	19
Channel 1882	11
Channel 1883	13
Channel 1884	9
Channel 1885	13
Channel 1886	14
Channel 1887	16
Channel 1888	12
Channel 1889	20
Channel 1890	15
Channel 1891	21
Channel 1892	5
Channel 1893	21
Channel 1894	13
Channel 1895	13
Channel 1896	18
Channel 1897	10
Channel 1898	19
Channel 1899	26
Channel 1900	23
Channel 1901	20
Channel 1902	24
Channel 1903	15
Channel 1904	24
Channel 1905	22
Channel 1906	26
Channel 1907	31
Channel 1908	30
Channel 1909	32
Channel 1910	56
Channel 1911	71
Channel 1912	76
Channel 1913	83
Channel 1914	85
Channel 1915	112
Channel 1916	124
Channel 1917	131
Channel 1918	146
Channel 1919	209
Channel 1920	182
Channel 1921	219
Channel 1922	242
Channel 1923	234
Channel 1924	243
Channel 1925	292
Channel 1926	289
Channel 1927	307
Channel 1928	309
Channel 1929	296
Channel 1930	273
Channel 1931	271
Channel 1932	294
Channel 1933	272
Channel 1934	261
Channel 1935	248
Channel 1936	208
Channel 1937	170
Channel 1938	210
Channel 1939	138
Channel 1940	157
Channel 1941	118
Channel 1942	109
Channel 1943	75
Channel 1944	60
Channel 1945	62
Channel 1946	65
Channel 1947	57
Channel 1948	50
Channel 1949	54
Channel 1950	47
Channel 1951	32
Channel 1952	31
Channel 1953	36
Channel 1954	39
Channel 1955	38
Channel 1956	39
Channel 1957	34
Channel 1958	48
Channel 1959	45
Channel 1960	60
Channel 1961	47
Channel 1962	52
Channel 1963	61
Channel 1964	61
Channel 1965	62
Channel 1966	49
Channel 1967	55
Channel 1968	38
Channel 1969	54
Channel 1970	69
Channel 1971	48
Channel 1972	47
Channel 1973	45
Channel 1974	50
Channel 1975	50
Channel 1976	30
Channel 1977	24
Channel 1978	37
Channel 1979	27
Channel 1980	23
Channel 1981	14
Channel 1982	20
Channel 1983	16
Channel 1984	19
Channel 1985	13
Channel 1986	13
Channel 1987	11
Channel 1988	12
Channel 1989	7
Channel 1990	10
Channel 1991	8
Channel 1992	7
Channel 1993	8
Channel 1994	8
[truncated: 2,102 more rows]
