# Supplementary material for: A dataset of 112 ligands for the preconcentration of mercury, uranium, lanthanum and other pollutants and heavy metals in water
Source: Data Brief. 2020 Feb 4;29:105236. doi: 10.1016/j.dib.2020.105236 (PMC7033335; doi:10.1016/j.dib.2020.105236)
Supplement: Multimedia component 113 EVA blank [file mmc113.txt]

Kalib 1	-0.354346
Kalib 2	0.012554
Kalib 3	0.001788
Kalib 4	0.000419
Kalib Square	0.000000
Kalib Fano	0.010361
Channel 1	0
Channel 2	0
Channel 3	0
Channel 4	0
Channel 5	0
Channel 6	0
Channel 7	0
Channel 8	0
Channel 9	0
Channel 10	0
Channel 11	0
Channel 12	2
Channel 13	9
Channel 14	21
Channel 15	82
Channel 16	292
Channel 17	1100
Channel 18	3536
Channel 19	9966
Channel 20	24353
Channel 21	55331
Channel 22	111773
Channel 23	201850
Channel 24	329128
Channel 25	478258
Channel 26	626045
Channel 27	741835
Channel 28	782006
Channel 29	737664
Channel 30	630067
Channel 31	480162
Channel 32	324331
Channel 33	198306
Channel 34	109274
Channel 35	53875
Channel 36	23480
Channel 37	9236
Channel 38	3228
Channel 39	1017
Channel 40	280
Channel 41	78
Channel 42	18
Channel 43	8
Channel 44	4
Channel 45	3
Channel 46	2
Channel 47	4
Channel 48	2
Channel 49	1
Channel 50	3
Channel 51	2
Channel 52	5
Channel 53	3
Channel 54	3
Channel 55	1
Channel 56	0
Channel 57	6
Channel 58	3
Channel 59	1
Channel 60	0
Channel 61	1
Channel 62	5
Channel 63	0
Channel 64	1
Channel 65	4
Channel 66	2
Channel 67	1
Channel 68	0
Channel 69	0
Channel 70	3
Channel 71	1
Channel 72	3
Channel 73	1
Channel 74	0
Channel 75	1
Channel 76	0
Channel 77	1
Channel 78	27
Channel 79	48
Channel 80	44
Channel 81	48
Channel 82	38
Channel 83	35
Channel 84	38
Channel 85	29
Channel 86	37
Channel 87	37
Channel 88	45
Channel 89	37
Channel 90	34
Channel 91	34
Channel 92	37
Channel 93	23
Channel 94	43
Channel 95	42
Channel 96	32
Channel 97	47
Channel 98	46
Channel 99	36
Channel 100	25
Channel 101	37
Channel 102	44
Channel 103	28
Channel 104	33
Channel 105	42
Channel 106	35
Channel 107	37
Channel 108	30
Channel 109	32
Channel 110	27
Channel 111	32
Channel 112	34
Channel 113	37
Channel 114	31
Channel 115	29
Channel 116	35
Channel 117	30
Channel 118	35
Channel 119	26
Channel 120	28
Channel 121	35
Channel 122	37
Channel 123	40
Channel 124	28
Channel 125	49
Channel 126	31
Channel 127	44
Channel 128	37
Channel 129	37
Channel 130	29
Channel 131	24
Channel 132	27
Channel 133	24
Channel 134	20
Channel 135	26
Channel 136	32
Channel 137	25
Channel 138	24
Channel 139	19
Channel 140	24
Channel 141	33
Channel 142	34
Channel 143	30
Channel 144	26
Channel 145	28
Channel 146	30
Channel 147	25
Channel 148	23
Channel 149	26
Channel 150	23
Channel 151	21
Channel 152	28
Channel 153	17
Channel 154	24
Channel 155	25
Channel 156	17
Channel 157	22
Channel 158	24
Channel 159	22
Channel 160	19
Channel 161	17
Channel 162	23
Channel 163	20
Channel 164	24
Channel 165	18
Channel 166	28
Channel 167	22
Channel 168	22
Channel 169	19
Channel 170	16
Channel 171	27
Channel 172	19
Channel 173	23
Channel 174	15
Channel 175	20
Channel 176	21
Channel 177	21
Channel 178	25
Channel 179	26
Channel 180	18
Channel 181	22
Channel 182	20
Channel 183	23
Channel 184	21
Channel 185	32
Channel 186	29
Channel 187	33
Channel 188	31
Channel 189	27
Channel 190	26
Channel 191	23
Channel 192	23
Channel 193	35
Channel 194	22
Channel 195	20
Channel 196	26
Channel 197	18
Channel 198	20
Channel 199	20
Channel 200	22
Channel 201	29
Channel 202	18
Channel 203	26
Channel 204	30
Channel 205	17
Channel 206	40
Channel 207	32
Channel 208	37
Channel 209	55
Channel 210	57
Channel 211	49
Channel 212	44
Channel 213	47
Channel 214	49
Channel 215	57
Channel 216	38
Channel 217	52
Channel 218	51
Channel 219	43
Channel 220	39
Channel 221	35
Channel 222	37
Channel 223	40
Channel 224	39
Channel 225	41
Channel 226	35
Channel 227	45
Channel 228	35
Channel 229	34
Channel 230	28
Channel 231	36
Channel 232	29
Channel 233	30
Channel 234	23
Channel 235	31
Channel 236	19
Channel 237	29
Channel 238	16
Channel 239	32
Channel 240	29
Channel 241	26
Channel 242	24
Channel 243	29
Channel 244	30
Channel 245	31
Channel 246	41
Channel 247	48
Channel 248	56
Channel 249	75
Channel 250	88
Channel 251	126
Channel 252	138
Channel 253	128
Channel 254	195
Channel 255	265
Channel 256	276
Channel 257	391
Channel 258	472
Channel 259	592
Channel 260	730
Channel 261	877
Channel 262	996
Channel 263	1150
Channel 264	1229
Channel 265	1191
Channel 266	1185
Channel 267	1024
Channel 268	932
Channel 269	718
Channel 270	603
Channel 271	429
Channel 272	299
Channel 273	199
Channel 274	174
Channel 275	113
Channel 276	106
Channel 277	98
Channel 278	118
Channel 279	116
Channel 280	145
Channel 281	151
Channel 282	133
Channel 283	152
Channel 284	157
Channel 285	135
Channel 286	131
Channel 287	106
Channel 288	79
Channel 289	64
Channel 290	42
Channel 291	23
Channel 292	24
Channel 293	30
Channel 294	14
Channel 295	17
Channel 296	14
Channel 297	19
Channel 298	10
Channel 299	20
Channel 300	14
Channel 301	12
Channel 302	14
Channel 303	12
Channel 304	7
Channel 305	4
Channel 306	9
Channel 307	11
Channel 308	12
Channel 309	12
Channel 310	6
Channel 311	15
Channel 312	25
Channel 313	35
Channel 314	49
Channel 315	57
Channel 316	57
Channel 317	70
Channel 318	122
Channel 319	107
Channel 320	141
Channel 321	161
Channel 322	192
Channel 323	182
Channel 324	170
Channel 325	163
Channel 326	115
Channel 327	101
Channel 328	93
Channel 329	77
Channel 330	62
Channel 331	42
Channel 332	32
Channel 333	27
Channel 334	19
Channel 335	7
Channel 336	7
Channel 337	19
Channel 338	11
Channel 339	19
Channel 340	14
Channel 341	15
Channel 342	17
Channel 343	25
Channel 344	23
Channel 345	33
Channel 346	27
Channel 347	29
Channel 348	26
Channel 349	23
Channel 350	26
Channel 351	24
Channel 352	23
Channel 353	23
Channel 354	24
Channel 355	18
Channel 356	15
Channel 357	5
Channel 358	7
Channel 359	8
Channel 360	8
Channel 361	7
Channel 362	9
Channel 363	5
Channel 364	9
Channel 365	10
Channel 366	8
Channel 367	11
Channel 368	8
Channel 369	6
Channel 370	7
Channel 371	12
Channel 372	7
Channel 373	10
Channel 374	6
Channel 375	11
Channel 376	4
Channel 377	6
Channel 378	5
Channel 379	6
Channel 380	4
Channel 381	15
Channel 382	4
Channel 383	9
Channel 384	8
Channel 385	4
Channel 386	8
Channel 387	8
Channel 388	9
Channel 389	10
Channel 390	5
Channel 391	12
Channel 392	9
Channel 393	11
Channel 394	11
Channel 395	5
Channel 396	11
Channel 397	9
Channel 398	9
Channel 399	4
Channel 400	4
Channel 401	9
Channel 402	9
Channel 403	9
Channel 404	12
Channel 405	4
Channel 406	6
Channel 407	9
Channel 408	8
Channel 409	8
Channel 410	5
Channel 411	4
Channel 412	8
Channel 413	4
Channel 414	2
Channel 415	5
Channel 416	6
Channel 417	9
Channel 418	5
Channel 419	9
Channel 420	9
Channel 421	4
Channel 422	10
Channel 423	8
Channel 424	9
Channel 425	6
Channel 426	3
Channel 427	6
Channel 428	10
Channel 429	7
Channel 430	4
Channel 431	6
Channel 432	5
Channel 433	3
Channel 434	6
Channel 435	8
Channel 436	4
Channel 437	6
Channel 438	9
Channel 439	3
Channel 440	10
Channel 441	6
Channel 442	6
Channel 443	7
Channel 444	8
Channel 445	10
Channel 446	9
Channel 447	11
Channel 448	18
Channel 449	7
Channel 450	26
Channel 451	47
Channel 452	45
Channel 453	52
Channel 454	78
Channel 455	82
Channel 456	108
Channel 457	120
Channel 458	95
Channel 459	147
Channel 460	150
Channel 461	134
Channel 462	118
Channel 463	113
Channel 464	106
Channel 465	103
Channel 466	72
Channel 467	66
Channel 468	34
Channel 469	28
Channel 470	34
Channel 471	33
Channel 472	8
Channel 473	14
Channel 474	10
Channel 475	11
Channel 476	12
Channel 477	7
Channel 478	10
Channel 479	6
Channel 480	12
Channel 481	12
Channel 482	7
Channel 483	12
Channel 484	7
Channel 485	10
Channel 486	10
Channel 487	10
Channel 488	7
Channel 489	14
Channel 490	10
Channel 491	10
Channel 492	18
Channel 493	20
Channel 494	18
Channel 495	22
Channel 496	30
Channel 497	39
Channel 498	40
Channel 499	39
Channel 500	26
Channel 501	36
Channel 502	46
Channel 503	32
Channel 504	43
Channel 505	39
Channel 506	34
Channel 507	30
Channel 508	22
Channel 509	18
Channel 510	20
Channel 511	17
Channel 512	14
Channel 513	14
Channel 514	9
Channel 515	16
Channel 516	6
Channel 517	13
Channel 518	12
Channel 519	14
Channel 520	16
Channel 521	9
Channel 522	21
Channel 523	24
Channel 524	28
Channel 525	31
Channel 526	53
Channel 527	51
Channel 528	65
Channel 529	92
Channel 530	118
Channel 531	162
Channel 532	203
Channel 533	253
Channel 534	289
Channel 535	346
Channel 536	377
Channel 537	460
Channel 538	496
Channel 539	463
Channel 540	459
Channel 541	417
Channel 542	464
Channel 543	344
Channel 544	292
Channel 545	263
Channel 546	187
Channel 547	149
Channel 548	122
Channel 549	86
Channel 550	74
Channel 551	28
Channel 552	25
Channel 553	14
Channel 554	15
Channel 555	15
Channel 556	10
Channel 557	6
Channel 558	5
Channel 559	9
Channel 560	5
Channel 561	3
Channel 562	11
Channel 563	9
Channel 564	6
Channel 565	5
Channel 566	9
Channel 567	10
Channel 568	3
Channel 569	11
Channel 570	4
Channel 571	8
Channel 572	13
Channel 573	6
Channel 574	13
Channel 575	7
Channel 576	12
Channel 577	10
Channel 578	9
Channel 579	18
Channel 580	17
Channel 581	12
Channel 582	33
Channel 583	29
Channel 584	34
Channel 585	44
Channel 586	43
Channel 587	72
Channel 588	71
Channel 589	75
Channel 590	82
Channel 591	90
Channel 592	73
Channel 593	59
Channel 594	79
Channel 595	63
Channel 596	62
Channel 597	50
Channel 598	44
Channel 599	44
Channel 600	29
Channel 601	33
Channel 602	24
Channel 603	24
Channel 604	16
Channel 605	9
Channel 606	11
Channel 607	16
Channel 608	15
Channel 609	12
Channel 610	11
Channel 611	24
Channel 612	34
Channel 613	34
Channel 614	59
Channel 615	56
Channel 616	83
Channel 617	107
Channel 618	131
Channel 619	152
Channel 620	209
Channel 621	205
Channel 622	243
Channel 623	261
Channel 624	241
Channel 625	246
Channel 626	243
Channel 627	255
Channel 628	216
Channel 629	181
Channel 630	165
Channel 631	146
Channel 632	102
Channel 633	78
Channel 634	61
Channel 635	41
Channel 636	37
Channel 637	32
Channel 638	13
Channel 639	22
Channel 640	15
Channel 641	10
Channel 642	8
Channel 643	9
Channel 644	5
Channel 645	8
Channel 646	4
Channel 647	9
Channel 648	5
Channel 649	10
Channel 650	7
Channel 651	6
Channel 652	15
Channel 653	11
Channel 654	13
Channel 655	4
Channel 656	12
Channel 657	15
Channel 658	13
Channel 659	21
Channel 660	8
Channel 661	20
Channel 662	10
Channel 663	18
Channel 664	12
Channel 665	24
Channel 666	21
Channel 667	24
Channel 668	28
Channel 669	27
Channel 670	28
Channel 671	26
Channel 672	28
Channel 673	27
Channel 674	28
Channel 675	28
Channel 676	25
Channel 677	31
Channel 678	23
Channel 679	22
Channel 680	18
Channel 681	29
Channel 682	41
Channel 683	42
Channel 684	39
Channel 685	44
Channel 686	35
Channel 687	43
Channel 688	48
Channel 689	42
Channel 690	45
Channel 691	36
Channel 692	43
Channel 693	38
Channel 694	28
Channel 695	34
Channel 696	27
Channel 697	22
Channel 698	18
Channel 699	18
Channel 700	7
Channel 701	14
Channel 702	9
Channel 703	12
Channel 704	7
Channel 705	9
Channel 706	16
Channel 707	17
Channel 708	17
Channel 709	33
Channel 710	23
Channel 711	34
Channel 712	34
Channel 713	47
Channel 714	53
Channel 715	43
Channel 716	51
Channel 717	48
Channel 718	51
Channel 719	45
Channel 720	51
Channel 721	46
Channel 722	55
Channel 723	41
Channel 724	39
Channel 725	24
Channel 726	30
Channel 727	30
Channel 728	15
Channel 729	16
Channel 730	11
Channel 731	13
Channel 732	14
Channel 733	8
Channel 734	7
Channel 735	8
Channel 736	10
Channel 737	5
Channel 738	12
Channel 739	12
Channel 740	9
Channel 741	6
Channel 742	6
Channel 743	9
Channel 744	4
Channel 745	10
Channel 746	6
Channel 747	11
Channel 748	3
Channel 749	12
Channel 750	6
Channel 751	11
Channel 752	8
Channel 753	8
Channel 754	7
Channel 755	9
Channel 756	8
Channel 757	15
Channel 758	4
Channel 759	11
Channel 760	12
Channel 761	10
Channel 762	6
Channel 763	7
Channel 764	10
Channel 765	5
Channel 766	13
Channel 767	12
Channel 768	8
Channel 769	9
Channel 770	8
Channel 771	10
Channel 772	6
Channel 773	7
Channel 774	9
Channel 775	15
Channel 776	13
Channel 777	10
Channel 778	11
Channel 779	9
Channel 780	9
Channel 781	9
Channel 782	17
Channel 783	9
Channel 784	19
Channel 785	9
Channel 786	12
Channel 787	16
Channel 788	22
Channel 789	15
Channel 790	20
Channel 791	21
Channel 792	17
Channel 793	11
Channel 794	20
Channel 795	20
Channel 796	14
Channel 797	16
Channel 798	13
Channel 799	14
Channel 800	18
Channel 801	8
Channel 802	4
Channel 803	16
Channel 804	10
Channel 805	7
Channel 806	17
Channel 807	7
Channel 808	7
Channel 809	7
Channel 810	7
Channel 811	5
Channel 812	10
Channel 813	5
Channel 814	9
Channel 815	8
Channel 816	10
Channel 817	6
Channel 818	10
Channel 819	15
Channel 820	9
Channel 821	8
Channel 822	8
Channel 823	9
Channel 824	11
Channel 825	7
Channel 826	14
Channel 827	12
Channel 828	9
Channel 829	8
Channel 830	13
Channel 831	6
Channel 832	7
Channel 833	4
Channel 834	5
Channel 835	4
Channel 836	6
Channel 837	7
Channel 838	5
Channel 839	13
Channel 840	5
Channel 841	10
Channel 842	12
Channel 843	10
Channel 844	13
Channel 845	9
Channel 846	6
Channel 847	9
Channel 848	11
Channel 849	18
Channel 850	15
Channel 851	8
Channel 852	9
Channel 853	7
Channel 854	15
Channel 855	12
Channel 856	10
Channel 857	8
Channel 858	7
Channel 859	4
Channel 860	14
Channel 861	11
Channel 862	4
Channel 863	11
Channel 864	16
Channel 865	7
Channel 866	9
Channel 867	14
Channel 868	11
Channel 869	6
Channel 870	8
Channel 871	14
Channel 872	12
Channel 873	9
Channel 874	8
Channel 875	16
Channel 876	12
Channel 877	11
Channel 878	15
Channel 879	16
Channel 880	7
Channel 881	11
Channel 882	11
Channel 883	9
Channel 884	14
Channel 885	8
Channel 886	8
Channel 887	8
Channel 888	9
Channel 889	10
Channel 890	11
Channel 891	11
Channel 892	10
Channel 893	5
Channel 894	12
Channel 895	6
Channel 896	5
Channel 897	13
Channel 898	15
Channel 899	10
Channel 900	10
Channel 901	11
Channel 902	9
Channel 903	10
Channel 904	14
Channel 905	13
Channel 906	15
Channel 907	14
Channel 908	12
Channel 909	7
Channel 910	16
Channel 911	11
Channel 912	17
Channel 913	13
Channel 914	11
Channel 915	7
Channel 916	6
Channel 917	5
Channel 918	9
Channel 919	19
Channel 920	18
Channel 921	12
Channel 922	16
Channel 923	11
Channel 924	6
Channel 925	14
Channel 926	17
Channel 927	11
Channel 928	12
Channel 929	10
Channel 930	7
Channel 931	12
Channel 932	14
Channel 933	9
Channel 934	10
Channel 935	6
Channel 936	13
Channel 937	7
Channel 938	10
Channel 939	14
Channel 940	9
Channel 941	16
Channel 942	11
Channel 943	5
Channel 944	14
Channel 945	10
Channel 946	15
Channel 947	15
Channel 948	5
Channel 949	11
Channel 950	11
Channel 951	11
Channel 952	12
Channel 953	9
Channel 954	13
Channel 955	10
Channel 956	8
Channel 957	9
Channel 958	12
Channel 959	12
Channel 960	10
Channel 961	12
Channel 962	12
Channel 963	12
Channel 964	12
Channel 965	10
Channel 966	10
Channel 967	13
Channel 968	10
Channel 969	10
Channel 970	15
Channel 971	6
Channel 972	6
Channel 973	11
Channel 974	18
Channel 975	12
Channel 976	14
Channel 977	9
Channel 978	12
Channel 979	13
Channel 980	13
Channel 981	7
Channel 982	10
Channel 983	7
Channel 984	17
Channel 985	14
Channel 986	9
Channel 987	18
Channel 988	7
Channel 989	16
Channel 990	15
Channel 991	13
Channel 992	12
Channel 993	17
Channel 994	10
Channel 995	21
Channel 996	16
Channel 997	11
Channel 998	10
Channel 999	14
Channel 1000	16
Channel 1001	12
Channel 1002	11
Channel 1003	13
Channel 1004	11
Channel 1005	13
Channel 1006	11
Channel 1007	11
Channel 1008	9
Channel 1009	17
Channel 1010	12
Channel 1011	10
Channel 1012	19
Channel 1013	15
Channel 1014	13
Channel 1015	11
Channel 1016	11
Channel 1017	6
Channel 1018	14
Channel 1019	12
Channel 1020	13
Channel 1021	21
Channel 1022	13
Channel 1023	23
Channel 1024	13
Channel 1025	13
Channel 1026	9
Channel 1027	14
Channel 1028	14
Channel 1029	19
Channel 1030	17
Channel 1031	23
Channel 1032	23
Channel 1033	18
Channel 1034	24
Channel 1035	19
Channel 1036	21
Channel 1037	16
Channel 1038	15
Channel 1039	16
Channel 1040	22
Channel 1041	22
Channel 1042	18
Channel 1043	14
Channel 1044	19
Channel 1045	22
Channel 1046	16
Channel 1047	22
Channel 1048	11
Channel 1049	16
Channel 1050	20
Channel 1051	10
Channel 1052	15
Channel 1053	14
Channel 1054	9
Channel 1055	13
Channel 1056	5
Channel 1057	13
Channel 1058	17
Channel 1059	12
Channel 1060	22
Channel 1061	13
Channel 1062	12
Channel 1063	12
Channel 1064	13
Channel 1065	12
Channel 1066	13
Channel 1067	14
Channel 1068	11
Channel 1069	17
Channel 1070	10
Channel 1071	10
Channel 1072	15
Channel 1073	14
Channel 1074	20
Channel 1075	20
Channel 1076	17
Channel 1077	11
Channel 1078	20
Channel 1079	11
Channel 1080	12
Channel 1081	13
Channel 1082	13
Channel 1083	19
Channel 1084	15
Channel 1085	11
Channel 1086	12
Channel 1087	10
Channel 1088	15
Channel 1089	16
Channel 1090	12
Channel 1091	16
Channel 1092	21
Channel 1093	12
Channel 1094	12
Channel 1095	11
Channel 1096	13
Channel 1097	12
Channel 1098	20
Channel 1099	12
Channel 1100	12
Channel 1101	22
Channel 1102	12
Channel 1103	18
Channel 1104	13
Channel 1105	14
Channel 1106	21
Channel 1107	13
Channel 1108	13
Channel 1109	7
Channel 1110	15
Channel 1111	17
Channel 1112	11
Channel 1113	18
Channel 1114	20
Channel 1115	15
Channel 1116	17
Channel 1117	16
Channel 1118	9
Channel 1119	10
Channel 1120	8
Channel 1121	18
Channel 1122	24
Channel 1123	21
Channel 1124	26
Channel 1125	18
Channel 1126	23
Channel 1127	15
Channel 1128	14
Channel 1129	12
Channel 1130	27
Channel 1131	13
Channel 1132	15
Channel 1133	13
Channel 1134	22
Channel 1135	11
Channel 1136	35
Channel 1137	17
Channel 1138	20
Channel 1139	14
Channel 1140	15
Channel 1141	28
Channel 1142	28
Channel 1143	19
Channel 1144	23
Channel 1145	22
Channel 1146	17
Channel 1147	22
Channel 1148	18
Channel 1149	26
Channel 1150	23
Channel 1151	30
Channel 1152	19
Channel 1153	23
Channel 1154	21
Channel 1155	24
Channel 1156	24
Channel 1157	32
Channel 1158	34
Channel 1159	22
Channel 1160	34
Channel 1161	26
Channel 1162	22
Channel 1163	36
Channel 1164	26
Channel 1165	24
Channel 1166	31
Channel 1167	31
Channel 1168	33
Channel 1169	37
Channel 1170	30
Channel 1171	26
Channel 1172	29
Channel 1173	38
Channel 1174	28
Channel 1175	30
Channel 1176	35
Channel 1177	30
Channel 1178	29
Channel 1179	44
Channel 1180	31
Channel 1181	39
Channel 1182	38
Channel 1183	35
Channel 1184	27
Channel 1185	30
Channel 1186	40
Channel 1187	38
Channel 1188	41
Channel 1189	33
Channel 1190	39
Channel 1191	39
Channel 1192	48
Channel 1193	44
Channel 1194	38
Channel 1195	39
Channel 1196	45
Channel 1197	49
Channel 1198	33
Channel 1199	52
Channel 1200	41
Channel 1201	45
Channel 1202	48
Channel 1203	50
Channel 1204	41
Channel 1205	47
Channel 1206	52
Channel 1207	50
Channel 1208	61
Channel 1209	53
Channel 1210	42
Channel 1211	64
Channel 1212	56
Channel 1213	59
Channel 1214	72
Channel 1215	71
Channel 1216	62
Channel 1217	70
Channel 1218	69
Channel 1219	77
Channel 1220	75
Channel 1221	85
Channel 1222	78
Channel 1223	68
Channel 1224	73
Channel 1225	71
Channel 1226	73
Channel 1227	89
Channel 1228	91
Channel 1229	99
Channel 1230	84
Channel 1231	93
Channel 1232	96
Channel 1233	109
Channel 1234	95
Channel 1235	93
Channel 1236	95
Channel 1237	91
Channel 1238	111
Channel 1239	107
Channel 1240	104
Channel 1241	108
Channel 1242	119
Channel 1243	120
Channel 1244	127
Channel 1245	156
Channel 1246	133
Channel 1247	150
Channel 1248	172
Channel 1249	172
Channel 1250	167
Channel 1251	192
Channel 1252	218
Channel 1253	186
Channel 1254	214
Channel 1255	209
Channel 1256	213
Channel 1257	215
Channel 1258	238
Channel 1259	203
Channel 1260	217
Channel 1261	253
Channel 1262	231
Channel 1263	275
Channel 1264	243
Channel 1265	262
Channel 1266	275
Channel 1267	293
Channel 1268	290
Channel 1269	274
Channel 1270	310
Channel 1271	316
Channel 1272	279
Channel 1273	300
Channel 1274	327
Channel 1275	316
Channel 1276	299
Channel 1277	309
Channel 1278	312
Channel 1279	314
Channel 1280	341
Channel 1281	332
Channel 1282	325
Channel 1283	329
Channel 1284	309
Channel 1285	305
Channel 1286	305
Channel 1287	345
Channel 1288	316
Channel 1289	315
Channel 1290	335
Channel 1291	361
Channel 1292	335
Channel 1293	309
Channel 1294	308
Channel 1295	292
Channel 1296	318
Channel 1297	308
Channel 1298	335
Channel 1299	314
Channel 1300	310
Channel 1301	322
Channel 1302	355
Channel 1303	323
Channel 1304	330
Channel 1305	320
Channel 1306	324
Channel 1307	356
Channel 1308	356
Channel 1309	371
Channel 1310	353
Channel 1311	364
Channel 1312	378
Channel 1313	397
Channel 1314	398
Channel 1315	378
Channel 1316	418
Channel 1317	415
Channel 1318	450
Channel 1319	451
Channel 1320	497
Channel 1321	507
Channel 1322	487
Channel 1323	509
Channel 1324	540
Channel 1325	550
Channel 1326	625
Channel 1327	613
Channel 1328	614
Channel 1329	724
Channel 1330	657
Channel 1331	717
Channel 1332	761
Channel 1333	823
Channel 1334	787
Channel 1335	824
Channel 1336	874
Channel 1337	875
Channel 1338	956
Channel 1339	945
Channel 1340	1013
Channel 1341	1045
Channel 1342	1058
Channel 1343	1134
Channel 1344	1063
Channel 1345	1205
Channel 1346	1212
Channel 1347	1203
Channel 1348	1227
Channel 1349	1323
Channel 1350	1334
Channel 1351	1387
Channel 1352	1401
Channel 1353	1456
Channel 1354	1511
Channel 1355	1484
Channel 1356	1506
Channel 1357	1587
Channel 1358	1531
Channel 1359	1578
Channel 1360	1599
Channel 1361	1625
Channel 1362	1553
Channel 1363	1664
Channel 1364	1656
Channel 1365	1671
Channel 1366	1709
Channel 1367	1753
Channel 1368	1634
Channel 1369	1700
Channel 1370	1672
Channel 1371	1641
Channel 1372	1611
Channel 1373	1643
Channel 1374	1649
Channel 1375	1571
Channel 1376	1616
Channel 1377	1536
Channel 1378	1481
Channel 1379	1431
Channel 1380	1382
Channel 1381	1328
Channel 1382	1281
Channel 1383	1265
Channel 1384	1252
Channel 1385	1147
Channel 1386	1097
Channel 1387	1041
Channel 1388	979
Channel 1389	997
Channel 1390	886
Channel 1391	840
Channel 1392	772
Channel 1393	744
Channel 1394	677
Channel 1395	652
Channel 1396	642
Channel 1397	567
Channel 1398	563
Channel 1399	535
Channel 1400	542
Channel 1401	504
Channel 1402	495
Channel 1403	478
Channel 1404	563
Channel 1405	579
Channel 1406	564
Channel 1407	593
Channel 1408	653
Channel 1409	701
Channel 1410	740
Channel 1411	815
Channel 1412	885
Channel 1413	933
Channel 1414	927
Channel 1415	1055
Channel 1416	1130
Channel 1417	1113
Channel 1418	1217
Channel 1419	1150
Channel 1420	1156
Channel 1421	1189
Channel 1422	1144
Channel 1423	1158
Channel 1424	1071
Channel 1425	1007
Channel 1426	907
Channel 1427	910
Channel 1428	794
Channel 1429	745
Channel 1430	589
Channel 1431	557
Channel 1432	499
Channel 1433	397
Channel 1434	367
Channel 1435	303
Channel 1436	267
Channel 1437	225
Channel 1438	170
Channel 1439	156
Channel 1440	137
Channel 1441	119
Channel 1442	98
Channel 1443	74
Channel 1444	81
Channel 1445	68
Channel 1446	68
Channel 1447	56
Channel 1448	70
Channel 1449	74
Channel 1450	79
Channel 1451	77
Channel 1452	74
Channel 1453	63
Channel 1454	76
Channel 1455	77
Channel 1456	64
Channel 1457	56
Channel 1458	65
Channel 1459	75
Channel 1460	82
Channel 1461	79
Channel 1462	79
Channel 1463	81
Channel 1464	75
Channel 1465	80
Channel 1466	87
Channel 1467	82
Channel 1468	101
Channel 1469	101
Channel 1470	79
Channel 1471	97
Channel 1472	124
Channel 1473	100
Channel 1474	119
Channel 1475	102
Channel 1476	110
Channel 1477	108
Channel 1478	117
Channel 1479	129
Channel 1480	150
Channel 1481	107
Channel 1482	120
Channel 1483	135
Channel 1484	133
Channel 1485	122
Channel 1486	142
Channel 1487	140
Channel 1488	141
Channel 1489	133
Channel 1490	159
Channel 1491	159
Channel 1492	165
Channel 1493	159
Channel 1494	169
Channel 1495	170
Channel 1496	178
Channel 1497	183
Channel 1498	193
Channel 1499	188
Channel 1500	190
Channel 1501	206
Channel 1502	196
Channel 1503	199
Channel 1504	213
Channel 1505	200
Channel 1506	220
Channel 1507	223
Channel 1508	210
Channel 1509	203
Channel 1510	212
Channel 1511	237
Channel 1512	246
Channel 1513	209
Channel 1514	233
Channel 1515	251
Channel 1516	273
Channel 1517	245
Channel 1518	262
Channel 1519	268
Channel 1520	280
Channel 1521	245
Channel 1522	259
Channel 1523	264
Channel 1524	250
Channel 1525	272
Channel 1526	265
Channel 1527	294
Channel 1528	266
Channel 1529	262
Channel 1530	286
Channel 1531	253
Channel 1532	259
Channel 1533	281
Channel 1534	258
Channel 1535	244
Channel 1536	242
Channel 1537	234
Channel 1538	237
Channel 1539	233
Channel 1540	237
Channel 1541	257
Channel 1542	242
Channel 1543	216
Channel 1544	221
Channel 1545	188
Channel 1546	213
Channel 1547	202
Channel 1548	186
Channel 1549	189
Channel 1550	164
Channel 1551	189
Channel 1552	183
Channel 1553	160
Channel 1554	140
Channel 1555	149
Channel 1556	156
Channel 1557	155
Channel 1558	136
Channel 1559	142
Channel 1560	136
Channel 1561	122
Channel 1562	120
Channel 1563	129
Channel 1564	112
Channel 1565	117
Channel 1566	109
Channel 1567	100
Channel 1568	90
Channel 1569	96
Channel 1570	107
Channel 1571	97
Channel 1572	91
Channel 1573	93
Channel 1574	94
Channel 1575	108
Channel 1576	115
Channel 1577	111
Channel 1578	123
Channel 1579	124
Channel 1580	140
Channel 1581	145
Channel 1582	173
Channel 1583	188
Channel 1584	200
Channel 1585	214
Channel 1586	237
Channel 1587	231
Channel 1588	297
Channel 1589	309
Channel 1590	296
Channel 1591	322
Channel 1592	318
Channel 1593	272
Channel 1594	275
Channel 1595	286
Channel 1596	239
Channel 1597	249
Channel 1598	224
Channel 1599	199
Channel 1600	193
Channel 1601	187
Channel 1602	142
Channel 1603	121
Channel 1604	118
Channel 1605	100
Channel 1606	83
Channel 1607	82
Channel 1608	72
Channel 1609	64
Channel 1610	69
Channel 1611	63
Channel 1612	61
Channel 1613	54
Channel 1614	68
Channel 1615	73
Channel 1616	59
Channel 1617	64
Channel 1618	58
Channel 1619	58
Channel 1620	59
Channel 1621	56
Channel 1622	83
Channel 1623	59
Channel 1624	54
Channel 1625	59
Channel 1626	53
Channel 1627	63
Channel 1628	40
Channel 1629	53
Channel 1630	35
Channel 1631	20
Channel 1632	34
Channel 1633	28
Channel 1634	31
Channel 1635	18
Channel 1636	19
Channel 1637	19
Channel 1638	12
Channel 1639	19
Channel 1640	16
Channel 1641	14
Channel 1642	13
Channel 1643	12
Channel 1644	15
Channel 1645	16
Channel 1646	10
Channel 1647	15
Channel 1648	7
Channel 1649	12
Channel 1650	10
Channel 1651	14
Channel 1652	9
Channel 1653	15
Channel 1654	18
Channel 1655	7
Channel 1656	14
Channel 1657	15
Channel 1658	17
Channel 1659	11
Channel 1660	13
Channel 1661	9
Channel 1662	11
Channel 1663	14
Channel 1664	8
Channel 1665	13
Channel 1666	19
Channel 1667	10
Channel 1668	14
Channel 1669	12
Channel 1670	16
Channel 1671	14
Channel 1672	13
Channel 1673	18
Channel 1674	16
Channel 1675	18
Channel 1676	15
Channel 1677	18
Channel 1678	17
Channel 1679	23
Channel 1680	24
Channel 1681	27
Channel 1682	29
Channel 1683	32
Channel 1684	30
Channel 1685	36
Channel 1686	50
Channel 1687	73
Channel 1688	76
Channel 1689	88
Channel 1690	117
Channel 1691	148
Channel 1692	165
Channel 1693	207
Channel 1694	202
Channel 1695	257
Channel 1696	276
Channel 1697	351
Channel 1698	393
Channel 1699	469
Channel 1700	477
Channel 1701	558
Channel 1702	652
Channel 1703	679
Channel 1704	733
Channel 1705	744
Channel 1706	784
Channel 1707	895
Channel 1708	893
Channel 1709	954
Channel 1710	998
Channel 1711	962
Channel 1712	1096
Channel 1713	1072
Channel 1714	1116
Channel 1715	1086
Channel 1716	1110
Channel 1717	1083
Channel 1718	1067
Channel 1719	1005
Channel 1720	910
Channel 1721	891
Channel 1722	883
Channel 1723	799
Channel 1724	735
Channel 1725	649
Channel 1726	561
Channel 1727	495
Channel 1728	446
Channel 1729	346
Channel 1730	310
Channel 1731	257
Channel 1732	267
Channel 1733	167
Channel 1734	153
Channel 1735	125
Channel 1736	84
Channel 1737	82
Channel 1738	59
Channel 1739	54
Channel 1740	26
Channel 1741	30
Channel 1742	21
Channel 1743	23
Channel 1744	24
Channel 1745	20
Channel 1746	15
Channel 1747	13
Channel 1748	15
Channel 1749	6
Channel 1750	10
Channel 1751	10
Channel 1752	8
Channel 1753	9
Channel 1754	8
Channel 1755	10
Channel 1756	9
Channel 1757	17
Channel 1758	8
Channel 1759	4
Channel 1760	8
Channel 1761	12
Channel 1762	10
Channel 1763	4
Channel 1764	6
Channel 1765	8
Channel 1766	15
Channel 1767	14
Channel 1768	10
Channel 1769	11
Channel 1770	11
Channel 1771	12
Channel 1772	10
Channel 1773	20
Channel 1774	9
Channel 1775	13
Channel 1776	10
Channel 1777	8
Channel 1778	9
Channel 1779	6
Channel 1780	8
Channel 1781	7
Channel 1782	10
Channel 1783	13
Channel 1784	6
Channel 1785	11
Channel 1786	7
Channel 1787	5
Channel 1788	7
Channel 1789	6
Channel 1790	7
Channel 1791	15
Channel 1792	12
Channel 1793	11
Channel 1794	5
Channel 1795	5
Channel 1796	11
Channel 1797	10
Channel 1798	8
Channel 1799	10
Channel 1800	13
Channel 1801	7
Channel 1802	9
Channel 1803	9
Channel 1804	7
Channel 1805	4
Channel 1806	7
Channel 1807	5
Channel 1808	12
Channel 1809	7
Channel 1810	6
Channel 1811	16
Channel 1812	10
Channel 1813	11
Channel 1814	12
Channel 1815	7
Channel 1816	5
Channel 1817	4
Channel 1818	12
Channel 1819	13
Channel 1820	11
Channel 1821	13
Channel 1822	9
Channel 1823	13
Channel 1824	7
Channel 1825	5
Channel 1826	8
Channel 1827	9
Channel 1828	3
Channel 1829	8
Channel 1830	8
Channel 1831	4
Channel 1832	7
Channel 1833	11
Channel 1834	8
Channel 1835	10
Channel 1836	14
Channel 1837	13
Channel 1838	8
Channel 1839	15
Channel 1840	7
Channel 1841	11
Channel 1842	8
Channel 1843	10
Channel 1844	11
Channel 1845	8
Channel 1846	6
Channel 1847	9
Channel 1848	15
Channel 1849	13
Channel 1850	9
Channel 1851	9
Channel 1852	10
Channel 1853	9
Channel 1854	11
Channel 1855	4
Channel 1856	7
Channel 1857	10
Channel 1858	14
Channel 1859	9
Channel 1860	5
Channel 1861	9
Channel 1862	13
Channel 1863	12
Channel 1864	10
Channel 1865	6
Channel 1866	10
Channel 1867	13
Channel 1868	6
Channel 1869	9
Channel 1870	12
Channel 1871	6
Channel 1872	14
Channel 1873	8
Channel 1874	18
Channel 1875	13
Channel 1876	23
Channel 1877	12
Channel 1878	8
Channel 1879	10
Channel 1880	8
Channel 1881	12
Channel 1882	13
Channel 1883	19
Channel 1884	23
Channel 1885	12
Channel 1886	10
Channel 1887	12
Channel 1888	11
Channel 1889	7
Channel 1890	14
Channel 1891	17
Channel 1892	13
Channel 1893	14
Channel 1894	6
Channel 1895	20
Channel 1896	19
Channel 1897	9
Channel 1898	13
Channel 1899	22
Channel 1900	19
Channel 1901	16
Channel 1902	19
Channel 1903	17
Channel 1904	22
Channel 1905	26
Channel 1906	22
Channel 1907	29
Channel 1908	37
Channel 1909	45
Channel 1910	63
Channel 1911	55
Channel 1912	79
Channel 1913	70
Channel 1914	96
Channel 1915	124
Channel 1916	112
Channel 1917	148
Channel 1918	195
Channel 1919	190
Channel 1920	180
Channel 1921	204
Channel 1922	279
Channel 1923	259
Channel 1924	278
Channel 1925	299
Channel 1926	314
Channel 1927	302
Channel 1928	314
Channel 1929	296
Channel 1930	283
Channel 1931	260
Channel 1932	241
Channel 1933	228
Channel 1934	252
Channel 1935	188
Channel 1936	202
Channel 1937	181
Channel 1938	160
Channel 1939	127
Channel 1940	129
Channel 1941	83
Channel 1942	86
Channel 1943	93
Channel 1944	76
Channel 1945	51
Channel 1946	37
Channel 1947	42
Channel 1948	39
Channel 1949	27
Channel 1950	32
Channel 1951	25
Channel 1952	24
Channel 1953	34
Channel 1954	34
Channel 1955	36
Channel 1956	41
Channel 1957	36
Channel 1958	41
Channel 1959	40
Channel 1960	45
Channel 1961	44
Channel 1962	56
Channel 1963	46
Channel 1964	58
Channel 1965	71
Channel 1966	57
Channel 1967	58
Channel 1968	58
Channel 1969	64
Channel 1970	52
Channel 1971	44
Channel 1972	45
Channel 1973	43
Channel 1974	33
Channel 1975	26
Channel 1976	28
Channel 1977	25
Channel 1978	15
Channel 1979	27
Channel 1980	14
Channel 1981	12
Channel 1982	10
Channel 1983	15
Channel 1984	14
Channel 1985	10
Channel 1986	7
Channel 1987	5
Channel 1988	3
Channel 1989	5
Channel 1990	5
Channel 1991	6
Channel 1992	2
Channel 1993	8
Channel 1994	1
[truncated: 2,102 more rows]
