# Supplementary material for: A dataset of 112 ligands for the preconcentration of mercury, uranium, lanthanum and other pollutants and heavy metals in water
Source: Data Brief. 2020 Feb 4;29:105236. doi: 10.1016/j.dib.2020.105236 (PMC7033335; doi:10.1016/j.dib.2020.105236)
Supplement: Multimedia component 114 Hg_CCS [file mmc114.txt]

Kalib 1	-0.354905
Kalib 2	0.012544
Kalib 3	0.001813
Kalib 4	0.000421
Kalib Square	0.000000
Kalib Fano	0.006815
Channel 1	0
Channel 2	0
Channel 3	0
Channel 4	0
Channel 5	0
Channel 6	0
Channel 7	0
Channel 8	0
Channel 9	0
Channel 10	0
Channel 11	1
Channel 12	1
Channel 13	3
Channel 14	18
Channel 15	91
Channel 16	355
Channel 17	1233
Channel 18	3987
Channel 19	10459
Channel 20	25800
Channel 21	57871
Channel 22	114720
Channel 23	205031
Channel 24	329804
Channel 25	476256
Channel 26	619867
Channel 27	733436
Channel 28	771952
Channel 29	730364
Channel 30	626508
Channel 31	479966
Channel 32	329165
Channel 33	202307
Channel 34	113989
Channel 35	56329
Channel 36	24978
Channel 37	10013
Channel 38	3653
Channel 39	1196
Channel 40	332
Channel 41	69
Channel 42	18
Channel 43	11
Channel 44	5
Channel 45	10
Channel 46	7
Channel 47	2
Channel 48	5
Channel 49	6
Channel 50	4
Channel 51	3
Channel 52	1
Channel 53	4
Channel 54	3
Channel 55	3
Channel 56	4
Channel 57	1
Channel 58	6
Channel 59	0
Channel 60	3
Channel 61	2
Channel 62	3
Channel 63	1
Channel 64	0
Channel 65	0
Channel 66	1
Channel 67	3
Channel 68	0
Channel 69	3
Channel 70	1
Channel 71	0
Channel 72	0
Channel 73	1
Channel 74	0
Channel 75	0
Channel 76	0
Channel 77	1
Channel 78	24
Channel 79	40
Channel 80	49
Channel 81	59
Channel 82	45
Channel 83	46
Channel 84	49
Channel 85	52
Channel 86	42
Channel 87	44
Channel 88	48
Channel 89	51
Channel 90	45
Channel 91	50
Channel 92	64
Channel 93	65
Channel 94	60
Channel 95	62
Channel 96	70
Channel 97	72
Channel 98	84
Channel 99	72
Channel 100	64
Channel 101	64
Channel 102	56
Channel 103	62
Channel 104	63
Channel 105	56
Channel 106	46
Channel 107	47
Channel 108	49
Channel 109	44
Channel 110	42
Channel 111	51
Channel 112	38
Channel 113	41
Channel 114	42
Channel 115	33
Channel 116	46
Channel 117	41
Channel 118	52
Channel 119	50
Channel 120	29
Channel 121	37
Channel 122	50
Channel 123	43
Channel 124	58
Channel 125	59
Channel 126	56
Channel 127	47
Channel 128	38
Channel 129	34
Channel 130	48
Channel 131	43
Channel 132	37
Channel 133	32
Channel 134	34
Channel 135	36
Channel 136	22
Channel 137	30
Channel 138	32
Channel 139	28
Channel 140	24
Channel 141	38
Channel 142	35
Channel 143	33
Channel 144	33
Channel 145	24
Channel 146	34
Channel 147	30
Channel 148	27
Channel 149	46
Channel 150	35
Channel 151	38
Channel 152	38
Channel 153	27
Channel 154	30
Channel 155	30
Channel 156	24
Channel 157	31
Channel 158	33
Channel 159	27
Channel 160	34
Channel 161	32
Channel 162	15
Channel 163	33
Channel 164	36
Channel 165	35
Channel 166	40
Channel 167	27
Channel 168	37
Channel 169	37
Channel 170	27
Channel 171	23
Channel 172	22
Channel 173	32
Channel 174	28
Channel 175	29
Channel 176	18
Channel 177	32
Channel 178	35
Channel 179	29
Channel 180	36
Channel 181	38
Channel 182	38
Channel 183	48
Channel 184	47
Channel 185	44
Channel 186	41
Channel 187	41
Channel 188	45
Channel 189	38
Channel 190	40
Channel 191	42
Channel 192	32
Channel 193	34
Channel 194	37
Channel 195	40
Channel 196	35
Channel 197	35
Channel 198	28
Channel 199	35
Channel 200	43
Channel 201	47
Channel 202	36
Channel 203	36
Channel 204	35
Channel 205	41
Channel 206	53
Channel 207	75
Channel 208	64
Channel 209	75
Channel 210	92
Channel 211	89
Channel 212	101
Channel 213	108
Channel 214	96
Channel 215	96
Channel 216	108
Channel 217	99
Channel 218	89
Channel 219	84
Channel 220	89
Channel 221	94
Channel 222	95
Channel 223	100
Channel 224	95
Channel 225	94
Channel 226	125
Channel 227	132
Channel 228	166
Channel 229	287
Channel 230	376
Channel 231	514
Channel 232	716
Channel 233	984
Channel 234	1171
Channel 235	1436
Channel 236	1552
Channel 237	1660
Channel 238	1636
Channel 239	1546
Channel 240	1373
Channel 241	1117
Channel 242	911
Channel 243	684
Channel 244	526
Channel 245	366
Channel 246	275
Channel 247	200
Channel 248	203
Channel 249	236
Channel 250	222
Channel 251	255
Channel 252	303
Channel 253	315
Channel 254	395
Channel 255	406
Channel 256	409
Channel 257	461
Channel 258	553
Channel 259	629
Channel 260	720
Channel 261	891
Channel 262	970
Channel 263	1062
Channel 264	1080
Channel 265	1120
Channel 266	999
Channel 267	927
Channel 268	781
Channel 269	636
Channel 270	482
Channel 271	371
Channel 272	265
Channel 273	201
Channel 274	150
Channel 275	115
Channel 276	108
Channel 277	102
Channel 278	100
Channel 279	129
Channel 280	146
Channel 281	135
Channel 282	154
Channel 283	148
Channel 284	136
Channel 285	125
Channel 286	116
Channel 287	95
Channel 288	73
Channel 289	72
Channel 290	42
Channel 291	44
Channel 292	43
Channel 293	18
Channel 294	15
Channel 295	18
Channel 296	18
Channel 297	6
Channel 298	17
Channel 299	15
Channel 300	12
Channel 301	14
Channel 302	13
Channel 303	11
Channel 304	15
Channel 305	16
Channel 306	14
Channel 307	15
Channel 308	14
Channel 309	16
Channel 310	33
Channel 311	27
Channel 312	43
Channel 313	49
Channel 314	54
Channel 315	94
Channel 316	125
Channel 317	139
Channel 318	173
Channel 319	234
Channel 320	229
Channel 321	294
Channel 322	322
Channel 323	298
Channel 324	260
Channel 325	260
Channel 326	238
Channel 327	194
Channel 328	139
Channel 329	127
Channel 330	116
Channel 331	75
Channel 332	47
Channel 333	42
Channel 334	35
Channel 335	31
Channel 336	28
Channel 337	27
Channel 338	29
Channel 339	36
Channel 340	38
Channel 341	30
Channel 342	26
Channel 343	34
Channel 344	33
Channel 345	59
Channel 346	42
Channel 347	49
Channel 348	51
Channel 349	48
Channel 350	57
Channel 351	43
Channel 352	44
Channel 353	27
Channel 354	27
Channel 355	23
Channel 356	17
Channel 357	18
Channel 358	18
Channel 359	6
Channel 360	9
Channel 361	6
Channel 362	9
Channel 363	11
Channel 364	6
Channel 365	8
Channel 366	12
Channel 367	7
Channel 368	6
Channel 369	8
Channel 370	7
Channel 371	10
Channel 372	4
Channel 373	7
Channel 374	6
Channel 375	7
Channel 376	8
Channel 377	10
Channel 378	13
Channel 379	5
Channel 380	11
Channel 381	10
Channel 382	11
Channel 383	8
Channel 384	9
Channel 385	15
Channel 386	15
Channel 387	6
Channel 388	14
Channel 389	14
Channel 390	10
Channel 391	9
Channel 392	11
Channel 393	10
Channel 394	10
Channel 395	10
Channel 396	8
Channel 397	15
Channel 398	13
Channel 399	10
Channel 400	11
Channel 401	14
Channel 402	14
Channel 403	16
Channel 404	14
Channel 405	9
Channel 406	7
Channel 407	12
Channel 408	10
Channel 409	11
Channel 410	6
Channel 411	12
Channel 412	10
Channel 413	8
Channel 414	17
Channel 415	6
Channel 416	7
Channel 417	9
Channel 418	12
Channel 419	9
Channel 420	5
Channel 421	10
Channel 422	9
Channel 423	11
Channel 424	9
Channel 425	7
Channel 426	7
Channel 427	10
Channel 428	9
Channel 429	12
Channel 430	10
Channel 431	5
Channel 432	7
Channel 433	5
Channel 434	8
Channel 435	12
Channel 436	10
Channel 437	10
Channel 438	14
Channel 439	9
Channel 440	5
Channel 441	6
Channel 442	3
Channel 443	12
Channel 444	6
Channel 445	17
Channel 446	15
Channel 447	6
Channel 448	23
Channel 449	23
Channel 450	21
Channel 451	31
Channel 452	56
Channel 453	55
Channel 454	64
Channel 455	78
Channel 456	131
Channel 457	136
Channel 458	126
Channel 459	148
Channel 460	141
Channel 461	161
Channel 462	130
Channel 463	104
Channel 464	91
Channel 465	110
Channel 466	72
Channel 467	60
Channel 468	38
Channel 469	41
Channel 470	20
Channel 471	19
Channel 472	15
Channel 473	15
Channel 474	11
Channel 475	12
Channel 476	9
Channel 477	9
Channel 478	5
Channel 479	12
Channel 480	13
Channel 481	11
Channel 482	4
Channel 483	12
Channel 484	10
Channel 485	11
Channel 486	9
Channel 487	6
Channel 488	5
Channel 489	16
Channel 490	21
Channel 491	17
Channel 492	14
Channel 493	16
Channel 494	24
Channel 495	27
Channel 496	27
Channel 497	25
Channel 498	47
Channel 499	32
Channel 500	42
Channel 501	37
Channel 502	48
Channel 503	37
Channel 504	46
Channel 505	42
Channel 506	37
Channel 507	23
Channel 508	16
Channel 509	22
Channel 510	15
Channel 511	19
Channel 512	18
Channel 513	10
Channel 514	16
Channel 515	9
Channel 516	12
Channel 517	11
Channel 518	13
Channel 519	12
Channel 520	14
Channel 521	13
Channel 522	21
Channel 523	22
Channel 524	32
Channel 525	47
Channel 526	34
Channel 527	61
Channel 528	64
Channel 529	102
Channel 530	125
Channel 531	150
Channel 532	231
Channel 533	289
Channel 534	310
Channel 535	372
Channel 536	372
Channel 537	463
Channel 538	488
Channel 539	450
Channel 540	463
Channel 541	414
Channel 542	395
Channel 543	320
Channel 544	287
Channel 545	222
Channel 546	187
Channel 547	120
Channel 548	109
Channel 549	92
Channel 550	61
Channel 551	27
Channel 552	25
Channel 553	17
Channel 554	15
Channel 555	6
Channel 556	13
Channel 557	8
Channel 558	14
Channel 559	4
Channel 560	7
Channel 561	3
Channel 562	9
Channel 563	7
Channel 564	5
Channel 565	12
Channel 566	9
Channel 567	12
Channel 568	11
Channel 569	9
Channel 570	10
Channel 571	6
Channel 572	8
Channel 573	8
Channel 574	16
Channel 575	17
Channel 576	16
Channel 577	16
Channel 578	28
Channel 579	20
Channel 580	26
Channel 581	29
Channel 582	35
Channel 583	34
Channel 584	45
Channel 585	42
Channel 586	68
Channel 587	63
Channel 588	69
Channel 589	78
Channel 590	85
Channel 591	85
Channel 592	94
Channel 593	80
Channel 594	72
Channel 595	71
Channel 596	43
Channel 597	49
Channel 598	36
Channel 599	34
Channel 600	28
Channel 601	18
Channel 602	22
Channel 603	11
Channel 604	20
Channel 605	18
Channel 606	24
Channel 607	16
Channel 608	22
Channel 609	20
Channel 610	25
Channel 611	29
Channel 612	29
Channel 613	27
Channel 614	63
Channel 615	67
Channel 616	84
Channel 617	101
Channel 618	140
Channel 619	135
Channel 620	173
Channel 621	192
Channel 622	255
Channel 623	218
Channel 624	249
Channel 625	231
Channel 626	225
Channel 627	201
Channel 628	177
Channel 629	185
Channel 630	128
Channel 631	123
Channel 632	88
Channel 633	83
Channel 634	62
Channel 635	45
Channel 636	35
Channel 637	25
Channel 638	24
Channel 639	21
Channel 640	15
Channel 641	12
Channel 642	8
Channel 643	15
Channel 644	7
Channel 645	6
Channel 646	9
Channel 647	5
Channel 648	12
Channel 649	8
Channel 650	13
Channel 651	8
Channel 652	20
Channel 653	6
Channel 654	13
Channel 655	8
Channel 656	17
Channel 657	5
Channel 658	19
Channel 659	16
Channel 660	18
Channel 661	25
Channel 662	22
Channel 663	32
Channel 664	37
Channel 665	41
Channel 666	51
Channel 667	48
Channel 668	58
Channel 669	47
Channel 670	54
Channel 671	51
Channel 672	45
Channel 673	38
Channel 674	47
Channel 675	27
Channel 676	40
Channel 677	37
Channel 678	29
Channel 679	29
Channel 680	34
Channel 681	42
Channel 682	53
Channel 683	36
Channel 684	44
Channel 685	51
Channel 686	43
Channel 687	46
Channel 688	47
Channel 689	47
Channel 690	58
Channel 691	49
Channel 692	41
Channel 693	42
Channel 694	29
Channel 695	24
Channel 696	28
Channel 697	19
Channel 698	16
Channel 699	17
Channel 700	17
Channel 701	14
Channel 702	22
Channel 703	19
Channel 704	19
Channel 705	19
Channel 706	27
Channel 707	31
Channel 708	37
Channel 709	62
Channel 710	63
Channel 711	79
Channel 712	89
Channel 713	81
Channel 714	124
Channel 715	122
Channel 716	122
Channel 717	131
Channel 718	106
Channel 719	133
Channel 720	130
Channel 721	84
Channel 722	84
Channel 723	69
Channel 724	71
Channel 725	62
Channel 726	35
Channel 727	31
Channel 728	28
Channel 729	20
Channel 730	19
Channel 731	13
Channel 732	14
Channel 733	8
Channel 734	7
Channel 735	27
Channel 736	14
Channel 737	13
Channel 738	16
Channel 739	16
Channel 740	17
Channel 741	12
Channel 742	11
Channel 743	17
Channel 744	14
Channel 745	12
Channel 746	11
Channel 747	8
Channel 748	12
Channel 749	8
Channel 750	10
Channel 751	5
Channel 752	7
Channel 753	9
Channel 754	13
Channel 755	10
Channel 756	16
Channel 757	15
Channel 758	11
Channel 759	15
Channel 760	8
Channel 761	6
Channel 762	13
Channel 763	10
Channel 764	12
Channel 765	18
Channel 766	10
Channel 767	13
Channel 768	6
Channel 769	8
Channel 770	13
Channel 771	12
Channel 772	22
Channel 773	18
Channel 774	14
Channel 775	5
Channel 776	9
Channel 777	12
Channel 778	13
Channel 779	16
Channel 780	22
Channel 781	19
Channel 782	16
Channel 783	9
Channel 784	17
Channel 785	23
Channel 786	15
Channel 787	27
Channel 788	29
Channel 789	15
Channel 790	27
Channel 791	36
Channel 792	25
Channel 793	24
Channel 794	25
Channel 795	30
Channel 796	20
Channel 797	21
Channel 798	16
Channel 799	26
Channel 800	19
Channel 801	14
Channel 802	17
Channel 803	15
Channel 804	18
Channel 805	14
Channel 806	11
Channel 807	10
Channel 808	12
Channel 809	15
Channel 810	20
Channel 811	22
Channel 812	14
Channel 813	12
Channel 814	15
Channel 815	10
Channel 816	20
Channel 817	10
Channel 818	27
Channel 819	17
Channel 820	14
Channel 821	8
Channel 822	22
Channel 823	11
Channel 824	17
Channel 825	15
Channel 826	21
Channel 827	23
Channel 828	16
Channel 829	21
Channel 830	15
Channel 831	14
Channel 832	12
Channel 833	11
Channel 834	11
Channel 835	8
Channel 836	17
Channel 837	12
Channel 838	12
Channel 839	10
Channel 840	7
Channel 841	10
Channel 842	9
Channel 843	16
Channel 844	7
Channel 845	9
Channel 846	15
Channel 847	15
Channel 848	5
Channel 849	9
Channel 850	12
Channel 851	10
Channel 852	18
Channel 853	15
Channel 854	8
Channel 855	4
Channel 856	23
Channel 857	12
Channel 858	8
Channel 859	12
Channel 860	14
Channel 861	10
Channel 862	11
Channel 863	19
Channel 864	13
Channel 865	8
Channel 866	17
Channel 867	13
Channel 868	14
Channel 869	20
Channel 870	11
Channel 871	18
Channel 872	16
Channel 873	15
Channel 874	19
Channel 875	13
Channel 876	15
Channel 877	12
Channel 878	16
Channel 879	19
Channel 880	11
Channel 881	6
Channel 882	11
Channel 883	14
Channel 884	12
Channel 885	10
Channel 886	9
Channel 887	13
Channel 888	18
Channel 889	12
Channel 890	6
Channel 891	14
Channel 892	14
Channel 893	13
Channel 894	16
Channel 895	14
Channel 896	15
Channel 897	11
Channel 898	13
Channel 899	14
Channel 900	9
Channel 901	8
Channel 902	14
Channel 903	12
Channel 904	14
Channel 905	7
Channel 906	9
Channel 907	19
Channel 908	13
Channel 909	8
Channel 910	10
Channel 911	12
Channel 912	17
Channel 913	8
Channel 914	11
Channel 915	12
Channel 916	7
Channel 917	8
Channel 918	14
Channel 919	9
Channel 920	14
Channel 921	15
Channel 922	14
Channel 923	10
Channel 924	11
Channel 925	19
Channel 926	17
Channel 927	10
Channel 928	14
Channel 929	11
Channel 930	12
Channel 931	10
Channel 932	13
Channel 933	17
Channel 934	18
Channel 935	17
Channel 936	16
Channel 937	8
Channel 938	16
Channel 939	14
Channel 940	12
Channel 941	15
Channel 942	12
Channel 943	17
Channel 944	12
Channel 945	16
Channel 946	11
Channel 947	11
Channel 948	13
Channel 949	11
Channel 950	12
Channel 951	15
Channel 952	11
Channel 953	13
Channel 954	17
Channel 955	21
Channel 956	8
Channel 957	15
Channel 958	15
Channel 959	14
Channel 960	22
Channel 961	14
Channel 962	17
Channel 963	15
Channel 964	17
Channel 965	22
Channel 966	14
Channel 967	13
Channel 968	35
Channel 969	18
Channel 970	26
Channel 971	18
Channel 972	19
Channel 973	30
Channel 974	18
Channel 975	29
Channel 976	32
Channel 977	22
Channel 978	22
Channel 979	23
Channel 980	18
Channel 981	21
Channel 982	8
Channel 983	20
Channel 984	20
Channel 985	16
Channel 986	18
Channel 987	18
Channel 988	13
Channel 989	13
Channel 990	15
Channel 991	15
Channel 992	9
Channel 993	17
Channel 994	15
Channel 995	9
Channel 996	21
Channel 997	9
Channel 998	12
Channel 999	14
Channel 1000	19
Channel 1001	16
Channel 1002	16
Channel 1003	9
Channel 1004	16
Channel 1005	14
Channel 1006	18
Channel 1007	12
Channel 1008	16
Channel 1009	15
Channel 1010	12
Channel 1011	12
Channel 1012	19
Channel 1013	15
Channel 1014	24
Channel 1015	18
Channel 1016	13
Channel 1017	11
Channel 1018	14
Channel 1019	24
Channel 1020	18
Channel 1021	11
Channel 1022	15
Channel 1023	24
Channel 1024	18
Channel 1025	25
Channel 1026	20
Channel 1027	17
Channel 1028	24
Channel 1029	14
Channel 1030	24
Channel 1031	28
Channel 1032	26
Channel 1033	18
Channel 1034	30
Channel 1035	22
Channel 1036	25
Channel 1037	21
Channel 1038	29
Channel 1039	20
Channel 1040	21
Channel 1041	20
Channel 1042	19
Channel 1043	29
Channel 1044	12
Channel 1045	15
Channel 1046	18
Channel 1047	22
Channel 1048	21
Channel 1049	27
Channel 1050	20
Channel 1051	12
Channel 1052	11
Channel 1053	20
Channel 1054	19
Channel 1055	12
Channel 1056	18
Channel 1057	21
Channel 1058	17
Channel 1059	18
Channel 1060	9
Channel 1061	17
Channel 1062	25
Channel 1063	15
Channel 1064	16
Channel 1065	15
Channel 1066	19
Channel 1067	13
Channel 1068	16
Channel 1069	13
Channel 1070	17
Channel 1071	17
Channel 1072	15
Channel 1073	10
Channel 1074	16
Channel 1075	17
Channel 1076	11
Channel 1077	21
Channel 1078	18
Channel 1079	15
Channel 1080	17
Channel 1081	11
Channel 1082	18
Channel 1083	22
Channel 1084	26
Channel 1085	19
Channel 1086	20
Channel 1087	22
Channel 1088	18
Channel 1089	19
Channel 1090	26
Channel 1091	17
Channel 1092	12
Channel 1093	18
Channel 1094	23
Channel 1095	12
Channel 1096	23
Channel 1097	26
Channel 1098	14
Channel 1099	24
Channel 1100	13
Channel 1101	21
Channel 1102	18
Channel 1103	19
Channel 1104	18
Channel 1105	12
Channel 1106	15
Channel 1107	27
Channel 1108	23
Channel 1109	16
Channel 1110	14
Channel 1111	24
Channel 1112	19
Channel 1113	21
Channel 1114	21
Channel 1115	13
Channel 1116	16
Channel 1117	22
Channel 1118	17
Channel 1119	18
Channel 1120	25
Channel 1121	21
Channel 1122	26
Channel 1123	22
Channel 1124	28
Channel 1125	15
Channel 1126	27
Channel 1127	20
Channel 1128	25
Channel 1129	26
Channel 1130	21
Channel 1131	20
Channel 1132	24
Channel 1133	18
Channel 1134	24
Channel 1135	32
Channel 1136	27
Channel 1137	34
Channel 1138	26
Channel 1139	23
Channel 1140	18
Channel 1141	27
Channel 1142	17
Channel 1143	25
Channel 1144	24
Channel 1145	28
Channel 1146	29
Channel 1147	19
Channel 1148	30
Channel 1149	29
Channel 1150	22
Channel 1151	22
Channel 1152	45
Channel 1153	20
Channel 1154	33
Channel 1155	27
Channel 1156	30
Channel 1157	32
Channel 1158	42
Channel 1159	25
Channel 1160	29
Channel 1161	38
Channel 1162	34
Channel 1163	31
Channel 1164	32
Channel 1165	34
Channel 1166	37
Channel 1167	31
Channel 1168	35
Channel 1169	36
Channel 1170	22
Channel 1171	28
Channel 1172	38
Channel 1173	33
Channel 1174	29
Channel 1175	35
Channel 1176	38
Channel 1177	28
Channel 1178	32
Channel 1179	32
Channel 1180	36
Channel 1181	35
Channel 1182	31
Channel 1183	30
Channel 1184	28
Channel 1185	47
Channel 1186	44
Channel 1187	42
Channel 1188	27
Channel 1189	36
Channel 1190	49
Channel 1191	44
Channel 1192	45
Channel 1193	44
Channel 1194	47
Channel 1195	44
Channel 1196	55
Channel 1197	50
Channel 1198	46
Channel 1199	33
Channel 1200	55
Channel 1201	60
Channel 1202	53
Channel 1203	57
Channel 1204	47
Channel 1205	58
Channel 1206	61
Channel 1207	64
Channel 1208	66
Channel 1209	62
Channel 1210	64
Channel 1211	67
Channel 1212	75
Channel 1213	62
Channel 1214	82
Channel 1215	62
Channel 1216	72
Channel 1217	79
Channel 1218	90
Channel 1219	76
Channel 1220	84
Channel 1221	84
Channel 1222	90
Channel 1223	99
Channel 1224	80
Channel 1225	74
Channel 1226	79
Channel 1227	99
Channel 1228	99
Channel 1229	110
Channel 1230	112
Channel 1231	110
Channel 1232	117
Channel 1233	108
Channel 1234	109
Channel 1235	131
Channel 1236	112
Channel 1237	114
Channel 1238	117
Channel 1239	137
Channel 1240	140
Channel 1241	145
Channel 1242	127
Channel 1243	138
Channel 1244	127
Channel 1245	145
Channel 1246	165
Channel 1247	184
Channel 1248	162
Channel 1249	180
Channel 1250	198
Channel 1251	202
Channel 1252	195
Channel 1253	205
Channel 1254	186
Channel 1255	211
Channel 1256	191
Channel 1257	215
Channel 1258	265
Channel 1259	268
Channel 1260	258
Channel 1261	278
Channel 1262	287
Channel 1263	234
Channel 1264	267
Channel 1265	273
Channel 1266	291
Channel 1267	277
Channel 1268	309
Channel 1269	303
Channel 1270	304
Channel 1271	296
Channel 1272	309
Channel 1273	308
Channel 1274	342
Channel 1275	339
Channel 1276	337
Channel 1277	315
Channel 1278	362
Channel 1279	341
Channel 1280	334
Channel 1281	341
Channel 1282	343
Channel 1283	354
Channel 1284	332
Channel 1285	342
Channel 1286	324
Channel 1287	344
Channel 1288	359
Channel 1289	383
Channel 1290	330
Channel 1291	352
Channel 1292	321
Channel 1293	376
Channel 1294	346
Channel 1295	349
Channel 1296	354
Channel 1297	336
Channel 1298	360
Channel 1299	331
Channel 1300	374
Channel 1301	374
Channel 1302	398
Channel 1303	395
Channel 1304	393
Channel 1305	380
Channel 1306	395
Channel 1307	356
Channel 1308	432
Channel 1309	423
Channel 1310	399
Channel 1311	420
Channel 1312	478
Channel 1313	405
Channel 1314	507
Channel 1315	498
Channel 1316	535
Channel 1317	535
Channel 1318	591
Channel 1319	542
Channel 1320	608
Channel 1321	649
Channel 1322	618
Channel 1323	668
Channel 1324	744
Channel 1325	694
Channel 1326	713
Channel 1327	743
Channel 1328	807
Channel 1329	843
Channel 1330	918
Channel 1331	952
Channel 1332	914
Channel 1333	996
Channel 1334	1062
Channel 1335	1039
Channel 1336	1137
Channel 1337	1181
Channel 1338	1244
Channel 1339	1321
Channel 1340	1426
Channel 1341	1416
Channel 1342	1430
Channel 1343	1502
Channel 1344	1529
Channel 1345	1544
Channel 1346	1651
Channel 1347	1651
Channel 1348	1705
Channel 1349	1835
Channel 1350	1874
Channel 1351	1941
Channel 1352	2000
Channel 1353	2102
Channel 1354	2107
Channel 1355	2205
Channel 1356	2243
Channel 1357	2282
Channel 1358	2282
Channel 1359	2400
Channel 1360	2316
Channel 1361	2416
Channel 1362	2453
Channel 1363	2457
Channel 1364	2393
Channel 1365	2548
Channel 1366	2564
Channel 1367	2562
Channel 1368	2555
Channel 1369	2490
Channel 1370	2491
Channel 1371	2497
Channel 1372	2421
Channel 1373	2475
Channel 1374	2446
Channel 1375	2232
Channel 1376	2309
Channel 1377	2227
Channel 1378	2141
Channel 1379	2117
Channel 1380	2006
Channel 1381	1919
Channel 1382	1804
Channel 1383	1743
Channel 1384	1626
Channel 1385	1663
Channel 1386	1434
Channel 1387	1371
Channel 1388	1393
Channel 1389	1300
Channel 1390	1170
Channel 1391	1105
Channel 1392	1067
Channel 1393	917
Channel 1394	937
Channel 1395	876
Channel 1396	812
Channel 1397	757
Channel 1398	738
Channel 1399	721
Channel 1400	674
Channel 1401	652
Channel 1402	652
Channel 1403	752
Channel 1404	818
Channel 1405	785
Channel 1406	819
Channel 1407	896
Channel 1408	923
Channel 1409	1037
Channel 1410	1090
Channel 1411	1214
Channel 1412	1299
Channel 1413	1349
Channel 1414	1444
Channel 1415	1492
Channel 1416	1523
Channel 1417	1585
Channel 1418	1632
Channel 1419	1604
Channel 1420	1649
Channel 1421	1623
Channel 1422	1543
Channel 1423	1491
Channel 1424	1423
Channel 1425	1317
Channel 1426	1200
Channel 1427	1032
Channel 1428	978
Channel 1429	848
Channel 1430	731
Channel 1431	592
Channel 1432	546
Channel 1433	452
Channel 1434	375
Channel 1435	315
Channel 1436	267
Channel 1437	248
Channel 1438	183
Channel 1439	163
Channel 1440	146
Channel 1441	119
Channel 1442	117
Channel 1443	84
Channel 1444	96
Channel 1445	100
Channel 1446	82
Channel 1447	88
Channel 1448	66
Channel 1449	78
Channel 1450	85
Channel 1451	65
Channel 1452	78
Channel 1453	90
Channel 1454	64
Channel 1455	86
Channel 1456	75
Channel 1457	76
Channel 1458	63
Channel 1459	98
Channel 1460	92
Channel 1461	75
Channel 1462	90
Channel 1463	98
Channel 1464	83
Channel 1465	105
Channel 1466	111
Channel 1467	102
Channel 1468	100
Channel 1469	105
Channel 1470	99
Channel 1471	123
Channel 1472	100
Channel 1473	107
Channel 1474	116
Channel 1475	106
Channel 1476	123
Channel 1477	123
Channel 1478	133
Channel 1479	143
Channel 1480	127
Channel 1481	134
Channel 1482	157
Channel 1483	147
Channel 1484	177
Channel 1485	160
Channel 1486	169
Channel 1487	160
Channel 1488	185
Channel 1489	200
Channel 1490	184
Channel 1491	190
Channel 1492	228
Channel 1493	200
Channel 1494	200
Channel 1495	235
Channel 1496	200
Channel 1497	246
Channel 1498	226
Channel 1499	236
Channel 1500	243
Channel 1501	241
Channel 1502	256
Channel 1503	259
Channel 1504	272
Channel 1505	288
Channel 1506	280
Channel 1507	312
Channel 1508	320
Channel 1509	306
Channel 1510	317
Channel 1511	335
Channel 1512	331
Channel 1513	348
Channel 1514	340
Channel 1515	382
Channel 1516	350
Channel 1517	351
Channel 1518	368
Channel 1519	329
Channel 1520	388
Channel 1521	381
Channel 1522	373
Channel 1523	357
Channel 1524	392
Channel 1525	406
Channel 1526	421
Channel 1527	418
Channel 1528	397
Channel 1529	408
Channel 1530	401
Channel 1531	368
Channel 1532	398
Channel 1533	395
Channel 1534	385
Channel 1535	361
Channel 1536	361
Channel 1537	353
Channel 1538	371
Channel 1539	335
Channel 1540	373
Channel 1541	338
Channel 1542	324
Channel 1543	329
Channel 1544	323
Channel 1545	291
Channel 1546	283
Channel 1547	291
Channel 1548	269
Channel 1549	245
Channel 1550	241
Channel 1551	242
Channel 1552	243
Channel 1553	214
Channel 1554	240
Channel 1555	191
Channel 1556	208
Channel 1557	184
Channel 1558	155
Channel 1559	182
Channel 1560	164
Channel 1561	148
Channel 1562	150
Channel 1563	151
Channel 1564	128
Channel 1565	133
Channel 1566	128
Channel 1567	117
Channel 1568	94
Channel 1569	85
Channel 1570	122
Channel 1571	97
Channel 1572	101
Channel 1573	118
Channel 1574	127
Channel 1575	129
Channel 1576	139
Channel 1577	150
Channel 1578	148
Channel 1579	172
Channel 1580	173
Channel 1581	196
Channel 1582	237
Channel 1583	234
Channel 1584	285
Channel 1585	266
Channel 1586	306
Channel 1587	329
Channel 1588	347
Channel 1589	339
Channel 1590	373
Channel 1591	347
Channel 1592	337
Channel 1593	317
Channel 1594	330
Channel 1595	301
Channel 1596	285
Channel 1597	275
Channel 1598	248
Channel 1599	193
Channel 1600	188
Channel 1601	172
Channel 1602	156
Channel 1603	99
Channel 1604	133
Channel 1605	92
Channel 1606	92
Channel 1607	75
Channel 1608	80
Channel 1609	78
Channel 1610	74
Channel 1611	79
Channel 1612	73
Channel 1613	65
Channel 1614	61
Channel 1615	68
Channel 1616	71
Channel 1617	63
Channel 1618	63
Channel 1619	76
Channel 1620	61
Channel 1621	66
Channel 1622	80
Channel 1623	66
Channel 1624	58
Channel 1625	45
Channel 1626	52
Channel 1627	46
Channel 1628	38
Channel 1629	48
Channel 1630	54
Channel 1631	41
Channel 1632	21
Channel 1633	26
Channel 1634	20
Channel 1635	21
Channel 1636	18
Channel 1637	13
Channel 1638	22
Channel 1639	15
Channel 1640	15
Channel 1641	9
Channel 1642	8
Channel 1643	12
Channel 1644	13
Channel 1645	12
Channel 1646	21
Channel 1647	19
Channel 1648	12
Channel 1649	10
Channel 1650	14
Channel 1651	19
Channel 1652	14
Channel 1653	15
Channel 1654	12
Channel 1655	13
Channel 1656	13
Channel 1657	9
Channel 1658	10
Channel 1659	11
Channel 1660	10
Channel 1661	13
Channel 1662	12
Channel 1663	15
Channel 1664	12
Channel 1665	17
Channel 1666	13
Channel 1667	11
Channel 1668	18
Channel 1669	11
Channel 1670	12
Channel 1671	19
Channel 1672	11
Channel 1673	16
Channel 1674	26
Channel 1675	10
Channel 1676	16
Channel 1677	24
Channel 1678	23
Channel 1679	28
Channel 1680	24
Channel 1681	27
Channel 1682	26
Channel 1683	43
Channel 1684	58
Channel 1685	54
Channel 1686	57
Channel 1687	74
Channel 1688	102
Channel 1689	114
Channel 1690	136
Channel 1691	154
Channel 1692	187
Channel 1693	236
Channel 1694	274
Channel 1695	312
Channel 1696	311
Channel 1697	408
Channel 1698	464
Channel 1699	513
Channel 1700	556
Channel 1701	650
Channel 1702	717
Channel 1703	703
Channel 1704	773
Channel 1705	857
Channel 1706	877
Channel 1707	919
Channel 1708	918
Channel 1709	990
Channel 1710	1059
Channel 1711	1097
Channel 1712	1066
Channel 1713	1126
Channel 1714	1074
Channel 1715	1051
Channel 1716	1026
Channel 1717	1066
Channel 1718	925
Channel 1719	923
Channel 1720	883
Channel 1721	814
Channel 1722	755
Channel 1723	706
Channel 1724	604
Channel 1725	514
Channel 1726	495
Channel 1727	414
Channel 1728	361
Channel 1729	293
Channel 1730	220
Channel 1731	212
Channel 1732	159
Channel 1733	142
Channel 1734	102
Channel 1735	80
Channel 1736	70
Channel 1737	42
Channel 1738	53
Channel 1739	33
Channel 1740	37
Channel 1741	25
Channel 1742	22
Channel 1743	22
Channel 1744	10
Channel 1745	10
Channel 1746	7
Channel 1747	8
Channel 1748	7
Channel 1749	5
Channel 1750	12
Channel 1751	6
Channel 1752	12
Channel 1753	10
Channel 1754	11
Channel 1755	8
Channel 1756	6
Channel 1757	13
Channel 1758	9
Channel 1759	7
Channel 1760	10
Channel 1761	3
Channel 1762	13
Channel 1763	11
Channel 1764	14
Channel 1765	4
Channel 1766	11
Channel 1767	19
Channel 1768	8
Channel 1769	13
Channel 1770	11
Channel 1771	7
Channel 1772	10
Channel 1773	9
Channel 1774	8
Channel 1775	7
Channel 1776	13
Channel 1777	12
Channel 1778	8
Channel 1779	14
Channel 1780	11
Channel 1781	8
Channel 1782	8
Channel 1783	11
Channel 1784	9
Channel 1785	11
Channel 1786	11
Channel 1787	8
Channel 1788	11
Channel 1789	7
Channel 1790	7
Channel 1791	4
Channel 1792	8
Channel 1793	11
Channel 1794	8
Channel 1795	9
Channel 1796	10
Channel 1797	11
Channel 1798	16
Channel 1799	11
Channel 1800	8
Channel 1801	6
Channel 1802	7
Channel 1803	11
Channel 1804	10
Channel 1805	7
Channel 1806	8
Channel 1807	12
Channel 1808	13
Channel 1809	13
Channel 1810	13
Channel 1811	8
Channel 1812	8
Channel 1813	12
Channel 1814	12
Channel 1815	9
Channel 1816	14
Channel 1817	8
Channel 1818	13
Channel 1819	8
Channel 1820	6
Channel 1821	9
Channel 1822	10
Channel 1823	8
Channel 1824	14
Channel 1825	3
Channel 1826	5
Channel 1827	12
Channel 1828	13
Channel 1829	11
Channel 1830	4
Channel 1831	10
Channel 1832	8
Channel 1833	5
Channel 1834	10
Channel 1835	7
Channel 1836	4
Channel 1837	4
Channel 1838	9
Channel 1839	6
Channel 1840	11
Channel 1841	13
Channel 1842	13
Channel 1843	9
Channel 1844	10
Channel 1845	10
Channel 1846	9
Channel 1847	7
Channel 1848	16
Channel 1849	13
Channel 1850	9
Channel 1851	10
Channel 1852	8
Channel 1853	9
Channel 1854	9
Channel 1855	12
Channel 1856	8
Channel 1857	12
Channel 1858	12
Channel 1859	5
Channel 1860	10
Channel 1861	11
Channel 1862	13
Channel 1863	13
Channel 1864	11
Channel 1865	15
Channel 1866	12
Channel 1867	9
Channel 1868	7
Channel 1869	11
Channel 1870	15
Channel 1871	10
Channel 1872	21
Channel 1873	11
Channel 1874	15
Channel 1875	8
Channel 1876	16
Channel 1877	9
Channel 1878	8
Channel 1879	13
Channel 1880	9
Channel 1881	16
Channel 1882	18
Channel 1883	12
Channel 1884	9
Channel 1885	12
Channel 1886	16
Channel 1887	18
Channel 1888	10
Channel 1889	17
Channel 1890	11
Channel 1891	16
Channel 1892	17
Channel 1893	19
Channel 1894	14
Channel 1895	18
Channel 1896	13
Channel 1897	25
Channel 1898	16
Channel 1899	18
Channel 1900	25
Channel 1901	18
Channel 1902	18
Channel 1903	32
Channel 1904	22
Channel 1905	25
Channel 1906	31
Channel 1907	41
Channel 1908	35
Channel 1909	56
Channel 1910	78
Channel 1911	84
Channel 1912	93
Channel 1913	112
Channel 1914	111
Channel 1915	168
Channel 1916	148
Channel 1917	183
Channel 1918	229
Channel 1919	229
Channel 1920	213
Channel 1921	249
Channel 1922	262
Channel 1923	264
Channel 1924	265
Channel 1925	302
Channel 1926	267
Channel 1927	288
Channel 1928	290
Channel 1929	301
Channel 1930	284
Channel 1931	300
Channel 1932	249
Channel 1933	228
Channel 1934	172
Channel 1935	201
Channel 1936	152
Channel 1937	138
Channel 1938	116
Channel 1939	125
Channel 1940	86
Channel 1941	66
Channel 1942	74
Channel 1943	62
Channel 1944	46
Channel 1945	49
Channel 1946	44
Channel 1947	39
Channel 1948	35
Channel 1949	29
Channel 1950	32
Channel 1951	32
Channel 1952	35
Channel 1953	42
Channel 1954	28
Channel 1955	39
Channel 1956	32
Channel 1957	35
Channel 1958	47
Channel 1959	47
Channel 1960	55
Channel 1961	55
Channel 1962	56
Channel 1963	39
Channel 1964	60
Channel 1965	41
Channel 1966	67
Channel 1967	47
Channel 1968	66
Channel 1969	53
Channel 1970	45
Channel 1971	33
Channel 1972	52
Channel 1973	33
Channel 1974	33
Channel 1975	26
Channel 1976	26
Channel 1977	21
Channel 1978	25
Channel 1979	23
Channel 1980	20
Channel 1981	9
Channel 1982	8
Channel 1983	8
Channel 1984	10
Channel 1985	8
Channel 1986	8
Channel 1987	4
Channel 1988	3
Channel 1989	6
Channel 1990	1
Channel 1991	7
Channel 1992	5
Channel 1993	5
Channel 1994	6
[truncated: 2,102 more rows]
