# Supplementary material for: A dataset of 112 ligands for the preconcentration of mercury, uranium, lanthanum and other pollutants and heavy metals in water
Source: Data Brief. 2020 Feb 4;29:105236. doi: 10.1016/j.dib.2020.105236 (PMC7033335; doi:10.1016/j.dib.2020.105236)
Supplement: Multimedia component 115 Hg_dithizone [file mmc115.txt]

Kalib 1	-0.354905
Kalib 2	0.012544
Kalib 3	0.001813
Kalib 4	0.000421
Kalib Square	0.000000
Kalib Fano	0.006815
Channel 1	0
Channel 2	0
Channel 3	0
Channel 4	0
Channel 5	0
Channel 6	0
Channel 7	0
Channel 8	0
Channel 9	0
Channel 10	0
Channel 11	0
Channel 12	0
Channel 13	5
Channel 14	18
Channel 15	102
Channel 16	395
Channel 17	1237
Channel 18	3867
Channel 19	10615
Channel 20	26039
Channel 21	57065
Channel 22	114131
Channel 23	205117
Channel 24	329682
Channel 25	474675
Channel 26	618277
Channel 27	730324
Channel 28	773178
Channel 29	731069
Channel 30	625907
Channel 31	482007
Channel 32	328621
Channel 33	204452
Channel 34	113675
Channel 35	56428
Channel 36	25035
Channel 37	10049
Channel 38	3621
Channel 39	1187
Channel 40	353
Channel 41	75
Channel 42	30
Channel 43	16
Channel 44	8
Channel 45	7
Channel 46	10
Channel 47	7
Channel 48	3
Channel 49	5
Channel 50	4
Channel 51	5
Channel 52	3
Channel 53	5
Channel 54	4
Channel 55	4
Channel 56	5
Channel 57	1
Channel 58	5
Channel 59	3
Channel 60	6
Channel 61	5
Channel 62	2
Channel 63	2
Channel 64	1
Channel 65	2
Channel 66	0
Channel 67	2
Channel 68	2
Channel 69	3
Channel 70	0
Channel 71	1
Channel 72	2
Channel 73	3
Channel 74	3
Channel 75	0
Channel 76	0
Channel 77	2
Channel 78	36
Channel 79	51
Channel 80	49
Channel 81	48
Channel 82	46
Channel 83	40
Channel 84	46
Channel 85	41
Channel 86	61
Channel 87	64
Channel 88	54
Channel 89	57
Channel 90	45
Channel 91	42
Channel 92	44
Channel 93	55
Channel 94	64
Channel 95	60
Channel 96	63
Channel 97	55
Channel 98	57
Channel 99	76
Channel 100	67
Channel 101	70
Channel 102	49
Channel 103	51
Channel 104	45
Channel 105	49
Channel 106	47
Channel 107	45
Channel 108	44
Channel 109	41
Channel 110	36
Channel 111	44
Channel 112	33
Channel 113	43
Channel 114	42
Channel 115	32
Channel 116	48
Channel 117	40
Channel 118	33
Channel 119	50
Channel 120	37
Channel 121	53
Channel 122	47
Channel 123	57
Channel 124	61
Channel 125	43
Channel 126	47
Channel 127	59
Channel 128	52
Channel 129	47
Channel 130	39
Channel 131	43
Channel 132	36
Channel 133	28
Channel 134	33
Channel 135	38
Channel 136	27
Channel 137	32
Channel 138	27
Channel 139	32
Channel 140	29
Channel 141	34
Channel 142	35
Channel 143	33
Channel 144	36
Channel 145	37
Channel 146	33
Channel 147	33
Channel 148	34
Channel 149	26
Channel 150	32
Channel 151	37
Channel 152	22
Channel 153	39
Channel 154	29
Channel 155	26
Channel 156	35
Channel 157	38
Channel 158	23
Channel 159	22
Channel 160	24
Channel 161	34
Channel 162	32
Channel 163	34
Channel 164	32
Channel 165	28
Channel 166	29
Channel 167	34
Channel 168	24
Channel 169	20
Channel 170	32
Channel 171	29
Channel 172	27
Channel 173	27
Channel 174	22
Channel 175	29
Channel 176	23
Channel 177	27
Channel 178	24
Channel 179	31
Channel 180	22
Channel 181	29
Channel 182	35
Channel 183	29
Channel 184	38
Channel 185	31
Channel 186	33
Channel 187	17
Channel 188	43
Channel 189	35
Channel 190	45
Channel 191	38
Channel 192	34
Channel 193	37
Channel 194	29
Channel 195	30
Channel 196	32
Channel 197	38
Channel 198	35
Channel 199	28
Channel 200	37
Channel 201	29
Channel 202	30
Channel 203	49
Channel 204	56
Channel 205	62
Channel 206	78
Channel 207	100
Channel 208	101
Channel 209	118
Channel 210	132
Channel 211	179
Channel 212	149
Channel 213	149
Channel 214	142
Channel 215	157
Channel 216	110
Channel 217	101
Channel 218	113
Channel 219	99
Channel 220	100
Channel 221	89
Channel 222	98
Channel 223	83
Channel 224	99
Channel 225	95
Channel 226	95
Channel 227	111
Channel 228	136
Channel 229	201
Channel 230	236
Channel 231	386
Channel 232	483
Channel 233	608
Channel 234	794
Channel 235	893
Channel 236	1073
Channel 237	1077
Channel 238	1101
Channel 239	1038
Channel 240	933
Channel 241	746
Channel 242	593
Channel 243	458
Channel 244	370
Channel 245	269
Channel 246	205
Channel 247	165
Channel 248	148
Channel 249	167
Channel 250	217
Channel 251	247
Channel 252	246
Channel 253	267
Channel 254	326
Channel 255	351
Channel 256	389
Channel 257	428
Channel 258	497
Channel 259	617
Channel 260	713
Channel 261	841
Channel 262	1025
Channel 263	1067
Channel 264	1084
Channel 265	1141
Channel 266	1079
Channel 267	928
Channel 268	829
Channel 269	615
Channel 270	523
Channel 271	363
Channel 272	273
Channel 273	192
Channel 274	141
Channel 275	127
Channel 276	100
Channel 277	98
Channel 278	123
Channel 279	110
Channel 280	125
Channel 281	155
Channel 282	125
Channel 283	141
Channel 284	120
Channel 285	121
Channel 286	106
Channel 287	101
Channel 288	85
Channel 289	62
Channel 290	41
Channel 291	46
Channel 292	27
Channel 293	21
Channel 294	20
Channel 295	21
Channel 296	15
Channel 297	15
Channel 298	12
Channel 299	11
Channel 300	5
Channel 301	6
Channel 302	8
Channel 303	15
Channel 304	17
Channel 305	14
Channel 306	14
Channel 307	21
Channel 308	17
Channel 309	14
Channel 310	21
Channel 311	26
Channel 312	48
Channel 313	58
Channel 314	67
Channel 315	75
Channel 316	107
Channel 317	152
Channel 318	173
Channel 319	168
Channel 320	263
Channel 321	248
Channel 322	301
Channel 323	252
Channel 324	280
Channel 325	240
Channel 326	227
Channel 327	204
Channel 328	150
Channel 329	123
Channel 330	75
Channel 331	59
Channel 332	54
Channel 333	50
Channel 334	32
Channel 335	26
Channel 336	20
Channel 337	27
Channel 338	27
Channel 339	32
Channel 340	37
Channel 341	23
Channel 342	28
Channel 343	35
Channel 344	51
Channel 345	47
Channel 346	37
Channel 347	41
Channel 348	48
Channel 349	36
Channel 350	52
Channel 351	37
Channel 352	25
Channel 353	26
Channel 354	27
Channel 355	26
Channel 356	26
Channel 357	14
Channel 358	15
Channel 359	16
Channel 360	11
Channel 361	15
Channel 362	11
Channel 363	11
Channel 364	9
Channel 365	12
Channel 366	8
Channel 367	12
Channel 368	7
Channel 369	8
Channel 370	4
Channel 371	12
Channel 372	10
Channel 373	8
Channel 374	12
Channel 375	6
Channel 376	8
Channel 377	8
Channel 378	17
Channel 379	4
Channel 380	9
Channel 381	7
Channel 382	6
Channel 383	9
Channel 384	8
Channel 385	11
Channel 386	9
Channel 387	6
Channel 388	5
Channel 389	14
Channel 390	7
Channel 391	17
Channel 392	13
Channel 393	13
Channel 394	9
Channel 395	11
Channel 396	8
Channel 397	6
Channel 398	13
Channel 399	12
Channel 400	10
Channel 401	10
Channel 402	7
Channel 403	11
Channel 404	11
Channel 405	10
Channel 406	11
Channel 407	15
Channel 408	15
Channel 409	7
Channel 410	13
Channel 411	13
Channel 412	7
Channel 413	12
Channel 414	9
Channel 415	11
Channel 416	10
Channel 417	6
Channel 418	13
Channel 419	3
Channel 420	10
Channel 421	9
Channel 422	4
Channel 423	10
Channel 424	5
Channel 425	7
Channel 426	8
Channel 427	9
Channel 428	8
Channel 429	10
Channel 430	7
Channel 431	10
Channel 432	11
Channel 433	11
Channel 434	4
Channel 435	10
Channel 436	8
Channel 437	8
Channel 438	6
Channel 439	7
Channel 440	12
Channel 441	10
Channel 442	8
Channel 443	12
Channel 444	9
Channel 445	14
Channel 446	13
Channel 447	14
Channel 448	13
Channel 449	21
Channel 450	16
Channel 451	30
Channel 452	41
Channel 453	59
Channel 454	68
Channel 455	99
Channel 456	93
Channel 457	118
Channel 458	110
Channel 459	138
Channel 460	135
Channel 461	125
Channel 462	123
Channel 463	117
Channel 464	115
Channel 465	104
Channel 466	67
Channel 467	63
Channel 468	38
Channel 469	28
Channel 470	26
Channel 471	20
Channel 472	9
Channel 473	16
Channel 474	2
Channel 475	8
Channel 476	7
Channel 477	8
Channel 478	4
Channel 479	12
Channel 480	7
Channel 481	4
Channel 482	7
Channel 483	12
Channel 484	13
Channel 485	5
Channel 486	12
Channel 487	7
Channel 488	14
Channel 489	8
Channel 490	8
Channel 491	8
Channel 492	16
Channel 493	14
Channel 494	10
Channel 495	25
Channel 496	17
Channel 497	30
Channel 498	30
Channel 499	43
Channel 500	32
Channel 501	54
Channel 502	41
Channel 503	36
Channel 504	33
Channel 505	33
Channel 506	32
Channel 507	30
Channel 508	18
Channel 509	15
Channel 510	21
Channel 511	20
Channel 512	12
Channel 513	13
Channel 514	14
Channel 515	9
Channel 516	13
Channel 517	13
Channel 518	10
Channel 519	15
Channel 520	16
Channel 521	25
Channel 522	19
Channel 523	19
Channel 524	21
Channel 525	36
Channel 526	52
Channel 527	44
Channel 528	78
Channel 529	97
Channel 530	114
Channel 531	143
Channel 532	212
Channel 533	247
Channel 534	300
Channel 535	379
Channel 536	356
Channel 537	433
Channel 538	426
Channel 539	464
Channel 540	412
Channel 541	385
Channel 542	417
Channel 543	306
Channel 544	267
Channel 545	227
Channel 546	174
Channel 547	125
Channel 548	103
Channel 549	74
Channel 550	58
Channel 551	33
Channel 552	32
Channel 553	16
Channel 554	12
Channel 555	21
Channel 556	12
Channel 557	12
Channel 558	6
Channel 559	11
Channel 560	6
Channel 561	5
Channel 562	10
Channel 563	9
Channel 564	11
Channel 565	6
Channel 566	8
Channel 567	7
Channel 568	8
Channel 569	11
Channel 570	13
Channel 571	9
Channel 572	7
Channel 573	8
Channel 574	12
Channel 575	15
Channel 576	15
Channel 577	13
Channel 578	16
Channel 579	19
Channel 580	24
Channel 581	19
Channel 582	30
Channel 583	42
Channel 584	55
Channel 585	37
Channel 586	51
Channel 587	57
Channel 588	61
Channel 589	80
Channel 590	60
Channel 591	80
Channel 592	80
Channel 593	70
Channel 594	66
Channel 595	83
Channel 596	56
Channel 597	52
Channel 598	33
Channel 599	45
Channel 600	34
Channel 601	29
Channel 602	27
Channel 603	15
Channel 604	17
Channel 605	12
Channel 606	14
Channel 607	18
Channel 608	20
Channel 609	18
Channel 610	17
Channel 611	28
Channel 612	30
Channel 613	37
Channel 614	46
Channel 615	72
Channel 616	80
Channel 617	112
Channel 618	130
Channel 619	163
Channel 620	202
Channel 621	164
Channel 622	209
Channel 623	218
Channel 624	232
Channel 625	230
Channel 626	229
Channel 627	191
Channel 628	221
Channel 629	156
Channel 630	137
Channel 631	117
Channel 632	92
Channel 633	58
Channel 634	56
Channel 635	57
Channel 636	27
Channel 637	27
Channel 638	19
Channel 639	14
Channel 640	11
Channel 641	17
Channel 642	9
Channel 643	13
Channel 644	10
Channel 645	11
Channel 646	6
Channel 647	7
Channel 648	10
Channel 649	20
Channel 650	7
Channel 651	18
Channel 652	10
Channel 653	16
Channel 654	12
Channel 655	11
Channel 656	14
Channel 657	20
Channel 658	22
Channel 659	20
Channel 660	30
Channel 661	42
Channel 662	53
Channel 663	43
Channel 664	57
Channel 665	61
Channel 666	70
Channel 667	78
Channel 668	102
Channel 669	88
Channel 670	90
Channel 671	71
Channel 672	78
Channel 673	90
Channel 674	75
Channel 675	67
Channel 676	52
Channel 677	56
Channel 678	52
Channel 679	42
Channel 680	43
Channel 681	39
Channel 682	30
Channel 683	42
Channel 684	42
Channel 685	45
Channel 686	42
Channel 687	64
Channel 688	37
Channel 689	36
Channel 690	43
Channel 691	46
Channel 692	34
Channel 693	32
Channel 694	28
Channel 695	29
Channel 696	26
Channel 697	18
Channel 698	24
Channel 699	15
Channel 700	13
Channel 701	14
Channel 702	19
Channel 703	26
Channel 704	20
Channel 705	16
Channel 706	25
Channel 707	27
Channel 708	44
Channel 709	49
Channel 710	58
Channel 711	77
Channel 712	77
Channel 713	104
Channel 714	107
Channel 715	112
Channel 716	119
Channel 717	119
Channel 718	122
Channel 719	99
Channel 720	97
Channel 721	102
Channel 722	86
Channel 723	73
Channel 724	73
Channel 725	47
Channel 726	35
Channel 727	40
Channel 728	34
Channel 729	22
Channel 730	24
Channel 731	15
Channel 732	17
Channel 733	18
Channel 734	29
Channel 735	24
Channel 736	24
Channel 737	23
Channel 738	20
Channel 739	20
Channel 740	26
Channel 741	17
Channel 742	15
Channel 743	20
Channel 744	22
Channel 745	17
Channel 746	20
Channel 747	17
Channel 748	8
Channel 749	10
Channel 750	19
Channel 751	10
Channel 752	11
Channel 753	16
Channel 754	13
Channel 755	13
Channel 756	7
Channel 757	9
Channel 758	10
Channel 759	9
Channel 760	13
Channel 761	12
Channel 762	11
Channel 763	15
Channel 764	14
Channel 765	11
Channel 766	14
Channel 767	12
Channel 768	13
Channel 769	14
Channel 770	14
Channel 771	8
Channel 772	10
Channel 773	21
Channel 774	13
Channel 775	14
Channel 776	8
Channel 777	15
Channel 778	17
Channel 779	17
Channel 780	13
Channel 781	12
Channel 782	13
Channel 783	17
Channel 784	25
Channel 785	24
Channel 786	23
Channel 787	18
Channel 788	20
Channel 789	27
Channel 790	23
Channel 791	21
Channel 792	28
Channel 793	26
Channel 794	27
Channel 795	33
Channel 796	26
Channel 797	20
Channel 798	20
Channel 799	17
Channel 800	24
Channel 801	21
Channel 802	15
Channel 803	13
Channel 804	14
Channel 805	14
Channel 806	12
Channel 807	18
Channel 808	12
Channel 809	16
Channel 810	18
Channel 811	19
Channel 812	18
Channel 813	15
Channel 814	24
Channel 815	22
Channel 816	26
Channel 817	27
Channel 818	42
Channel 819	40
Channel 820	45
Channel 821	63
Channel 822	55
Channel 823	59
Channel 824	68
Channel 825	66
Channel 826	59
Channel 827	48
Channel 828	52
Channel 829	47
Channel 830	57
Channel 831	39
Channel 832	40
Channel 833	29
Channel 834	30
Channel 835	28
Channel 836	17
Channel 837	19
Channel 838	15
Channel 839	9
Channel 840	10
Channel 841	15
Channel 842	16
Channel 843	11
Channel 844	11
Channel 845	10
Channel 846	5
Channel 847	22
Channel 848	10
Channel 849	13
Channel 850	11
Channel 851	21
Channel 852	4
Channel 853	10
Channel 854	7
Channel 855	13
Channel 856	9
Channel 857	10
Channel 858	16
Channel 859	11
Channel 860	9
Channel 861	11
Channel 862	17
Channel 863	11
Channel 864	11
Channel 865	12
Channel 866	12
Channel 867	14
Channel 868	5
Channel 869	7
Channel 870	11
Channel 871	18
Channel 872	7
Channel 873	14
Channel 874	11
Channel 875	14
Channel 876	9
Channel 877	13
Channel 878	14
Channel 879	12
Channel 880	17
Channel 881	13
Channel 882	14
Channel 883	15
Channel 884	9
Channel 885	13
Channel 886	13
Channel 887	6
Channel 888	13
Channel 889	7
Channel 890	17
Channel 891	15
Channel 892	10
Channel 893	10
Channel 894	12
Channel 895	11
Channel 896	13
Channel 897	19
Channel 898	12
Channel 899	11
Channel 900	7
Channel 901	17
Channel 902	10
Channel 903	9
Channel 904	10
Channel 905	11
Channel 906	9
Channel 907	10
Channel 908	14
Channel 909	13
Channel 910	12
Channel 911	13
Channel 912	11
Channel 913	17
Channel 914	18
Channel 915	13
Channel 916	13
Channel 917	12
Channel 918	4
Channel 919	14
Channel 920	10
Channel 921	15
Channel 922	18
Channel 923	20
Channel 924	9
Channel 925	12
Channel 926	11
Channel 927	22
Channel 928	14
Channel 929	13
Channel 930	14
Channel 931	9
Channel 932	10
Channel 933	18
Channel 934	16
Channel 935	16
Channel 936	14
Channel 937	11
Channel 938	16
Channel 939	15
Channel 940	8
Channel 941	11
Channel 942	12
Channel 943	16
Channel 944	13
Channel 945	23
Channel 946	19
Channel 947	13
Channel 948	20
Channel 949	9
Channel 950	10
Channel 951	14
Channel 952	10
Channel 953	14
Channel 954	17
Channel 955	16
Channel 956	14
Channel 957	21
Channel 958	18
Channel 959	15
Channel 960	24
Channel 961	19
Channel 962	20
Channel 963	25
Channel 964	18
Channel 965	20
Channel 966	26
Channel 967	37
Channel 968	40
Channel 969	43
Channel 970	42
Channel 971	59
Channel 972	51
Channel 973	38
Channel 974	31
Channel 975	51
Channel 976	44
Channel 977	61
Channel 978	42
Channel 979	40
Channel 980	33
Channel 981	23
Channel 982	25
Channel 983	32
Channel 984	28
Channel 985	26
Channel 986	29
Channel 987	23
Channel 988	11
Channel 989	20
Channel 990	19
Channel 991	22
Channel 992	15
Channel 993	20
Channel 994	17
Channel 995	22
Channel 996	13
Channel 997	19
Channel 998	19
Channel 999	19
Channel 1000	13
Channel 1001	17
Channel 1002	20
Channel 1003	26
Channel 1004	13
Channel 1005	15
Channel 1006	15
Channel 1007	20
Channel 1008	9
Channel 1009	15
Channel 1010	19
Channel 1011	12
Channel 1012	15
Channel 1013	15
Channel 1014	8
Channel 1015	14
Channel 1016	24
Channel 1017	13
Channel 1018	15
Channel 1019	16
Channel 1020	16
Channel 1021	12
Channel 1022	23
Channel 1023	12
Channel 1024	11
Channel 1025	15
Channel 1026	21
Channel 1027	23
Channel 1028	24
Channel 1029	18
Channel 1030	25
Channel 1031	24
Channel 1032	21
Channel 1033	21
Channel 1034	19
Channel 1035	24
Channel 1036	13
Channel 1037	22
Channel 1038	16
Channel 1039	21
Channel 1040	25
Channel 1041	17
Channel 1042	20
Channel 1043	20
Channel 1044	18
Channel 1045	16
Channel 1046	12
Channel 1047	12
Channel 1048	11
Channel 1049	17
Channel 1050	23
Channel 1051	18
Channel 1052	15
Channel 1053	20
Channel 1054	17
Channel 1055	15
Channel 1056	17
Channel 1057	19
Channel 1058	21
Channel 1059	13
Channel 1060	16
Channel 1061	20
Channel 1062	9
Channel 1063	14
Channel 1064	15
Channel 1065	16
Channel 1066	12
Channel 1067	14
Channel 1068	11
Channel 1069	13
Channel 1070	37
Channel 1071	17
Channel 1072	11
Channel 1073	16
Channel 1074	16
Channel 1075	17
Channel 1076	16
Channel 1077	14
Channel 1078	17
Channel 1079	15
Channel 1080	13
Channel 1081	17
Channel 1082	19
Channel 1083	19
Channel 1084	15
Channel 1085	14
Channel 1086	12
Channel 1087	14
Channel 1088	25
Channel 1089	25
Channel 1090	17
Channel 1091	20
Channel 1092	16
Channel 1093	18
Channel 1094	17
Channel 1095	9
Channel 1096	21
Channel 1097	25
Channel 1098	16
Channel 1099	15
Channel 1100	14
Channel 1101	16
Channel 1102	12
Channel 1103	17
Channel 1104	16
Channel 1105	10
Channel 1106	20
Channel 1107	23
Channel 1108	18
Channel 1109	32
Channel 1110	19
Channel 1111	23
Channel 1112	15
Channel 1113	25
Channel 1114	21
Channel 1115	28
Channel 1116	17
Channel 1117	24
Channel 1118	16
Channel 1119	24
Channel 1120	15
Channel 1121	21
Channel 1122	23
Channel 1123	23
Channel 1124	23
Channel 1125	22
Channel 1126	25
Channel 1127	28
Channel 1128	28
Channel 1129	33
Channel 1130	21
Channel 1131	26
Channel 1132	20
Channel 1133	19
Channel 1134	21
Channel 1135	34
Channel 1136	21
Channel 1137	30
Channel 1138	24
Channel 1139	28
Channel 1140	39
Channel 1141	20
Channel 1142	23
Channel 1143	27
Channel 1144	34
Channel 1145	23
Channel 1146	26
Channel 1147	34
Channel 1148	27
Channel 1149	35
Channel 1150	28
Channel 1151	23
Channel 1152	40
Channel 1153	30
Channel 1154	29
Channel 1155	34
Channel 1156	30
Channel 1157	31
Channel 1158	33
Channel 1159	37
Channel 1160	26
Channel 1161	32
Channel 1162	30
Channel 1163	33
Channel 1164	32
Channel 1165	40
Channel 1166	29
Channel 1167	28
Channel 1168	40
Channel 1169	34
Channel 1170	39
Channel 1171	30
Channel 1172	23
Channel 1173	39
Channel 1174	41
Channel 1175	38
Channel 1176	45
Channel 1177	25
Channel 1178	28
Channel 1179	36
Channel 1180	37
Channel 1181	33
Channel 1182	24
Channel 1183	40
Channel 1184	32
Channel 1185	38
Channel 1186	39
Channel 1187	37
Channel 1188	38
Channel 1189	34
Channel 1190	38
Channel 1191	49
Channel 1192	51
Channel 1193	41
Channel 1194	52
Channel 1195	55
Channel 1196	45
Channel 1197	57
Channel 1198	53
Channel 1199	47
Channel 1200	51
Channel 1201	59
Channel 1202	51
Channel 1203	58
Channel 1204	48
Channel 1205	56
Channel 1206	62
Channel 1207	59
Channel 1208	62
Channel 1209	66
Channel 1210	78
Channel 1211	62
Channel 1212	64
Channel 1213	66
Channel 1214	68
Channel 1215	87
Channel 1216	77
Channel 1217	63
Channel 1218	76
Channel 1219	95
Channel 1220	68
Channel 1221	87
Channel 1222	81
Channel 1223	90
Channel 1224	77
Channel 1225	87
Channel 1226	75
Channel 1227	103
Channel 1228	104
Channel 1229	89
Channel 1230	101
Channel 1231	107
Channel 1232	110
Channel 1233	108
Channel 1234	106
Channel 1235	115
Channel 1236	116
Channel 1237	129
Channel 1238	115
Channel 1239	144
Channel 1240	115
Channel 1241	145
Channel 1242	136
Channel 1243	159
Channel 1244	152
Channel 1245	158
Channel 1246	157
Channel 1247	155
Channel 1248	140
Channel 1249	174
Channel 1250	206
Channel 1251	213
Channel 1252	194
Channel 1253	200
Channel 1254	210
Channel 1255	229
Channel 1256	220
Channel 1257	238
Channel 1258	260
Channel 1259	249
Channel 1260	250
Channel 1261	259
Channel 1262	240
Channel 1263	251
Channel 1264	311
Channel 1265	275
Channel 1266	283
Channel 1267	305
Channel 1268	289
Channel 1269	305
Channel 1270	306
Channel 1271	322
Channel 1272	286
Channel 1273	341
Channel 1274	353
Channel 1275	332
Channel 1276	314
Channel 1277	375
Channel 1278	324
Channel 1279	333
Channel 1280	314
Channel 1281	325
Channel 1282	348
Channel 1283	374
Channel 1284	351
Channel 1285	339
Channel 1286	382
Channel 1287	363
Channel 1288	364
Channel 1289	341
Channel 1290	383
Channel 1291	336
Channel 1292	342
Channel 1293	390
Channel 1294	356
Channel 1295	321
Channel 1296	353
Channel 1297	341
Channel 1298	359
Channel 1299	371
Channel 1300	377
Channel 1301	377
Channel 1302	332
Channel 1303	332
Channel 1304	392
Channel 1305	386
Channel 1306	433
Channel 1307	392
Channel 1308	386
Channel 1309	437
Channel 1310	421
Channel 1311	448
Channel 1312	416
Channel 1313	448
Channel 1314	496
Channel 1315	482
Channel 1316	516
Channel 1317	482
Channel 1318	524
Channel 1319	557
Channel 1320	591
Channel 1321	615
Channel 1322	634
Channel 1323	690
Channel 1324	639
Channel 1325	690
Channel 1326	742
Channel 1327	751
Channel 1328	726
Channel 1329	749
Channel 1330	871
Channel 1331	908
Channel 1332	898
Channel 1333	931
Channel 1334	1006
Channel 1335	1066
Channel 1336	1097
Channel 1337	1090
Channel 1338	1191
Channel 1339	1229
Channel 1340	1263
Channel 1341	1366
Channel 1342	1346
Channel 1343	1465
Channel 1344	1524
Channel 1345	1511
Channel 1346	1567
Channel 1347	1643
Channel 1348	1747
Channel 1349	1774
Channel 1350	1863
Channel 1351	1866
Channel 1352	1961
Channel 1353	1966
Channel 1354	2078
Channel 1355	2148
Channel 1356	2237
Channel 1357	2204
Channel 1358	2274
Channel 1359	2338
Channel 1360	2371
Channel 1361	2434
Channel 1362	2388
Channel 1363	2376
Channel 1364	2487
Channel 1365	2443
Channel 1366	2415
Channel 1367	2501
Channel 1368	2522
Channel 1369	2444
Channel 1370	2436
Channel 1371	2426
Channel 1372	2353
Channel 1373	2324
Channel 1374	2227
Channel 1375	2326
Channel 1376	2240
Channel 1377	2168
Channel 1378	2092
Channel 1379	2034
Channel 1380	1940
Channel 1381	1851
Channel 1382	1887
Channel 1383	1767
Channel 1384	1660
Channel 1385	1587
Channel 1386	1545
Channel 1387	1353
Channel 1388	1295
Channel 1389	1217
Channel 1390	1168
Channel 1391	1141
Channel 1392	1048
Channel 1393	952
Channel 1394	901
Channel 1395	836
Channel 1396	794
Channel 1397	781
Channel 1398	739
Channel 1399	686
Channel 1400	666
Channel 1401	629
Channel 1402	661
Channel 1403	691
Channel 1404	613
Channel 1405	746
Channel 1406	798
Channel 1407	858
Channel 1408	935
Channel 1409	980
Channel 1410	1097
Channel 1411	1142
Channel 1412	1226
Channel 1413	1335
Channel 1414	1313
Channel 1415	1426
Channel 1416	1441
Channel 1417	1552
Channel 1418	1540
Channel 1419	1585
Channel 1420	1591
Channel 1421	1517
Channel 1422	1495
Channel 1423	1470
Channel 1424	1406
Channel 1425	1310
Channel 1426	1167
Channel 1427	1045
Channel 1428	944
Channel 1429	901
Channel 1430	750
Channel 1431	656
Channel 1432	559
Channel 1433	471
Channel 1434	415
Channel 1435	304
Channel 1436	274
Channel 1437	244
Channel 1438	204
Channel 1439	155
Channel 1440	129
Channel 1441	118
Channel 1442	102
Channel 1443	91
Channel 1444	86
Channel 1445	82
Channel 1446	73
Channel 1447	71
Channel 1448	77
Channel 1449	56
Channel 1450	89
Channel 1451	90
Channel 1452	66
Channel 1453	92
Channel 1454	84
Channel 1455	95
Channel 1456	91
Channel 1457	92
Channel 1458	78
Channel 1459	82
Channel 1460	92
Channel 1461	112
Channel 1462	98
Channel 1463	89
Channel 1464	93
Channel 1465	95
Channel 1466	82
Channel 1467	96
Channel 1468	110
Channel 1469	110
Channel 1470	106
Channel 1471	104
Channel 1472	109
Channel 1473	109
Channel 1474	138
Channel 1475	119
Channel 1476	127
Channel 1477	143
Channel 1478	140
Channel 1479	150
Channel 1480	129
Channel 1481	160
Channel 1482	125
Channel 1483	161
Channel 1484	170
Channel 1485	162
Channel 1486	175
Channel 1487	169
Channel 1488	160
Channel 1489	193
Channel 1490	207
Channel 1491	171
Channel 1492	215
Channel 1493	215
Channel 1494	227
Channel 1495	201
Channel 1496	218
Channel 1497	229
Channel 1498	221
Channel 1499	212
Channel 1500	252
Channel 1501	217
Channel 1502	277
Channel 1503	262
Channel 1504	284
Channel 1505	265
Channel 1506	250
Channel 1507	292
Channel 1508	305
Channel 1509	334
Channel 1510	337
Channel 1511	317
Channel 1512	307
Channel 1513	335
Channel 1514	337
Channel 1515	352
Channel 1516	368
Channel 1517	316
Channel 1518	349
Channel 1519	333
Channel 1520	401
Channel 1521	379
Channel 1522	408
Channel 1523	397
Channel 1524	372
Channel 1525	377
Channel 1526	396
Channel 1527	378
Channel 1528	405
Channel 1529	356
Channel 1530	416
Channel 1531	418
Channel 1532	396
Channel 1533	384
Channel 1534	383
Channel 1535	379
Channel 1536	355
Channel 1537	322
Channel 1538	349
Channel 1539	383
Channel 1540	349
Channel 1541	314
Channel 1542	316
Channel 1543	307
Channel 1544	305
Channel 1545	344
Channel 1546	274
Channel 1547	290
Channel 1548	253
Channel 1549	242
Channel 1550	239
Channel 1551	236
Channel 1552	208
Channel 1553	200
Channel 1554	246
Channel 1555	198
Channel 1556	224
Channel 1557	184
Channel 1558	180
Channel 1559	181
Channel 1560	158
Channel 1561	165
Channel 1562	151
Channel 1563	154
Channel 1564	146
Channel 1565	129
Channel 1566	111
Channel 1567	120
Channel 1568	116
Channel 1569	118
Channel 1570	116
Channel 1571	123
Channel 1572	125
Channel 1573	121
Channel 1574	110
Channel 1575	119
Channel 1576	149
Channel 1577	138
Channel 1578	158
Channel 1579	141
Channel 1580	203
Channel 1581	208
Channel 1582	238
Channel 1583	254
Channel 1584	273
Channel 1585	275
Channel 1586	279
Channel 1587	312
Channel 1588	324
Channel 1589	361
Channel 1590	349
Channel 1591	352
Channel 1592	326
Channel 1593	310
Channel 1594	340
Channel 1595	351
Channel 1596	267
Channel 1597	272
Channel 1598	228
Channel 1599	224
Channel 1600	193
Channel 1601	201
Channel 1602	153
Channel 1603	152
Channel 1604	120
Channel 1605	103
Channel 1606	87
Channel 1607	90
Channel 1608	58
Channel 1609	79
Channel 1610	61
Channel 1611	56
Channel 1612	60
Channel 1613	61
Channel 1614	67
Channel 1615	55
Channel 1616	67
Channel 1617	85
Channel 1618	63
Channel 1619	52
Channel 1620	79
Channel 1621	58
Channel 1622	67
Channel 1623	61
Channel 1624	65
Channel 1625	53
Channel 1626	62
Channel 1627	45
Channel 1628	43
Channel 1629	35
Channel 1630	33
Channel 1631	19
Channel 1632	28
Channel 1633	32
Channel 1634	28
Channel 1635	23
Channel 1636	13
Channel 1637	18
Channel 1638	14
Channel 1639	12
Channel 1640	15
Channel 1641	17
Channel 1642	11
Channel 1643	22
Channel 1644	12
Channel 1645	10
Channel 1646	11
Channel 1647	10
Channel 1648	15
Channel 1649	12
Channel 1650	9
Channel 1651	16
Channel 1652	14
Channel 1653	15
Channel 1654	15
Channel 1655	11
Channel 1656	11
Channel 1657	15
Channel 1658	15
Channel 1659	11
Channel 1660	12
Channel 1661	14
Channel 1662	13
Channel 1663	17
Channel 1664	9
Channel 1665	15
Channel 1666	7
Channel 1667	15
Channel 1668	20
Channel 1669	13
Channel 1670	17
Channel 1671	21
Channel 1672	18
Channel 1673	18
Channel 1674	15
Channel 1675	14
Channel 1676	14
Channel 1677	23
Channel 1678	31
Channel 1679	19
Channel 1680	24
Channel 1681	31
Channel 1682	33
Channel 1683	54
Channel 1684	49
Channel 1685	50
Channel 1686	63
Channel 1687	74
Channel 1688	101
Channel 1689	108
Channel 1690	114
Channel 1691	178
Channel 1692	199
Channel 1693	243
Channel 1694	220
Channel 1695	329
Channel 1696	373
Channel 1697	405
Channel 1698	463
Channel 1699	496
Channel 1700	573
Channel 1701	624
Channel 1702	602
Channel 1703	728
Channel 1704	777
Channel 1705	753
Channel 1706	848
Channel 1707	908
Channel 1708	982
Channel 1709	969
Channel 1710	1061
Channel 1711	1100
Channel 1712	1080
Channel 1713	1076
Channel 1714	1111
Channel 1715	1119
Channel 1716	1059
Channel 1717	1032
Channel 1718	1040
Channel 1719	937
Channel 1720	875
Channel 1721	850
Channel 1722	780
Channel 1723	712
Channel 1724	636
Channel 1725	559
Channel 1726	461
Channel 1727	433
Channel 1728	353
Channel 1729	317
Channel 1730	264
Channel 1731	236
Channel 1732	155
Channel 1733	135
Channel 1734	115
Channel 1735	93
Channel 1736	74
Channel 1737	52
Channel 1738	45
Channel 1739	30
Channel 1740	27
Channel 1741	22
Channel 1742	27
Channel 1743	10
Channel 1744	16
Channel 1745	14
Channel 1746	14
Channel 1747	14
Channel 1748	16
Channel 1749	12
Channel 1750	3
Channel 1751	13
Channel 1752	12
Channel 1753	11
Channel 1754	14
Channel 1755	11
Channel 1756	13
Channel 1757	9
Channel 1758	7
Channel 1759	10
Channel 1760	7
Channel 1761	14
Channel 1762	3
Channel 1763	11
Channel 1764	12
Channel 1765	7
Channel 1766	6
Channel 1767	5
Channel 1768	13
Channel 1769	6
Channel 1770	7
Channel 1771	14
Channel 1772	11
Channel 1773	11
Channel 1774	9
Channel 1775	11
Channel 1776	10
Channel 1777	11
Channel 1778	15
Channel 1779	15
Channel 1780	11
Channel 1781	14
Channel 1782	8
Channel 1783	12
Channel 1784	8
Channel 1785	12
Channel 1786	12
Channel 1787	10
Channel 1788	5
Channel 1789	14
Channel 1790	12
Channel 1791	11
Channel 1792	7
Channel 1793	9
Channel 1794	8
Channel 1795	11
Channel 1796	8
Channel 1797	6
Channel 1798	8
Channel 1799	11
Channel 1800	9
Channel 1801	15
Channel 1802	14
Channel 1803	8
Channel 1804	8
Channel 1805	13
Channel 1806	16
Channel 1807	7
Channel 1808	13
Channel 1809	8
Channel 1810	3
Channel 1811	8
Channel 1812	9
Channel 1813	6
Channel 1814	10
Channel 1815	7
Channel 1816	6
Channel 1817	12
Channel 1818	9
Channel 1819	10
Channel 1820	4
Channel 1821	13
Channel 1822	7
Channel 1823	8
Channel 1824	6
Channel 1825	10
Channel 1826	10
Channel 1827	7
Channel 1828	12
Channel 1829	19
Channel 1830	10
Channel 1831	11
Channel 1832	13
Channel 1833	9
Channel 1834	9
Channel 1835	6
Channel 1836	9
Channel 1837	8
Channel 1838	12
Channel 1839	10
Channel 1840	9
Channel 1841	10
Channel 1842	6
Channel 1843	10
Channel 1844	10
Channel 1845	15
Channel 1846	4
Channel 1847	10
Channel 1848	12
Channel 1849	11
Channel 1850	13
Channel 1851	8
Channel 1852	7
Channel 1853	15
Channel 1854	13
Channel 1855	14
Channel 1856	13
Channel 1857	11
Channel 1858	17
Channel 1859	12
Channel 1860	7
Channel 1861	17
Channel 1862	19
Channel 1863	8
Channel 1864	13
Channel 1865	16
Channel 1866	11
Channel 1867	12
Channel 1868	6
Channel 1869	8
Channel 1870	14
Channel 1871	10
Channel 1872	14
Channel 1873	14
Channel 1874	14
Channel 1875	12
Channel 1876	15
Channel 1877	8
Channel 1878	10
Channel 1879	19
Channel 1880	14
Channel 1881	10
Channel 1882	7
Channel 1883	9
Channel 1884	8
Channel 1885	12
Channel 1886	12
Channel 1887	12
Channel 1888	16
Channel 1889	15
Channel 1890	13
Channel 1891	11
Channel 1892	19
Channel 1893	8
Channel 1894	11
Channel 1895	14
Channel 1896	19
Channel 1897	14
Channel 1898	15
Channel 1899	17
Channel 1900	18
Channel 1901	15
Channel 1902	17
Channel 1903	22
Channel 1904	21
Channel 1905	18
Channel 1906	37
Channel 1907	39
Channel 1908	39
Channel 1909	69
Channel 1910	70
Channel 1911	72
Channel 1912	89
Channel 1913	102
Channel 1914	138
Channel 1915	114
Channel 1916	169
Channel 1917	170
Channel 1918	223
Channel 1919	240
Channel 1920	247
Channel 1921	235
Channel 1922	271
Channel 1923	255
Channel 1924	270
Channel 1925	275
Channel 1926	271
Channel 1927	296
Channel 1928	292
Channel 1929	282
Channel 1930	286
Channel 1931	273
Channel 1932	247
Channel 1933	224
Channel 1934	228
Channel 1935	191
Channel 1936	179
Channel 1937	147
Channel 1938	128
Channel 1939	117
Channel 1940	94
Channel 1941	84
Channel 1942	70
Channel 1943	62
Channel 1944	59
Channel 1945	46
Channel 1946	48
Channel 1947	41
Channel 1948	24
Channel 1949	34
Channel 1950	31
Channel 1951	26
Channel 1952	40
Channel 1953	34
Channel 1954	38
Channel 1955	45
Channel 1956	49
Channel 1957	52
Channel 1958	42
Channel 1959	40
Channel 1960	48
Channel 1961	50
Channel 1962	51
Channel 1963	65
Channel 1964	52
Channel 1965	62
Channel 1966	49
Channel 1967	50
Channel 1968	45
Channel 1969	60
Channel 1970	31
Channel 1971	37
Channel 1972	39
Channel 1973	29
Channel 1974	38
Channel 1975	30
Channel 1976	27
Channel 1977	22
Channel 1978	12
Channel 1979	14
Channel 1980	12
Channel 1981	14
Channel 1982	12
Channel 1983	9
Channel 1984	13
Channel 1985	8
Channel 1986	8
Channel 1987	12
Channel 1988	8
Channel 1989	3
Channel 1990	3
Channel 1991	2
Channel 1992	5
Channel 1993	10
Channel 1994	1
[truncated: 2,102 more rows]
