# Supplementary material for: A dataset of 112 ligands for the preconcentration of mercury, uranium, lanthanum and other pollutants and heavy metals in water
Source: Data Brief. 2020 Feb 4;29:105236. doi: 10.1016/j.dib.2020.105236 (PMC7033335; doi:10.1016/j.dib.2020.105236)
Supplement: Multimedia component 116 Hg_resorcinol _spl_PAR_spl_ [file mmc116.txt]

Kalib 1	-0.354905
Kalib 2	0.012544
Kalib 3	0.001813
Kalib 4	0.000421
Kalib Square	0.000000
Kalib Fano	0.006815
Channel 1	0
Channel 2	0
Channel 3	0
Channel 4	0
Channel 5	0
Channel 6	0
Channel 7	0
Channel 8	0
Channel 9	0
Channel 10	0
Channel 11	0
Channel 12	0
Channel 13	3
Channel 14	26
Channel 15	105
Channel 16	348
Channel 17	1233
Channel 18	3932
Channel 19	10564
Channel 20	26133
Channel 21	58440
Channel 22	114887
Channel 23	204664
Channel 24	330382
Channel 25	473824
Channel 26	618754
Channel 27	730357
Channel 28	769877
Channel 29	730910
Channel 30	626070
Channel 31	480115
Channel 32	329036
Channel 33	203796
Channel 34	114091
Channel 35	57114
Channel 36	25259
Channel 37	10379
Channel 38	3762
Channel 39	1195
Channel 40	321
Channel 41	86
Channel 42	31
Channel 43	16
Channel 44	5
Channel 45	5
Channel 46	6
Channel 47	5
Channel 48	0
Channel 49	10
Channel 50	7
Channel 51	3
Channel 52	3
Channel 53	2
Channel 54	5
Channel 55	0
Channel 56	3
Channel 57	1
Channel 58	1
Channel 59	0
Channel 60	3
Channel 61	1
Channel 62	5
Channel 63	2
Channel 64	1
Channel 65	2
Channel 66	0
Channel 67	2
Channel 68	1
Channel 69	2
Channel 70	1
Channel 71	1
Channel 72	2
Channel 73	1
Channel 74	0
Channel 75	2
Channel 76	0
Channel 77	1
Channel 78	40
Channel 79	54
Channel 80	45
Channel 81	44
Channel 82	48
Channel 83	46
Channel 84	53
Channel 85	57
Channel 86	50
Channel 87	54
Channel 88	43
Channel 89	47
Channel 90	58
Channel 91	55
Channel 92	61
Channel 93	43
Channel 94	58
Channel 95	64
Channel 96	65
Channel 97	63
Channel 98	59
Channel 99	50
Channel 100	44
Channel 101	48
Channel 102	67
Channel 103	63
Channel 104	48
Channel 105	41
Channel 106	51
Channel 107	35
Channel 108	39
Channel 109	39
Channel 110	43
Channel 111	44
Channel 112	42
Channel 113	63
Channel 114	41
Channel 115	49
Channel 116	53
Channel 117	47
Channel 118	54
Channel 119	38
Channel 120	56
Channel 121	40
Channel 122	60
Channel 123	38
Channel 124	55
Channel 125	44
Channel 126	45
Channel 127	57
Channel 128	36
Channel 129	43
Channel 130	41
Channel 131	33
Channel 132	42
Channel 133	29
Channel 134	31
Channel 135	25
Channel 136	44
Channel 137	28
Channel 138	32
Channel 139	32
Channel 140	41
Channel 141	46
Channel 142	25
Channel 143	37
Channel 144	39
Channel 145	33
Channel 146	35
Channel 147	31
Channel 148	30
Channel 149	34
Channel 150	24
Channel 151	33
Channel 152	19
Channel 153	25
Channel 154	27
Channel 155	38
Channel 156	33
Channel 157	28
Channel 158	31
Channel 159	38
Channel 160	34
Channel 161	33
Channel 162	30
Channel 163	27
Channel 164	29
Channel 165	31
Channel 166	24
Channel 167	24
Channel 168	30
Channel 169	38
Channel 170	29
Channel 171	26
Channel 172	23
Channel 173	27
Channel 174	27
Channel 175	21
Channel 176	27
Channel 177	28
Channel 178	29
Channel 179	27
Channel 180	28
Channel 181	28
Channel 182	36
Channel 183	35
Channel 184	34
Channel 185	41
Channel 186	45
Channel 187	38
Channel 188	52
Channel 189	43
Channel 190	38
Channel 191	49
Channel 192	34
Channel 193	46
Channel 194	32
Channel 195	40
Channel 196	35
Channel 197	39
Channel 198	27
Channel 199	37
Channel 200	45
Channel 201	36
Channel 202	53
Channel 203	46
Channel 204	44
Channel 205	47
Channel 206	61
Channel 207	108
Channel 208	84
Channel 209	117
Channel 210	107
Channel 211	132
Channel 212	145
Channel 213	126
Channel 214	134
Channel 215	134
Channel 216	113
Channel 217	106
Channel 218	117
Channel 219	94
Channel 220	98
Channel 221	92
Channel 222	91
Channel 223	74
Channel 224	91
Channel 225	106
Channel 226	101
Channel 227	117
Channel 228	175
Channel 229	222
Channel 230	274
Channel 231	376
Channel 232	515
Channel 233	674
Channel 234	880
Channel 235	1042
Channel 236	1130
Channel 237	1183
Channel 238	1267
Channel 239	1167
Channel 240	1042
Channel 241	877
Channel 242	699
Channel 243	539
Channel 244	373
Channel 245	279
Channel 246	222
Channel 247	192
Channel 248	169
Channel 249	183
Channel 250	214
Channel 251	200
Channel 252	250
Channel 253	290
Channel 254	331
Channel 255	367
Channel 256	398
Channel 257	434
Channel 258	575
Channel 259	645
Channel 260	686
Channel 261	862
Channel 262	968
Channel 263	1019
Channel 264	1141
Channel 265	1125
Channel 266	1007
Channel 267	941
Channel 268	776
Channel 269	636
Channel 270	526
Channel 271	409
Channel 272	275
Channel 273	200
Channel 274	171
Channel 275	115
Channel 276	98
Channel 277	112
Channel 278	102
Channel 279	122
Channel 280	123
Channel 281	105
Channel 282	156
Channel 283	140
Channel 284	145
Channel 285	141
Channel 286	103
Channel 287	99
Channel 288	73
Channel 289	62
Channel 290	63
Channel 291	38
Channel 292	30
Channel 293	24
Channel 294	34
Channel 295	26
Channel 296	18
Channel 297	16
Channel 298	13
Channel 299	16
Channel 300	23
Channel 301	17
Channel 302	10
Channel 303	14
Channel 304	21
Channel 305	14
Channel 306	15
Channel 307	18
Channel 308	24
Channel 309	35
Channel 310	28
Channel 311	27
Channel 312	44
Channel 313	57
Channel 314	74
Channel 315	104
Channel 316	141
Channel 317	154
Channel 318	193
Channel 319	206
Channel 320	243
Channel 321	259
Channel 322	306
Channel 323	291
Channel 324	271
Channel 325	278
Channel 326	228
Channel 327	193
Channel 328	167
Channel 329	115
Channel 330	100
Channel 331	73
Channel 332	52
Channel 333	52
Channel 334	49
Channel 335	30
Channel 336	25
Channel 337	24
Channel 338	26
Channel 339	26
Channel 340	24
Channel 341	26
Channel 342	38
Channel 343	22
Channel 344	43
Channel 345	55
Channel 346	54
Channel 347	64
Channel 348	47
Channel 349	43
Channel 350	43
Channel 351	54
Channel 352	37
Channel 353	31
Channel 354	30
Channel 355	25
Channel 356	18
Channel 357	16
Channel 358	14
Channel 359	15
Channel 360	10
Channel 361	9
Channel 362	10
Channel 363	9
Channel 364	8
Channel 365	9
Channel 366	8
Channel 367	13
Channel 368	8
Channel 369	12
Channel 370	8
Channel 371	4
Channel 372	9
Channel 373	11
Channel 374	11
Channel 375	16
Channel 376	9
Channel 377	16
Channel 378	5
Channel 379	8
Channel 380	7
Channel 381	11
Channel 382	9
Channel 383	7
Channel 384	5
Channel 385	12
Channel 386	12
Channel 387	7
Channel 388	8
Channel 389	14
Channel 390	13
Channel 391	8
Channel 392	8
Channel 393	9
Channel 394	16
Channel 395	9
Channel 396	7
Channel 397	11
Channel 398	15
Channel 399	8
Channel 400	8
Channel 401	9
Channel 402	5
Channel 403	8
Channel 404	8
Channel 405	17
Channel 406	11
Channel 407	3
Channel 408	6
Channel 409	4
Channel 410	10
Channel 411	9
Channel 412	11
Channel 413	10
Channel 414	8
Channel 415	4
Channel 416	3
Channel 417	8
Channel 418	9
Channel 419	5
Channel 420	7
Channel 421	6
Channel 422	10
Channel 423	11
Channel 424	5
Channel 425	21
Channel 426	14
Channel 427	4
Channel 428	10
Channel 429	10
Channel 430	9
Channel 431	10
Channel 432	3
Channel 433	11
Channel 434	5
Channel 435	6
Channel 436	9
Channel 437	13
Channel 438	15
Channel 439	7
Channel 440	6
Channel 441	10
Channel 442	8
Channel 443	12
Channel 444	15
Channel 445	4
Channel 446	11
Channel 447	9
Channel 448	19
Channel 449	20
Channel 450	25
Channel 451	33
Channel 452	46
Channel 453	61
Channel 454	66
Channel 455	80
Channel 456	95
Channel 457	108
Channel 458	150
Channel 459	145
Channel 460	134
Channel 461	127
Channel 462	159
Channel 463	131
Channel 464	125
Channel 465	93
Channel 466	91
Channel 467	53
Channel 468	49
Channel 469	25
Channel 470	23
Channel 471	20
Channel 472	16
Channel 473	13
Channel 474	14
Channel 475	8
Channel 476	11
Channel 477	6
Channel 478	7
Channel 479	4
Channel 480	10
Channel 481	7
Channel 482	11
Channel 483	9
Channel 484	8
Channel 485	11
Channel 486	10
Channel 487	10
Channel 488	15
Channel 489	13
Channel 490	8
Channel 491	9
Channel 492	14
Channel 493	20
Channel 494	24
Channel 495	23
Channel 496	28
Channel 497	42
Channel 498	36
Channel 499	43
Channel 500	40
Channel 501	40
Channel 502	54
Channel 503	53
Channel 504	43
Channel 505	29
Channel 506	31
Channel 507	21
Channel 508	24
Channel 509	30
Channel 510	16
Channel 511	8
Channel 512	16
Channel 513	8
Channel 514	9
Channel 515	9
Channel 516	9
Channel 517	13
Channel 518	14
Channel 519	10
Channel 520	17
Channel 521	15
Channel 522	17
Channel 523	29
Channel 524	21
Channel 525	37
Channel 526	43
Channel 527	64
Channel 528	71
Channel 529	104
Channel 530	128
Channel 531	169
Channel 532	225
Channel 533	260
Channel 534	342
Channel 535	352
Channel 536	440
Channel 537	456
Channel 538	438
Channel 539	469
Channel 540	499
Channel 541	434
Channel 542	381
Channel 543	326
Channel 544	280
Channel 545	230
Channel 546	206
Channel 547	137
Channel 548	100
Channel 549	66
Channel 550	56
Channel 551	43
Channel 552	28
Channel 553	24
Channel 554	16
Channel 555	17
Channel 556	8
Channel 557	9
Channel 558	8
Channel 559	8
Channel 560	6
Channel 561	6
Channel 562	12
Channel 563	8
Channel 564	3
Channel 565	11
Channel 566	4
Channel 567	6
Channel 568	9
Channel 569	12
Channel 570	10
Channel 571	15
Channel 572	20
Channel 573	6
Channel 574	10
Channel 575	14
Channel 576	14
Channel 577	17
Channel 578	20
Channel 579	29
Channel 580	21
Channel 581	36
Channel 582	33
Channel 583	31
Channel 584	40
Channel 585	48
Channel 586	59
Channel 587	56
Channel 588	75
Channel 589	77
Channel 590	85
Channel 591	82
Channel 592	79
Channel 593	75
Channel 594	81
Channel 595	51
Channel 596	53
Channel 597	47
Channel 598	35
Channel 599	41
Channel 600	29
Channel 601	20
Channel 602	19
Channel 603	23
Channel 604	17
Channel 605	21
Channel 606	9
Channel 607	18
Channel 608	12
Channel 609	27
Channel 610	26
Channel 611	29
Channel 612	36
Channel 613	55
Channel 614	54
Channel 615	66
Channel 616	97
Channel 617	105
Channel 618	151
Channel 619	161
Channel 620	198
Channel 621	211
Channel 622	228
Channel 623	225
Channel 624	270
Channel 625	269
Channel 626	222
Channel 627	230
Channel 628	202
Channel 629	163
Channel 630	166
Channel 631	116
Channel 632	104
Channel 633	79
Channel 634	66
Channel 635	50
Channel 636	28
Channel 637	26
Channel 638	27
Channel 639	17
Channel 640	11
Channel 641	12
Channel 642	12
Channel 643	8
Channel 644	9
Channel 645	12
Channel 646	14
Channel 647	13
Channel 648	10
Channel 649	11
Channel 650	14
Channel 651	13
Channel 652	18
Channel 653	11
Channel 654	13
Channel 655	17
Channel 656	18
Channel 657	29
Channel 658	32
Channel 659	33
Channel 660	56
Channel 661	50
Channel 662	74
Channel 663	85
Channel 664	106
Channel 665	130
Channel 666	131
Channel 667	135
Channel 668	141
Channel 669	163
Channel 670	186
Channel 671	163
Channel 672	160
Channel 673	153
Channel 674	150
Channel 675	119
Channel 676	108
Channel 677	98
Channel 678	70
Channel 679	84
Channel 680	82
Channel 681	59
Channel 682	60
Channel 683	64
Channel 684	61
Channel 685	49
Channel 686	38
Channel 687	66
Channel 688	58
Channel 689	48
Channel 690	51
Channel 691	58
Channel 692	43
Channel 693	29
Channel 694	33
Channel 695	34
Channel 696	19
Channel 697	23
Channel 698	17
Channel 699	18
Channel 700	23
Channel 701	22
Channel 702	20
Channel 703	26
Channel 704	33
Channel 705	45
Channel 706	67
Channel 707	82
Channel 708	104
Channel 709	128
Channel 710	154
Channel 711	180
Channel 712	213
Channel 713	237
Channel 714	236
Channel 715	263
Channel 716	279
Channel 717	281
Channel 718	295
Channel 719	277
Channel 720	248
Channel 721	245
Channel 722	212
Channel 723	163
Channel 724	153
Channel 725	127
Channel 726	111
Channel 727	87
Channel 728	59
Channel 729	48
Channel 730	40
Channel 731	29
Channel 732	23
Channel 733	39
Channel 734	24
Channel 735	32
Channel 736	32
Channel 737	21
Channel 738	38
Channel 739	35
Channel 740	28
Channel 741	30
Channel 742	31
Channel 743	23
Channel 744	19
Channel 745	17
Channel 746	14
Channel 747	21
Channel 748	19
Channel 749	16
Channel 750	19
Channel 751	8
Channel 752	12
Channel 753	10
Channel 754	3
Channel 755	13
Channel 756	12
Channel 757	16
Channel 758	7
Channel 759	15
Channel 760	10
Channel 761	15
Channel 762	19
Channel 763	11
Channel 764	15
Channel 765	13
Channel 766	15
Channel 767	16
Channel 768	13
Channel 769	12
Channel 770	14
Channel 771	13
Channel 772	13
Channel 773	10
Channel 774	7
Channel 775	16
Channel 776	15
Channel 777	17
Channel 778	20
Channel 779	13
Channel 780	16
Channel 781	26
Channel 782	33
Channel 783	28
Channel 784	22
Channel 785	24
Channel 786	42
Channel 787	46
Channel 788	43
Channel 789	44
Channel 790	40
Channel 791	49
Channel 792	42
Channel 793	41
Channel 794	42
Channel 795	42
Channel 796	45
Channel 797	34
Channel 798	33
Channel 799	26
Channel 800	34
Channel 801	24
Channel 802	19
Channel 803	21
Channel 804	15
Channel 805	15
Channel 806	21
Channel 807	16
Channel 808	22
Channel 809	11
Channel 810	20
Channel 811	20
Channel 812	26
Channel 813	20
Channel 814	37
Channel 815	52
Channel 816	58
Channel 817	68
Channel 818	63
Channel 819	72
Channel 820	72
Channel 821	92
Channel 822	82
Channel 823	104
Channel 824	95
Channel 825	111
Channel 826	101
Channel 827	87
Channel 828	89
Channel 829	88
Channel 830	74
Channel 831	65
Channel 832	62
Channel 833	50
Channel 834	46
Channel 835	37
Channel 836	20
Channel 837	26
Channel 838	21
Channel 839	24
Channel 840	15
Channel 841	14
Channel 842	14
Channel 843	17
Channel 844	11
Channel 845	15
Channel 846	16
Channel 847	12
Channel 848	11
Channel 849	19
Channel 850	16
Channel 851	10
Channel 852	10
Channel 853	18
Channel 854	13
Channel 855	17
Channel 856	13
Channel 857	15
Channel 858	17
Channel 859	18
Channel 860	18
Channel 861	16
Channel 862	21
Channel 863	22
Channel 864	24
Channel 865	27
Channel 866	30
Channel 867	30
Channel 868	33
Channel 869	27
Channel 870	32
Channel 871	27
Channel 872	39
Channel 873	36
Channel 874	27
Channel 875	31
Channel 876	29
Channel 877	12
Channel 878	15
Channel 879	21
Channel 880	17
Channel 881	19
Channel 882	11
Channel 883	15
Channel 884	15
Channel 885	18
Channel 886	13
Channel 887	7
Channel 888	15
Channel 889	9
Channel 890	10
Channel 891	11
Channel 892	15
Channel 893	10
Channel 894	9
Channel 895	17
Channel 896	11
Channel 897	12
Channel 898	13
Channel 899	13
Channel 900	9
Channel 901	11
Channel 902	11
Channel 903	12
Channel 904	10
Channel 905	16
Channel 906	12
Channel 907	13
Channel 908	15
Channel 909	14
Channel 910	17
Channel 911	13
Channel 912	10
Channel 913	19
Channel 914	16
Channel 915	16
Channel 916	11
Channel 917	19
Channel 918	22
Channel 919	18
Channel 920	18
Channel 921	12
Channel 922	7
Channel 923	9
Channel 924	18
Channel 925	16
Channel 926	21
Channel 927	11
Channel 928	8
Channel 929	14
Channel 930	12
Channel 931	11
Channel 932	16
Channel 933	10
Channel 934	24
Channel 935	9
Channel 936	18
Channel 937	18
Channel 938	14
Channel 939	19
Channel 940	17
Channel 941	16
Channel 942	14
Channel 943	10
Channel 944	21
Channel 945	22
Channel 946	15
Channel 947	22
Channel 948	14
Channel 949	14
Channel 950	18
Channel 951	24
Channel 952	21
Channel 953	27
Channel 954	18
Channel 955	19
Channel 956	22
Channel 957	18
Channel 958	25
Channel 959	21
Channel 960	28
Channel 961	33
Channel 962	32
Channel 963	42
Channel 964	35
Channel 965	40
Channel 966	59
Channel 967	47
Channel 968	63
Channel 969	79
Channel 970	57
Channel 971	64
Channel 972	60
Channel 973	69
Channel 974	66
Channel 975	72
Channel 976	49
Channel 977	54
Channel 978	65
Channel 979	58
Channel 980	49
Channel 981	61
Channel 982	55
Channel 983	37
Channel 984	42
Channel 985	45
Channel 986	39
Channel 987	36
Channel 988	26
Channel 989	32
Channel 990	16
Channel 991	18
Channel 992	21
Channel 993	21
Channel 994	19
Channel 995	18
Channel 996	19
Channel 997	16
Channel 998	15
Channel 999	18
Channel 1000	25
Channel 1001	15
Channel 1002	10
Channel 1003	15
Channel 1004	21
Channel 1005	16
Channel 1006	21
Channel 1007	11
Channel 1008	20
Channel 1009	17
Channel 1010	20
Channel 1011	19
Channel 1012	16
Channel 1013	15
Channel 1014	19
Channel 1015	15
Channel 1016	17
Channel 1017	18
Channel 1018	19
Channel 1019	25
Channel 1020	26
Channel 1021	18
Channel 1022	19
Channel 1023	26
Channel 1024	28
Channel 1025	29
Channel 1026	21
Channel 1027	33
Channel 1028	32
Channel 1029	37
Channel 1030	27
Channel 1031	31
Channel 1032	36
Channel 1033	34
Channel 1034	36
Channel 1035	39
Channel 1036	40
Channel 1037	35
Channel 1038	35
Channel 1039	32
Channel 1040	36
Channel 1041	28
Channel 1042	29
Channel 1043	23
Channel 1044	25
Channel 1045	26
Channel 1046	31
Channel 1047	18
Channel 1048	12
Channel 1049	13
Channel 1050	21
Channel 1051	14
Channel 1052	17
Channel 1053	15
Channel 1054	16
Channel 1055	16
Channel 1056	20
Channel 1057	21
Channel 1058	11
Channel 1059	16
Channel 1060	21
Channel 1061	17
Channel 1062	19
Channel 1063	18
Channel 1064	10
Channel 1065	10
Channel 1066	14
Channel 1067	23
Channel 1068	20
Channel 1069	13
Channel 1070	11
Channel 1071	17
Channel 1072	16
Channel 1073	12
Channel 1074	16
Channel 1075	17
Channel 1076	10
Channel 1077	17
Channel 1078	19
Channel 1079	13
Channel 1080	11
Channel 1081	11
Channel 1082	15
Channel 1083	13
Channel 1084	20
Channel 1085	15
Channel 1086	18
Channel 1087	27
Channel 1088	25
Channel 1089	20
Channel 1090	28
Channel 1091	17
Channel 1092	23
Channel 1093	16
Channel 1094	17
Channel 1095	24
Channel 1096	22
Channel 1097	16
Channel 1098	18
Channel 1099	16
Channel 1100	20
Channel 1101	19
Channel 1102	11
Channel 1103	23
Channel 1104	17
Channel 1105	18
Channel 1106	24
Channel 1107	14
Channel 1108	19
Channel 1109	28
Channel 1110	22
Channel 1111	23
Channel 1112	15
Channel 1113	17
Channel 1114	22
Channel 1115	25
Channel 1116	28
Channel 1117	12
Channel 1118	28
Channel 1119	28
Channel 1120	20
Channel 1121	20
Channel 1122	20
Channel 1123	19
Channel 1124	32
Channel 1125	26
Channel 1126	22
Channel 1127	32
Channel 1128	30
Channel 1129	26
Channel 1130	26
Channel 1131	25
Channel 1132	15
Channel 1133	36
Channel 1134	24
Channel 1135	24
Channel 1136	24
Channel 1137	31
Channel 1138	34
Channel 1139	33
Channel 1140	30
Channel 1141	27
Channel 1142	29
Channel 1143	25
Channel 1144	29
Channel 1145	25
Channel 1146	28
Channel 1147	31
Channel 1148	26
Channel 1149	27
Channel 1150	34
Channel 1151	36
Channel 1152	26
Channel 1153	27
Channel 1154	36
Channel 1155	30
Channel 1156	39
Channel 1157	25
Channel 1158	33
Channel 1159	32
Channel 1160	41
Channel 1161	36
Channel 1162	24
Channel 1163	38
Channel 1164	31
Channel 1165	30
Channel 1166	24
Channel 1167	31
Channel 1168	36
Channel 1169	28
Channel 1170	30
Channel 1171	37
Channel 1172	30
Channel 1173	26
Channel 1174	44
Channel 1175	41
Channel 1176	24
Channel 1177	37
Channel 1178	38
Channel 1179	45
Channel 1180	37
Channel 1181	44
Channel 1182	40
Channel 1183	45
Channel 1184	48
Channel 1185	37
Channel 1186	45
Channel 1187	32
Channel 1188	41
Channel 1189	29
Channel 1190	46
Channel 1191	45
Channel 1192	45
Channel 1193	52
Channel 1194	36
Channel 1195	40
Channel 1196	36
Channel 1197	60
Channel 1198	38
Channel 1199	57
Channel 1200	60
Channel 1201	51
Channel 1202	64
Channel 1203	57
Channel 1204	59
Channel 1205	57
Channel 1206	59
Channel 1207	55
Channel 1208	63
Channel 1209	59
Channel 1210	61
Channel 1211	64
Channel 1212	56
Channel 1213	71
Channel 1214	70
Channel 1215	71
Channel 1216	68
Channel 1217	65
Channel 1218	70
Channel 1219	67
Channel 1220	71
Channel 1221	76
Channel 1222	61
Channel 1223	79
Channel 1224	74
Channel 1225	81
Channel 1226	106
Channel 1227	90
Channel 1228	100
Channel 1229	97
Channel 1230	103
Channel 1231	106
Channel 1232	109
Channel 1233	89
Channel 1234	123
Channel 1235	106
Channel 1236	117
Channel 1237	107
Channel 1238	121
Channel 1239	122
Channel 1240	118
Channel 1241	128
Channel 1242	134
Channel 1243	133
Channel 1244	162
Channel 1245	152
Channel 1246	180
Channel 1247	151
Channel 1248	149
Channel 1249	161
Channel 1250	182
Channel 1251	164
Channel 1252	174
Channel 1253	205
Channel 1254	190
Channel 1255	242
Channel 1256	213
Channel 1257	230
Channel 1258	203
Channel 1259	252
Channel 1260	237
Channel 1261	228
Channel 1262	253
Channel 1263	259
Channel 1264	235
Channel 1265	279
Channel 1266	282
Channel 1267	282
Channel 1268	278
Channel 1269	281
Channel 1270	291
Channel 1271	293
Channel 1272	286
Channel 1273	301
Channel 1274	336
Channel 1275	334
Channel 1276	295
Channel 1277	294
Channel 1278	332
Channel 1279	325
Channel 1280	327
Channel 1281	333
Channel 1282	313
Channel 1283	309
Channel 1284	325
Channel 1285	362
Channel 1286	342
Channel 1287	347
Channel 1288	345
Channel 1289	307
Channel 1290	336
Channel 1291	331
Channel 1292	346
Channel 1293	327
Channel 1294	343
Channel 1295	343
Channel 1296	349
Channel 1297	362
Channel 1298	335
Channel 1299	373
Channel 1300	343
Channel 1301	376
Channel 1302	358
Channel 1303	358
Channel 1304	328
Channel 1305	408
Channel 1306	385
Channel 1307	378
Channel 1308	373
Channel 1309	372
Channel 1310	390
Channel 1311	404
Channel 1312	397
Channel 1313	435
Channel 1314	488
Channel 1315	498
Channel 1316	440
Channel 1317	512
Channel 1318	541
Channel 1319	535
Channel 1320	597
Channel 1321	598
Channel 1322	637
Channel 1323	630
Channel 1324	695
Channel 1325	689
Channel 1326	729
Channel 1327	717
Channel 1328	809
Channel 1329	804
Channel 1330	868
Channel 1331	853
Channel 1332	923
Channel 1333	998
Channel 1334	974
Channel 1335	1106
Channel 1336	1109
Channel 1337	1165
Channel 1338	1180
Channel 1339	1203
Channel 1340	1264
Channel 1341	1339
Channel 1342	1375
Channel 1343	1478
Channel 1344	1488
Channel 1345	1502
Channel 1346	1602
Channel 1347	1595
Channel 1348	1753
Channel 1349	1803
Channel 1350	1869
Channel 1351	1888
Channel 1352	2002
Channel 1353	2054
Channel 1354	2147
Channel 1355	2158
Channel 1356	2264
Channel 1357	2266
Channel 1358	2351
Channel 1359	2355
Channel 1360	2354
Channel 1361	2545
Channel 1362	2448
Channel 1363	2540
Channel 1364	2513
Channel 1365	2492
Channel 1366	2527
Channel 1367	2594
Channel 1368	2539
Channel 1369	2585
Channel 1370	2537
Channel 1371	2468
Channel 1372	2365
Channel 1373	2541
Channel 1374	2247
Channel 1375	2357
Channel 1376	2267
Channel 1377	2196
Channel 1378	2087
Channel 1379	2116
Channel 1380	2011
Channel 1381	1964
Channel 1382	1919
Channel 1383	1699
Channel 1384	1639
Channel 1385	1633
Channel 1386	1511
Channel 1387	1425
Channel 1388	1316
Channel 1389	1253
Channel 1390	1173
Channel 1391	1102
Channel 1392	985
Channel 1393	986
Channel 1394	860
Channel 1395	806
Channel 1396	789
Channel 1397	715
Channel 1398	723
Channel 1399	669
Channel 1400	661
Channel 1401	604
Channel 1402	662
Channel 1403	725
Channel 1404	712
Channel 1405	715
Channel 1406	827
Channel 1407	865
Channel 1408	957
Channel 1409	952
Channel 1410	1074
Channel 1411	1144
Channel 1412	1283
Channel 1413	1281
Channel 1414	1449
Channel 1415	1445
Channel 1416	1535
Channel 1417	1540
Channel 1418	1649
Channel 1419	1643
Channel 1420	1605
Channel 1421	1585
Channel 1422	1538
Channel 1423	1421
Channel 1424	1378
Channel 1425	1324
Channel 1426	1202
Channel 1427	1079
Channel 1428	974
Channel 1429	814
Channel 1430	752
Channel 1431	601
Channel 1432	574
Channel 1433	480
Channel 1434	428
Channel 1435	343
Channel 1436	323
Channel 1437	243
Channel 1438	202
Channel 1439	149
Channel 1440	137
Channel 1441	135
Channel 1442	107
Channel 1443	98
Channel 1444	88
Channel 1445	77
Channel 1446	71
Channel 1447	68
Channel 1448	78
Channel 1449	58
Channel 1450	78
Channel 1451	68
Channel 1452	65
Channel 1453	83
Channel 1454	84
Channel 1455	65
Channel 1456	71
Channel 1457	88
Channel 1458	74
Channel 1459	84
Channel 1460	81
Channel 1461	85
Channel 1462	85
Channel 1463	87
Channel 1464	72
Channel 1465	90
Channel 1466	90
Channel 1467	82
Channel 1468	97
Channel 1469	98
Channel 1470	90
Channel 1471	100
Channel 1472	102
Channel 1473	138
Channel 1474	118
Channel 1475	135
Channel 1476	107
Channel 1477	140
Channel 1478	124
Channel 1479	136
Channel 1480	115
Channel 1481	133
Channel 1482	152
Channel 1483	167
Channel 1484	139
Channel 1485	168
Channel 1486	174
Channel 1487	155
Channel 1488	154
Channel 1489	163
Channel 1490	188
Channel 1491	159
Channel 1492	196
Channel 1493	190
Channel 1494	199
Channel 1495	217
Channel 1496	201
Channel 1497	219
Channel 1498	243
Channel 1499	251
Channel 1500	230
Channel 1501	258
Channel 1502	254
Channel 1503	230
Channel 1504	285
Channel 1505	278
Channel 1506	318
Channel 1507	285
Channel 1508	290
Channel 1509	285
Channel 1510	304
Channel 1511	325
Channel 1512	331
Channel 1513	370
Channel 1514	327
Channel 1515	323
Channel 1516	355
Channel 1517	377
Channel 1518	374
Channel 1519	374
Channel 1520	387
Channel 1521	402
Channel 1522	386
Channel 1523	400
Channel 1524	374
Channel 1525	422
Channel 1526	384
Channel 1527	399
Channel 1528	384
Channel 1529	346
Channel 1530	402
Channel 1531	378
Channel 1532	406
Channel 1533	380
Channel 1534	366
Channel 1535	390
Channel 1536	380
Channel 1537	363
Channel 1538	332
Channel 1539	332
Channel 1540	339
Channel 1541	319
Channel 1542	328
Channel 1543	338
Channel 1544	299
Channel 1545	276
Channel 1546	275
Channel 1547	314
Channel 1548	262
Channel 1549	283
Channel 1550	248
Channel 1551	232
Channel 1552	227
Channel 1553	190
Channel 1554	233
Channel 1555	216
Channel 1556	176
Channel 1557	197
Channel 1558	191
Channel 1559	173
Channel 1560	166
Channel 1561	157
Channel 1562	132
Channel 1563	167
Channel 1564	120
Channel 1565	116
Channel 1566	141
Channel 1567	131
Channel 1568	117
Channel 1569	105
Channel 1570	112
Channel 1571	131
Channel 1572	123
Channel 1573	135
Channel 1574	115
Channel 1575	99
Channel 1576	147
Channel 1577	163
Channel 1578	145
Channel 1579	160
Channel 1580	179
Channel 1581	215
Channel 1582	237
Channel 1583	273
Channel 1584	262
Channel 1585	288
Channel 1586	277
Channel 1587	309
Channel 1588	322
Channel 1589	347
Channel 1590	375
Channel 1591	350
Channel 1592	329
Channel 1593	320
Channel 1594	336
Channel 1595	284
Channel 1596	265
Channel 1597	247
Channel 1598	233
Channel 1599	233
Channel 1600	211
Channel 1601	157
Channel 1602	134
Channel 1603	138
Channel 1604	121
Channel 1605	107
Channel 1606	91
Channel 1607	82
Channel 1608	74
Channel 1609	75
Channel 1610	77
Channel 1611	58
Channel 1612	62
Channel 1613	79
Channel 1614	68
Channel 1615	72
Channel 1616	81
Channel 1617	64
Channel 1618	63
Channel 1619	64
Channel 1620	78
Channel 1621	69
Channel 1622	50
Channel 1623	66
Channel 1624	62
Channel 1625	48
Channel 1626	59
Channel 1627	52
Channel 1628	39
Channel 1629	41
Channel 1630	31
Channel 1631	38
Channel 1632	35
Channel 1633	18
Channel 1634	14
Channel 1635	24
Channel 1636	14
Channel 1637	24
Channel 1638	23
Channel 1639	15
Channel 1640	14
Channel 1641	17
Channel 1642	10
Channel 1643	12
Channel 1644	11
Channel 1645	13
Channel 1646	15
Channel 1647	13
Channel 1648	11
Channel 1649	15
Channel 1650	17
Channel 1651	7
Channel 1652	12
Channel 1653	16
Channel 1654	14
Channel 1655	10
Channel 1656	17
Channel 1657	17
Channel 1658	21
Channel 1659	12
Channel 1660	7
Channel 1661	8
Channel 1662	12
Channel 1663	13
Channel 1664	19
Channel 1665	12
Channel 1666	11
Channel 1667	4
Channel 1668	11
Channel 1669	10
Channel 1670	13
Channel 1671	17
Channel 1672	14
Channel 1673	18
Channel 1674	20
Channel 1675	16
Channel 1676	15
Channel 1677	21
Channel 1678	17
Channel 1679	23
Channel 1680	20
Channel 1681	31
Channel 1682	23
Channel 1683	35
Channel 1684	55
Channel 1685	52
Channel 1686	69
Channel 1687	83
Channel 1688	93
Channel 1689	127
Channel 1690	126
Channel 1691	149
Channel 1692	203
Channel 1693	254
Channel 1694	280
Channel 1695	340
Channel 1696	358
Channel 1697	443
Channel 1698	457
Channel 1699	517
Channel 1700	533
Channel 1701	674
Channel 1702	680
Channel 1703	740
Channel 1704	785
Channel 1705	789
Channel 1706	936
Channel 1707	931
Channel 1708	996
Channel 1709	1037
Channel 1710	1024
Channel 1711	1116
Channel 1712	1133
Channel 1713	1082
Channel 1714	1088
Channel 1715	1163
Channel 1716	1112
Channel 1717	1063
Channel 1718	1030
Channel 1719	967
Channel 1720	891
Channel 1721	894
Channel 1722	753
Channel 1723	718
Channel 1724	606
Channel 1725	583
Channel 1726	517
Channel 1727	408
Channel 1728	354
Channel 1729	299
Channel 1730	264
Channel 1731	240
Channel 1732	180
Channel 1733	105
Channel 1734	113
Channel 1735	75
Channel 1736	75
Channel 1737	44
Channel 1738	43
Channel 1739	42
Channel 1740	25
Channel 1741	24
Channel 1742	23
Channel 1743	14
Channel 1744	9
Channel 1745	14
Channel 1746	7
Channel 1747	16
Channel 1748	11
Channel 1749	13
Channel 1750	6
Channel 1751	11
Channel 1752	11
Channel 1753	8
Channel 1754	13
Channel 1755	8
Channel 1756	11
Channel 1757	10
Channel 1758	11
Channel 1759	6
Channel 1760	12
Channel 1761	8
Channel 1762	6
Channel 1763	12
Channel 1764	3
Channel 1765	10
Channel 1766	7
Channel 1767	11
Channel 1768	4
Channel 1769	5
Channel 1770	3
Channel 1771	13
Channel 1772	12
Channel 1773	8
Channel 1774	9
Channel 1775	12
Channel 1776	11
Channel 1777	7
Channel 1778	6
Channel 1779	6
Channel 1780	11
Channel 1781	9
Channel 1782	10
Channel 1783	14
Channel 1784	11
Channel 1785	12
Channel 1786	7
Channel 1787	9
Channel 1788	4
Channel 1789	9
Channel 1790	6
Channel 1791	8
Channel 1792	10
Channel 1793	11
Channel 1794	5
Channel 1795	9
Channel 1796	11
Channel 1797	7
Channel 1798	8
Channel 1799	9
Channel 1800	9
Channel 1801	10
Channel 1802	8
Channel 1803	11
Channel 1804	5
Channel 1805	19
Channel 1806	2
Channel 1807	8
Channel 1808	5
Channel 1809	8
Channel 1810	9
Channel 1811	6
Channel 1812	10
Channel 1813	6
Channel 1814	6
Channel 1815	8
Channel 1816	10
Channel 1817	9
Channel 1818	9
Channel 1819	12
Channel 1820	7
Channel 1821	7
Channel 1822	12
Channel 1823	12
Channel 1824	3
Channel 1825	10
Channel 1826	8
Channel 1827	11
Channel 1828	13
Channel 1829	13
Channel 1830	10
Channel 1831	12
Channel 1832	12
Channel 1833	11
Channel 1834	12
Channel 1835	10
Channel 1836	11
Channel 1837	11
Channel 1838	10
Channel 1839	10
Channel 1840	11
Channel 1841	13
Channel 1842	6
Channel 1843	7
Channel 1844	9
Channel 1845	16
Channel 1846	7
Channel 1847	14
Channel 1848	4
Channel 1849	10
Channel 1850	13
Channel 1851	11
Channel 1852	7
Channel 1853	10
Channel 1854	13
Channel 1855	14
Channel 1856	8
Channel 1857	13
Channel 1858	11
Channel 1859	6
Channel 1860	11
Channel 1861	6
Channel 1862	9
Channel 1863	18
Channel 1864	9
Channel 1865	5
Channel 1866	8
Channel 1867	10
Channel 1868	10
Channel 1869	13
Channel 1870	16
Channel 1871	10
Channel 1872	15
Channel 1873	13
Channel 1874	13
Channel 1875	14
Channel 1876	8
Channel 1877	11
Channel 1878	19
Channel 1879	9
Channel 1880	9
Channel 1881	8
Channel 1882	17
Channel 1883	9
Channel 1884	12
Channel 1885	15
Channel 1886	12
Channel 1887	9
Channel 1888	11
Channel 1889	15
Channel 1890	19
Channel 1891	12
Channel 1892	8
Channel 1893	16
Channel 1894	12
Channel 1895	17
Channel 1896	10
Channel 1897	9
Channel 1898	18
Channel 1899	15
Channel 1900	15
Channel 1901	21
Channel 1902	20
Channel 1903	25
Channel 1904	23
Channel 1905	29
Channel 1906	31
Channel 1907	41
Channel 1908	49
Channel 1909	47
Channel 1910	73
Channel 1911	80
Channel 1912	94
Channel 1913	112
Channel 1914	105
Channel 1915	125
Channel 1916	153
Channel 1917	180
Channel 1918	200
Channel 1919	202
Channel 1920	229
Channel 1921	252
Channel 1922	272
Channel 1923	274
Channel 1924	281
Channel 1925	278
Channel 1926	309
Channel 1927	325
Channel 1928	315
Channel 1929	282
Channel 1930	292
Channel 1931	265
Channel 1932	233
Channel 1933	221
Channel 1934	213
Channel 1935	218
Channel 1936	160
Channel 1937	161
Channel 1938	134
Channel 1939	120
Channel 1940	98
Channel 1941	96
Channel 1942	87
Channel 1943	61
Channel 1944	45
Channel 1945	53
Channel 1946	50
Channel 1947	37
Channel 1948	32
Channel 1949	24
Channel 1950	32
Channel 1951	31
Channel 1952	33
Channel 1953	36
Channel 1954	39
Channel 1955	33
Channel 1956	47
Channel 1957	43
Channel 1958	39
Channel 1959	35
Channel 1960	45
Channel 1961	39
Channel 1962	48
Channel 1963	57
Channel 1964	48
Channel 1965	39
Channel 1966	58
Channel 1967	67
Channel 1968	50
Channel 1969	55
Channel 1970	40
Channel 1971	52
Channel 1972	57
Channel 1973	38
Channel 1974	39
Channel 1975	20
Channel 1976	28
Channel 1977	19
Channel 1978	18
Channel 1979	9
Channel 1980	19
Channel 1981	12
Channel 1982	15
Channel 1983	10
Channel 1984	9
Channel 1985	10
Channel 1986	5
Channel 1987	4
Channel 1988	3
Channel 1989	6
Channel 1990	6
Channel 1991	4
Channel 1992	4
Channel 1993	4
Channel 1994	3
[truncated: 2,102 more rows]
