# Supplementary material for: A dataset of 112 ligands for the preconcentration of mercury, uranium, lanthanum and other pollutants and heavy metals in water
Source: Data Brief. 2020 Feb 4;29:105236. doi: 10.1016/j.dib.2020.105236 (PMC7033335; doi:10.1016/j.dib.2020.105236)
Supplement: Multimedia component 117 Hg_thiourea [file mmc117.txt]

Kalib 1	-0.354905
Kalib 2	0.012544
Kalib 3	0.001813
Kalib 4	0.000421
Kalib Square	0.000000
Kalib Fano	0.006815
Channel 1	0
Channel 2	0
Channel 3	0
Channel 4	0
Channel 5	0
Channel 6	0
Channel 7	0
Channel 8	0
Channel 9	0
Channel 10	0
Channel 11	0
Channel 12	1
Channel 13	4
Channel 14	22
Channel 15	103
Channel 16	372
Channel 17	1260
Channel 18	3886
Channel 19	10709
Channel 20	25784
Channel 21	57628
Channel 22	114302
Channel 23	206567
Channel 24	330994
Channel 25	474798
Channel 26	617895
Channel 27	731230
Channel 28	768893
Channel 29	730892
Channel 30	626764
Channel 31	480367
Channel 32	329449
Channel 33	203592
Channel 34	114611
Channel 35	56626
Channel 36	25273
Channel 37	10294
Channel 38	3686
Channel 39	1221
Channel 40	391
Channel 41	99
Channel 42	20
Channel 43	6
Channel 44	6
Channel 45	8
Channel 46	3
Channel 47	5
Channel 48	5
Channel 49	6
Channel 50	4
Channel 51	2
Channel 52	4
Channel 53	2
Channel 54	6
Channel 55	3
Channel 56	3
Channel 57	2
Channel 58	4
Channel 59	1
Channel 60	1
Channel 61	1
Channel 62	0
Channel 63	3
Channel 64	2
Channel 65	2
Channel 66	1
Channel 67	0
Channel 68	2
Channel 69	1
Channel 70	0
Channel 71	1
Channel 72	0
Channel 73	1
Channel 74	1
Channel 75	1
Channel 76	1
Channel 77	0
Channel 78	27
Channel 79	56
Channel 80	44
Channel 81	58
Channel 82	58
Channel 83	62
Channel 84	42
Channel 85	50
Channel 86	48
Channel 87	50
Channel 88	39
Channel 89	54
Channel 90	41
Channel 91	52
Channel 92	52
Channel 93	63
Channel 94	59
Channel 95	47
Channel 96	60
Channel 97	56
Channel 98	62
Channel 99	66
Channel 100	64
Channel 101	61
Channel 102	67
Channel 103	45
Channel 104	51
Channel 105	50
Channel 106	37
Channel 107	50
Channel 108	46
Channel 109	37
Channel 110	45
Channel 111	37
Channel 112	48
Channel 113	40
Channel 114	40
Channel 115	51
Channel 116	50
Channel 117	48
Channel 118	40
Channel 119	38
Channel 120	47
Channel 121	44
Channel 122	43
Channel 123	61
Channel 124	48
Channel 125	44
Channel 126	44
Channel 127	45
Channel 128	53
Channel 129	43
Channel 130	46
Channel 131	44
Channel 132	38
Channel 133	42
Channel 134	45
Channel 135	36
Channel 136	39
Channel 137	33
Channel 138	31
Channel 139	37
Channel 140	27
Channel 141	28
Channel 142	30
Channel 143	35
Channel 144	40
Channel 145	38
Channel 146	18
Channel 147	38
Channel 148	29
Channel 149	29
Channel 150	28
Channel 151	41
Channel 152	30
Channel 153	36
Channel 154	32
Channel 155	34
Channel 156	30
Channel 157	33
Channel 158	17
Channel 159	22
Channel 160	22
Channel 161	28
Channel 162	28
Channel 163	26
Channel 164	24
Channel 165	31
Channel 166	30
Channel 167	28
Channel 168	30
Channel 169	27
Channel 170	29
Channel 171	26
Channel 172	27
Channel 173	33
Channel 174	31
Channel 175	18
Channel 176	32
Channel 177	25
Channel 178	41
Channel 179	22
Channel 180	35
Channel 181	33
Channel 182	26
Channel 183	50
Channel 184	37
Channel 185	44
Channel 186	34
Channel 187	35
Channel 188	38
Channel 189	48
Channel 190	31
Channel 191	41
Channel 192	40
Channel 193	35
Channel 194	38
Channel 195	37
Channel 196	36
Channel 197	31
Channel 198	34
Channel 199	31
Channel 200	49
Channel 201	37
Channel 202	34
Channel 203	34
Channel 204	39
Channel 205	46
Channel 206	51
Channel 207	76
Channel 208	62
Channel 209	80
Channel 210	81
Channel 211	96
Channel 212	80
Channel 213	80
Channel 214	102
Channel 215	86
Channel 216	110
Channel 217	82
Channel 218	76
Channel 219	97
Channel 220	107
Channel 221	92
Channel 222	81
Channel 223	79
Channel 224	95
Channel 225	89
Channel 226	125
Channel 227	131
Channel 228	168
Channel 229	206
Channel 230	318
Channel 231	402
Channel 232	582
Channel 233	725
Channel 234	887
Channel 235	1131
Channel 236	1250
Channel 237	1243
Channel 238	1281
Channel 239	1219
Channel 240	1150
Channel 241	839
Channel 242	727
Channel 243	575
Channel 244	407
Channel 245	306
Channel 246	243
Channel 247	186
Channel 248	179
Channel 249	194
Channel 250	221
Channel 251	218
Channel 252	248
Channel 253	302
Channel 254	304
Channel 255	364
Channel 256	416
Channel 257	453
Channel 258	516
Channel 259	590
Channel 260	823
Channel 261	842
Channel 262	945
Channel 263	1115
Channel 264	1061
Channel 265	1094
Channel 266	1027
Channel 267	986
Channel 268	753
Channel 269	645
Channel 270	482
Channel 271	369
Channel 272	274
Channel 273	190
Channel 274	106
Channel 275	104
Channel 276	92
Channel 277	106
Channel 278	99
Channel 279	108
Channel 280	119
Channel 281	132
Channel 282	138
Channel 283	122
Channel 284	129
Channel 285	130
Channel 286	106
Channel 287	80
Channel 288	79
Channel 289	54
Channel 290	42
Channel 291	34
Channel 292	25
Channel 293	36
Channel 294	23
Channel 295	18
Channel 296	17
Channel 297	23
Channel 298	16
Channel 299	25
Channel 300	8
Channel 301	12
Channel 302	12
Channel 303	15
Channel 304	17
Channel 305	18
Channel 306	9
Channel 307	13
Channel 308	18
Channel 309	21
Channel 310	27
Channel 311	38
Channel 312	44
Channel 313	50
Channel 314	75
Channel 315	85
Channel 316	115
Channel 317	162
Channel 318	175
Channel 319	228
Channel 320	233
Channel 321	254
Channel 322	318
Channel 323	319
Channel 324	295
Channel 325	269
Channel 326	246
Channel 327	200
Channel 328	156
Channel 329	129
Channel 330	82
Channel 331	58
Channel 332	47
Channel 333	36
Channel 334	25
Channel 335	26
Channel 336	22
Channel 337	30
Channel 338	35
Channel 339	48
Channel 340	32
Channel 341	28
Channel 342	26
Channel 343	35
Channel 344	41
Channel 345	39
Channel 346	47
Channel 347	54
Channel 348	40
Channel 349	44
Channel 350	50
Channel 351	30
Channel 352	41
Channel 353	43
Channel 354	18
Channel 355	20
Channel 356	24
Channel 357	12
Channel 358	13
Channel 359	14
Channel 360	16
Channel 361	13
Channel 362	9
Channel 363	5
Channel 364	7
Channel 365	11
Channel 366	9
Channel 367	6
Channel 368	7
Channel 369	4
Channel 370	10
Channel 371	9
Channel 372	6
Channel 373	8
Channel 374	5
Channel 375	7
Channel 376	10
Channel 377	9
Channel 378	15
Channel 379	14
Channel 380	11
Channel 381	10
Channel 382	6
Channel 383	8
Channel 384	8
Channel 385	6
Channel 386	11
Channel 387	9
Channel 388	10
Channel 389	14
Channel 390	7
Channel 391	9
Channel 392	10
Channel 393	12
Channel 394	10
Channel 395	6
Channel 396	13
Channel 397	10
Channel 398	12
Channel 399	13
Channel 400	7
Channel 401	3
Channel 402	8
Channel 403	11
Channel 404	7
Channel 405	15
Channel 406	6
Channel 407	8
Channel 408	5
Channel 409	11
Channel 410	12
Channel 411	8
Channel 412	7
Channel 413	7
Channel 414	5
Channel 415	12
Channel 416	12
Channel 417	8
Channel 418	12
Channel 419	9
Channel 420	10
Channel 421	9
Channel 422	6
Channel 423	7
Channel 424	8
Channel 425	9
Channel 426	9
Channel 427	10
Channel 428	8
Channel 429	6
Channel 430	10
Channel 431	6
Channel 432	13
Channel 433	9
Channel 434	7
Channel 435	10
Channel 436	11
Channel 437	1
Channel 438	12
Channel 439	7
Channel 440	11
Channel 441	5
Channel 442	7
Channel 443	11
Channel 444	15
Channel 445	11
Channel 446	8
Channel 447	20
Channel 448	16
Channel 449	22
Channel 450	21
Channel 451	44
Channel 452	60
Channel 453	60
Channel 454	67
Channel 455	71
Channel 456	73
Channel 457	139
Channel 458	135
Channel 459	144
Channel 460	136
Channel 461	129
Channel 462	136
Channel 463	119
Channel 464	106
Channel 465	90
Channel 466	80
Channel 467	55
Channel 468	36
Channel 469	28
Channel 470	21
Channel 471	18
Channel 472	23
Channel 473	20
Channel 474	10
Channel 475	13
Channel 476	8
Channel 477	11
Channel 478	7
Channel 479	10
Channel 480	9
Channel 481	8
Channel 482	3
Channel 483	12
Channel 484	10
Channel 485	7
Channel 486	14
Channel 487	10
Channel 488	6
Channel 489	10
Channel 490	13
Channel 491	16
Channel 492	17
Channel 493	19
Channel 494	28
Channel 495	25
Channel 496	29
Channel 497	28
Channel 498	34
Channel 499	37
Channel 500	39
Channel 501	39
Channel 502	48
Channel 503	43
Channel 504	41
Channel 505	31
Channel 506	30
Channel 507	17
Channel 508	24
Channel 509	24
Channel 510	13
Channel 511	18
Channel 512	13
Channel 513	9
Channel 514	7
Channel 515	11
Channel 516	15
Channel 517	8
Channel 518	17
Channel 519	20
Channel 520	20
Channel 521	20
Channel 522	18
Channel 523	26
Channel 524	26
Channel 525	41
Channel 526	50
Channel 527	54
Channel 528	93
Channel 529	88
Channel 530	117
Channel 531	175
Channel 532	208
Channel 533	253
Channel 534	325
Channel 535	375
Channel 536	392
Channel 537	434
Channel 538	427
Channel 539	444
Channel 540	465
Channel 541	406
Channel 542	365
Channel 543	351
Channel 544	260
Channel 545	229
Channel 546	158
Channel 547	143
Channel 548	112
Channel 549	69
Channel 550	53
Channel 551	29
Channel 552	31
Channel 553	25
Channel 554	9
Channel 555	12
Channel 556	11
Channel 557	10
Channel 558	4
Channel 559	8
Channel 560	8
Channel 561	8
Channel 562	13
Channel 563	7
Channel 564	15
Channel 565	3
Channel 566	9
Channel 567	6
Channel 568	4
Channel 569	8
Channel 570	11
Channel 571	9
Channel 572	10
Channel 573	8
Channel 574	15
Channel 575	10
Channel 576	12
Channel 577	23
Channel 578	20
Channel 579	13
Channel 580	26
Channel 581	33
Channel 582	33
Channel 583	45
Channel 584	39
Channel 585	56
Channel 586	52
Channel 587	78
Channel 588	77
Channel 589	75
Channel 590	82
Channel 591	77
Channel 592	76
Channel 593	67
Channel 594	83
Channel 595	61
Channel 596	63
Channel 597	40
Channel 598	39
Channel 599	33
Channel 600	34
Channel 601	23
Channel 602	25
Channel 603	8
Channel 604	14
Channel 605	21
Channel 606	16
Channel 607	12
Channel 608	12
Channel 609	16
Channel 610	18
Channel 611	24
Channel 612	23
Channel 613	37
Channel 614	67
Channel 615	82
Channel 616	113
Channel 617	118
Channel 618	120
Channel 619	174
Channel 620	184
Channel 621	211
Channel 622	214
Channel 623	249
Channel 624	204
Channel 625	225
Channel 626	236
Channel 627	223
Channel 628	180
Channel 629	161
Channel 630	140
Channel 631	100
Channel 632	107
Channel 633	87
Channel 634	49
Channel 635	49
Channel 636	37
Channel 637	24
Channel 638	19
Channel 639	18
Channel 640	17
Channel 641	15
Channel 642	13
Channel 643	3
Channel 644	13
Channel 645	8
Channel 646	7
Channel 647	11
Channel 648	13
Channel 649	8
Channel 650	7
Channel 651	12
Channel 652	10
Channel 653	12
Channel 654	10
Channel 655	11
Channel 656	16
Channel 657	15
Channel 658	11
Channel 659	19
Channel 660	16
Channel 661	29
Channel 662	21
Channel 663	34
Channel 664	40
Channel 665	39
Channel 666	44
Channel 667	47
Channel 668	42
Channel 669	56
Channel 670	61
Channel 671	62
Channel 672	58
Channel 673	65
Channel 674	47
Channel 675	43
Channel 676	49
Channel 677	41
Channel 678	37
Channel 679	22
Channel 680	38
Channel 681	29
Channel 682	42
Channel 683	43
Channel 684	58
Channel 685	56
Channel 686	51
Channel 687	58
Channel 688	52
Channel 689	49
Channel 690	41
Channel 691	50
Channel 692	42
Channel 693	32
Channel 694	31
Channel 695	25
Channel 696	35
Channel 697	19
Channel 698	26
Channel 699	20
Channel 700	14
Channel 701	15
Channel 702	18
Channel 703	16
Channel 704	16
Channel 705	23
Channel 706	20
Channel 707	28
Channel 708	38
Channel 709	41
Channel 710	60
Channel 711	63
Channel 712	72
Channel 713	74
Channel 714	97
Channel 715	117
Channel 716	97
Channel 717	104
Channel 718	104
Channel 719	111
Channel 720	96
Channel 721	84
Channel 722	73
Channel 723	66
Channel 724	57
Channel 725	44
Channel 726	45
Channel 727	33
Channel 728	35
Channel 729	23
Channel 730	19
Channel 731	18
Channel 732	14
Channel 733	19
Channel 734	13
Channel 735	15
Channel 736	19
Channel 737	9
Channel 738	18
Channel 739	19
Channel 740	10
Channel 741	15
Channel 742	15
Channel 743	8
Channel 744	13
Channel 745	21
Channel 746	13
Channel 747	9
Channel 748	8
Channel 749	5
Channel 750	11
Channel 751	9
Channel 752	9
Channel 753	9
Channel 754	19
Channel 755	13
Channel 756	9
Channel 757	15
Channel 758	9
Channel 759	7
Channel 760	11
Channel 761	15
Channel 762	9
Channel 763	10
Channel 764	19
Channel 765	6
Channel 766	12
Channel 767	11
Channel 768	13
Channel 769	10
Channel 770	18
Channel 771	6
Channel 772	13
Channel 773	13
Channel 774	12
Channel 775	13
Channel 776	10
Channel 777	11
Channel 778	15
Channel 779	16
Channel 780	15
Channel 781	10
Channel 782	13
Channel 783	13
Channel 784	29
Channel 785	22
Channel 786	22
Channel 787	27
Channel 788	18
Channel 789	19
Channel 790	10
Channel 791	29
Channel 792	21
Channel 793	25
Channel 794	17
Channel 795	17
Channel 796	24
Channel 797	16
Channel 798	17
Channel 799	13
Channel 800	16
Channel 801	16
Channel 802	19
Channel 803	15
Channel 804	10
Channel 805	17
Channel 806	13
Channel 807	16
Channel 808	8
Channel 809	14
Channel 810	8
Channel 811	18
Channel 812	9
Channel 813	24
Channel 814	19
Channel 815	23
Channel 816	27
Channel 817	29
Channel 818	39
Channel 819	29
Channel 820	26
Channel 821	41
Channel 822	34
Channel 823	35
Channel 824	52
Channel 825	59
Channel 826	36
Channel 827	31
Channel 828	29
Channel 829	43
Channel 830	37
Channel 831	34
Channel 832	25
Channel 833	28
Channel 834	18
Channel 835	21
Channel 836	18
Channel 837	18
Channel 838	16
Channel 839	16
Channel 840	16
Channel 841	11
Channel 842	20
Channel 843	13
Channel 844	10
Channel 845	10
Channel 846	10
Channel 847	8
Channel 848	9
Channel 849	9
Channel 850	4
Channel 851	10
Channel 852	15
Channel 853	17
Channel 854	18
Channel 855	9
Channel 856	9
Channel 857	12
Channel 858	14
Channel 859	7
Channel 860	5
Channel 861	15
Channel 862	14
Channel 863	12
Channel 864	11
Channel 865	14
Channel 866	11
Channel 867	14
Channel 868	12
Channel 869	14
Channel 870	12
Channel 871	9
Channel 872	13
Channel 873	15
Channel 874	15
Channel 875	13
Channel 876	7
Channel 877	7
Channel 878	9
Channel 879	12
Channel 880	13
Channel 881	14
Channel 882	12
Channel 883	14
Channel 884	6
Channel 885	14
Channel 886	13
Channel 887	14
Channel 888	7
Channel 889	9
Channel 890	14
Channel 891	14
Channel 892	12
Channel 893	8
Channel 894	9
Channel 895	11
Channel 896	5
Channel 897	14
Channel 898	10
Channel 899	14
Channel 900	13
Channel 901	14
Channel 902	11
Channel 903	16
Channel 904	13
Channel 905	9
Channel 906	9
Channel 907	18
Channel 908	11
Channel 909	16
Channel 910	12
Channel 911	13
Channel 912	15
Channel 913	12
Channel 914	16
Channel 915	15
Channel 916	13
Channel 917	13
Channel 918	8
Channel 919	14
Channel 920	14
Channel 921	14
Channel 922	7
Channel 923	18
Channel 924	5
Channel 925	17
Channel 926	11
Channel 927	11
Channel 928	10
Channel 929	13
Channel 930	8
Channel 931	12
Channel 932	14
Channel 933	12
Channel 934	13
Channel 935	13
Channel 936	9
Channel 937	10
Channel 938	12
Channel 939	12
Channel 940	11
Channel 941	15
Channel 942	19
Channel 943	19
Channel 944	17
Channel 945	12
Channel 946	13
Channel 947	10
Channel 948	9
Channel 949	10
Channel 950	13
Channel 951	16
Channel 952	15
Channel 953	16
Channel 954	20
Channel 955	19
Channel 956	16
Channel 957	24
Channel 958	16
Channel 959	20
Channel 960	23
Channel 961	16
Channel 962	17
Channel 963	16
Channel 964	17
Channel 965	26
Channel 966	30
Channel 967	30
Channel 968	23
Channel 969	32
Channel 970	40
Channel 971	30
Channel 972	40
Channel 973	39
Channel 974	33
Channel 975	29
Channel 976	30
Channel 977	47
Channel 978	36
Channel 979	29
Channel 980	40
Channel 981	23
Channel 982	31
Channel 983	25
Channel 984	21
Channel 985	26
Channel 986	16
Channel 987	21
Channel 988	18
Channel 989	23
Channel 990	18
Channel 991	10
Channel 992	22
Channel 993	25
Channel 994	14
Channel 995	22
Channel 996	11
Channel 997	9
Channel 998	18
Channel 999	15
Channel 1000	17
Channel 1001	22
Channel 1002	7
Channel 1003	13
Channel 1004	11
Channel 1005	18
Channel 1006	15
Channel 1007	17
Channel 1008	7
Channel 1009	14
Channel 1010	10
Channel 1011	11
Channel 1012	15
Channel 1013	21
Channel 1014	13
Channel 1015	16
Channel 1016	10
Channel 1017	15
Channel 1018	18
Channel 1019	20
Channel 1020	14
Channel 1021	10
Channel 1022	11
Channel 1023	19
Channel 1024	15
Channel 1025	17
Channel 1026	13
Channel 1027	18
Channel 1028	13
Channel 1029	24
Channel 1030	19
Channel 1031	25
Channel 1032	19
Channel 1033	20
Channel 1034	15
Channel 1035	25
Channel 1036	18
Channel 1037	21
Channel 1038	21
Channel 1039	19
Channel 1040	29
Channel 1041	23
Channel 1042	19
Channel 1043	13
Channel 1044	20
Channel 1045	21
Channel 1046	17
Channel 1047	11
Channel 1048	24
Channel 1049	22
Channel 1050	20
Channel 1051	11
Channel 1052	16
Channel 1053	15
Channel 1054	10
Channel 1055	15
Channel 1056	19
Channel 1057	18
Channel 1058	15
Channel 1059	16
Channel 1060	16
Channel 1061	23
Channel 1062	14
Channel 1063	17
Channel 1064	14
Channel 1065	18
Channel 1066	18
Channel 1067	15
Channel 1068	19
Channel 1069	20
Channel 1070	11
Channel 1071	16
Channel 1072	18
Channel 1073	11
Channel 1074	11
Channel 1075	9
Channel 1076	15
Channel 1077	18
Channel 1078	15
Channel 1079	11
Channel 1080	14
Channel 1081	20
Channel 1082	12
Channel 1083	18
Channel 1084	24
Channel 1085	13
Channel 1086	20
Channel 1087	18
Channel 1088	9
Channel 1089	13
Channel 1090	16
Channel 1091	12
Channel 1092	15
Channel 1093	11
Channel 1094	26
Channel 1095	22
Channel 1096	18
Channel 1097	22
Channel 1098	21
Channel 1099	17
Channel 1100	11
Channel 1101	16
Channel 1102	27
Channel 1103	16
Channel 1104	24
Channel 1105	26
Channel 1106	17
Channel 1107	18
Channel 1108	16
Channel 1109	15
Channel 1110	24
Channel 1111	20
Channel 1112	22
Channel 1113	21
Channel 1114	22
Channel 1115	23
Channel 1116	20
Channel 1117	26
Channel 1118	21
Channel 1119	30
Channel 1120	16
Channel 1121	19
Channel 1122	25
Channel 1123	17
Channel 1124	24
Channel 1125	21
Channel 1126	16
Channel 1127	22
Channel 1128	30
Channel 1129	21
Channel 1130	32
Channel 1131	18
Channel 1132	21
Channel 1133	29
Channel 1134	26
Channel 1135	27
Channel 1136	21
Channel 1137	28
Channel 1138	23
Channel 1139	23
Channel 1140	27
Channel 1141	16
Channel 1142	22
Channel 1143	18
Channel 1144	20
Channel 1145	23
Channel 1146	26
Channel 1147	24
Channel 1148	27
Channel 1149	23
Channel 1150	28
Channel 1151	25
Channel 1152	25
Channel 1153	29
Channel 1154	27
Channel 1155	33
Channel 1156	32
Channel 1157	22
Channel 1158	33
Channel 1159	38
Channel 1160	34
Channel 1161	31
Channel 1162	26
Channel 1163	23
Channel 1164	34
Channel 1165	37
Channel 1166	30
Channel 1167	45
Channel 1168	37
Channel 1169	26
Channel 1170	23
Channel 1171	39
Channel 1172	16
Channel 1173	33
Channel 1174	37
Channel 1175	31
Channel 1176	32
Channel 1177	33
Channel 1178	29
Channel 1179	39
Channel 1180	40
Channel 1181	36
Channel 1182	58
Channel 1183	44
Channel 1184	40
Channel 1185	45
Channel 1186	40
Channel 1187	27
Channel 1188	50
Channel 1189	44
Channel 1190	38
Channel 1191	38
Channel 1192	38
Channel 1193	32
Channel 1194	35
Channel 1195	50
Channel 1196	42
Channel 1197	48
Channel 1198	53
Channel 1199	46
Channel 1200	39
Channel 1201	46
Channel 1202	44
Channel 1203	53
Channel 1204	34
Channel 1205	46
Channel 1206	61
Channel 1207	52
Channel 1208	37
Channel 1209	65
Channel 1210	63
Channel 1211	61
Channel 1212	45
Channel 1213	61
Channel 1214	78
Channel 1215	70
Channel 1216	68
Channel 1217	60
Channel 1218	69
Channel 1219	69
Channel 1220	81
Channel 1221	83
Channel 1222	67
Channel 1223	85
Channel 1224	84
Channel 1225	88
Channel 1226	82
Channel 1227	92
Channel 1228	77
Channel 1229	101
Channel 1230	100
Channel 1231	100
Channel 1232	96
Channel 1233	107
Channel 1234	114
Channel 1235	110
Channel 1236	115
Channel 1237	95
Channel 1238	146
Channel 1239	125
Channel 1240	125
Channel 1241	122
Channel 1242	128
Channel 1243	133
Channel 1244	142
Channel 1245	146
Channel 1246	161
Channel 1247	156
Channel 1248	169
Channel 1249	155
Channel 1250	162
Channel 1251	198
Channel 1252	188
Channel 1253	169
Channel 1254	174
Channel 1255	229
Channel 1256	214
Channel 1257	215
Channel 1258	235
Channel 1259	211
Channel 1260	243
Channel 1261	284
Channel 1262	233
Channel 1263	240
Channel 1264	271
Channel 1265	258
Channel 1266	273
Channel 1267	279
Channel 1268	255
Channel 1269	278
Channel 1270	243
Channel 1271	261
Channel 1272	291
Channel 1273	257
Channel 1274	297
Channel 1275	277
Channel 1276	290
Channel 1277	304
Channel 1278	276
Channel 1279	305
Channel 1280	304
Channel 1281	301
Channel 1282	311
Channel 1283	319
Channel 1284	316
Channel 1285	277
Channel 1286	334
Channel 1287	294
Channel 1288	317
Channel 1289	343
Channel 1290	321
Channel 1291	319
Channel 1292	330
Channel 1293	342
Channel 1294	337
Channel 1295	342
Channel 1296	315
Channel 1297	301
Channel 1298	334
Channel 1299	337
Channel 1300	352
Channel 1301	311
Channel 1302	299
Channel 1303	331
Channel 1304	334
Channel 1305	335
Channel 1306	358
Channel 1307	371
Channel 1308	391
Channel 1309	368
Channel 1310	379
Channel 1311	386
Channel 1312	441
Channel 1313	424
Channel 1314	423
Channel 1315	457
Channel 1316	448
Channel 1317	503
Channel 1318	504
Channel 1319	502
Channel 1320	517
Channel 1321	553
Channel 1322	576
Channel 1323	611
Channel 1324	617
Channel 1325	689
Channel 1326	667
Channel 1327	754
Channel 1328	713
Channel 1329	834
Channel 1330	802
Channel 1331	839
Channel 1332	935
Channel 1333	920
Channel 1334	989
Channel 1335	982
Channel 1336	1014
Channel 1337	989
Channel 1338	1146
Channel 1339	1241
Channel 1340	1241
Channel 1341	1279
Channel 1342	1330
Channel 1343	1371
Channel 1344	1486
Channel 1345	1476
Channel 1346	1533
Channel 1347	1600
Channel 1348	1741
Channel 1349	1765
Channel 1350	1783
Channel 1351	1815
Channel 1352	1859
Channel 1353	1933
Channel 1354	2029
Channel 1355	2053
Channel 1356	2101
Channel 1357	2216
Channel 1358	2161
Channel 1359	2276
Channel 1360	2319
Channel 1361	2358
Channel 1362	2375
Channel 1363	2464
Channel 1364	2470
Channel 1365	2401
Channel 1366	2555
Channel 1367	2480
Channel 1368	2374
Channel 1369	2400
Channel 1370	2460
Channel 1371	2431
Channel 1372	2468
Channel 1373	2358
Channel 1374	2371
Channel 1375	2280
Channel 1376	2214
Channel 1377	2122
Channel 1378	2157
Channel 1379	2112
Channel 1380	1957
Channel 1381	1900
Channel 1382	1791
Channel 1383	1754
Channel 1384	1708
Channel 1385	1604
Channel 1386	1515
Channel 1387	1514
Channel 1388	1368
Channel 1389	1217
Channel 1390	1223
Channel 1391	1131
Channel 1392	1026
Channel 1393	1018
Channel 1394	951
Channel 1395	867
Channel 1396	763
Channel 1397	773
Channel 1398	758
Channel 1399	717
Channel 1400	696
Channel 1401	660
Channel 1402	655
Channel 1403	680
Channel 1404	720
Channel 1405	698
Channel 1406	820
Channel 1407	859
Channel 1408	932
Channel 1409	984
Channel 1410	1077
Channel 1411	1158
Channel 1412	1191
Channel 1413	1304
Channel 1414	1381
Channel 1415	1454
Channel 1416	1566
Channel 1417	1585
Channel 1418	1577
Channel 1419	1559
Channel 1420	1596
Channel 1421	1465
Channel 1422	1479
Channel 1423	1385
Channel 1424	1378
Channel 1425	1285
Channel 1426	1142
Channel 1427	1046
Channel 1428	948
Channel 1429	798
Channel 1430	775
Channel 1431	641
Channel 1432	521
Channel 1433	466
Channel 1434	404
Channel 1435	318
Channel 1436	275
Channel 1437	204
Channel 1438	192
Channel 1439	155
Channel 1440	126
Channel 1441	127
Channel 1442	107
Channel 1443	89
Channel 1444	69
Channel 1445	77
Channel 1446	71
Channel 1447	73
Channel 1448	83
Channel 1449	75
Channel 1450	67
Channel 1451	77
Channel 1452	77
Channel 1453	80
Channel 1454	67
Channel 1455	82
Channel 1456	78
Channel 1457	56
Channel 1458	66
Channel 1459	81
Channel 1460	90
Channel 1461	90
Channel 1462	72
Channel 1463	95
Channel 1464	72
Channel 1465	81
Channel 1466	80
Channel 1467	96
Channel 1468	92
Channel 1469	102
Channel 1470	119
Channel 1471	126
Channel 1472	102
Channel 1473	115
Channel 1474	116
Channel 1475	117
Channel 1476	110
Channel 1477	96
Channel 1478	101
Channel 1479	131
Channel 1480	139
Channel 1481	134
Channel 1482	158
Channel 1483	136
Channel 1484	133
Channel 1485	156
Channel 1486	158
Channel 1487	165
Channel 1488	174
Channel 1489	165
Channel 1490	171
Channel 1491	158
Channel 1492	193
Channel 1493	207
Channel 1494	181
Channel 1495	173
Channel 1496	222
Channel 1497	199
Channel 1498	201
Channel 1499	206
Channel 1500	228
Channel 1501	210
Channel 1502	242
Channel 1503	267
Channel 1504	262
Channel 1505	263
Channel 1506	272
Channel 1507	311
Channel 1508	299
Channel 1509	326
Channel 1510	287
Channel 1511	309
Channel 1512	329
Channel 1513	326
Channel 1514	303
Channel 1515	316
Channel 1516	314
Channel 1517	325
Channel 1518	334
Channel 1519	333
Channel 1520	328
Channel 1521	388
Channel 1522	387
Channel 1523	393
Channel 1524	378
Channel 1525	393
Channel 1526	395
Channel 1527	371
Channel 1528	367
Channel 1529	355
Channel 1530	351
Channel 1531	365
Channel 1532	400
Channel 1533	360
Channel 1534	379
Channel 1535	374
Channel 1536	346
Channel 1537	356
Channel 1538	361
Channel 1539	348
Channel 1540	364
Channel 1541	297
Channel 1542	344
Channel 1543	291
Channel 1544	311
Channel 1545	268
Channel 1546	288
Channel 1547	293
Channel 1548	282
Channel 1549	251
Channel 1550	253
Channel 1551	267
Channel 1552	240
Channel 1553	228
Channel 1554	205
Channel 1555	204
Channel 1556	203
Channel 1557	194
Channel 1558	191
Channel 1559	181
Channel 1560	176
Channel 1561	164
Channel 1562	148
Channel 1563	141
Channel 1564	157
Channel 1565	122
Channel 1566	137
Channel 1567	129
Channel 1568	134
Channel 1569	131
Channel 1570	117
Channel 1571	127
Channel 1572	117
Channel 1573	124
Channel 1574	126
Channel 1575	134
Channel 1576	117
Channel 1577	149
Channel 1578	173
Channel 1579	168
Channel 1580	199
Channel 1581	195
Channel 1582	234
Channel 1583	212
Channel 1584	273
Channel 1585	268
Channel 1586	309
Channel 1587	316
Channel 1588	308
Channel 1589	320
Channel 1590	331
Channel 1591	356
Channel 1592	335
Channel 1593	327
Channel 1594	311
Channel 1595	297
Channel 1596	285
Channel 1597	289
Channel 1598	219
Channel 1599	221
Channel 1600	187
Channel 1601	182
Channel 1602	153
Channel 1603	124
Channel 1604	119
Channel 1605	91
Channel 1606	80
Channel 1607	73
Channel 1608	93
Channel 1609	78
Channel 1610	56
Channel 1611	72
Channel 1612	54
Channel 1613	63
Channel 1614	82
Channel 1615	69
Channel 1616	53
Channel 1617	57
Channel 1618	83
Channel 1619	70
Channel 1620	48
Channel 1621	55
Channel 1622	61
Channel 1623	72
Channel 1624	53
Channel 1625	63
Channel 1626	63
Channel 1627	55
Channel 1628	42
Channel 1629	42
Channel 1630	30
Channel 1631	32
Channel 1632	22
Channel 1633	21
Channel 1634	27
Channel 1635	21
Channel 1636	27
Channel 1637	23
Channel 1638	21
Channel 1639	16
Channel 1640	22
Channel 1641	10
Channel 1642	11
Channel 1643	16
Channel 1644	14
Channel 1645	8
Channel 1646	11
Channel 1647	14
Channel 1648	12
Channel 1649	18
Channel 1650	15
Channel 1651	9
Channel 1652	18
Channel 1653	11
Channel 1654	10
Channel 1655	10
Channel 1656	7
Channel 1657	12
Channel 1658	19
Channel 1659	15
Channel 1660	13
Channel 1661	15
Channel 1662	10
Channel 1663	18
Channel 1664	8
Channel 1665	16
Channel 1666	20
Channel 1667	17
Channel 1668	10
Channel 1669	14
Channel 1670	5
Channel 1671	14
Channel 1672	14
Channel 1673	16
Channel 1674	19
Channel 1675	17
Channel 1676	17
Channel 1677	14
Channel 1678	14
Channel 1679	15
Channel 1680	23
Channel 1681	26
Channel 1682	38
Channel 1683	37
Channel 1684	33
Channel 1685	50
Channel 1686	75
Channel 1687	82
Channel 1688	100
Channel 1689	118
Channel 1690	116
Channel 1691	175
Channel 1692	218
Channel 1693	242
Channel 1694	260
Channel 1695	336
Channel 1696	337
Channel 1697	384
Channel 1698	493
Channel 1699	480
Channel 1700	576
Channel 1701	668
Channel 1702	740
Channel 1703	710
Channel 1704	799
Channel 1705	842
Channel 1706	884
Channel 1707	927
Channel 1708	942
Channel 1709	1044
Channel 1710	1046
Channel 1711	1000
Channel 1712	1112
Channel 1713	1074
Channel 1714	1087
Channel 1715	1092
Channel 1716	1086
Channel 1717	1041
Channel 1718	1008
Channel 1719	972
Channel 1720	915
Channel 1721	820
Channel 1722	809
Channel 1723	672
Channel 1724	612
Channel 1725	562
Channel 1726	496
Channel 1727	429
Channel 1728	363
Channel 1729	305
Channel 1730	231
Channel 1731	214
Channel 1732	179
Channel 1733	123
Channel 1734	105
Channel 1735	78
Channel 1736	71
Channel 1737	46
Channel 1738	32
Channel 1739	32
Channel 1740	29
Channel 1741	22
Channel 1742	19
Channel 1743	14
Channel 1744	12
Channel 1745	10
Channel 1746	14
Channel 1747	10
Channel 1748	9
Channel 1749	8
Channel 1750	14
Channel 1751	13
Channel 1752	4
Channel 1753	7
Channel 1754	14
Channel 1755	6
Channel 1756	14
Channel 1757	6
Channel 1758	11
Channel 1759	11
Channel 1760	15
Channel 1761	10
Channel 1762	12
Channel 1763	6
Channel 1764	8
Channel 1765	7
Channel 1766	9
Channel 1767	15
Channel 1768	11
Channel 1769	13
Channel 1770	8
Channel 1771	5
Channel 1772	6
Channel 1773	15
Channel 1774	5
Channel 1775	6
Channel 1776	13
Channel 1777	16
Channel 1778	11
Channel 1779	9
Channel 1780	6
Channel 1781	8
Channel 1782	11
Channel 1783	6
Channel 1784	11
Channel 1785	8
Channel 1786	12
Channel 1787	12
Channel 1788	6
Channel 1789	5
Channel 1790	8
Channel 1791	9
Channel 1792	9
Channel 1793	6
Channel 1794	14
Channel 1795	11
Channel 1796	11
Channel 1797	7
Channel 1798	13
Channel 1799	10
Channel 1800	8
Channel 1801	8
Channel 1802	10
Channel 1803	7
Channel 1804	2
Channel 1805	13
Channel 1806	4
Channel 1807	10
Channel 1808	9
Channel 1809	8
Channel 1810	15
Channel 1811	5
Channel 1812	13
Channel 1813	11
Channel 1814	11
Channel 1815	8
Channel 1816	7
Channel 1817	7
Channel 1818	11
Channel 1819	7
Channel 1820	8
Channel 1821	14
Channel 1822	7
Channel 1823	11
Channel 1824	11
Channel 1825	10
Channel 1826	8
Channel 1827	6
Channel 1828	11
Channel 1829	8
Channel 1830	15
Channel 1831	11
Channel 1832	10
Channel 1833	8
Channel 1834	14
Channel 1835	9
Channel 1836	7
Channel 1837	8
Channel 1838	6
Channel 1839	12
Channel 1840	5
Channel 1841	6
Channel 1842	8
Channel 1843	11
Channel 1844	12
Channel 1845	16
Channel 1846	11
Channel 1847	12
Channel 1848	9
Channel 1849	5
Channel 1850	6
Channel 1851	9
Channel 1852	8
Channel 1853	11
Channel 1854	13
Channel 1855	6
Channel 1856	15
Channel 1857	11
Channel 1858	7
Channel 1859	21
Channel 1860	9
Channel 1861	8
Channel 1862	8
Channel 1863	11
Channel 1864	11
Channel 1865	6
Channel 1866	12
Channel 1867	10
Channel 1868	12
Channel 1869	5
Channel 1870	17
Channel 1871	10
Channel 1872	6
Channel 1873	7
Channel 1874	7
Channel 1875	8
Channel 1876	12
Channel 1877	13
Channel 1878	7
Channel 1879	17
Channel 1880	8
Channel 1881	10
Channel 1882	14
Channel 1883	12
Channel 1884	15
Channel 1885	7
Channel 1886	14
Channel 1887	16
Channel 1888	14
Channel 1889	11
Channel 1890	12
Channel 1891	16
Channel 1892	11
Channel 1893	13
Channel 1894	8
Channel 1895	10
Channel 1896	20
Channel 1897	20
Channel 1898	11
Channel 1899	17
Channel 1900	17
Channel 1901	17
Channel 1902	27
Channel 1903	14
Channel 1904	30
Channel 1905	22
Channel 1906	29
Channel 1907	42
Channel 1908	36
Channel 1909	57
Channel 1910	70
Channel 1911	69
Channel 1912	100
Channel 1913	110
Channel 1914	117
Channel 1915	131
Channel 1916	157
Channel 1917	191
Channel 1918	224
Channel 1919	228
Channel 1920	206
Channel 1921	259
Channel 1922	262
Channel 1923	267
Channel 1924	280
Channel 1925	309
Channel 1926	276
Channel 1927	303
Channel 1928	292
Channel 1929	263
Channel 1930	270
Channel 1931	266
Channel 1932	215
Channel 1933	221
Channel 1934	223
Channel 1935	167
Channel 1936	152
Channel 1937	152
Channel 1938	127
Channel 1939	104
Channel 1940	84
Channel 1941	87
Channel 1942	79
Channel 1943	55
Channel 1944	47
Channel 1945	46
Channel 1946	36
Channel 1947	43
Channel 1948	46
Channel 1949	41
Channel 1950	33
Channel 1951	35
Channel 1952	41
Channel 1953	31
Channel 1954	41
Channel 1955	35
Channel 1956	47
Channel 1957	49
Channel 1958	37
Channel 1959	56
Channel 1960	42
Channel 1961	49
Channel 1962	61
Channel 1963	36
Channel 1964	51
Channel 1965	50
Channel 1966	43
Channel 1967	46
Channel 1968	42
Channel 1969	48
Channel 1970	35
Channel 1971	41
Channel 1972	39
Channel 1973	30
Channel 1974	30
Channel 1975	38
Channel 1976	25
Channel 1977	21
Channel 1978	20
Channel 1979	19
Channel 1980	21
Channel 1981	13
Channel 1982	13
Channel 1983	13
Channel 1984	14
Channel 1985	2
Channel 1986	6
Channel 1987	5
Channel 1988	10
Channel 1989	4
Channel 1990	4
Channel 1991	4
Channel 1992	3
Channel 1993	4
Channel 1994	3
[truncated: 2,102 more rows]
