# Supplementary material for: A dataset of 112 ligands for the preconcentration of mercury, uranium, lanthanum and other pollutants and heavy metals in water
Source: Data Brief. 2020 Feb 4;29:105236. doi: 10.1016/j.dib.2020.105236 (PMC7033335; doi:10.1016/j.dib.2020.105236)
Supplement: Multimedia component 118 Mylar blank [file mmc118.txt]

Kalib 1	-0.354509
Kalib 2	0.012555
Kalib 3	0.001872
Kalib 4	0.000427
Kalib Square	0.000000
Kalib Fano	0.002556
Channel 1	0
Channel 2	0
Channel 3	0
Channel 4	0
Channel 5	0
Channel 6	0
Channel 7	0
Channel 8	0
Channel 9	0
Channel 10	0
Channel 11	1
Channel 12	2
Channel 13	6
Channel 14	18
Channel 15	91
Channel 16	308
Channel 17	1094
Channel 18	3374
Channel 19	9474
Channel 20	23968
Channel 21	53960
Channel 22	108850
Channel 23	199238
Channel 24	325276
Channel 25	473279
Channel 26	620867
Channel 27	739695
Channel 28	782730
Channel 29	743231
Channel 30	635588
Channel 31	485293
Channel 32	330866
Channel 33	202818
Channel 34	112570
Channel 35	55038
Channel 36	24008
Channel 37	9478
Channel 38	3284
Channel 39	1012
Channel 40	279
Channel 41	65
Channel 42	29
Channel 43	7
Channel 44	9
Channel 45	6
Channel 46	3
Channel 47	4
Channel 48	4
Channel 49	2
Channel 50	0
Channel 51	3
Channel 52	1
Channel 53	1
Channel 54	3
Channel 55	3
Channel 56	3
Channel 57	2
Channel 58	1
Channel 59	1
Channel 60	5
Channel 61	1
Channel 62	0
Channel 63	3
Channel 64	1
Channel 65	1
Channel 66	0
Channel 67	2
Channel 68	2
Channel 69	0
Channel 70	0
Channel 71	0
Channel 72	1
Channel 73	1
Channel 74	2
Channel 75	0
Channel 76	0
Channel 77	1
Channel 78	18
Channel 79	36
Channel 80	28
Channel 81	22
Channel 82	33
Channel 83	37
Channel 84	25
Channel 85	30
Channel 86	25
Channel 87	37
Channel 88	32
Channel 89	26
Channel 90	32
Channel 91	37
Channel 92	30
Channel 93	27
Channel 94	28
Channel 95	26
Channel 96	31
Channel 97	36
Channel 98	23
Channel 99	41
Channel 100	31
Channel 101	24
Channel 102	32
Channel 103	33
Channel 104	27
Channel 105	39
Channel 106	35
Channel 107	23
Channel 108	24
Channel 109	35
Channel 110	27
Channel 111	24
Channel 112	33
Channel 113	31
Channel 114	28
Channel 115	33
Channel 116	21
Channel 117	33
Channel 118	26
Channel 119	23
Channel 120	32
Channel 121	28
Channel 122	20
Channel 123	35
Channel 124	29
Channel 125	29
Channel 126	40
Channel 127	25
Channel 128	25
Channel 129	23
Channel 130	24
Channel 131	34
Channel 132	26
Channel 133	31
Channel 134	27
Channel 135	31
Channel 136	27
Channel 137	27
Channel 138	27
Channel 139	24
Channel 140	19
Channel 141	29
Channel 142	27
Channel 143	31
Channel 144	24
Channel 145	30
Channel 146	23
Channel 147	23
Channel 148	22
Channel 149	24
Channel 150	25
Channel 151	25
Channel 152	27
Channel 153	26
Channel 154	16
Channel 155	21
Channel 156	28
Channel 157	19
Channel 158	24
Channel 159	18
Channel 160	23
Channel 161	21
Channel 162	17
Channel 163	22
Channel 164	18
Channel 165	28
Channel 166	22
Channel 167	24
Channel 168	24
Channel 169	19
Channel 170	21
Channel 171	11
Channel 172	16
Channel 173	18
Channel 174	18
Channel 175	18
Channel 176	23
Channel 177	15
Channel 178	18
Channel 179	20
Channel 180	27
Channel 181	19
Channel 182	26
Channel 183	23
Channel 184	23
Channel 185	33
Channel 186	34
Channel 187	30
Channel 188	36
Channel 189	42
Channel 190	30
Channel 191	37
Channel 192	30
Channel 193	27
Channel 194	37
Channel 195	16
Channel 196	19
Channel 197	18
Channel 198	21
Channel 199	15
Channel 200	24
Channel 201	29
Channel 202	21
Channel 203	31
Channel 204	36
Channel 205	40
Channel 206	28
Channel 207	45
Channel 208	56
Channel 209	58
Channel 210	84
Channel 211	88
Channel 212	100
Channel 213	72
Channel 214	90
Channel 215	109
Channel 216	96
Channel 217	89
Channel 218	86
Channel 219	85
Channel 220	87
Channel 221	87
Channel 222	83
Channel 223	75
Channel 224	71
Channel 225	70
Channel 226	53
Channel 227	52
Channel 228	44
Channel 229	45
Channel 230	33
Channel 231	23
Channel 232	30
Channel 233	31
Channel 234	28
Channel 235	15
Channel 236	21
Channel 237	30
Channel 238	28
Channel 239	25
Channel 240	26
Channel 241	26
Channel 242	28
Channel 243	23
Channel 244	41
Channel 245	20
Channel 246	24
Channel 247	44
Channel 248	66
Channel 249	57
Channel 250	85
Channel 251	124
Channel 252	119
Channel 253	132
Channel 254	159
Channel 255	170
Channel 256	181
Channel 257	193
Channel 258	206
Channel 259	253
Channel 260	246
Channel 261	319
Channel 262	337
Channel 263	422
Channel 264	442
Channel 265	429
Channel 266	405
Channel 267	340
Channel 268	326
Channel 269	259
Channel 270	214
Channel 271	163
Channel 272	160
Channel 273	118
Channel 274	95
Channel 275	59
Channel 276	59
Channel 277	48
Channel 278	63
Channel 279	62
Channel 280	55
Channel 281	55
Channel 282	60
Channel 283	51
Channel 284	54
Channel 285	52
Channel 286	59
Channel 287	46
Channel 288	25
Channel 289	23
Channel 290	27
Channel 291	17
Channel 292	15
Channel 293	22
Channel 294	22
Channel 295	16
Channel 296	10
Channel 297	10
Channel 298	16
Channel 299	9
Channel 300	13
Channel 301	10
Channel 302	14
Channel 303	11
Channel 304	13
Channel 305	8
Channel 306	8
Channel 307	13
Channel 308	16
Channel 309	19
Channel 310	15
Channel 311	23
Channel 312	30
Channel 313	34
Channel 314	50
Channel 315	68
Channel 316	89
Channel 317	106
Channel 318	120
Channel 319	158
Channel 320	188
Channel 321	207
Channel 322	219
Channel 323	232
Channel 324	206
Channel 325	223
Channel 326	172
Channel 327	139
Channel 328	131
Channel 329	106
Channel 330	79
Channel 331	50
Channel 332	31
Channel 333	32
Channel 334	19
Channel 335	21
Channel 336	15
Channel 337	11
Channel 338	23
Channel 339	16
Channel 340	19
Channel 341	24
Channel 342	25
Channel 343	20
Channel 344	31
Channel 345	26
Channel 346	32
Channel 347	37
Channel 348	40
Channel 349	34
Channel 350	29
Channel 351	18
Channel 352	35
Channel 353	30
Channel 354	25
Channel 355	28
Channel 356	10
Channel 357	18
Channel 358	9
Channel 359	10
Channel 360	12
Channel 361	10
Channel 362	9
Channel 363	11
Channel 364	6
Channel 365	9
Channel 366	6
Channel 367	8
Channel 368	5
Channel 369	11
Channel 370	7
Channel 371	5
Channel 372	2
Channel 373	7
Channel 374	5
Channel 375	6
Channel 376	7
Channel 377	5
Channel 378	8
Channel 379	5
Channel 380	10
Channel 381	4
Channel 382	8
Channel 383	10
Channel 384	7
Channel 385	9
Channel 386	16
Channel 387	16
Channel 388	12
Channel 389	8
Channel 390	12
Channel 391	8
Channel 392	13
Channel 393	13
Channel 394	12
Channel 395	7
Channel 396	10
Channel 397	9
Channel 398	15
Channel 399	11
Channel 400	6
Channel 401	9
Channel 402	11
Channel 403	8
Channel 404	10
Channel 405	5
Channel 406	7
Channel 407	13
Channel 408	7
Channel 409	11
Channel 410	8
Channel 411	6
Channel 412	5
Channel 413	11
Channel 414	11
Channel 415	9
Channel 416	2
Channel 417	11
Channel 418	6
Channel 419	6
Channel 420	5
Channel 421	10
Channel 422	5
Channel 423	2
Channel 424	8
Channel 425	6
Channel 426	6
Channel 427	10
Channel 428	4
Channel 429	7
Channel 430	10
Channel 431	4
Channel 432	9
Channel 433	3
Channel 434	4
Channel 435	9
Channel 436	4
Channel 437	2
Channel 438	7
Channel 439	7
Channel 440	9
Channel 441	4
Channel 442	10
Channel 443	10
Channel 444	10
Channel 445	15
Channel 446	8
Channel 447	18
Channel 448	18
Channel 449	19
Channel 450	37
Channel 451	39
Channel 452	52
Channel 453	67
Channel 454	84
Channel 455	96
Channel 456	121
Channel 457	132
Channel 458	143
Channel 459	136
Channel 460	157
Channel 461	168
Channel 462	144
Channel 463	146
Channel 464	99
Channel 465	107
Channel 466	81
Channel 467	58
Channel 468	50
Channel 469	44
Channel 470	28
Channel 471	19
Channel 472	12
Channel 473	10
Channel 474	12
Channel 475	10
Channel 476	7
Channel 477	8
Channel 478	3
Channel 479	7
Channel 480	7
Channel 481	4
Channel 482	10
Channel 483	6
Channel 484	11
Channel 485	7
Channel 486	9
Channel 487	10
Channel 488	15
Channel 489	11
Channel 490	13
Channel 491	15
Channel 492	9
Channel 493	17
Channel 494	21
Channel 495	29
Channel 496	33
Channel 497	36
Channel 498	43
Channel 499	37
Channel 500	69
Channel 501	37
Channel 502	42
Channel 503	51
Channel 504	41
Channel 505	38
Channel 506	42
Channel 507	30
Channel 508	29
Channel 509	12
Channel 510	18
Channel 511	15
Channel 512	10
Channel 513	13
Channel 514	14
Channel 515	15
Channel 516	10
Channel 517	15
Channel 518	17
Channel 519	18
Channel 520	7
Channel 521	22
Channel 522	24
Channel 523	29
Channel 524	30
Channel 525	45
Channel 526	59
Channel 527	70
Channel 528	119
Channel 529	149
Channel 530	212
Channel 531	211
Channel 532	332
Channel 533	406
Channel 534	479
Channel 535	574
Channel 536	630
Channel 537	656
Channel 538	782
Channel 539	761
Channel 540	692
Channel 541	661
Channel 542	634
Channel 543	574
Channel 544	500
Channel 545	374
Channel 546	299
Channel 547	229
Channel 548	182
Channel 549	127
Channel 550	98
Channel 551	54
Channel 552	35
Channel 553	36
Channel 554	19
Channel 555	14
Channel 556	12
Channel 557	15
Channel 558	6
Channel 559	5
Channel 560	7
Channel 561	3
Channel 562	5
Channel 563	5
Channel 564	7
Channel 565	7
Channel 566	6
Channel 567	3
Channel 568	9
Channel 569	6
Channel 570	11
Channel 571	14
Channel 572	15
Channel 573	10
Channel 574	11
Channel 575	8
Channel 576	16
Channel 577	16
Channel 578	16
Channel 579	24
Channel 580	22
Channel 581	36
Channel 582	32
Channel 583	41
Channel 584	68
Channel 585	58
Channel 586	81
Channel 587	91
Channel 588	104
Channel 589	119
Channel 590	112
Channel 591	114
Channel 592	118
Channel 593	128
Channel 594	119
Channel 595	88
Channel 596	71
Channel 597	68
Channel 598	55
Channel 599	61
Channel 600	61
Channel 601	39
Channel 602	23
Channel 603	17
Channel 604	18
Channel 605	12
Channel 606	15
Channel 607	16
Channel 608	17
Channel 609	19
Channel 610	22
Channel 611	28
Channel 612	27
Channel 613	44
Channel 614	67
Channel 615	83
Channel 616	109
Channel 617	153
Channel 618	153
Channel 619	226
Channel 620	214
Channel 621	261
Channel 622	293
Channel 623	311
Channel 624	324
Channel 625	358
Channel 626	342
Channel 627	296
Channel 628	264
Channel 629	240
Channel 630	220
Channel 631	166
Channel 632	138
Channel 633	125
Channel 634	79
Channel 635	70
Channel 636	42
Channel 637	35
Channel 638	24
Channel 639	11
Channel 640	11
Channel 641	11
Channel 642	5
Channel 643	9
Channel 644	6
Channel 645	5
Channel 646	10
Channel 647	6
Channel 648	7
Channel 649	10
Channel 650	7
Channel 651	7
Channel 652	7
Channel 653	5
Channel 654	9
Channel 655	10
Channel 656	8
Channel 657	4
Channel 658	11
Channel 659	17
Channel 660	8
Channel 661	5
Channel 662	6
Channel 663	12
Channel 664	7
Channel 665	7
Channel 666	17
Channel 667	14
Channel 668	13
Channel 669	9
Channel 670	19
Channel 671	18
Channel 672	12
Channel 673	22
Channel 674	23
Channel 675	28
Channel 676	23
Channel 677	24
Channel 678	43
Channel 679	22
Channel 680	32
Channel 681	28
Channel 682	47
Channel 683	33
Channel 684	42
Channel 685	63
Channel 686	81
Channel 687	71
Channel 688	51
Channel 689	82
Channel 690	65
Channel 691	61
Channel 692	41
Channel 693	37
Channel 694	38
Channel 695	28
Channel 696	22
Channel 697	28
Channel 698	17
Channel 699	19
Channel 700	13
Channel 701	10
Channel 702	10
Channel 703	10
Channel 704	8
Channel 705	7
Channel 706	15
Channel 707	17
Channel 708	17
Channel 709	21
Channel 710	37
Channel 711	27
Channel 712	41
Channel 713	38
Channel 714	36
Channel 715	48
Channel 716	37
Channel 717	49
Channel 718	37
Channel 719	44
Channel 720	34
Channel 721	37
Channel 722	35
Channel 723	25
Channel 724	37
Channel 725	15
Channel 726	16
Channel 727	19
Channel 728	9
Channel 729	10
Channel 730	5
Channel 731	10
Channel 732	5
Channel 733	3
Channel 734	10
Channel 735	6
Channel 736	6
Channel 737	10
Channel 738	10
Channel 739	7
Channel 740	5
Channel 741	5
Channel 742	7
Channel 743	6
Channel 744	4
Channel 745	6
Channel 746	2
Channel 747	8
Channel 748	6
Channel 749	4
Channel 750	7
Channel 751	2
Channel 752	5
Channel 753	9
Channel 754	6
Channel 755	6
Channel 756	5
Channel 757	8
Channel 758	5
Channel 759	7
Channel 760	5
Channel 761	12
Channel 762	11
Channel 763	4
Channel 764	3
Channel 765	9
Channel 766	18
Channel 767	8
Channel 768	8
Channel 769	8
Channel 770	12
Channel 771	10
Channel 772	7
Channel 773	11
Channel 774	12
Channel 775	9
Channel 776	7
Channel 777	11
Channel 778	11
Channel 779	8
Channel 780	9
Channel 781	9
Channel 782	9
Channel 783	8
Channel 784	7
Channel 785	15
Channel 786	8
Channel 787	11
Channel 788	8
Channel 789	13
Channel 790	9
Channel 791	9
Channel 792	16
Channel 793	12
Channel 794	15
Channel 795	16
Channel 796	20
Channel 797	29
Channel 798	16
Channel 799	13
Channel 800	11
Channel 801	10
Channel 802	12
Channel 803	9
Channel 804	8
Channel 805	8
Channel 806	15
Channel 807	9
Channel 808	14
Channel 809	16
Channel 810	8
Channel 811	11
Channel 812	8
Channel 813	9
Channel 814	12
Channel 815	5
Channel 816	8
Channel 817	8
Channel 818	7
Channel 819	7
Channel 820	6
Channel 821	6
Channel 822	3
Channel 823	8
Channel 824	9
Channel 825	6
Channel 826	8
Channel 827	8
Channel 828	3
Channel 829	3
Channel 830	6
Channel 831	4
Channel 832	5
Channel 833	7
Channel 834	8
Channel 835	5
Channel 836	4
Channel 837	5
Channel 838	4
Channel 839	5
Channel 840	14
Channel 841	5
Channel 842	11
Channel 843	2
Channel 844	7
Channel 845	4
Channel 846	13
Channel 847	6
Channel 848	11
Channel 849	4
Channel 850	8
Channel 851	7
Channel 852	6
Channel 853	6
Channel 854	6
Channel 855	8
Channel 856	5
Channel 857	7
Channel 858	5
Channel 859	6
Channel 860	9
Channel 861	16
Channel 862	11
Channel 863	12
Channel 864	8
Channel 865	15
Channel 866	8
Channel 867	15
Channel 868	13
Channel 869	13
Channel 870	4
Channel 871	15
Channel 872	9
Channel 873	6
Channel 874	12
Channel 875	18
Channel 876	7
Channel 877	10
Channel 878	15
Channel 879	6
Channel 880	7
Channel 881	11
Channel 882	11
Channel 883	15
Channel 884	5
Channel 885	4
Channel 886	7
Channel 887	9
Channel 888	8
Channel 889	1
Channel 890	9
Channel 891	13
Channel 892	1
Channel 893	12
Channel 894	13
Channel 895	12
Channel 896	9
Channel 897	8
Channel 898	7
Channel 899	8
Channel 900	6
Channel 901	8
Channel 902	3
Channel 903	7
Channel 904	6
Channel 905	7
Channel 906	3
Channel 907	3
Channel 908	15
Channel 909	5
Channel 910	10
Channel 911	8
Channel 912	10
Channel 913	9
Channel 914	7
Channel 915	11
Channel 916	8
Channel 917	9
Channel 918	9
Channel 919	6
Channel 920	10
Channel 921	11
Channel 922	11
Channel 923	9
Channel 924	14
Channel 925	8
Channel 926	9
Channel 927	5
Channel 928	7
Channel 929	13
Channel 930	10
Channel 931	8
Channel 932	11
Channel 933	9
Channel 934	8
Channel 935	8
Channel 936	8
Channel 937	6
Channel 938	9
Channel 939	15
Channel 940	11
Channel 941	9
Channel 942	8
Channel 943	14
Channel 944	8
Channel 945	8
Channel 946	6
Channel 947	8
Channel 948	10
Channel 949	9
Channel 950	10
Channel 951	11
Channel 952	7
Channel 953	9
Channel 954	10
Channel 955	5
Channel 956	5
Channel 957	9
Channel 958	10
Channel 959	7
Channel 960	13
Channel 961	8
Channel 962	9
Channel 963	8
Channel 964	8
Channel 965	6
Channel 966	6
Channel 967	7
Channel 968	13
Channel 969	4
Channel 970	6
Channel 971	9
Channel 972	11
Channel 973	7
Channel 974	13
Channel 975	4
Channel 976	10
Channel 977	7
Channel 978	7
Channel 979	11
Channel 980	7
Channel 981	7
Channel 982	6
Channel 983	10
Channel 984	8
Channel 985	9
Channel 986	5
Channel 987	6
Channel 988	9
Channel 989	7
Channel 990	6
Channel 991	5
Channel 992	6
Channel 993	8
Channel 994	12
Channel 995	5
Channel 996	3
Channel 997	4
Channel 998	11
Channel 999	7
Channel 1000	9
Channel 1001	7
Channel 1002	7
Channel 1003	8
Channel 1004	5
Channel 1005	9
Channel 1006	8
Channel 1007	8
Channel 1008	13
Channel 1009	10
Channel 1010	11
Channel 1011	7
Channel 1012	8
Channel 1013	11
Channel 1014	10
Channel 1015	9
Channel 1016	6
Channel 1017	7
Channel 1018	5
Channel 1019	11
Channel 1020	6
Channel 1021	11
Channel 1022	8
Channel 1023	12
Channel 1024	7
Channel 1025	11
Channel 1026	14
Channel 1027	15
Channel 1028	9
Channel 1029	22
Channel 1030	15
Channel 1031	10
Channel 1032	12
Channel 1033	12
Channel 1034	16
Channel 1035	16
Channel 1036	14
Channel 1037	17
Channel 1038	17
Channel 1039	15
Channel 1040	9
Channel 1041	14
Channel 1042	12
Channel 1043	10
Channel 1044	7
Channel 1045	14
Channel 1046	14
Channel 1047	16
Channel 1048	9
Channel 1049	11
Channel 1050	11
Channel 1051	11
Channel 1052	9
Channel 1053	11
Channel 1054	11
Channel 1055	14
Channel 1056	10
Channel 1057	13
Channel 1058	6
Channel 1059	12
Channel 1060	14
Channel 1061	10
Channel 1062	5
Channel 1063	9
Channel 1064	6
Channel 1065	15
Channel 1066	8
Channel 1067	5
Channel 1068	7
Channel 1069	8
Channel 1070	5
Channel 1071	12
Channel 1072	12
Channel 1073	12
Channel 1074	11
Channel 1075	5
Channel 1076	11
Channel 1077	7
Channel 1078	3
Channel 1079	10
Channel 1080	11
Channel 1081	9
Channel 1082	11
Channel 1083	3
Channel 1084	8
Channel 1085	15
Channel 1086	9
Channel 1087	13
Channel 1088	8
Channel 1089	7
Channel 1090	17
Channel 1091	14
Channel 1092	12
Channel 1093	6
Channel 1094	21
Channel 1095	13
Channel 1096	7
Channel 1097	11
Channel 1098	14
Channel 1099	15
Channel 1100	13
Channel 1101	10
Channel 1102	15
Channel 1103	11
Channel 1104	14
Channel 1105	17
Channel 1106	8
Channel 1107	15
Channel 1108	16
Channel 1109	17
Channel 1110	6
Channel 1111	10
Channel 1112	10
Channel 1113	15
Channel 1114	10
Channel 1115	18
Channel 1116	7
Channel 1117	17
Channel 1118	10
Channel 1119	18
Channel 1120	10
Channel 1121	12
Channel 1122	15
Channel 1123	8
Channel 1124	10
Channel 1125	16
Channel 1126	16
Channel 1127	14
Channel 1128	17
Channel 1129	16
Channel 1130	11
Channel 1131	13
Channel 1132	10
Channel 1133	17
Channel 1134	14
Channel 1135	17
Channel 1136	21
Channel 1137	20
Channel 1138	8
Channel 1139	12
Channel 1140	13
Channel 1141	12
Channel 1142	12
Channel 1143	14
Channel 1144	9
Channel 1145	16
Channel 1146	12
Channel 1147	18
Channel 1148	11
Channel 1149	21
Channel 1150	14
Channel 1151	24
Channel 1152	23
Channel 1153	19
Channel 1154	19
Channel 1155	17
Channel 1156	20
Channel 1157	20
Channel 1158	20
Channel 1159	30
Channel 1160	15
Channel 1161	21
Channel 1162	30
Channel 1163	15
Channel 1164	19
Channel 1165	16
Channel 1166	18
Channel 1167	23
Channel 1168	16
Channel 1169	17
Channel 1170	24
Channel 1171	31
Channel 1172	16
Channel 1173	32
Channel 1174	20
Channel 1175	29
Channel 1176	16
Channel 1177	14
Channel 1178	22
Channel 1179	30
Channel 1180	25
Channel 1181	31
Channel 1182	25
Channel 1183	26
Channel 1184	24
Channel 1185	24
Channel 1186	26
Channel 1187	31
Channel 1188	39
Channel 1189	34
Channel 1190	30
Channel 1191	36
Channel 1192	32
Channel 1193	34
Channel 1194	27
Channel 1195	27
Channel 1196	53
Channel 1197	33
Channel 1198	38
Channel 1199	36
Channel 1200	45
Channel 1201	37
Channel 1202	42
Channel 1203	42
Channel 1204	33
Channel 1205	41
Channel 1206	46
Channel 1207	48
Channel 1208	54
Channel 1209	37
Channel 1210	56
Channel 1211	46
Channel 1212	57
Channel 1213	41
Channel 1214	42
Channel 1215	51
Channel 1216	59
Channel 1217	44
Channel 1218	62
Channel 1219	69
Channel 1220	55
Channel 1221	67
Channel 1222	52
Channel 1223	56
Channel 1224	66
Channel 1225	75
Channel 1226	62
Channel 1227	73
Channel 1228	68
Channel 1229	78
Channel 1230	78
Channel 1231	85
Channel 1232	100
Channel 1233	68
Channel 1234	72
Channel 1235	91
Channel 1236	97
Channel 1237	88
Channel 1238	104
Channel 1239	91
Channel 1240	116
Channel 1241	109
Channel 1242	124
Channel 1243	103
Channel 1244	133
Channel 1245	158
Channel 1246	135
Channel 1247	123
Channel 1248	147
Channel 1249	147
Channel 1250	158
Channel 1251	161
Channel 1252	147
Channel 1253	145
Channel 1254	152
Channel 1255	180
Channel 1256	205
Channel 1257	179
Channel 1258	201
Channel 1259	212
Channel 1260	192
Channel 1261	210
Channel 1262	211
Channel 1263	231
Channel 1264	211
Channel 1265	234
Channel 1266	200
Channel 1267	257
Channel 1268	282
Channel 1269	234
Channel 1270	245
Channel 1271	240
Channel 1272	280
Channel 1273	268
Channel 1274	292
Channel 1275	288
Channel 1276	312
Channel 1277	246
Channel 1278	259
Channel 1279	308
Channel 1280	300
Channel 1281	281
Channel 1282	260
Channel 1283	312
Channel 1284	299
Channel 1285	235
Channel 1286	276
Channel 1287	289
Channel 1288	289
Channel 1289	283
Channel 1290	297
Channel 1291	265
Channel 1292	253
Channel 1293	245
Channel 1294	269
Channel 1295	280
Channel 1296	263
Channel 1297	252
Channel 1298	266
Channel 1299	239
Channel 1300	252
Channel 1301	256
Channel 1302	255
Channel 1303	275
Channel 1304	272
Channel 1305	246
Channel 1306	239
Channel 1307	245
Channel 1308	285
Channel 1309	235
Channel 1310	271
Channel 1311	315
Channel 1312	311
Channel 1313	313
Channel 1314	310
Channel 1315	283
Channel 1316	303
Channel 1317	325
Channel 1318	355
Channel 1319	361
Channel 1320	419
Channel 1321	364
Channel 1322	436
Channel 1323	420
Channel 1324	483
Channel 1325	442
Channel 1326	475
Channel 1327	473
Channel 1328	506
Channel 1329	523
Channel 1330	541
Channel 1331	533
Channel 1332	581
Channel 1333	597
Channel 1334	564
Channel 1335	624
Channel 1336	650
Channel 1337	609
Channel 1338	735
Channel 1339	732
Channel 1340	739
Channel 1341	737
Channel 1342	773
Channel 1343	757
Channel 1344	810
Channel 1345	754
Channel 1346	800
Channel 1347	891
Channel 1348	822
Channel 1349	906
Channel 1350	932
Channel 1351	897
Channel 1352	908
Channel 1353	937
Channel 1354	953
Channel 1355	992
Channel 1356	926
Channel 1357	948
Channel 1358	1063
Channel 1359	949
Channel 1360	1016
Channel 1361	1033
Channel 1362	1057
Channel 1363	1113
Channel 1364	1037
Channel 1365	1078
Channel 1366	1032
Channel 1367	1089
Channel 1368	1065
Channel 1369	1006
Channel 1370	991
Channel 1371	1061
Channel 1372	1006
Channel 1373	1045
Channel 1374	1016
Channel 1375	919
Channel 1376	939
Channel 1377	945
Channel 1378	858
Channel 1379	884
Channel 1380	816
Channel 1381	776
Channel 1382	782
Channel 1383	702
Channel 1384	697
Channel 1385	677
Channel 1386	633
Channel 1387	614
Channel 1388	576
Channel 1389	525
Channel 1390	522
Channel 1391	502
Channel 1392	409
Channel 1393	407
Channel 1394	416
Channel 1395	362
Channel 1396	344
Channel 1397	333
Channel 1398	330
Channel 1399	292
Channel 1400	276
Channel 1401	281
Channel 1402	275
Channel 1403	287
Channel 1404	295
Channel 1405	284
Channel 1406	351
Channel 1407	330
Channel 1408	368
Channel 1409	380
Channel 1410	412
Channel 1411	460
Channel 1412	436
Channel 1413	500
Channel 1414	526
Channel 1415	612
Channel 1416	600
Channel 1417	566
Channel 1418	572
Channel 1419	607
Channel 1420	643
Channel 1421	636
Channel 1422	580
Channel 1423	569
Channel 1424	555
Channel 1425	490
Channel 1426	509
Channel 1427	446
Channel 1428	399
Channel 1429	400
Channel 1430	361
Channel 1431	310
Channel 1432	272
Channel 1433	221
Channel 1434	193
Channel 1435	153
Channel 1436	130
Channel 1437	131
Channel 1438	120
Channel 1439	102
Channel 1440	86
Channel 1441	69
Channel 1442	69
Channel 1443	72
Channel 1444	58
Channel 1445	63
Channel 1446	56
Channel 1447	69
Channel 1448	53
Channel 1449	46
Channel 1450	62
Channel 1451	74
Channel 1452	63
Channel 1453	69
Channel 1454	62
Channel 1455	52
Channel 1456	40
Channel 1457	68
Channel 1458	58
Channel 1459	52
Channel 1460	68
Channel 1461	77
Channel 1462	58
Channel 1463	70
Channel 1464	81
Channel 1465	74
Channel 1466	63
Channel 1467	77
Channel 1468	78
Channel 1469	67
Channel 1470	76
Channel 1471	79
Channel 1472	66
Channel 1473	71
Channel 1474	84
Channel 1475	78
Channel 1476	79
Channel 1477	87
Channel 1478	87
Channel 1479	88
Channel 1480	106
Channel 1481	99
Channel 1482	104
Channel 1483	104
Channel 1484	114
Channel 1485	107
Channel 1486	98
Channel 1487	109
Channel 1488	133
Channel 1489	110
Channel 1490	143
Channel 1491	104
Channel 1492	124
Channel 1493	101
Channel 1494	104
Channel 1495	125
Channel 1496	146
Channel 1497	136
Channel 1498	118
Channel 1499	147
Channel 1500	140
Channel 1501	134
Channel 1502	130
Channel 1503	134
Channel 1504	143
Channel 1505	162
Channel 1506	143
Channel 1507	154
Channel 1508	162
Channel 1509	163
Channel 1510	141
Channel 1511	155
Channel 1512	152
Channel 1513	138
Channel 1514	182
Channel 1515	185
Channel 1516	173
Channel 1517	170
Channel 1518	155
Channel 1519	165
Channel 1520	210
Channel 1521	156
Channel 1522	170
Channel 1523	166
Channel 1524	168
Channel 1525	176
Channel 1526	181
Channel 1527	185
Channel 1528	169
Channel 1529	151
Channel 1530	169
Channel 1531	132
Channel 1532	157
Channel 1533	154
Channel 1534	153
Channel 1535	155
Channel 1536	153
Channel 1537	154
Channel 1538	164
Channel 1539	148
Channel 1540	148
Channel 1541	151
Channel 1542	153
Channel 1543	158
Channel 1544	128
Channel 1545	146
Channel 1546	128
Channel 1547	136
Channel 1548	115
Channel 1549	104
Channel 1550	116
Channel 1551	96
Channel 1552	109
Channel 1553	105
Channel 1554	102
Channel 1555	88
Channel 1556	88
Channel 1557	82
Channel 1558	80
Channel 1559	72
Channel 1560	68
Channel 1561	63
Channel 1562	69
Channel 1563	74
Channel 1564	60
Channel 1565	62
Channel 1566	74
Channel 1567	59
Channel 1568	57
Channel 1569	60
Channel 1570	49
Channel 1571	58
Channel 1572	53
Channel 1573	67
Channel 1574	63
Channel 1575	55
Channel 1576	69
Channel 1577	80
Channel 1578	100
Channel 1579	99
Channel 1580	116
Channel 1581	130
Channel 1582	139
Channel 1583	127
Channel 1584	169
Channel 1585	164
Channel 1586	176
Channel 1587	194
Channel 1588	196
Channel 1589	225
Channel 1590	200
Channel 1591	233
Channel 1592	205
Channel 1593	213
Channel 1594	210
Channel 1595	217
Channel 1596	240
Channel 1597	191
Channel 1598	172
Channel 1599	141
Channel 1600	141
Channel 1601	148
Channel 1602	102
Channel 1603	98
Channel 1604	70
Channel 1605	74
Channel 1606	65
Channel 1607	69
Channel 1608	45
Channel 1609	47
Channel 1610	39
Channel 1611	49
Channel 1612	35
Channel 1613	48
Channel 1614	46
Channel 1615	44
Channel 1616	45
Channel 1617	50
Channel 1618	57
Channel 1619	56
Channel 1620	56
Channel 1621	53
Channel 1622	45
Channel 1623	46
Channel 1624	48
Channel 1625	50
Channel 1626	35
Channel 1627	30
Channel 1628	27
Channel 1629	26
Channel 1630	33
Channel 1631	24
Channel 1632	23
Channel 1633	23
Channel 1634	13
Channel 1635	23
Channel 1636	18
Channel 1637	16
Channel 1638	11
Channel 1639	11
Channel 1640	7
Channel 1641	11
Channel 1642	9
Channel 1643	15
Channel 1644	13
Channel 1645	10
Channel 1646	8
Channel 1647	16
Channel 1648	10
Channel 1649	8
Channel 1650	11
Channel 1651	18
Channel 1652	6
Channel 1653	9
Channel 1654	8
Channel 1655	11
Channel 1656	12
Channel 1657	15
Channel 1658	15
Channel 1659	19
Channel 1660	16
Channel 1661	12
Channel 1662	10
Channel 1663	13
Channel 1664	9
Channel 1665	12
Channel 1666	9
Channel 1667	14
Channel 1668	15
Channel 1669	10
Channel 1670	17
Channel 1671	9
Channel 1672	18
Channel 1673	11
Channel 1674	11
Channel 1675	12
Channel 1676	24
Channel 1677	13
Channel 1678	18
Channel 1679	17
Channel 1680	14
Channel 1681	23
Channel 1682	24
Channel 1683	30
Channel 1684	32
Channel 1685	39
Channel 1686	66
Channel 1687	69
Channel 1688	92
Channel 1689	101
Channel 1690	116
Channel 1691	153
Channel 1692	181
Channel 1693	195
Channel 1694	239
Channel 1695	266
Channel 1696	301
Channel 1697	364
Channel 1698	406
Channel 1699	481
Channel 1700	499
Channel 1701	559
Channel 1702	614
Channel 1703	638
Channel 1704	681
Channel 1705	786
Channel 1706	824
Channel 1707	855
Channel 1708	920
Channel 1709	929
Channel 1710	983
Channel 1711	972
Channel 1712	1054
Channel 1713	1069
Channel 1714	1062
Channel 1715	1086
Channel 1716	1064
Channel 1717	1157
Channel 1718	912
Channel 1719	970
Channel 1720	964
Channel 1721	900
Channel 1722	808
Channel 1723	740
Channel 1724	659
Channel 1725	624
Channel 1726	515
Channel 1727	444
Channel 1728	384
Channel 1729	316
Channel 1730	281
Channel 1731	220
Channel 1732	199
Channel 1733	178
Channel 1734	119
Channel 1735	95
Channel 1736	84
Channel 1737	59
Channel 1738	50
Channel 1739	44
Channel 1740	38
Channel 1741	21
Channel 1742	28
Channel 1743	20
Channel 1744	11
Channel 1745	13
Channel 1746	8
Channel 1747	14
Channel 1748	9
Channel 1749	11
Channel 1750	13
Channel 1751	6
Channel 1752	13
Channel 1753	8
Channel 1754	8
Channel 1755	8
Channel 1756	10
Channel 1757	3
Channel 1758	5
Channel 1759	4
Channel 1760	9
Channel 1761	7
Channel 1762	3
Channel 1763	6
Channel 1764	12
Channel 1765	4
Channel 1766	7
Channel 1767	7
Channel 1768	9
Channel 1769	2
Channel 1770	10
Channel 1771	11
Channel 1772	5
Channel 1773	13
Channel 1774	6
Channel 1775	7
Channel 1776	7
Channel 1777	8
Channel 1778	10
Channel 1779	12
Channel 1780	10
Channel 1781	7
Channel 1782	9
Channel 1783	13
Channel 1784	4
Channel 1785	6
Channel 1786	7
Channel 1787	4
Channel 1788	8
Channel 1789	8
Channel 1790	9
Channel 1791	7
Channel 1792	9
Channel 1793	9
Channel 1794	7
Channel 1795	2
Channel 1796	14
Channel 1797	11
Channel 1798	7
Channel 1799	11
Channel 1800	8
Channel 1801	12
Channel 1802	6
Channel 1803	4
Channel 1804	8
Channel 1805	9
Channel 1806	7
Channel 1807	9
Channel 1808	11
Channel 1809	2
Channel 1810	15
Channel 1811	11
Channel 1812	5
Channel 1813	6
Channel 1814	11
Channel 1815	3
Channel 1816	10
Channel 1817	8
Channel 1818	8
Channel 1819	4
Channel 1820	10
Channel 1821	6
Channel 1822	12
Channel 1823	4
Channel 1824	10
Channel 1825	14
Channel 1826	8
Channel 1827	11
Channel 1828	3
Channel 1829	6
Channel 1830	7
Channel 1831	5
Channel 1832	12
Channel 1833	7
Channel 1834	11
Channel 1835	8
Channel 1836	6
Channel 1837	2
Channel 1838	10
Channel 1839	4
Channel 1840	12
Channel 1841	8
Channel 1842	11
Channel 1843	11
Channel 1844	9
Channel 1845	10
Channel 1846	7
Channel 1847	11
Channel 1848	3
Channel 1849	10
Channel 1850	12
Channel 1851	7
Channel 1852	10
Channel 1853	12
Channel 1854	4
Channel 1855	11
Channel 1856	7
Channel 1857	14
Channel 1858	16
Channel 1859	4
Channel 1860	16
Channel 1861	9
Channel 1862	9
Channel 1863	9
Channel 1864	8
Channel 1865	13
Channel 1866	11
Channel 1867	9
Channel 1868	11
Channel 1869	5
Channel 1870	10
Channel 1871	15
Channel 1872	18
Channel 1873	12
Channel 1874	20
Channel 1875	7
Channel 1876	12
Channel 1877	10
Channel 1878	9
Channel 1879	14
Channel 1880	14
Channel 1881	11
Channel 1882	12
Channel 1883	11
Channel 1884	8
Channel 1885	14
Channel 1886	16
Channel 1887	14
Channel 1888	10
Channel 1889	8
Channel 1890	4
Channel 1891	16
Channel 1892	7
Channel 1893	13
Channel 1894	7
Channel 1895	16
Channel 1896	9
Channel 1897	12
Channel 1898	12
Channel 1899	16
Channel 1900	20
Channel 1901	18
Channel 1902	16
Channel 1903	19
Channel 1904	19
Channel 1905	22
Channel 1906	32
Channel 1907	29
Channel 1908	36
Channel 1909	62
Channel 1910	70
Channel 1911	72
Channel 1912	69
Channel 1913	91
Channel 1914	105
Channel 1915	131
Channel 1916	147
Channel 1917	182
Channel 1918	179
Channel 1919	195
Channel 1920	222
Channel 1921	242
Channel 1922	255
Channel 1923	274
Channel 1924	288
Channel 1925	265
Channel 1926	313
Channel 1927	320
Channel 1928	298
Channel 1929	294
Channel 1930	289
Channel 1931	278
Channel 1932	248
Channel 1933	244
Channel 1934	208
Channel 1935	205
Channel 1936	181
Channel 1937	201
Channel 1938	137
Channel 1939	132
Channel 1940	111
Channel 1941	129
Channel 1942	90
Channel 1943	88
Channel 1944	50
Channel 1945	49
Channel 1946	40
Channel 1947	37
Channel 1948	27
Channel 1949	33
Channel 1950	31
Channel 1951	27
Channel 1952	46
Channel 1953	34
Channel 1954	32
Channel 1955	43
Channel 1956	38
Channel 1957	35
Channel 1958	41
Channel 1959	44
Channel 1960	40
Channel 1961	47
Channel 1962	59
Channel 1963	54
Channel 1964	39
Channel 1965	56
Channel 1966	58
Channel 1967	57
Channel 1968	56
Channel 1969	49
Channel 1970	53
Channel 1971	31
Channel 1972	37
Channel 1973	44
Channel 1974	36
Channel 1975	25
Channel 1976	28
Channel 1977	22
Channel 1978	20
Channel 1979	19
Channel 1980	17
Channel 1981	12
Channel 1982	13
Channel 1983	9
Channel 1984	10
Channel 1985	11
Channel 1986	10
Channel 1987	4
Channel 1988	7
Channel 1989	3
Channel 1990	3
Channel 1991	4
Channel 1992	3
Channel 1993	3
Channel 1994	1
[truncated: 2,102 more rows]
